# Supplementary material for: Time-resolved mitochondrial screen identifies regulatory components of oxidative metabolism
Source: EMBO Rep. 2025 Apr 29;26(12):3045–74. doi: 10.1038/s44319-025-00459-9 (PMC12187934; doi:10.1038/s44319-025-00459-9)
Supplement: Supplementary file 2 — Data Set EV1 [file 44319_2025_459_MOESM2_ESM.xlsx]

## Sheet: 24 hours
Gene Symbol	Average LFC	Average -log(p-values)	Pathway	Subpathway	PHENOTYPE
ARMC10	0.154375	0.960751	DYNAMICS AND SURVEILLANCE	FISSION	NO PHENOTYPE
MYO19	0.131456	0.945365	DYNAMICS AND SURVEILLANCE	TRAFFICKING	NO PHENOTYPE
MGARP	0.11119	0.93046	DYNAMICS AND SURVEILLANCE	TRAFFICKING	NO PHENOTYPE
ARMCX1	0.0521039	0.477248	DYNAMICS AND SURVEILLANCE	TRAFFICKING	NO PHENOTYPE
ARMCX3	0.0151056	0.610005	DYNAMICS AND SURVEILLANCE	TRAFFICKING	NO PHENOTYPE
FKBP8	0.181823	1.30495	DYNAMICS AND SURVEILLANCE	MITOPHAGY, ORGANELLE CONTACT SITES	NO PHENOTYPE
MIGA2	0.175205	1.1933	DYNAMICS AND SURVEILLANCE	FUSION, ORGANELLE CONTACT SITES	NO PHENOTYPE
MFN1	0.166814	1.02067	DYNAMICS AND SURVEILLANCE	FUSION, ORGANELLE CONTACT SITES	NO PHENOTYPE
MFN2	-0.103087	0.957836	DYNAMICS AND SURVEILLANCE	FUSION, ORGANELLE CONTACT SITES	NO PHENOTYPE
STX17	0.14609	0.963547	DYNAMICS AND SURVEILLANCE	FUSION, ORGANELLE CONTACT SITES	NO PHENOTYPE
SPIRE1	0.0527438	0.625944	DYNAMICS AND SURVEILLANCE	FUSION, ORGANELLE CONTACT SITES	NO PHENOTYPE
AHCYL1	0.174938	1.25796	DYNAMICS AND SURVEILLANCE	ORGANELLE CONTACT SITES	NO PHENOTYPE
PIGBOS1	0.133136	0.832849	DYNAMICS AND SURVEILLANCE	ORGANELLE CONTACT SITES	NO PHENOTYPE
RMDN3	0.117254	0.770861	DYNAMICS AND SURVEILLANCE	ORGANELLE CONTACT SITES	NO PHENOTYPE
SYNJ2BP	0.103214	0.76843	DYNAMICS AND SURVEILLANCE	ORGANELLE CONTACT SITES	NO PHENOTYPE
FUNDC2	0.066674	0.578408	DYNAMICS AND SURVEILLANCE	ORGANELLE CONTACT SITES	NO PHENOTYPE
BCL2L13	0.13399	0.95175	DYNAMICS AND SURVEILLANCE	APOPTOSIS, MITOPHAGY	NO PHENOTYPE
VPS13D	0.2653	2.18537	DYNAMICS AND SURVEILLANCE	MITOPHAGY	NO PHENOTYPE
PGAM5	0.193984	1.39033	DYNAMICS AND SURVEILLANCE	MITOPHAGY	NO PHENOTYPE
FUNDC1	0.141157	0.941412	DYNAMICS AND SURVEILLANCE	MITOPHAGY	NO PHENOTYPE
PARL	0.136418	0.860684	DYNAMICS AND SURVEILLANCE	MITOPHAGY	NO PHENOTYPE
NIPSNAP1	0.123184	0.797638	DYNAMICS AND SURVEILLANCE	MITOPHAGY	NO PHENOTYPE
USP30	0.10262	0.660188	DYNAMICS AND SURVEILLANCE	MITOPHAGY	NO PHENOTYPE
PARK7	0.100479	0.686302	DYNAMICS AND SURVEILLANCE	MITOPHAGY	NO PHENOTYPE
PRKN	0.091578	0.626738	DYNAMICS AND SURVEILLANCE	MITOPHAGY	NO PHENOTYPE
NIPSNAP2	0.0874309	0.631348	DYNAMICS AND SURVEILLANCE	MITOPHAGY	NO PHENOTYPE
PINK1	0.043103	0.501579	DYNAMICS AND SURVEILLANCE	MITOPHAGY	NO PHENOTYPE
MARCHF5	-0.00154126	0.522508	DYNAMICS AND SURVEILLANCE	MITOPHAGY	NO PHENOTYPE
CHCHD3	-0.0098867	0.749957	DYNAMICS AND SURVEILLANCE	CRISTAE FORMATION, INTRAMITOCHONDRIAL MEMBRANE INTERACTIONS	NO PHENOTYPE
MTX3	0.109513	0.748434	DYNAMICS AND SURVEILLANCE	INTRAMITOCHONDRIAL MEMBRANE INTERACTIONS	NO PHENOTYPE
OMA1	0.0728874	0.582841	DYNAMICS AND SURVEILLANCE	FISSION, FUSION	NO PHENOTYPE
OPA1	-0.0829517	0.806835	DYNAMICS AND SURVEILLANCE	CRISTAE FORMATION, FUSION	NO PHENOTYPE
MIGA1	0.0993359	0.662975	DYNAMICS AND SURVEILLANCE	FUSION	NO PHENOTYPE
ARL2	0.0486371	0.464629	DYNAMICS AND SURVEILLANCE	FUSION	NO PHENOTYPE
MTFP1	0.180447	1.29539	DYNAMICS AND SURVEILLANCE	FISSION	NO PHENOTYPE
MTFR1	0.157144	0.964863	DYNAMICS AND SURVEILLANCE	FISSION	NO PHENOTYPE
RAB24	0.138769	0.856262	DYNAMICS AND SURVEILLANCE	FISSION	NO PHENOTYPE
MIEF2	0.129063	0.849756	DYNAMICS AND SURVEILLANCE	FISSION	NO PHENOTYPE
MFF	0.113323	0.736285	DYNAMICS AND SURVEILLANCE	FISSION	NO PHENOTYPE
DNM1L	0.112053	0.712848	DYNAMICS AND SURVEILLANCE	FISSION	NO PHENOTYPE
MTFR2	0.0878778	0.65951	DYNAMICS AND SURVEILLANCE	FISSION	NO PHENOTYPE
MUL1	0.0336397	0.457135	DYNAMICS AND SURVEILLANCE	FISSION	NO PHENOTYPE
FIS1	-0.0337187	0.465237	DYNAMICS AND SURVEILLANCE	FISSION	NO PHENOTYPE
MICOS13	0.145792	0.887956	DYNAMICS AND SURVEILLANCE	CRISTAE FORMATION	NO PHENOTYPE
CHCHD6	0.139872	0.887561	DYNAMICS AND SURVEILLANCE	CRISTAE FORMATION	NO PHENOTYPE
APOO	0.113622	0.721581	DYNAMICS AND SURVEILLANCE	CRISTAE FORMATION	NO PHENOTYPE
MICOS10	0.104446	0.732144	DYNAMICS AND SURVEILLANCE	CRISTAE FORMATION	NO PHENOTYPE
APOOL	0.0689259	0.579074	DYNAMICS AND SURVEILLANCE	CRISTAE FORMATION	NO PHENOTYPE
IMMT	-0.0042822	0.562615	DYNAMICS AND SURVEILLANCE	CRISTAE FORMATION	NO PHENOTYPE
PMAIP1	0.195394	1.24345	DYNAMICS AND SURVEILLANCE	APOPTOSIS	NO PHENOTYPE
BAK1	0.194499	1.35554	DYNAMICS AND SURVEILLANCE	APOPTOSIS	NO PHENOTYPE
GHITM	0.181226	1.1987	DYNAMICS AND SURVEILLANCE	APOPTOSIS	NO PHENOTYPE
RTL10	0.179828	1.22849	DYNAMICS AND SURVEILLANCE	APOPTOSIS	NO PHENOTYPE
BID	0.163645	1.12506	DYNAMICS AND SURVEILLANCE	APOPTOSIS	NO PHENOTYPE
CASP8	0.158547	1.12258	DYNAMICS AND SURVEILLANCE	APOPTOSIS	NO PHENOTYPE
SEPTIN4	0.158504	1.09457	DYNAMICS AND SURVEILLANCE	APOPTOSIS	NO PHENOTYPE
BCL2L11	0.15825	1.06726	DYNAMICS AND SURVEILLANCE	APOPTOSIS	NO PHENOTYPE
BBC3	0.156228	1.05935	DYNAMICS AND SURVEILLANCE	APOPTOSIS	NO PHENOTYPE
BIK	0.142786	0.964676	DYNAMICS AND SURVEILLANCE	APOPTOSIS	NO PHENOTYPE
CHCHD2	0.139324	0.87271	DYNAMICS AND SURVEILLANCE	APOPTOSIS	NO PHENOTYPE
BNIP3	0.125634	0.833115	DYNAMICS AND SURVEILLANCE	APOPTOSIS	NO PHENOTYPE
MCL1	0.124231	0.833767	DYNAMICS AND SURVEILLANCE	APOPTOSIS	NO PHENOTYPE
HTRA2	0.121318	0.818925	DYNAMICS AND SURVEILLANCE	APOPTOSIS	NO PHENOTYPE
BCL2L1	0.110791	0.702533	DYNAMICS AND SURVEILLANCE	APOPTOSIS	NO PHENOTYPE
CASP3	0.109339	0.702352	DYNAMICS AND SURVEILLANCE	APOPTOSIS	NO PHENOTYPE
BCL2L10	0.100879	0.646421	DYNAMICS AND SURVEILLANCE	APOPTOSIS	NO PHENOTYPE
BCL2	0.0945562	0.688724	DYNAMICS AND SURVEILLANCE	APOPTOSIS	NO PHENOTYPE
BNIP3L	0.0753629	0.579154	DYNAMICS AND SURVEILLANCE	APOPTOSIS	NO PHENOTYPE
BAD	0.0658971	0.528991	DYNAMICS AND SURVEILLANCE	APOPTOSIS	NO PHENOTYPE
BCL2L2	0.0656703	0.537027	DYNAMICS AND SURVEILLANCE	APOPTOSIS	NO PHENOTYPE
BAX	0.0550829	0.599605	DYNAMICS AND SURVEILLANCE	APOPTOSIS	NO PHENOTYPE
BCL2A1	0.0546826	0.519767	DYNAMICS AND SURVEILLANCE	APOPTOSIS	NO PHENOTYPE
BOK	0.0435556	0.463183	DYNAMICS AND SURVEILLANCE	APOPTOSIS	NO PHENOTYPE
CASP9	0.0422942	0.453021	DYNAMICS AND SURVEILLANCE	APOPTOSIS	NO PHENOTYPE
DIABLO	0.00966087	0.761795	DYNAMICS AND SURVEILLANCE	APOPTOSIS	NO PHENOTYPE
STYXL1	-0.0118795	0.691197	DYNAMICS AND SURVEILLANCE	APOPTOSIS	NO PHENOTYPE
IFI27	0.0853899	0.622965	DYNAMICS AND SURVEILLANCE, SIGNALING	APOPTOSIS, IMMUNE RESPONSE	NO PHENOTYPE
RHOT2	0.079768	0.672059	DYNAMICS AND SURVEILLANCE, SIGNALING	TRAFFICKING, CALCIUM HOMEOSTASIS	NO PHENOTYPE
RHOT1	0.0508414	0.514573	DYNAMICS AND SURVEILLANCE, SIGNALING	TRAFFICKING, CALCIUM HOMEOSTASIS	NO PHENOTYPE
ETFDH	-0.0385236	0.510971	METABOLISM	ELECTRON CARRIER, LIPID METABOLISM, METAL AND COFACTOR METABOLISM, PROTEIN METABOLISM, VITAMIN METABOLISM	NO PHENOTYPE
ETFA	0.134473	0.900203	METABOLISM	ELECTRON CARRIER, LIPID METABOLISM, PROTEIN METABOLISM, VITAMIN METABOLISM	NO PHENOTYPE
ETFB	0.105719	0.675356	METABOLISM	ELECTRON CARRIER, LIPID METABOLISM, PROTEIN METABOLISM, VITAMIN METABOLISM	NO PHENOTYPE
CHDH	0.142475	0.863445	METABOLISM	ELECTRON CARRIER, PROTEIN METABOLISM, VITAMIN METABOLISM	NO PHENOTYPE
ALDH7A1	0.147711	1.02536	METABOLISM	DETOXIFICATION, PROTEIN METABOLISM, VITAMIN METABOLISM	NO PHENOTYPE
AMT	0.112269	0.718758	METABOLISM	PROTEIN METABOLISM, VITAMIN METABOLISM	NO PHENOTYPE
DMGDH	0.0782819	0.638444	METABOLISM	PROTEIN METABOLISM, VITAMIN METABOLISM	NO PHENOTYPE
SARDH	0.0429126	0.513054	METABOLISM	PROTEIN METABOLISM, VITAMIN METABOLISM	NO PHENOTYPE
MCCC1	0.0379499	0.6116	METABOLISM	PROTEIN METABOLISM, VITAMIN METABOLISM	NO PHENOTYPE
SHMT2	-0.00555632	0.575359	METABOLISM	PROTEIN METABOLISM, VITAMIN METABOLISM	NO PHENOTYPE
FDXR	-0.19756	1.20101	METABOLISM	LIPID METABOLISM, METAL AND COFACTOR METABOLISM, VITAMIN METABOLISM	NO PHENOTYPE
FDX1	-0.248173	1.32135	METABOLISM	LIPID METABOLISM, METAL AND COFACTOR METABOLISM, VITAMIN METABOLISM	NO PHENOTYPE
GLRX2	0.147367	1.14463	METABOLISM	DETOXIFICATION, METAL AND COFACTOR METABOLISM, VITAMIN METABOLISM	NO PHENOTYPE
QDPR	0.135859	0.876983	METABOLISM	METAL AND COFACTOR METABOLISM, VITAMIN METABOLISM	NO PHENOTYPE
CYP27B1	0.0761431	0.560887	METABOLISM	METAL AND COFACTOR METABOLISM, VITAMIN METABOLISM	NO PHENOTYPE
CYP24A1	0.0667673	0.64219	METABOLISM	METAL AND COFACTOR METABOLISM, VITAMIN METABOLISM	NO PHENOTYPE
MMUT	0.00650735	0.604253	METABOLISM	CARBOHYDRATE METABOLISM, LIPID METABOLISM, VITAMIN METABOLISM	NO PHENOTYPE
PCCA	-0.0333555	0.798543	METABOLISM	CARBOHYDRATE METABOLISM, LIPID METABOLISM, VITAMIN METABOLISM	NO PHENOTYPE
ACACA	0.121419	0.896314	METABOLISM	LIPID METABOLISM, VITAMIN METABOLISM	NO PHENOTYPE
ACACB	0.100376	0.65821	METABOLISM	LIPID METABOLISM, VITAMIN METABOLISM	NO PHENOTYPE
AKR1B10	0.121248	0.781857	METABOLISM	DETOXIFICATION, VITAMIN METABOLISM	NO PHENOTYPE
TXN2	0.0107816	0.452935	METABOLISM	DETOXIFICATION, VITAMIN METABOLISM	NO PHENOTYPE
PC	0.136238	0.96556	METABOLISM	CARBOHYDRATE METABOLISM, VITAMIN METABOLISM	NO PHENOTYPE
RDH13	0.203307	1.41144	METABOLISM	VITAMIN METABOLISM	NO PHENOTYPE
PNPO	0.186654	1.41075	METABOLISM	VITAMIN METABOLISM	NO PHENOTYPE
PLPBP	0.163625	1.16965	METABOLISM	VITAMIN METABOLISM	NO PHENOTYPE
MTHFD1L	0.163536	1.03565	METABOLISM	VITAMIN METABOLISM	NO PHENOTYPE
RDH14	0.147865	0.952203	METABOLISM	VITAMIN METABOLISM	NO PHENOTYPE
MTHFS	0.119238	0.744371	METABOLISM	VITAMIN METABOLISM	NO PHENOTYPE
FPGS	0.113634	0.807943	METABOLISM	VITAMIN METABOLISM	NO PHENOTYPE
DHRS4	0.110191	0.714857	METABOLISM	VITAMIN METABOLISM	NO PHENOTYPE
BCO2	0.102825	0.649181	METABOLISM	VITAMIN METABOLISM	NO PHENOTYPE
MMADHC	0.0992983	0.643677	METABOLISM	VITAMIN METABOLISM	NO PHENOTYPE
ALDH1L2	0.0937273	0.641265	METABOLISM	VITAMIN METABOLISM	NO PHENOTYPE
MMAB	0.0929955	0.649257	METABOLISM	VITAMIN METABOLISM	NO PHENOTYPE
MMAA	0.0802738	0.593571	METABOLISM	VITAMIN METABOLISM	NO PHENOTYPE
FLAD1	0.0567583	0.491467	METABOLISM	VITAMIN METABOLISM	NO PHENOTYPE
ALDH1L1	0.0567126	0.487074	METABOLISM	VITAMIN METABOLISM	NO PHENOTYPE
MTHFD2	0.0461146	0.575955	METABOLISM	VITAMIN METABOLISM	NO PHENOTYPE
RFK	0.0205754	0.419189	METABOLISM	VITAMIN METABOLISM	NO PHENOTYPE
MTHFD2L	-0.0787608	0.854179	METABOLISM	VITAMIN METABOLISM	NO PHENOTYPE
GOT2	0.00207448	0.496771	METABOLISM	CARBOHYDRATE METABOLISM, PROTEIN METABOLISM, SULFUR METABOLISM	NO PHENOTYPE
SUOX	0.211964	1.57977	METABOLISM	METAL AND COFACTOR METABOLISM, SULFUR METABOLISM	NO PHENOTYPE
SQOR	0.145775	0.973572	METABOLISM	ELECTRON CARRIER, SULFUR METABOLISM	NO PHENOTYPE
MSRA	0.160826	1.17644	METABOLISM	DETOXIFICATION, SULFUR METABOLISM	NO PHENOTYPE
MPST	0.15168	0.989057	METABOLISM	DETOXIFICATION, SULFUR METABOLISM	NO PHENOTYPE
TST	0.124127	0.881971	METABOLISM	DETOXIFICATION, SULFUR METABOLISM	NO PHENOTYPE
MSRB2	0.089792	0.656588	METABOLISM	DETOXIFICATION, SULFUR METABOLISM	NO PHENOTYPE
TSTD1	0.178313	1.26873	METABOLISM	SULFUR METABOLISM	NO PHENOTYPE
ETHE1	0.100679	0.668078	METABOLISM	SULFUR METABOLISM	NO PHENOTYPE
KMO	0.14239	0.88854	METABOLISM	METAL AND COFACTOR METABOLISM, PROTEIN METABOLISM	NO PHENOTYPE
KYAT3	0.0992697	0.658882	METABOLISM	METAL AND COFACTOR METABOLISM, PROTEIN METABOLISM	NO PHENOTYPE
ABAT	0.0346088	0.514504	METABOLISM	METAL AND COFACTOR METABOLISM, PROTEIN METABOLISM	NO PHENOTYPE
ACAT1	0.0788058	0.588044	METABOLISM	CARBOHYDRATE METABOLISM, LIPID METABOLISM, PROTEIN METABOLISM	NO PHENOTYPE
ACAA2	0.0756053	0.613369	METABOLISM	CARBOHYDRATE METABOLISM, LIPID METABOLISM, PROTEIN METABOLISM	NO PHENOTYPE
HADHB	0.0421258	0.623026	METABOLISM	CARBOHYDRATE METABOLISM, LIPID METABOLISM, PROTEIN METABOLISM	NO PHENOTYPE
ECHS1	0.124365	0.843963	METABOLISM	LIPID METABOLISM, PROTEIN METABOLISM	NO PHENOTYPE
ACADSB	0.0972992	0.639895	METABOLISM	LIPID METABOLISM, PROTEIN METABOLISM	NO PHENOTYPE
HADH	0.0250458	0.598114	METABOLISM	LIPID METABOLISM, PROTEIN METABOLISM	NO PHENOTYPE
HADHA	0.00488995	0.530195	METABOLISM	LIPID METABOLISM, PROTEIN METABOLISM	NO PHENOTYPE
GCSH	-0.105916	0.790244	METABOLISM	LIPID METABOLISM, PROTEIN METABOLISM	NO PHENOTYPE
PRODH	0.0786432	0.598316	METABOLISM	ELECTRON CARRIER, PROTEIN METABOLISM	NO PHENOTYPE
PRODH2	0.0709076	0.533666	METABOLISM	ELECTRON CARRIER, PROTEIN METABOLISM	NO PHENOTYPE
MAOA	0.176601	1.25306	METABOLISM	DETOXIFICATION, PROTEIN METABOLISM	NO PHENOTYPE
ALDH9A1	0.174174	1.22016	METABOLISM	DETOXIFICATION, PROTEIN METABOLISM	NO PHENOTYPE
MAOB	0.173999	1.08166	METABOLISM	DETOXIFICATION, PROTEIN METABOLISM	NO PHENOTYPE
AKR7A2	0.173913	1.21961	METABOLISM	DETOXIFICATION, PROTEIN METABOLISM	NO PHENOTYPE
GLYAT	0.0942305	0.725369	METABOLISM	DETOXIFICATION, PROTEIN METABOLISM	NO PHENOTYPE
HMGCL	0.0839477	0.590791	METABOLISM	CARBOHYDRATE METABOLISM, PROTEIN METABOLISM	NO PHENOTYPE
AUH	0.0752157	0.551868	METABOLISM	CARBOHYDRATE METABOLISM, PROTEIN METABOLISM	NO PHENOTYPE
DLST	-0.164522	1.19255	METABOLISM	CARBOHYDRATE METABOLISM, PROTEIN METABOLISM	NO PHENOTYPE
DLD	-0.199284	1.22402	METABOLISM	CARBOHYDRATE METABOLISM, PROTEIN METABOLISM	NO PHENOTYPE
NAGS	0.219693	1.49161	METABOLISM	PROTEIN METABOLISM	NO PHENOTYPE
PPM1K	0.206964	1.4871	METABOLISM	PROTEIN METABOLISM	NO PHENOTYPE
SUGCT	0.203986	1.55182	METABOLISM	PROTEIN METABOLISM	NO PHENOTYPE
AGXT2	0.176389	1.12101	METABOLISM	PROTEIN METABOLISM	NO PHENOTYPE
ACAD8	0.172517	1.25897	METABOLISM	PROTEIN METABOLISM	NO PHENOTYPE
OAT	0.164271	1.02726	METABOLISM	PROTEIN METABOLISM	NO PHENOTYPE
ALDH5A1	0.162949	1.12309	METABOLISM	PROTEIN METABOLISM	NO PHENOTYPE
CA5A	0.158236	1.06779	METABOLISM	PROTEIN METABOLISM	NO PHENOTYPE
IVD	0.154837	1.02718	METABOLISM	PROTEIN METABOLISM	NO PHENOTYPE
GLDC	0.153247	1.00339	METABOLISM	PROTEIN METABOLISM	NO PHENOTYPE
COMT	0.144953	1.05031	METABOLISM	PROTEIN METABOLISM	NO PHENOTYPE
DBT	0.143796	0.898345	METABOLISM	PROTEIN METABOLISM	NO PHENOTYPE
HIBADH	0.141043	0.909437	METABOLISM	PROTEIN METABOLISM	NO PHENOTYPE
GCDH	0.128907	0.78365	METABOLISM	PROTEIN METABOLISM	NO PHENOTYPE
PYCR2	0.128767	0.833847	METABOLISM	PROTEIN METABOLISM	NO PHENOTYPE
GPT2	0.127957	0.910167	METABOLISM	PROTEIN METABOLISM	NO PHENOTYPE
PYCR1	0.122316	0.784274	METABOLISM	PROTEIN METABOLISM	NO PHENOTYPE
ALDH6A1	0.116035	0.758201	METABOLISM	PROTEIN METABOLISM	NO PHENOTYPE
CPS1	0.112842	0.74789	METABOLISM	PROTEIN METABOLISM	NO PHENOTYPE
GCAT	0.111854	0.750911	METABOLISM	PROTEIN METABOLISM	NO PHENOTYPE
GLUD2	0.109061	0.756748	METABOLISM	PROTEIN METABOLISM	NO PHENOTYPE
OTC	0.0997132	0.652158	METABOLISM	PROTEIN METABOLISM	NO PHENOTYPE
AADAT	0.0991258	0.694151	METABOLISM	PROTEIN METABOLISM	NO PHENOTYPE
ALDH18A1	0.0929522	0.726364	METABOLISM	PROTEIN METABOLISM	NO PHENOTYPE
HOGA1	0.0780999	0.543904	METABOLISM	PROTEIN METABOLISM	NO PHENOTYPE
ARG2	0.0733256	0.549556	METABOLISM	PROTEIN METABOLISM	NO PHENOTYPE
AASS	0.0654525	0.623599	METABOLISM	PROTEIN METABOLISM	NO PHENOTYPE
CA5B	0.0653174	0.593214	METABOLISM	PROTEIN METABOLISM	NO PHENOTYPE
MCCC2	0.0594355	0.582574	METABOLISM	PROTEIN METABOLISM	NO PHENOTYPE
LDHB	0.0553739	0.484939	METABOLISM	PROTEIN METABOLISM	NO PHENOTYPE
SDSL	0.0552674	0.589721	METABOLISM	PROTEIN METABOLISM	NO PHENOTYPE
ADHFE1	0.0524212	0.491502	METABOLISM	PROTEIN METABOLISM	NO PHENOTYPE
BCAT2	0.0516521	0.48645	METABOLISM	PROTEIN METABOLISM	NO PHENOTYPE
GRHPR	0.0483232	0.564938	METABOLISM	PROTEIN METABOLISM	NO PHENOTYPE
ALDH4A1	0.0452644	0.482456	METABOLISM	PROTEIN METABOLISM	NO PHENOTYPE
BCKDHA	0.041935	0.457367	METABOLISM	PROTEIN METABOLISM	NO PHENOTYPE
DGLUCY	0.0412925	0.475613	METABOLISM	PROTEIN METABOLISM	NO PHENOTYPE
GLS	0.0267418	0.451627	METABOLISM	PROTEIN METABOLISM	NO PHENOTYPE
NAT8L	0.0258291	0.49568	METABOLISM	PROTEIN METABOLISM	NO PHENOTYPE
DHTKD1	0.0195138	0.523236	METABOLISM	PROTEIN METABOLISM	NO PHENOTYPE
BCKDK	0.0131497	0.584494	METABOLISM	PROTEIN METABOLISM	NO PHENOTYPE
BCKDHB	0.00760024	0.572431	METABOLISM	PROTEIN METABOLISM	NO PHENOTYPE
AGMAT	0.00679945	0.587015	METABOLISM	PROTEIN METABOLISM	NO PHENOTYPE
AGXT	0.000429656	0.790902	METABOLISM	PROTEIN METABOLISM	NO PHENOTYPE
GLS2	-0.0180377	0.626559	METABOLISM	PROTEIN METABOLISM	NO PHENOTYPE
HIBCH	-0.024165	0.730051	METABOLISM	PROTEIN METABOLISM	NO PHENOTYPE
GLUD1	-0.0853254	0.967268	METABOLISM	PROTEIN METABOLISM	NO PHENOTYPE
DHODH	0.0966446	0.677042	METABOLISM	ELECTRON CARRIER, NUCLEOTIDE METABOLISM	NO PHENOTYPE
SUCLG2	0.106556	0.674158	METABOLISM	CARBOHYDRATE METABOLISM, NUCLEOTIDE METABOLISM	NO PHENOTYPE
SUCLA2	0.00360749	0.660851	METABOLISM	CARBOHYDRATE METABOLISM, NUCLEOTIDE METABOLISM	NO PHENOTYPE
SUCLG1	-0.00742095	0.587234	METABOLISM	CARBOHYDRATE METABOLISM, NUCLEOTIDE METABOLISM	NO PHENOTYPE
DTYMK	0.268469	1.93961	METABOLISM	NUCLEOTIDE METABOLISM	NO PHENOTYPE
GUK1	0.264863	2.25122	METABOLISM	NUCLEOTIDE METABOLISM	NO PHENOTYPE
DUT	0.254019	1.85337	METABOLISM	NUCLEOTIDE METABOLISM	NO PHENOTYPE
NUDT5	0.184231	1.20631	METABOLISM	NUCLEOTIDE METABOLISM	NO PHENOTYPE
NT5DC2	0.159664	1.02892	METABOLISM	NUCLEOTIDE METABOLISM	NO PHENOTYPE
NUDT9	0.143661	0.972845	METABOLISM	NUCLEOTIDE METABOLISM	NO PHENOTYPE
PAICS	0.140001	0.893037	METABOLISM	NUCLEOTIDE METABOLISM	NO PHENOTYPE
NT5M	0.136971	0.860665	METABOLISM	NUCLEOTIDE METABOLISM	NO PHENOTYPE
NME3	0.121302	0.861755	METABOLISM	NUCLEOTIDE METABOLISM	NO PHENOTYPE
AK2	0.103152	0.654921	METABOLISM	NUCLEOTIDE METABOLISM	NO PHENOTYPE
CKMT1A	0.100003	0.877943	METABOLISM	NUCLEOTIDE METABOLISM	NO PHENOTYPE
CKMT1B	0.100003	0.877943	METABOLISM	NUCLEOTIDE METABOLISM	NO PHENOTYPE
ANTKMT	0.0991459	0.635821	METABOLISM	NUCLEOTIDE METABOLISM	NO PHENOTYPE
CMPK2	0.096592	0.647643	METABOLISM	NUCLEOTIDE METABOLISM	NO PHENOTYPE
FHIT	0.0924971	0.638511	METABOLISM	NUCLEOTIDE METABOLISM	NO PHENOTYPE
DGUOK	0.0913786	0.601184	METABOLISM	NUCLEOTIDE METABOLISM	NO PHENOTYPE
HINT1	0.0892265	0.610884	METABOLISM	NUCLEOTIDE METABOLISM	NO PHENOTYPE
TK2	0.0852206	0.633835	METABOLISM	NUCLEOTIDE METABOLISM	NO PHENOTYPE
NME6	0.0738704	0.60688	METABOLISM	NUCLEOTIDE METABOLISM	NO PHENOTYPE
GATM	0.0556741	0.541448	METABOLISM	NUCLEOTIDE METABOLISM	NO PHENOTYPE
NME4	0.0529086	0.476116	METABOLISM	NUCLEOTIDE METABOLISM	NO PHENOTYPE
AK4	0.0519229	0.525057	METABOLISM	NUCLEOTIDE METABOLISM	NO PHENOTYPE
NUDT2	0.0465673	0.456981	METABOLISM	NUCLEOTIDE METABOLISM	NO PHENOTYPE
CKMT2	0.0406774	0.496416	METABOLISM	NUCLEOTIDE METABOLISM	NO PHENOTYPE
AK3	0.0034976	0.601207	METABOLISM	NUCLEOTIDE METABOLISM	NO PHENOTYPE
CPT2	0.147788	0.996441	METABOLISM	LIPID METABOLISM, METAL AND COFACTOR METABOLISM	NO PHENOTYPE
CYP11B2	0.12332	0.845135	METABOLISM	LIPID METABOLISM, METAL AND COFACTOR METABOLISM	NO PHENOTYPE
CYP11A1	0.116056	0.757817	METABOLISM	LIPID METABOLISM, METAL AND COFACTOR METABOLISM	NO PHENOTYPE
CPT1B	0.0859553	0.619937	METABOLISM	LIPID METABOLISM, METAL AND COFACTOR METABOLISM	NO PHENOTYPE
CYP11B1	0.08474	0.606863	METABOLISM	LIPID METABOLISM, METAL AND COFACTOR METABOLISM	NO PHENOTYPE
FABP1	0.0800836	0.636246	METABOLISM	LIPID METABOLISM, METAL AND COFACTOR METABOLISM	NO PHENOTYPE
CPT1C	0.0733403	0.544939	METABOLISM	LIPID METABOLISM, METAL AND COFACTOR METABOLISM	NO PHENOTYPE
CYP27A1	0.0548754	0.669263	METABOLISM	LIPID METABOLISM, METAL AND COFACTOR METABOLISM	NO PHENOTYPE
CPT1A	0.0467171	0.457538	METABOLISM	LIPID METABOLISM, METAL AND COFACTOR METABOLISM	NO PHENOTYPE
LIAS	-0.196182	1.36355	METABOLISM	LIPID METABOLISM, METAL AND COFACTOR METABOLISM	NO PHENOTYPE
CYB5B	0.145152	0.913362	METABOLISM	DETOXIFICATION, ELECTRON CARRIER, METAL AND COFACTOR METABOLISM	NO PHENOTYPE
MTARC1	0.0592862	0.60157	METABOLISM	DETOXIFICATION, METAL AND COFACTOR METABOLISM	NO PHENOTYPE
MTARC2	0.0547776	0.594681	METABOLISM	DETOXIFICATION, METAL AND COFACTOR METABOLISM	NO PHENOTYPE
ACO2	0.0377257	0.533558	METABOLISM	CARBOHYDRATE METABOLISM, METAL AND COFACTOR METABOLISM	NO PHENOTYPE
NAXD	0.246022	1.81732	METABOLISM	METAL AND COFACTOR METABOLISM	NO PHENOTYPE
SIRT5	0.226407	1.74368	METABOLISM	METAL AND COFACTOR METABOLISM	NO PHENOTYPE
CISD3	0.205736	1.25433	METABOLISM	METAL AND COFACTOR METABOLISM	NO PHENOTYPE
HSPA9	0.195854	1.30923	METABOLISM	METAL AND COFACTOR METABOLISM	NO PHENOTYPE
NUDT13	0.182948	1.38344	METABOLISM	METAL AND COFACTOR METABOLISM	NO PHENOTYPE
TMLHE	0.17098	1.22114	METABOLISM	METAL AND COFACTOR METABOLISM	NO PHENOTYPE
RSAD1	0.167317	1.19777	METABOLISM	METAL AND COFACTOR METABOLISM	NO PHENOTYPE
COQ8A	0.163328	1.06387	METABOLISM	METAL AND COFACTOR METABOLISM	NO PHENOTYPE
NUDT8	0.15435	1.03291	METABOLISM	METAL AND COFACTOR METABOLISM	NO PHENOTYPE
ISCU	0.137438	0.952771	METABOLISM	METAL AND COFACTOR METABOLISM	NO PHENOTYPE
MOCS1	0.125859	0.907699	METABOLISM	METAL AND COFACTOR METABOLISM	NO PHENOTYPE
CISD1	0.125243	0.799813	METABOLISM	METAL AND COFACTOR METABOLISM	NO PHENOTYPE
COASY	0.122325	0.774872	METABOLISM	METAL AND COFACTOR METABOLISM	NO PHENOTYPE
NMNAT3	0.118101	0.744233	METABOLISM	METAL AND COFACTOR METABOLISM	NO PHENOTYPE
ALAS1	0.1179	0.857646	METABOLISM	METAL AND COFACTOR METABOLISM	NO PHENOTYPE
ALAS2	0.11415	0.735782	METABOLISM	METAL AND COFACTOR METABOLISM	NO PHENOTYPE
PANK2	0.110748	0.696008	METABOLISM	METAL AND COFACTOR METABOLISM	NO PHENOTYPE
SIRT3	0.109814	0.798912	METABOLISM	METAL AND COFACTOR METABOLISM	NO PHENOTYPE
CHCHD7	0.106319	0.742977	METABOLISM	METAL AND COFACTOR METABOLISM	NO PHENOTYPE
NOCT	0.0986295	0.641628	METABOLISM	METAL AND COFACTOR METABOLISM	NO PHENOTYPE
NTHL1	0.0974438	0.642545	METABOLISM	METAL AND COFACTOR METABOLISM	NO PHENOTYPE
COQ6	0.0900619	0.626791	METABOLISM	METAL AND COFACTOR METABOLISM	NO PHENOTYPE
SPR	0.0838966	0.578887	METABOLISM	METAL AND COFACTOR METABOLISM	NO PHENOTYPE
FTMT	0.0780459	0.606357	METABOLISM	METAL AND COFACTOR METABOLISM	NO PHENOTYPE
PCBD2	0.0775044	0.570529	METABOLISM	METAL AND COFACTOR METABOLISM	NO PHENOTYPE
NAXE	0.0767525	0.668894	METABOLISM	METAL AND COFACTOR METABOLISM	NO PHENOTYPE
COQ10A	0.0692593	0.551946	METABOLISM	METAL AND COFACTOR METABOLISM	NO PHENOTYPE
COQ9	0.0670325	0.512559	METABOLISM	METAL AND COFACTOR METABOLISM	NO PHENOTYPE
SIRT4	0.063228	0.563582	METABOLISM	METAL AND COFACTOR METABOLISM	NO PHENOTYPE
COQ8B	0.0545579	0.501568	METABOLISM	METAL AND COFACTOR METABOLISM	NO PHENOTYPE
COQ10B	0.0519791	0.501394	METABOLISM	METAL AND COFACTOR METABOLISM	NO PHENOTYPE
BOLA1	0.047325	0.46701	METABOLISM	METAL AND COFACTOR METABOLISM	NO PHENOTYPE
NFS1	0.0466653	0.590159	METABOLISM	METAL AND COFACTOR METABOLISM	NO PHENOTYPE
NUDT19	0.0463877	0.507221	METABOLISM	METAL AND COFACTOR METABOLISM	NO PHENOTYPE
FAM210B	0.0449087	0.500854	METABOLISM	METAL AND COFACTOR METABOLISM	NO PHENOTYPE
PPOX	0.0371824	0.586278	METABOLISM	METAL AND COFACTOR METABOLISM	NO PHENOTYPE
NNT	0.0260324	0.647573	METABOLISM	METAL AND COFACTOR METABOLISM	NO PHENOTYPE
COQ3	0.0250767	0.622126	METABOLISM	METAL AND COFACTOR METABOLISM	NO PHENOTYPE
NADK2	0.00950908	0.565451	METABOLISM	METAL AND COFACTOR METABOLISM	NO PHENOTYPE
FECH	0.00744364	0.504947	METABOLISM	METAL AND COFACTOR METABOLISM	NO PHENOTYPE
CPOX	0.00177743	0.670878	METABOLISM	METAL AND COFACTOR METABOLISM	NO PHENOTYPE
FTH1	-0.0239954	0.571593	METABOLISM	METAL AND COFACTOR METABOLISM	NO PHENOTYPE
PDSS1	-0.049344	0.683413	METABOLISM	METAL AND COFACTOR METABOLISM	NO PHENOTYPE
LYRM4	-0.0603431	0.570215	METABOLISM	METAL AND COFACTOR METABOLISM	NO PHENOTYPE
FDX2	-0.0814025	0.657457	METABOLISM	METAL AND COFACTOR METABOLISM	NO PHENOTYPE
HSCB	-0.0846751	0.772454	METABOLISM	METAL AND COFACTOR METABOLISM	NO PHENOTYPE
PDSS2	-0.109315	0.90825	METABOLISM	METAL AND COFACTOR METABOLISM	NO PHENOTYPE
FXN	-0.145933	0.96921	METABOLISM	METAL AND COFACTOR METABOLISM	NO PHENOTYPE
COQ7	-0.190585	1.36811	METABOLISM	METAL AND COFACTOR METABOLISM	NO PHENOTYPE
COQ5	-0.199033	1.14708	METABOLISM	METAL AND COFACTOR METABOLISM	NO PHENOTYPE
COQ2	-0.22665	1.25151	METABOLISM	METAL AND COFACTOR METABOLISM	NO PHENOTYPE
BOLA3	-0.270009	1.47192	METABOLISM	METAL AND COFACTOR METABOLISM	NO PHENOTYPE
IBA57	-0.413938	1.23505	METABOLISM	METAL AND COFACTOR METABOLISM	MILD PHENOTYPE
NFU1	-0.576345	2.16682	METABOLISM	METAL AND COFACTOR METABOLISM	MILD PHENOTYPE
ISCA1	-0.649111	2.10893	METABOLISM	METAL AND COFACTOR METABOLISM	STRONG PHENOTYPE
ISCA2	-0.934124	3.15259	METABOLISM	METAL AND COFACTOR METABOLISM	STRONG PHENOTYPE
COQ4	-0.965386	3.38648	METABOLISM	METAL AND COFACTOR METABOLISM	STRONG PHENOTYPE
GLRX5	-1.06536	3.91233	METABOLISM	METAL AND COFACTOR METABOLISM	STRONG PHENOTYPE
EPHX2	0.138214	0.920297	METABOLISM	DETOXIFICATION, LIPID METABOLISM	NO PHENOTYPE
CYB5R3	0.132996	0.87606	METABOLISM	DETOXIFICATION, LIPID METABOLISM	NO PHENOTYPE
ACSM5	0.128414	0.882354	METABOLISM	DETOXIFICATION, LIPID METABOLISM	NO PHENOTYPE
ACSM2A	0.113409	0.874326	METABOLISM	DETOXIFICATION, LIPID METABOLISM	NO PHENOTYPE
PRDX6	0.0667105	0.670684	METABOLISM	DETOXIFICATION, LIPID METABOLISM	NO PHENOTYPE
MCEE	0.107614	0.707395	METABOLISM	CARBOHYDRATE METABOLISM, LIPID METABOLISM	NO PHENOTYPE
PCCB	0.0848538	0.594013	METABOLISM	CARBOHYDRATE METABOLISM, LIPID METABOLISM	NO PHENOTYPE
LACTB	0.249491	1.88989	METABOLISM	LIPID METABOLISM	NO PHENOTYPE
FASN	0.204423	1.47723	METABOLISM	LIPID METABOLISM	NO PHENOTYPE
SCP2	0.193301	1.2641	METABOLISM	LIPID METABOLISM	NO PHENOTYPE
HSD17B4	0.183038	1.19303	METABOLISM	LIPID METABOLISM	NO PHENOTYPE
PLSCR3	0.179275	1.19091	METABOLISM	LIPID METABOLISM	NO PHENOTYPE
CHPT1	0.174972	1.11928	METABOLISM	LIPID METABOLISM	NO PHENOTYPE
ACSM3	0.173996	1.19335	METABOLISM	LIPID METABOLISM	NO PHENOTYPE
LYPLAL1	0.17333	1.29261	METABOLISM	LIPID METABOLISM	NO PHENOTYPE
MLYCD	0.167789	1.20116	METABOLISM	LIPID METABOLISM	NO PHENOTYPE
ECI2	0.167656	1.28183	METABOLISM	LIPID METABOLISM	NO PHENOTYPE
ACOT11	0.163916	1.00402	METABOLISM	LIPID METABOLISM	NO PHENOTYPE
IDI1	0.15839	0.969627	METABOLISM	LIPID METABOLISM	NO PHENOTYPE
CRLS1	0.157918	1.1559	METABOLISM	LIPID METABOLISM	NO PHENOTYPE
FDPS	0.157211	0.980742	METABOLISM	LIPID METABOLISM	NO PHENOTYPE
THEM4	0.156438	1.19531	METABOLISM	LIPID METABOLISM	NO PHENOTYPE
PRELID3A	0.14765	0.947776	METABOLISM	LIPID METABOLISM	NO PHENOTYPE
PTGES2	0.144733	0.967851	METABOLISM	LIPID METABOLISM	NO PHENOTYPE
ACSS3	0.138828	0.955803	METABOLISM	LIPID METABOLISM	NO PHENOTYPE
ACADM	0.137768	0.892149	METABOLISM	LIPID METABOLISM	NO PHENOTYPE
EHHADH	0.13262	1.00569	METABOLISM	LIPID METABOLISM	NO PHENOTYPE
SERAC1	0.132254	0.913283	METABOLISM	LIPID METABOLISM	NO PHENOTYPE
MGST3	0.124872	0.794638	METABOLISM	LIPID METABOLISM	NO PHENOTYPE
ACAD11	0.124174	0.807379	METABOLISM	LIPID METABOLISM	NO PHENOTYPE
OSBPL1A	0.123459	0.858537	METABOLISM	LIPID METABOLISM	NO PHENOTYPE
HTD2	0.121578	0.766583	METABOLISM	LIPID METABOLISM	NO PHENOTYPE
ACADL	0.119771	0.770629	METABOLISM	LIPID METABOLISM	NO PHENOTYPE
ACSL6	0.118875	0.830362	METABOLISM	LIPID METABOLISM	NO PHENOTYPE
PRELID3B	0.118221	1.02818	METABOLISM	LIPID METABOLISM	NO PHENOTYPE
HAO2	0.113445	0.79403	METABOLISM	LIPID METABOLISM	NO PHENOTYPE
ACOT2	0.112077	0.77369	METABOLISM	LIPID METABOLISM	NO PHENOTYPE
SPTLC2	0.111025	0.772216	METABOLISM	LIPID METABOLISM	NO PHENOTYPE
ECHDC1	0.111023	0.739599	METABOLISM	LIPID METABOLISM	NO PHENOTYPE
ACOT13	0.10764	0.67947	METABOLISM	LIPID METABOLISM	NO PHENOTYPE
ACADS	0.107243	0.683311	METABOLISM	LIPID METABOLISM	NO PHENOTYPE
HINT2	0.106895	0.786644	METABOLISM	LIPID METABOLISM	NO PHENOTYPE
GPAT2	0.106556	0.703972	METABOLISM	LIPID METABOLISM	NO PHENOTYPE
ACOT7	0.105389	0.74063	METABOLISM	LIPID METABOLISM	NO PHENOTYPE
THEM5	0.103273	0.772366	METABOLISM	LIPID METABOLISM	NO PHENOTYPE
TRIAP1	0.102773	1.04849	METABOLISM	LIPID METABOLISM	NO PHENOTYPE
PGS1	0.101575	0.661594	METABOLISM	LIPID METABOLISM	NO PHENOTYPE
PRELID1	0.0984974	0.64156	METABOLISM	LIPID METABOLISM	NO PHENOTYPE
ECI1	0.0969019	0.625353	METABOLISM	LIPID METABOLISM	NO PHENOTYPE
ACP6	0.0968626	0.659685	METABOLISM	LIPID METABOLISM	NO PHENOTYPE
ACSF2	0.0963325	0.640619	METABOLISM	LIPID METABOLISM	NO PHENOTYPE
PTPMT1	0.0949957	0.629882	METABOLISM	LIPID METABOLISM	NO PHENOTYPE
TAMM41	0.0932577	0.618849	METABOLISM	LIPID METABOLISM	NO PHENOTYPE
ACSL1	0.0910071	0.660162	METABOLISM	LIPID METABOLISM	NO PHENOTYPE
DECR1	0.0876646	0.645921	METABOLISM	LIPID METABOLISM	NO PHENOTYPE
ACSM2B	0.0845525	0.633038	METABOLISM	LIPID METABOLISM	NO PHENOTYPE
PHYH	0.0843937	0.587224	METABOLISM	LIPID METABOLISM	NO PHENOTYPE
PNPLA8	0.0838425	0.580418	METABOLISM	LIPID METABOLISM	NO PHENOTYPE
AGPAT5	0.0835686	0.663414	METABOLISM	LIPID METABOLISM	NO PHENOTYPE
LYPLA1	0.0796906	0.555482	METABOLISM	LIPID METABOLISM	NO PHENOTYPE
CBR4	0.0691477	0.539791	METABOLISM	LIPID METABOLISM	NO PHENOTYPE
ACSM4	0.0686914	0.676386	METABOLISM	LIPID METABOLISM	NO PHENOTYPE
ACSF3	0.0655359	0.539645	METABOLISM	LIPID METABOLISM	NO PHENOTYPE
ACSM1	0.0635559	0.505761	METABOLISM	LIPID METABOLISM	NO PHENOTYPE
HSD17B8	0.0631628	0.526815	METABOLISM	LIPID METABOLISM	NO PHENOTYPE
CRAT	0.0592034	0.514795	METABOLISM	LIPID METABOLISM	NO PHENOTYPE
GPAM	0.0576066	0.57385	METABOLISM	LIPID METABOLISM	NO PHENOTYPE
ACAA1	0.0505759	0.598786	METABOLISM	LIPID METABOLISM	NO PHENOTYPE
ACSS1	0.0485765	0.462838	METABOLISM	LIPID METABOLISM	NO PHENOTYPE
AMACR	0.0458276	0.453729	METABOLISM	LIPID METABOLISM	NO PHENOTYPE
ACOT9	0.0434697	0.483786	METABOLISM	LIPID METABOLISM	NO PHENOTYPE
MECR	0.0417047	0.597704	METABOLISM	LIPID METABOLISM	NO PHENOTYPE
ECH1	0.0384344	0.583789	METABOLISM	LIPID METABOLISM	NO PHENOTYPE
PISD	0.0278729	0.47321	METABOLISM	LIPID METABOLISM	NO PHENOTYPE
ACADVL	0.0247512	0.534908	METABOLISM	LIPID METABOLISM	NO PHENOTYPE
AGPAT4	0.0162538	0.583293	METABOLISM	LIPID METABOLISM	NO PHENOTYPE
ACAD10	0.0136568	0.527709	METABOLISM	LIPID METABOLISM	NO PHENOTYPE
OXSM	0.00701133	0.70155	METABOLISM	LIPID METABOLISM	NO PHENOTYPE
STAR	0.00595972	0.661792	METABOLISM	LIPID METABOLISM	NO PHENOTYPE
TSPO	0.000807312	0.564619	METABOLISM	LIPID METABOLISM	NO PHENOTYPE
CROT	0.000259441	0.543393	METABOLISM	LIPID METABOLISM	NO PHENOTYPE
DBI	-0.0208249	0.512562	METABOLISM	LIPID METABOLISM	NO PHENOTYPE
DHRS1	-0.0609714	1.01561	METABOLISM	LIPID METABOLISM	NO PHENOTYPE
MCAT	-0.0630515	0.802511	METABOLISM	LIPID METABOLISM	NO PHENOTYPE
LIPT2	-0.15078	1.26413	METABOLISM	LIPID METABOLISM	NO PHENOTYPE
LIPT1	-0.194771	1.08686	METABOLISM	LIPID METABOLISM	NO PHENOTYPE
GPD2	0.0771996	0.575063	METABOLISM	CARBOHYDRATE METABOLISM, ELECTRON CARRIER	NO PHENOTYPE
ETFBKMT	0.168927	1.10155	METABOLISM	ELECTRON CARRIER	NO PHENOTYPE
ETFRF1	0.115732	0.733924	METABOLISM	ELECTRON CARRIER	NO PHENOTYPE
SOD1	0.29692	2.42606	METABOLISM	DETOXIFICATION	NO PHENOTYPE
ALDH2	0.240755	1.59257	METABOLISM	DETOXIFICATION	NO PHENOTYPE
TXNRD2	0.170626	1.13602	METABOLISM	DETOXIFICATION	NO PHENOTYPE
ABHD10	0.170544	1.13792	METABOLISM	DETOXIFICATION	NO PHENOTYPE
CAT	0.163119	1.09719	METABOLISM	DETOXIFICATION	NO PHENOTYPE
PRXL2A	0.156792	1.04819	METABOLISM	DETOXIFICATION	NO PHENOTYPE
CBR3	0.156309	0.975649	METABOLISM	DETOXIFICATION	NO PHENOTYPE
PRDX3	0.155451	1.08323	METABOLISM	DETOXIFICATION	NO PHENOTYPE
ALDH3A2	0.145533	0.981491	METABOLISM	DETOXIFICATION	NO PHENOTYPE
MSRB3	0.142545	0.897364	METABOLISM	DETOXIFICATION	NO PHENOTYPE
OXR1	0.119309	0.806527	METABOLISM	DETOXIFICATION	NO PHENOTYPE
PRDX4	0.102877	0.767141	METABOLISM	DETOXIFICATION	NO PHENOTYPE
PRDX2	0.0996498	0.687874	METABOLISM	DETOXIFICATION	NO PHENOTYPE
NIT2	0.0974688	0.881198	METABOLISM	DETOXIFICATION	NO PHENOTYPE
ALDH1B1	0.0954792	0.717932	METABOLISM	DETOXIFICATION	NO PHENOTYPE
GPX1	0.0901496	0.613047	METABOLISM	DETOXIFICATION	NO PHENOTYPE
NIT1	0.0853384	0.610489	METABOLISM	DETOXIFICATION	NO PHENOTYPE
BPHL	0.0714357	0.657814	METABOLISM	DETOXIFICATION	NO PHENOTYPE
DHRS2	0.0684999	0.559301	METABOLISM	DETOXIFICATION	NO PHENOTYPE
TXNRD1	0.0642051	0.518929	METABOLISM	DETOXIFICATION	NO PHENOTYPE
PRDX5	0.0613531	0.522236	METABOLISM	DETOXIFICATION	NO PHENOTYPE
GPX4	0.0607755	0.528439	METABOLISM	DETOXIFICATION	NO PHENOTYPE
GSTZ1	0.0584054	0.523412	METABOLISM	DETOXIFICATION	NO PHENOTYPE
MGST1	0.0527884	0.587404	METABOLISM	DETOXIFICATION	NO PHENOTYPE
GSTK1	0.0493899	0.461016	METABOLISM	DETOXIFICATION	NO PHENOTYPE
SELENOO	0.0440824	0.479603	METABOLISM	DETOXIFICATION	NO PHENOTYPE
HAGH	0.0268784	0.489381	METABOLISM	DETOXIFICATION	NO PHENOTYPE
GSR	-0.0195725	0.76146	METABOLISM	DETOXIFICATION	NO PHENOTYPE
SOD2	-0.108541	0.925717	METABOLISM	DETOXIFICATION	NO PHENOTYPE
OXCT1	0.273731	2.3406	METABOLISM	CARBOHYDRATE METABOLISM	NO PHENOTYPE
HMGCS2	0.218266	1.63301	METABOLISM	CARBOHYDRATE METABOLISM	NO PHENOTYPE
ACLY	0.19925	1.46953	METABOLISM	CARBOHYDRATE METABOLISM	NO PHENOTYPE
IDH2	0.183097	1.45442	METABOLISM	CARBOHYDRATE METABOLISM	NO PHENOTYPE
PDP2	0.154674	1.02219	METABOLISM	CARBOHYDRATE METABOLISM	NO PHENOTYPE
PDP1	0.151349	1.05094	METABOLISM	CARBOHYDRATE METABOLISM	NO PHENOTYPE
OXCT2	0.140678	0.870549	METABOLISM	CARBOHYDRATE METABOLISM	NO PHENOTYPE
LDHD	0.134625	0.98221	METABOLISM	CARBOHYDRATE METABOLISM	NO PHENOTYPE
PDK1	0.130363	0.860364	METABOLISM	CARBOHYDRATE METABOLISM	NO PHENOTYPE
NEU4	0.128478	0.859351	METABOLISM	CARBOHYDRATE METABOLISM	NO PHENOTYPE
ME3	0.120158	0.957525	METABOLISM	CARBOHYDRATE METABOLISM	NO PHENOTYPE
D2HGDH	0.118019	0.750754	METABOLISM	CARBOHYDRATE METABOLISM	NO PHENOTYPE
PDK4	0.118015	0.778539	METABOLISM	CARBOHYDRATE METABOLISM	NO PHENOTYPE
OGDHL	0.117987	0.80378	METABOLISM	CARBOHYDRATE METABOLISM	NO PHENOTYPE
IDH3A	0.110692	0.760134	METABOLISM	CARBOHYDRATE METABOLISM	NO PHENOTYPE
LDHAL6B	0.109429	0.716884	METABOLISM	CARBOHYDRATE METABOLISM	NO PHENOTYPE
IDH3B	0.103842	0.741163	METABOLISM	CARBOHYDRATE METABOLISM	NO PHENOTYPE
RPIA	0.101975	0.715255	METABOLISM	CARBOHYDRATE METABOLISM	NO PHENOTYPE
ME2	0.0959741	0.753405	METABOLISM	CARBOHYDRATE METABOLISM	NO PHENOTYPE
PDPR	0.0947057	0.633602	METABOLISM	CARBOHYDRATE METABOLISM	NO PHENOTYPE
GLYCTK	0.0921679	0.661852	METABOLISM	CARBOHYDRATE METABOLISM	NO PHENOTYPE
FAHD1	0.0894478	0.600165	METABOLISM	CARBOHYDRATE METABOLISM	NO PHENOTYPE
IDH3G	0.0880604	0.589178	METABOLISM	CARBOHYDRATE METABOLISM	NO PHENOTYPE
PDHA2	0.0807397	0.651906	METABOLISM	CARBOHYDRATE METABOLISM	NO PHENOTYPE
PDK2	0.0786617	0.618564	METABOLISM	CARBOHYDRATE METABOLISM	NO PHENOTYPE
BDH1	0.0760531	0.552073	METABOLISM	CARBOHYDRATE METABOLISM	NO PHENOTYPE
CLYBL	0.052102	0.589304	METABOLISM	CARBOHYDRATE METABOLISM	NO PHENOTYPE
DCXR	0.0464844	0.489773	METABOLISM	CARBOHYDRATE METABOLISM	NO PHENOTYPE
PDHA1	0.0380195	0.502524	METABOLISM	CARBOHYDRATE METABOLISM	NO PHENOTYPE
PDHX	0.0336033	0.564368	METABOLISM	CARBOHYDRATE METABOLISM	NO PHENOTYPE
L2HGDH	0.0290517	0.686978	METABOLISM	CARBOHYDRATE METABOLISM	NO PHENOTYPE
PCK2	0.0243998	0.525908	METABOLISM	CARBOHYDRATE METABOLISM	NO PHENOTYPE
PDK3	0.00669163	0.431285	METABOLISM	CARBOHYDRATE METABOLISM	NO PHENOTYPE
PDHB	-0.00742438	0.508639	METABOLISM	CARBOHYDRATE METABOLISM	NO PHENOTYPE
DLAT	-0.04937	0.90686	METABOLISM	CARBOHYDRATE METABOLISM	NO PHENOTYPE
CS	-0.0689553	0.828141	METABOLISM	CARBOHYDRATE METABOLISM	NO PHENOTYPE
MDH2	-0.0950727	0.902758	METABOLISM	CARBOHYDRATE METABOLISM	NO PHENOTYPE
FH	-0.0967216	1.04211	METABOLISM	CARBOHYDRATE METABOLISM	NO PHENOTYPE
ABHD11	-0.130678	0.720501	METABOLISM	CARBOHYDRATE METABOLISM	NO PHENOTYPE
OGDH	-0.211096	1.33371	METABOLISM	CARBOHYDRATE METABOLISM	NO PHENOTYPE
PLD6	0.0227244	0.540469	METABOLISM, DYNAMICS AND SURVEILLANCE	LIPID METABOLISM, FUSION	NO PHENOTYPE
AIFM3	0.109691	0.696277	METABOLISM, DYNAMICS AND SURVEILLANCE	METAL AND COFACTOR METABOLISM, APOPTOSIS	NO PHENOTYPE
SPHK2	0.116844	0.780644	METABOLISM, DYNAMICS AND SURVEILLANCE	LIPID METABOLISM, APOPTOSIS	NO PHENOTYPE
AIFM2	0.108125	0.692651	METABOLISM, DYNAMICS AND SURVEILLANCE	DETOXIFICATION, APOPTOSIS	NO PHENOTYPE
ACOD1	0.0518128	0.503801	METABOLISM, SIGNALING	CARBOHYDRATE METABOLISM, IMMUNE RESPONSE	NO PHENOTYPE
MTRES1	0.14575	0.904834	MITOCHONDRIAL CENTRAL DOGMA	mtRNA METABOLISM, TRANSLATION	NO PHENOTYPE
TRMT61B	0.0597674	0.512086	MITOCHONDRIAL CENTRAL DOGMA	mtRNA METABOLISM, TRANSLATION	NO PHENOTYPE
FASTKD2	0.0581469	0.50699	MITOCHONDRIAL CENTRAL DOGMA	mtRNA METABOLISM, TRANSLATION	NO PHENOTYPE
NGRN	0.0380956	0.478749	MITOCHONDRIAL CENTRAL DOGMA	mtRNA METABOLISM, TRANSLATION	NO PHENOTYPE
NSUN4	0.0336988	0.432954	MITOCHONDRIAL CENTRAL DOGMA	mtRNA METABOLISM, TRANSLATION	NO PHENOTYPE
ERAL1	0.0209641	0.443266	MITOCHONDRIAL CENTRAL DOGMA	mtRNA METABOLISM, TRANSLATION	NO PHENOTYPE
MRM3	0.004337	0.523679	MITOCHONDRIAL CENTRAL DOGMA	mtRNA METABOLISM, TRANSLATION	NO PHENOTYPE
NOA1	-0.00178049	0.561106	MITOCHONDRIAL CENTRAL DOGMA	mtRNA METABOLISM, TRANSLATION	NO PHENOTYPE
YBEY	-0.0221742	0.631662	MITOCHONDRIAL CENTRAL DOGMA	mtRNA METABOLISM, TRANSLATION	NO PHENOTYPE
MRM2	-0.0858987	0.758014	MITOCHONDRIAL CENTRAL DOGMA	mtRNA METABOLISM, TRANSLATION	NO PHENOTYPE
TFB1M	-0.116591	0.807697	MITOCHONDRIAL CENTRAL DOGMA	mtRNA METABOLISM, TRANSLATION	NO PHENOTYPE
RMND1	-0.139618	1.24171	MITOCHONDRIAL CENTRAL DOGMA	mtRNA METABOLISM, TRANSLATION	NO PHENOTYPE
DDX28	-0.154029	1.32312	MITOCHONDRIAL CENTRAL DOGMA	mtRNA METABOLISM, TRANSLATION	NO PHENOTYPE
DHX30	-0.189145	0.948233	MITOCHONDRIAL CENTRAL DOGMA	mtRNA METABOLISM, TRANSLATION	NO PHENOTYPE
MRPS9	-0.203856	1.07414	MITOCHONDRIAL CENTRAL DOGMA	mtRNA METABOLISM, TRANSLATION	NO PHENOTYPE
SLIRP	-0.210371	0.857127	MITOCHONDRIAL CENTRAL DOGMA	mtRNA METABOLISM, TRANSLATION	NO PHENOTYPE
GRSF1	-0.257568	1.21786	MITOCHONDRIAL CENTRAL DOGMA	mtRNA METABOLISM, TRANSLATION	NO PHENOTYPE
METTL17	-0.373567	1.68574	MITOCHONDRIAL CENTRAL DOGMA	mtRNA METABOLISM, TRANSLATION	MILD PHENOTYPE
MRPS7	-0.407212	1.74583	MITOCHONDRIAL CENTRAL DOGMA	mtRNA METABOLISM, TRANSLATION	MILD PHENOTYPE
MRPL47	-0.438412	1.81155	MITOCHONDRIAL CENTRAL DOGMA	mtRNA METABOLISM, TRANSLATION	MILD PHENOTYPE
MRPL12	-0.4831	1.95981	MITOCHONDRIAL CENTRAL DOGMA	mtRNA METABOLISM, TRANSLATION	MILD PHENOTYPE
LRPPRC	-0.881152	3.04986	MITOCHONDRIAL CENTRAL DOGMA	mtRNA METABOLISM, TRANSLATION	STRONG PHENOTYPE
GARS1	0.215731	1.47981	MITOCHONDRIAL CENTRAL DOGMA	TRANSLATION	NO PHENOTYPE
KARS1	0.14066	1.11954	MITOCHONDRIAL CENTRAL DOGMA	TRANSLATION	NO PHENOTYPE
MPV17L2	0.136805	0.873758	MITOCHONDRIAL CENTRAL DOGMA	TRANSLATION	NO PHENOTYPE
PDF	0.133824	0.835238	MITOCHONDRIAL CENTRAL DOGMA	TRANSLATION	NO PHENOTYPE
GUF1	0.101207	0.667724	MITOCHONDRIAL CENTRAL DOGMA	TRANSLATION	NO PHENOTYPE
MRPL1	0.0927189	0.780256	MITOCHONDRIAL CENTRAL DOGMA	TRANSLATION	NO PHENOTYPE
HEMK1	0.0915091	0.600676	MITOCHONDRIAL CENTRAL DOGMA	TRANSLATION	NO PHENOTYPE
WARS2	0.0729399	0.555432	MITOCHONDRIAL CENTRAL DOGMA	TRANSLATION	NO PHENOTYPE
MTRF1	0.0550646	0.509313	MITOCHONDRIAL CENTRAL DOGMA	TRANSLATION	NO PHENOTYPE
TSFM	0.0532608	0.542612	MITOCHONDRIAL CENTRAL DOGMA	TRANSLATION	NO PHENOTYPE
CARS2	0.0450775	0.612671	MITOCHONDRIAL CENTRAL DOGMA	TRANSLATION	NO PHENOTYPE
PUSL1	0.043061	0.549704	MITOCHONDRIAL CENTRAL DOGMA	TRANSLATION	NO PHENOTYPE
METAP1D	0.036326	0.475532	MITOCHONDRIAL CENTRAL DOGMA	TRANSLATION	NO PHENOTYPE
DARS2	0.0345267	0.503171	MITOCHONDRIAL CENTRAL DOGMA	TRANSLATION	NO PHENOTYPE
EXD2	0.0174793	0.641725	MITOCHONDRIAL CENTRAL DOGMA	TRANSLATION	NO PHENOTYPE
GTPBP10	-0.0233712	0.612227	MITOCHONDRIAL CENTRAL DOGMA	TRANSLATION	NO PHENOTYPE
MRPL9	-0.0609542	0.698348	MITOCHONDRIAL CENTRAL DOGMA	TRANSLATION	NO PHENOTYPE
MRRF	-0.0644356	0.718885	MITOCHONDRIAL CENTRAL DOGMA	TRANSLATION	NO PHENOTYPE
MRPL42	-0.0680481	0.625668	MITOCHONDRIAL CENTRAL DOGMA	TRANSLATION	NO PHENOTYPE
MTG1	-0.0686318	0.813455	MITOCHONDRIAL CENTRAL DOGMA	TRANSLATION	NO PHENOTYPE
IARS2	-0.069375	0.932507	MITOCHONDRIAL CENTRAL DOGMA	TRANSLATION	NO PHENOTYPE
GFM2	-0.0736706	0.633943	MITOCHONDRIAL CENTRAL DOGMA	TRANSLATION	NO PHENOTYPE
MRPS15	-0.0858087	0.743178	MITOCHONDRIAL CENTRAL DOGMA	TRANSLATION	NO PHENOTYPE
MRPL45	-0.0987882	0.957195	MITOCHONDRIAL CENTRAL DOGMA	TRANSLATION	NO PHENOTYPE
MRPL27	-0.105916	0.748456	MITOCHONDRIAL CENTRAL DOGMA	TRANSLATION	NO PHENOTYPE
MRPL24	-0.107571	0.837612	MITOCHONDRIAL CENTRAL DOGMA	TRANSLATION	NO PHENOTYPE
MRPL58	-0.114745	0.930913	MITOCHONDRIAL CENTRAL DOGMA	TRANSLATION	NO PHENOTYPE
MRPL50	-0.14188	1.16185	MITOCHONDRIAL CENTRAL DOGMA	TRANSLATION	NO PHENOTYPE
CHCHD1	-0.147035	1.01617	MITOCHONDRIAL CENTRAL DOGMA	TRANSLATION	NO PHENOTYPE
MRPL48	-0.157164	0.675214	MITOCHONDRIAL CENTRAL DOGMA	TRANSLATION	NO PHENOTYPE
MRPL54	-0.184825	0.81804	MITOCHONDRIAL CENTRAL DOGMA	TRANSLATION	NO PHENOTYPE
MTERF3	-0.193787	1.2543	MITOCHONDRIAL CENTRAL DOGMA	TRANSLATION	NO PHENOTYPE
MRPS28	-0.207845	0.912308	MITOCHONDRIAL CENTRAL DOGMA	TRANSLATION	NO PHENOTYPE
MRPL21	-0.208894	1.19543	MITOCHONDRIAL CENTRAL DOGMA	TRANSLATION	NO PHENOTYPE
MRPS35	-0.216591	0.908324	MITOCHONDRIAL CENTRAL DOGMA	TRANSLATION	NO PHENOTYPE
MTIF3	-0.218019	1.35138	MITOCHONDRIAL CENTRAL DOGMA	TRANSLATION	NO PHENOTYPE
EARS2	-0.221697	0.938576	MITOCHONDRIAL CENTRAL DOGMA	TRANSLATION	NO PHENOTYPE
MRPL36	-0.233859	1.33025	MITOCHONDRIAL CENTRAL DOGMA	TRANSLATION	NO PHENOTYPE
MRPL35	-0.234923	0.936699	MITOCHONDRIAL CENTRAL DOGMA	TRANSLATION	NO PHENOTYPE
RARS2	-0.246933	1.38131	MITOCHONDRIAL CENTRAL DOGMA	TRANSLATION	NO PHENOTYPE
MRPS5	-0.248857	1.11053	MITOCHONDRIAL CENTRAL DOGMA	TRANSLATION	NO PHENOTYPE
GATB	-0.251503	0.931397	MITOCHONDRIAL CENTRAL DOGMA	TRANSLATION	NO PHENOTYPE
MTG2	-0.254196	0.880685	MITOCHONDRIAL CENTRAL DOGMA	TRANSLATION	NO PHENOTYPE
MTERF4	-0.268476	1.59948	MITOCHONDRIAL CENTRAL DOGMA	TRANSLATION	NO PHENOTYPE
MRPL49	-0.273021	1.43858	MITOCHONDRIAL CENTRAL DOGMA	TRANSLATION	NO PHENOTYPE
MTIF2	-0.281913	1.5932	MITOCHONDRIAL CENTRAL DOGMA	TRANSLATION	NO PHENOTYPE
MRPS31	-0.282594	1.4179	MITOCHONDRIAL CENTRAL DOGMA	TRANSLATION	NO PHENOTYPE
MRPL22	-0.287848	1.57988	MITOCHONDRIAL CENTRAL DOGMA	TRANSLATION	NO PHENOTYPE
MRPL16	-0.302029	1.56132	MITOCHONDRIAL CENTRAL DOGMA	TRANSLATION	NO PHENOTYPE
MRPS17	-0.304151	1.08298	MITOCHONDRIAL CENTRAL DOGMA	TRANSLATION	NO PHENOTYPE
MALSU1	-0.3138	1.65054	MITOCHONDRIAL CENTRAL DOGMA	TRANSLATION	NO PHENOTYPE
MRPL19	-0.333986	1.56539	MITOCHONDRIAL CENTRAL DOGMA	TRANSLATION	MILD PHENOTYPE
GADD45GIP1	-0.342961	1.45159	MITOCHONDRIAL CENTRAL DOGMA	TRANSLATION	MILD PHENOTYPE
MTRF1L	-0.352758	1.6049	MITOCHONDRIAL CENTRAL DOGMA	TRANSLATION	MILD PHENOTYPE
MRPL10	-0.35902	1.32457	MITOCHONDRIAL CENTRAL DOGMA	TRANSLATION	MILD PHENOTYPE
MRPL28	-0.362738	1.56569	MITOCHONDRIAL CENTRAL DOGMA	TRANSLATION	MILD PHENOTYPE
RBFA	-0.369015	1.71553	MITOCHONDRIAL CENTRAL DOGMA	TRANSLATION	MILD PHENOTYPE
GATC	-0.375364	1.7597	MITOCHONDRIAL CENTRAL DOGMA	TRANSLATION	MILD PHENOTYPE
MRPS11	-0.377007	1.67706	MITOCHONDRIAL CENTRAL DOGMA	TRANSLATION	MILD PHENOTYPE
MRPL2	-0.378937	1.31692	MITOCHONDRIAL CENTRAL DOGMA	TRANSLATION	MILD PHENOTYPE
MRPS2	-0.38475	1.75378	MITOCHONDRIAL CENTRAL DOGMA	TRANSLATION	MILD PHENOTYPE
MRPL11	-0.389417	1.69501	MITOCHONDRIAL CENTRAL DOGMA	TRANSLATION	MILD PHENOTYPE
HARS2	-0.394046	1.78617	MITOCHONDRIAL CENTRAL DOGMA	TRANSLATION	MILD PHENOTYPE
MRPS18C	-0.39691	1.66986	MITOCHONDRIAL CENTRAL DOGMA	TRANSLATION	MILD PHENOTYPE
MRPS10	-0.401019	1.70707	MITOCHONDRIAL CENTRAL DOGMA	TRANSLATION	MILD PHENOTYPE
MRPS6	-0.402721	1.42676	MITOCHONDRIAL CENTRAL DOGMA	TRANSLATION	MILD PHENOTYPE
MRPS18B	-0.413394	1.43754	MITOCHONDRIAL CENTRAL DOGMA	TRANSLATION	MILD PHENOTYPE
MRPL39	-0.416682	1.73405	MITOCHONDRIAL CENTRAL DOGMA	TRANSLATION	MILD PHENOTYPE
MRPS16	-0.442536	1.97942	MITOCHONDRIAL CENTRAL DOGMA	TRANSLATION	MILD PHENOTYPE
MRPL53	-0.451376	1.91382	MITOCHONDRIAL CENTRAL DOGMA	TRANSLATION	MILD PHENOTYPE
MRPL14	-0.453047	1.98108	MITOCHONDRIAL CENTRAL DOGMA	TRANSLATION	MILD PHENOTYPE
FARS2	-0.464797	1.86709	MITOCHONDRIAL CENTRAL DOGMA	TRANSLATION	MILD PHENOTYPE
MRPS34	-0.465607	1.91207	MITOCHONDRIAL CENTRAL DOGMA	TRANSLATION	MILD PHENOTYPE
MRPL30	-0.465927	1.66814	MITOCHONDRIAL CENTRAL DOGMA	TRANSLATION	MILD PHENOTYPE
MRPS23	-0.466523	1.89466	MITOCHONDRIAL CENTRAL DOGMA	TRANSLATION	MILD PHENOTYPE
SARS2	-0.468956	1.77288	MITOCHONDRIAL CENTRAL DOGMA	TRANSLATION	MILD PHENOTYPE
MRPS21	-0.475453	1.40981	MITOCHONDRIAL CENTRAL DOGMA	TRANSLATION	MILD PHENOTYPE
MRPL13	-0.477531	1.84161	MITOCHONDRIAL CENTRAL DOGMA	TRANSLATION	MILD PHENOTYPE
LARS2	-0.47926	1.74879	MITOCHONDRIAL CENTRAL DOGMA	TRANSLATION	MILD PHENOTYPE
MRPL52	-0.482722	1.8533	MITOCHONDRIAL CENTRAL DOGMA	TRANSLATION	MILD PHENOTYPE
MRPL32	-0.487968	1.96822	MITOCHONDRIAL CENTRAL DOGMA	TRANSLATION	MILD PHENOTYPE
MRPL43	-0.501095	1.43666	MITOCHONDRIAL CENTRAL DOGMA	TRANSLATION	MILD PHENOTYPE
MRPL3	-0.51158	1.79901	MITOCHONDRIAL CENTRAL DOGMA	TRANSLATION	MILD PHENOTYPE
MRPS14	-0.516	1.97307	MITOCHONDRIAL CENTRAL DOGMA	TRANSLATION	MILD PHENOTYPE
MRPL51	-0.516179	1.93357	MITOCHONDRIAL CENTRAL DOGMA	TRANSLATION	MILD PHENOTYPE
MRPS26	-0.522408	2.01125	MITOCHONDRIAL CENTRAL DOGMA	TRANSLATION	MILD PHENOTYPE
MRPL40	-0.525368	1.73244	MITOCHONDRIAL CENTRAL DOGMA	TRANSLATION	MILD PHENOTYPE
TARS2	-0.531404	2.08931	MITOCHONDRIAL CENTRAL DOGMA	TRANSLATION	MILD PHENOTYPE
MRPL38	-0.532205	1.89691	MITOCHONDRIAL CENTRAL DOGMA	TRANSLATION	MILD PHENOTYPE
GFM1	-0.540718	1.98417	MITOCHONDRIAL CENTRAL DOGMA	TRANSLATION	MILD PHENOTYPE
DAP3	-0.547673	2.10409	MITOCHONDRIAL CENTRAL DOGMA	TRANSLATION	MILD PHENOTYPE
MRPL55	-0.549716	1.59055	MITOCHONDRIAL CENTRAL DOGMA	TRANSLATION	MILD PHENOTYPE
PARS2	-0.554108	2.14832	MITOCHONDRIAL CENTRAL DOGMA	TRANSLATION	MILD PHENOTYPE
MRPL37	-0.563196	2.12734	MITOCHONDRIAL CENTRAL DOGMA	TRANSLATION	MILD PHENOTYPE
PTCD3	-0.564274	2.08244	MITOCHONDRIAL CENTRAL DOGMA	TRANSLATION	MILD PHENOTYPE
AARS2	-0.567595	2.11873	MITOCHONDRIAL CENTRAL DOGMA	TRANSLATION	MILD PHENOTYPE
MRPL34	-0.575378	2.17245	MITOCHONDRIAL CENTRAL DOGMA	TRANSLATION	MILD PHENOTYPE
MRPS24	-0.580838	1.78786	MITOCHONDRIAL CENTRAL DOGMA	TRANSLATION	MILD PHENOTYPE
MRPL17	-0.592165	2.10989	MITOCHONDRIAL CENTRAL DOGMA	TRANSLATION	MILD PHENOTYPE
MRPS27	-0.603416	2.08232	MITOCHONDRIAL CENTRAL DOGMA	TRANSLATION	MILD PHENOTYPE
MRPL20	-0.6188	2.11797	MITOCHONDRIAL CENTRAL DOGMA	TRANSLATION	MILD PHENOTYPE
MRPL15	-0.630705	1.94754	MITOCHONDRIAL CENTRAL DOGMA	TRANSLATION	STRONG PHENOTYPE
MRPS12	-0.636754	2.34391	MITOCHONDRIAL CENTRAL DOGMA	TRANSLATION	STRONG PHENOTYPE
YARS2	-0.640607	2.26063	MITOCHONDRIAL CENTRAL DOGMA	TRANSLATION	STRONG PHENOTYPE
MRPS30	-0.641625	2.16108	MITOCHONDRIAL CENTRAL DOGMA	TRANSLATION	STRONG PHENOTYPE
MRPL46	-0.642274	2.24972	MITOCHONDRIAL CENTRAL DOGMA	TRANSLATION	STRONG PHENOTYPE
MRPL4	-0.646737	2.25218	MITOCHONDRIAL CENTRAL DOGMA	TRANSLATION	STRONG PHENOTYPE
MRPS33	-0.654873	2.3546	MITOCHONDRIAL CENTRAL DOGMA	TRANSLATION	STRONG PHENOTYPE
MRPS22	-0.658134	2.33013	MITOCHONDRIAL CENTRAL DOGMA	TRANSLATION	STRONG PHENOTYPE
MRPL23	-0.659187	1.89836	MITOCHONDRIAL CENTRAL DOGMA	TRANSLATION	STRONG PHENOTYPE
MRPS25	-0.67035	2.33688	MITOCHONDRIAL CENTRAL DOGMA	TRANSLATION	STRONG PHENOTYPE
MRPL18	-0.671481	1.94607	MITOCHONDRIAL CENTRAL DOGMA	TRANSLATION	STRONG PHENOTYPE
MARS2	-0.700473	2.20611	MITOCHONDRIAL CENTRAL DOGMA	TRANSLATION	STRONG PHENOTYPE
MRPL33	-0.702956	2.28188	MITOCHONDRIAL CENTRAL DOGMA	TRANSLATION	STRONG PHENOTYPE
AURKAIP1	-0.720981	2.61309	MITOCHONDRIAL CENTRAL DOGMA	TRANSLATION	STRONG PHENOTYPE
MRPL44	-0.721361	2.44878	MITOCHONDRIAL CENTRAL DOGMA	TRANSLATION	STRONG PHENOTYPE
MRPL41	-0.727734	2.54661	MITOCHONDRIAL CENTRAL DOGMA	TRANSLATION	STRONG PHENOTYPE
MRPL57	-0.817175	2.84357	MITOCHONDRIAL CENTRAL DOGMA	TRANSLATION	STRONG PHENOTYPE
VARS2	-0.877808	2.98443	MITOCHONDRIAL CENTRAL DOGMA	TRANSLATION	STRONG PHENOTYPE
NARS2	-0.884519	3.03663	MITOCHONDRIAL CENTRAL DOGMA	TRANSLATION	STRONG PHENOTYPE
MRPS18A	-0.884678	3.13429	MITOCHONDRIAL CENTRAL DOGMA	TRANSLATION	STRONG PHENOTYPE
QRSL1	-0.887189	3.08872	MITOCHONDRIAL CENTRAL DOGMA	TRANSLATION	STRONG PHENOTYPE
TUFM	-0.91765	3.11523	MITOCHONDRIAL CENTRAL DOGMA	TRANSLATION	STRONG PHENOTYPE
TOP1MT	0.124188	0.786811	MITOCHONDRIAL CENTRAL DOGMA	mtDNA MAINTEINANCE, mtRNA METABOLISM	NO PHENOTYPE
MTERF1	-0.007728	0.785616	MITOCHONDRIAL CENTRAL DOGMA	mtDNA MAINTEINANCE, mtRNA METABOLISM	NO PHENOTYPE
RNASEH1	-0.0600818	0.690587	MITOCHONDRIAL CENTRAL DOGMA	mtDNA MAINTEINANCE, mtRNA METABOLISM	NO PHENOTYPE
TFB2M	-0.396279	1.77424	MITOCHONDRIAL CENTRAL DOGMA	mtDNA MAINTEINANCE, mtRNA METABOLISM	MILD PHENOTYPE
TFAM	-0.518162	1.7434	MITOCHONDRIAL CENTRAL DOGMA	mtDNA MAINTEINANCE, mtRNA METABOLISM	MILD PHENOTYPE
POLRMT	-0.78512	2.67418	MITOCHONDRIAL CENTRAL DOGMA	mtDNA MAINTEINANCE, mtRNA METABOLISM	STRONG PHENOTYPE
TRMT5	0.24325	1.86303	MITOCHONDRIAL CENTRAL DOGMA	mtRNA METABOLISM	NO PHENOTYPE
PUS1	0.195929	1.37021	MITOCHONDRIAL CENTRAL DOGMA	mtRNA METABOLISM	NO PHENOTYPE
TRMT2B	0.175317	1.35172	MITOCHONDRIAL CENTRAL DOGMA	mtRNA METABOLISM	NO PHENOTYPE
METTL5	0.167187	1.15614	MITOCHONDRIAL CENTRAL DOGMA	mtRNA METABOLISM	NO PHENOTYPE
METTL8	0.167066	1.07185	MITOCHONDRIAL CENTRAL DOGMA	mtRNA METABOLISM	NO PHENOTYPE
YRDC	0.154517	0.977469	MITOCHONDRIAL CENTRAL DOGMA	mtRNA METABOLISM	NO PHENOTYPE
TRMT1	0.146507	0.959035	MITOCHONDRIAL CENTRAL DOGMA	mtRNA METABOLISM	NO PHENOTYPE
QTRT1	0.146421	0.975647	MITOCHONDRIAL CENTRAL DOGMA	mtRNA METABOLISM	NO PHENOTYPE
MRM1	0.136514	0.930245	MITOCHONDRIAL CENTRAL DOGMA	mtRNA METABOLISM	NO PHENOTYPE
MYG1	0.125641	0.788945	MITOCHONDRIAL CENTRAL DOGMA	mtRNA METABOLISM	NO PHENOTYPE
TRNT1	0.120531	0.746075	MITOCHONDRIAL CENTRAL DOGMA	mtRNA METABOLISM	NO PHENOTYPE
THG1L	0.11509	0.754107	MITOCHONDRIAL CENTRAL DOGMA	mtRNA METABOLISM	NO PHENOTYPE
DUS2	0.104062	0.660052	MITOCHONDRIAL CENTRAL DOGMA	mtRNA METABOLISM	NO PHENOTYPE
TRMU	0.103843	0.68854	MITOCHONDRIAL CENTRAL DOGMA	mtRNA METABOLISM	NO PHENOTYPE
OSGEPL1	0.101404	0.679867	MITOCHONDRIAL CENTRAL DOGMA	mtRNA METABOLISM	NO PHENOTYPE
METTL15	0.0956139	0.721047	MITOCHONDRIAL CENTRAL DOGMA	mtRNA METABOLISM	NO PHENOTYPE
FASTKD3	0.0898034	0.656985	MITOCHONDRIAL CENTRAL DOGMA	mtRNA METABOLISM	NO PHENOTYPE
NSUN2	0.0829305	0.622938	MITOCHONDRIAL CENTRAL DOGMA	mtRNA METABOLISM	NO PHENOTYPE
ANGEL2	0.0828343	0.575893	MITOCHONDRIAL CENTRAL DOGMA	mtRNA METABOLISM	NO PHENOTYPE
CDK5RAP1	0.0576541	0.574023	MITOCHONDRIAL CENTRAL DOGMA	mtRNA METABOLISM	NO PHENOTYPE
ALKBH1	0.0516849	0.661994	MITOCHONDRIAL CENTRAL DOGMA	mtRNA METABOLISM	NO PHENOTYPE
LACTB2	0.0397566	0.474654	MITOCHONDRIAL CENTRAL DOGMA	mtRNA METABOLISM	NO PHENOTYPE
FASTK	0.0396483	0.452566	MITOCHONDRIAL CENTRAL DOGMA	mtRNA METABOLISM	NO PHENOTYPE
NSUN3	0.0162934	0.595137	MITOCHONDRIAL CENTRAL DOGMA	mtRNA METABOLISM	NO PHENOTYPE
FASTKD1	0.0105776	0.588796	MITOCHONDRIAL CENTRAL DOGMA	mtRNA METABOLISM	NO PHENOTYPE
RPUSD3	-0.0165125	0.494001	MITOCHONDRIAL CENTRAL DOGMA	mtRNA METABOLISM	NO PHENOTYPE
TRIT1	-0.0446566	0.855409	MITOCHONDRIAL CENTRAL DOGMA	mtRNA METABOLISM	NO PHENOTYPE
TBRG4	-0.0491472	0.924036	MITOCHONDRIAL CENTRAL DOGMA	mtRNA METABOLISM	NO PHENOTYPE
PTCD2	-0.0607496	0.731348	MITOCHONDRIAL CENTRAL DOGMA	mtRNA METABOLISM	NO PHENOTYPE
REXO2	-0.0726894	0.700282	MITOCHONDRIAL CENTRAL DOGMA	mtRNA METABOLISM	NO PHENOTYPE
RCC1L	-0.0829344	0.746311	MITOCHONDRIAL CENTRAL DOGMA	mtRNA METABOLISM	NO PHENOTYPE
ELAC2	-0.108727	1.05345	MITOCHONDRIAL CENTRAL DOGMA	mtRNA METABOLISM	NO PHENOTYPE
PDE12	-0.175343	1.10383	MITOCHONDRIAL CENTRAL DOGMA	mtRNA METABOLISM	NO PHENOTYPE
TRUB2	-0.185977	0.9244	MITOCHONDRIAL CENTRAL DOGMA	mtRNA METABOLISM	NO PHENOTYPE
PTCD1	-0.269871	2.0458	MITOCHONDRIAL CENTRAL DOGMA	mtRNA METABOLISM	NO PHENOTYPE
TEFM	-0.400899	1.74761	MITOCHONDRIAL CENTRAL DOGMA	mtRNA METABOLISM	MILD PHENOTYPE
SUPV3L1	-0.40812	1.83756	MITOCHONDRIAL CENTRAL DOGMA	mtRNA METABOLISM	MILD PHENOTYPE
RPUSD4	-0.463272	2.02685	MITOCHONDRIAL CENTRAL DOGMA	mtRNA METABOLISM	MILD PHENOTYPE
PNPT1	-0.489289	2.0226	MITOCHONDRIAL CENTRAL DOGMA	mtRNA METABOLISM	MILD PHENOTYPE
FASTKD5	-0.50188	1.8722	MITOCHONDRIAL CENTRAL DOGMA	mtRNA METABOLISM	MILD PHENOTYPE
MTPAP	-0.577615	2.07324	MITOCHONDRIAL CENTRAL DOGMA	mtRNA METABOLISM	MILD PHENOTYPE
PRORP	-0.624295	2.17841	MITOCHONDRIAL CENTRAL DOGMA	mtRNA METABOLISM	STRONG PHENOTYPE
TRMT10C	-0.752062	2.64215	MITOCHONDRIAL CENTRAL DOGMA	mtRNA METABOLISM	STRONG PHENOTYPE
MTERF2	0.195167	1.50749	MITOCHONDRIAL CENTRAL DOGMA	mtDNA MAINTEINANCE	NO PHENOTYPE
LIG3	0.186667	1.1241	MITOCHONDRIAL CENTRAL DOGMA	mtDNA MAINTEINANCE	NO PHENOTYPE
POLQ	0.174669	1.26743	MITOCHONDRIAL CENTRAL DOGMA	mtDNA MAINTEINANCE	NO PHENOTYPE
MUTYH	0.169391	1.14707	MITOCHONDRIAL CENTRAL DOGMA	mtDNA MAINTEINANCE	NO PHENOTYPE
PIF1	0.160655	1.03855	MITOCHONDRIAL CENTRAL DOGMA	mtDNA MAINTEINANCE	NO PHENOTYPE
POLB	0.147803	0.96374	MITOCHONDRIAL CENTRAL DOGMA	mtDNA MAINTEINANCE	NO PHENOTYPE
RECQL4	0.132456	0.919694	MITOCHONDRIAL CENTRAL DOGMA	mtDNA MAINTEINANCE	NO PHENOTYPE
MGME1	0.119599	0.755086	MITOCHONDRIAL CENTRAL DOGMA	mtDNA MAINTEINANCE	NO PHENOTYPE
APEX1	0.10078	0.684631	MITOCHONDRIAL CENTRAL DOGMA	mtDNA MAINTEINANCE	NO PHENOTYPE
UNG	0.0984639	0.644644	MITOCHONDRIAL CENTRAL DOGMA	mtDNA MAINTEINANCE	NO PHENOTYPE
POLDIP2	0.0820268	0.583105	MITOCHONDRIAL CENTRAL DOGMA	mtDNA MAINTEINANCE	NO PHENOTYPE
OGG1	0.0720206	0.552922	MITOCHONDRIAL CENTRAL DOGMA	mtDNA MAINTEINANCE	NO PHENOTYPE
PRIMPOL	0.0600343	0.584779	MITOCHONDRIAL CENTRAL DOGMA	mtDNA MAINTEINANCE	NO PHENOTYPE
TOP3A	0.0398142	0.50399	MITOCHONDRIAL CENTRAL DOGMA	mtDNA MAINTEINANCE	NO PHENOTYPE
METTL4	0.0375385	0.581708	MITOCHONDRIAL CENTRAL DOGMA	mtDNA MAINTEINANCE	NO PHENOTYPE
EXOG	0.0295093	0.578422	MITOCHONDRIAL CENTRAL DOGMA	mtDNA MAINTEINANCE	NO PHENOTYPE
POLG2	-0.0271733	0.747605	MITOCHONDRIAL CENTRAL DOGMA	mtDNA MAINTEINANCE	NO PHENOTYPE
POLG	-0.0372471	0.687	MITOCHONDRIAL CENTRAL DOGMA	mtDNA MAINTEINANCE	NO PHENOTYPE
SSBP1	-0.547012	1.63193	MITOCHONDRIAL CENTRAL DOGMA	mtDNA MAINTEINANCE	MILD PHENOTYPE
TWNK	-0.607027	2.34262	MITOCHONDRIAL CENTRAL DOGMA	mtDNA MAINTEINANCE	MILD PHENOTYPE
ATAD3A	0.173939	1.29138	MITOCHONDRIAL CENTRAL DOGMA, DYNAMICS AND SURVEILLANCE	mtDNA MAINTEINANCE, INTRAMITOCHONDRIAL MEMBRANE INTERACTIONS, ORGANELLE CONTACT SITES	NO PHENOTYPE
ATAD3B	0.0533141	0.559732	MITOCHONDRIAL CENTRAL DOGMA, DYNAMICS AND SURVEILLANCE	mtDNA MAINTEINANCE, INTRAMITOCHONDRIAL MEMBRANE INTERACTIONS, ORGANELLE CONTACT SITES	NO PHENOTYPE
MIEF1	0.0103792	0.514706	MITOCHONDRIAL CENTRAL DOGMA, DYNAMICS AND SURVEILLANCE	TRANSLATION, FISSION	NO PHENOTYPE
ENDOG	0.158818	1.15549	MITOCHONDRIAL CENTRAL DOGMA, DYNAMICS AND SURVEILLANCE	mtDNA MAINTEINANCE, mtRNA METABOLISM, APOPTOSIS	NO PHENOTYPE
MTFMT	-0.108936	0.954172	MITOCHONDRIAL CENTRAL DOGMA, METABOLISM	TRANSLATION, VITAMIN METABOLISM	NO PHENOTYPE
GTPBP3	0.150209	1.18605	MITOCHONDRIAL CENTRAL DOGMA, METABOLISM	mtRNA METABOLISM, VITAMIN METABOLISM	NO PHENOTYPE
MTO1	-0.0137598	0.511768	MITOCHONDRIAL CENTRAL DOGMA, METABOLISM	mtRNA METABOLISM, VITAMIN METABOLISM	NO PHENOTYPE
HSD17B10	-0.766252	2.6069	MITOCHONDRIAL CENTRAL DOGMA, METABOLISM	mtRNA METABOLISM, LIPID METABOLISM, PROTEIN METABOLISM	STRONG PHENOTYPE
PPA2	0.172271	1.25012	MITOCHONDRIAL CENTRAL DOGMA, METABOLISM	mtDNA MAINTEINANCE, mtRNA METABOLISM, TRANSLATION, NUCLEOTIDE METABOLISM	NO PHENOTYPE
DNA2	0.0339124	0.588545	MITOCHONDRIAL CENTRAL DOGMA, METABOLISM	mtDNA MAINTEINANCE, METAL AND COFACTOR METABOLISM	NO PHENOTYPE
MRPS36	0.0299528	0.478573	MITOCHONDRIAL CENTRAL DOGMA, METABOLISM	TRANSLATION, CARBOHYDRATE METABOLISM	NO PHENOTYPE
OXA1L	-0.353456	1.53264	MITOCHONDRIAL CENTRAL DOGMA, TRANSPORT	TRANSLATION, PROTEIN IMPORT	MILD PHENOTYPE
HSPD1P4	0.343952	1.73714	OTHERS		NO PHENOTYPE
UQCRHP3	0.30445	1.49266	OTHERS		NO PHENOTYPE
NIF3L1	0.269265	1.99557	OTHERS		NO PHENOTYPE
DNAJC19P9	0.248726	1.47498	OTHERS		NO PHENOTYPE
ECHDC3	0.239642	1.91242	OTHERS		NO PHENOTYPE
PRELID3BP10	0.229589	1.03515	OTHERS		NO PHENOTYPE
VDAC1P1	0.218966	0.978789	OTHERS		NO PHENOTYPE
PTRH2	0.211489	1.71043	OTHERS		NO PHENOTYPE
ARMC10P1	0.201366	1.10363	OTHERS		NO PHENOTYPE
PHB1	0.200491	1.64184	OTHERS		NO PHENOTYPE
TMEM263	0.198801	1.30742	OTHERS		NO PHENOTYPE
DHRS7B	0.198633	1.53809	OTHERS		NO PHENOTYPE
HDHD3	0.196456	1.53339	OTHERS		NO PHENOTYPE
TMEM205	0.194897	1.3472	OTHERS		NO PHENOTYPE
CMC4	0.193775	1.21363	OTHERS		NO PHENOTYPE
NBR1	0.187821	1.38305	OTHERS		NO PHENOTYPE
LYRM1	0.183769	1.23832	OTHERS		NO PHENOTYPE
FAHD2A	0.181273	1.19091	OTHERS		NO PHENOTYPE
MCCD1	0.176675	1.15226	OTHERS		NO PHENOTYPE
C6orf201	0.171736	1.11294	OTHERS		NO PHENOTYPE
SPG7	0.169123	1.18335	OTHERS		NO PHENOTYPE
OXLD1	0.168508	1.11488	OTHERS		NO PHENOTYPE
GDAP1	0.167622	1.13779	OTHERS		NO PHENOTYPE
PEX11B	0.165929	1.16052	OTHERS		NO PHENOTYPE
TIMM9P2	0.164705	0.702686	OTHERS		NO PHENOTYPE
THNSL1	0.161877	1.09403	OTHERS		NO PHENOTYPE
DNLZ	0.160961	1.00523	OTHERS		NO PHENOTYPE
LETM2	0.15887	0.958224	OTHERS		NO PHENOTYPE
FAM162A	0.156626	0.985436	OTHERS		NO PHENOTYPE
METTL15P1	0.154296	1.02025	OTHERS		NO PHENOTYPE
PICK1	0.154198	0.948436	OTHERS		NO PHENOTYPE
LYRM9	0.15275	0.943158	OTHERS		NO PHENOTYPE
VDAC2P5	0.152056	0.76373	OTHERS		NO PHENOTYPE
ZNF575	0.151254	0.641036	OTHERS		NO PHENOTYPE
FKBP10	0.148648	1.01151	OTHERS		NO PHENOTYPE
CHCHD2P6	0.148614	0.625531	OTHERS		NO PHENOTYPE
PHB2	0.148322	0.93693	OTHERS		NO PHENOTYPE
C15orf61	0.148315	0.923885	OTHERS		NO PHENOTYPE
DCAF6	0.147532	0.619326	OTHERS		NO PHENOTYPE
TMEM14C	0.147488	0.980312	OTHERS		NO PHENOTYPE
C15orf48	0.147419	0.916416	OTHERS		NO PHENOTYPE
NDUFA4L2	0.147115	0.912849	OTHERS		NO PHENOTYPE
NLN	0.144977	0.896134	OTHERS		NO PHENOTYPE
ATAD1	0.143633	0.905225	OTHERS		NO PHENOTYPE
RIDA	0.142175	1.00097	OTHERS		NO PHENOTYPE
SMIM8	0.141772	0.931682	OTHERS		NO PHENOTYPE
PRSS35	0.141389	0.958335	OTHERS		NO PHENOTYPE
C6orf136	0.141248	0.969623	OTHERS		NO PHENOTYPE
UQCRHL	0.140877	0.925778	OTHERS		NO PHENOTYPE
SMIM4	0.139782	0.584564	OTHERS		NO PHENOTYPE
MXD3	0.138769	0.856262	OTHERS		NO PHENOTYPE
DNAJC28	0.138164	0.954009	OTHERS		NO PHENOTYPE
RMDN1	0.136983	0.860214	OTHERS		NO PHENOTYPE
C3orf33	0.136658	0.834583	OTHERS		NO PHENOTYPE
PXMP4	0.136479	0.855794	OTHERS		NO PHENOTYPE
PRELID2	0.134892	0.880883	OTHERS		NO PHENOTYPE
IDE	0.129569	0.844225	OTHERS		NO PHENOTYPE
AKR1B10P1	0.127985	0.535867	OTHERS		NO PHENOTYPE
ATP5MK	0.126866	0.821704	OTHERS		NO PHENOTYPE
SNAP29	0.120448	0.738355	OTHERS		NO PHENOTYPE
NIPSNAP3B	0.119509	0.748356	OTHERS		NO PHENOTYPE
C16orf91	0.118161	0.832874	OTHERS		NO PHENOTYPE
BLOC1S1	0.116683	0.998244	OTHERS		NO PHENOTYPE
TMEM143	0.116634	0.815717	OTHERS		NO PHENOTYPE
MIX23	0.116424	0.755333	OTHERS		NO PHENOTYPE
TAFAZZIN	0.114478	0.761874	OTHERS		NO PHENOTYPE
GATD3	0.113531	0.779417	OTHERS		NO PHENOTYPE
TMEM11	0.112539	0.712949	OTHERS		NO PHENOTYPE
NT5DC3	0.112121	0.752853	OTHERS		NO PHENOTYPE
ISOC2	0.111805	0.710601	OTHERS		NO PHENOTYPE
ARMCX6	0.111515	0.722529	OTHERS		NO PHENOTYPE
ABALON	0.110791	0.702533	OTHERS		NO PHENOTYPE
NIPSNAP3A	0.110486	0.749618	OTHERS		NO PHENOTYPE
SERHL	0.110301	0.574828	OTHERS		NO PHENOTYPE
HDHD5	0.109803	0.689318	OTHERS		NO PHENOTYPE
TMEM65	0.108018	0.697787	OTHERS		NO PHENOTYPE
ARMCX2	0.107747	0.683412	OTHERS		NO PHENOTYPE
HSPE1P2	0.107688	0.587096	OTHERS		NO PHENOTYPE
C8orf82	0.107043	0.706073	OTHERS		NO PHENOTYPE
STOM	0.105745	0.687153	OTHERS		NO PHENOTYPE
HSPE1	0.105301	0.708223	OTHERS		NO PHENOTYPE
TCAIM	0.101301	0.649614	OTHERS		NO PHENOTYPE
SPATA20	0.101121	0.775771	OTHERS		NO PHENOTYPE
HTATIP2	0.101042	0.694601	OTHERS		NO PHENOTYPE
ADCK5	0.10098	0.661025	OTHERS		NO PHENOTYPE
CCDC127	0.0999644	0.753885	OTHERS		NO PHENOTYPE
GOLPH3	0.0998992	0.68997	OTHERS		NO PHENOTYPE
OPA3	0.0993425	0.684995	OTHERS		NO PHENOTYPE
HSDL2	0.0948332	0.636141	OTHERS		NO PHENOTYPE
HINT3	0.0947971	0.638787	OTHERS		NO PHENOTYPE
PTGR3	0.0919598	0.659046	OTHERS		NO PHENOTYPE
HEBP1	0.0917347	0.668766	OTHERS		NO PHENOTYPE
ECHDC2	0.090484	0.595341	OTHERS		NO PHENOTYPE
FUNDC2P1	0.0899898	0.404464	OTHERS		NO PHENOTYPE
AK4P1	0.0896619	0.402356	OTHERS		NO PHENOTYPE
AK4P3	0.0896619	0.402356	OTHERS		NO PHENOTYPE
HSPE1P5	0.0891176	0.492031	OTHERS		NO PHENOTYPE
ACCS	0.0882025	0.584777	OTHERS		NO PHENOTYPE
TDRKH	0.0879538	0.615987	OTHERS		NO PHENOTYPE
MAIP1	0.0870588	0.6052	OTHERS		NO PHENOTYPE
NUDT6	0.0868326	0.593766	OTHERS		NO PHENOTYPE
ALKBH7	0.0845189	0.589111	OTHERS		NO PHENOTYPE
CRYZ	0.083105	0.712508	OTHERS		NO PHENOTYPE
DELE1	0.0825479	0.61824	OTHERS		NO PHENOTYPE
RPS28	0.0823359	0.379158	OTHERS		NO PHENOTYPE
MCRIP2	0.0821556	0.604316	OTHERS		NO PHENOTYPE
OCIAD1	0.0807307	0.621977	OTHERS		NO PHENOTYPE
ATP5MKP1	0.0805944	0.464602	OTHERS		NO PHENOTYPE
HPDL	0.0790329	0.635058	OTHERS		NO PHENOTYPE
GPAT2P1	0.0780471	0.497364	OTHERS		NO PHENOTYPE
SETD9	0.0779871	0.559515	OTHERS		NO PHENOTYPE
MTFR1L	0.0777848	0.76803	OTHERS		NO PHENOTYPE
GLOD4	0.0772884	0.683495	OTHERS		NO PHENOTYPE
C2orf69	0.076273	0.62512	OTHERS		NO PHENOTYPE
AFG1L	0.0757879	0.57845	OTHERS		NO PHENOTYPE
SPATA19	0.073711	0.540624	OTHERS		NO PHENOTYPE
CSKMT	0.0733955	0.558691	OTHERS		NO PHENOTYPE
DNAJC4	0.0728303	0.566966	OTHERS		NO PHENOTYPE
C5orf63	0.0722868	0.606477	OTHERS		NO PHENOTYPE
GGNBP1	0.0713198	0.351282	OTHERS		NO PHENOTYPE
SDR39U1	0.070438	0.580385	OTHERS		NO PHENOTYPE
PREPL	0.0680163	0.567516	OTHERS		NO PHENOTYPE
PITRM1	0.0670642	0.530873	OTHERS		NO PHENOTYPE
VWA8	0.0665791	0.510804	OTHERS		NO PHENOTYPE
MCUR1	0.0646764	0.541771	OTHERS		NO PHENOTYPE
COMTD1	0.0636982	0.498003	OTHERS		NO PHENOTYPE
PLGRKT	0.0634288	0.519532	OTHERS		NO PHENOTYPE
ARF5	0.0632547	0.59896	OTHERS		NO PHENOTYPE
HSPE1P3	0.0624709	0.47278	OTHERS		NO PHENOTYPE
HSPE1P4	0.0624709	0.47278	OTHERS		NO PHENOTYPE
FAM136A	0.061744	0.588711	OTHERS		NO PHENOTYPE
SERHL2	0.0614099	0.527473	OTHERS		NO PHENOTYPE
DCAKD	0.0605418	0.518965	OTHERS		NO PHENOTYPE
HSDL1	0.0593695	0.521649	OTHERS		NO PHENOTYPE
PABPC5	0.0586409	0.53712	OTHERS		NO PHENOTYPE
STOML2	0.0584542	0.57662	OTHERS		NO PHENOTYPE
ATP23	0.0572082	0.631163	OTHERS		NO PHENOTYPE
HIGD1AP1	0.0566885	0.31351	OTHERS		NO PHENOTYPE
FAM185A	0.056589	0.553271	OTHERS		NO PHENOTYPE
FAM210A	0.053846	0.489753	OTHERS		NO PHENOTYPE
CRY1	0.0513	0.495096	OTHERS		NO PHENOTYPE
OXNAD1	0.0474718	0.52396	OTHERS		NO PHENOTYPE
CLPB	0.0416745	0.481415	OTHERS		NO PHENOTYPE
TRAP1	0.0397382	0.502618	OTHERS		NO PHENOTYPE
ADCK1	0.0396972	0.457485	OTHERS		NO PHENOTYPE
ADCK2	0.0366865	0.500385	OTHERS		NO PHENOTYPE
SPRYD4	0.0357965	0.514895	OTHERS		NO PHENOTYPE
CLPX	0.0342708	0.493924	OTHERS		NO PHENOTYPE
FBXL4	0.0326912	0.557017	OTHERS		NO PHENOTYPE
CHCHD10	0.0294111	0.602413	OTHERS		NO PHENOTYPE
OXCT2P1	0.0284962	0.359247	OTHERS		NO PHENOTYPE
DMPK	0.0271651	0.484572	OTHERS		NO PHENOTYPE
AFG3L2	0.0263977	0.570964	OTHERS		NO PHENOTYPE
HSPD1	0.0253545	0.70074	OTHERS		NO PHENOTYPE
MTRFR	0.0251949	0.491343	OTHERS		NO PHENOTYPE
GTPBP6	0.0214248	0.495853	OTHERS		NO PHENOTYPE
CISD1P1	0.0192533	0.380267	OTHERS		NO PHENOTYPE
YME1L1	0.0177568	0.484026	OTHERS		NO PHENOTYPE
FAM185BP	0.0159255	0.537776	OTHERS		NO PHENOTYPE
CCDC90B	0.0118515	0.691294	OTHERS		NO PHENOTYPE
GCSHP5	0.00928484	0.345058	OTHERS		NO PHENOTYPE
MIP	0.00782155	0.407763	OTHERS		NO PHENOTYPE
LAP3	0.00734594	0.521226	OTHERS		NO PHENOTYPE
SND1	0.00657974	0.604242	OTHERS		NO PHENOTYPE
HSPD1P12	0.00621376	0.410611	OTHERS		NO PHENOTYPE
PPTC7	8.1295e-06	0.559014	OTHERS		NO PHENOTYPE
OCIAD2	-0.0016911	0.59064	OTHERS		NO PHENOTYPE
HSPE1P6	-0.00461847	0.576736	OTHERS		NO PHENOTYPE
MACROD1	-0.00833382	0.55667	OTHERS		NO PHENOTYPE
TSTD3	-0.0101013	0.731808	OTHERS		NO PHENOTYPE
HNRNPU	-0.0108113	0.469827	OTHERS		NO PHENOTYPE
CHCHD5	-0.012263	0.463741	OTHERS		NO PHENOTYPE
CFAP157	-0.0145162	0.775289	OTHERS		NO PHENOTYPE
PTRH1	-0.0145162	0.775289	OTHERS		NO PHENOTYPE
HSPE1P8	-0.0184146	0.464271	OTHERS		NO PHENOTYPE
PXMP2	-0.0240524	0.82264	OTHERS		NO PHENOTYPE
CLPP	-0.0312876	0.849099	OTHERS		NO PHENOTYPE
COX20P1	-0.0333982	0.496124	OTHERS		NO PHENOTYPE
SLC25A51P1	-0.0438806	0.536406	OTHERS		NO PHENOTYPE
Y_RNA	-0.0650633	0.562732	OTHERS		NO PHENOTYPE
LONP1	-0.0666246	0.596912	OTHERS		NO PHENOTYPE
MRPS36P1	-0.0772877	0.585276	OTHERS		NO PHENOTYPE
NDUFAF2P1	-0.0857048	0.600859	OTHERS		NO PHENOTYPE
SDHDP2	-0.106597	0.63781	OTHERS		NO PHENOTYPE
NDUFA5P11	-0.110127	0.641036	OTHERS		NO PHENOTYPE
BUD23	-0.11759	1.01272	OTHERS		NO PHENOTYPE
DNAJC30	-0.121064	1.20858	OTHERS		NO PHENOTYPE
COX6A1P2	-0.15663	0.783503	OTHERS		NO PHENOTYPE
RTN4IP1	-0.161797	0.795132	OTHERS		NO PHENOTYPE
MRPL45P2	-0.163723	0.712117	OTHERS		NO PHENOTYPE
PYURF	-0.173204	1.05673	OTHERS		NO PHENOTYPE
ATP5MGP2	-0.173352	0.725183	OTHERS		NO PHENOTYPE
ATP5MGP3	-0.173352	0.725183	OTHERS		NO PHENOTYPE
ATP5PDP1	-0.179096	0.961741	OTHERS		NO PHENOTYPE
SDHDP3	-0.200717	0.939359	OTHERS		NO PHENOTYPE
ACAP3	-0.21709	0.763687	OTHERS		NO PHENOTYPE
TOMM20P4	-0.286248	0.826538	OTHERS		NO PHENOTYPE
DALRD3	-0.291374	0.83153	OTHERS		NO PHENOTYPE
NDUFA4P1	-0.332269	0.879244	OTHERS		MILD PHENOTYPE
DNAJA3	-0.373162	1.11932	OTHERS		MILD PHENOTYPE
NDUFB1P1	-0.388375	0.932063	OTHERS		MILD PHENOTYPE
ATP5MJ	-0.420058	1.78168	OTHERS		MILD PHENOTYPE
ATP5F1EP2	-0.469149	1.32535	OTHERS		MILD PHENOTYPE
SYVN1	-0.537195	1.06849	OTHERS		MILD PHENOTYPE
COX7CP1	-0.79906	1.38608	OTHERS		STRONG PHENOTYPE
CYCSP45	-0.814127	1.40212	OTHERS		STRONG PHENOTYPE
NPC2	-1.50627	2.97267	OTHERS		STRONG PHENOTYPE
IK	-1.52896	3.06958	OTHERS		STRONG PHENOTYPE
COX7A2L	0.120491	0.862646	OXPHOS	ASSEMBLY FACTOR	NO PHENOTYPE
DMAC2L	0.147359	0.947472	OXPHOS	CORE SUBUNIT	NO PHENOTYPE
UQCRH	0.140877	0.925778	OXPHOS	CORE SUBUNIT	NO PHENOTYPE
NDUFV3	0.139349	0.924355	OXPHOS	CORE SUBUNIT	NO PHENOTYPE
ATP5IF1	0.133958	0.82389	OXPHOS	CORE SUBUNIT	NO PHENOTYPE
COX8C	0.117911	0.835231	OXPHOS	CORE SUBUNIT	NO PHENOTYPE
COX7B2	0.112245	0.748235	OXPHOS	CORE SUBUNIT	NO PHENOTYPE
COX7A2	0.11203	0.821843	OXPHOS	CORE SUBUNIT	NO PHENOTYPE
COX6B2	0.110311	0.742979	OXPHOS	CORE SUBUNIT	NO PHENOTYPE
NDUFS4	0.104851	0.668967	OXPHOS	CORE SUBUNIT	NO PHENOTYPE
NDUFA7	0.0889065	0.607547	OXPHOS	CORE SUBUNIT	NO PHENOTYPE
NDUFA12	0.0686597	0.536885	OXPHOS	CORE SUBUNIT	NO PHENOTYPE
UQCR11	0.0670565	0.562314	OXPHOS	CORE SUBUNIT	NO PHENOTYPE
ATP5MC3	0.0621636	0.546479	OXPHOS	CORE SUBUNIT	NO PHENOTYPE
ATP5MC1	0.0417207	0.518554	OXPHOS	CORE SUBUNIT	NO PHENOTYPE
COX4I2	0.0331114	0.518453	OXPHOS	CORE SUBUNIT	NO PHENOTYPE
COX6A2	0.0289634	0.566196	OXPHOS	CORE SUBUNIT	NO PHENOTYPE
ATP5MC2	0.00346617	0.457116	OXPHOS	CORE SUBUNIT	NO PHENOTYPE
COX7A1	-0.00845604	0.575524	OXPHOS	CORE SUBUNIT	NO PHENOTYPE
NDUFS6	-0.0180094	0.757954	OXPHOS	CORE SUBUNIT	NO PHENOTYPE
NDUFA5	-0.0480385	0.842178	OXPHOS	CORE SUBUNIT	NO PHENOTYPE
COX8A	-0.104645	1.05798	OXPHOS	CORE SUBUNIT	NO PHENOTYPE
COX6A1	-0.251472	1.33855	OXPHOS	CORE SUBUNIT	NO PHENOTYPE
ATP5PF	-0.294748	1.51194	OXPHOS	CORE SUBUNIT	NO PHENOTYPE
NDUFS3	-0.304939	1.27646	OXPHOS	CORE SUBUNIT	NO PHENOTYPE
ATP5F1B	-0.364751	1.57851	OXPHOS	CORE SUBUNIT	MILD PHENOTYPE
COX5B	-0.375701	1.74654	OXPHOS	CORE SUBUNIT	MILD PHENOTYPE
NDUFA4	-0.378079	1.65447	OXPHOS	CORE SUBUNIT	MILD PHENOTYPE
ATP5PO	-0.398679	1.24748	OXPHOS	CORE SUBUNIT	MILD PHENOTYPE
ATP5MF	-0.418945	1.73096	OXPHOS	CORE SUBUNIT	MILD PHENOTYPE
COX6B1	-0.454337	1.35602	OXPHOS	CORE SUBUNIT	MILD PHENOTYPE
NDUFB7	-0.465266	1.81466	OXPHOS	CORE SUBUNIT	MILD PHENOTYPE
COX6C	-0.465552	1.54028	OXPHOS	CORE SUBUNIT	MILD PHENOTYPE
UQCRQ	-0.468193	1.88552	OXPHOS	CORE SUBUNIT	MILD PHENOTYPE
NDUFB3	-0.472478	1.64496	OXPHOS	CORE SUBUNIT	MILD PHENOTYPE
ATP5PB	-0.473015	1.61634	OXPHOS	CORE SUBUNIT	MILD PHENOTYPE
ATP5F1C	-0.48796	1.92672	OXPHOS	CORE SUBUNIT	MILD PHENOTYPE
NDUFA3	-0.490374	1.55252	OXPHOS	CORE SUBUNIT	MILD PHENOTYPE
ATP5F1E	-0.506108	2.0534	OXPHOS	CORE SUBUNIT	MILD PHENOTYPE
ATP5PD	-0.506925	1.87347	OXPHOS	CORE SUBUNIT	MILD PHENOTYPE
NDUFC2	-0.507179	1.7388	OXPHOS	CORE SUBUNIT	MILD PHENOTYPE
NDUFA13	-0.518165	1.92782	OXPHOS	CORE SUBUNIT	MILD PHENOTYPE
NDUFA9	-0.526979	1.82064	OXPHOS	CORE SUBUNIT	MILD PHENOTYPE
COX7B	-0.533736	1.99518	OXPHOS	CORE SUBUNIT	MILD PHENOTYPE
NDUFB1	-0.600024	2.09437	OXPHOS	CORE SUBUNIT	MILD PHENOTYPE
NDUFA10	-0.609949	1.80728	OXPHOS	CORE SUBUNIT	MILD PHENOTYPE
ATP5F1D	-0.61129	2.14701	OXPHOS	CORE SUBUNIT	MILD PHENOTYPE
COX7C	-0.643549	2.35152	OXPHOS	CORE SUBUNIT	STRONG PHENOTYPE
NDUFB5	-0.681877	2.26686	OXPHOS	CORE SUBUNIT	STRONG PHENOTYPE
NDUFB11	-0.684914	2.42011	OXPHOS	CORE SUBUNIT	STRONG PHENOTYPE
ATP5F1A	-0.702461	2.44158	OXPHOS	CORE SUBUNIT	STRONG PHENOTYPE
NDUFA8	-0.72916	2.47126	OXPHOS	CORE SUBUNIT	STRONG PHENOTYPE
UQCR10	-0.729387	2.4579	OXPHOS	CORE SUBUNIT	STRONG PHENOTYPE
NDUFB2	-0.736185	2.55456	OXPHOS	CORE SUBUNIT	STRONG PHENOTYPE
NDUFB10	-0.74924	2.48716	OXPHOS	CORE SUBUNIT	STRONG PHENOTYPE
NDUFA6	-0.773153	2.5688	OXPHOS	CORE SUBUNIT	STRONG PHENOTYPE
COX5A	-0.78885	2.6638	OXPHOS	CORE SUBUNIT	STRONG PHENOTYPE
NDUFB6	-0.83362	2.85168	OXPHOS	CORE SUBUNIT	STRONG PHENOTYPE
NDUFB9	-0.840121	2.82107	OXPHOS	CORE SUBUNIT	STRONG PHENOTYPE
NDUFC1	-0.844312	2.91866	OXPHOS	CORE SUBUNIT	STRONG PHENOTYPE
COX4I1	-0.869612	3.03409	OXPHOS	CORE SUBUNIT	STRONG PHENOTYPE
NDUFB8	-0.88891	3.00381	OXPHOS	CORE SUBUNIT	STRONG PHENOTYPE
UQCRB	-0.932302	3.22554	OXPHOS	CORE SUBUNIT	STRONG PHENOTYPE
NDUFA2	-0.948361	3.18212	OXPHOS	CORE SUBUNIT	STRONG PHENOTYPE
NDUFB4	-1.03235	3.59625	OXPHOS	CORE SUBUNIT	STRONG PHENOTYPE
NDUFS5	-1.08307	3.85972	OXPHOS	CORE SUBUNIT	STRONG PHENOTYPE
NDUFA11	-1.10426	4.00493	OXPHOS	CORE SUBUNIT	STRONG PHENOTYPE
NDUFA1	-1.26999	4.7221	OXPHOS	CORE SUBUNIT	STRONG PHENOTYPE
RAB5IF	0.177434	1.29918	OXPHOS	ASSEMBLY FACTOR	NO PHENOTYPE
PNKD	0.168821	1.14466	OXPHOS	ASSEMBLY FACTOR	NO PHENOTYPE
HIGD1A	0.144118	0.933597	OXPHOS	ASSEMBLY FACTOR	NO PHENOTYPE
TMEM186	0.130701	0.863445	OXPHOS	ASSEMBLY FACTOR	NO PHENOTYPE
CMC2	0.112872	0.763257	OXPHOS	ASSEMBLY FACTOR	NO PHENOTYPE
SMIM20	0.109524	0.919263	OXPHOS	ASSEMBLY FACTOR	NO PHENOTYPE
UQCC2	0.095932	0.863009	OXPHOS	ASSEMBLY FACTOR	NO PHENOTYPE
TTC19	0.0852655	0.686372	OXPHOS	ASSEMBLY FACTOR	NO PHENOTYPE
FMC1	0.0685397	0.529304	OXPHOS	ASSEMBLY FACTOR	NO PHENOTYPE
TMEM177	0.0680282	0.519686	OXPHOS	ASSEMBLY FACTOR	NO PHENOTYPE
CEP89	0.0666621	0.52345	OXPHOS	ASSEMBLY FACTOR	NO PHENOTYPE
TMEM70	0.0582165	0.616204	OXPHOS	ASSEMBLY FACTOR	NO PHENOTYPE
COA8	0.04308	0.48911	OXPHOS	ASSEMBLY FACTOR	NO PHENOTYPE
SDHAF4	0.0407004	0.551782	OXPHOS	ASSEMBLY FACTOR	NO PHENOTYPE
LYRM2	0.0379759	0.642079	OXPHOS	ASSEMBLY FACTOR	NO PHENOTYPE
NDUFAF2	0.036484	0.464838	OXPHOS	ASSEMBLY FACTOR	NO PHENOTYPE
SDHAF3	0.0271451	0.470837	OXPHOS	ASSEMBLY FACTOR	NO PHENOTYPE
SDHAF2	0.0230615	0.439299	OXPHOS	ASSEMBLY FACTOR	NO PHENOTYPE
ATPAF2	0.0195721	0.625537	OXPHOS	ASSEMBLY FACTOR	NO PHENOTYPE
ATPAF1	0.01514	0.472454	OXPHOS	ASSEMBLY FACTOR	NO PHENOTYPE
SDHAF1	0.0141843	0.562598	OXPHOS	ASSEMBLY FACTOR	NO PHENOTYPE
UQCC3	0.00669663	0.565913	OXPHOS	ASSEMBLY FACTOR	NO PHENOTYPE
CMC1	-0.00128371	0.540714	OXPHOS	ASSEMBLY FACTOR	NO PHENOTYPE
COX20	-0.00383609	0.469475	OXPHOS	ASSEMBLY FACTOR	NO PHENOTYPE
ATPSCKMT	-0.00444701	0.550741	OXPHOS	ASSEMBLY FACTOR	NO PHENOTYPE
COA1	-0.00488825	0.597215	OXPHOS	ASSEMBLY FACTOR	NO PHENOTYPE
TMEM126B	-0.0126171	0.699295	OXPHOS	ASSEMBLY FACTOR	NO PHENOTYPE
UQCC1	-0.043398	0.502478	OXPHOS	ASSEMBLY FACTOR	NO PHENOTYPE
TMEM126A	-0.0581032	0.699062	OXPHOS	ASSEMBLY FACTOR	NO PHENOTYPE
COX18	-0.0625287	0.931154	OXPHOS	ASSEMBLY FACTOR	NO PHENOTYPE
ACAD9	-0.0638091	0.66703	OXPHOS	ASSEMBLY FACTOR	NO PHENOTYPE
PET100	-0.0870049	0.739682	OXPHOS	ASSEMBLY FACTOR	NO PHENOTYPE
LYRM7	-0.0893421	0.86693	OXPHOS	ASSEMBLY FACTOR	NO PHENOTYPE
SURF1	-0.110968	1.09676	OXPHOS	ASSEMBLY FACTOR	NO PHENOTYPE
HIGD2A	-0.116378	0.684869	OXPHOS	ASSEMBLY FACTOR	NO PHENOTYPE
COA4	-0.122554	1.01034	OXPHOS	ASSEMBLY FACTOR	NO PHENOTYPE
NDUFAF7	-0.281936	1.1608	OXPHOS	ASSEMBLY FACTOR	NO PHENOTYPE
NDUFAF6	-0.294522	1.51034	OXPHOS	ASSEMBLY FACTOR	NO PHENOTYPE
PET117	-0.306077	1.6339	OXPHOS	ASSEMBLY FACTOR	NO PHENOTYPE
COA7	-0.309576	1.51798	OXPHOS	ASSEMBLY FACTOR	NO PHENOTYPE
ECSIT	-0.317321	1.19607	OXPHOS	ASSEMBLY FACTOR	NO PHENOTYPE
FOXRED1	-0.321814	1.61062	OXPHOS	ASSEMBLY FACTOR	MILD PHENOTYPE
NDUFAF1	-0.354572	1.64167	OXPHOS	ASSEMBLY FACTOR	MILD PHENOTYPE
DMAC2	-0.371465	1.55542	OXPHOS	ASSEMBLY FACTOR	MILD PHENOTYPE
DMAC1	-0.451437	1.8974	OXPHOS	ASSEMBLY FACTOR	MILD PHENOTYPE
NDUFAF3	-0.543756	1.88325	OXPHOS	ASSEMBLY FACTOR	MILD PHENOTYPE
TIMMDC1	-0.558807	1.54778	OXPHOS	ASSEMBLY FACTOR	MILD PHENOTYPE
COA6	-0.647233	2.30574	OXPHOS	ASSEMBLY FACTOR	STRONG PHENOTYPE
NDUFAF4	-0.717512	2.29103	OXPHOS	ASSEMBLY FACTOR	STRONG PHENOTYPE
NDUFAF8	-0.717524	2.49976	OXPHOS	ASSEMBLY FACTOR	STRONG PHENOTYPE
NDUFAF5	-0.722523	2.49103	OXPHOS	ASSEMBLY FACTOR	STRONG PHENOTYPE
BCS1L	-0.825204	2.78332	OXPHOS	ASSEMBLY FACTOR	STRONG PHENOTYPE
COA5	-0.830848	2.8092	OXPHOS	ASSEMBLY FACTOR	STRONG PHENOTYPE
COX16	-0.853593	2.87792	OXPHOS	ASSEMBLY FACTOR	STRONG PHENOTYPE
ATP5MG	-0.247285	1.1172	OXPHOS, DYNAMICS AND SURVEILLANCE	CORE SUBUNIT, CRISTAE FORMATION	NO PHENOTYPE
ATP5ME	-0.445144	1.65385	OXPHOS, DYNAMICS AND SURVEILLANCE	CORE SUBUNIT, CRISTAE FORMATION	MILD PHENOTYPE
NDUFAB1	-0.300029	1.55567	OXPHOS, METABOLISM	CORE SUBUNIT, LIPID METABOLISM, METAL AND COFACTOR METABOLISM	NO PHENOTYPE
CYC1	-0.694776	2.35987	OXPHOS, METABOLISM	CORE SUBUNIT, ELECTRON CARRIER, METAL AND COFACTOR METABOLISM	STRONG PHENOTYPE
SDHC	-0.132963	1.19255	OXPHOS, METABOLISM	CORE SUBUNIT, CARBOHYDRATE METABOLISM, METAL AND COFACTOR METABOLISM	NO PHENOTYPE
SDHB	-0.173433	1.16127	OXPHOS, METABOLISM	CORE SUBUNIT, CARBOHYDRATE METABOLISM, METAL AND COFACTOR METABOLISM	NO PHENOTYPE
SDHD	-0.191916	1.20312	OXPHOS, METABOLISM	CORE SUBUNIT, CARBOHYDRATE METABOLISM, METAL AND COFACTOR METABOLISM	NO PHENOTYPE
NDUFS7	-0.236868	1.37732	OXPHOS, METABOLISM	CORE SUBUNIT, METAL AND COFACTOR METABOLISM	NO PHENOTYPE
HCCS	-0.431234	1.48803	OXPHOS, METABOLISM	CORE SUBUNIT, METAL AND COFACTOR METABOLISM	MILD PHENOTYPE
NDUFS8	-0.49926	1.85639	OXPHOS, METABOLISM	CORE SUBUNIT, METAL AND COFACTOR METABOLISM	MILD PHENOTYPE
NDUFV1	-0.67177	2.31438	OXPHOS, METABOLISM	CORE SUBUNIT, METAL AND COFACTOR METABOLISM	STRONG PHENOTYPE
UQCRFS1	-0.76416	2.55955	OXPHOS, METABOLISM	CORE SUBUNIT, METAL AND COFACTOR METABOLISM	STRONG PHENOTYPE
NDUFS2	-0.856037	2.88251	OXPHOS, METABOLISM	CORE SUBUNIT, METAL AND COFACTOR METABOLISM	STRONG PHENOTYPE
NDUFV2	-0.984148	3.42473	OXPHOS, METABOLISM	CORE SUBUNIT, METAL AND COFACTOR METABOLISM	STRONG PHENOTYPE
NDUFS1	-1.05826	3.71722	OXPHOS, METABOLISM	CORE SUBUNIT, METAL AND COFACTOR METABOLISM	STRONG PHENOTYPE
SCO1	-0.171509	1.07683	OXPHOS, METABOLISM	ASSEMBLY FACTOR, METAL AND COFACTOR METABOLISM	NO PHENOTYPE
COX19	-0.288445	0.979998	OXPHOS, METABOLISM	ASSEMBLY FACTOR, METAL AND COFACTOR METABOLISM	NO PHENOTYPE
COX11	-0.316261	0.949244	OXPHOS, METABOLISM	ASSEMBLY FACTOR, METAL AND COFACTOR METABOLISM	NO PHENOTYPE
NUBPL	-0.367546	1.65586	OXPHOS, METABOLISM	ASSEMBLY FACTOR, METAL AND COFACTOR METABOLISM	MILD PHENOTYPE
COX10	-0.386056	1.01633	OXPHOS, METABOLISM	ASSEMBLY FACTOR, METAL AND COFACTOR METABOLISM	MILD PHENOTYPE
SCO2	-0.414493	1.78563	OXPHOS, METABOLISM	ASSEMBLY FACTOR, METAL AND COFACTOR METABOLISM	MILD PHENOTYPE
COX15	-0.497671	2.06555	OXPHOS, METABOLISM	ASSEMBLY FACTOR, METAL AND COFACTOR METABOLISM	MILD PHENOTYPE
COX17	-0.897072	2.80411	OXPHOS, METABOLISM	ASSEMBLY FACTOR, METAL AND COFACTOR METABOLISM	STRONG PHENOTYPE
SDHA	-0.0555487	0.773258	OXPHOS, METABOLISM	CORE SUBUNIT, CARBOHYDRATE METABOLISM	NO PHENOTYPE
CYCS	-0.809039	2.87196	OXPHOS, METABOLISM, DYNAMICS AND SURVEILLANCE	CORE SUBUNIT, ELECTRON CARRIER, METAL AND COFACTOR METABOLISM, APOPTOSIS	STRONG PHENOTYPE
COX14	0.0689495	0.651987	OXPHOS, MITOCHONDRIAL CENTRAL DOGMA	ASSEMBLY FACTOR, TRANSLATION	NO PHENOTYPE
TACO1	-0.000282582	0.510207	OXPHOS, MITOCHONDRIAL CENTRAL DOGMA	ASSEMBLY FACTOR, TRANSLATION	NO PHENOTYPE
COA3	-0.217804	1.08906	OXPHOS, MITOCHONDRIAL CENTRAL DOGMA	ASSEMBLY FACTOR, TRANSLATION	NO PHENOTYPE
TIMM21	0.00145756	0.457876	OXPHOS, MITOCHONDRIAL CENTRAL DOGMA TRANSPORT	ASSEMBLY FACTOR, TRANSLATION, PROTEIN IMPORT	NO PHENOTYPE
UQCRC2	-0.448535	1.44883	OXPHOS, TRANSPORT	TRANSLATION, PROTEIN IMPORT	MILD PHENOTYPE
UQCRC1	-0.907567	3.0918	OXPHOS, TRANSPORT	CORE SUBUNIT, PROTEIN IMPORT	STRONG PHENOTYPE
AIFM1	-0.167161	0.97284	OXPHOS, TRANSPORT, DYNAMICS AND SURVEILLANCE	ASSEMBLY FACTOR, PROTEIN IMPORT, APOPTOSIS	NO PHENOTYPE
MAVS	0.0991432	0.658017	SIGNALING	IMMUNE RESPONSE	NO PHENOTYPE
NLRX1	0.0668663	0.528399	SIGNALING	IMMUNE RESPONSE	NO PHENOTYPE
C1QBP	-0.0136457	0.534314	SIGNALING	IMMUNE RESPONSE	NO PHENOTYPE
AKAP1	0.221084	1.39567	SIGNALING	cAMP-PKA SIGNALING	NO PHENOTYPE
SPHKAP	0.156946	1.15417	SIGNALING	cAMP-PKA SIGNALING	NO PHENOTYPE
PRKACA	0.142037	1.022	SIGNALING	cAMP-PKA SIGNALING	NO PHENOTYPE
AKAP10	0.115092	0.724339	SIGNALING	cAMP-PKA SIGNALING	NO PHENOTYPE
ADCY10	0.0856049	0.60638	SIGNALING	cAMP-PKA SIGNALING	NO PHENOTYPE
PDE2A	0.0637053	0.546793	SIGNALING	cAMP-PKA SIGNALING	NO PHENOTYPE
ROMO1	0.415751	3.79644	TRANSPORT	PROTEIN IMPORT, SMALL MOLECULE TRANSPORT	NO PHENOTYPE
SLC25A22	0.208328	1.50252	TRANSPORT	SMALL MOLECULE TRANSPORT	NO PHENOTYPE
LETMD1	0.20703	1.35358	TRANSPORT	SMALL MOLECULE TRANSPORT	NO PHENOTYPE
SLC25A43	0.204512	1.47178	TRANSPORT	SMALL MOLECULE TRANSPORT	NO PHENOTYPE
SLC25A39	0.178373	1.19894	TRANSPORT	SMALL MOLECULE TRANSPORT	NO PHENOTYPE
VDAC2	0.167323	1.10843	TRANSPORT	SMALL MOLECULE TRANSPORT	NO PHENOTYPE
ABCB8	0.1632	0.996612	TRANSPORT	SMALL MOLECULE TRANSPORT	NO PHENOTYPE
ABCA9	0.14572	1.22617	TRANSPORT	SMALL MOLECULE TRANSPORT	NO PHENOTYPE
MRS2	0.134806	0.86157	TRANSPORT	SMALL MOLECULE TRANSPORT	NO PHENOTYPE
SLC25A45	0.128438	0.788743	TRANSPORT	SMALL MOLECULE TRANSPORT	NO PHENOTYPE
ABCD3	0.120156	0.743572	TRANSPORT	SMALL MOLECULE TRANSPORT	NO PHENOTYPE
UCP2	0.116347	0.757068	TRANSPORT	SMALL MOLECULE TRANSPORT	NO PHENOTYPE
SLC25A35	0.11598	0.737654	TRANSPORT	SMALL MOLECULE TRANSPORT	NO PHENOTYPE
UCP1	0.11338	0.77513	TRANSPORT	SMALL MOLECULE TRANSPORT	NO PHENOTYPE
CCDC51	0.111004	0.716534	TRANSPORT	SMALL MOLECULE TRANSPORT	NO PHENOTYPE
SLC25A27	0.107388	0.870551	TRANSPORT	SMALL MOLECULE TRANSPORT	NO PHENOTYPE
ABCD2	0.10279	0.69651	TRANSPORT	SMALL MOLECULE TRANSPORT	NO PHENOTYPE
MPV17L	0.0999523	0.659306	TRANSPORT	SMALL MOLECULE TRANSPORT	NO PHENOTYPE
SLC25A40	0.0958404	0.659438	TRANSPORT	SMALL MOLECULE TRANSPORT	NO PHENOTYPE
SLC25A53	0.0914285	0.643984	TRANSPORT	SMALL MOLECULE TRANSPORT	NO PHENOTYPE
MPV17	0.085103	0.670807	TRANSPORT	SMALL MOLECULE TRANSPORT	NO PHENOTYPE
SLC25A34	0.0819913	0.580638	TRANSPORT	SMALL MOLECULE TRANSPORT	NO PHENOTYPE
UCP3	0.0770668	0.569837	TRANSPORT	SMALL MOLECULE TRANSPORT	NO PHENOTYPE
SLC25A47	0.0738644	0.675081	TRANSPORT	SMALL MOLECULE TRANSPORT	NO PHENOTYPE
SLC25A48	0.0461791	0.468463	TRANSPORT	SMALL MOLECULE TRANSPORT	NO PHENOTYPE
SFXN2	0.0443687	0.493096	TRANSPORT	SMALL MOLECULE TRANSPORT	NO PHENOTYPE
SLC25A16	0.0434419	0.478153	TRANSPORT	SMALL MOLECULE TRANSPORT	NO PHENOTYPE
ABCD1	0.0381088	0.516222	TRANSPORT	SMALL MOLECULE TRANSPORT	NO PHENOTYPE
MTCH1	0.0373808	0.532897	TRANSPORT	SMALL MOLECULE TRANSPORT	NO PHENOTYPE
SLC25A18	0.0247226	0.560862	TRANSPORT	SMALL MOLECULE TRANSPORT	NO PHENOTYPE
SFXN4	-0.026064	0.747778	TRANSPORT	SMALL MOLECULE TRANSPORT	NO PHENOTYPE
SLC25A26	-0.0821998	0.790339	TRANSPORT	SMALL MOLECULE TRANSPORT	NO PHENOTYPE
SLC30A9	-0.253905	1.0024	TRANSPORT	SMALL MOLECULE TRANSPORT	NO PHENOTYPE
PAM16	0.255877	2.021	TRANSPORT	PROTEIN IMPORT	NO PHENOTYPE
DNAJC15	0.245771	2.15038	TRANSPORT	PROTEIN IMPORT	NO PHENOTYPE
TOMM6	0.206527	1.58035	TRANSPORT	PROTEIN IMPORT	NO PHENOTYPE
TIMM8A	0.201955	1.40042	TRANSPORT	PROTEIN IMPORT	NO PHENOTYPE
TIMM44	0.188369	1.33288	TRANSPORT	PROTEIN IMPORT	NO PHENOTYPE
TOMM40L	0.18408	1.2234	TRANSPORT	PROTEIN IMPORT	NO PHENOTYPE
TIMM8B	0.180773	1.26652	TRANSPORT	PROTEIN IMPORT	NO PHENOTYPE
DNAJC19	0.174672	1.14987	TRANSPORT	PROTEIN IMPORT	NO PHENOTYPE
TIMM22	0.173954	1.11494	TRANSPORT	PROTEIN IMPORT	NO PHENOTYPE
TOMM34	0.169604	1.11244	TRANSPORT	PROTEIN IMPORT	NO PHENOTYPE
TIMM29	0.126166	0.915003	TRANSPORT	PROTEIN IMPORT	NO PHENOTYPE
NRDC	0.125104	0.793228	TRANSPORT	PROTEIN IMPORT	NO PHENOTYPE
PMPCA	0.117634	0.759807	TRANSPORT	PROTEIN IMPORT	NO PHENOTYPE
TIMM17B	0.116391	0.769164	TRANSPORT	PROTEIN IMPORT	NO PHENOTYPE
TIMM10B	0.0902062	0.63419	TRANSPORT	PROTEIN IMPORT	NO PHENOTYPE
TIMM13	0.0841141	0.608764	TRANSPORT	PROTEIN IMPORT	NO PHENOTYPE
TOMM70	0.0590573	0.515401	TRANSPORT	PROTEIN IMPORT	NO PHENOTYPE
XPNPEP3	0.0552349	0.484704	TRANSPORT	PROTEIN IMPORT	NO PHENOTYPE
TIMM9	0.0550488	0.545058	TRANSPORT	PROTEIN IMPORT	NO PHENOTYPE
TOMM5	0.0301901	0.56918	TRANSPORT	PROTEIN IMPORT	NO PHENOTYPE
IMMP2L	0.0174954	0.483813	TRANSPORT	PROTEIN IMPORT	NO PHENOTYPE
TIMM10	0.0161238	0.524346	TRANSPORT	PROTEIN IMPORT	NO PHENOTYPE
TOMM20L	0.0143689	0.664519	TRANSPORT	PROTEIN IMPORT	NO PHENOTYPE
CHCHD4	0.0109942	0.550092	TRANSPORT	PROTEIN IMPORT	NO PHENOTYPE
TIMM17A	-0.00017792	0.556559	TRANSPORT	PROTEIN IMPORT	NO PHENOTYPE
PMPCB	-0.00417978	0.580047	TRANSPORT	PROTEIN IMPORT	NO PHENOTYPE
GFER	-0.00424097	0.574396	TRANSPORT	PROTEIN IMPORT	NO PHENOTYPE
IMMP1L	-0.0249279	0.754446	TRANSPORT	PROTEIN IMPORT	NO PHENOTYPE
TIMM23	-0.0390721	0.761155	TRANSPORT	PROTEIN IMPORT	NO PHENOTYPE
MIPEP	-0.039356	0.600124	TRANSPORT	PROTEIN IMPORT	NO PHENOTYPE
TOMM20	-0.189787	1.38488	TRANSPORT	PROTEIN IMPORT	NO PHENOTYPE
TOMM22	-0.248904	1.41161	TRANSPORT	PROTEIN IMPORT	NO PHENOTYPE
TOMM40	-0.300448	1.62735	TRANSPORT	PROTEIN IMPORT	NO PHENOTYPE
TIMM50	-0.368863	1.67887	TRANSPORT	PROTEIN IMPORT	MILD PHENOTYPE
SLC25A46	0.0867939	0.597997	TRANSPORT, DYNAMICS AND SURVEILLANCE	SMALL MOLECULE TRANSPORT, FISSION, INTRAMITOCHONDRIAL MEMBRANE INTERACTIONS	NO PHENOTYPE
TOMM7	0.151172	0.978951	TRANSPORT, DYNAMICS AND SURVEILLANCE	PROTEIN IMPORT, MITOPHAGY	NO PHENOTYPE
MTX2	0.0944922	0.688339	TRANSPORT, DYNAMICS AND SURVEILLANCE	PROTEIN IMPORT, INTRAMITOCHONDRIAL MEMBRANE INTERACTIONS	NO PHENOTYPE
DNAJC11	0.0812833	0.652146	TRANSPORT, DYNAMICS AND SURVEILLANCE	PROTEIN IMPORT, INTRAMITOCHONDRIAL MEMBRANE INTERACTIONS	NO PHENOTYPE
MTX1	0.0563592	0.501332	TRANSPORT, DYNAMICS AND SURVEILLANCE	PROTEIN IMPORT, INTRAMITOCHONDRIAL MEMBRANE INTERACTIONS	NO PHENOTYPE
SAMM50	-0.00355174	0.491642	TRANSPORT, DYNAMICS AND SURVEILLANCE	PROTEIN IMPORT, INTRAMITOCHONDRIAL MEMBRANE INTERACTIONS	NO PHENOTYPE
MTCH2	0.0444892	0.546535	TRANSPORT, DYNAMICS AND SURVEILLANCE	SMALL MOLECULE TRANSPORT, FUSION	NO PHENOTYPE
VDAC1	0.074159	0.675344	TRANSPORT, DYNAMICS AND SURVEILLANCE, SIGNALING	SMALL MOLECULE TRANSPORT, ORGANELLE CONTACT SITES, CALCIUM HOMEOSTASIS	NO PHENOTYPE
SLC25A38	0.127092	0.837903	TRANSPORT, METABOLISM	SMALL MOLECULE TRANSPORT, METAL AND COFACTOR METABOLISM, PROTEIN METABOLISM, VITAMIN METABOLISM	NO PHENOTYPE
SFXN3	0.158968	1.07697	TRANSPORT, METABOLISM	SMALL MOLECULE TRANSPORT, PROTEIN METABOLISM, VITAMIN METABOLISM	NO PHENOTYPE
SFXN1	0.142537	0.920017	TRANSPORT, METABOLISM	SMALL MOLECULE TRANSPORT, PROTEIN METABOLISM, VITAMIN METABOLISM	NO PHENOTYPE
SLC25A32	0.178222	1.18371	TRANSPORT, METABOLISM	SMALL MOLECULE TRANSPORT, VITAMIN METABOLISM	NO PHENOTYPE
SLC25A19	-0.0844984	0.767662	TRANSPORT, METABOLISM	SMALL MOLECULE TRANSPORT, VITAMIN METABOLISM	NO PHENOTYPE
SLC25A30	0.111186	0.721403	TRANSPORT, METABOLISM	SMALL MOLECULE TRANSPORT, SULFUR METABOLISM	NO PHENOTYPE
SLC25A14	0.0845538	0.64841	TRANSPORT, METABOLISM	SMALL MOLECULE TRANSPORT, SULFUR METABOLISM	NO PHENOTYPE
SLC25A44	0.32161	2.55824	TRANSPORT, METABOLISM	SMALL MOLECULE TRANSPORT, PROTEIN METABOLISM	NO PHENOTYPE
SLC25A15	0.09847	0.662323	TRANSPORT, METABOLISM	SMALL MOLECULE TRANSPORT, PROTEIN METABOLISM	NO PHENOTYPE
SLC25A21	0.0861732	0.588509	TRANSPORT, METABOLISM	SMALL MOLECULE TRANSPORT, PROTEIN METABOLISM	NO PHENOTYPE
SLC25A29	0.082757	0.598572	TRANSPORT, METABOLISM	SMALL MOLECULE TRANSPORT, PROTEIN METABOLISM	NO PHENOTYPE
SLC25A36	0.134324	0.840337	TRANSPORT, METABOLISM	SMALL MOLECULE TRANSPORT, NUCLEOTIDE METABOLISM	NO PHENOTYPE
SLC25A41	0.0594277	0.667552	TRANSPORT, METABOLISM	SMALL MOLECULE TRANSPORT, NUCLEOTIDE METABOLISM	NO PHENOTYPE
SLC25A33	0.0203853	0.469226	TRANSPORT, METABOLISM	SMALL MOLECULE TRANSPORT, NUCLEOTIDE METABOLISM	NO PHENOTYPE
SLC25A20	0.0606048	0.492569	TRANSPORT, METABOLISM	SMALL MOLECULE TRANSPORT, LIPID METABOLISM, METAL AND COFACTOR METABOLISM	NO PHENOTYPE
ABCB7	0.263132	1.95096	TRANSPORT, METABOLISM	SMALL MOLECULE TRANSPORT, METAL AND COFACTOR METABOLISM	NO PHENOTYPE
SLC25A52	0.118323	0.878523	TRANSPORT, METABOLISM	SMALL MOLECULE TRANSPORT, METAL AND COFACTOR METABOLISM	NO PHENOTYPE
SLC25A28	0.0831064	0.596454	TRANSPORT, METABOLISM	SMALL MOLECULE TRANSPORT, METAL AND COFACTOR METABOLISM	NO PHENOTYPE
SLC25A37	0.0488935	0.460348	TRANSPORT, METABOLISM	SMALL MOLECULE TRANSPORT, METAL AND COFACTOR METABOLISM	NO PHENOTYPE
SLC25A42	0.0390866	0.507083	TRANSPORT, METABOLISM	SMALL MOLECULE TRANSPORT, METAL AND COFACTOR METABOLISM	NO PHENOTYPE
ABCB6	0.0230006	0.55535	TRANSPORT, METABOLISM	SMALL MOLECULE TRANSPORT, METAL AND COFACTOR METABOLISM	NO PHENOTYPE
ABCB10	-0.00525486	0.639309	TRANSPORT, METABOLISM	SMALL MOLECULE TRANSPORT, METAL AND COFACTOR METABOLISM	NO PHENOTYPE
SLC25A51	-0.143908	1.02205	TRANSPORT, METABOLISM	SMALL MOLECULE TRANSPORT, METAL AND COFACTOR METABOLISM	NO PHENOTYPE
GRPEL1	0.205306	1.45054	TRANSPORT, METABOLISM	PROTEIN IMPORT, METAL AND COFACTOR METABOLISM	NO PHENOTYPE
GRPEL2	0.0563451	0.491332	TRANSPORT, METABOLISM	PROTEIN IMPORT, METAL AND COFACTOR METABOLISM	NO PHENOTYPE
SLC25A1	0.0696807	0.596217	TRANSPORT, METABOLISM	SMALL MOLECULE TRANSPORT, CARBOHYDRATE METABOLISM, LIPID METABOLISM	NO PHENOTYPE
STARD7	0.0911384	0.703558	TRANSPORT, METABOLISM	SMALL MOLECULE TRANSPORT, LIPID METABOLISM	NO PHENOTYPE
AGK	0.0207707	0.550145	TRANSPORT, METABOLISM	PROTEIN IMPORT, LIPID METABOLISM	NO PHENOTYPE
SFXN5	0.174038	1.14366	TRANSPORT, METABOLISM	SMALL MOLECULE TRANSPORT, CARBOHYDRATE METABOLISM	NO PHENOTYPE
SLC25A11	0.134996	0.947614	TRANSPORT, METABOLISM	SMALL MOLECULE TRANSPORT, CARBOHYDRATE METABOLISM	NO PHENOTYPE
MPC1	0.094067	0.618246	TRANSPORT, METABOLISM	SMALL MOLECULE TRANSPORT, CARBOHYDRATE METABOLISM	NO PHENOTYPE
SLC25A10	0.0919177	0.620393	TRANSPORT, METABOLISM	SMALL MOLECULE TRANSPORT, CARBOHYDRATE METABOLISM	NO PHENOTYPE
MPC1L	0.077662	0.590925	TRANSPORT, METABOLISM	SMALL MOLECULE TRANSPORT, CARBOHYDRATE METABOLISM	NO PHENOTYPE
MPC2	0.02739	0.471873	TRANSPORT, METABOLISM	SMALL MOLECULE TRANSPORT, CARBOHYDRATE METABOLISM	NO PHENOTYPE
SLC25A12	0.252422	1.49	TRANSPORT, METABOLISM, SIGNALING	SMALL MOLECULE TRANSPORT, CARBOHYDRATE METABOLISM, PROTEIN METABOLISM, CALCIUM HOMEOSTASIS	NO PHENOTYPE
SLC25A13	-0.0248141	0.72275	TRANSPORT, METABOLISM, SIGNALING	SMALL MOLECULE TRANSPORT, CARBOHYDRATE METABOLISM, PROTEIN METABOLISM, CALCIUM HOMEOSTASIS	NO PHENOTYPE
SLC25A31	0.214305	1.41749	TRANSPORT, METABOLISM, SIGNALING	SMALL MOLECULE TRANSPORT, NUCLEOTIDE METABOLISM, CALCIUM HOMEOSTASIS	NO PHENOTYPE
SLC25A25	0.134527	0.982331	TRANSPORT, METABOLISM, SIGNALING	SMALL MOLECULE TRANSPORT, NUCLEOTIDE METABOLISM, CALCIUM HOMEOSTASIS	NO PHENOTYPE
SLC25A6	0.133785	0.860083	TRANSPORT, METABOLISM, SIGNALING	SMALL MOLECULE TRANSPORT, NUCLEOTIDE METABOLISM, CALCIUM HOMEOSTASIS	NO PHENOTYPE
SLC25A4	0.0584711	0.488303	TRANSPORT, METABOLISM, SIGNALING	SMALL MOLECULE TRANSPORT, NUCLEOTIDE METABOLISM, CALCIUM HOMEOSTASIS	NO PHENOTYPE
SLC25A23	0.0491377	0.493238	TRANSPORT, METABOLISM, SIGNALING	SMALL MOLECULE TRANSPORT, NUCLEOTIDE METABOLISM, CALCIUM HOMEOSTASIS	NO PHENOTYPE
SLC25A5	0.0466195	0.471792	TRANSPORT, METABOLISM, SIGNALING	SMALL MOLECULE TRANSPORT, NUCLEOTIDE METABOLISM, CALCIUM HOMEOSTASIS	NO PHENOTYPE
SLC25A24	0.0269715	0.456806	TRANSPORT, METABOLISM, SIGNALING	SMALL MOLECULE TRANSPORT, NUCLEOTIDE METABOLISM, CALCIUM HOMEOSTASIS	NO PHENOTYPE
SLC25A3	-0.231111	0.892518	TRANSPORT, METABOLISM, SIGNALING	SMALL MOLECULE TRANSPORT, METAL AND COFACTOR METABOLISM, CALCIUM HOMEOSTASIS	NO PHENOTYPE
SMDT1	0.196161	1.31628	TRANSPORT, SIGNALING	SMALL MOLECULE TRANSPORT, CALCIUM HOMEOSTASIS	NO PHENOTYPE
MICU1	0.172348	1.15335	TRANSPORT, SIGNALING	SMALL MOLECULE TRANSPORT, CALCIUM HOMEOSTASIS	NO PHENOTYPE
VDAC3	0.136924	0.863616	TRANSPORT, SIGNALING	SMALL MOLECULE TRANSPORT, CALCIUM HOMEOSTASIS	NO PHENOTYPE
MICU2	0.127971	0.824681	TRANSPORT, SIGNALING	SMALL MOLECULE TRANSPORT, CALCIUM HOMEOSTASIS	NO PHENOTYPE
MCUB	0.123857	0.809635	TRANSPORT, SIGNALING	SMALL MOLECULE TRANSPORT, CALCIUM HOMEOSTASIS	NO PHENOTYPE
SLC8B1	0.118696	0.744524	TRANSPORT, SIGNALING	SMALL MOLECULE TRANSPORT, CALCIUM HOMEOSTASIS	NO PHENOTYPE
MICU3	0.0663944	0.521963	TRANSPORT, SIGNALING	SMALL MOLECULE TRANSPORT, CALCIUM HOMEOSTASIS	NO PHENOTYPE
MCU	0.0226133	0.521862	TRANSPORT, SIGNALING	SMALL MOLECULE TRANSPORT, CALCIUM HOMEOSTASIS	NO PHENOTYPE
EFHD1	0.114483	0.751816	TRANSPORT, SIGNALING	CALCIUM HOMEOSTASIS	NO PHENOTYPE
PPIF	0.0494505	0.469895	TRANSPORT, SIGNALING	CALCIUM HOMEOSTASIS	NO PHENOTYPE
LETM1	-0.102548	0.887025	TRANSPORT, SIGNALING	CALCIUM HOMEOSTASIS	NO PHENOTYPE

## Sheet: 48 hours
Gene Symbol	Average LFC	Average -log(p-values)	Pathway	Subpathway	PHENOTYPE
ARMC10	0.148113	0.763453	DYNAMICS AND SURVEILLANCE	FISISON	NO PHENOTYPE
MGARP	0.231769	1.29663	DYNAMICS AND SURVEILLANCE	TRAFFICKING	NO PHENOTYPE
MYO19	0.217957	1.25657	DYNAMICS AND SURVEILLANCE	TRAFFICKING	NO PHENOTYPE
ARMCX3	0.12018	0.66719	DYNAMICS AND SURVEILLANCE	TRAFFICKING	NO PHENOTYPE
ARMCX1	0.111271	0.647308	DYNAMICS AND SURVEILLANCE	TRAFFICKING	NO PHENOTYPE
FKBP8	0.239586	1.29441	DYNAMICS AND SURVEILLANCE	MITOPHAGY, ORGANELLE CONTACT SITES	NO PHENOTYPE
MIGA2	0.240501	1.55	DYNAMICS AND SURVEILLANCE	FUSION, ORGANELLE CONTACT SITES	NO PHENOTYPE
MFN2	0.220452	1.27101	DYNAMICS AND SURVEILLANCE	FUSION, ORGANELLE CONTACT SITES	NO PHENOTYPE
MFN1	0.211356	1.2773	DYNAMICS AND SURVEILLANCE	FUSION, ORGANELLE CONTACT SITES	NO PHENOTYPE
STX17	0.0699273	0.574849	DYNAMICS AND SURVEILLANCE	FUSION, ORGANELLE CONTACT SITES	NO PHENOTYPE
SPIRE1	0.0491366	0.539957	DYNAMICS AND SURVEILLANCE	FUSION, ORGANELLE CONTACT SITES	NO PHENOTYPE
AHCYL1	0.393625	2.75076	DYNAMICS AND SURVEILLANCE	ORGANELLE CONTACT SITES	NO PHENOTYPE
FUNDC2	0.160228	0.81172	DYNAMICS AND SURVEILLANCE	ORGANELLE CONTACT SITES	NO PHENOTYPE
PIGBOS1	0.137565	0.688611	DYNAMICS AND SURVEILLANCE	ORGANELLE CONTACT SITES	NO PHENOTYPE
RMDN3	0.118556	0.821621	DYNAMICS AND SURVEILLANCE	ORGANELLE CONTACT SITES	NO PHENOTYPE
SYNJ2BP	0.0897331	0.608485	DYNAMICS AND SURVEILLANCE	ORGANELLE CONTACT SITES	NO PHENOTYPE
BCL2L13	0.0419788	0.449961	DYNAMICS AND SURVEILLANCE	APOPTOSIS, MITOPHAGY	NO PHENOTYPE
VPS13D	0.250097	1.58688	DYNAMICS AND SURVEILLANCE	MITOPHAGY	NO PHENOTYPE
PRKN	0.233349	1.29803	DYNAMICS AND SURVEILLANCE	MITOPHAGY	NO PHENOTYPE
PGAM5	0.211413	1.29145	DYNAMICS AND SURVEILLANCE	MITOPHAGY	NO PHENOTYPE
PINK1	0.145609	0.736964	DYNAMICS AND SURVEILLANCE	MITOPHAGY	NO PHENOTYPE
PARK7	0.137469	0.76652	DYNAMICS AND SURVEILLANCE	MITOPHAGY	NO PHENOTYPE
NIPSNAP1	0.13291	0.73277	DYNAMICS AND SURVEILLANCE	MITOPHAGY	NO PHENOTYPE
USP30	0.113547	0.68483	DYNAMICS AND SURVEILLANCE	MITOPHAGY	NO PHENOTYPE
PARL	0.103548	0.57193	DYNAMICS AND SURVEILLANCE	MITOPHAGY	NO PHENOTYPE
FUNDC1	0.0962531	0.576516	DYNAMICS AND SURVEILLANCE	MITOPHAGY	NO PHENOTYPE
NIPSNAP2	0.0858411	0.660493	DYNAMICS AND SURVEILLANCE	MITOPHAGY	NO PHENOTYPE
MARCHF5	-0.188969	1.12145	DYNAMICS AND SURVEILLANCE	MITOPHAGY	NO PHENOTYPE
CHCHD3	-0.049533	0.897186	DYNAMICS AND SURVEILLANCE	CRISTAE FORMATION, INTRAMITOCHONDRIAL MEMBRANE INTERACTIONS	NO PHENOTYPE
MTX3	0.0577408	0.523005	DYNAMICS AND SURVEILLANCE	INTRAMITOCHONDRIAL MEMBRANE INTERACTIONS	NO PHENOTYPE
OMA1	0.111871	0.632035	DYNAMICS AND SURVEILLANCE	FISISON, FUSION	NO PHENOTYPE
OPA1	-0.162428	1.00324	DYNAMICS AND SURVEILLANCE	CRISTAE FORMATION, FUSION	NO PHENOTYPE
MIGA1	0.215902	1.22543	DYNAMICS AND SURVEILLANCE	FUSION	NO PHENOTYPE
ARL2	0.106787	0.675431	DYNAMICS AND SURVEILLANCE	FUSION	NO PHENOTYPE
MTFP1	0.23571	1.36635	DYNAMICS AND SURVEILLANCE	FISISON	NO PHENOTYPE
FIS1	0.201131	1.06069	DYNAMICS AND SURVEILLANCE	FISISON	NO PHENOTYPE
MTFR1	0.170819	0.953698	DYNAMICS AND SURVEILLANCE	FISISON	NO PHENOTYPE
MTFR2	0.153725	0.954086	DYNAMICS AND SURVEILLANCE	FISISON	NO PHENOTYPE
MIEF2	0.142219	0.810499	DYNAMICS AND SURVEILLANCE	FISISON	NO PHENOTYPE
MFF	0.0764071	0.551132	DYNAMICS AND SURVEILLANCE	FISISON	NO PHENOTYPE
MUL1	0.0684546	0.56439	DYNAMICS AND SURVEILLANCE	FISISON	NO PHENOTYPE
DNM1L	0.0485698	0.469362	DYNAMICS AND SURVEILLANCE	FISISON	NO PHENOTYPE
RAB24	0.0157805	0.566121	DYNAMICS AND SURVEILLANCE	FISISON	NO PHENOTYPE
APOOL	0.143406	0.755044	DYNAMICS AND SURVEILLANCE	CRISTAE FORMATION	NO PHENOTYPE
APOO	0.127617	0.696919	DYNAMICS AND SURVEILLANCE	CRISTAE FORMATION	NO PHENOTYPE
MICOS13	0.0992407	0.559978	DYNAMICS AND SURVEILLANCE	CRISTAE FORMATION	NO PHENOTYPE
CHCHD6	0.0857821	0.571756	DYNAMICS AND SURVEILLANCE	CRISTAE FORMATION	NO PHENOTYPE
MICOS10	0.0742618	0.535465	DYNAMICS AND SURVEILLANCE	CRISTAE FORMATION	NO PHENOTYPE
IMMT	-0.0875644	0.784391	DYNAMICS AND SURVEILLANCE	CRISTAE FORMATION	NO PHENOTYPE
BNIP3L	0.289902	1.53628	DYNAMICS AND SURVEILLANCE	APOPTOSIS	NO PHENOTYPE
BAD	0.274499	1.68946	DYNAMICS AND SURVEILLANCE	APOPTOSIS	NO PHENOTYPE
BCL2L11	0.27305	1.60935	DYNAMICS AND SURVEILLANCE	APOPTOSIS	NO PHENOTYPE
BAX	0.258304	1.49231	DYNAMICS AND SURVEILLANCE	APOPTOSIS	NO PHENOTYPE
MCL1	0.252564	1.36897	DYNAMICS AND SURVEILLANCE	APOPTOSIS	NO PHENOTYPE
PMAIP1	0.252278	1.4524	DYNAMICS AND SURVEILLANCE	APOPTOSIS	NO PHENOTYPE
BOK	0.246064	1.40805	DYNAMICS AND SURVEILLANCE	APOPTOSIS	NO PHENOTYPE
CASP9	0.2391	1.31614	DYNAMICS AND SURVEILLANCE	APOPTOSIS	NO PHENOTYPE
STYXL1	0.227673	1.26308	DYNAMICS AND SURVEILLANCE	APOPTOSIS	NO PHENOTYPE
SEPTIN4	0.201281	1.19994	DYNAMICS AND SURVEILLANCE	APOPTOSIS	NO PHENOTYPE
CASP3	0.193373	0.98089	DYNAMICS AND SURVEILLANCE	APOPTOSIS	NO PHENOTYPE
BBC3	0.184152	1.0089	DYNAMICS AND SURVEILLANCE	APOPTOSIS	NO PHENOTYPE
BCL2A1	0.181789	0.939413	DYNAMICS AND SURVEILLANCE	APOPTOSIS	NO PHENOTYPE
BCL2	0.172649	0.909774	DYNAMICS AND SURVEILLANCE	APOPTOSIS	NO PHENOTYPE
BNIP3	0.160675	0.846601	DYNAMICS AND SURVEILLANCE	APOPTOSIS	NO PHENOTYPE
HTRA2	0.151332	0.803738	DYNAMICS AND SURVEILLANCE	APOPTOSIS	NO PHENOTYPE
DIABLO	0.151077	0.867968	DYNAMICS AND SURVEILLANCE	APOPTOSIS	NO PHENOTYPE
BID	0.14433	0.792626	DYNAMICS AND SURVEILLANCE	APOPTOSIS	NO PHENOTYPE
CASP8	0.143044	0.788408	DYNAMICS AND SURVEILLANCE	APOPTOSIS	NO PHENOTYPE
BAK1	0.13494	0.69308	DYNAMICS AND SURVEILLANCE	APOPTOSIS	NO PHENOTYPE
BIK	0.113018	0.637679	DYNAMICS AND SURVEILLANCE	APOPTOSIS	NO PHENOTYPE
CHCHD2	0.108732	0.610181	DYNAMICS AND SURVEILLANCE	APOPTOSIS	NO PHENOTYPE
BCL2L10	0.0989943	0.643372	DYNAMICS AND SURVEILLANCE	APOPTOSIS	NO PHENOTYPE
BCL2L1	0.0738188	0.588394	DYNAMICS AND SURVEILLANCE	APOPTOSIS	NO PHENOTYPE
RTL10	0.0678563	0.505224	DYNAMICS AND SURVEILLANCE	APOPTOSIS	NO PHENOTYPE
BCL2L2	0.0635722	0.484564	DYNAMICS AND SURVEILLANCE	APOPTOSIS	NO PHENOTYPE
GHITM	0.0101373	0.752118	DYNAMICS AND SURVEILLANCE	APOPTOSIS	NO PHENOTYPE
IFI27	0.0561181	0.652483	DYNAMICS AND SURVEILLANCE, SIGNALING	APOPTOSIS, IMMUNE RESPONSE	NO PHENOTYPE
RHOT1	0.328947	1.90917	DYNAMICS AND SURVEILLANCE, SIGNALING	TRAFFICKING, CALCIUM HOMEOSTASIS	NO PHENOTYPE
RHOT2	0.18195	0.946068	DYNAMICS AND SURVEILLANCE, SIGNALING	TRAFFICKING, CALCIUM HOMEOSTASIS	NO PHENOTYPE
ETFDH	-0.0624021	0.588034	METABOLISM	ELECTRON CARRIER, LIPID METABOLISM, METAL AND COFACTOR METABOLISM, PROTEIN METABOLISM, VITAMIN METABOLISM	NO PHENOTYPE
ETFA	-0.0566259	0.718068	METABOLISM	ELECTRON CARRIER, LIPID METABOLISM, PROTEIN METABOLISM, VITAMIN METABOLISM	NO PHENOTYPE
ETFB	-0.206601	1.12483	METABOLISM	ELECTRON CARRIER, LIPID METABOLISM, PROTEIN METABOLISM, VITAMIN METABOLISM	NO PHENOTYPE
CHDH	0.167544	0.836688	METABOLISM	ELECTRON CARRIER, PROTEIN METABOLISM, VITAMIN METABOLISM	NO PHENOTYPE
ALDH7A1	0.150517	0.944662	METABOLISM	DETOXIFICATION, PROTEIN METABOLISM, VITAMIN METABOLISM	NO PHENOTYPE
SHMT2	0.271404	1.66472	METABOLISM	PROTEIN METABOLISM, VITAMIN METABOLISM	NO PHENOTYPE
AMT	0.235018	1.41611	METABOLISM	PROTEIN METABOLISM, VITAMIN METABOLISM	NO PHENOTYPE
MCCC1	0.229426	1.23735	METABOLISM	PROTEIN METABOLISM, VITAMIN METABOLISM	NO PHENOTYPE
SARDH	0.190915	1.10996	METABOLISM	PROTEIN METABOLISM, VITAMIN METABOLISM	NO PHENOTYPE
DMGDH	0.0648316	0.499834	METABOLISM	PROTEIN METABOLISM, VITAMIN METABOLISM	NO PHENOTYPE
FDXR	-0.500877	1.60156	METABOLISM	LIPID METABOLISM, METAL AND COFACTOR METABOLISM, VITAMIN METABOLISM	MILD PHENOTYPE
FDX1	-0.727299	2.12198	METABOLISM	LIPID METABOLISM, METAL AND COFACTOR METABOLISM, VITAMIN METABOLISM	STRONG PHENOTYPE
GLRX2	0.0978219	0.559068	METABOLISM	DETOXIFICATION, METAL AND COFACTOR METABOLISM, VITAMIN METABOLISM	NO PHENOTYPE
CYP27B1	0.256806	1.1505	METABOLISM	DETOXIFICATION, METAL AND COFACTOR METABOLISM, VITAMIN METABOLISM	NO PHENOTYPE
QDPR	0.125603	0.852559	METABOLISM	DETOXIFICATION, METAL AND COFACTOR METABOLISM, VITAMIN METABOLISM	NO PHENOTYPE
CYP24A1	0.0733908	0.498028	METABOLISM	DETOXIFICATION, METAL AND COFACTOR METABOLISM, VITAMIN METABOLISM	NO PHENOTYPE
MMUT	0.217982	1.24977	METABOLISM	CARBOHYDRATE METABOLISM, LIPID METABOLISM, VITAMIN METABOLISM	NO PHENOTYPE
PCCA	0.12403	0.669325	METABOLISM	CARBOHYDRATE METABOLISM, LIPID METABOLISM, VITAMIN METABOLISM	NO PHENOTYPE
ACACA	0.387905	3.16904	METABOLISM	LIPID METABOLISM, VITAMIN METABOLISM	NO PHENOTYPE
ACACB	0.0371525	0.517129	METABOLISM	LIPID METABOLISM, VITAMIN METABOLISM	NO PHENOTYPE
AKR1B10	0.138732	0.83346	METABOLISM	DETOXIFICATION, VITAMIN METABOLISM	NO PHENOTYPE
TXN2	0.0531511	0.588251	METABOLISM	DETOXIFICATION, VITAMIN METABOLISM	NO PHENOTYPE
PC	0.106956	0.733547	METABOLISM	CARBOHYDRATE METABOLISM, VITAMIN METABOLISM	NO PHENOTYPE
MTHFS	0.28931	1.79984	METABOLISM	VITAMIN METABOLISM	NO PHENOTYPE
PNPO	0.234177	1.32285	METABOLISM	VITAMIN METABOLISM	NO PHENOTYPE
FLAD1	0.215067	1.1647	METABOLISM	VITAMIN METABOLISM	NO PHENOTYPE
ALDH1L2	0.172265	0.900401	METABOLISM	VITAMIN METABOLISM	NO PHENOTYPE
RDH14	0.168354	0.871735	METABOLISM	VITAMIN METABOLISM	NO PHENOTYPE
MMAA	0.163738	0.84166	METABOLISM	VITAMIN METABOLISM	NO PHENOTYPE
BCO2	0.148133	0.802582	METABOLISM	VITAMIN METABOLISM	NO PHENOTYPE
FPGS	0.142475	0.779261	METABOLISM	VITAMIN METABOLISM	NO PHENOTYPE
MTHFD1L	0.140429	0.731144	METABOLISM	VITAMIN METABOLISM	NO PHENOTYPE
PLPBP	0.127057	0.712495	METABOLISM	VITAMIN METABOLISM	NO PHENOTYPE
MMAB	0.124776	0.766608	METABOLISM	VITAMIN METABOLISM	NO PHENOTYPE
MMADHC	0.114219	0.634598	METABOLISM	VITAMIN METABOLISM	NO PHENOTYPE
MTHFD2	0.113021	0.733137	METABOLISM	VITAMIN METABOLISM	NO PHENOTYPE
ALDH1L1	0.10039	0.566069	METABOLISM	VITAMIN METABOLISM	NO PHENOTYPE
MTHFD2L	0.0964551	0.647934	METABOLISM	VITAMIN METABOLISM	NO PHENOTYPE
DHRS4	0.0767996	0.693948	METABOLISM	VITAMIN METABOLISM	NO PHENOTYPE
RDH13	0.0110137	0.517262	METABOLISM	VITAMIN METABOLISM	NO PHENOTYPE
RFK	-0.0472749	0.719401	METABOLISM	VITAMIN METABOLISM	NO PHENOTYPE
GOT2	0.173982	0.968971	METABOLISM	CARBOHYDRATE METABOLISM, PROTEIN METABOLISM, SULFUR METABOLISM	NO PHENOTYPE
SUOX	0.245073	1.45701	METABOLISM	PROTEIN IMPORT, METAL AND COFACTOR METABOLISM, SULFUR METABOLISM	NO PHENOTYPE
SQOR	0.211825	1.17955	METABOLISM	ELECTRON CARRIER, SULFUR METABOLISM	NO PHENOTYPE
MPST	0.182845	1.05721	METABOLISM	DETOXIFICATION, SULFUR METABOLISM	NO PHENOTYPE
MSRB2	0.175001	0.935716	METABOLISM	DETOXIFICATION, SULFUR METABOLISM	NO PHENOTYPE
MSRA	0.143563	0.73379	METABOLISM	DETOXIFICATION, SULFUR METABOLISM	NO PHENOTYPE
TST	0.129386	0.658298	METABOLISM	DETOXIFICATION, SULFUR METABOLISM	NO PHENOTYPE
ETHE1	0.144186	0.797305	METABOLISM	SULFUR METABOLISM	NO PHENOTYPE
TSTD1	0.0912287	0.54336	METABOLISM	SULFUR METABOLISM	NO PHENOTYPE
KYAT3	0.125717	0.758914	METABOLISM	PROTEIN IMPORT, METAL AND COFACTOR METABOLISM, PROTEIN METABOLISM	NO PHENOTYPE
ABAT	0.0523748	0.539683	METABOLISM	PROTEIN IMPORT, METAL AND COFACTOR METABOLISM, PROTEIN METABOLISM	NO PHENOTYPE
KMO	0.0452641	0.569581	METABOLISM	PROTEIN IMPORT, METAL AND COFACTOR METABOLISM, PROTEIN METABOLISM	NO PHENOTYPE
ACAT1	0.167683	0.950827	METABOLISM	CARBOHYDRATE METABOLISM, LIPID METABOLISM, PROTEIN METABOLISM	NO PHENOTYPE
ACAA2	0.113286	0.652692	METABOLISM	CARBOHYDRATE METABOLISM, LIPID METABOLISM, PROTEIN METABOLISM	NO PHENOTYPE
HADHB	-0.293205	1.29803	METABOLISM	CARBOHYDRATE METABOLISM, LIPID METABOLISM, PROTEIN METABOLISM	NO PHENOTYPE
ACADSB	0.130319	0.864345	METABOLISM	LIPID METABOLISM, PROTEIN METABOLISM	NO PHENOTYPE
HADH	0.118585	0.809033	METABOLISM	LIPID METABOLISM, PROTEIN METABOLISM	NO PHENOTYPE
ECHS1	0.0275539	0.458995	METABOLISM	LIPID METABOLISM, PROTEIN METABOLISM	NO PHENOTYPE
HADHA	-0.182732	0.842234	METABOLISM	LIPID METABOLISM, PROTEIN METABOLISM	NO PHENOTYPE
GCSH	-0.221207	0.789834	METABOLISM	LIPID METABOLISM, PROTEIN METABOLISM	NO PHENOTYPE
PRODH	0.133655	0.751976	METABOLISM	ELECTRON CARRIER, PROTEIN METABOLISM	NO PHENOTYPE
PRODH2	-0.00547036	0.58615	METABOLISM	ELECTRON CARRIER, PROTEIN METABOLISM	NO PHENOTYPE
AKR7A2	0.204038	1.10764	METABOLISM	DETOXIFICATION, PROTEIN METABOLISM	NO PHENOTYPE
MAOB	0.139671	0.710933	METABOLISM	DETOXIFICATION, PROTEIN METABOLISM	NO PHENOTYPE
MAOA	0.126029	0.77657	METABOLISM	DETOXIFICATION, PROTEIN METABOLISM	NO PHENOTYPE
GLYAT	0.0897311	0.5921	METABOLISM	DETOXIFICATION, PROTEIN METABOLISM	NO PHENOTYPE
ALDH9A1	0.0611037	0.491091	METABOLISM	DETOXIFICATION, PROTEIN METABOLISM	NO PHENOTYPE
HMGCL	0.112576	0.619057	METABOLISM	CARBOHYDRATE METABOLISM, PROTEIN METABOLISM	NO PHENOTYPE
AUH	0.0487128	0.49031	METABOLISM	CARBOHYDRATE METABOLISM, PROTEIN METABOLISM	NO PHENOTYPE
DLST	-0.641869	1.8765	METABOLISM	CARBOHYDRATE METABOLISM, PROTEIN METABOLISM	STRONG PHENOTYPE
DLD	-0.723609	2.10635	METABOLISM	CARBOHYDRATE METABOLISM, PROTEIN METABOLISM	STRONG PHENOTYPE
PYCR1	0.301147	1.98958	METABOLISM	PROTEIN METABOLISM	NO PHENOTYPE
ALDH18A1	0.285786	1.66704	METABOLISM	PROTEIN METABOLISM	NO PHENOTYPE
NAGS	0.285576	1.98849	METABOLISM	PROTEIN METABOLISM	NO PHENOTYPE
BCKDHB	0.234545	1.53688	METABOLISM	PROTEIN METABOLISM	NO PHENOTYPE
GLS2	0.221386	1.13393	METABOLISM	PROTEIN METABOLISM	NO PHENOTYPE
ALDH4A1	0.216432	1.23002	METABOLISM	PROTEIN METABOLISM	NO PHENOTYPE
DBT	0.214603	1.19532	METABOLISM	PROTEIN METABOLISM	NO PHENOTYPE
DGLUCY	0.198738	1.05311	METABOLISM	PROTEIN METABOLISM	NO PHENOTYPE
AGMAT	0.198585	1.01369	METABOLISM	PROTEIN METABOLISM	NO PHENOTYPE
BCAT2	0.196391	1.05074	METABOLISM	PROTEIN METABOLISM	NO PHENOTYPE
HOGA1	0.183703	0.941829	METABOLISM	PROTEIN METABOLISM	NO PHENOTYPE
GPT2	0.183506	0.984958	METABOLISM	PROTEIN METABOLISM	NO PHENOTYPE
AADAT	0.172999	1.00274	METABOLISM	PROTEIN METABOLISM	NO PHENOTYPE
ADHFE1	0.160648	0.81792	METABOLISM	PROTEIN METABOLISM	NO PHENOTYPE
ALDH5A1	0.159778	1.00027	METABOLISM	PROTEIN METABOLISM	NO PHENOTYPE
CA5B	0.158857	0.857414	METABOLISM	PROTEIN METABOLISM	NO PHENOTYPE
LDHB	0.155984	0.806009	METABOLISM	PROTEIN METABOLISM	NO PHENOTYPE
CPS1	0.143649	0.800584	METABOLISM	PROTEIN METABOLISM	NO PHENOTYPE
DHTKD1	0.13916	0.72975	METABOLISM	PROTEIN METABOLISM	NO PHENOTYPE
COMT	0.131404	0.676192	METABOLISM	PROTEIN METABOLISM	NO PHENOTYPE
GLS	0.128975	0.82784	METABOLISM	PROTEIN METABOLISM	NO PHENOTYPE
CA5A	0.125039	0.683895	METABOLISM	PROTEIN METABOLISM	NO PHENOTYPE
IVD	0.118932	0.763246	METABOLISM	PROTEIN METABOLISM	NO PHENOTYPE
SUGCT	0.115765	0.655015	METABOLISM	PROTEIN METABOLISM	NO PHENOTYPE
HIBADH	0.111625	0.591106	METABOLISM	PROTEIN METABOLISM	NO PHENOTYPE
AGXT	0.109968	0.63452	METABOLISM	PROTEIN METABOLISM	NO PHENOTYPE
ARG2	0.106316	0.627636	METABOLISM	PROTEIN METABOLISM	NO PHENOTYPE
GLDC	0.10289	0.618125	METABOLISM	PROTEIN METABOLISM	NO PHENOTYPE
OAT	0.101943	0.644548	METABOLISM	PROTEIN METABOLISM	NO PHENOTYPE
PPM1K	0.101426	0.570836	METABOLISM	PROTEIN METABOLISM	NO PHENOTYPE
GLUD2	0.100016	0.577921	METABOLISM	PROTEIN METABOLISM	NO PHENOTYPE
NAT8L	0.0996796	0.637524	METABOLISM	PROTEIN METABOLISM	NO PHENOTYPE
GCDH	0.0976351	0.572022	METABOLISM	PROTEIN METABOLISM	NO PHENOTYPE
PYCR2	0.0950231	0.631932	METABOLISM	PROTEIN METABOLISM	NO PHENOTYPE
ALDH6A1	0.091172	0.565145	METABOLISM	PROTEIN METABOLISM	NO PHENOTYPE
SDSL	0.0818854	0.553335	METABOLISM	PROTEIN METABOLISM	NO PHENOTYPE
MCCC2	0.0800052	0.578258	METABOLISM	PROTEIN METABOLISM	NO PHENOTYPE
AGXT2	0.0794346	0.537481	METABOLISM	PROTEIN METABOLISM	NO PHENOTYPE
ACAD8	0.0756607	0.523273	METABOLISM	PROTEIN METABOLISM	NO PHENOTYPE
AASS	0.0752098	0.535581	METABOLISM	PROTEIN METABOLISM	NO PHENOTYPE
GCAT	0.0560222	0.491944	METABOLISM	PROTEIN METABOLISM	NO PHENOTYPE
BCKDHA	0.0439135	0.449119	METABOLISM	PROTEIN METABOLISM	NO PHENOTYPE
OTC	0.0410626	0.59766	METABOLISM	PROTEIN METABOLISM	NO PHENOTYPE
HIBCH	-0.0239346	0.701452	METABOLISM	PROTEIN METABOLISM	NO PHENOTYPE
GRHPR	-0.0466432	0.790295	METABOLISM	PROTEIN METABOLISM	NO PHENOTYPE
GLUD1	-0.0577411	0.677974	METABOLISM	PROTEIN METABOLISM	NO PHENOTYPE
BCKDK	-0.089668	0.944284	METABOLISM	PROTEIN METABOLISM	NO PHENOTYPE
DHODH	0.235925	1.28319	METABOLISM	ELECTRON CARRIER, NUCLEOTIDE METABOLISM	NO PHENOTYPE
SUCLG2	0.174649	0.960729	METABOLISM	CARBOHYDRATE METABOLISM, NUCLEOTIDE METABOLISM	NO PHENOTYPE
SUCLG1	-0.0425646	0.871864	METABOLISM	CARBOHYDRATE METABOLISM, NUCLEOTIDE METABOLISM	NO PHENOTYPE
SUCLA2	-0.123623	0.936837	METABOLISM	CARBOHYDRATE METABOLISM, NUCLEOTIDE METABOLISM	NO PHENOTYPE
DUT	0.441404	2.43141	METABOLISM	NUCLEOTIDE METABOLISM	NO PHENOTYPE
DTYMK	0.369745	2.57369	METABOLISM	NUCLEOTIDE METABOLISM	NO PHENOTYPE
PAICS	0.320408	1.84787	METABOLISM	NUCLEOTIDE METABOLISM	NO PHENOTYPE
GUK1	0.244568	1.37919	METABOLISM	NUCLEOTIDE METABOLISM	NO PHENOTYPE
NT5M	0.233939	1.44655	METABOLISM	NUCLEOTIDE METABOLISM	NO PHENOTYPE
TK2	0.226748	1.21994	METABOLISM	NUCLEOTIDE METABOLISM	NO PHENOTYPE
CKMT1A	0.195799	1.59381	METABOLISM	NUCLEOTIDE METABOLISM	NO PHENOTYPE
CKMT1B	0.195799	1.59381	METABOLISM	NUCLEOTIDE METABOLISM	NO PHENOTYPE
NME3	0.194085	1.11264	METABOLISM	NUCLEOTIDE METABOLISM	NO PHENOTYPE
AK2	0.186647	0.918849	METABOLISM	NUCLEOTIDE METABOLISM	NO PHENOTYPE
AK4	0.180663	0.928039	METABOLISM	NUCLEOTIDE METABOLISM	NO PHENOTYPE
DGUOK	0.138092	0.757123	METABOLISM	NUCLEOTIDE METABOLISM	NO PHENOTYPE
CMPK2	0.127281	0.684389	METABOLISM	NUCLEOTIDE METABOLISM	NO PHENOTYPE
ANTKMT	0.122362	0.659443	METABOLISM	NUCLEOTIDE METABOLISM	NO PHENOTYPE
NUDT9	0.118973	0.711081	METABOLISM	NUCLEOTIDE METABOLISM	NO PHENOTYPE
GATM	0.115786	0.759638	METABOLISM	NUCLEOTIDE METABOLISM	NO PHENOTYPE
NUDT5	0.0958332	0.593102	METABOLISM	NUCLEOTIDE METABOLISM	NO PHENOTYPE
NT5DC2	0.0954374	0.602054	METABOLISM	NUCLEOTIDE METABOLISM	NO PHENOTYPE
NUDT2	0.0907195	0.55256	METABOLISM	NUCLEOTIDE METABOLISM	NO PHENOTYPE
NME4	0.0884975	0.540078	METABOLISM	NUCLEOTIDE METABOLISM	NO PHENOTYPE
FHIT	0.0730193	0.54416	METABOLISM	NUCLEOTIDE METABOLISM	NO PHENOTYPE
AK3	0.0651783	0.575956	METABOLISM	NUCLEOTIDE METABOLISM	NO PHENOTYPE
CKMT2	0.0470454	0.481458	METABOLISM	NUCLEOTIDE METABOLISM	NO PHENOTYPE
HINT1	0.00489785	0.625143	METABOLISM	NUCLEOTIDE METABOLISM	NO PHENOTYPE
NME6	-0.089629	0.872736	METABOLISM	NUCLEOTIDE METABOLISM	NO PHENOTYPE
CYP11B1	0.26375	1.54706	METABOLISM	LIPID METABOLISM, METAL AND COFACTOR METABOLISM	NO PHENOTYPE
CPT2	0.24266	1.36856	METABOLISM	LIPID METABOLISM, METAL AND COFACTOR METABOLISM	NO PHENOTYPE
CYP27A1	0.155227	0.878994	METABOLISM	LIPID METABOLISM, METAL AND COFACTOR METABOLISM	NO PHENOTYPE
CYP11A1	0.134078	0.679441	METABOLISM	LIPID METABOLISM, METAL AND COFACTOR METABOLISM	NO PHENOTYPE
CYP11B2	0.111401	0.627451	METABOLISM	LIPID METABOLISM, METAL AND COFACTOR METABOLISM	NO PHENOTYPE
CPT1B	0.109593	0.625542	METABOLISM	LIPID METABOLISM, METAL AND COFACTOR METABOLISM	NO PHENOTYPE
FABP1	0.107129	0.601754	METABOLISM	LIPID METABOLISM, METAL AND COFACTOR METABOLISM	NO PHENOTYPE
CPT1C	0.106085	0.639677	METABOLISM	LIPID METABOLISM, METAL AND COFACTOR METABOLISM	NO PHENOTYPE
CPT1A	-0.0372405	0.85683	METABOLISM	LIPID METABOLISM, METAL AND COFACTOR METABOLISM	NO PHENOTYPE
LIAS	-0.810098	2.39261	METABOLISM	LIPID METABOLISM, METAL AND COFACTOR METABOLISM	STRONG PHENOTYPE
CYB5B	0.216011	1.21059	METABOLISM	DETOXIFICATION, ELECTRON CARRIER, METAL AND COFACTOR METABOLISM	NO PHENOTYPE
MTARC1	0.130389	0.672868	METABOLISM	DETOXIFICATION, METAL AND COFACTOR METABOLISM	NO PHENOTYPE
MTARC2	0.101687	0.572596	METABOLISM	DETOXIFICATION, METAL AND COFACTOR METABOLISM	NO PHENOTYPE
ACO2	0.0729298	0.652083	METABOLISM	CARBOHYDRATE METABOLISM, METAL AND COFACTOR METABOLISM	NO PHENOTYPE
COASY	0.294667	1.96161	METABOLISM	PROTEIN IMPORT, METAL AND COFACTOR METABOLISM	NO PHENOTYPE
ISCU	0.256612	1.53659	METABOLISM	PROTEIN IMPORT, METAL AND COFACTOR METABOLISM	NO PHENOTYPE
CISD3	0.246893	1.43816	METABOLISM	PROTEIN IMPORT, METAL AND COFACTOR METABOLISM	NO PHENOTYPE
SIRT5	0.230067	1.22873	METABOLISM	PROTEIN IMPORT, METAL AND COFACTOR METABOLISM	NO PHENOTYPE
NAXD	0.217153	1.11057	METABOLISM	PROTEIN IMPORT, METAL AND COFACTOR METABOLISM	NO PHENOTYPE
HSPA9	0.214066	1.20472	METABOLISM	PROTEIN IMPORT, METAL AND COFACTOR METABOLISM	NO PHENOTYPE
NADK2	0.203604	1.19999	METABOLISM	PROTEIN IMPORT, METAL AND COFACTOR METABOLISM	NO PHENOTYPE
CHCHD7	0.203208	1.1176	METABOLISM	PROTEIN IMPORT, METAL AND COFACTOR METABOLISM	NO PHENOTYPE
RSAD1	0.20272	1.19288	METABOLISM	PROTEIN IMPORT, METAL AND COFACTOR METABOLISM	NO PHENOTYPE
NTHL1	0.198498	1.10973	METABOLISM	PROTEIN IMPORT, METAL AND COFACTOR METABOLISM	NO PHENOTYPE
TMLHE	0.182789	1.02229	METABOLISM	PROTEIN IMPORT, METAL AND COFACTOR METABOLISM	NO PHENOTYPE
SPR	0.179321	0.964431	METABOLISM	PROTEIN IMPORT, METAL AND COFACTOR METABOLISM	NO PHENOTYPE
NNT	0.174687	0.998558	METABOLISM	PROTEIN IMPORT, METAL AND COFACTOR METABOLISM	NO PHENOTYPE
CISD1	0.172028	1.04287	METABOLISM	PROTEIN IMPORT, METAL AND COFACTOR METABOLISM	NO PHENOTYPE
COQ9	0.154556	0.795558	METABOLISM	PROTEIN IMPORT, METAL AND COFACTOR METABOLISM	NO PHENOTYPE
SIRT3	0.147237	0.807244	METABOLISM	PROTEIN IMPORT, METAL AND COFACTOR METABOLISM	NO PHENOTYPE
NOCT	0.143948	0.725722	METABOLISM	PROTEIN IMPORT, METAL AND COFACTOR METABOLISM	NO PHENOTYPE
COQ8A	0.137282	0.77972	METABOLISM	PROTEIN IMPORT, METAL AND COFACTOR METABOLISM	NO PHENOTYPE
NAXE	0.131446	0.697953	METABOLISM	PROTEIN IMPORT, METAL AND COFACTOR METABOLISM	NO PHENOTYPE
FAM210B	0.129515	0.722092	METABOLISM	PROTEIN IMPORT, METAL AND COFACTOR METABOLISM	NO PHENOTYPE
PPOX	0.119111	0.669557	METABOLISM	PROTEIN IMPORT, METAL AND COFACTOR METABOLISM	NO PHENOTYPE
MOCS1	0.115085	0.706021	METABOLISM	PROTEIN IMPORT, METAL AND COFACTOR METABOLISM	NO PHENOTYPE
FDX2	0.113273	0.71935	METABOLISM	PROTEIN IMPORT, METAL AND COFACTOR METABOLISM	NO PHENOTYPE
COQ10B	0.0950578	0.577461	METABOLISM	PROTEIN IMPORT, METAL AND COFACTOR METABOLISM	NO PHENOTYPE
NUDT13	0.0862275	0.576378	METABOLISM	PROTEIN IMPORT, METAL AND COFACTOR METABOLISM	NO PHENOTYPE
LYRM4	0.0768166	0.56273	METABOLISM	PROTEIN IMPORT, METAL AND COFACTOR METABOLISM	NO PHENOTYPE
FTH1	0.0766933	0.582068	METABOLISM	PROTEIN IMPORT, METAL AND COFACTOR METABOLISM	NO PHENOTYPE
PANK2	0.0705709	0.537802	METABOLISM	PROTEIN IMPORT, METAL AND COFACTOR METABOLISM	NO PHENOTYPE
NMNAT3	0.0664394	0.507481	METABOLISM	PROTEIN IMPORT, METAL AND COFACTOR METABOLISM	NO PHENOTYPE
FTMT	0.0601426	0.473635	METABOLISM	PROTEIN IMPORT, METAL AND COFACTOR METABOLISM	NO PHENOTYPE
ALAS2	0.056361	0.502083	METABOLISM	PROTEIN IMPORT, METAL AND COFACTOR METABOLISM	NO PHENOTYPE
COQ8B	0.0550377	0.497441	METABOLISM	PROTEIN IMPORT, METAL AND COFACTOR METABOLISM	NO PHENOTYPE
SIRT4	0.0495046	0.498272	METABOLISM	PROTEIN IMPORT, METAL AND COFACTOR METABOLISM	NO PHENOTYPE
COQ10A	0.0436241	0.488776	METABOLISM	PROTEIN IMPORT, METAL AND COFACTOR METABOLISM	NO PHENOTYPE
ALAS1	0.0303009	0.557579	METABOLISM	PROTEIN IMPORT, METAL AND COFACTOR METABOLISM	NO PHENOTYPE
NUDT8	0.0300201	0.536566	METABOLISM	PROTEIN IMPORT, METAL AND COFACTOR METABOLISM	NO PHENOTYPE
NUDT19	0.0271704	0.470278	METABOLISM	PROTEIN IMPORT, METAL AND COFACTOR METABOLISM	NO PHENOTYPE
NFS1	0.0244855	0.719209	METABOLISM	PROTEIN IMPORT, METAL AND COFACTOR METABOLISM	NO PHENOTYPE
PCBD2	0.0072399	0.591748	METABOLISM	PROTEIN IMPORT, METAL AND COFACTOR METABOLISM	NO PHENOTYPE
BOLA1	-0.019236	0.706928	METABOLISM	PROTEIN IMPORT, METAL AND COFACTOR METABOLISM	NO PHENOTYPE
COQ6	-0.0854643	0.679524	METABOLISM	PROTEIN IMPORT, METAL AND COFACTOR METABOLISM	NO PHENOTYPE
FECH	-0.0917186	1.02223	METABOLISM	PROTEIN IMPORT, METAL AND COFACTOR METABOLISM	NO PHENOTYPE
CPOX	-0.107053	0.9623	METABOLISM	PROTEIN IMPORT, METAL AND COFACTOR METABOLISM	NO PHENOTYPE
COQ3	-0.158765	1.11376	METABOLISM	PROTEIN IMPORT, METAL AND COFACTOR METABOLISM	NO PHENOTYPE
PDSS1	-0.18937	0.967939	METABOLISM	PROTEIN IMPORT, METAL AND COFACTOR METABOLISM	NO PHENOTYPE
PDSS2	-0.367842	1.37815	METABOLISM	PROTEIN IMPORT, METAL AND COFACTOR METABOLISM	MILD PHENOTYPE
COQ5	-0.443647	1.365	METABOLISM	PROTEIN IMPORT, METAL AND COFACTOR METABOLISM	MILD PHENOTYPE
FXN	-0.455493	1.55691	METABOLISM	PROTEIN IMPORT, METAL AND COFACTOR METABOLISM	MILD PHENOTYPE
IBA57	-0.463792	1.19659	METABOLISM	PROTEIN IMPORT, METAL AND COFACTOR METABOLISM	MILD PHENOTYPE
HSCB	-0.488785	1.6669	METABOLISM	PROTEIN IMPORT, METAL AND COFACTOR METABOLISM	MILD PHENOTYPE
COQ7	-0.569143	1.81433	METABOLISM	PROTEIN IMPORT, METAL AND COFACTOR METABOLISM	MILD PHENOTYPE
BOLA3	-0.603696	1.88145	METABOLISM	PROTEIN IMPORT, METAL AND COFACTOR METABOLISM	MILD PHENOTYPE
COQ2	-0.638828	1.91959	METABOLISM	PROTEIN IMPORT, METAL AND COFACTOR METABOLISM	STRONG PHENOTYPE
NFU1	-0.80108	2.33394	METABOLISM	PROTEIN IMPORT, METAL AND COFACTOR METABOLISM	STRONG PHENOTYPE
ISCA1	-0.845958	2.43293	METABOLISM	PROTEIN IMPORT, METAL AND COFACTOR METABOLISM	STRONG PHENOTYPE
COQ4	-0.878611	2.67834	METABOLISM	PROTEIN IMPORT, METAL AND COFACTOR METABOLISM	STRONG PHENOTYPE
ISCA2	-0.949045	2.94764	METABOLISM	PROTEIN IMPORT, METAL AND COFACTOR METABOLISM	STRONG PHENOTYPE
GLRX5	-1.26929	4.2529	METABOLISM	PROTEIN IMPORT, METAL AND COFACTOR METABOLISM	STRONG PHENOTYPE
CYB5R3	0.218665	1.2795	METABOLISM	ELECTRON CARRIER, LIPID METABOLISM	NO PHENOTYPE
ACSM2A	0.167268	0.99802	METABOLISM	ELECTRON CARRIER, LIPID METABOLISM	NO PHENOTYPE
EPHX2	0.130542	0.705518	METABOLISM	ELECTRON CARRIER, LIPID METABOLISM	NO PHENOTYPE
ACSM5	0.0867108	0.58411	METABOLISM	ELECTRON CARRIER, LIPID METABOLISM	NO PHENOTYPE
PRDX6	0.0678257	0.560097	METABOLISM	ELECTRON CARRIER, LIPID METABOLISM	NO PHENOTYPE
MCEE	0.159131	0.813247	METABOLISM	CARBOHYDRATE METABOLISM, LIPID METABOLISM	NO PHENOTYPE
PCCB	0.128589	0.686297	METABOLISM	CARBOHYDRATE METABOLISM, LIPID METABOLISM	NO PHENOTYPE
FASN	0.411583	3.34307	METABOLISM	LIPID METABOLISM	NO PHENOTYPE
IDI1	0.403726	2.84216	METABOLISM	LIPID METABOLISM	NO PHENOTYPE
ACOT9	0.290152	1.80913	METABOLISM	LIPID METABOLISM	NO PHENOTYPE
TRIAP1	0.278955	1.60392	METABOLISM	LIPID METABOLISM	NO PHENOTYPE
FDPS	0.262206	1.49535	METABOLISM	LIPID METABOLISM	NO PHENOTYPE
TSPO	0.239789	1.52013	METABOLISM	LIPID METABOLISM	NO PHENOTYPE
PISD	0.228423	1.44152	METABOLISM	LIPID METABOLISM	NO PHENOTYPE
LACTB	0.224754	1.40698	METABOLISM	LIPID METABOLISM	NO PHENOTYPE
PRELID1	0.223718	1.46454	METABOLISM	LIPID METABOLISM	NO PHENOTYPE
ACSF2	0.212127	1.12127	METABOLISM	LIPID METABOLISM	NO PHENOTYPE
ECI2	0.207853	1.15891	METABOLISM	LIPID METABOLISM	NO PHENOTYPE
ACSM2B	0.206607	1.15588	METABOLISM	LIPID METABOLISM	NO PHENOTYPE
AGPAT5	0.20581	1.13639	METABOLISM	LIPID METABOLISM	NO PHENOTYPE
PLSCR3	0.205221	1.15469	METABOLISM	LIPID METABOLISM	NO PHENOTYPE
ECHDC1	0.200804	1.17295	METABOLISM	LIPID METABOLISM	NO PHENOTYPE
ACSM3	0.197898	1.06024	METABOLISM	LIPID METABOLISM	NO PHENOTYPE
ACP6	0.197191	1.11136	METABOLISM	LIPID METABOLISM	NO PHENOTYPE
DBI	0.196071	0.974511	METABOLISM	LIPID METABOLISM	NO PHENOTYPE
CHPT1	0.192682	1.03382	METABOLISM	LIPID METABOLISM	NO PHENOTYPE
THEM4	0.189985	0.973794	METABOLISM	LIPID METABOLISM	NO PHENOTYPE
ACOT11	0.188371	0.996108	METABOLISM	LIPID METABOLISM	NO PHENOTYPE
STAR	0.177825	0.94276	METABOLISM	LIPID METABOLISM	NO PHENOTYPE
ACADS	0.170095	0.885974	METABOLISM	LIPID METABOLISM	NO PHENOTYPE
GPAT2	0.169382	0.882058	METABOLISM	LIPID METABOLISM	NO PHENOTYPE
ACSM1	0.161326	0.903499	METABOLISM	LIPID METABOLISM	NO PHENOTYPE
ACAA1	0.159879	0.814996	METABOLISM	LIPID METABOLISM	NO PHENOTYPE
ACSS1	0.156414	0.873933	METABOLISM	LIPID METABOLISM	NO PHENOTYPE
MLYCD	0.155179	0.76679	METABOLISM	LIPID METABOLISM	NO PHENOTYPE
ACADL	0.155118	0.846899	METABOLISM	LIPID METABOLISM	NO PHENOTYPE
ACOT7	0.154722	0.774549	METABOLISM	LIPID METABOLISM	NO PHENOTYPE
LYPLA1	0.153293	0.798537	METABOLISM	LIPID METABOLISM	NO PHENOTYPE
AMACR	0.151504	0.823937	METABOLISM	LIPID METABOLISM	NO PHENOTYPE
EHHADH	0.148477	0.862856	METABOLISM	LIPID METABOLISM	NO PHENOTYPE
ACADVL	0.145965	0.728443	METABOLISM	LIPID METABOLISM	NO PHENOTYPE
PRELID3A	0.145927	0.878179	METABOLISM	LIPID METABOLISM	NO PHENOTYPE
HAO2	0.144977	0.755907	METABOLISM	LIPID METABOLISM	NO PHENOTYPE
HSD17B8	0.140389	0.7871	METABOLISM	LIPID METABOLISM	NO PHENOTYPE
THEM5	0.13708	0.778908	METABOLISM	LIPID METABOLISM	NO PHENOTYPE
ECI1	0.135803	0.711	METABOLISM	LIPID METABOLISM	NO PHENOTYPE
ACOT13	0.134605	0.721859	METABOLISM	LIPID METABOLISM	NO PHENOTYPE
ACSM4	0.132543	0.708409	METABOLISM	LIPID METABOLISM	NO PHENOTYPE
DECR1	0.130086	0.743195	METABOLISM	LIPID METABOLISM	NO PHENOTYPE
ACADM	0.122219	0.730834	METABOLISM	LIPID METABOLISM	NO PHENOTYPE
PGS1	0.121424	0.814421	METABOLISM	LIPID METABOLISM	NO PHENOTYPE
CBR4	0.120281	0.797984	METABOLISM	LIPID METABOLISM	NO PHENOTYPE
SCP2	0.12006	0.646765	METABOLISM	LIPID METABOLISM	NO PHENOTYPE
PTGES2	0.105065	0.709206	METABOLISM	LIPID METABOLISM	NO PHENOTYPE
CRAT	0.104522	0.652922	METABOLISM	LIPID METABOLISM	NO PHENOTYPE
ACSS3	0.104461	0.625556	METABOLISM	LIPID METABOLISM	NO PHENOTYPE
OSBPL1A	0.103648	0.672701	METABOLISM	LIPID METABOLISM	NO PHENOTYPE
ACSF3	0.0973997	0.569373	METABOLISM	LIPID METABOLISM	NO PHENOTYPE
GPAM	0.0835559	0.581029	METABOLISM	LIPID METABOLISM	NO PHENOTYPE
MGST3	0.0759145	0.53925	METABOLISM	LIPID METABOLISM	NO PHENOTYPE
AGPAT4	0.0718806	0.510869	METABOLISM	LIPID METABOLISM	NO PHENOTYPE
ACSL6	0.0707553	0.574641	METABOLISM	LIPID METABOLISM	NO PHENOTYPE
PHYH	0.069919	0.524954	METABOLISM	LIPID METABOLISM	NO PHENOTYPE
PNPLA8	0.0688678	0.501963	METABOLISM	LIPID METABOLISM	NO PHENOTYPE
ACSL1	0.0604444	0.558522	METABOLISM	LIPID METABOLISM	NO PHENOTYPE
ACOT2	0.0599296	0.496675	METABOLISM	LIPID METABOLISM	NO PHENOTYPE
SPTLC2	0.0572405	0.516826	METABOLISM	LIPID METABOLISM	NO PHENOTYPE
ACAD11	0.0570246	0.498702	METABOLISM	LIPID METABOLISM	NO PHENOTYPE
SERAC1	0.0544285	0.476567	METABOLISM	LIPID METABOLISM	NO PHENOTYPE
ACAD10	0.0341544	0.528736	METABOLISM	LIPID METABOLISM	NO PHENOTYPE
CROT	0.0295617	0.512548	METABOLISM	LIPID METABOLISM	NO PHENOTYPE
LYPLAL1	0.0284897	0.443269	METABOLISM	LIPID METABOLISM	NO PHENOTYPE
HSD17B4	0.0269039	0.54822	METABOLISM	LIPID METABOLISM	NO PHENOTYPE
PRELID3B	0.0163817	0.624188	METABOLISM	LIPID METABOLISM	NO PHENOTYPE
TAMM41	0.0163704	0.559138	METABOLISM	LIPID METABOLISM	NO PHENOTYPE
OXSM	0.000868879	0.520953	METABOLISM	LIPID METABOLISM	NO PHENOTYPE
DHRS1	-0.00165491	0.485528	METABOLISM	LIPID METABOLISM	NO PHENOTYPE
PTPMT1	-0.00927998	0.451915	METABOLISM	LIPID METABOLISM	NO PHENOTYPE
HTD2	-0.0307266	0.540176	METABOLISM	LIPID METABOLISM	NO PHENOTYPE
ECH1	-0.0448486	0.78345	METABOLISM	LIPID METABOLISM	NO PHENOTYPE
HINT2	-0.0511659	0.841758	METABOLISM	LIPID METABOLISM	NO PHENOTYPE
MECR	-0.0569293	0.820924	METABOLISM	LIPID METABOLISM	NO PHENOTYPE
CRLS1	-0.0861761	0.728092	METABOLISM	LIPID METABOLISM	NO PHENOTYPE
MCAT	-0.396462	1.22665	METABOLISM	LIPID METABOLISM	MILD PHENOTYPE
LIPT2	-0.723543	2.05618	METABOLISM	LIPID METABOLISM	STRONG PHENOTYPE
LIPT1	-0.724478	2.19634	METABOLISM	LIPID METABOLISM	STRONG PHENOTYPE
GPD2	0.173757	1.03788	METABOLISM	CARBOHYDRATE METABOLISM, ELECTRON CARRIER	NO PHENOTYPE
ETFBKMT	0.191531	1.08001	METABOLISM	ELECTRON CARRIER	NO PHENOTYPE
ETFRF1	0.0849102	0.53686	METABOLISM	ELECTRON CARRIER	NO PHENOTYPE
SOD1	0.432646	3.79693	METABOLISM	DETOXIFICATION	NO PHENOTYPE
TXNRD1	0.291775	1.67681	METABOLISM	DETOXIFICATION	NO PHENOTYPE
HAGH	0.270189	1.79289	METABOLISM	DETOXIFICATION	NO PHENOTYPE
ALDH3A2	0.195987	1.0181	METABOLISM	DETOXIFICATION	NO PHENOTYPE
OXR1	0.182264	0.988128	METABOLISM	DETOXIFICATION	NO PHENOTYPE
MGST1	0.181383	0.954577	METABOLISM	DETOXIFICATION	NO PHENOTYPE
GPX4	0.181121	0.890885	METABOLISM	DETOXIFICATION	NO PHENOTYPE
TXNRD2	0.179079	1.32393	METABOLISM	DETOXIFICATION	NO PHENOTYPE
NIT2	0.176894	0.944864	METABOLISM	DETOXIFICATION	NO PHENOTYPE
ALDH2	0.176569	0.94139	METABOLISM	DETOXIFICATION	NO PHENOTYPE
ABHD10	0.157082	0.957809	METABOLISM	DETOXIFICATION	NO PHENOTYPE
PRDX3	0.148781	0.835552	METABOLISM	DETOXIFICATION	NO PHENOTYPE
BPHL	0.134336	0.727203	METABOLISM	DETOXIFICATION	NO PHENOTYPE
NIT1	0.13338	0.721827	METABOLISM	DETOXIFICATION	NO PHENOTYPE
CAT	0.123639	0.652763	METABOLISM	DETOXIFICATION	NO PHENOTYPE
PRDX5	0.112664	0.615128	METABOLISM	DETOXIFICATION	NO PHENOTYPE
PRDX2	0.112488	0.631948	METABOLISM	DETOXIFICATION	NO PHENOTYPE
MSRB3	0.106273	0.580668	METABOLISM	DETOXIFICATION	NO PHENOTYPE
PRXL2A	0.106272	0.580783	METABOLISM	DETOXIFICATION	NO PHENOTYPE
GSR	0.102574	0.588739	METABOLISM	DETOXIFICATION	NO PHENOTYPE
GSTK1	0.0899953	0.544387	METABOLISM	DETOXIFICATION	NO PHENOTYPE
CBR3	0.0836001	0.538158	METABOLISM	DETOXIFICATION	NO PHENOTYPE
SELENOO	0.0775364	0.536384	METABOLISM	DETOXIFICATION	NO PHENOTYPE
GPX1	0.0640499	0.511385	METABOLISM	DETOXIFICATION	NO PHENOTYPE
DHRS2	0.0507568	0.466753	METABOLISM	DETOXIFICATION	NO PHENOTYPE
PRDX4	0.0348453	0.554264	METABOLISM	DETOXIFICATION	NO PHENOTYPE
ALDH1B1	0.0226016	0.481693	METABOLISM	DETOXIFICATION	NO PHENOTYPE
GSTZ1	-0.0172147	0.587861	METABOLISM	DETOXIFICATION	NO PHENOTYPE
SOD2	-0.684703	1.92519	METABOLISM	DETOXIFICATION	STRONG PHENOTYPE
ACLY	0.586628	5.12755	METABOLISM	CARBOHYDRATE METABOLISM	NO PHENOTYPE
IDH2	0.303525	1.84327	METABOLISM	CARBOHYDRATE METABOLISM	NO PHENOTYPE
ME3	0.217246	1.22777	METABOLISM	CARBOHYDRATE METABOLISM	NO PHENOTYPE
HMGCS2	0.208272	1.09963	METABOLISM	CARBOHYDRATE METABOLISM	NO PHENOTYPE
PDK1	0.202444	1.04749	METABOLISM	CARBOHYDRATE METABOLISM	NO PHENOTYPE
DCXR	0.195418	1.00712	METABOLISM	CARBOHYDRATE METABOLISM	NO PHENOTYPE
IDH3B	0.191693	1.0503	METABOLISM	CARBOHYDRATE METABOLISM	NO PHENOTYPE
LDHD	0.177534	0.977684	METABOLISM	CARBOHYDRATE METABOLISM	NO PHENOTYPE
OXCT1	0.17495	0.924706	METABOLISM	CARBOHYDRATE METABOLISM	NO PHENOTYPE
PDK3	0.172163	0.856841	METABOLISM	CARBOHYDRATE METABOLISM	NO PHENOTYPE
IDH3G	0.171217	0.884111	METABOLISM	CARBOHYDRATE METABOLISM	NO PHENOTYPE
GLYCTK	0.168002	0.956109	METABOLISM	CARBOHYDRATE METABOLISM	NO PHENOTYPE
FAHD1	0.165294	0.993459	METABOLISM	CARBOHYDRATE METABOLISM	NO PHENOTYPE
PDK4	0.16328	0.891824	METABOLISM	CARBOHYDRATE METABOLISM	NO PHENOTYPE
OXCT2	0.148525	0.743919	METABOLISM	CARBOHYDRATE METABOLISM	NO PHENOTYPE
ME2	0.126758	0.669358	METABOLISM	CARBOHYDRATE METABOLISM	NO PHENOTYPE
NEU4	0.125735	0.672601	METABOLISM	CARBOHYDRATE METABOLISM	NO PHENOTYPE
PDK2	0.125106	0.720014	METABOLISM	CARBOHYDRATE METABOLISM	NO PHENOTYPE
PDHA2	0.12004	0.700978	METABOLISM	CARBOHYDRATE METABOLISM	NO PHENOTYPE
BDH1	0.118065	0.673747	METABOLISM	CARBOHYDRATE METABOLISM	NO PHENOTYPE
IDH3A	0.115783	0.702862	METABOLISM	CARBOHYDRATE METABOLISM	NO PHENOTYPE
LDHAL6B	0.115545	0.674756	METABOLISM	CARBOHYDRATE METABOLISM	NO PHENOTYPE
D2HGDH	0.108501	0.613083	METABOLISM	CARBOHYDRATE METABOLISM	NO PHENOTYPE
OGDHL	0.10624	0.624787	METABOLISM	CARBOHYDRATE METABOLISM	NO PHENOTYPE
PDP2	0.0980213	0.580265	METABOLISM	CARBOHYDRATE METABOLISM	NO PHENOTYPE
L2HGDH	0.0798047	0.53488	METABOLISM	CARBOHYDRATE METABOLISM	NO PHENOTYPE
CLYBL	0.0727007	0.496823	METABOLISM	CARBOHYDRATE METABOLISM	NO PHENOTYPE
RPIA	0.0243959	0.521425	METABOLISM	CARBOHYDRATE METABOLISM	NO PHENOTYPE
PDPR	0.0188562	0.606748	METABOLISM	CARBOHYDRATE METABOLISM	NO PHENOTYPE
PCK2	0.0157236	0.627613	METABOLISM	CARBOHYDRATE METABOLISM	NO PHENOTYPE
PDP1	0.00577592	0.625824	METABOLISM	CARBOHYDRATE METABOLISM	NO PHENOTYPE
ABHD11	-0.0104902	0.811754	METABOLISM	CARBOHYDRATE METABOLISM	NO PHENOTYPE
PDHX	-0.122879	1.07207	METABOLISM	CARBOHYDRATE METABOLISM	NO PHENOTYPE
PDHB	-0.142959	0.991361	METABOLISM	CARBOHYDRATE METABOLISM	NO PHENOTYPE
PDHA1	-0.148346	1.04811	METABOLISM	CARBOHYDRATE METABOLISM	NO PHENOTYPE
MDH2	-0.191814	1.14104	METABOLISM	CARBOHYDRATE METABOLISM	NO PHENOTYPE
DLAT	-0.264269	1.31207	METABOLISM	CARBOHYDRATE METABOLISM	NO PHENOTYPE
FH	-0.292054	1.30224	METABOLISM	CARBOHYDRATE METABOLISM	NO PHENOTYPE
CS	-0.490086	1.59921	METABOLISM	CARBOHYDRATE METABOLISM	MILD PHENOTYPE
OGDH	-0.800485	2.27926	METABOLISM	CARBOHYDRATE METABOLISM	STRONG PHENOTYPE
PLD6	0.137766	0.693278	METABOLISM, DYNAMICS AND SURVEILLANCE	LIPID METABOLISM, FUSION	NO PHENOTYPE
AIFM3	0.0958272	0.574134	METABOLISM, DYNAMICS AND SURVEILLANCE	PROTEIN IMPORT, METAL AND COFACTOR METABOLISM, APOPTOSIS	NO PHENOTYPE
SPHK2	0.0223261	0.494397	METABOLISM, DYNAMICS AND SURVEILLANCE	LIPID METABOLISM, APOPTOSIS	NO PHENOTYPE
AIFM2	0.0978198	0.571763	METABOLISM, DYNAMICS AND SURVEILLANCE	DETOXIFICATION, APOPTOSIS	NO PHENOTYPE
ACOD1	0.167131	0.876442	METABOLISM, SIGNALING	CARBOHYDRATE METABOLISM, IMMUNE RESPONSE	NO PHENOTYPE
MTRES1	0.154325	0.77683	MITOCHONDRIAL CENTRAL DOGMA	mtRNA METABOLISM, TRANSLATION	NO PHENOTYPE
TRMT61B	0.146939	0.824558	MITOCHONDRIAL CENTRAL DOGMA	mtRNA METABOLISM, TRANSLATION	NO PHENOTYPE
FASTKD2	0.114576	0.777589	MITOCHONDRIAL CENTRAL DOGMA	mtRNA METABOLISM, TRANSLATION	NO PHENOTYPE
YBEY	0.0106106	0.483285	MITOCHONDRIAL CENTRAL DOGMA	mtRNA METABOLISM, TRANSLATION	NO PHENOTYPE
MRM3	-0.0258133	0.518436	MITOCHONDRIAL CENTRAL DOGMA	mtRNA METABOLISM, TRANSLATION	NO PHENOTYPE
ERAL1	-0.0538664	0.519075	MITOCHONDRIAL CENTRAL DOGMA	mtRNA METABOLISM, TRANSLATION	NO PHENOTYPE
NGRN	-0.056403	0.60425	MITOCHONDRIAL CENTRAL DOGMA	mtRNA METABOLISM, TRANSLATION	NO PHENOTYPE
NSUN4	-0.126167	0.521979	MITOCHONDRIAL CENTRAL DOGMA	mtRNA METABOLISM, TRANSLATION	NO PHENOTYPE
NOA1	-0.164544	0.855742	MITOCHONDRIAL CENTRAL DOGMA	mtRNA METABOLISM, TRANSLATION	NO PHENOTYPE
SLIRP	-0.271728	0.729183	MITOCHONDRIAL CENTRAL DOGMA	mtRNA METABOLISM, TRANSLATION	NO PHENOTYPE
DHX30	-0.284037	1.27367	MITOCHONDRIAL CENTRAL DOGMA	mtRNA METABOLISM, TRANSLATION	NO PHENOTYPE
MRM2	-0.303286	1.28664	MITOCHONDRIAL CENTRAL DOGMA	mtRNA METABOLISM, TRANSLATION	NO PHENOTYPE
MRPS9	-0.368228	1.32811	MITOCHONDRIAL CENTRAL DOGMA	mtRNA METABOLISM, TRANSLATION	MILD PHENOTYPE
RMND1	-0.407909	1.4993	MITOCHONDRIAL CENTRAL DOGMA	mtRNA METABOLISM, TRANSLATION	MILD PHENOTYPE
MRPS7	-0.430864	1.5364	MITOCHONDRIAL CENTRAL DOGMA	mtRNA METABOLISM, TRANSLATION	MILD PHENOTYPE
MRPL47	-0.518612	1.73431	MITOCHONDRIAL CENTRAL DOGMA	mtRNA METABOLISM, TRANSLATION	MILD PHENOTYPE
GRSF1	-0.576178	1.70772	MITOCHONDRIAL CENTRAL DOGMA	mtRNA METABOLISM, TRANSLATION	MILD PHENOTYPE
TFB1M	-0.587851	1.85936	MITOCHONDRIAL CENTRAL DOGMA	mtRNA METABOLISM, TRANSLATION	MILD PHENOTYPE
DDX28	-0.639831	1.84138	MITOCHONDRIAL CENTRAL DOGMA	mtRNA METABOLISM, TRANSLATION	STRONG PHENOTYPE
MRPL12	-0.643078	1.94937	MITOCHONDRIAL CENTRAL DOGMA	mtRNA METABOLISM, TRANSLATION	STRONG PHENOTYPE
LRPPRC	-0.753907	2.27326	MITOCHONDRIAL CENTRAL DOGMA	mtRNA METABOLISM, TRANSLATION	STRONG PHENOTYPE
METTL17	-0.997118	2.98752	MITOCHONDRIAL CENTRAL DOGMA	mtRNA METABOLISM, TRANSLATION	STRONG PHENOTYPE
GARS1	0.417162	3.0735	MITOCHONDRIAL CENTRAL DOGMA	TRANSLATION	NO PHENOTYPE
KARS1	0.348806	2.24527	MITOCHONDRIAL CENTRAL DOGMA	TRANSLATION	NO PHENOTYPE
PDF	0.183462	0.967614	MITOCHONDRIAL CENTRAL DOGMA	TRANSLATION	NO PHENOTYPE
EXD2	0.117327	0.67956	MITOCHONDRIAL CENTRAL DOGMA	TRANSLATION	NO PHENOTYPE
METAP1D	0.0668692	0.55055	MITOCHONDRIAL CENTRAL DOGMA	TRANSLATION	NO PHENOTYPE
PUSL1	0.0623046	0.608345	MITOCHONDRIAL CENTRAL DOGMA	TRANSLATION	NO PHENOTYPE
MPV17L2	0.0443378	0.566127	MITOCHONDRIAL CENTRAL DOGMA	TRANSLATION	NO PHENOTYPE
HEMK1	-0.0173669	0.694745	MITOCHONDRIAL CENTRAL DOGMA	TRANSLATION	NO PHENOTYPE
MRPL27	-0.0247812	0.902238	MITOCHONDRIAL CENTRAL DOGMA	TRANSLATION	NO PHENOTYPE
GUF1	-0.0541007	0.730245	MITOCHONDRIAL CENTRAL DOGMA	TRANSLATION	NO PHENOTYPE
MRPL42	-0.079772	0.503309	MITOCHONDRIAL CENTRAL DOGMA	TRANSLATION	NO PHENOTYPE
MTRF1	-0.0993307	0.652314	MITOCHONDRIAL CENTRAL DOGMA	TRANSLATION	NO PHENOTYPE
MRPS15	-0.123322	0.649127	MITOCHONDRIAL CENTRAL DOGMA	TRANSLATION	NO PHENOTYPE
MRPL19	-0.144873	0.775853	MITOCHONDRIAL CENTRAL DOGMA	TRANSLATION	NO PHENOTYPE
MTERF3	-0.155514	0.979074	MITOCHONDRIAL CENTRAL DOGMA	TRANSLATION	NO PHENOTYPE
MRPL9	-0.16064	0.950037	MITOCHONDRIAL CENTRAL DOGMA	TRANSLATION	NO PHENOTYPE
MRPL58	-0.16097	1.03344	MITOCHONDRIAL CENTRAL DOGMA	TRANSLATION	NO PHENOTYPE
MRPL35	-0.170765	0.761083	MITOCHONDRIAL CENTRAL DOGMA	TRANSLATION	NO PHENOTYPE
MRPL1	-0.184545	0.916626	MITOCHONDRIAL CENTRAL DOGMA	TRANSLATION	NO PHENOTYPE
MRPL54	-0.1877	0.719258	MITOCHONDRIAL CENTRAL DOGMA	TRANSLATION	NO PHENOTYPE
TSFM	-0.191274	1.19963	MITOCHONDRIAL CENTRAL DOGMA	TRANSLATION	NO PHENOTYPE
DARS2	-0.192801	0.802766	MITOCHONDRIAL CENTRAL DOGMA	TRANSLATION	NO PHENOTYPE
CARS2	-0.202033	0.947501	MITOCHONDRIAL CENTRAL DOGMA	TRANSLATION	NO PHENOTYPE
MRPS5	-0.20204	0.769282	MITOCHONDRIAL CENTRAL DOGMA	TRANSLATION	NO PHENOTYPE
GTPBP10	-0.206424	0.977395	MITOCHONDRIAL CENTRAL DOGMA	TRANSLATION	NO PHENOTYPE
MRPL24	-0.207398	1.25928	MITOCHONDRIAL CENTRAL DOGMA	TRANSLATION	NO PHENOTYPE
WARS2	-0.211404	0.874577	MITOCHONDRIAL CENTRAL DOGMA	TRANSLATION	NO PHENOTYPE
IARS2	-0.219368	0.834433	MITOCHONDRIAL CENTRAL DOGMA	TRANSLATION	NO PHENOTYPE
MRRF	-0.233806	1.14556	MITOCHONDRIAL CENTRAL DOGMA	TRANSLATION	NO PHENOTYPE
EARS2	-0.276683	0.855039	MITOCHONDRIAL CENTRAL DOGMA	TRANSLATION	NO PHENOTYPE
MRPL36	-0.282582	1.06111	MITOCHONDRIAL CENTRAL DOGMA	TRANSLATION	NO PHENOTYPE
CHCHD1	-0.28494	0.937132	MITOCHONDRIAL CENTRAL DOGMA	TRANSLATION	NO PHENOTYPE
MRPL45	-0.289695	0.887581	MITOCHONDRIAL CENTRAL DOGMA	TRANSLATION	NO PHENOTYPE
MRPL21	-0.296219	1.35062	MITOCHONDRIAL CENTRAL DOGMA	TRANSLATION	NO PHENOTYPE
MRPL49	-0.304451	1.12582	MITOCHONDRIAL CENTRAL DOGMA	TRANSLATION	NO PHENOTYPE
MRPS14	-0.308796	1.39128	MITOCHONDRIAL CENTRAL DOGMA	TRANSLATION	NO PHENOTYPE
MTG1	-0.324201	1.40034	MITOCHONDRIAL CENTRAL DOGMA	TRANSLATION	MILD PHENOTYPE
MRPL30	-0.330186	1.31581	MITOCHONDRIAL CENTRAL DOGMA	TRANSLATION	MILD PHENOTYPE
MRPS17	-0.33246	1.07429	MITOCHONDRIAL CENTRAL DOGMA	TRANSLATION	MILD PHENOTYPE
MRPS18B	-0.34234	1.30907	MITOCHONDRIAL CENTRAL DOGMA	TRANSLATION	MILD PHENOTYPE
MTG2	-0.34826	1.15041	MITOCHONDRIAL CENTRAL DOGMA	TRANSLATION	MILD PHENOTYPE
MRPS28	-0.349276	1.3226	MITOCHONDRIAL CENTRAL DOGMA	TRANSLATION	MILD PHENOTYPE
MRPL43	-0.349841	1.10014	MITOCHONDRIAL CENTRAL DOGMA	TRANSLATION	MILD PHENOTYPE
MRPL22	-0.355384	1.37664	MITOCHONDRIAL CENTRAL DOGMA	TRANSLATION	MILD PHENOTYPE
MRPL32	-0.361705	1.50318	MITOCHONDRIAL CENTRAL DOGMA	TRANSLATION	MILD PHENOTYPE
MRPL50	-0.362861	1.41175	MITOCHONDRIAL CENTRAL DOGMA	TRANSLATION	MILD PHENOTYPE
MRPL28	-0.371068	1.00631	MITOCHONDRIAL CENTRAL DOGMA	TRANSLATION	MILD PHENOTYPE
MRPS21	-0.372093	1.10691	MITOCHONDRIAL CENTRAL DOGMA	TRANSLATION	MILD PHENOTYPE
MRPS35	-0.376082	1.36345	MITOCHONDRIAL CENTRAL DOGMA	TRANSLATION	MILD PHENOTYPE
MRPL2	-0.383135	1.1085	MITOCHONDRIAL CENTRAL DOGMA	TRANSLATION	MILD PHENOTYPE
MRPS2	-0.383753	1.36879	MITOCHONDRIAL CENTRAL DOGMA	TRANSLATION	MILD PHENOTYPE
MRPL48	-0.388975	1.12976	MITOCHONDRIAL CENTRAL DOGMA	TRANSLATION	MILD PHENOTYPE
RARS2	-0.415525	1.27161	MITOCHONDRIAL CENTRAL DOGMA	TRANSLATION	MILD PHENOTYPE
MRPS27	-0.418639	1.47008	MITOCHONDRIAL CENTRAL DOGMA	TRANSLATION	MILD PHENOTYPE
MRPL39	-0.421849	1.29554	MITOCHONDRIAL CENTRAL DOGMA	TRANSLATION	MILD PHENOTYPE
GFM1	-0.423628	1.39815	MITOCHONDRIAL CENTRAL DOGMA	TRANSLATION	MILD PHENOTYPE
MRPL16	-0.427729	1.35107	MITOCHONDRIAL CENTRAL DOGMA	TRANSLATION	MILD PHENOTYPE
MRPL3	-0.439404	1.33401	MITOCHONDRIAL CENTRAL DOGMA	TRANSLATION	MILD PHENOTYPE
MRPL10	-0.441634	1.27964	MITOCHONDRIAL CENTRAL DOGMA	TRANSLATION	MILD PHENOTYPE
MRPS11	-0.451063	1.4155	MITOCHONDRIAL CENTRAL DOGMA	TRANSLATION	MILD PHENOTYPE
MRPS18C	-0.465317	1.42754	MITOCHONDRIAL CENTRAL DOGMA	TRANSLATION	MILD PHENOTYPE
MRPL11	-0.4688	1.60626	MITOCHONDRIAL CENTRAL DOGMA	TRANSLATION	MILD PHENOTYPE
MTIF3	-0.482062	1.67855	MITOCHONDRIAL CENTRAL DOGMA	TRANSLATION	MILD PHENOTYPE
MRPS31	-0.484059	1.57937	MITOCHONDRIAL CENTRAL DOGMA	TRANSLATION	MILD PHENOTYPE
GADD45GIP1	-0.487935	1.53082	MITOCHONDRIAL CENTRAL DOGMA	TRANSLATION	MILD PHENOTYPE
FARS2	-0.4902	1.63174	MITOCHONDRIAL CENTRAL DOGMA	TRANSLATION	MILD PHENOTYPE
MRPS24	-0.492106	1.28583	MITOCHONDRIAL CENTRAL DOGMA	TRANSLATION	MILD PHENOTYPE
GFM2	-0.500811	1.66311	MITOCHONDRIAL CENTRAL DOGMA	TRANSLATION	MILD PHENOTYPE
MRPS26	-0.501361	1.6598	MITOCHONDRIAL CENTRAL DOGMA	TRANSLATION	MILD PHENOTYPE
MRPL14	-0.506298	1.65339	MITOCHONDRIAL CENTRAL DOGMA	TRANSLATION	MILD PHENOTYPE
MTERF4	-0.515829	1.75349	MITOCHONDRIAL CENTRAL DOGMA	TRANSLATION	MILD PHENOTYPE
MTRF1L	-0.520962	1.42312	MITOCHONDRIAL CENTRAL DOGMA	TRANSLATION	MILD PHENOTYPE
MRPL52	-0.524972	1.53165	MITOCHONDRIAL CENTRAL DOGMA	TRANSLATION	MILD PHENOTYPE
MRPL53	-0.526392	1.76124	MITOCHONDRIAL CENTRAL DOGMA	TRANSLATION	MILD PHENOTYPE
MTIF2	-0.530836	1.72638	MITOCHONDRIAL CENTRAL DOGMA	TRANSLATION	MILD PHENOTYPE
HARS2	-0.544387	1.80665	MITOCHONDRIAL CENTRAL DOGMA	TRANSLATION	MILD PHENOTYPE
MRPL13	-0.54589	1.68363	MITOCHONDRIAL CENTRAL DOGMA	TRANSLATION	MILD PHENOTYPE
AURKAIP1	-0.551966	1.74865	MITOCHONDRIAL CENTRAL DOGMA	TRANSLATION	MILD PHENOTYPE
MRPL51	-0.56221	1.66689	MITOCHONDRIAL CENTRAL DOGMA	TRANSLATION	MILD PHENOTYPE
TARS2	-0.562761	1.73899	MITOCHONDRIAL CENTRAL DOGMA	TRANSLATION	MILD PHENOTYPE
MRPL55	-0.566428	1.59945	MITOCHONDRIAL CENTRAL DOGMA	TRANSLATION	MILD PHENOTYPE
MALSU1	-0.571903	1.79882	MITOCHONDRIAL CENTRAL DOGMA	TRANSLATION	MILD PHENOTYPE
GATB	-0.585028	1.78121	MITOCHONDRIAL CENTRAL DOGMA	TRANSLATION	MILD PHENOTYPE
MRPL18	-0.589537	1.76539	MITOCHONDRIAL CENTRAL DOGMA	TRANSLATION	MILD PHENOTYPE
MRPS34	-0.591441	1.83039	MITOCHONDRIAL CENTRAL DOGMA	TRANSLATION	MILD PHENOTYPE
GATC	-0.592726	1.7386	MITOCHONDRIAL CENTRAL DOGMA	TRANSLATION	MILD PHENOTYPE
MRPS16	-0.597071	1.73797	MITOCHONDRIAL CENTRAL DOGMA	TRANSLATION	MILD PHENOTYPE
MRPS10	-0.599329	1.86483	MITOCHONDRIAL CENTRAL DOGMA	TRANSLATION	MILD PHENOTYPE
MRPS25	-0.60054	1.8589	MITOCHONDRIAL CENTRAL DOGMA	TRANSLATION	MILD PHENOTYPE
RBFA	-0.603117	1.83575	MITOCHONDRIAL CENTRAL DOGMA	TRANSLATION	MILD PHENOTYPE
DAP3	-0.6038	1.93139	MITOCHONDRIAL CENTRAL DOGMA	TRANSLATION	MILD PHENOTYPE
MRPS30	-0.627743	1.82941	MITOCHONDRIAL CENTRAL DOGMA	TRANSLATION	STRONG PHENOTYPE
YARS2	-0.628839	1.7958	MITOCHONDRIAL CENTRAL DOGMA	TRANSLATION	STRONG PHENOTYPE
PTCD3	-0.635482	1.93074	MITOCHONDRIAL CENTRAL DOGMA	TRANSLATION	STRONG PHENOTYPE
MRPS6	-0.637734	1.94917	MITOCHONDRIAL CENTRAL DOGMA	TRANSLATION	STRONG PHENOTYPE
MRPL20	-0.641111	1.93685	MITOCHONDRIAL CENTRAL DOGMA	TRANSLATION	STRONG PHENOTYPE
MRPL17	-0.642424	1.95683	MITOCHONDRIAL CENTRAL DOGMA	TRANSLATION	STRONG PHENOTYPE
MRPL23	-0.645761	1.64738	MITOCHONDRIAL CENTRAL DOGMA	TRANSLATION	STRONG PHENOTYPE
MRPL33	-0.648855	1.83906	MITOCHONDRIAL CENTRAL DOGMA	TRANSLATION	STRONG PHENOTYPE
NARS2	-0.649799	1.97562	MITOCHONDRIAL CENTRAL DOGMA	TRANSLATION	STRONG PHENOTYPE
MRPL46	-0.65341	1.92574	MITOCHONDRIAL CENTRAL DOGMA	TRANSLATION	STRONG PHENOTYPE
MRPS33	-0.65902	1.8925	MITOCHONDRIAL CENTRAL DOGMA	TRANSLATION	STRONG PHENOTYPE
MRPS23	-0.674073	2.0592	MITOCHONDRIAL CENTRAL DOGMA	TRANSLATION	STRONG PHENOTYPE
PARS2	-0.674359	2.00094	MITOCHONDRIAL CENTRAL DOGMA	TRANSLATION	STRONG PHENOTYPE
MRPL34	-0.674734	2.04865	MITOCHONDRIAL CENTRAL DOGMA	TRANSLATION	STRONG PHENOTYPE
MRPL40	-0.680586	2.0864	MITOCHONDRIAL CENTRAL DOGMA	TRANSLATION	STRONG PHENOTYPE
MRPL4	-0.682347	2.00244	MITOCHONDRIAL CENTRAL DOGMA	TRANSLATION	STRONG PHENOTYPE
MRPL57	-0.703333	2.03555	MITOCHONDRIAL CENTRAL DOGMA	TRANSLATION	STRONG PHENOTYPE
MRPL44	-0.704162	1.88805	MITOCHONDRIAL CENTRAL DOGMA	TRANSLATION	STRONG PHENOTYPE
MRPL37	-0.704655	2.10472	MITOCHONDRIAL CENTRAL DOGMA	TRANSLATION	STRONG PHENOTYPE
MRPS22	-0.722944	2.05584	MITOCHONDRIAL CENTRAL DOGMA	TRANSLATION	STRONG PHENOTYPE
AARS2	-0.725787	2.12616	MITOCHONDRIAL CENTRAL DOGMA	TRANSLATION	STRONG PHENOTYPE
MRPL38	-0.741924	2.21387	MITOCHONDRIAL CENTRAL DOGMA	TRANSLATION	STRONG PHENOTYPE
MRPL15	-0.76873	1.97225	MITOCHONDRIAL CENTRAL DOGMA	TRANSLATION	STRONG PHENOTYPE
LARS2	-0.77237	2.29374	MITOCHONDRIAL CENTRAL DOGMA	TRANSLATION	STRONG PHENOTYPE
MARS2	-0.779392	2.23339	MITOCHONDRIAL CENTRAL DOGMA	TRANSLATION	STRONG PHENOTYPE
SARS2	-0.862967	2.49654	MITOCHONDRIAL CENTRAL DOGMA	TRANSLATION	STRONG PHENOTYPE
MRPS12	-0.868577	2.53752	MITOCHONDRIAL CENTRAL DOGMA	TRANSLATION	STRONG PHENOTYPE
QRSL1	-0.87886	2.78021	MITOCHONDRIAL CENTRAL DOGMA	TRANSLATION	STRONG PHENOTYPE
MRPS18A	-0.889809	2.7052	MITOCHONDRIAL CENTRAL DOGMA	TRANSLATION	STRONG PHENOTYPE
VARS2	-0.910092	2.58477	MITOCHONDRIAL CENTRAL DOGMA	TRANSLATION	STRONG PHENOTYPE
MRPL41	-0.997022	3.00212	MITOCHONDRIAL CENTRAL DOGMA	TRANSLATION	STRONG PHENOTYPE
TUFM	-0.997347	2.97903	MITOCHONDRIAL CENTRAL DOGMA	TRANSLATION	STRONG PHENOTYPE
TOP1MT	0.0208647	0.604891	MITOCHONDRIAL CENTRAL DOGMA	mtDNA MAINTEINANCE, mtRNA METABOLISM	NO PHENOTYPE
MTERF1	-0.121353	0.884275	MITOCHONDRIAL CENTRAL DOGMA	mtDNA MAINTEINANCE, mtRNA METABOLISM	NO PHENOTYPE
RNASEH1	-0.265062	1.11414	MITOCHONDRIAL CENTRAL DOGMA	mtDNA MAINTEINANCE, mtRNA METABOLISM	NO PHENOTYPE
TFB2M	-0.557407	1.73073	MITOCHONDRIAL CENTRAL DOGMA	mtDNA MAINTEINANCE, mtRNA METABOLISM	MILD PHENOTYPE
TFAM	-0.743706	2.14614	MITOCHONDRIAL CENTRAL DOGMA	mtDNA MAINTEINANCE, mtRNA METABOLISM	STRONG PHENOTYPE
POLRMT	-0.835889	2.56916	MITOCHONDRIAL CENTRAL DOGMA	mtDNA MAINTEINANCE, mtRNA METABOLISM	STRONG PHENOTYPE
YRDC	0.420713	2.90584	MITOCHONDRIAL CENTRAL DOGMA	mtRNA METABOLISM	NO PHENOTYPE
TRMT5	0.364134	2.23402	MITOCHONDRIAL CENTRAL DOGMA	mtRNA METABOLISM	NO PHENOTYPE
MRM1	0.272919	1.63755	MITOCHONDRIAL CENTRAL DOGMA	mtRNA METABOLISM	NO PHENOTYPE
LACTB2	0.254623	1.41731	MITOCHONDRIAL CENTRAL DOGMA	mtRNA METABOLISM	NO PHENOTYPE
ELAC2	0.254334	1.54396	MITOCHONDRIAL CENTRAL DOGMA	mtRNA METABOLISM	NO PHENOTYPE
THG1L	0.243962	1.29421	MITOCHONDRIAL CENTRAL DOGMA	mtRNA METABOLISM	NO PHENOTYPE
PUS1	0.215901	1.22998	MITOCHONDRIAL CENTRAL DOGMA	mtRNA METABOLISM	NO PHENOTYPE
NSUN2	0.198142	1.14303	MITOCHONDRIAL CENTRAL DOGMA	mtRNA METABOLISM	NO PHENOTYPE
DUS2	0.176413	0.912958	MITOCHONDRIAL CENTRAL DOGMA	mtRNA METABOLISM	NO PHENOTYPE
MYG1	0.167471	0.866765	MITOCHONDRIAL CENTRAL DOGMA	mtRNA METABOLISM	NO PHENOTYPE
TRIT1	0.157356	0.869448	MITOCHONDRIAL CENTRAL DOGMA	mtRNA METABOLISM	NO PHENOTYPE
METTL5	0.154317	0.802149	MITOCHONDRIAL CENTRAL DOGMA	mtRNA METABOLISM	NO PHENOTYPE
TRMT1	0.138092	0.760462	MITOCHONDRIAL CENTRAL DOGMA	mtRNA METABOLISM	NO PHENOTYPE
CDK5RAP1	0.136521	0.719281	MITOCHONDRIAL CENTRAL DOGMA	mtRNA METABOLISM	NO PHENOTYPE
OSGEPL1	0.133636	0.68605	MITOCHONDRIAL CENTRAL DOGMA	mtRNA METABOLISM	NO PHENOTYPE
FASTKD1	0.1181	0.646202	MITOCHONDRIAL CENTRAL DOGMA	mtRNA METABOLISM	NO PHENOTYPE
TRNT1	0.116065	0.769788	MITOCHONDRIAL CENTRAL DOGMA	mtRNA METABOLISM	NO PHENOTYPE
QTRT1	0.10167	0.598861	MITOCHONDRIAL CENTRAL DOGMA	mtRNA METABOLISM	NO PHENOTYPE
METTL8	0.0955823	0.553903	MITOCHONDRIAL CENTRAL DOGMA	mtRNA METABOLISM	NO PHENOTYPE
FASTKD3	0.0773158	0.581185	MITOCHONDRIAL CENTRAL DOGMA	mtRNA METABOLISM	NO PHENOTYPE
NSUN3	0.0698305	0.727878	MITOCHONDRIAL CENTRAL DOGMA	mtRNA METABOLISM	NO PHENOTYPE
FASTK	0.0630181	0.511418	MITOCHONDRIAL CENTRAL DOGMA	mtRNA METABOLISM	NO PHENOTYPE
TRMT2B	0.0598364	0.510581	MITOCHONDRIAL CENTRAL DOGMA	mtRNA METABOLISM	NO PHENOTYPE
METTL15	0.0497799	0.48293	MITOCHONDRIAL CENTRAL DOGMA	mtRNA METABOLISM	NO PHENOTYPE
TRMU	0.0468769	0.519501	MITOCHONDRIAL CENTRAL DOGMA	mtRNA METABOLISM	NO PHENOTYPE
ANGEL2	0.0391763	0.482384	MITOCHONDRIAL CENTRAL DOGMA	mtRNA METABOLISM	NO PHENOTYPE
ALKBH1	-0.00354	0.532825	MITOCHONDRIAL CENTRAL DOGMA	mtRNA METABOLISM	NO PHENOTYPE
PTCD2	-0.00792941	0.535261	MITOCHONDRIAL CENTRAL DOGMA	mtRNA METABOLISM	NO PHENOTYPE
RPUSD3	-0.0882566	0.649785	MITOCHONDRIAL CENTRAL DOGMA	mtRNA METABOLISM	NO PHENOTYPE
TBRG4	-0.115875	0.875721	MITOCHONDRIAL CENTRAL DOGMA	mtRNA METABOLISM	NO PHENOTYPE
SUPV3L1	-0.180407	0.878554	MITOCHONDRIAL CENTRAL DOGMA	mtRNA METABOLISM	NO PHENOTYPE
TRUB2	-0.201525	0.787287	MITOCHONDRIAL CENTRAL DOGMA	mtRNA METABOLISM	NO PHENOTYPE
RCC1L	-0.256383	1.25	MITOCHONDRIAL CENTRAL DOGMA	mtRNA METABOLISM	NO PHENOTYPE
PNPT1	-0.277325	1.12791	MITOCHONDRIAL CENTRAL DOGMA	mtRNA METABOLISM	NO PHENOTYPE
REXO2	-0.364052	1.21194	MITOCHONDRIAL CENTRAL DOGMA	mtRNA METABOLISM	MILD PHENOTYPE
PTCD1	-0.36811	2.04135	MITOCHONDRIAL CENTRAL DOGMA	mtRNA METABOLISM	MILD PHENOTYPE
TEFM	-0.533635	1.67519	MITOCHONDRIAL CENTRAL DOGMA	mtRNA METABOLISM	MILD PHENOTYPE
TRMT10C	-0.552392	1.80325	MITOCHONDRIAL CENTRAL DOGMA	mtRNA METABOLISM	MILD PHENOTYPE
PDE12	-0.617244	1.94934	MITOCHONDRIAL CENTRAL DOGMA	mtRNA METABOLISM	MILD PHENOTYPE
MTPAP	-0.641323	1.91274	MITOCHONDRIAL CENTRAL DOGMA	mtRNA METABOLISM	STRONG PHENOTYPE
FASTKD5	-0.642302	1.66817	MITOCHONDRIAL CENTRAL DOGMA	mtRNA METABOLISM	STRONG PHENOTYPE
PRORP	-0.653505	1.89625	MITOCHONDRIAL CENTRAL DOGMA	mtRNA METABOLISM	STRONG PHENOTYPE
RPUSD4	-0.769006	2.17724	MITOCHONDRIAL CENTRAL DOGMA	mtRNA METABOLISM	STRONG PHENOTYPE
PIF1	0.255348	1.54478	MITOCHONDRIAL CENTRAL DOGMA	mtDNA MAINTEINANCE	NO PHENOTYPE
POLB	0.246085	1.34835	MITOCHONDRIAL CENTRAL DOGMA	mtDNA MAINTEINANCE	NO PHENOTYPE
UNG	0.230299	1.38098	MITOCHONDRIAL CENTRAL DOGMA	mtDNA MAINTEINANCE	NO PHENOTYPE
POLQ	0.214691	1.25169	MITOCHONDRIAL CENTRAL DOGMA	mtDNA MAINTEINANCE	NO PHENOTYPE
EXOG	0.211877	1.10085	MITOCHONDRIAL CENTRAL DOGMA	mtDNA MAINTEINANCE	NO PHENOTYPE
MTERF2	0.198261	1.02469	MITOCHONDRIAL CENTRAL DOGMA	mtDNA MAINTEINANCE	NO PHENOTYPE
PRIMPOL	0.181759	1.13127	MITOCHONDRIAL CENTRAL DOGMA	mtDNA MAINTEINANCE	NO PHENOTYPE
MUTYH	0.156046	0.876419	MITOCHONDRIAL CENTRAL DOGMA	mtDNA MAINTEINANCE	NO PHENOTYPE
TOP3A	0.147318	0.857328	MITOCHONDRIAL CENTRAL DOGMA	mtDNA MAINTEINANCE	NO PHENOTYPE
RECQL4	0.145539	0.737312	MITOCHONDRIAL CENTRAL DOGMA	mtDNA MAINTEINANCE	NO PHENOTYPE
OGG1	0.143864	0.724975	MITOCHONDRIAL CENTRAL DOGMA	mtDNA MAINTEINANCE	NO PHENOTYPE
METTL4	0.129864	0.67441	MITOCHONDRIAL CENTRAL DOGMA	mtDNA MAINTEINANCE	NO PHENOTYPE
MGME1	0.116324	0.642319	MITOCHONDRIAL CENTRAL DOGMA	mtDNA MAINTEINANCE	NO PHENOTYPE
LIG3	0.0629321	0.51367	MITOCHONDRIAL CENTRAL DOGMA	mtDNA MAINTEINANCE	NO PHENOTYPE
APEX1	0.0541036	0.684074	MITOCHONDRIAL CENTRAL DOGMA	mtDNA MAINTEINANCE	NO PHENOTYPE
POLDIP2	0.0338317	0.605727	MITOCHONDRIAL CENTRAL DOGMA	mtDNA MAINTEINANCE	NO PHENOTYPE
POLG2	-0.231382	1.29158	MITOCHONDRIAL CENTRAL DOGMA	mtDNA MAINTEINANCE	NO PHENOTYPE
POLG	-0.25789	1.06668	MITOCHONDRIAL CENTRAL DOGMA	mtDNA MAINTEINANCE	NO PHENOTYPE
SSBP1	-0.294508	0.856319	MITOCHONDRIAL CENTRAL DOGMA	mtDNA MAINTEINANCE	NO PHENOTYPE
TWNK	-0.832761	2.51908	MITOCHONDRIAL CENTRAL DOGMA	mtDNA MAINTEINANCE	STRONG PHENOTYPE
ATAD3A	0.201392	1.15802	MITOCHONDRIAL CENTRAL DOGMA, DYNAMICS AND SURVEILLANCE	mtDNA MAINTEINANCE, INTRAMITOCHONDRIAL MEMBRANE INTERACTIONS, ORGANELLE CONTACT SITES	NO PHENOTYPE
ATAD3B	0.121419	0.655886	MITOCHONDRIAL CENTRAL DOGMA, DYNAMICS AND SURVEILLANCE	mtDNA MAINTEINANCE, INTRAMITOCHONDRIAL MEMBRANE INTERACTIONS, ORGANELLE CONTACT SITES	NO PHENOTYPE
MIEF1	0.166172	0.91029	MITOCHONDRIAL CENTRAL DOGMA, DYNAMICS AND SURVEILLANCE	TRANSLATION, FISSION	NO PHENOTYPE
ENDOG	0.0844461	0.655283	MITOCHONDRIAL CENTRAL DOGMA, DYNAMICS AND SURVEILLANCE	mtDNA MAINTEINANCE, mtRNA METABOLISM, APOPTOSIS	NO PHENOTYPE
MTFMT	-0.463693	1.6246	MITOCHONDRIAL CENTRAL DOGMA, METABOLISM	TRANSLATION, VITAMIN METABOLISM	MILD PHENOTYPE
GTPBP3	0.0912879	0.540413	MITOCHONDRIAL CENTRAL DOGMA, METABOLISM	mtRNA METABOLISM, VITAMIN METABOLISM	NO PHENOTYPE
MTO1	-0.161591	0.777996	MITOCHONDRIAL CENTRAL DOGMA, METABOLISM	mtRNA METABOLISM, VITAMIN METABOLISM	NO PHENOTYPE
HSD17B10	-0.860903	2.47032	MITOCHONDRIAL CENTRAL DOGMA, METABOLISM	mtRNA METABOLISM, LIPID METABOLISM, PROTEIN METABOLISM	STRONG PHENOTYPE
PPA2	0.137202	0.737205	MITOCHONDRIAL CENTRAL DOGMA, METABOLISM	mtDNA MAINTEINANCE, mtRNA METABOLISM, TRANSLATION, NUCLEOTIDE METABOLISM	NO PHENOTYPE
DNA2	0.355234	2.61486	MITOCHONDRIAL CENTRAL DOGMA, METABOLISM	mtDNA MAINTEINANCE, METAL AND COFACTOR METABOLISM	NO PHENOTYPE
MRPS36	0.120311	0.629563	MITOCHONDRIAL CENTRAL DOGMA, METABOLISM	TRANSLATION, CARBOHYDRATE METABOLISM	NO PHENOTYPE
OXA1L	-0.352007	1.28071	MITOCHONDRIAL CENTRAL DOGMA, TRANSPORT	TRANSLATION, PROTEIN IMPORT	MILD PHENOTYPE
FUNDC2P1	0.422023	1.78514	OTHERS		NO PHENOTYPE
VDAC2P5	0.38984	1.81015	OTHERS		NO PHENOTYPE
PHB2	0.367304	2.33246	OTHERS		NO PHENOTYPE
HSPE1P2	0.359563	1.99316	OTHERS		NO PHENOTYPE
HSPE1P8	0.339805	1.36414	OTHERS		NO PHENOTYPE
UQCRHP3	0.339259	1.36201	OTHERS		NO PHENOTYPE
SERHL	0.338588	1.53207	OTHERS		NO PHENOTYPE
HSPE1P5	0.333605	1.85763	OTHERS		NO PHENOTYPE
HSPE1	0.329008	2.5645	OTHERS		NO PHENOTYPE
AK4P1	0.321468	1.28247	OTHERS		NO PHENOTYPE
AK4P3	0.321468	1.28247	OTHERS		NO PHENOTYPE
HSPE1P3	0.312238	2.01286	OTHERS		NO PHENOTYPE
HSPE1P4	0.312238	2.01286	OTHERS		NO PHENOTYPE
HSPE1P6	0.304654	1.51941	OTHERS		NO PHENOTYPE
UQCRHL	0.301684	2.0846	OTHERS		NO PHENOTYPE
NDUFAF2P1	0.280025	1.03817	OTHERS		NO PHENOTYPE
PXMP4	0.271966	1.57508	OTHERS		NO PHENOTYPE
ATAD1	0.255397	1.60963	OTHERS		NO PHENOTYPE
SERHL2	0.255228	1.37728	OTHERS		NO PHENOTYPE
PREPL	0.240848	1.5589	OTHERS		NO PHENOTYPE
C15orf61	0.237968	1.5194	OTHERS		NO PHENOTYPE
PHB1	0.236523	1.56037	OTHERS		NO PHENOTYPE
C8orf82	0.235103	1.52618	OTHERS		NO PHENOTYPE
TCAIM	0.233631	1.41649	OTHERS		NO PHENOTYPE
LYRM9	0.233169	1.21584	OTHERS		NO PHENOTYPE
C6orf201	0.227072	1.15518	OTHERS		NO PHENOTYPE
PRSS35	0.225885	1.31663	OTHERS		NO PHENOTYPE
MCCD1	0.221247	1.26385	OTHERS		NO PHENOTYPE
ARMC10P1	0.2204	0.923218	OTHERS		NO PHENOTYPE
TMEM263	0.21785	1.03311	OTHERS		NO PHENOTYPE
LAP3	0.216843	1.09529	OTHERS		NO PHENOTYPE
TMEM14C	0.214613	1.13977	OTHERS		NO PHENOTYPE
RIDA	0.213915	1.192	OTHERS		NO PHENOTYPE
ECHDC3	0.213433	1.13781	OTHERS		NO PHENOTYPE
HEBP1	0.210519	1.32343	OTHERS		NO PHENOTYPE
CRY1	0.206812	1.09015	OTHERS		NO PHENOTYPE
ATP23	0.200911	1.14794	OTHERS		NO PHENOTYPE
CISD1P1	0.198238	0.663035	OTHERS		NO PHENOTYPE
NIPSNAP3B	0.196544	1.07064	OTHERS		NO PHENOTYPE
HPDL	0.1946	1.16073	OTHERS		NO PHENOTYPE
FAHD2A	0.194236	1.1887	OTHERS		NO PHENOTYPE
C6orf136	0.19168	1.07975	OTHERS		NO PHENOTYPE
GGNBP1	0.191307	0.636606	OTHERS		NO PHENOTYPE
DHRS7B	0.190919	1.00123	OTHERS		NO PHENOTYPE
PTRH2	0.18969	0.989535	OTHERS		NO PHENOTYPE
GPAT2P1	0.186579	0.862828	OTHERS		NO PHENOTYPE
MTFR1L	0.183555	0.967958	OTHERS		NO PHENOTYPE
CCDC127	0.18209	0.9218	OTHERS		NO PHENOTYPE
SPATA20	0.181669	1.02677	OTHERS		NO PHENOTYPE
OXLD1	0.181593	0.948567	OTHERS		NO PHENOTYPE
COMTD1	0.17658	0.904282	OTHERS		NO PHENOTYPE
SMIM8	0.164895	0.847824	OTHERS		NO PHENOTYPE
RMDN1	0.164111	0.838845	OTHERS		NO PHENOTYPE
FKBP10	0.159811	0.838314	OTHERS		NO PHENOTYPE
HSDL1	0.159756	0.812495	OTHERS		NO PHENOTYPE
AFG1L	0.158451	0.830588	OTHERS		NO PHENOTYPE
C5orf63	0.157589	0.917976	OTHERS		NO PHENOTYPE
NBR1	0.155177	0.849894	OTHERS		NO PHENOTYPE
HDHD3	0.154979	0.797431	OTHERS		NO PHENOTYPE
PTGR3	0.154837	0.847259	OTHERS		NO PHENOTYPE
GDAP1	0.154533	0.837231	OTHERS		NO PHENOTYPE
SPG7	0.154175	0.768227	OTHERS		NO PHENOTYPE
PXMP2	0.153719	0.80371	OTHERS		NO PHENOTYPE
HINT3	0.152754	0.81735	OTHERS		NO PHENOTYPE
C3orf33	0.152327	0.767587	OTHERS		NO PHENOTYPE
DMPK	0.151922	0.787566	OTHERS		NO PHENOTYPE
HSDL2	0.150865	0.752541	OTHERS		NO PHENOTYPE
NUDT6	0.146453	0.81934	OTHERS		NO PHENOTYPE
C15orf48	0.14607	0.820094	OTHERS		NO PHENOTYPE
LETM2	0.145949	0.737558	OTHERS		NO PHENOTYPE
BLOC1S1	0.145765	0.731887	OTHERS		NO PHENOTYPE
SPATA19	0.143755	0.764852	OTHERS		NO PHENOTYPE
ZNF575	0.142194	0.479347	OTHERS		NO PHENOTYPE
PICK1	0.141476	0.726942	OTHERS		NO PHENOTYPE
CFAP157	0.140679	0.752686	OTHERS		NO PHENOTYPE
PTRH1	0.140679	0.752686	OTHERS		NO PHENOTYPE
OXCT2P1	0.139772	0.472979	OTHERS		NO PHENOTYPE
YME1L1	0.137089	0.72762	OTHERS		NO PHENOTYPE
NDUFA4L2	0.134711	0.706588	OTHERS		NO PHENOTYPE
MIX23	0.13471	0.74568	OTHERS		NO PHENOTYPE
ADCK5	0.133838	0.717217	OTHERS		NO PHENOTYPE
DNLZ	0.133026	0.714793	OTHERS		NO PHENOTYPE
TRAP1	0.132813	0.854786	OTHERS		NO PHENOTYPE
IDE	0.129364	0.668189	OTHERS		NO PHENOTYPE
MIP	0.129292	0.441954	OTHERS		NO PHENOTYPE
MRPS36P1	0.126659	0.432587	OTHERS		NO PHENOTYPE
SPRYD4	0.126472	0.692721	OTHERS		NO PHENOTYPE
THNSL1	0.125865	0.657572	OTHERS		NO PHENOTYPE
GOLPH3	0.123492	0.653074	OTHERS		NO PHENOTYPE
FAM210A	0.122001	0.655745	OTHERS		NO PHENOTYPE
NT5DC3	0.120971	0.691841	OTHERS		NO PHENOTYPE
VWA8	0.12005	0.643984	OTHERS		NO PHENOTYPE
PABPC5	0.120034	0.654229	OTHERS		NO PHENOTYPE
C2orf69	0.118946	0.767913	OTHERS		NO PHENOTYPE
DCAKD	0.118831	0.75643	OTHERS		NO PHENOTYPE
NIPSNAP3A	0.117678	0.642528	OTHERS		NO PHENOTYPE
OXNAD1	0.117025	0.645143	OTHERS		NO PHENOTYPE
OCIAD1	0.116038	0.650185	OTHERS		NO PHENOTYPE
FAM136A	0.115094	0.641446	OTHERS		NO PHENOTYPE
C16orf91	0.114435	0.685585	OTHERS		NO PHENOTYPE
CRYZ	0.114314	0.645968	OTHERS		NO PHENOTYPE
ECHDC2	0.112972	0.624775	OTHERS		NO PHENOTYPE
AKR1B10P1	0.110865	0.385628	OTHERS		NO PHENOTYPE
OPA3	0.109835	0.68085	OTHERS		NO PHENOTYPE
ADCK1	0.108818	0.683613	OTHERS		NO PHENOTYPE
STOM	0.105705	0.599406	OTHERS		NO PHENOTYPE
ARMCX2	0.104827	0.640393	OTHERS		NO PHENOTYPE
CMC4	0.103955	0.586302	OTHERS		NO PHENOTYPE
SNAP29	0.103834	0.610827	OTHERS		NO PHENOTYPE
TIMM9P2	0.103651	0.369521	OTHERS		NO PHENOTYPE
PRELID2	0.103411	0.698223	OTHERS		NO PHENOTYPE
MAIP1	0.103076	0.599442	OTHERS		NO PHENOTYPE
GLOD4	0.101956	0.594	OTHERS		NO PHENOTYPE
ARF5	0.0970026	0.624789	OTHERS		NO PHENOTYPE
OCIAD2	0.0950145	0.576705	OTHERS		NO PHENOTYPE
LYRM1	0.0948521	0.54573	OTHERS		NO PHENOTYPE
DNAJC28	0.094514	0.563425	OTHERS		NO PHENOTYPE
PEX11B	0.0910923	0.535965	OTHERS		NO PHENOTYPE
Y_RNA	0.0882972	0.336378	OTHERS		NO PHENOTYPE
TSTD3	0.0871357	0.539967	OTHERS		NO PHENOTYPE
SMIM4	0.0855026	0.330795	OTHERS		NO PHENOTYPE
ACCS	0.0853142	0.614977	OTHERS		NO PHENOTYPE
ARMCX6	0.0843016	0.576807	OTHERS		NO PHENOTYPE
GATD3	0.0838871	0.537572	OTHERS		NO PHENOTYPE
TMEM205	0.0827331	0.523403	OTHERS		NO PHENOTYPE
CLPB	0.0802326	0.608896	OTHERS		NO PHENOTYPE
NIF3L1	0.0771838	0.545506	OTHERS		NO PHENOTYPE
ABALON	0.0738188	0.588394	OTHERS		NO PHENOTYPE
TDRKH	0.0718341	0.572443	OTHERS		NO PHENOTYPE
CHCHD10	0.0689282	0.540444	OTHERS		NO PHENOTYPE
TMEM65	0.068045	0.572482	OTHERS		NO PHENOTYPE
TOMM20P4	0.0674026	0.305213	OTHERS		NO PHENOTYPE
TMEM143	0.0649022	0.520744	OTHERS		NO PHENOTYPE
DNAJC4	0.0593199	0.488297	OTHERS		NO PHENOTYPE
CSKMT	0.0585786	0.478471	OTHERS		NO PHENOTYPE
ISOC2	0.0543233	0.524965	OTHERS		NO PHENOTYPE
SDR39U1	0.0486173	0.533435	OTHERS		NO PHENOTYPE
ATP5MKP1	0.046956	0.356863	OTHERS		NO PHENOTYPE
HDHD5	0.0464512	0.524996	OTHERS		NO PHENOTYPE
HTATIP2	0.0461669	0.596412	OTHERS		NO PHENOTYPE
MCUR1	0.0447089	0.582404	OTHERS		NO PHENOTYPE
HSPD1P12	0.0437027	0.343664	OTHERS		NO PHENOTYPE
DNAJC19P9	0.0376085	0.352568	OTHERS		NO PHENOTYPE
DELE1	0.0370912	0.50485	OTHERS		NO PHENOTYPE
CCDC90B	0.0344531	0.586968	OTHERS		NO PHENOTYPE
TMEM11	0.0339867	0.496674	OTHERS		NO PHENOTYPE
METTL15P1	0.027751	0.395162	OTHERS		NO PHENOTYPE
GTPBP6	0.0262024	0.544978	OTHERS		NO PHENOTYPE
FBXL4	0.0241422	0.426327	OTHERS		NO PHENOTYPE
MACROD1	0.0240376	0.497929	OTHERS		NO PHENOTYPE
HIGD1AP1	0.0163794	0.392425	OTHERS		NO PHENOTYPE
MXD3	0.0157805	0.566121	OTHERS		NO PHENOTYPE
AFG3L2	0.0139548	0.474497	OTHERS		NO PHENOTYPE
ACAP3	0.0131451	0.397247	OTHERS		NO PHENOTYPE
ATP5MK	0.0114183	0.52917	OTHERS		NO PHENOTYPE
PLGRKT	0.0102382	0.681799	OTHERS		NO PHENOTYPE
CHCHD2P6	0.00848014	0.405169	OTHERS		NO PHENOTYPE
STOML2	0.00733899	0.567043	OTHERS		NO PHENOTYPE
PITRM1	0.00200831	0.498683	OTHERS		NO PHENOTYPE
ALKBH7	-0.000180994	0.737388	OTHERS		NO PHENOTYPE
ADCK2	-0.000997532	0.491755	OTHERS		NO PHENOTYPE
SND1	-0.00235247	0.562336	OTHERS		NO PHENOTYPE
RPS28	-0.00435101	0.42563	OTHERS		NO PHENOTYPE
TAFAZZIN	-0.00474705	0.724117	OTHERS		NO PHENOTYPE
SETD9	-0.0117381	0.649595	OTHERS		NO PHENOTYPE
LONP1	-0.0158538	0.446792	OTHERS		NO PHENOTYPE
FAM162A	-0.021667	0.73735	OTHERS		NO PHENOTYPE
COX20P1	-0.0270983	0.460248	OTHERS		NO PHENOTYPE
CHCHD5	-0.0276733	0.643685	OTHERS		NO PHENOTYPE
FAM185A	-0.0370831	0.867288	OTHERS		NO PHENOTYPE
PRELID3BP10	-0.0385254	0.475459	OTHERS		NO PHENOTYPE
HSPD1P4	-0.0390441	0.477955	OTHERS		NO PHENOTYPE
MTRFR	-0.0482175	0.931041	OTHERS		NO PHENOTYPE
VDAC1P1	-0.0548497	0.499617	OTHERS		NO PHENOTYPE
FAM185BP	-0.0606029	0.626404	OTHERS		NO PHENOTYPE
MCRIP2	-0.0653791	0.621461	OTHERS		NO PHENOTYPE
HSPD1	-0.084581	0.816951	OTHERS		NO PHENOTYPE
NLN	-0.087988	0.871729	OTHERS		NO PHENOTYPE
DNAJC30	-0.0883435	0.868128	OTHERS		NO PHENOTYPE
COX6A1P2	-0.0939638	0.596686	OTHERS		NO PHENOTYPE
DNAJA3	-0.0975302	0.643508	OTHERS		NO PHENOTYPE
GCSHP5	-0.103369	0.487613	OTHERS		NO PHENOTYPE
HNRNPU	-0.121533	0.842913	OTHERS		NO PHENOTYPE
BUD23	-0.131421	0.897261	OTHERS		NO PHENOTYPE
CLPX	-0.140095	0.975952	OTHERS		NO PHENOTYPE
PPTC7	-0.171354	1.05087	OTHERS		NO PHENOTYPE
CLPP	-0.199782	1.23979	OTHERS		NO PHENOTYPE
DCAF6	-0.219227	0.666026	OTHERS		NO PHENOTYPE
SLC25A51P1	-0.221487	0.857777	OTHERS		NO PHENOTYPE
COX7CP1	-0.28201	0.712594	OTHERS		NO PHENOTYPE
ATP5PDP1	-0.293685	0.92058	OTHERS		NO PHENOTYPE
SDHDP2	-0.294607	0.722246	OTHERS		NO PHENOTYPE
NDUFA5P11	-0.315104	0.737642	OTHERS		NO PHENOTYPE
PYURF	-0.33993	1.24472	OTHERS		MILD PHENOTYPE
RTN4IP1	-0.356028	1.19219	OTHERS		MILD PHENOTYPE
DALRD3	-0.425033	0.8137	OTHERS		MILD PHENOTYPE
MRPL45P2	-0.443833	0.822831	OTHERS		MILD PHENOTYPE
SYVN1	-0.451543	0.829026	OTHERS		MILD PHENOTYPE
ATP5F1EP2	-0.490216	1.15097	OTHERS		MILD PHENOTYPE
ATP5MJ	-0.503408	1.63275	OTHERS		MILD PHENOTYPE
SDHDP3	-0.573706	1.22475	OTHERS		MILD PHENOTYPE
ATP5MGP2	-0.620974	0.989491	OTHERS		STRONG PHENOTYPE
ATP5MGP3	-0.620974	0.989491	OTHERS		STRONG PHENOTYPE
NDUFA4P1	-0.650205	1.01842	OTHERS		STRONG PHENOTYPE
CYCSP45	-0.861432	1.29689	OTHERS		STRONG PHENOTYPE
NDUFB1P1	-0.862677	1.29872	OTHERS		STRONG PHENOTYPE
NPC2	-1.04209	1.59245	OTHERS		STRONG PHENOTYPE
IK	-1.12662	1.74222	OTHERS		STRONG PHENOTYPE
COX7A2L	0.128295	0.678869	OXPHOS	ASSEMBLY FACTOR	NO PHENOTYPE
UQCRH	0.301684	2.0846	OXPHOS	CORE SUBUNIT	NO PHENOTYPE
NDUFS4	0.249072	1.42795	OXPHOS	CORE SUBUNIT	NO PHENOTYPE
ATP5MC1	0.239862	1.33324	OXPHOS	CORE SUBUNIT	NO PHENOTYPE
COX6B2	0.184802	0.990442	OXPHOS	CORE SUBUNIT	NO PHENOTYPE
ATP5MC2	0.160931	0.859185	OXPHOS	CORE SUBUNIT	NO PHENOTYPE
COX7B2	0.151218	0.812236	OXPHOS	CORE SUBUNIT	NO PHENOTYPE
ATP5MC3	0.147626	0.85231	OXPHOS	CORE SUBUNIT	NO PHENOTYPE
DMAC2L	0.117178	0.627146	OXPHOS	CORE SUBUNIT	NO PHENOTYPE
COX7A1	0.111542	0.597066	OXPHOS	CORE SUBUNIT	NO PHENOTYPE
NDUFV3	0.0894752	0.656264	OXPHOS	CORE SUBUNIT	NO PHENOTYPE
COX7A2	0.085817	0.556091	OXPHOS	CORE SUBUNIT	NO PHENOTYPE
COX8C	0.0709245	0.509629	OXPHOS	CORE SUBUNIT	NO PHENOTYPE
ATP5IF1	0.0637411	0.541325	OXPHOS	CORE SUBUNIT	NO PHENOTYPE
NDUFA12	0.0581099	0.473701	OXPHOS	CORE SUBUNIT	NO PHENOTYPE
COX4I2	0.0431501	0.585263	OXPHOS	CORE SUBUNIT	NO PHENOTYPE
NDUFA7	0.0284138	0.666588	OXPHOS	CORE SUBUNIT	NO PHENOTYPE
NDUFS6	0.0155614	0.518494	OXPHOS	CORE SUBUNIT	NO PHENOTYPE
COX6A2	0.011689	0.70301	OXPHOS	CORE SUBUNIT	NO PHENOTYPE
NDUFA5	-0.0972317	0.874299	OXPHOS	CORE SUBUNIT	NO PHENOTYPE
UQCR11	-0.0976763	0.897605	OXPHOS	CORE SUBUNIT	NO PHENOTYPE
ATP5MF	-0.24044	1.15974	OXPHOS	CORE SUBUNIT	NO PHENOTYPE
ATP5PF	-0.252493	0.922702	OXPHOS	CORE SUBUNIT	NO PHENOTYPE
NDUFS3	-0.31998	1.18276	OXPHOS	CORE SUBUNIT	NO PHENOTYPE
ATP5F1B	-0.322	1.03137	OXPHOS	CORE SUBUNIT	MILD PHENOTYPE
ATP5PB	-0.324935	1.4139	OXPHOS	CORE SUBUNIT	MILD PHENOTYPE
COX6C	-0.344753	0.879379	OXPHOS	CORE SUBUNIT	MILD PHENOTYPE
COX8A	-0.378187	1.12852	OXPHOS	CORE SUBUNIT	MILD PHENOTYPE
COX6A1	-0.395617	1.21992	OXPHOS	CORE SUBUNIT	MILD PHENOTYPE
ATP5PO	-0.410469	1.32731	OXPHOS	CORE SUBUNIT	MILD PHENOTYPE
COX6B1	-0.453337	1.30023	OXPHOS	CORE SUBUNIT	MILD PHENOTYPE
NDUFA13	-0.467203	1.46254	OXPHOS	CORE SUBUNIT	MILD PHENOTYPE
COX7C	-0.481873	1.59162	OXPHOS	CORE SUBUNIT	MILD PHENOTYPE
COX7B	-0.488504	1.67129	OXPHOS	CORE SUBUNIT	MILD PHENOTYPE
ATP5F1E	-0.50679	1.71325	OXPHOS	CORE SUBUNIT	MILD PHENOTYPE
NDUFA10	-0.513735	1.26894	OXPHOS	CORE SUBUNIT	MILD PHENOTYPE
NDUFB3	-0.528154	1.33861	OXPHOS	CORE SUBUNIT	MILD PHENOTYPE
UQCRQ	-0.565807	1.72161	OXPHOS	CORE SUBUNIT	MILD PHENOTYPE
COX5B	-0.567116	1.80621	OXPHOS	CORE SUBUNIT	MILD PHENOTYPE
ATP5F1D	-0.57327	1.7255	OXPHOS	CORE SUBUNIT	MILD PHENOTYPE
NDUFC2	-0.575744	1.58854	OXPHOS	CORE SUBUNIT	MILD PHENOTYPE
ATP5PD	-0.581745	1.72156	OXPHOS	CORE SUBUNIT	MILD PHENOTYPE
NDUFB5	-0.587126	1.7975	OXPHOS	CORE SUBUNIT	MILD PHENOTYPE
UQCR10	-0.593351	1.59356	OXPHOS	CORE SUBUNIT	MILD PHENOTYPE
NDUFA9	-0.594252	1.66383	OXPHOS	CORE SUBUNIT	MILD PHENOTYPE
ATP5F1A	-0.596938	1.8174	OXPHOS	CORE SUBUNIT	MILD PHENOTYPE
NDUFB7	-0.660345	1.95263	OXPHOS	CORE SUBUNIT	STRONG PHENOTYPE
COX5A	-0.693628	2.09677	OXPHOS	CORE SUBUNIT	STRONG PHENOTYPE
ATP5F1C	-0.708807	2.09347	OXPHOS	CORE SUBUNIT	STRONG PHENOTYPE
NDUFA3	-0.717415	2.05369	OXPHOS	CORE SUBUNIT	STRONG PHENOTYPE
NDUFB11	-0.731064	2.28618	OXPHOS	CORE SUBUNIT	STRONG PHENOTYPE
NDUFA4	-0.732178	2.18535	OXPHOS	CORE SUBUNIT	STRONG PHENOTYPE
NDUFB1	-0.733492	2.20626	OXPHOS	CORE SUBUNIT	STRONG PHENOTYPE
NDUFA6	-0.736303	2.20054	OXPHOS	CORE SUBUNIT	STRONG PHENOTYPE
UQCRB	-0.736498	2.17805	OXPHOS	CORE SUBUNIT	STRONG PHENOTYPE
NDUFA8	-0.833189	2.42865	OXPHOS	CORE SUBUNIT	STRONG PHENOTYPE
NDUFB10	-0.852442	2.32703	OXPHOS	CORE SUBUNIT	STRONG PHENOTYPE
NDUFA2	-0.90232	2.72703	OXPHOS	CORE SUBUNIT	STRONG PHENOTYPE
NDUFB2	-0.904555	2.62507	OXPHOS	CORE SUBUNIT	STRONG PHENOTYPE
COX4I1	-0.922117	2.74595	OXPHOS	CORE SUBUNIT	STRONG PHENOTYPE
NDUFB9	-0.986453	2.93232	OXPHOS	CORE SUBUNIT	STRONG PHENOTYPE
NDUFC1	-1.03885	3.13311	OXPHOS	CORE SUBUNIT	STRONG PHENOTYPE
NDUFB8	-1.05601	3.2881	OXPHOS	CORE SUBUNIT	STRONG PHENOTYPE
NDUFB6	-1.11253	3.43473	OXPHOS	CORE SUBUNIT	STRONG PHENOTYPE
NDUFA11	-1.17895	3.84489	OXPHOS	CORE SUBUNIT	STRONG PHENOTYPE
NDUFA1	-1.23344	4.04311	OXPHOS	CORE SUBUNIT	STRONG PHENOTYPE
NDUFS5	-1.32418	4.70264	OXPHOS	CORE SUBUNIT	STRONG PHENOTYPE
NDUFB4	-1.38384	5.06394	OXPHOS	CORE SUBUNIT	STRONG PHENOTYPE
RAB5IF	0.233347	1.4146	OXPHOS	ASSEMBLY FACTOR	NO PHENOTYPE
SDHAF4	0.207506	1.19104	OXPHOS	ASSEMBLY FACTOR	NO PHENOTYPE
TMEM177	0.152645	0.779839	OXPHOS	ASSEMBLY FACTOR	NO PHENOTYPE
TMEM70	0.148032	0.75829	OXPHOS	ASSEMBLY FACTOR	NO PHENOTYPE
TTC19	0.147911	0.832832	OXPHOS	ASSEMBLY FACTOR	NO PHENOTYPE
ATPSCKMT	0.143165	0.763969	OXPHOS	ASSEMBLY FACTOR	NO PHENOTYPE
SMIM20	0.120049	0.678011	OXPHOS	ASSEMBLY FACTOR	NO PHENOTYPE
COA1	0.115714	0.646167	OXPHOS	ASSEMBLY FACTOR	NO PHENOTYPE
ATPAF1	0.108258	0.66065	OXPHOS	ASSEMBLY FACTOR	NO PHENOTYPE
CEP89	0.104119	0.663419	OXPHOS	ASSEMBLY FACTOR	NO PHENOTYPE
PNKD	0.0985654	0.570201	OXPHOS	ASSEMBLY FACTOR	NO PHENOTYPE
NDUFAF2	0.0891583	0.544783	OXPHOS	ASSEMBLY FACTOR	NO PHENOTYPE
SDHAF2	0.086984	0.622546	OXPHOS	ASSEMBLY FACTOR	NO PHENOTYPE
TMEM186	0.0864983	0.610104	OXPHOS	ASSEMBLY FACTOR	NO PHENOTYPE
CMC1	0.0581586	0.482302	OXPHOS	ASSEMBLY FACTOR	NO PHENOTYPE
TMEM126B	0.0565821	0.583656	OXPHOS	ASSEMBLY FACTOR	NO PHENOTYPE
FMC1	0.0536656	0.488905	OXPHOS	ASSEMBLY FACTOR	NO PHENOTYPE
SDHAF3	0.0261354	0.554744	OXPHOS	ASSEMBLY FACTOR	NO PHENOTYPE
COA8	0.0107795	0.532829	OXPHOS	ASSEMBLY FACTOR	NO PHENOTYPE
UQCC3	-0.0551883	0.843924	OXPHOS	ASSEMBLY FACTOR	NO PHENOTYPE
HIGD1A	-0.0595657	0.918637	OXPHOS	ASSEMBLY FACTOR	NO PHENOTYPE
CMC2	-0.0755947	0.852621	OXPHOS	ASSEMBLY FACTOR	NO PHENOTYPE
COX20	-0.0881752	0.883482	OXPHOS	ASSEMBLY FACTOR	NO PHENOTYPE
TMEM126A	-0.0906512	1.01972	OXPHOS	ASSEMBLY FACTOR	NO PHENOTYPE
COA4	-0.116428	0.987273	OXPHOS	ASSEMBLY FACTOR	NO PHENOTYPE
SDHAF1	-0.1505	1.1422	OXPHOS	ASSEMBLY FACTOR	NO PHENOTYPE
LYRM2	-0.154171	1.03571	OXPHOS	ASSEMBLY FACTOR	NO PHENOTYPE
ATPAF2	-0.155891	1.1366	OXPHOS	ASSEMBLY FACTOR	NO PHENOTYPE
UQCC1	-0.195614	1.02294	OXPHOS	ASSEMBLY FACTOR	NO PHENOTYPE
UQCC2	-0.237996	1.09302	OXPHOS	ASSEMBLY FACTOR	NO PHENOTYPE
LYRM7	-0.238481	1.0465	OXPHOS	ASSEMBLY FACTOR	NO PHENOTYPE
COX18	-0.407901	1.5054	OXPHOS	ASSEMBLY FACTOR	MILD PHENOTYPE
HIGD2A	-0.4141	1.39998	OXPHOS	ASSEMBLY FACTOR	MILD PHENOTYPE
ECSIT	-0.421228	1.14551	OXPHOS	ASSEMBLY FACTOR	MILD PHENOTYPE
SURF1	-0.424995	1.51962	OXPHOS	ASSEMBLY FACTOR	MILD PHENOTYPE
ACAD9	-0.439338	1.5291	OXPHOS	ASSEMBLY FACTOR	MILD PHENOTYPE
NDUFAF7	-0.442255	1.34237	OXPHOS	ASSEMBLY FACTOR	MILD PHENOTYPE
PET100	-0.4552	1.34178	OXPHOS	ASSEMBLY FACTOR	MILD PHENOTYPE
DMAC2	-0.594846	1.61021	OXPHOS	ASSEMBLY FACTOR	MILD PHENOTYPE
NDUFAF1	-0.606241	1.81433	OXPHOS	ASSEMBLY FACTOR	MILD PHENOTYPE
PET117	-0.610179	1.81742	OXPHOS	ASSEMBLY FACTOR	MILD PHENOTYPE
TIMMDC1	-0.61049	1.6347	OXPHOS	ASSEMBLY FACTOR	MILD PHENOTYPE
COA7	-0.617786	1.84973	OXPHOS	ASSEMBLY FACTOR	MILD PHENOTYPE
NDUFAF3	-0.679683	1.75082	OXPHOS	ASSEMBLY FACTOR	STRONG PHENOTYPE
NDUFAF4	-0.704818	2.00019	OXPHOS	ASSEMBLY FACTOR	STRONG PHENOTYPE
NDUFAF6	-0.72166	2.18152	OXPHOS	ASSEMBLY FACTOR	STRONG PHENOTYPE
COA6	-0.735698	2.15689	OXPHOS	ASSEMBLY FACTOR	STRONG PHENOTYPE
DMAC1	-0.748226	2.22664	OXPHOS	ASSEMBLY FACTOR	STRONG PHENOTYPE
FOXRED1	-0.792558	2.32045	OXPHOS	ASSEMBLY FACTOR	STRONG PHENOTYPE
BCS1L	-0.812909	2.36716	OXPHOS	ASSEMBLY FACTOR	STRONG PHENOTYPE
NDUFAF8	-0.886293	2.5835	OXPHOS	ASSEMBLY FACTOR	STRONG PHENOTYPE
NDUFAF5	-0.935828	2.63495	OXPHOS	ASSEMBLY FACTOR	STRONG PHENOTYPE
COX16	-0.973105	2.91316	OXPHOS	ASSEMBLY FACTOR	STRONG PHENOTYPE
COA5	-0.973262	2.90068	OXPHOS	ASSEMBLY FACTOR	STRONG PHENOTYPE
ATP5MG	-0.442136	1.45341	OXPHOS, DYNAMICS AND SURVEILLANCE	CORE SUBUNIT, CRISTAE FORMATION	MILD PHENOTYPE
ATP5ME	-0.742352	2.12056	OXPHOS, DYNAMICS AND SURVEILLANCE	CORE SUBUNIT, CRISTAE FORMATION	STRONG PHENOTYPE
NDUFAB1	-0.165588	0.86918	OXPHOS, METABOLISM	CORE SUBUNIT, LIPID METABOLISM, METAL AND COFACTOR METABOLISM	NO PHENOTYPE
CYC1	-0.78581	2.28255	OXPHOS, METABOLISM	CORE SUBUNIT, ELECTRON CARRIER, METAL AND COFACTOR METABOLISM	STRONG PHENOTYPE
SDHC	-0.392937	1.06474	OXPHOS, METABOLISM	CORE SUBUNIT, CARBOHYDRATE METABOLISM, METAL AND COFACTOR METABOLISM	MILD PHENOTYPE
SDHD	-0.543599	1.68669	OXPHOS, METABOLISM	CORE SUBUNIT, CARBOHYDRATE METABOLISM, METAL AND COFACTOR METABOLISM	MILD PHENOTYPE
SDHB	-0.722536	2.01986	OXPHOS, METABOLISM	CORE SUBUNIT, CARBOHYDRATE METABOLISM, METAL AND COFACTOR METABOLISM	STRONG PHENOTYPE
NDUFS7	-0.350313	1.42184	OXPHOS, METABOLISM	CORE SUBUNIT, METAL AND COFACTOR METABOLISM	MILD PHENOTYPE
HCCS	-0.491061	1.42726	OXPHOS, METABOLISM	CORE SUBUNIT, METAL AND COFACTOR METABOLISM	MILD PHENOTYPE
NDUFS8	-0.696987	2	OXPHOS, METABOLISM	CORE SUBUNIT, METAL AND COFACTOR METABOLISM	STRONG PHENOTYPE
NDUFV1	-0.714885	2.06721	OXPHOS, METABOLISM	CORE SUBUNIT, METAL AND COFACTOR METABOLISM	STRONG PHENOTYPE
NDUFS2	-0.875418	2.5234	OXPHOS, METABOLISM	CORE SUBUNIT, METAL AND COFACTOR METABOLISM	STRONG PHENOTYPE
UQCRFS1	-0.908057	2.73913	OXPHOS, METABOLISM	CORE SUBUNIT, METAL AND COFACTOR METABOLISM	STRONG PHENOTYPE
NDUFV2	-0.982577	3.04829	OXPHOS, METABOLISM	CORE SUBUNIT, METAL AND COFACTOR METABOLISM	STRONG PHENOTYPE
NDUFS1	-1.01316	3.07492	OXPHOS, METABOLISM	CORE SUBUNIT, METAL AND COFACTOR METABOLISM	STRONG PHENOTYPE
COX11	-0.271783	0.71602	OXPHOS, METABOLISM	ASSEMBLY FACTOR, METAL AND COFACTOR METABOLISM	NO PHENOTYPE
SCO1	-0.45501	1.49245	OXPHOS, METABOLISM	ASSEMBLY FACTOR, METAL AND COFACTOR METABOLISM	MILD PHENOTYPE
COX10	-0.469415	1.29441	OXPHOS, METABOLISM	ASSEMBLY FACTOR, METAL AND COFACTOR METABOLISM	MILD PHENOTYPE
COX19	-0.509065	1.30713	OXPHOS, METABOLISM	ASSEMBLY FACTOR, METAL AND COFACTOR METABOLISM	MILD PHENOTYPE
NUBPL	-0.556494	1.72573	OXPHOS, METABOLISM	ASSEMBLY FACTOR, METAL AND COFACTOR METABOLISM	MILD PHENOTYPE
SCO2	-0.581589	1.68524	OXPHOS, METABOLISM	ASSEMBLY FACTOR, METAL AND COFACTOR METABOLISM	MILD PHENOTYPE
COX17	-0.811101	2.29739	OXPHOS, METABOLISM	ASSEMBLY FACTOR, METAL AND COFACTOR METABOLISM	STRONG PHENOTYPE
COX15	-0.861901	2.47489	OXPHOS, METABOLISM	ASSEMBLY FACTOR, METAL AND COFACTOR METABOLISM	STRONG PHENOTYPE
SDHA	-0.110903	0.65937	OXPHOS, METABOLISM	TRANSLATION, CARBOHYDRATE METABOLISM	NO PHENOTYPE
CYCS	-0.666242	2.02271	OXPHOS, METABOLISM, DYNAMICS AND SURVEILLANCE	CORE SUBUNIT, ELECTRON CARRIER, METAL AND COFACTOR METABOLISM, APOPTOSIS	STRONG PHENOTYPE
TACO1	-0.147817	1.00678	OXPHOS, MITOCHONDRIAL CENTRAL DOGMA	ASSEMBLY FACTOR, TRANSLATION	NO PHENOTYPE
COX14	-0.148144	0.944534	OXPHOS, MITOCHONDRIAL CENTRAL DOGMA	ASSEMBLY FACTOR, TRANSLATION	NO PHENOTYPE
COA3	-0.60453	1.75969	OXPHOS, MITOCHONDRIAL CENTRAL DOGMA	ASSEMBLY FACTOR, TRANSLATION	MILD PHENOTYPE
TIMM21	-0.140717	0.67581	OXPHOS, TRANSPORT	ASSEMBLY FACTOR, TRANSLATION, PROTEIN IMPORT	NO PHENOTYPE
UQCRC2	-0.507638	1.46733	OXPHOS, TRANSPORT	CORE SUBUNIT, PROTEIN IMPORT	MILD PHENOTYPE
UQCRC1	-0.82038	2.3603	OXPHOS, TRANSPORT	CORE SUBUNIT, PROTEIN IMPORT	STRONG PHENOTYPE
AIFM1	-0.065028	0.63235	OXPHOS, TRANSPORT, DYNAMICS AND SURVEILLANCE	ASSEMBLY FACTOR, PROTEIN IMPORT, APOPTOSIS	NO PHENOTYPE
NLRX1	0.147027	0.779023	SIGNALING	IMMUNE RESPONSE	NO PHENOTYPE
MAVS	0.111786	0.705771	SIGNALING	IMMUNE RESPONSE	NO PHENOTYPE
C1QBP	-0.0727231	0.805326	SIGNALING	IMMUNE RESPONSE	NO PHENOTYPE
AKAP1	0.242872	1.5851	SIGNALING	cAMP-PKA SIGNALING	NO PHENOTYPE
ADCY10	0.218481	1.15259	SIGNALING	cAMP-PKA SIGNALING	NO PHENOTYPE
AKAP10	0.213508	1.14391	SIGNALING	cAMP-PKA SIGNALING	NO PHENOTYPE
SPHKAP	0.0962292	0.558012	SIGNALING	cAMP-PKA SIGNALING	NO PHENOTYPE
PDE2A	0.077799	0.639895	SIGNALING	cAMP-PKA SIGNALING	NO PHENOTYPE
PRKACA	0.0190722	0.605407	SIGNALING	cAMP-PKA SIGNALING	NO PHENOTYPE
EFHD1	0.168337	0.88885	SIGNALING	CALCIUM HOMEOSTASIS	NO PHENOTYPE
LETM1	0.0942002	0.596862	SIGNALING	CALCIUM HOMEOSTASIS	NO PHENOTYPE
PPIF	0.0784868	0.52213	SIGNALING	CALCIUM HOMEOSTASIS	NO PHENOTYPE
ROMO1	0.4505	3.56391	TRANSPORT	PROTEIN IMPORT, SMALL MOLECULE TRANSPORT	NO PHENOTYPE
LETMD1	0.350888	2.54438	TRANSPORT	SMALL MOLECULE TRANSPORT	NO PHENOTYPE
ABCA9	0.294365	2.14884	TRANSPORT	SMALL MOLECULE TRANSPORT	NO PHENOTYPE
VDAC2	0.290076	1.6444	TRANSPORT	SMALL MOLECULE TRANSPORT	NO PHENOTYPE
SLC25A22	0.286309	1.97244	TRANSPORT	SMALL MOLECULE TRANSPORT	NO PHENOTYPE
SLC25A16	0.26561	1.60076	TRANSPORT	SMALL MOLECULE TRANSPORT	NO PHENOTYPE
ABCD2	0.251177	1.42425	TRANSPORT	SMALL MOLECULE TRANSPORT	NO PHENOTYPE
MRS2	0.209286	1.07536	TRANSPORT	SMALL MOLECULE TRANSPORT	NO PHENOTYPE
MTCH1	0.202746	1.06512	TRANSPORT	SMALL MOLECULE TRANSPORT	NO PHENOTYPE
UCP1	0.184212	0.984366	TRANSPORT	SMALL MOLECULE TRANSPORT	NO PHENOTYPE
SLC25A39	0.1766	0.921785	TRANSPORT	SMALL MOLECULE TRANSPORT	NO PHENOTYPE
ABCD1	0.169818	0.852553	TRANSPORT	SMALL MOLECULE TRANSPORT	NO PHENOTYPE
SLC25A35	0.165381	1.00635	TRANSPORT	SMALL MOLECULE TRANSPORT	NO PHENOTYPE
SLC25A40	0.148406	0.905357	TRANSPORT	SMALL MOLECULE TRANSPORT	NO PHENOTYPE
UCP2	0.148251	0.792801	TRANSPORT	SMALL MOLECULE TRANSPORT	NO PHENOTYPE
SLC25A43	0.132734	0.709967	TRANSPORT	SMALL MOLECULE TRANSPORT	NO PHENOTYPE
ABCD3	0.120123	0.75205	TRANSPORT	SMALL MOLECULE TRANSPORT	NO PHENOTYPE
SLC25A27	0.114647	0.657309	TRANSPORT	SMALL MOLECULE TRANSPORT	NO PHENOTYPE
SLC25A18	0.110659	0.703354	TRANSPORT	SMALL MOLECULE TRANSPORT	NO PHENOTYPE
MPV17L	0.109793	0.640734	TRANSPORT	SMALL MOLECULE TRANSPORT	NO PHENOTYPE
MPV17	0.103546	0.599146	TRANSPORT	SMALL MOLECULE TRANSPORT	NO PHENOTYPE
SFXN2	0.0925374	0.609514	TRANSPORT	SMALL MOLECULE TRANSPORT	NO PHENOTYPE
SLC25A45	0.0839351	0.575281	TRANSPORT	SMALL MOLECULE TRANSPORT	NO PHENOTYPE
SLC25A34	0.0704414	0.557798	TRANSPORT	SMALL MOLECULE TRANSPORT	NO PHENOTYPE
ABCB8	0.0614196	0.569236	TRANSPORT	SMALL MOLECULE TRANSPORT	NO PHENOTYPE
SLC25A53	0.0492235	0.503043	TRANSPORT	SMALL MOLECULE TRANSPORT	NO PHENOTYPE
SLC25A47	0.0281472	0.532079	TRANSPORT	SMALL MOLECULE TRANSPORT	NO PHENOTYPE
SLC25A48	-0.000262746	0.627378	TRANSPORT	SMALL MOLECULE TRANSPORT	NO PHENOTYPE
CCDC51	-0.028744	0.629833	TRANSPORT	SMALL MOLECULE TRANSPORT	NO PHENOTYPE
SFXN4	-0.0421848	0.634213	TRANSPORT	SMALL MOLECULE TRANSPORT	NO PHENOTYPE
UCP3	-0.0494999	0.838557	TRANSPORT	SMALL MOLECULE TRANSPORT	NO PHENOTYPE
SLC25A26	-0.373621	0.990078	TRANSPORT	SMALL MOLECULE TRANSPORT	MILD PHENOTYPE
SLC30A9	-0.49044	1.55682	TRANSPORT	SMALL MOLECULE TRANSPORT	MILD PHENOTYPE
TIMM8A	0.356664	2.4378	TRANSPORT	PROTEIN IMPORT	NO PHENOTYPE
PMPCB	0.270863	1.58518	TRANSPORT	PROTEIN IMPORT	NO PHENOTYPE
PMPCA	0.268154	1.65206	TRANSPORT	PROTEIN IMPORT	NO PHENOTYPE
PAM16	0.255959	1.56268	TRANSPORT	PROTEIN IMPORT	NO PHENOTYPE
TIMM13	0.244101	1.29902	TRANSPORT	PROTEIN IMPORT	NO PHENOTYPE
TOMM6	0.238448	1.48589	TRANSPORT	PROTEIN IMPORT	NO PHENOTYPE
DNAJC15	0.233745	1.53477	TRANSPORT	PROTEIN IMPORT	NO PHENOTYPE
TIMM10	0.225525	1.29783	TRANSPORT	PROTEIN IMPORT	NO PHENOTYPE
TIMM9	0.219574	1.13678	TRANSPORT	PROTEIN IMPORT	NO PHENOTYPE
TOMM34	0.218968	1.16268	TRANSPORT	PROTEIN IMPORT	NO PHENOTYPE
NRDC	0.161793	0.859922	TRANSPORT	PROTEIN IMPORT	NO PHENOTYPE
TIMM44	0.158426	0.842388	TRANSPORT	PROTEIN IMPORT	NO PHENOTYPE
TOMM40L	0.152754	0.85751	TRANSPORT	PROTEIN IMPORT	NO PHENOTYPE
TIMM22	0.144377	0.780677	TRANSPORT	PROTEIN IMPORT	NO PHENOTYPE
TIMM8B	0.130112	0.706775	TRANSPORT	PROTEIN IMPORT	NO PHENOTYPE
TIMM17B	0.121758	0.719451	TRANSPORT	PROTEIN IMPORT	NO PHENOTYPE
TIMM23	0.115333	0.638963	TRANSPORT	PROTEIN IMPORT	NO PHENOTYPE
GFER	0.108389	0.583769	TRANSPORT	PROTEIN IMPORT	NO PHENOTYPE
IMMP1L	0.0826152	0.654657	TRANSPORT	PROTEIN IMPORT	NO PHENOTYPE
DNAJC19	0.0765903	0.527866	TRANSPORT	PROTEIN IMPORT	NO PHENOTYPE
TOMM5	0.0712886	0.543042	TRANSPORT	PROTEIN IMPORT	NO PHENOTYPE
TIMM29	0.0654525	0.624593	TRANSPORT	PROTEIN IMPORT	NO PHENOTYPE
TIMM10B	0.0647064	0.483275	TRANSPORT	PROTEIN IMPORT	NO PHENOTYPE
CHCHD4	0.0430796	0.526425	TRANSPORT	PROTEIN IMPORT	NO PHENOTYPE
TOMM20L	0.0385673	0.469044	TRANSPORT	PROTEIN IMPORT	NO PHENOTYPE
XPNPEP3	0.011575	0.556613	TRANSPORT	PROTEIN IMPORT	NO PHENOTYPE
IMMP2L	-0.0094814	0.80736	TRANSPORT	PROTEIN IMPORT	NO PHENOTYPE
TOMM70	-0.147441	1.01543	TRANSPORT	PROTEIN IMPORT	NO PHENOTYPE
TOMM40	-0.149281	0.864891	TRANSPORT	PROTEIN IMPORT	NO PHENOTYPE
TOMM20	-0.195776	0.996192	TRANSPORT	PROTEIN IMPORT	NO PHENOTYPE
TOMM22	-0.203291	1.12241	TRANSPORT	PROTEIN IMPORT	NO PHENOTYPE
TIMM17A	-0.215367	1.24569	TRANSPORT	PROTEIN IMPORT	NO PHENOTYPE
MIPEP	-0.24331	0.971696	TRANSPORT	PROTEIN IMPORT	NO PHENOTYPE
TIMM50	-0.573951	1.76201	TRANSPORT	PROTEIN IMPORT	MILD PHENOTYPE
TOMM7	0.0790954	0.526494	TRANSPORT, DYNAMICS AND SURVEILLANCE	PROTEIN IMPORT, MITOPHAGY	NO PHENOTYPE
SLC25A46	0.00644916	0.728607	TRANSPORT, DYNAMICS AND SURVEILLANCE	SMALL MOLECULE TRANSPORT, FISSION, INTRAMITOCHONDRIAL MEMBRANE INTERACTIONS	NO PHENOTYPE
DNAJC11	0.285685	1.90604	TRANSPORT, DYNAMICS AND SURVEILLANCE	PROTEIN IMPORT, INTRAMITOCHONDRIAL MEMBRANE INTERACTIONS	NO PHENOTYPE
MTX2	0.174754	0.957975	TRANSPORT, DYNAMICS AND SURVEILLANCE	PROTEIN IMPORT, INTRAMITOCHONDRIAL MEMBRANE INTERACTIONS	NO PHENOTYPE
MTX1	0.151623	0.808988	TRANSPORT, DYNAMICS AND SURVEILLANCE	PROTEIN IMPORT, INTRAMITOCHONDRIAL MEMBRANE INTERACTIONS	NO PHENOTYPE
SAMM50	0.0404081	0.450599	TRANSPORT, DYNAMICS AND SURVEILLANCE	PROTEIN IMPORT, INTRAMITOCHONDRIAL MEMBRANE INTERACTIONS	NO PHENOTYPE
MTCH2	0.168221	0.875633	TRANSPORT, DYNAMICS AND SURVEILLANCE	SMALL MOLECULE TRANSPORT, FUSION	NO PHENOTYPE
VDAC1	0.117522	0.626774	TRANSPORT, DYNAMICS AND SURVEILLANCE, SIGNALING	SMALL MOLECULE TRANSPORT, ORGANELLE CONTACT SITES, CALCIUM HOMEOSTASIS	NO PHENOTYPE
SLC25A38	0.20635	1.15699	TRANSPORT, METABOLISM	SMALL MOLECULE TRANSPORT, METAL AND COFACTOR METABOLISM, PROTEIN METABOLISM, VITAMIN METABOLISM	NO PHENOTYPE
SFXN3	0.117486	0.653615	TRANSPORT, METABOLISM	SMALL MOLECULE TRANSPORT, PROTEIN METABOLISM, VITAMIN METABOLISM	NO PHENOTYPE
SFXN1	0.0114387	0.721775	TRANSPORT, METABOLISM	SMALL MOLECULE TRANSPORT, PROTEIN METABOLISM, VITAMIN METABOLISM	NO PHENOTYPE
SLC25A32	0.156598	0.790222	TRANSPORT, METABOLISM	SMALL MOLECULE TRANSPORT, VITAMIN METABOLISM	NO PHENOTYPE
SLC25A19	-0.46572	1.32068	TRANSPORT, METABOLISM	SMALL MOLECULE TRANSPORT, VITAMIN METABOLISM	MILD PHENOTYPE
SLC25A30	0.139617	0.750681	TRANSPORT, METABOLISM	SMALL MOLECULE TRANSPORT, SULFUR METABOLISM	NO PHENOTYPE
SLC25A14	0.062249	0.57075	TRANSPORT, METABOLISM	SMALL MOLECULE TRANSPORT, SULFUR METABOLISM	NO PHENOTYPE
SLC25A44	0.123654	0.80056	TRANSPORT, METABOLISM	SMALL MOLECULE TRANSPORT, PROTEIN METABOLISM	NO PHENOTYPE
SLC25A15	0.110664	0.63066	TRANSPORT, METABOLISM	SMALL MOLECULE TRANSPORT, PROTEIN METABOLISM	NO PHENOTYPE
SLC25A29	0.107714	0.64601	TRANSPORT, METABOLISM	SMALL MOLECULE TRANSPORT, PROTEIN METABOLISM	NO PHENOTYPE
SLC25A21	0.0705251	0.556527	TRANSPORT, METABOLISM	SMALL MOLECULE TRANSPORT, PROTEIN METABOLISM	NO PHENOTYPE
SLC25A33	0.195734	0.96286	TRANSPORT, METABOLISM	SMALL MOLECULE TRANSPORT, NUCLEOTIDE METABOLISM	NO PHENOTYPE
SLC25A36	0.164777	0.882826	TRANSPORT, METABOLISM	SMALL MOLECULE TRANSPORT, NUCLEOTIDE METABOLISM	NO PHENOTYPE
SLC25A41	0.0923186	0.581294	TRANSPORT, METABOLISM	SMALL MOLECULE TRANSPORT, NUCLEOTIDE METABOLISM	NO PHENOTYPE
SLC25A20	0.0744433	0.545502	TRANSPORT, METABOLISM	SMALL MOLECULE TRANSPORT, LIPID METABOLISM, METAL AND COFACTOR METABOLISM	NO PHENOTYPE
ABCB7	0.334242	2.22984	TRANSPORT, METABOLISM	SMALL MOLECULE TRANSPORT, METAL AND COFACTOR METABOLISM	NO PHENOTYPE
SLC25A28	0.159445	0.871618	TRANSPORT, METABOLISM	SMALL MOLECULE TRANSPORT, METAL AND COFACTOR METABOLISM	NO PHENOTYPE
ABCB6	0.139404	0.734799	TRANSPORT, METABOLISM	SMALL MOLECULE TRANSPORT, METAL AND COFACTOR METABOLISM	NO PHENOTYPE
SLC25A52	0.0919583	0.722386	TRANSPORT, METABOLISM	SMALL MOLECULE TRANSPORT, METAL AND COFACTOR METABOLISM	NO PHENOTYPE
ABCB10	0.0293719	0.567317	TRANSPORT, METABOLISM	SMALL MOLECULE TRANSPORT, METAL AND COFACTOR METABOLISM	NO PHENOTYPE
SLC25A42	0.00252495	0.523971	TRANSPORT, METABOLISM	SMALL MOLECULE TRANSPORT, METAL AND COFACTOR METABOLISM	NO PHENOTYPE
SLC25A37	-0.00159654	0.535233	TRANSPORT, METABOLISM	SMALL MOLECULE TRANSPORT, METAL AND COFACTOR METABOLISM	NO PHENOTYPE
SLC25A51	-0.488029	1.53301	TRANSPORT, METABOLISM	SMALL MOLECULE TRANSPORT, METAL AND COFACTOR METABOLISM	MILD PHENOTYPE
GRPEL1	0.175778	1.29867	TRANSPORT, METABOLISM	PROTEIN IMPORT, METAL AND COFACTOR METABOLISM	NO PHENOTYPE
GRPEL2	0.146766	0.735034	TRANSPORT, METABOLISM	PROTEIN IMPORT, METAL AND COFACTOR METABOLISM	NO PHENOTYPE
SLC25A1	-0.367358	1.45231	TRANSPORT, METABOLISM	SMALL MOLECULE TRANSPORT, CARBOHYDRATE METABOLISM, LIPID METABOLISM	MILD PHENOTYPE
STARD7	0.0443765	0.458519	TRANSPORT, METABOLISM	SMALL MOLECULE TRANSPORT, LIPID METABOLISM	NO PHENOTYPE
AGK	-0.0120734	0.678023	TRANSPORT, METABOLISM	PROTEIN IMPORT, LIPID METABOLISM	NO PHENOTYPE
MPC1L	0.23165	1.35446	TRANSPORT, METABOLISM	SMALL MOLECULE TRANSPORT, CARBOHYDRATE METABOLISM	NO PHENOTYPE
SLC25A11	0.195993	1.07627	TRANSPORT, METABOLISM	SMALL MOLECULE TRANSPORT, CARBOHYDRATE METABOLISM	NO PHENOTYPE
SFXN5	0.147128	0.749715	TRANSPORT, METABOLISM	SMALL MOLECULE TRANSPORT, CARBOHYDRATE METABOLISM	NO PHENOTYPE
SLC25A10	0.131337	0.7495	TRANSPORT, METABOLISM	SMALL MOLECULE TRANSPORT, CARBOHYDRATE METABOLISM	NO PHENOTYPE
MPC1	-0.0160918	0.630747	TRANSPORT, METABOLISM	SMALL MOLECULE TRANSPORT, CARBOHYDRATE METABOLISM	NO PHENOTYPE
MPC2	-0.025673	0.549034	TRANSPORT, METABOLISM	SMALL MOLECULE TRANSPORT, CARBOHYDRATE METABOLISM	NO PHENOTYPE
SLC25A12	0.0656122	0.558828	TRANSPORT, METABOLISM, SIGNALING	SMALL MOLECULE TRANSPORT, CARBOHYDRATE METABOLISM, PROTEIN METABOLISM, CALCIUM HOMEOSTASIS	NO PHENOTYPE
SLC25A13	0.0251733	0.460798	TRANSPORT, METABOLISM, SIGNALING	SMALL MOLECULE TRANSPORT, CARBOHYDRATE METABOLISM, PROTEIN METABOLISM	NO PHENOTYPE
SLC25A25	0.26316	1.66139	TRANSPORT, METABOLISM, SIGNALING	SMALL MOLECULE TRANSPORT, NUCLEOTIDE METABOLISM, CALCIUM HOMEOSTASIS	NO PHENOTYPE
SLC25A6	0.18162	0.944779	TRANSPORT, METABOLISM, SIGNALING	SMALL MOLECULE TRANSPORT, NUCLEOTIDE METABOLISM, CALCIUM HOMEOSTASIS	NO PHENOTYPE
SLC25A23	0.113413	0.662024	TRANSPORT, METABOLISM, SIGNALING	SMALL MOLECULE TRANSPORT, NUCLEOTIDE METABOLISM, CALCIUM HOMEOSTASIS	NO PHENOTYPE
SLC25A4	0.0980091	0.657578	TRANSPORT, METABOLISM, SIGNALING	SMALL MOLECULE TRANSPORT, NUCLEOTIDE METABOLISM, CALCIUM HOMEOSTASIS	NO PHENOTYPE
SLC25A5	0.043137	0.586518	TRANSPORT, METABOLISM, SIGNALING	SMALL MOLECULE TRANSPORT, NUCLEOTIDE METABOLISM, CALCIUM HOMEOSTASIS	NO PHENOTYPE
SLC25A31	0.0412239	0.500543	TRANSPORT, METABOLISM, SIGNALING	SMALL MOLECULE TRANSPORT, NUCLEOTIDE METABOLISM, CALCIUM HOMEOSTASIS	NO PHENOTYPE
SLC25A24	0.0206815	0.614231	TRANSPORT, METABOLISM, SIGNALING	SMALL MOLECULE TRANSPORT, NUCLEOTIDE METABOLISM, CALCIUM HOMEOSTASIS	NO PHENOTYPE
SLC25A3	-0.41161	1.31081	TRANSPORT, METABOLISM, SIGNALING	SMALL MOLECULE TRANSPORT, METAL AND COFACTOR METABOLISM, CALCIUM HOMEOSTASIS	MILD PHENOTYPE
MCU	0.271125	1.59373	TRANSPORT, SIGNALING	SMALL MOLECULE TRANSPORT, CALCIUM HOMEOSTASIS	NO PHENOTYPE
MCUB	0.162669	0.944828	TRANSPORT, SIGNALING	SMALL MOLECULE TRANSPORT, CALCIUM HOMEOSTASIS	NO PHENOTYPE
MICU2	0.156758	0.935873	TRANSPORT, SIGNALING	SMALL MOLECULE TRANSPORT, CALCIUM HOMEOSTASIS	NO PHENOTYPE
SLC8B1	0.107672	0.623284	TRANSPORT, SIGNALING	SMALL MOLECULE TRANSPORT, CALCIUM HOMEOSTASIS	NO PHENOTYPE
VDAC3	0.0858995	0.597202	TRANSPORT, SIGNALING	SMALL MOLECULE TRANSPORT, CALCIUM HOMEOSTASIS	NO PHENOTYPE
MICU3	0.0817836	0.563649	TRANSPORT, SIGNALING	SMALL MOLECULE TRANSPORT, CALCIUM HOMEOSTASIS	NO PHENOTYPE
SMDT1	0.0558186	0.477077	TRANSPORT, SIGNALING	SMALL MOLECULE TRANSPORT, CALCIUM HOMEOSTASIS	NO PHENOTYPE
MICU1	-0.00904264	0.791263	TRANSPORT, SIGNALING	SMALL MOLECULE TRANSPORT, CALCIUM HOMEOSTASIS	NO PHENOTYPE

## Sheet: 1 week
Gene Symbol	Average LFC	Average -log(p-values)	Pathway	Subpathway	PHENOTYPE
ARMC10	0.269094	1.13284	DYNAMICS AND SURVEILLANCE	FISSION	NO PHENOTYPE
MYO19	0.355673	1.53704	DYNAMICS AND SURVEILLANCE	TRAFFICKING	NO PHENOTYPE
ARMCX3	0.167475	0.98141	DYNAMICS AND SURVEILLANCE	TRAFFICKING	NO PHENOTYPE
ARMCX1	0.129643	0.745055	DYNAMICS AND SURVEILLANCE	TRAFFICKING	NO PHENOTYPE
MGARP	-0.0534601	0.592883	DYNAMICS AND SURVEILLANCE	TRAFFICKING	NO PHENOTYPE
FKBP8	0.0503667	0.540583	DYNAMICS AND SURVEILLANCE	MITOPHAGY, ORGANELLE CONTACT SITES	NO PHENOTYPE
MIGA2	0.255289	1.14882	DYNAMICS AND SURVEILLANCE	FUSION, ORGANELLE CONTACT SITES	NO PHENOTYPE
MFN2	0.231046	1.07979	DYNAMICS AND SURVEILLANCE	FUSION, ORGANELLE CONTACT SITES	NO PHENOTYPE
MFN1	0.183502	0.836864	DYNAMICS AND SURVEILLANCE	FUSION, ORGANELLE CONTACT SITES	NO PHENOTYPE
SPIRE1	0.0788323	0.636738	DYNAMICS AND SURVEILLANCE	FUSION, ORGANELLE CONTACT SITES	NO PHENOTYPE
STX17	-0.000932297	0.438486	DYNAMICS AND SURVEILLANCE	FUSION, ORGANELLE CONTACT SITES	NO PHENOTYPE
AHCYL1	0.72136	4.27617	DYNAMICS AND SURVEILLANCE	ORGANELLE CONTACT SITES	NO PHENOTYPE
PIGBOS1	0.0866351	0.580659	DYNAMICS AND SURVEILLANCE	ORGANELLE CONTACT SITES	NO PHENOTYPE
RMDN3	0.0556992	0.520591	DYNAMICS AND SURVEILLANCE	ORGANELLE CONTACT SITES	NO PHENOTYPE
SYNJ2BP	0.00919913	0.470646	DYNAMICS AND SURVEILLANCE	ORGANELLE CONTACT SITES	NO PHENOTYPE
FUNDC2	-0.0163254	0.542412	DYNAMICS AND SURVEILLANCE	ORGANELLE CONTACT SITES	NO PHENOTYPE
BCL2L13	0.102084	0.600753	DYNAMICS AND SURVEILLANCE	APOPTOSIS, MITOPHAGY	NO PHENOTYPE
PARL	0.323683	1.55052	DYNAMICS AND SURVEILLANCE	MITOPHAGY	NO PHENOTYPE
VPS13D	0.249191	1.20331	DYNAMICS AND SURVEILLANCE	MITOPHAGY	NO PHENOTYPE
PINK1	0.212094	0.952731	DYNAMICS AND SURVEILLANCE	MITOPHAGY	NO PHENOTYPE
FUNDC1	0.187062	0.823187	DYNAMICS AND SURVEILLANCE	MITOPHAGY	NO PHENOTYPE
PRKN	0.160084	0.791695	DYNAMICS AND SURVEILLANCE	MITOPHAGY	NO PHENOTYPE
NIPSNAP2	0.126383	0.735777	DYNAMICS AND SURVEILLANCE	MITOPHAGY	NO PHENOTYPE
USP30	0.105364	0.658208	DYNAMICS AND SURVEILLANCE	MITOPHAGY	NO PHENOTYPE
NIPSNAP1	0.0998677	0.636343	DYNAMICS AND SURVEILLANCE	MITOPHAGY	NO PHENOTYPE
PGAM5	0.0917556	0.592917	DYNAMICS AND SURVEILLANCE	MITOPHAGY	NO PHENOTYPE
PARK7	0.0334344	0.476881	DYNAMICS AND SURVEILLANCE	MITOPHAGY	NO PHENOTYPE
MARCHF5	-0.412022	1.16743	DYNAMICS AND SURVEILLANCE	MITOPHAGY	MILD PHENOTYPE
CHCHD3	0.00489895	0.456365	DYNAMICS AND SURVEILLANCE	CRISTAE FORMATION, INTRAMITOCHONDRIAL MEMBRANE INTERACTIONS	NO PHENOTYPE
MTX3	-0.106893	0.726054	DYNAMICS AND SURVEILLANCE	INTRAMITOCHONDRIAL MEMBRANE INTERACTIONS	NO PHENOTYPE
OMA1	0.0592416	0.514798	DYNAMICS AND SURVEILLANCE	FISSION, FUSION	NO PHENOTYPE
OPA1	-0.0310728	0.713804	DYNAMICS AND SURVEILLANCE	CRISTAE FORMATION, FUSION	NO PHENOTYPE
MIGA1	0.179084	0.834703	DYNAMICS AND SURVEILLANCE	FUSION	NO PHENOTYPE
ARL2	0.168811	0.996255	DYNAMICS AND SURVEILLANCE	FUSION	NO PHENOTYPE
MUL1	0.276338	1.2073	DYNAMICS AND SURVEILLANCE	FISSION	NO PHENOTYPE
MTFP1	0.192281	0.914867	DYNAMICS AND SURVEILLANCE	FISSION	NO PHENOTYPE
MTFR2	0.189451	0.889247	DYNAMICS AND SURVEILLANCE	FISSION	NO PHENOTYPE
MIEF2	0.16684	0.860253	DYNAMICS AND SURVEILLANCE	FISSION	NO PHENOTYPE
MTFR1	0.129828	0.685555	DYNAMICS AND SURVEILLANCE	FISSION	NO PHENOTYPE
MFF	0.117506	0.68781	DYNAMICS AND SURVEILLANCE	FISSION	NO PHENOTYPE
FIS1	0.0647003	0.547245	DYNAMICS AND SURVEILLANCE	FISSION	NO PHENOTYPE
DNM1L	0.0382503	0.472747	DYNAMICS AND SURVEILLANCE	FISSION	NO PHENOTYPE
RAB24	-0.0467568	0.558863	DYNAMICS AND SURVEILLANCE	FISSION	NO PHENOTYPE
CHCHD6	0.428111	2.14292	DYNAMICS AND SURVEILLANCE	CRISTAE FORMATION	NO PHENOTYPE
APOOL	0.0473238	0.477861	DYNAMICS AND SURVEILLANCE	CRISTAE FORMATION	NO PHENOTYPE
MICOS13	0.0405153	0.501091	DYNAMICS AND SURVEILLANCE	CRISTAE FORMATION	NO PHENOTYPE
APOO	-0.0827421	0.697193	DYNAMICS AND SURVEILLANCE	CRISTAE FORMATION	NO PHENOTYPE
MICOS10	-0.101446	0.910825	DYNAMICS AND SURVEILLANCE	CRISTAE FORMATION	NO PHENOTYPE
IMMT	-0.193749	0.955836	DYNAMICS AND SURVEILLANCE	CRISTAE FORMATION	NO PHENOTYPE
BCL2L11	0.381476	1.76975	DYNAMICS AND SURVEILLANCE	APOPTOSIS	NO PHENOTYPE
BAD	0.378888	1.81708	DYNAMICS AND SURVEILLANCE	APOPTOSIS	NO PHENOTYPE
PMAIP1	0.338521	1.4891	DYNAMICS AND SURVEILLANCE	APOPTOSIS	NO PHENOTYPE
STYXL1	0.280795	1.29634	DYNAMICS AND SURVEILLANCE	APOPTOSIS	NO PHENOTYPE
SEPTIN4	0.26556	1.12714	DYNAMICS AND SURVEILLANCE	APOPTOSIS	NO PHENOTYPE
CASP9	0.260502	1.22913	DYNAMICS AND SURVEILLANCE	APOPTOSIS	NO PHENOTYPE
BAX	0.259881	1.10859	DYNAMICS AND SURVEILLANCE	APOPTOSIS	NO PHENOTYPE
BOK	0.2439	1.13545	DYNAMICS AND SURVEILLANCE	APOPTOSIS	NO PHENOTYPE
BIK	0.215185	1.09253	DYNAMICS AND SURVEILLANCE	APOPTOSIS	NO PHENOTYPE
HTRA2	0.204506	0.878783	DYNAMICS AND SURVEILLANCE	APOPTOSIS	NO PHENOTYPE
BCL2A1	0.154376	0.790069	DYNAMICS AND SURVEILLANCE	APOPTOSIS	NO PHENOTYPE
CHCHD2	0.154127	0.731563	DYNAMICS AND SURVEILLANCE	APOPTOSIS	NO PHENOTYPE
BAK1	0.152789	0.839288	DYNAMICS AND SURVEILLANCE	APOPTOSIS	NO PHENOTYPE
BID	0.130432	0.799405	DYNAMICS AND SURVEILLANCE	APOPTOSIS	NO PHENOTYPE
DIABLO	0.121915	0.793834	DYNAMICS AND SURVEILLANCE	APOPTOSIS	NO PHENOTYPE
BBC3	0.112367	0.702597	DYNAMICS AND SURVEILLANCE	APOPTOSIS	NO PHENOTYPE
BNIP3L	0.0957652	0.616662	DYNAMICS AND SURVEILLANCE	APOPTOSIS	NO PHENOTYPE
BCL2L1	0.0894557	0.839095	DYNAMICS AND SURVEILLANCE	APOPTOSIS	NO PHENOTYPE
CASP8	0.0743011	0.592887	DYNAMICS AND SURVEILLANCE	APOPTOSIS	NO PHENOTYPE
BNIP3	0.0530221	0.51544	DYNAMICS AND SURVEILLANCE	APOPTOSIS	NO PHENOTYPE
BCL2	0.0391066	0.49569	DYNAMICS AND SURVEILLANCE	APOPTOSIS	NO PHENOTYPE
CASP3	-0.0144697	0.651332	DYNAMICS AND SURVEILLANCE	APOPTOSIS	NO PHENOTYPE
RTL10	-0.0199985	0.442798	DYNAMICS AND SURVEILLANCE	APOPTOSIS	NO PHENOTYPE
BCL2L10	-0.0422504	0.58533	DYNAMICS AND SURVEILLANCE	APOPTOSIS	NO PHENOTYPE
MCL1	-0.0636255	0.545052	DYNAMICS AND SURVEILLANCE	APOPTOSIS	NO PHENOTYPE
BCL2L2	-0.0846618	0.720361	DYNAMICS AND SURVEILLANCE	APOPTOSIS	NO PHENOTYPE
GHITM	-0.121794	0.712116	DYNAMICS AND SURVEILLANCE	APOPTOSIS	NO PHENOTYPE
IFI27	-0.125982	0.859779	DYNAMICS AND SURVEILLANCE, SIGNALING	APOPTOSIS, IMMUNE RESPONSE	NO PHENOTYPE
RHOT1	0.273664	1.34387	DYNAMICS AND SURVEILLANCE, SIGNALING	TRAFFICKING, CALCIUM HOMEOSTASIS	NO PHENOTYPE
RHOT2	0.112427	0.704854	DYNAMICS AND SURVEILLANCE, SIGNALING	TRAFFICKING, CALCIUM HOMEOSTASIS	NO PHENOTYPE
ETFDH	-0.432957	1.43171	METABOLISM	ELECTRON CARRIER, LIPID METABOLISM, METAL AND COFACTOR METABOLISM, PROTEIN METABOLISM, VITAMIN METABOLISM	MILD PHENOTYPE
ETFA	-0.365467	1.10629	METABOLISM	ELECTRON CARRIER, LIPID METABOLISM, PROTEIN METABOLISM, VITAMIN METABOLISM	MILD PHENOTYPE
ETFB	-0.741079	2.30686	METABOLISM	ELECTRON CARRIER, LIPID METABOLISM, PROTEIN METABOLISM, VITAMIN METABOLISM	STRONG PHENOTYPE
CHDH	0.194857	0.917538	METABOLISM	ELECTRON CARRIER, PROTEIN METABOLISM, VITAMIN METABOLISM	NO PHENOTYPE
ALDH7A1	-0.116134	0.555665	METABOLISM	DETOXIFICATION, PROTEIN METABOLISM, VITAMIN METABOLISM	NO PHENOTYPE
SHMT2	0.186143	0.815459	METABOLISM	PROTEIN METABOLISM, VITAMIN METABOLISM	NO PHENOTYPE
MCCC1	0.13432	0.705537	METABOLISM	PROTEIN METABOLISM, VITAMIN METABOLISM	NO PHENOTYPE
AMT	0.09538	0.616548	METABOLISM	PROTEIN METABOLISM, VITAMIN METABOLISM	NO PHENOTYPE
DMGDH	-0.0559153	0.585796	METABOLISM	PROTEIN METABOLISM, VITAMIN METABOLISM	NO PHENOTYPE
SARDH	-0.0608141	0.625932	METABOLISM	PROTEIN METABOLISM, VITAMIN METABOLISM	NO PHENOTYPE
FDXR	0.469287	2.09222	METABOLISM	LIPID METABOLISM, METAL AND COFACTOR METABOLISM, VITAMIN METABOLISM	NO PHENOTYPE
FDX1	-0.958992	2.51718	METABOLISM	LIPID METABOLISM, METAL AND COFACTOR METABOLISM, VITAMIN METABOLISM	STRONG PHENOTYPE
GLRX2	0.0789335	0.603099	METABOLISM	DETOXIFICATION, METAL AND COFACTOR METABOLISM, VITAMIN METABOLISM	NO PHENOTYPE
CYP27B1	0.121887	0.772848	METABOLISM	METAL AND COFACTOR METABOLISM, VITAMIN METABOLISM	NO PHENOTYPE
CYP24A1	0.0376978	0.511263	METABOLISM	METAL AND COFACTOR METABOLISM, VITAMIN METABOLISM	NO PHENOTYPE
QDPR	0.0277699	0.50587	METABOLISM	METAL AND COFACTOR METABOLISM, VITAMIN METABOLISM	NO PHENOTYPE
MMUT	0.128386	0.826947	METABOLISM	CARBOHYDRATE METABOLISM, LIPID METABOLISM, VITAMIN METABOLISM	NO PHENOTYPE
PCCA	-0.0949028	0.735724	METABOLISM	CARBOHYDRATE METABOLISM, LIPID METABOLISM, VITAMIN METABOLISM	NO PHENOTYPE
ACACA	1.02317	6.63795	METABOLISM	LIPID METABOLISM, VITAMIN METABOLISM	NO PHENOTYPE
ACACB	0.0189883	0.568524	METABOLISM	LIPID METABOLISM, VITAMIN METABOLISM	NO PHENOTYPE
AKR1B10	0.280149	1.19073	METABOLISM	DETOXIFICATION, VITAMIN METABOLISM	NO PHENOTYPE
TXN2	-0.251462	0.870794	METABOLISM	DETOXIFICATION, VITAMIN METABOLISM	NO PHENOTYPE
PC	0.0157694	0.547868	METABOLISM	CARBOHYDRATE METABOLISM, VITAMIN METABOLISM	NO PHENOTYPE
PNPO	0.321063	1.32692	METABOLISM	VITAMIN METABOLISM	NO PHENOTYPE
FPGS	0.27243	1.22064	METABOLISM	VITAMIN METABOLISM	NO PHENOTYPE
PLPBP	0.20727	0.991366	METABOLISM	VITAMIN METABOLISM	NO PHENOTYPE
ALDH1L1	0.157304	0.784606	METABOLISM	VITAMIN METABOLISM	NO PHENOTYPE
MTHFD2L	0.138676	0.689376	METABOLISM	VITAMIN METABOLISM	NO PHENOTYPE
MTHFS	0.135275	0.781139	METABOLISM	VITAMIN METABOLISM	NO PHENOTYPE
MMAA	0.0963933	0.575278	METABOLISM	VITAMIN METABOLISM	NO PHENOTYPE
MTHFD1L	0.0875946	0.581114	METABOLISM	VITAMIN METABOLISM	NO PHENOTYPE
ALDH1L2	0.0727688	0.751253	METABOLISM	VITAMIN METABOLISM	NO PHENOTYPE
MMAB	0.0703	0.549014	METABOLISM	VITAMIN METABOLISM	NO PHENOTYPE
RDH14	0.0623641	0.550665	METABOLISM	VITAMIN METABOLISM	NO PHENOTYPE
FLAD1	0.0229598	0.475677	METABOLISM	VITAMIN METABOLISM	NO PHENOTYPE
MMADHC	0.016846	0.560076	METABOLISM	VITAMIN METABOLISM	NO PHENOTYPE
BCO2	0.00266294	0.522588	METABOLISM	VITAMIN METABOLISM	NO PHENOTYPE
RDH13	-0.0204984	0.428035	METABOLISM	VITAMIN METABOLISM	NO PHENOTYPE
MTHFD2	-0.0205624	0.655485	METABOLISM	VITAMIN METABOLISM	NO PHENOTYPE
DHRS4	-0.209334	0.956882	METABOLISM	VITAMIN METABOLISM	NO PHENOTYPE
RFK	-0.334925	1.49144	METABOLISM	VITAMIN METABOLISM	MILD PHENOTYPE
GOT2	0.108558	0.59519	METABOLISM	CARBOHYDRATE METABOLISM, PROTEIN METABOLISM, SULFUR METABOLISM	NO PHENOTYPE
SUOX	0.390871	1.80183	METABOLISM	METAL AND COFACTOR METABOLISM, SULFUR METABOLISM	NO PHENOTYPE
SQOR	0.0961777	0.635783	METABOLISM	ELECTRON CARRIER, SULFUR METABOLISM	NO PHENOTYPE
MPST	0.171063	0.874041	METABOLISM	DETOXIFICATION, SULFUR METABOLISM	NO PHENOTYPE
MSRA	0.0778692	0.62106	METABOLISM	DETOXIFICATION, SULFUR METABOLISM	NO PHENOTYPE
TST	0.0507278	0.62601	METABOLISM	DETOXIFICATION, SULFUR METABOLISM	NO PHENOTYPE
MSRB2	0.0029694	0.482271	METABOLISM	DETOXIFICATION, SULFUR METABOLISM	NO PHENOTYPE
TSTD1	-0.0801563	0.795855	METABOLISM	SULFUR METABOLISM	NO PHENOTYPE
ETHE1	-0.119487	0.69916	METABOLISM	SULFUR METABOLISM	NO PHENOTYPE
KYAT3	0.0919783	0.63998	METABOLISM	METAL AND COFACTOR METABOLISM, PROTEIN METABOLISM	NO PHENOTYPE
ABAT	0.0760853	0.629124	METABOLISM	METAL AND COFACTOR METABOLISM, PROTEIN METABOLISM	NO PHENOTYPE
KMO	0.0680744	0.691855	METABOLISM	METAL AND COFACTOR METABOLISM, PROTEIN METABOLISM	NO PHENOTYPE
ACAT1	0.179194	0.884841	METABOLISM	CARBOHYDRATE METABOLISM, LIPID METABOLISM, PROTEIN METABOLISM	NO PHENOTYPE
ACAA2	-0.0118631	0.486109	METABOLISM	CARBOHYDRATE METABOLISM, LIPID METABOLISM, PROTEIN METABOLISM	NO PHENOTYPE
HADHB	-0.557713	1.54691	METABOLISM	CARBOHYDRATE METABOLISM, LIPID METABOLISM, PROTEIN METABOLISM	MILD PHENOTYPE
ACADSB	0.129092	0.692709	METABOLISM	LIPID METABOLISM, PROTEIN METABOLISM	NO PHENOTYPE
HADH	0.0756493	0.639095	METABOLISM	LIPID METABOLISM, PROTEIN METABOLISM	NO PHENOTYPE
ECHS1	-0.363339	1.26919	METABOLISM	LIPID METABOLISM, PROTEIN METABOLISM	MILD PHENOTYPE
HADHA	-0.543408	1.67737	METABOLISM	LIPID METABOLISM, PROTEIN METABOLISM	MILD PHENOTYPE
GCSH	-0.79833	2.14081	METABOLISM	LIPID METABOLISM, PROTEIN METABOLISM	STRONG PHENOTYPE
PRODH	0.0178412	0.498359	METABOLISM	ELECTRON CARRIER, PROTEIN METABOLISM	NO PHENOTYPE
PRODH2	-0.05568	0.760127	METABOLISM	ELECTRON CARRIER, PROTEIN METABOLISM	NO PHENOTYPE
GLYAT	0.179374	0.821719	METABOLISM	DETOXIFICATION, PROTEIN METABOLISM	NO PHENOTYPE
AKR7A2	0.141534	0.684381	METABOLISM	DETOXIFICATION, PROTEIN METABOLISM	NO PHENOTYPE
MAOA	0.0765637	0.57451	METABOLISM	DETOXIFICATION, PROTEIN METABOLISM	NO PHENOTYPE
MAOB	-0.0233644	0.529583	METABOLISM	DETOXIFICATION, PROTEIN METABOLISM	NO PHENOTYPE
ALDH9A1	-0.14004	0.720069	METABOLISM	DETOXIFICATION, PROTEIN METABOLISM	NO PHENOTYPE
AUH	0.151041	0.758821	METABOLISM	CARBOHYDRATE METABOLISM, PROTEIN METABOLISM	NO PHENOTYPE
HMGCL	-0.00517048	0.567969	METABOLISM	CARBOHYDRATE METABOLISM, PROTEIN METABOLISM	NO PHENOTYPE
DLST	-0.929735	2.55614	METABOLISM	CARBOHYDRATE METABOLISM, PROTEIN METABOLISM	STRONG PHENOTYPE
DLD	-0.982229	2.62527	METABOLISM	CARBOHYDRATE METABOLISM, PROTEIN METABOLISM	STRONG PHENOTYPE
ADHFE1	0.356079	1.64896	METABOLISM	PROTEIN METABOLISM	NO PHENOTYPE
NAGS	0.29574	1.24328	METABOLISM	PROTEIN METABOLISM	NO PHENOTYPE
AGMAT	0.265534	1.2238	METABOLISM	PROTEIN METABOLISM	NO PHENOTYPE
GLUD2	0.226864	1.08613	METABOLISM	PROTEIN METABOLISM	NO PHENOTYPE
CA5A	0.22143	0.990602	METABOLISM	PROTEIN METABOLISM	NO PHENOTYPE
BCKDHB	0.219199	0.931613	METABOLISM	PROTEIN METABOLISM	NO PHENOTYPE
ALDH5A1	0.203231	0.882121	METABOLISM	PROTEIN METABOLISM	NO PHENOTYPE
PPM1K	0.193941	0.874691	METABOLISM	PROTEIN METABOLISM	NO PHENOTYPE
AADAT	0.178785	0.735072	METABOLISM	PROTEIN METABOLISM	NO PHENOTYPE
PYCR1	0.172591	0.891481	METABOLISM	PROTEIN METABOLISM	NO PHENOTYPE
GPT2	0.17018	0.838135	METABOLISM	PROTEIN METABOLISM	NO PHENOTYPE
HOGA1	0.166426	0.777345	METABOLISM	PROTEIN METABOLISM	NO PHENOTYPE
AGXT	0.157096	0.733318	METABOLISM	PROTEIN METABOLISM	NO PHENOTYPE
OAT	0.154437	0.720122	METABOLISM	PROTEIN METABOLISM	NO PHENOTYPE
LDHB	0.150105	0.757558	METABOLISM	PROTEIN METABOLISM	NO PHENOTYPE
GLS2	0.14863	0.800548	METABOLISM	PROTEIN METABOLISM	NO PHENOTYPE
NAT8L	0.146669	0.836775	METABOLISM	PROTEIN METABOLISM	NO PHENOTYPE
HIBADH	0.140334	0.660574	METABOLISM	PROTEIN METABOLISM	NO PHENOTYPE
COMT	0.124322	0.633806	METABOLISM	PROTEIN METABOLISM	NO PHENOTYPE
ALDH6A1	0.12134	0.647434	METABOLISM	PROTEIN METABOLISM	NO PHENOTYPE
ALDH18A1	0.121191	0.710771	METABOLISM	PROTEIN METABOLISM	NO PHENOTYPE
AGXT2	0.108735	0.684769	METABOLISM	PROTEIN METABOLISM	NO PHENOTYPE
CPS1	0.108177	0.60479	METABOLISM	PROTEIN METABOLISM	NO PHENOTYPE
SUGCT	0.0966424	0.569631	METABOLISM	PROTEIN METABOLISM	NO PHENOTYPE
OTC	0.0836997	0.560132	METABOLISM	PROTEIN METABOLISM	NO PHENOTYPE
DBT	0.0738012	0.527468	METABOLISM	PROTEIN METABOLISM	NO PHENOTYPE
DHTKD1	0.0662536	0.564083	METABOLISM	PROTEIN METABOLISM	NO PHENOTYPE
DGLUCY	0.0524704	0.598457	METABOLISM	PROTEIN METABOLISM	NO PHENOTYPE
BCAT2	0.0450573	0.526498	METABOLISM	PROTEIN METABOLISM	NO PHENOTYPE
CA5B	0.0343758	0.502701	METABOLISM	PROTEIN METABOLISM	NO PHENOTYPE
MCCC2	0.0269409	0.468627	METABOLISM	PROTEIN METABOLISM	NO PHENOTYPE
GCAT	0.0232262	0.444256	METABOLISM	PROTEIN METABOLISM	NO PHENOTYPE
ALDH4A1	0.0173131	0.444381	METABOLISM	PROTEIN METABOLISM	NO PHENOTYPE
SDSL	-0.00389201	0.472821	METABOLISM	PROTEIN METABOLISM	NO PHENOTYPE
IVD	-0.0134325	0.455069	METABOLISM	PROTEIN METABOLISM	NO PHENOTYPE
GCDH	-0.0247685	0.529638	METABOLISM	PROTEIN METABOLISM	NO PHENOTYPE
PYCR2	-0.0547927	0.5945	METABOLISM	PROTEIN METABOLISM	NO PHENOTYPE
AASS	-0.0599087	0.728304	METABOLISM	PROTEIN METABOLISM	NO PHENOTYPE
ARG2	-0.06301	0.775704	METABOLISM	PROTEIN METABOLISM	NO PHENOTYPE
GLS	-0.0680093	0.517821	METABOLISM	PROTEIN METABOLISM	NO PHENOTYPE
BCKDHA	-0.0773015	0.742458	METABOLISM	PROTEIN METABOLISM	NO PHENOTYPE
GLDC	-0.0852117	0.596064	METABOLISM	PROTEIN METABOLISM	NO PHENOTYPE
BCKDK	-0.0987088	0.775031	METABOLISM	PROTEIN METABOLISM	NO PHENOTYPE
ACAD8	-0.11767	0.844661	METABOLISM	PROTEIN METABOLISM	NO PHENOTYPE
GRHPR	-0.245708	1.25227	METABOLISM	PROTEIN METABOLISM	NO PHENOTYPE
HIBCH	-0.271945	1.13258	METABOLISM	PROTEIN METABOLISM	NO PHENOTYPE
GLUD1	-0.295718	1.16148	METABOLISM	PROTEIN METABOLISM	NO PHENOTYPE
DHODH	0.258129	1.12911	METABOLISM	ELECTRON CARRIER, NUCLEOTIDE METABOLISM	NO PHENOTYPE
SUCLG2	0.118032	0.663201	METABOLISM	CARBOHYDRATE METABOLISM, NUCLEOTIDE METABOLISM	NO PHENOTYPE
SUCLA2	-0.154385	0.784487	METABOLISM	CARBOHYDRATE METABOLISM, NUCLEOTIDE METABOLISM	NO PHENOTYPE
SUCLG1	-0.421425	1.60971	METABOLISM	CARBOHYDRATE METABOLISM, NUCLEOTIDE METABOLISM	MILD PHENOTYPE
GUK1	0.511934	2.72887	METABOLISM	NUCLEOTIDE METABOLISM	NO PHENOTYPE
PAICS	0.502406	2.82135	METABOLISM	NUCLEOTIDE METABOLISM	NO PHENOTYPE
DTYMK	0.484679	2.58958	METABOLISM	NUCLEOTIDE METABOLISM	NO PHENOTYPE
DUT	0.438241	1.83618	METABOLISM	NUCLEOTIDE METABOLISM	NO PHENOTYPE
AK4	0.345023	1.38668	METABOLISM	NUCLEOTIDE METABOLISM	NO PHENOTYPE
NT5M	0.310632	1.33459	METABOLISM	NUCLEOTIDE METABOLISM	NO PHENOTYPE
NME3	0.267188	1.24383	METABOLISM	NUCLEOTIDE METABOLISM	NO PHENOTYPE
NUDT9	0.210341	0.982906	METABOLISM	NUCLEOTIDE METABOLISM	NO PHENOTYPE
FHIT	0.188384	1.01325	METABOLISM	NUCLEOTIDE METABOLISM	NO PHENOTYPE
CKMT1A	0.15568	1.06038	METABOLISM	NUCLEOTIDE METABOLISM	NO PHENOTYPE
CKMT1B	0.15568	1.06038	METABOLISM	NUCLEOTIDE METABOLISM	NO PHENOTYPE
GATM	0.140357	0.728508	METABOLISM	NUCLEOTIDE METABOLISM	NO PHENOTYPE
TK2	0.137504	0.690786	METABOLISM	NUCLEOTIDE METABOLISM	NO PHENOTYPE
ANTKMT	0.11734	0.723832	METABOLISM	NUCLEOTIDE METABOLISM	NO PHENOTYPE
DGUOK	0.11099	0.599575	METABOLISM	NUCLEOTIDE METABOLISM	NO PHENOTYPE
NUDT5	0.059675	0.587028	METABOLISM	NUCLEOTIDE METABOLISM	NO PHENOTYPE
CMPK2	0.0581228	0.527528	METABOLISM	NUCLEOTIDE METABOLISM	NO PHENOTYPE
AK2	0.0325706	0.502971	METABOLISM	NUCLEOTIDE METABOLISM	NO PHENOTYPE
NME4	0.031057	0.521612	METABOLISM	NUCLEOTIDE METABOLISM	NO PHENOTYPE
HINT1	0.00734411	0.545294	METABOLISM	NUCLEOTIDE METABOLISM	NO PHENOTYPE
NUDT2	-0.00248502	0.558917	METABOLISM	NUCLEOTIDE METABOLISM	NO PHENOTYPE
CKMT2	-0.0222643	0.660665	METABOLISM	NUCLEOTIDE METABOLISM	NO PHENOTYPE
NT5DC2	-0.0238785	0.453938	METABOLISM	NUCLEOTIDE METABOLISM	NO PHENOTYPE
AK3	-0.276203	1.17634	METABOLISM	NUCLEOTIDE METABOLISM	NO PHENOTYPE
NME6	-0.649392	2.16748	METABOLISM	NUCLEOTIDE METABOLISM	STRONG PHENOTYPE
CPT1A	0.318766	1.42448	METABOLISM	LIPID METABOLISM, METAL AND COFACTOR METABOLISM	NO PHENOTYPE
CYP11B1	0.27538	1.39702	METABOLISM	LIPID METABOLISM, METAL AND COFACTOR METABOLISM	NO PHENOTYPE
CPT1C	0.158606	0.756441	METABOLISM	LIPID METABOLISM, METAL AND COFACTOR METABOLISM	NO PHENOTYPE
CYP11B2	0.137683	0.655538	METABOLISM	LIPID METABOLISM, METAL AND COFACTOR METABOLISM	NO PHENOTYPE
FABP1	0.0893135	0.732375	METABOLISM	LIPID METABOLISM, METAL AND COFACTOR METABOLISM	NO PHENOTYPE
CPT1B	0.0854055	0.57406	METABOLISM	LIPID METABOLISM, METAL AND COFACTOR METABOLISM	NO PHENOTYPE
CYP11A1	0.0675994	0.583518	METABOLISM	LIPID METABOLISM, METAL AND COFACTOR METABOLISM	NO PHENOTYPE
CYP27A1	-0.0139273	0.61299	METABOLISM	LIPID METABOLISM, METAL AND COFACTOR METABOLISM	NO PHENOTYPE
CPT2	-0.0763997	0.718551	METABOLISM	LIPID METABOLISM, METAL AND COFACTOR METABOLISM	NO PHENOTYPE
LIAS	-0.866852	2.24135	METABOLISM	LIPID METABOLISM, METAL AND COFACTOR METABOLISM	STRONG PHENOTYPE
CYB5B	0.415761	1.94452	METABOLISM	DETOXIFICATION, ELECTRON CARRIER, METAL AND COFACTOR METABOLISM	NO PHENOTYPE
MTARC2	0.142042	0.799834	METABOLISM	DETOXIFICATION, METAL AND COFACTOR METABOLISM	NO PHENOTYPE
MTARC1	-0.114943	0.75723	METABOLISM	DETOXIFICATION, METAL AND COFACTOR METABOLISM	NO PHENOTYPE
ACO2	0.113916	0.639764	METABOLISM	CARBOHYDRATE METABOLISM, METAL AND COFACTOR METABOLISM	NO PHENOTYPE
HSPA9	0.622018	3.55219	METABOLISM	METAL AND COFACTOR METABOLISM	NO PHENOTYPE
COASY	0.568573	3.2044	METABOLISM	METAL AND COFACTOR METABOLISM	NO PHENOTYPE
CISD3	0.412216	1.96033	METABOLISM	METAL AND COFACTOR METABOLISM	NO PHENOTYPE
RSAD1	0.31948	1.29432	METABOLISM	METAL AND COFACTOR METABOLISM	NO PHENOTYPE
NNT	0.312883	1.34772	METABOLISM	METAL AND COFACTOR METABOLISM	NO PHENOTYPE
COQ10A	0.308869	1.49352	METABOLISM	METAL AND COFACTOR METABOLISM	NO PHENOTYPE
CHCHD7	0.22922	1.01794	METABOLISM	METAL AND COFACTOR METABOLISM	NO PHENOTYPE
LYRM4	0.222033	0.935106	METABOLISM	METAL AND COFACTOR METABOLISM	NO PHENOTYPE
NFS1	0.217636	0.959071	METABOLISM	METAL AND COFACTOR METABOLISM	NO PHENOTYPE
MOCS1	0.210488	0.977974	METABOLISM	METAL AND COFACTOR METABOLISM	NO PHENOTYPE
NTHL1	0.210266	0.965464	METABOLISM	METAL AND COFACTOR METABOLISM	NO PHENOTYPE
SIRT3	0.202685	0.865504	METABOLISM	METAL AND COFACTOR METABOLISM	NO PHENOTYPE
NUDT8	0.186372	0.929698	METABOLISM	METAL AND COFACTOR METABOLISM	NO PHENOTYPE
FXN	0.174521	0.796644	METABOLISM	METAL AND COFACTOR METABOLISM	NO PHENOTYPE
NADK2	0.174112	0.814527	METABOLISM	METAL AND COFACTOR METABOLISM	NO PHENOTYPE
FDX2	0.171019	0.751088	METABOLISM	METAL AND COFACTOR METABOLISM	NO PHENOTYPE
NAXD	0.162047	0.726247	METABOLISM	METAL AND COFACTOR METABOLISM	NO PHENOTYPE
COQ10B	0.158956	0.714036	METABOLISM	METAL AND COFACTOR METABOLISM	NO PHENOTYPE
ISCU	0.140526	0.889632	METABOLISM	METAL AND COFACTOR METABOLISM	NO PHENOTYPE
FAM210B	0.134479	0.847684	METABOLISM	METAL AND COFACTOR METABOLISM	NO PHENOTYPE
FTH1	0.127694	0.703697	METABOLISM	METAL AND COFACTOR METABOLISM	NO PHENOTYPE
PANK2	0.125755	0.658735	METABOLISM	METAL AND COFACTOR METABOLISM	NO PHENOTYPE
FTMT	0.123432	0.619321	METABOLISM	METAL AND COFACTOR METABOLISM	NO PHENOTYPE
SIRT5	0.096716	0.591563	METABOLISM	METAL AND COFACTOR METABOLISM	NO PHENOTYPE
NUDT13	0.0903857	0.584291	METABOLISM	METAL AND COFACTOR METABOLISM	NO PHENOTYPE
SPR	0.0902499	0.602576	METABOLISM	METAL AND COFACTOR METABOLISM	NO PHENOTYPE
NAXE	0.088758	0.647785	METABOLISM	METAL AND COFACTOR METABOLISM	NO PHENOTYPE
CISD1	0.0842753	0.604994	METABOLISM	METAL AND COFACTOR METABOLISM	NO PHENOTYPE
ALAS2	0.0795264	0.576386	METABOLISM	METAL AND COFACTOR METABOLISM	NO PHENOTYPE
SIRT4	0.0782805	0.53732	METABOLISM	METAL AND COFACTOR METABOLISM	NO PHENOTYPE
TMLHE	0.0643371	0.595517	METABOLISM	METAL AND COFACTOR METABOLISM	NO PHENOTYPE
PCBD2	0.0351743	0.462956	METABOLISM	METAL AND COFACTOR METABOLISM	NO PHENOTYPE
NOCT	-0.0032034	0.522116	METABOLISM	METAL AND COFACTOR METABOLISM	NO PHENOTYPE
HSCB	-0.0189163	0.497829	METABOLISM	METAL AND COFACTOR METABOLISM	NO PHENOTYPE
ALAS1	-0.0195289	0.45631	METABOLISM	METAL AND COFACTOR METABOLISM	NO PHENOTYPE
COQ8A	-0.0220758	0.480942	METABOLISM	METAL AND COFACTOR METABOLISM	NO PHENOTYPE
COQ9	-0.0234395	0.588608	METABOLISM	METAL AND COFACTOR METABOLISM	NO PHENOTYPE
PPOX	-0.060086	0.506505	METABOLISM	METAL AND COFACTOR METABOLISM	NO PHENOTYPE
NMNAT3	-0.0661631	0.639921	METABOLISM	METAL AND COFACTOR METABOLISM	NO PHENOTYPE
PDSS1	-0.14317	0.701205	METABOLISM	METAL AND COFACTOR METABOLISM	NO PHENOTYPE
CPOX	-0.190767	1.01705	METABOLISM	METAL AND COFACTOR METABOLISM	NO PHENOTYPE
BOLA1	-0.254699	1.07617	METABOLISM	METAL AND COFACTOR METABOLISM	NO PHENOTYPE
COQ8B	-0.319513	1.33192	METABOLISM	METAL AND COFACTOR METABOLISM	NO PHENOTYPE
NUDT19	-0.336087	1.17855	METABOLISM	METAL AND COFACTOR METABOLISM	MILD PHENOTYPE
IBA57	-0.353808	1.45811	METABOLISM	METAL AND COFACTOR METABOLISM	MILD PHENOTYPE
FECH	-0.400639	1.37041	METABOLISM	METAL AND COFACTOR METABOLISM	MILD PHENOTYPE
COQ3	-0.435634	1.51096	METABOLISM	METAL AND COFACTOR METABOLISM	MILD PHENOTYPE
COQ4	-0.513308	1.77939	METABOLISM	METAL AND COFACTOR METABOLISM	MILD PHENOTYPE
ISCA2	-0.538122	1.79346	METABOLISM	METAL AND COFACTOR METABOLISM	MILD PHENOTYPE
COQ5	-0.637377	1.86456	METABOLISM	METAL AND COFACTOR METABOLISM	STRONG PHENOTYPE
COQ6	-0.656411	1.76937	METABOLISM	METAL AND COFACTOR METABOLISM	STRONG PHENOTYPE
ISCA1	-0.773671	2.26508	METABOLISM	METAL AND COFACTOR METABOLISM	STRONG PHENOTYPE
PDSS2	-0.894011	2.36924	METABOLISM	METAL AND COFACTOR METABOLISM	STRONG PHENOTYPE
BOLA3	-0.966182	2.70688	METABOLISM	METAL AND COFACTOR METABOLISM	STRONG PHENOTYPE
NFU1	-1.08569	3.07143	METABOLISM	METAL AND COFACTOR METABOLISM	STRONG PHENOTYPE
COQ7	-1.11172	3.23199	METABOLISM	METAL AND COFACTOR METABOLISM	STRONG PHENOTYPE
GLRX5	-1.26171	3.53085	METABOLISM	METAL AND COFACTOR METABOLISM	STRONG PHENOTYPE
COQ2	-1.28502	3.45719	METABOLISM	METAL AND COFACTOR METABOLISM	STRONG PHENOTYPE
CYB5R3	0.184801	0.951456	METABOLISM	DETOXIFICATION, LIPID METABOLISM	NO PHENOTYPE
PRDX6	0.0688273	0.599076	METABOLISM	DETOXIFICATION, LIPID METABOLISM	NO PHENOTYPE
EPHX2	0.0299345	0.616078	METABOLISM	DETOXIFICATION, LIPID METABOLISM	NO PHENOTYPE
ACSM2A	0.0161286	0.660876	METABOLISM	DETOXIFICATION, LIPID METABOLISM	NO PHENOTYPE
ACSM5	-0.0155432	0.488242	METABOLISM	DETOXIFICATION, LIPID METABOLISM	NO PHENOTYPE
PCCB	0.200314	0.873224	METABOLISM	CARBOHYDRATE METABOLISM, LIPID METABOLISM	NO PHENOTYPE
MCEE	0.0451146	0.506515	METABOLISM	CARBOHYDRATE METABOLISM, LIPID METABOLISM	NO PHENOTYPE
FASN	0.776473	4.59444	METABOLISM	LIPID METABOLISM	NO PHENOTYPE
ACSF2	0.39995	1.9362	METABOLISM	LIPID METABOLISM	NO PHENOTYPE
LYPLA1	0.38689	1.79135	METABOLISM	LIPID METABOLISM	NO PHENOTYPE
PGS1	0.352149	1.59041	METABOLISM	LIPID METABOLISM	NO PHENOTYPE
IDI1	0.335994	1.61307	METABOLISM	LIPID METABOLISM	NO PHENOTYPE
HAO2	0.276807	1.25904	METABOLISM	LIPID METABOLISM	NO PHENOTYPE
ACSM1	0.271868	1.10804	METABOLISM	LIPID METABOLISM	NO PHENOTYPE
ACOT13	0.263837	1.11383	METABOLISM	LIPID METABOLISM	NO PHENOTYPE
PRELID3A	0.254967	1.25353	METABOLISM	LIPID METABOLISM	NO PHENOTYPE
ECI2	0.253194	1.33879	METABOLISM	LIPID METABOLISM	NO PHENOTYPE
ACOT7	0.245132	1.07393	METABOLISM	LIPID METABOLISM	NO PHENOTYPE
ECHDC1	0.239262	1.04063	METABOLISM	LIPID METABOLISM	NO PHENOTYPE
PTPMT1	0.236311	1.11164	METABOLISM	LIPID METABOLISM	NO PHENOTYPE
FDPS	0.233702	1.20888	METABOLISM	LIPID METABOLISM	NO PHENOTYPE
SCP2	0.223812	1.10662	METABOLISM	LIPID METABOLISM	NO PHENOTYPE
ACSM4	0.206945	0.875961	METABOLISM	LIPID METABOLISM	NO PHENOTYPE
DECR1	0.205856	0.961224	METABOLISM	LIPID METABOLISM	NO PHENOTYPE
ACADVL	0.204623	0.905259	METABOLISM	LIPID METABOLISM	NO PHENOTYPE
AMACR	0.2029	1.08231	METABOLISM	LIPID METABOLISM	NO PHENOTYPE
ACAD11	0.192424	0.913909	METABOLISM	LIPID METABOLISM	NO PHENOTYPE
ACAD10	0.18158	0.884828	METABOLISM	LIPID METABOLISM	NO PHENOTYPE
TAMM41	0.178734	0.760715	METABOLISM	LIPID METABOLISM	NO PHENOTYPE
ACADL	0.178413	0.875336	METABOLISM	LIPID METABOLISM	NO PHENOTYPE
TRIAP1	0.177608	0.782312	METABOLISM	LIPID METABOLISM	NO PHENOTYPE
PRELID3B	0.175958	0.791346	METABOLISM	LIPID METABOLISM	NO PHENOTYPE
PLSCR3	0.17436	0.9714	METABOLISM	LIPID METABOLISM	NO PHENOTYPE
CRAT	0.170956	0.836099	METABOLISM	LIPID METABOLISM	NO PHENOTYPE
ACSS1	0.167282	0.795462	METABOLISM	LIPID METABOLISM	NO PHENOTYPE
THEM5	0.164154	0.767845	METABOLISM	LIPID METABOLISM	NO PHENOTYPE
ACP6	0.155644	0.847518	METABOLISM	LIPID METABOLISM	NO PHENOTYPE
PRELID1	0.153183	0.733026	METABOLISM	LIPID METABOLISM	NO PHENOTYPE
STAR	0.151207	0.805116	METABOLISM	LIPID METABOLISM	NO PHENOTYPE
ACOT11	0.146835	0.693038	METABOLISM	LIPID METABOLISM	NO PHENOTYPE
ACOT9	0.137304	0.694062	METABOLISM	LIPID METABOLISM	NO PHENOTYPE
ACSS3	0.131823	0.76057	METABOLISM	LIPID METABOLISM	NO PHENOTYPE
HSD17B8	0.12524	0.71209	METABOLISM	LIPID METABOLISM	NO PHENOTYPE
PNPLA8	0.115789	0.644509	METABOLISM	LIPID METABOLISM	NO PHENOTYPE
CROT	0.114234	0.728326	METABOLISM	LIPID METABOLISM	NO PHENOTYPE
GPAT2	0.109939	0.595319	METABOLISM	LIPID METABOLISM	NO PHENOTYPE
ACADS	0.105724	0.70435	METABOLISM	LIPID METABOLISM	NO PHENOTYPE
TSPO	0.10326	0.675376	METABOLISM	LIPID METABOLISM	NO PHENOTYPE
ACSM3	0.0841564	0.575137	METABOLISM	LIPID METABOLISM	NO PHENOTYPE
LACTB	0.0833808	0.532338	METABOLISM	LIPID METABOLISM	NO PHENOTYPE
AGPAT4	0.0810036	0.628046	METABOLISM	LIPID METABOLISM	NO PHENOTYPE
DBI	0.074234	0.681538	METABOLISM	LIPID METABOLISM	NO PHENOTYPE
MLYCD	0.0663441	0.555216	METABOLISM	LIPID METABOLISM	NO PHENOTYPE
PHYH	0.048857	0.532315	METABOLISM	LIPID METABOLISM	NO PHENOTYPE
EHHADH	0.0466286	0.506048	METABOLISM	LIPID METABOLISM	NO PHENOTYPE
ACSL1	0.0417777	0.57338	METABOLISM	LIPID METABOLISM	NO PHENOTYPE
AGPAT5	0.0375796	0.48008	METABOLISM	LIPID METABOLISM	NO PHENOTYPE
CRLS1	0.029961	0.499151	METABOLISM	LIPID METABOLISM	NO PHENOTYPE
ACSF3	0.0134806	0.558211	METABOLISM	LIPID METABOLISM	NO PHENOTYPE
ACSM2B	0.0129744	0.588825	METABOLISM	LIPID METABOLISM	NO PHENOTYPE
PISD	0.00934432	0.469005	METABOLISM	LIPID METABOLISM	NO PHENOTYPE
CHPT1	0.00409656	0.570504	METABOLISM	LIPID METABOLISM	NO PHENOTYPE
ACAA1	-0.00644671	0.475178	METABOLISM	LIPID METABOLISM	NO PHENOTYPE
ECI1	-0.00702514	0.617688	METABOLISM	LIPID METABOLISM	NO PHENOTYPE
LYPLAL1	-0.00936883	0.656283	METABOLISM	LIPID METABOLISM	NO PHENOTYPE
ACADM	-0.0194101	0.653943	METABOLISM	LIPID METABOLISM	NO PHENOTYPE
ACOT2	-0.0202373	0.527469	METABOLISM	LIPID METABOLISM	NO PHENOTYPE
MGST3	-0.0300885	0.59064	METABOLISM	LIPID METABOLISM	NO PHENOTYPE
OSBPL1A	-0.0311691	0.663981	METABOLISM	LIPID METABOLISM	NO PHENOTYPE
SPTLC2	-0.0433796	0.649854	METABOLISM	LIPID METABOLISM	NO PHENOTYPE
GPAM	-0.0462914	0.580728	METABOLISM	LIPID METABOLISM	NO PHENOTYPE
ACSL6	-0.0599595	0.554612	METABOLISM	LIPID METABOLISM	NO PHENOTYPE
SERAC1	-0.0642731	0.784766	METABOLISM	LIPID METABOLISM	NO PHENOTYPE
CBR4	-0.0888293	0.553365	METABOLISM	LIPID METABOLISM	NO PHENOTYPE
THEM4	-0.112668	0.70708	METABOLISM	LIPID METABOLISM	NO PHENOTYPE
HSD17B4	-0.132801	0.67869	METABOLISM	LIPID METABOLISM	NO PHENOTYPE
PTGES2	-0.13494	0.8144	METABOLISM	LIPID METABOLISM	NO PHENOTYPE
DHRS1	-0.16782	0.9822	METABOLISM	LIPID METABOLISM	NO PHENOTYPE
ECH1	-0.171486	0.982361	METABOLISM	LIPID METABOLISM	NO PHENOTYPE
HINT2	-0.289522	1.15994	METABOLISM	LIPID METABOLISM	NO PHENOTYPE
HTD2	-0.559179	1.73874	METABOLISM	LIPID METABOLISM	MILD PHENOTYPE
MECR	-0.658905	1.90308	METABOLISM	LIPID METABOLISM	STRONG PHENOTYPE
OXSM	-0.679492	2.15392	METABOLISM	LIPID METABOLISM	STRONG PHENOTYPE
MCAT	-0.80618	2.05511	METABOLISM	LIPID METABOLISM	STRONG PHENOTYPE
LIPT1	-0.997321	2.8231	METABOLISM	LIPID METABOLISM	STRONG PHENOTYPE
LIPT2	-1.55351	4.41452	METABOLISM	LIPID METABOLISM	STRONG PHENOTYPE
GPD2	0.151147	0.851017	METABOLISM	CARBOHYDRATE METABOLISM, ELECTRON CARRIER	NO PHENOTYPE
ETFBKMT	0.312027	1.37951	METABOLISM	ELECTRON CARRIER	NO PHENOTYPE
ETFRF1	0.277622	1.18472	METABOLISM	ELECTRON CARRIER	NO PHENOTYPE
HAGH	0.321844	1.34825	METABOLISM	DETOXIFICATION	NO PHENOTYPE
SOD1	0.31585	1.18803	METABOLISM	DETOXIFICATION	NO PHENOTYPE
MGST1	0.293251	1.22885	METABOLISM	DETOXIFICATION	NO PHENOTYPE
ABHD10	0.243772	1.09046	METABOLISM	DETOXIFICATION	NO PHENOTYPE
ALDH3A2	0.217183	1.05722	METABOLISM	DETOXIFICATION	NO PHENOTYPE
MSRB3	0.204673	0.931636	METABOLISM	DETOXIFICATION	NO PHENOTYPE
GSTK1	0.194146	0.929926	METABOLISM	DETOXIFICATION	NO PHENOTYPE
PRDX4	0.19233	0.813684	METABOLISM	DETOXIFICATION	NO PHENOTYPE
NIT2	0.187935	0.865396	METABOLISM	DETOXIFICATION	NO PHENOTYPE
OXR1	0.172006	0.85052	METABOLISM	DETOXIFICATION	NO PHENOTYPE
SELENOO	0.14849	0.676736	METABOLISM	DETOXIFICATION	NO PHENOTYPE
ALDH2	0.144825	0.836291	METABOLISM	DETOXIFICATION	NO PHENOTYPE
PRDX5	0.134036	0.711134	METABOLISM	DETOXIFICATION	NO PHENOTYPE
GPX1	0.11768	0.66584	METABOLISM	DETOXIFICATION	NO PHENOTYPE
BPHL	0.0942924	0.621895	METABOLISM	DETOXIFICATION	NO PHENOTYPE
PRXL2A	0.0717175	0.530332	METABOLISM	DETOXIFICATION	NO PHENOTYPE
TXNRD2	0.059443	0.592288	METABOLISM	DETOXIFICATION	NO PHENOTYPE
TXNRD1	-0.00514713	0.516931	METABOLISM	DETOXIFICATION	NO PHENOTYPE
CAT	-0.00911105	0.563929	METABOLISM	DETOXIFICATION	NO PHENOTYPE
GSR	-0.0248506	0.510866	METABOLISM	DETOXIFICATION	NO PHENOTYPE
GSTZ1	-0.0270113	0.657614	METABOLISM	DETOXIFICATION	NO PHENOTYPE
DHRS2	-0.0571042	0.55304	METABOLISM	DETOXIFICATION	NO PHENOTYPE
CBR3	-0.12322	0.740752	METABOLISM	DETOXIFICATION	NO PHENOTYPE
PRDX3	-0.1457	0.936931	METABOLISM	DETOXIFICATION	NO PHENOTYPE
GPX4	-0.150296	0.801153	METABOLISM	DETOXIFICATION	NO PHENOTYPE
NIT1	-0.212913	1.09277	METABOLISM	DETOXIFICATION	NO PHENOTYPE
PRDX2	-0.240563	0.918041	METABOLISM	DETOXIFICATION	NO PHENOTYPE
ALDH1B1	-0.292829	1.06869	METABOLISM	DETOXIFICATION	NO PHENOTYPE
SOD2	-1.18635	3.06119	METABOLISM	DETOXIFICATION	STRONG PHENOTYPE
ACLY	1.1217	6.6483	METABOLISM	CARBOHYDRATE METABOLISM	NO PHENOTYPE
PDK2	0.445011	2.01628	METABOLISM	CARBOHYDRATE METABOLISM	NO PHENOTYPE
HMGCS2	0.36639	1.68692	METABOLISM	CARBOHYDRATE METABOLISM	NO PHENOTYPE
LDHD	0.342272	1.62927	METABOLISM	CARBOHYDRATE METABOLISM	NO PHENOTYPE
DCXR	0.22692	1.03082	METABOLISM	CARBOHYDRATE METABOLISM	NO PHENOTYPE
FAHD1	0.225892	0.949535	METABOLISM	CARBOHYDRATE METABOLISM	NO PHENOTYPE
NEU4	0.210521	0.971509	METABOLISM	CARBOHYDRATE METABOLISM	NO PHENOTYPE
IDH2	0.196776	0.897137	METABOLISM	CARBOHYDRATE METABOLISM	NO PHENOTYPE
PDHA2	0.186758	0.945425	METABOLISM	CARBOHYDRATE METABOLISM	NO PHENOTYPE
PDK4	0.184807	0.968929	METABOLISM	CARBOHYDRATE METABOLISM	NO PHENOTYPE
ME2	0.180618	0.845095	METABOLISM	CARBOHYDRATE METABOLISM	NO PHENOTYPE
PDK1	0.160602	0.718669	METABOLISM	CARBOHYDRATE METABOLISM	NO PHENOTYPE
IDH3A	0.138165	0.728938	METABOLISM	CARBOHYDRATE METABOLISM	NO PHENOTYPE
OXCT2	0.132883	0.738561	METABOLISM	CARBOHYDRATE METABOLISM	NO PHENOTYPE
OXCT1	0.130597	0.712215	METABOLISM	CARBOHYDRATE METABOLISM	NO PHENOTYPE
IDH3G	0.12018	0.736571	METABOLISM	CARBOHYDRATE METABOLISM	NO PHENOTYPE
D2HGDH	0.102754	0.593397	METABOLISM	CARBOHYDRATE METABOLISM	NO PHENOTYPE
LDHAL6B	0.0902653	0.592693	METABOLISM	CARBOHYDRATE METABOLISM	NO PHENOTYPE
ME3	0.0759712	0.575342	METABOLISM	CARBOHYDRATE METABOLISM	NO PHENOTYPE
IDH3B	0.0688108	0.584946	METABOLISM	CARBOHYDRATE METABOLISM	NO PHENOTYPE
PCK2	0.0503153	0.602028	METABOLISM	CARBOHYDRATE METABOLISM	NO PHENOTYPE
PDP1	0.0471202	0.519358	METABOLISM	CARBOHYDRATE METABOLISM	NO PHENOTYPE
PDK3	0.0194724	0.566834	METABOLISM	CARBOHYDRATE METABOLISM	NO PHENOTYPE
RPIA	0.00400342	0.432113	METABOLISM	CARBOHYDRATE METABOLISM	NO PHENOTYPE
BDH1	-0.00902428	0.546075	METABOLISM	CARBOHYDRATE METABOLISM	NO PHENOTYPE
CLYBL	-0.00904051	0.462918	METABOLISM	CARBOHYDRATE METABOLISM	NO PHENOTYPE
GLYCTK	-0.0179693	0.574739	METABOLISM	CARBOHYDRATE METABOLISM	NO PHENOTYPE
OGDHL	-0.0702367	0.784113	METABOLISM	CARBOHYDRATE METABOLISM	NO PHENOTYPE
PDPR	-0.0715585	0.643742	METABOLISM	CARBOHYDRATE METABOLISM	NO PHENOTYPE
PDP2	-0.0722365	0.556993	METABOLISM	CARBOHYDRATE METABOLISM	NO PHENOTYPE
L2HGDH	-0.138661	0.925862	METABOLISM	CARBOHYDRATE METABOLISM	NO PHENOTYPE
ABHD11	-0.202365	0.637689	METABOLISM	CARBOHYDRATE METABOLISM	NO PHENOTYPE
PDHX	-0.342042	1.18694	METABOLISM	CARBOHYDRATE METABOLISM	MILD PHENOTYPE
MDH2	-0.492608	1.56728	METABOLISM	CARBOHYDRATE METABOLISM	MILD PHENOTYPE
PDHA1	-0.728282	2.03389	METABOLISM	CARBOHYDRATE METABOLISM	STRONG PHENOTYPE
FH	-0.778235	2.45159	METABOLISM	CARBOHYDRATE METABOLISM	STRONG PHENOTYPE
OGDH	-0.780362	2.34709	METABOLISM	CARBOHYDRATE METABOLISM	STRONG PHENOTYPE
DLAT	-0.89229	2.70444	METABOLISM	CARBOHYDRATE METABOLISM	STRONG PHENOTYPE
PDHB	-0.99283	2.86794	METABOLISM	CARBOHYDRATE METABOLISM	STRONG PHENOTYPE
CS	-1.05228	2.86708	METABOLISM	CARBOHYDRATE METABOLISM	STRONG PHENOTYPE
PLD6	0.303587	1.53456	METABOLISM, DYNAMICS AND SURVEILLANCE	LIPID METABOLISM, FUSION	NO PHENOTYPE
AIFM3	-0.11864	0.66773	METABOLISM, DYNAMICS AND SURVEILLANCE	METAL AND COFACTOR METABOLISM, APOPTOSIS	NO PHENOTYPE
SPHK2	0.0785488	0.606485	METABOLISM, DYNAMICS AND SURVEILLANCE	LIPID METABOLISM, APOPTOSIS	NO PHENOTYPE
AIFM2	0.124021	0.718628	METABOLISM, DYNAMICS AND SURVEILLANCE	DETOXIFICATION, APOPTOSIS	NO PHENOTYPE
ACOD1	0.261989	1.22127	METABOLISM, SIGNALING	CARBOHYDRATE METABOLISM, IMMUNE RESPONSE	NO PHENOTYPE
PPA2	-0.157921	0.70736	MITOCHONDRIAL CENTRAL DOGMA	mtDNA MAINTEINANCE, mtRNA METABOLISM, TRANSLATION, NUCLEOTIDE METABOLISM	NO PHENOTYPE
LRPPRC	0.0695427	0.512943	MITOCHONDRIAL CENTRAL DOGMA	mtRNA METABOLISM, TRANSLATION	NO PHENOTYPE
MRPL47	0.0275833	0.513154	MITOCHONDRIAL CENTRAL DOGMA	mtRNA METABOLISM, TRANSLATION	NO PHENOTYPE
MRPS9	0.016475	0.482483	MITOCHONDRIAL CENTRAL DOGMA	mtRNA METABOLISM, TRANSLATION	NO PHENOTYPE
NGRN	-0.026554	0.490331	MITOCHONDRIAL CENTRAL DOGMA	mtRNA METABOLISM, TRANSLATION	NO PHENOTYPE
TRMT61B	-0.0269288	0.509201	MITOCHONDRIAL CENTRAL DOGMA	mtRNA METABOLISM, TRANSLATION	NO PHENOTYPE
MTRES1	-0.056973	0.658187	MITOCHONDRIAL CENTRAL DOGMA	mtRNA METABOLISM, TRANSLATION	NO PHENOTYPE
MRM3	-0.158595	0.67263	MITOCHONDRIAL CENTRAL DOGMA	mtRNA METABOLISM, TRANSLATION	NO PHENOTYPE
ERAL1	-0.199967	0.881868	MITOCHONDRIAL CENTRAL DOGMA	mtRNA METABOLISM, TRANSLATION	NO PHENOTYPE
SLIRP	-0.204853	0.718408	MITOCHONDRIAL CENTRAL DOGMA	mtRNA METABOLISM, TRANSLATION	NO PHENOTYPE
NSUN4	-0.210791	0.814421	MITOCHONDRIAL CENTRAL DOGMA	mtRNA METABOLISM, TRANSLATION	NO PHENOTYPE
FASTKD2	-0.210991	0.817652	MITOCHONDRIAL CENTRAL DOGMA	mtRNA METABOLISM, TRANSLATION	NO PHENOTYPE
TFB1M	-0.244318	0.865653	MITOCHONDRIAL CENTRAL DOGMA	mtRNA METABOLISM, TRANSLATION	NO PHENOTYPE
MRPS7	-0.259503	0.866225	MITOCHONDRIAL CENTRAL DOGMA	mtRNA METABOLISM, TRANSLATION	NO PHENOTYPE
DHX30	-0.273054	1.04925	MITOCHONDRIAL CENTRAL DOGMA	mtRNA METABOLISM, TRANSLATION	NO PHENOTYPE
MRPL12	-0.280299	1.06023	MITOCHONDRIAL CENTRAL DOGMA	mtRNA METABOLISM, TRANSLATION	NO PHENOTYPE
NOA1	-0.420376	1.09554	MITOCHONDRIAL CENTRAL DOGMA	mtRNA METABOLISM, TRANSLATION	MILD PHENOTYPE
YBEY	-0.511378	1.678	MITOCHONDRIAL CENTRAL DOGMA	mtRNA METABOLISM, TRANSLATION	MILD PHENOTYPE
DDX28	-0.511912	1.51924	MITOCHONDRIAL CENTRAL DOGMA	mtRNA METABOLISM, TRANSLATION	MILD PHENOTYPE
GRSF1	-0.77643	1.84813	MITOCHONDRIAL CENTRAL DOGMA	mtRNA METABOLISM, TRANSLATION	STRONG PHENOTYPE
RMND1	-0.789661	2.4019	MITOCHONDRIAL CENTRAL DOGMA	mtRNA METABOLISM, TRANSLATION	STRONG PHENOTYPE
METTL17	-0.984817	2.6389	MITOCHONDRIAL CENTRAL DOGMA	mtRNA METABOLISM, TRANSLATION	STRONG PHENOTYPE
MRM2	-1.21597	3.35892	MITOCHONDRIAL CENTRAL DOGMA	mtRNA METABOLISM, TRANSLATION	STRONG PHENOTYPE
KARS1	0.465357	2.06542	MITOCHONDRIAL CENTRAL DOGMA	TRANSLATION	NO PHENOTYPE
TARS2	0.348273	1.55247	MITOCHONDRIAL CENTRAL DOGMA	TRANSLATION	NO PHENOTYPE
MRPL46	0.327655	1.38519	MITOCHONDRIAL CENTRAL DOGMA	TRANSLATION	NO PHENOTYPE
MRPL3	0.31534	1.4867	MITOCHONDRIAL CENTRAL DOGMA	TRANSLATION	NO PHENOTYPE
MTG2	0.304199	1.28871	MITOCHONDRIAL CENTRAL DOGMA	TRANSLATION	NO PHENOTYPE
GFM1	0.291937	1.24135	MITOCHONDRIAL CENTRAL DOGMA	TRANSLATION	NO PHENOTYPE
MRPS17	0.280177	1.30016	MITOCHONDRIAL CENTRAL DOGMA	TRANSLATION	NO PHENOTYPE
MRPS18A	0.264593	1.05006	MITOCHONDRIAL CENTRAL DOGMA	TRANSLATION	NO PHENOTYPE
MRPS28	0.261836	1.11637	MITOCHONDRIAL CENTRAL DOGMA	TRANSLATION	NO PHENOTYPE
MRPL2	0.253274	1.25425	MITOCHONDRIAL CENTRAL DOGMA	TRANSLATION	NO PHENOTYPE
MRPS21	0.235692	0.955967	MITOCHONDRIAL CENTRAL DOGMA	TRANSLATION	NO PHENOTYPE
TUFM	0.228223	0.999727	MITOCHONDRIAL CENTRAL DOGMA	TRANSLATION	NO PHENOTYPE
MRPL35	0.218054	1.12782	MITOCHONDRIAL CENTRAL DOGMA	TRANSLATION	NO PHENOTYPE
GATB	0.205183	0.871908	MITOCHONDRIAL CENTRAL DOGMA	TRANSLATION	NO PHENOTYPE
MRPS18B	0.202886	0.900684	MITOCHONDRIAL CENTRAL DOGMA	TRANSLATION	NO PHENOTYPE
GARS1	0.197488	0.929478	MITOCHONDRIAL CENTRAL DOGMA	TRANSLATION	NO PHENOTYPE
MRPS14	0.193263	0.852029	MITOCHONDRIAL CENTRAL DOGMA	TRANSLATION	NO PHENOTYPE
AURKAIP1	0.191532	0.961432	MITOCHONDRIAL CENTRAL DOGMA	TRANSLATION	NO PHENOTYPE
QRSL1	0.190618	0.833031	MITOCHONDRIAL CENTRAL DOGMA	TRANSLATION	NO PHENOTYPE
METAP1D	0.176083	0.772011	MITOCHONDRIAL CENTRAL DOGMA	TRANSLATION	NO PHENOTYPE
NARS2	0.168927	0.948349	MITOCHONDRIAL CENTRAL DOGMA	TRANSLATION	NO PHENOTYPE
MTERF3	0.159687	0.741801	MITOCHONDRIAL CENTRAL DOGMA	TRANSLATION	NO PHENOTYPE
MRPS25	0.155886	0.827359	MITOCHONDRIAL CENTRAL DOGMA	TRANSLATION	NO PHENOTYPE
MRPL42	0.150159	0.777403	MITOCHONDRIAL CENTRAL DOGMA	TRANSLATION	NO PHENOTYPE
PDF	0.150141	0.776821	MITOCHONDRIAL CENTRAL DOGMA	TRANSLATION	NO PHENOTYPE
MRPL30	0.143114	0.671562	MITOCHONDRIAL CENTRAL DOGMA	TRANSLATION	NO PHENOTYPE
MRPL20	0.12338	0.686271	MITOCHONDRIAL CENTRAL DOGMA	TRANSLATION	NO PHENOTYPE
MRPS16	0.113736	0.87478	MITOCHONDRIAL CENTRAL DOGMA	TRANSLATION	NO PHENOTYPE
GUF1	0.108925	0.608978	MITOCHONDRIAL CENTRAL DOGMA	TRANSLATION	NO PHENOTYPE
MRPL16	0.10155	0.585777	MITOCHONDRIAL CENTRAL DOGMA	TRANSLATION	NO PHENOTYPE
PUSL1	0.095948	0.630763	MITOCHONDRIAL CENTRAL DOGMA	TRANSLATION	NO PHENOTYPE
MRPL49	0.0924298	0.552108	MITOCHONDRIAL CENTRAL DOGMA	TRANSLATION	NO PHENOTYPE
MRPL23	0.0820741	0.577336	MITOCHONDRIAL CENTRAL DOGMA	TRANSLATION	NO PHENOTYPE
RARS2	0.081976	0.651021	MITOCHONDRIAL CENTRAL DOGMA	TRANSLATION	NO PHENOTYPE
MRPL48	0.0770412	0.537009	MITOCHONDRIAL CENTRAL DOGMA	TRANSLATION	NO PHENOTYPE
MARS2	0.0726285	0.513639	MITOCHONDRIAL CENTRAL DOGMA	TRANSLATION	NO PHENOTYPE
MRPL22	0.0712143	0.517795	MITOCHONDRIAL CENTRAL DOGMA	TRANSLATION	NO PHENOTYPE
MRPS12	0.0631452	0.561247	MITOCHONDRIAL CENTRAL DOGMA	TRANSLATION	NO PHENOTYPE
AARS2	0.0609895	0.527682	MITOCHONDRIAL CENTRAL DOGMA	TRANSLATION	NO PHENOTYPE
MRPL11	0.0585482	0.549547	MITOCHONDRIAL CENTRAL DOGMA	TRANSLATION	NO PHENOTYPE
EARS2	0.0556474	0.527709	MITOCHONDRIAL CENTRAL DOGMA	TRANSLATION	NO PHENOTYPE
MRPS35	0.0504991	0.678157	MITOCHONDRIAL CENTRAL DOGMA	TRANSLATION	NO PHENOTYPE
MRPL14	0.0474878	0.538693	MITOCHONDRIAL CENTRAL DOGMA	TRANSLATION	NO PHENOTYPE
MRPL19	0.0470442	0.511378	MITOCHONDRIAL CENTRAL DOGMA	TRANSLATION	NO PHENOTYPE
WARS2	0.0407916	0.467192	MITOCHONDRIAL CENTRAL DOGMA	TRANSLATION	NO PHENOTYPE
MRPS34	0.0372668	0.485502	MITOCHONDRIAL CENTRAL DOGMA	TRANSLATION	NO PHENOTYPE
MRPS2	0.0355166	0.466033	MITOCHONDRIAL CENTRAL DOGMA	TRANSLATION	NO PHENOTYPE
MRPL28	0.0279481	0.465585	MITOCHONDRIAL CENTRAL DOGMA	TRANSLATION	NO PHENOTYPE
MRPL45	0.0184795	0.500622	MITOCHONDRIAL CENTRAL DOGMA	TRANSLATION	NO PHENOTYPE
PARS2	0.00596089	0.638963	MITOCHONDRIAL CENTRAL DOGMA	TRANSLATION	NO PHENOTYPE
VARS2	-3.96657e-05	0.635085	MITOCHONDRIAL CENTRAL DOGMA	TRANSLATION	NO PHENOTYPE
MRPL27	-0.00242184	0.503939	MITOCHONDRIAL CENTRAL DOGMA	TRANSLATION	NO PHENOTYPE
MRPS5	-0.0057158	0.560779	MITOCHONDRIAL CENTRAL DOGMA	TRANSLATION	NO PHENOTYPE
MRPS26	-0.00851149	0.545246	MITOCHONDRIAL CENTRAL DOGMA	TRANSLATION	NO PHENOTYPE
MRPL53	-0.0191565	0.532115	MITOCHONDRIAL CENTRAL DOGMA	TRANSLATION	NO PHENOTYPE
MRPS18C	-0.028544	0.545895	MITOCHONDRIAL CENTRAL DOGMA	TRANSLATION	NO PHENOTYPE
MRPS22	-0.029693	0.434526	MITOCHONDRIAL CENTRAL DOGMA	TRANSLATION	NO PHENOTYPE
MRPL52	-0.0319135	0.709646	MITOCHONDRIAL CENTRAL DOGMA	TRANSLATION	NO PHENOTYPE
EXD2	-0.0340792	0.549632	MITOCHONDRIAL CENTRAL DOGMA	TRANSLATION	NO PHENOTYPE
MRPS15	-0.0429028	0.587106	MITOCHONDRIAL CENTRAL DOGMA	TRANSLATION	NO PHENOTYPE
GADD45GIP1	-0.0431832	0.466692	MITOCHONDRIAL CENTRAL DOGMA	TRANSLATION	NO PHENOTYPE
MRPL13	-0.0463695	0.506941	MITOCHONDRIAL CENTRAL DOGMA	TRANSLATION	NO PHENOTYPE
MRPS6	-0.0471364	0.523613	MITOCHONDRIAL CENTRAL DOGMA	TRANSLATION	NO PHENOTYPE
MRPL38	-0.0484651	0.608733	MITOCHONDRIAL CENTRAL DOGMA	TRANSLATION	NO PHENOTYPE
YARS2	-0.0509641	0.635693	MITOCHONDRIAL CENTRAL DOGMA	TRANSLATION	NO PHENOTYPE
MRPS11	-0.0516879	0.438064	MITOCHONDRIAL CENTRAL DOGMA	TRANSLATION	NO PHENOTYPE
IARS2	-0.0586279	0.453303	MITOCHONDRIAL CENTRAL DOGMA	TRANSLATION	NO PHENOTYPE
MRPL32	-0.0590047	0.648408	MITOCHONDRIAL CENTRAL DOGMA	TRANSLATION	NO PHENOTYPE
MRPL4	-0.0669208	0.487304	MITOCHONDRIAL CENTRAL DOGMA	TRANSLATION	NO PHENOTYPE
MRPL37	-0.0674184	0.683469	MITOCHONDRIAL CENTRAL DOGMA	TRANSLATION	NO PHENOTYPE
MRPL40	-0.070979	0.539145	MITOCHONDRIAL CENTRAL DOGMA	TRANSLATION	NO PHENOTYPE
MRPL17	-0.0713092	0.522191	MITOCHONDRIAL CENTRAL DOGMA	TRANSLATION	NO PHENOTYPE
MRPS33	-0.0720607	0.643532	MITOCHONDRIAL CENTRAL DOGMA	TRANSLATION	NO PHENOTYPE
MRPL21	-0.0780047	0.769711	MITOCHONDRIAL CENTRAL DOGMA	TRANSLATION	NO PHENOTYPE
MRPL43	-0.0795016	0.501146	MITOCHONDRIAL CENTRAL DOGMA	TRANSLATION	NO PHENOTYPE
MRPS27	-0.0811249	0.491234	MITOCHONDRIAL CENTRAL DOGMA	TRANSLATION	NO PHENOTYPE
MRPL51	-0.084121	0.702519	MITOCHONDRIAL CENTRAL DOGMA	TRANSLATION	NO PHENOTYPE
MRPL15	-0.0852403	0.51128	MITOCHONDRIAL CENTRAL DOGMA	TRANSLATION	NO PHENOTYPE
MRPL9	-0.102459	0.840868	MITOCHONDRIAL CENTRAL DOGMA	TRANSLATION	NO PHENOTYPE
MRPL36	-0.103347	0.698015	MITOCHONDRIAL CENTRAL DOGMA	TRANSLATION	NO PHENOTYPE
PTCD3	-0.107832	0.567621	MITOCHONDRIAL CENTRAL DOGMA	TRANSLATION	NO PHENOTYPE
MRPL24	-0.1081	0.770811	MITOCHONDRIAL CENTRAL DOGMA	TRANSLATION	NO PHENOTYPE
MRPS10	-0.108266	0.650108	MITOCHONDRIAL CENTRAL DOGMA	TRANSLATION	NO PHENOTYPE
MRPL10	-0.113656	0.64876	MITOCHONDRIAL CENTRAL DOGMA	TRANSLATION	NO PHENOTYPE
MRPL54	-0.117532	0.925596	MITOCHONDRIAL CENTRAL DOGMA	TRANSLATION	NO PHENOTYPE
MRPL58	-0.119762	0.72776	MITOCHONDRIAL CENTRAL DOGMA	TRANSLATION	NO PHENOTYPE
HEMK1	-0.120653	0.642889	MITOCHONDRIAL CENTRAL DOGMA	TRANSLATION	NO PHENOTYPE
LARS2	-0.130056	0.599388	MITOCHONDRIAL CENTRAL DOGMA	TRANSLATION	NO PHENOTYPE
DAP3	-0.134412	0.824989	MITOCHONDRIAL CENTRAL DOGMA	TRANSLATION	NO PHENOTYPE
MRPL50	-0.138091	0.627232	MITOCHONDRIAL CENTRAL DOGMA	TRANSLATION	NO PHENOTYPE
FARS2	-0.138203	0.99833	MITOCHONDRIAL CENTRAL DOGMA	TRANSLATION	NO PHENOTYPE
MRPL57	-0.146614	0.735006	MITOCHONDRIAL CENTRAL DOGMA	TRANSLATION	NO PHENOTYPE
MRPL1	-0.152516	0.755643	MITOCHONDRIAL CENTRAL DOGMA	TRANSLATION	NO PHENOTYPE
MRPL39	-0.158117	0.659903	MITOCHONDRIAL CENTRAL DOGMA	TRANSLATION	NO PHENOTYPE
MRPL55	-0.159538	0.654553	MITOCHONDRIAL CENTRAL DOGMA	TRANSLATION	NO PHENOTYPE
MRPL34	-0.163948	0.788844	MITOCHONDRIAL CENTRAL DOGMA	TRANSLATION	NO PHENOTYPE
HARS2	-0.164669	0.759269	MITOCHONDRIAL CENTRAL DOGMA	TRANSLATION	NO PHENOTYPE
MRPS24	-0.165394	0.667905	MITOCHONDRIAL CENTRAL DOGMA	TRANSLATION	NO PHENOTYPE
TSFM	-0.171745	0.921191	MITOCHONDRIAL CENTRAL DOGMA	TRANSLATION	NO PHENOTYPE
GTPBP10	-0.172827	0.629877	MITOCHONDRIAL CENTRAL DOGMA	TRANSLATION	NO PHENOTYPE
MRPL44	-0.181712	0.688476	MITOCHONDRIAL CENTRAL DOGMA	TRANSLATION	NO PHENOTYPE
MTERF4	-0.18422	0.858607	MITOCHONDRIAL CENTRAL DOGMA	TRANSLATION	NO PHENOTYPE
GATC	-0.184729	0.697261	MITOCHONDRIAL CENTRAL DOGMA	TRANSLATION	NO PHENOTYPE
MRPS30	-0.199384	0.835928	MITOCHONDRIAL CENTRAL DOGMA	TRANSLATION	NO PHENOTYPE
MRPL33	-0.207106	1.13982	MITOCHONDRIAL CENTRAL DOGMA	TRANSLATION	NO PHENOTYPE
MRPL41	-0.229536	0.669013	MITOCHONDRIAL CENTRAL DOGMA	TRANSLATION	NO PHENOTYPE
MTIF2	-0.24775	0.914753	MITOCHONDRIAL CENTRAL DOGMA	TRANSLATION	NO PHENOTYPE
MRPL18	-0.27677	0.961716	MITOCHONDRIAL CENTRAL DOGMA	TRANSLATION	NO PHENOTYPE
MPV17L2	-0.285488	1.10261	MITOCHONDRIAL CENTRAL DOGMA	TRANSLATION	NO PHENOTYPE
SARS2	-0.308482	1.10403	MITOCHONDRIAL CENTRAL DOGMA	TRANSLATION	NO PHENOTYPE
MRPS23	-0.355979	0.998698	MITOCHONDRIAL CENTRAL DOGMA	TRANSLATION	MILD PHENOTYPE
MRRF	-0.383545	1.49025	MITOCHONDRIAL CENTRAL DOGMA	TRANSLATION	MILD PHENOTYPE
RBFA	-0.403112	1.50696	MITOCHONDRIAL CENTRAL DOGMA	TRANSLATION	MILD PHENOTYPE
MRPS31	-0.4142	1.28215	MITOCHONDRIAL CENTRAL DOGMA	TRANSLATION	MILD PHENOTYPE
MTG1	-0.439065	1.63556	MITOCHONDRIAL CENTRAL DOGMA	TRANSLATION	MILD PHENOTYPE
DARS2	-0.447875	1.57869	MITOCHONDRIAL CENTRAL DOGMA	TRANSLATION	MILD PHENOTYPE
CHCHD1	-0.449925	1.5688	MITOCHONDRIAL CENTRAL DOGMA	TRANSLATION	MILD PHENOTYPE
MTRF1L	-0.467579	1.27027	MITOCHONDRIAL CENTRAL DOGMA	TRANSLATION	MILD PHENOTYPE
MALSU1	-0.495887	1.50628	MITOCHONDRIAL CENTRAL DOGMA	TRANSLATION	MILD PHENOTYPE
CARS2	-0.560943	1.48541	MITOCHONDRIAL CENTRAL DOGMA	TRANSLATION	MILD PHENOTYPE
MTRF1	-0.646379	1.9269	MITOCHONDRIAL CENTRAL DOGMA	TRANSLATION	STRONG PHENOTYPE
GFM2	-0.65579	1.85255	MITOCHONDRIAL CENTRAL DOGMA	TRANSLATION	STRONG PHENOTYPE
MTIF3	-0.894279	2.55094	MITOCHONDRIAL CENTRAL DOGMA	TRANSLATION	STRONG PHENOTYPE
TFAM	0.389613	1.89918	MITOCHONDRIAL CENTRAL DOGMA	mtDNA MAINTEINANCE, mtRNA METABOLISM	NO PHENOTYPE
TOP1MT	0.251755	1.03107	MITOCHONDRIAL CENTRAL DOGMA	mtDNA MAINTEINANCE, mtRNA METABOLISM	NO PHENOTYPE
POLRMT	0.120314	0.651527	MITOCHONDRIAL CENTRAL DOGMA	mtDNA MAINTEINANCE, mtRNA METABOLISM	NO PHENOTYPE
RNASEH1	-0.087214	0.767757	MITOCHONDRIAL CENTRAL DOGMA	mtDNA MAINTEINANCE, mtRNA METABOLISM	NO PHENOTYPE
TFB2M	-0.150631	0.900125	MITOCHONDRIAL CENTRAL DOGMA	mtDNA MAINTEINANCE, mtRNA METABOLISM	NO PHENOTYPE
MTERF1	-0.164526	0.72016	MITOCHONDRIAL CENTRAL DOGMA	mtDNA MAINTEINANCE, mtRNA METABOLISM	NO PHENOTYPE
MRM1	0.478189	2.51824	MITOCHONDRIAL CENTRAL DOGMA	mtRNA METABOLISM	NO PHENOTYPE
CDK5RAP1	0.39708	1.68726	MITOCHONDRIAL CENTRAL DOGMA	mtRNA METABOLISM	NO PHENOTYPE
TRMT5	0.384857	1.75168	MITOCHONDRIAL CENTRAL DOGMA	mtRNA METABOLISM	NO PHENOTYPE
METTL5	0.351913	1.60941	MITOCHONDRIAL CENTRAL DOGMA	mtRNA METABOLISM	NO PHENOTYPE
MYG1	0.345778	1.59331	MITOCHONDRIAL CENTRAL DOGMA	mtRNA METABOLISM	NO PHENOTYPE
DUS2	0.342171	1.5643	MITOCHONDRIAL CENTRAL DOGMA	mtRNA METABOLISM	NO PHENOTYPE
LACTB2	0.329054	1.57035	MITOCHONDRIAL CENTRAL DOGMA	mtRNA METABOLISM	NO PHENOTYPE
YRDC	0.30689	1.29453	MITOCHONDRIAL CENTRAL DOGMA	mtRNA METABOLISM	NO PHENOTYPE
SUPV3L1	0.297601	1.30002	MITOCHONDRIAL CENTRAL DOGMA	mtRNA METABOLISM	NO PHENOTYPE
TRNT1	0.286795	1.15947	MITOCHONDRIAL CENTRAL DOGMA	mtRNA METABOLISM	NO PHENOTYPE
TRMT10C	0.285059	1.51196	MITOCHONDRIAL CENTRAL DOGMA	mtRNA METABOLISM	NO PHENOTYPE
ELAC2	0.238083	1.02618	MITOCHONDRIAL CENTRAL DOGMA	mtRNA METABOLISM	NO PHENOTYPE
PNPT1	0.211509	0.97092	MITOCHONDRIAL CENTRAL DOGMA	mtRNA METABOLISM	NO PHENOTYPE
FASTKD3	0.162283	0.854356	MITOCHONDRIAL CENTRAL DOGMA	mtRNA METABOLISM	NO PHENOTYPE
NSUN2	0.152324	0.795886	MITOCHONDRIAL CENTRAL DOGMA	mtRNA METABOLISM	NO PHENOTYPE
TRMT1	0.145148	0.782309	MITOCHONDRIAL CENTRAL DOGMA	mtRNA METABOLISM	NO PHENOTYPE
TRMU	0.125774	0.642278	MITOCHONDRIAL CENTRAL DOGMA	mtRNA METABOLISM	NO PHENOTYPE
THG1L	0.120924	0.715242	MITOCHONDRIAL CENTRAL DOGMA	mtRNA METABOLISM	NO PHENOTYPE
METTL8	0.0653601	0.569213	MITOCHONDRIAL CENTRAL DOGMA	mtRNA METABOLISM	NO PHENOTYPE
PUS1	0.0508707	0.555192	MITOCHONDRIAL CENTRAL DOGMA	mtRNA METABOLISM	NO PHENOTYPE
QTRT1	0.0159461	0.437037	MITOCHONDRIAL CENTRAL DOGMA	mtRNA METABOLISM	NO PHENOTYPE
PTCD1	0.00410899	0.553542	MITOCHONDRIAL CENTRAL DOGMA	mtRNA METABOLISM	NO PHENOTYPE
FASTK	-0.01572	0.59837	MITOCHONDRIAL CENTRAL DOGMA	mtRNA METABOLISM	NO PHENOTYPE
PRORP	-0.0429891	0.512152	MITOCHONDRIAL CENTRAL DOGMA	mtRNA METABOLISM	NO PHENOTYPE
REXO2	-0.0457916	0.640262	MITOCHONDRIAL CENTRAL DOGMA	mtRNA METABOLISM	NO PHENOTYPE
TRMT2B	-0.0538179	0.605999	MITOCHONDRIAL CENTRAL DOGMA	mtRNA METABOLISM	NO PHENOTYPE
OSGEPL1	-0.0648158	0.626144	MITOCHONDRIAL CENTRAL DOGMA	mtRNA METABOLISM	NO PHENOTYPE
TRUB2	-0.0706413	0.670687	MITOCHONDRIAL CENTRAL DOGMA	mtRNA METABOLISM	NO PHENOTYPE
MTPAP	-0.103871	0.614166	MITOCHONDRIAL CENTRAL DOGMA	mtRNA METABOLISM	NO PHENOTYPE
TEFM	-0.104826	0.778238	MITOCHONDRIAL CENTRAL DOGMA	mtRNA METABOLISM	NO PHENOTYPE
RCC1L	-0.129142	0.749035	MITOCHONDRIAL CENTRAL DOGMA	mtRNA METABOLISM	NO PHENOTYPE
METTL15	-0.141599	0.778559	MITOCHONDRIAL CENTRAL DOGMA	mtRNA METABOLISM	NO PHENOTYPE
ALKBH1	-0.148035	0.61369	MITOCHONDRIAL CENTRAL DOGMA	mtRNA METABOLISM	NO PHENOTYPE
NSUN3	-0.210721	1.07575	MITOCHONDRIAL CENTRAL DOGMA	mtRNA METABOLISM	NO PHENOTYPE
FASTKD1	-0.220343	0.940146	MITOCHONDRIAL CENTRAL DOGMA	mtRNA METABOLISM	NO PHENOTYPE
ANGEL2	-0.241003	1.02361	MITOCHONDRIAL CENTRAL DOGMA	mtRNA METABOLISM	NO PHENOTYPE
RPUSD4	-0.256765	1.04962	MITOCHONDRIAL CENTRAL DOGMA	mtRNA METABOLISM	NO PHENOTYPE
TBRG4	-0.350553	1.44571	MITOCHONDRIAL CENTRAL DOGMA	mtRNA METABOLISM	MILD PHENOTYPE
PTCD2	-0.370893	1.24977	MITOCHONDRIAL CENTRAL DOGMA	mtRNA METABOLISM	MILD PHENOTYPE
RPUSD3	-0.453443	1.43835	MITOCHONDRIAL CENTRAL DOGMA	mtRNA METABOLISM	MILD PHENOTYPE
TRIT1	-0.493452	1.38493	MITOCHONDRIAL CENTRAL DOGMA	mtRNA METABOLISM	MILD PHENOTYPE
FASTKD5	-0.620046	1.64897	MITOCHONDRIAL CENTRAL DOGMA	mtRNA METABOLISM	STRONG PHENOTYPE
PDE12	-1.80493	5.43027	MITOCHONDRIAL CENTRAL DOGMA	mtRNA METABOLISM	STRONG PHENOTYPE
TOP3A	0.45923	2.29275	MITOCHONDRIAL CENTRAL DOGMA	mtDNA MAINTEINANCE	NO PHENOTYPE
METTL4	0.369284	1.61059	MITOCHONDRIAL CENTRAL DOGMA	mtDNA MAINTEINANCE	NO PHENOTYPE
POLQ	0.360965	1.80008	MITOCHONDRIAL CENTRAL DOGMA	mtDNA MAINTEINANCE	NO PHENOTYPE
RECQL4	0.275852	1.22721	MITOCHONDRIAL CENTRAL DOGMA	mtDNA MAINTEINANCE	NO PHENOTYPE
PIF1	0.234928	1.04481	MITOCHONDRIAL CENTRAL DOGMA	mtDNA MAINTEINANCE	NO PHENOTYPE
PRIMPOL	0.201503	0.969368	MITOCHONDRIAL CENTRAL DOGMA	mtDNA MAINTEINANCE	NO PHENOTYPE
POLB	0.198093	0.877872	MITOCHONDRIAL CENTRAL DOGMA	mtDNA MAINTEINANCE	NO PHENOTYPE
UNG	0.191348	0.889017	MITOCHONDRIAL CENTRAL DOGMA	mtDNA MAINTEINANCE	NO PHENOTYPE
MUTYH	0.131845	0.690695	MITOCHONDRIAL CENTRAL DOGMA	mtDNA MAINTEINANCE	NO PHENOTYPE
EXOG	0.078193	0.570623	MITOCHONDRIAL CENTRAL DOGMA	mtDNA MAINTEINANCE	NO PHENOTYPE
SSBP1	0.0571416	0.577411	MITOCHONDRIAL CENTRAL DOGMA	mtDNA MAINTEINANCE	NO PHENOTYPE
TWNK	-0.00761365	0.952551	MITOCHONDRIAL CENTRAL DOGMA	mtDNA MAINTEINANCE	NO PHENOTYPE
MTERF2	-0.00762663	0.493467	MITOCHONDRIAL CENTRAL DOGMA	mtDNA MAINTEINANCE	NO PHENOTYPE
APEX1	-0.0316202	0.700579	MITOCHONDRIAL CENTRAL DOGMA	mtDNA MAINTEINANCE	NO PHENOTYPE
MGME1	-0.0363548	0.626329	MITOCHONDRIAL CENTRAL DOGMA	mtDNA MAINTEINANCE	NO PHENOTYPE
OGG1	-0.0712035	0.718622	MITOCHONDRIAL CENTRAL DOGMA	mtDNA MAINTEINANCE	NO PHENOTYPE
POLG	-0.10669	0.673462	MITOCHONDRIAL CENTRAL DOGMA	mtDNA MAINTEINANCE	NO PHENOTYPE
LIG3	-0.151461	0.753395	MITOCHONDRIAL CENTRAL DOGMA	mtDNA MAINTEINANCE	NO PHENOTYPE
POLDIP2	-0.192367	0.778052	MITOCHONDRIAL CENTRAL DOGMA	mtDNA MAINTEINANCE	NO PHENOTYPE
POLG2	-0.215473	0.750749	MITOCHONDRIAL CENTRAL DOGMA	mtDNA MAINTEINANCE	NO PHENOTYPE
ATAD3B	0.307399	1.36844	MITOCHONDRIAL CENTRAL DOGMA, DYNAMICS AND SURVEILLANCE	mtDNA MAINTEINANCE, INTRAMITOCHONDRIAL MEMBRANE INTERACTIONS, ORGANELLE CONTACT SITES	NO PHENOTYPE
ATAD3A	0.229093	1.05369	MITOCHONDRIAL CENTRAL DOGMA, DYNAMICS AND SURVEILLANCE	mtDNA MAINTEINANCE, INTRAMITOCHONDRIAL MEMBRANE INTERACTIONS, ORGANELLE CONTACT SITES	NO PHENOTYPE
MIEF1	-0.0997471	0.815821	MITOCHONDRIAL CENTRAL DOGMA, DYNAMICS AND SURVEILLANCE	TRANSLATION, FISSION	NO PHENOTYPE
ENDOG	-0.0413514	0.536301	MITOCHONDRIAL CENTRAL DOGMA, DYNAMICS AND SURVEILLANCE	mtDNA MAINTEINANCE, mtRNA METABOLISM, APOPTOSIS	NO PHENOTYPE
MTFMT	-0.407235	1.19106	MITOCHONDRIAL CENTRAL DOGMA, METABOLISM	TRANSLATION, VITAMIN METABOLISM	MILD PHENOTYPE
GTPBP3	-0.411153	1.4594	MITOCHONDRIAL CENTRAL DOGMA, METABOLISM	mtRNA METABOLISM, VITAMIN METABOLISM	MILD PHENOTYPE
MTO1	-1.013	2.79328	MITOCHONDRIAL CENTRAL DOGMA, METABOLISM	mtRNA METABOLISM, VITAMIN METABOLISM	STRONG PHENOTYPE
HSD17B10	0.0316996	0.529651	MITOCHONDRIAL CENTRAL DOGMA, METABOLISM	mtRNA METABOLISM, LIPID METABOLISM, PROTEIN METABOLISM	NO PHENOTYPE
DNA2	0.390294	1.65258	MITOCHONDRIAL CENTRAL DOGMA, METABOLISM	mtDNA MAINTEINANCE, METAL AND COFACTOR METABOLISM	NO PHENOTYPE
MRPS36	-0.17457	0.81093	MITOCHONDRIAL CENTRAL DOGMA, METABOLISM	TRANSLATION, CARBOHYDRATE METABOLISM	NO PHENOTYPE
OXA1L	-0.0977113	0.660327	MITOCHONDRIAL CENTRAL DOGMA, TRANSPORT	TRANSLATION, PROTEIN IMPORT	NO PHENOTYPE
AK4P1	0.817859	2.29142	OTHERS		NO PHENOTYPE
AK4P3	0.817859	2.29142	OTHERS		NO PHENOTYPE
FAM185BP	0.611369	2.25991	OTHERS		NO PHENOTYPE
AKR1B10P1	0.564652	1.57821	OTHERS		NO PHENOTYPE
CHCHD2P6	0.53694	1.49554	OTHERS		NO PHENOTYPE
HSPE1P5	0.496042	1.80951	OTHERS		NO PHENOTYPE
CLPB	0.487475	2.42682	OTHERS		NO PHENOTYPE
DNAJC19P9	0.486999	1.67147	OTHERS		NO PHENOTYPE
DNLZ	0.486624	2.24751	OTHERS		NO PHENOTYPE
TOMM20P4	0.445034	1.20924	OTHERS		NO PHENOTYPE
YME1L1	0.443403	2.15203	OTHERS		NO PHENOTYPE
HSPE1P8	0.433067	1.17609	OTHERS		NO PHENOTYPE
MIP	0.428981	1.16109	OTHERS		NO PHENOTYPE
HSPD1P4	0.416296	1.12263	OTHERS		NO PHENOTYPE
VDAC2P5	0.412138	1.51205	OTHERS		NO PHENOTYPE
PHB2	0.40604	1.66659	OTHERS		NO PHENOTYPE
PRELID3BP10	0.379067	1.03215	OTHERS		NO PHENOTYPE
LYRM9	0.364014	1.6184	OTHERS		NO PHENOTYPE
HSPE1P2	0.363619	1.26582	OTHERS		NO PHENOTYPE
HSPD1	0.358844	1.42979	OTHERS		NO PHENOTYPE
MCCD1	0.340188	1.63693	OTHERS		NO PHENOTYPE
UQCRHP3	0.33806	0.922673	OTHERS		NO PHENOTYPE
FAM185A	0.334322	1.47553	OTHERS		NO PHENOTYPE
BLOC1S1	0.333623	1.42915	OTHERS		NO PHENOTYPE
PXMP2	0.330177	1.50825	OTHERS		NO PHENOTYPE
UQCRHL	0.318233	1.53465	OTHERS		NO PHENOTYPE
FAM136A	0.295532	1.28193	OTHERS		NO PHENOTYPE
GDAP1	0.294965	1.54838	OTHERS		NO PHENOTYPE
OXLD1	0.294672	1.43171	OTHERS		NO PHENOTYPE
HSPE1	0.290739	1.29111	OTHERS		NO PHENOTYPE
HSPE1P3	0.289595	1.15999	OTHERS		NO PHENOTYPE
HSPE1P4	0.289595	1.15999	OTHERS		NO PHENOTYPE
DCAKD	0.28401	1.35557	OTHERS		NO PHENOTYPE
PHB1	0.281874	1.22031	OTHERS		NO PHENOTYPE
SPATA20	0.268028	1.08531	OTHERS		NO PHENOTYPE
ECHDC3	0.260422	1.09146	OTHERS		NO PHENOTYPE
C6orf201	0.260168	1.1526	OTHERS		NO PHENOTYPE
HDHD5	0.252296	1.18652	OTHERS		NO PHENOTYPE
ARMC10P1	0.251012	0.827438	OTHERS		NO PHENOTYPE
MIX23	0.250044	1.02278	OTHERS		NO PHENOTYPE
SMIM8	0.240668	1.04173	OTHERS		NO PHENOTYPE
IDE	0.232746	1.15846	OTHERS		NO PHENOTYPE
OXNAD1	0.229986	1.08372	OTHERS		NO PHENOTYPE
CRYZ	0.229175	1.01026	OTHERS		NO PHENOTYPE
NUDT6	0.227397	0.989614	OTHERS		NO PHENOTYPE
CRY1	0.223743	1.04791	OTHERS		NO PHENOTYPE
LAP3	0.221832	1.14046	OTHERS		NO PHENOTYPE
PTRH2	0.220295	0.996451	OTHERS		NO PHENOTYPE
TRAP1	0.218831	0.969528	OTHERS		NO PHENOTYPE
FAM210A	0.216993	1.05291	OTHERS		NO PHENOTYPE
ECHDC2	0.215253	0.993999	OTHERS		NO PHENOTYPE
HINT3	0.211123	0.879666	OTHERS		NO PHENOTYPE
NDUFA4L2	0.208656	1.00863	OTHERS		NO PHENOTYPE
OXCT2P1	0.207827	0.617023	OTHERS		NO PHENOTYPE
ARF5	0.205765	1.12614	OTHERS		NO PHENOTYPE
C6orf136	0.204287	0.982976	OTHERS		NO PHENOTYPE
TCAIM	0.203484	1.00713	OTHERS		NO PHENOTYPE
HDHD3	0.196968	0.916434	OTHERS		NO PHENOTYPE
TIMM9P2	0.19511	0.592454	OTHERS		NO PHENOTYPE
MAIP1	0.189113	0.830297	OTHERS		NO PHENOTYPE
PICK1	0.187644	0.882322	OTHERS		NO PHENOTYPE
PREPL	0.182862	0.855855	OTHERS		NO PHENOTYPE
DNAJC4	0.182316	0.929515	OTHERS		NO PHENOTYPE
FKBP10	0.180778	0.86827	OTHERS		NO PHENOTYPE
PEX11B	0.177377	0.844109	OTHERS		NO PHENOTYPE
TMEM205	0.177048	0.825673	OTHERS		NO PHENOTYPE
SND1	0.173713	0.809997	OTHERS		NO PHENOTYPE
ADCK5	0.173033	0.79576	OTHERS		NO PHENOTYPE
MTFR1L	0.166351	0.769987	OTHERS		NO PHENOTYPE
VDAC1P1	0.166065	0.5305	OTHERS		NO PHENOTYPE
HSDL1	0.162412	0.806659	OTHERS		NO PHENOTYPE
TMEM14C	0.156491	0.815138	OTHERS		NO PHENOTYPE
RMDN1	0.156271	0.807428	OTHERS		NO PHENOTYPE
HSPE1P6	0.154884	0.60984	OTHERS		NO PHENOTYPE
DHRS7B	0.153136	0.724574	OTHERS		NO PHENOTYPE
GPAT2P1	0.151545	0.628924	OTHERS		NO PHENOTYPE
ATAD1	0.150482	0.76369	OTHERS		NO PHENOTYPE
MRPL45P2	0.14775	0.494966	OTHERS		NO PHENOTYPE
BUD23	0.147091	0.665885	OTHERS		NO PHENOTYPE
NBR1	0.145428	0.856919	OTHERS		NO PHENOTYPE
SPRYD4	0.144157	0.788035	OTHERS		NO PHENOTYPE
RIDA	0.14415	0.742664	OTHERS		NO PHENOTYPE
DNAJC30	0.143671	0.689113	OTHERS		NO PHENOTYPE
LYRM1	0.141218	0.735288	OTHERS		NO PHENOTYPE
PXMP4	0.140648	0.6709	OTHERS		NO PHENOTYPE
HEBP1	0.139288	0.734546	OTHERS		NO PHENOTYPE
C16orf91	0.136617	0.707508	OTHERS		NO PHENOTYPE
C15orf61	0.132416	0.687446	OTHERS		NO PHENOTYPE
OCIAD1	0.127413	0.765322	OTHERS		NO PHENOTYPE
GGNBP1	0.12504	0.448399	OTHERS		NO PHENOTYPE
FAHD2A	0.120151	0.694182	OTHERS		NO PHENOTYPE
SERHL	0.119429	0.521894	OTHERS		NO PHENOTYPE
PRSS35	0.116795	0.728893	OTHERS		NO PHENOTYPE
CHCHD10	0.116676	0.62319	OTHERS		NO PHENOTYPE
SERHL2	0.112198	0.701575	OTHERS		NO PHENOTYPE
CFAP157	0.110139	0.653965	OTHERS		NO PHENOTYPE
PTRH1	0.110139	0.653965	OTHERS		NO PHENOTYPE
HPDL	0.107189	0.60974	OTHERS		NO PHENOTYPE
SPG7	0.106435	0.759626	OTHERS		NO PHENOTYPE
ATP23	0.105874	0.64038	OTHERS		NO PHENOTYPE
NT5DC3	0.104069	0.644358	OTHERS		NO PHENOTYPE
CSKMT	0.0981023	0.603862	OTHERS		NO PHENOTYPE
AFG1L	0.0912528	0.675268	OTHERS		NO PHENOTYPE
TMEM65	0.09124	0.609717	OTHERS		NO PHENOTYPE
ABALON	0.0894557	0.839095	OTHERS		NO PHENOTYPE
LETM2	0.0882151	0.569682	OTHERS		NO PHENOTYPE
ADCK2	0.0846555	0.579454	OTHERS		NO PHENOTYPE
COMTD1	0.0789412	0.646874	OTHERS		NO PHENOTYPE
C3orf33	0.0758871	0.536058	OTHERS		NO PHENOTYPE
SPATA19	0.0758302	0.56839	OTHERS		NO PHENOTYPE
HSPD1P12	0.0743086	0.361155	OTHERS		NO PHENOTYPE
ATP5PDP1	0.0727891	0.482023	OTHERS		NO PHENOTYPE
GLOD4	0.069495	0.598725	OTHERS		NO PHENOTYPE
CCDC127	0.0682093	0.558086	OTHERS		NO PHENOTYPE
TSTD3	0.0611863	0.555029	OTHERS		NO PHENOTYPE
C2orf69	0.0572495	0.654511	OTHERS		NO PHENOTYPE
C8orf82	0.0473803	0.488608	OTHERS		NO PHENOTYPE
HTATIP2	0.0430384	0.563504	OTHERS		NO PHENOTYPE
ARMCX6	0.0425108	0.495076	OTHERS		NO PHENOTYPE
Y_RNA	0.0391369	0.313701	OTHERS		NO PHENOTYPE
PRELID2	0.0374249	0.521749	OTHERS		NO PHENOTYPE
VWA8	0.0347335	0.526851	OTHERS		NO PHENOTYPE
ACCS	0.0335508	0.462817	OTHERS		NO PHENOTYPE
C15orf48	0.0334023	0.481774	OTHERS		NO PHENOTYPE
CMC4	0.031315	0.548225	OTHERS		NO PHENOTYPE
SNAP29	0.0288904	0.539122	OTHERS		NO PHENOTYPE
HSDL2	0.0279003	0.48292	OTHERS		NO PHENOTYPE
ACAP3	0.0203041	0.308965	OTHERS		NO PHENOTYPE
AFG3L2	0.0198333	0.450721	OTHERS		NO PHENOTYPE
MRPS36P1	0.0181008	0.31313	OTHERS		NO PHENOTYPE
DNAJA3	0.0147962	0.454269	OTHERS		NO PHENOTYPE
PTGR3	0.011795	0.47363	OTHERS		NO PHENOTYPE
THNSL1	0.00453041	0.466581	OTHERS		NO PHENOTYPE
TAFAZZIN	0.00260364	0.51038	OTHERS		NO PHENOTYPE
LONP1	-0.00480304	0.670747	OTHERS		NO PHENOTYPE
NIPSNAP3A	-0.00574974	0.61115	OTHERS		NO PHENOTYPE
TMEM11	-0.00652464	0.514611	OTHERS		NO PHENOTYPE
CCDC90B	-0.0108309	0.56572	OTHERS		NO PHENOTYPE
GOLPH3	-0.0109293	0.47106	OTHERS		NO PHENOTYPE
SYVN1	-0.0131766	0.354827	OTHERS		NO PHENOTYPE
MACROD1	-0.0245229	0.566208	OTHERS		NO PHENOTYPE
PABPC5	-0.0346359	0.58062	OTHERS		NO PHENOTYPE
TDRKH	-0.0356685	0.794036	OTHERS		NO PHENOTYPE
DMPK	-0.044499	0.652065	OTHERS		NO PHENOTYPE
NIPSNAP3B	-0.0455129	0.624037	OTHERS		NO PHENOTYPE
MXD3	-0.0467568	0.558863	OTHERS		NO PHENOTYPE
OCIAD2	-0.0532384	0.604493	OTHERS		NO PHENOTYPE
TMEM263	-0.0602463	0.541865	OTHERS		NO PHENOTYPE
METTL15P1	-0.0675703	0.600758	OTHERS		NO PHENOTYPE
ATP5F1EP2	-0.0684231	0.419911	OTHERS		NO PHENOTYPE
NIF3L1	-0.0756109	0.630256	OTHERS		NO PHENOTYPE
ADCK1	-0.0866279	0.675691	OTHERS		NO PHENOTYPE
OPA3	-0.0873596	0.804209	OTHERS		NO PHENOTYPE
MCUR1	-0.0882661	0.744643	OTHERS		NO PHENOTYPE
COX7CP1	-0.0895483	0.467516	OTHERS		NO PHENOTYPE
RPS28	-0.0904613	0.469147	OTHERS		NO PHENOTYPE
ISOC2	-0.0962027	0.834323	OTHERS		NO PHENOTYPE
ARMCX2	-0.0964577	0.772865	OTHERS		NO PHENOTYPE
NDUFAF2P1	-0.0972934	0.480185	OTHERS		NO PHENOTYPE
NLN	-0.0993258	0.657963	OTHERS		NO PHENOTYPE
DNAJC28	-0.118465	0.678663	OTHERS		NO PHENOTYPE
ATP5MK	-0.122078	0.742561	OTHERS		NO PHENOTYPE
CHCHD5	-0.124194	0.774604	OTHERS		NO PHENOTYPE
PLGRKT	-0.127563	0.844809	OTHERS		NO PHENOTYPE
CISD1P1	-0.128971	0.52365	OTHERS		NO PHENOTYPE
ATP5MKP1	-0.13019	0.660761	OTHERS		NO PHENOTYPE
STOM	-0.132509	0.721307	OTHERS		NO PHENOTYPE
MCRIP2	-0.140504	0.74207	OTHERS		NO PHENOTYPE
DELE1	-0.144785	0.735271	OTHERS		NO PHENOTYPE
ATP5MGP2	-0.149548	0.553702	OTHERS		NO PHENOTYPE
ATP5MGP3	-0.149548	0.553702	OTHERS		NO PHENOTYPE
COX6A1P2	-0.150722	0.570215	OTHERS		NO PHENOTYPE
ATP5MJ	-0.151726	0.619163	OTHERS		NO PHENOTYPE
SETD9	-0.157455	0.798668	OTHERS		NO PHENOTYPE
GATD3	-0.167407	1.00294	OTHERS		NO PHENOTYPE
SDR39U1	-0.167548	1.00645	OTHERS		NO PHENOTYPE
FUNDC2P1	-0.170969	0.578915	OTHERS		NO PHENOTYPE
MTRFR	-0.176346	0.933715	OTHERS		NO PHENOTYPE
FBXL4	-0.183221	0.7294	OTHERS		NO PHENOTYPE
SMIM4	-0.191681	0.605683	OTHERS		NO PHENOTYPE
ALKBH7	-0.198551	1.0872	OTHERS		NO PHENOTYPE
PITRM1	-0.205619	1.04718	OTHERS		NO PHENOTYPE
TMEM143	-0.221379	1.07886	OTHERS		NO PHENOTYPE
DCAF6	-0.240213	0.66947	OTHERS		NO PHENOTYPE
DALRD3	-0.242062	0.670768	OTHERS		NO PHENOTYPE
HIGD1AP1	-0.244378	0.674249	OTHERS		NO PHENOTYPE
COX20P1	-0.253375	0.685312	OTHERS		NO PHENOTYPE
FAM162A	-0.279134	1.24174	OTHERS		NO PHENOTYPE
PPTC7	-0.282455	1.12285	OTHERS		NO PHENOTYPE
C5orf63	-0.350239	1.34656	OTHERS		MILD PHENOTYPE
STOML2	-0.361913	1.2382	OTHERS		MILD PHENOTYPE
ZNF575	-0.381357	0.827158	OTHERS		MILD PHENOTYPE
HNRNPU	-0.391554	1.20915	OTHERS		MILD PHENOTYPE
NDUFB1P1	-0.404471	0.846209	OTHERS		MILD PHENOTYPE
GTPBP6	-0.412451	1.52788	OTHERS		MILD PHENOTYPE
NDUFA5P11	-0.412775	0.854732	OTHERS		MILD PHENOTYPE
SLC25A51P1	-0.443718	1.16985	OTHERS		MILD PHENOTYPE
SDHDP2	-0.52262	0.958986	OTHERS		MILD PHENOTYPE
PYURF	-0.574992	1.30911	OTHERS		MILD PHENOTYPE
GCSHP5	-0.593265	1.28225	OTHERS		MILD PHENOTYPE
CLPX	-0.681195	2.17941	OTHERS		STRONG PHENOTYPE
SDHDP3	-0.691535	1.45267	OTHERS		STRONG PHENOTYPE
CLPP	-0.747194	2.1703	OTHERS		STRONG PHENOTYPE
RTN4IP1	-0.74995	2.01584	OTHERS		STRONG PHENOTYPE
NPC2	-0.887261	1.29506	OTHERS		STRONG PHENOTYPE
IK	-0.931175	1.35777	OTHERS		STRONG PHENOTYPE
CYCSP45	-1.11634	1.50728	OTHERS		STRONG PHENOTYPE
NDUFA4P1	-1.40984	1.90821	OTHERS		STRONG PHENOTYPE
COX7A2L	0.19415	0.887015	OXPHOS	ASSEMBLY FACTOR	NO PHENOTYPE
ATP5MC1	0.465798	1.97891	OXPHOS	CORE SUBUNIT	NO PHENOTYPE
UQCRH	0.318233	1.53465	OXPHOS	CORE SUBUNIT	NO PHENOTYPE
COX4I2	0.24053	1.13236	OXPHOS	CORE SUBUNIT	NO PHENOTYPE
ATP5MC2	0.206887	1.03726	OXPHOS	CORE SUBUNIT	NO PHENOTYPE
ATP5IF1	0.086843	0.667628	OXPHOS	CORE SUBUNIT	NO PHENOTYPE
COX7B2	0.0340266	0.494017	OXPHOS	CORE SUBUNIT	NO PHENOTYPE
ATP5MC3	0.0269312	0.529303	OXPHOS	CORE SUBUNIT	NO PHENOTYPE
ATP5F1A	0.0245803	0.450804	OXPHOS	CORE SUBUNIT	NO PHENOTYPE
COX6A2	0.0158986	0.633583	OXPHOS	CORE SUBUNIT	NO PHENOTYPE
ATP5MF	0.00665134	0.458864	OXPHOS	CORE SUBUNIT	NO PHENOTYPE
NDUFV3	-0.00586342	0.609127	OXPHOS	CORE SUBUNIT	NO PHENOTYPE
NDUFS3	-0.046596	0.553407	OXPHOS	CORE SUBUNIT	NO PHENOTYPE
COX8C	-0.0581329	0.704555	OXPHOS	CORE SUBUNIT	NO PHENOTYPE
ATP5PB	-0.0827859	0.564682	OXPHOS	CORE SUBUNIT	NO PHENOTYPE
ATP5PF	-0.0962228	0.803817	OXPHOS	CORE SUBUNIT	NO PHENOTYPE
COX6B2	-0.101931	0.672283	OXPHOS	CORE SUBUNIT	NO PHENOTYPE
ATP5F1E	-0.10321	0.662866	OXPHOS	CORE SUBUNIT	NO PHENOTYPE
NDUFA12	-0.116161	0.722465	OXPHOS	CORE SUBUNIT	NO PHENOTYPE
ATP5F1B	-0.127925	0.746475	OXPHOS	CORE SUBUNIT	NO PHENOTYPE
COX7A1	-0.136905	0.763473	OXPHOS	CORE SUBUNIT	NO PHENOTYPE
NDUFA7	-0.157947	0.915779	OXPHOS	CORE SUBUNIT	NO PHENOTYPE
UQCRB	-0.164307	0.686816	OXPHOS	CORE SUBUNIT	NO PHENOTYPE
ATP5F1D	-0.193456	0.994469	OXPHOS	CORE SUBUNIT	NO PHENOTYPE
COX5A	-0.199064	0.940573	OXPHOS	CORE SUBUNIT	NO PHENOTYPE
ATP5F1C	-0.209418	0.733669	OXPHOS	CORE SUBUNIT	NO PHENOTYPE
DMAC2L	-0.211095	0.877557	OXPHOS	CORE SUBUNIT	NO PHENOTYPE
ATP5PD	-0.223037	0.73931	OXPHOS	CORE SUBUNIT	NO PHENOTYPE
NDUFS4	-0.223483	0.89175	OXPHOS	CORE SUBUNIT	NO PHENOTYPE
NDUFS6	-0.248957	1.17246	OXPHOS	CORE SUBUNIT	NO PHENOTYPE
NDUFA5	-0.257061	0.954036	OXPHOS	CORE SUBUNIT	NO PHENOTYPE
ATP5PO	-0.293388	1.10999	OXPHOS	CORE SUBUNIT	NO PHENOTYPE
COX7B	-0.356225	1.45775	OXPHOS	CORE SUBUNIT	MILD PHENOTYPE
COX6B1	-0.361668	1.29553	OXPHOS	CORE SUBUNIT	MILD PHENOTYPE
COX5B	-0.374531	1.35761	OXPHOS	CORE SUBUNIT	MILD PHENOTYPE
COX7A2	-0.42689	1.51557	OXPHOS	CORE SUBUNIT	MILD PHENOTYPE
NDUFB3	-0.429262	1.02598	OXPHOS	CORE SUBUNIT	MILD PHENOTYPE
UQCRQ	-0.480771	1.44644	OXPHOS	CORE SUBUNIT	MILD PHENOTYPE
UQCR10	-0.482331	1.49275	OXPHOS	CORE SUBUNIT	MILD PHENOTYPE
COX8A	-0.4931	1.55011	OXPHOS	CORE SUBUNIT	MILD PHENOTYPE
COX7C	-0.515879	1.48239	OXPHOS	CORE SUBUNIT	MILD PHENOTYPE
NDUFC2	-0.534338	1.36829	OXPHOS	CORE SUBUNIT	MILD PHENOTYPE
NDUFA13	-0.556004	1.73391	OXPHOS	CORE SUBUNIT	MILD PHENOTYPE
NDUFB1	-0.581726	1.60254	OXPHOS	CORE SUBUNIT	MILD PHENOTYPE
COX6A1	-0.598222	1.48987	OXPHOS	CORE SUBUNIT	MILD PHENOTYPE
NDUFA9	-0.600626	1.6418	OXPHOS	CORE SUBUNIT	MILD PHENOTYPE
COX4I1	-0.622903	1.92602	OXPHOS	CORE SUBUNIT	STRONG PHENOTYPE
NDUFB11	-0.668152	2.03775	OXPHOS	CORE SUBUNIT	STRONG PHENOTYPE
NDUFA6	-0.678922	2.02781	OXPHOS	CORE SUBUNIT	STRONG PHENOTYPE
COX6C	-0.712296	1.86602	OXPHOS	CORE SUBUNIT	STRONG PHENOTYPE
NDUFA10	-0.724314	1.92844	OXPHOS	CORE SUBUNIT	STRONG PHENOTYPE
UQCR11	-0.736162	2.33537	OXPHOS	CORE SUBUNIT	STRONG PHENOTYPE
NDUFB10	-0.756068	1.84487	OXPHOS	CORE SUBUNIT	STRONG PHENOTYPE
NDUFB5	-0.787897	2.26235	OXPHOS	CORE SUBUNIT	STRONG PHENOTYPE
NDUFB7	-0.810186	2.43223	OXPHOS	CORE SUBUNIT	STRONG PHENOTYPE
NDUFA3	-0.832877	2.42758	OXPHOS	CORE SUBUNIT	STRONG PHENOTYPE
NDUFA2	-0.883053	2.55249	OXPHOS	CORE SUBUNIT	STRONG PHENOTYPE
NDUFB9	-0.887076	2.46397	OXPHOS	CORE SUBUNIT	STRONG PHENOTYPE
NDUFA8	-0.947733	2.50863	OXPHOS	CORE SUBUNIT	STRONG PHENOTYPE
NDUFB8	-0.965432	2.41955	OXPHOS	CORE SUBUNIT	STRONG PHENOTYPE
NDUFS5	-1.03573	2.67494	OXPHOS	CORE SUBUNIT	STRONG PHENOTYPE
NDUFA11	-1.06172	2.87918	OXPHOS	CORE SUBUNIT	STRONG PHENOTYPE
NDUFB2	-1.07089	2.84879	OXPHOS	CORE SUBUNIT	STRONG PHENOTYPE
NDUFA4	-1.09515	2.90211	OXPHOS	CORE SUBUNIT	STRONG PHENOTYPE
NDUFB6	-1.11149	3.02539	OXPHOS	CORE SUBUNIT	STRONG PHENOTYPE
NDUFB4	-1.13443	3.06443	OXPHOS	CORE SUBUNIT	STRONG PHENOTYPE
NDUFC1	-1.19495	3.36339	OXPHOS	CORE SUBUNIT	STRONG PHENOTYPE
NDUFA1	-1.37056	3.97485	OXPHOS	CORE SUBUNIT	STRONG PHENOTYPE
TMEM186	0.256493	1.19663	OXPHOS	ASSEMBLY FACTOR	NO PHENOTYPE
RAB5IF	0.244078	1.13908	OXPHOS	ASSEMBLY FACTOR	NO PHENOTYPE
ATPAF1	0.208909	0.906433	OXPHOS	ASSEMBLY FACTOR	NO PHENOTYPE
TMEM177	0.19091	0.852078	OXPHOS	ASSEMBLY FACTOR	NO PHENOTYPE
TTC19	0.188312	0.874797	OXPHOS	ASSEMBLY FACTOR	NO PHENOTYPE
FMC1	0.139926	0.715736	OXPHOS	ASSEMBLY FACTOR	NO PHENOTYPE
UQCC3	0.104929	0.611462	OXPHOS	ASSEMBLY FACTOR	NO PHENOTYPE
TMEM70	0.0976436	0.61876	OXPHOS	ASSEMBLY FACTOR	NO PHENOTYPE
COA1	0.0944187	0.570098	OXPHOS	ASSEMBLY FACTOR	NO PHENOTYPE
ATPSCKMT	0.0895406	0.677995	OXPHOS	ASSEMBLY FACTOR	NO PHENOTYPE
TMEM126B	0.0445366	0.627155	OXPHOS	ASSEMBLY FACTOR	NO PHENOTYPE
PNKD	-0.0080452	0.447651	OXPHOS	ASSEMBLY FACTOR	NO PHENOTYPE
CMC2	-0.036959	0.534056	OXPHOS	ASSEMBLY FACTOR	NO PHENOTYPE
CEP89	-0.057123	0.567365	OXPHOS	ASSEMBLY FACTOR	NO PHENOTYPE
SDHAF4	-0.0735527	0.623778	OXPHOS	ASSEMBLY FACTOR	NO PHENOTYPE
SDHAF3	-0.117436	0.766066	OXPHOS	ASSEMBLY FACTOR	NO PHENOTYPE
SDHAF2	-0.118892	0.55523	OXPHOS	ASSEMBLY FACTOR	NO PHENOTYPE
SMIM20	-0.174116	0.735064	OXPHOS	ASSEMBLY FACTOR	NO PHENOTYPE
TMEM126A	-0.183392	1.03896	OXPHOS	ASSEMBLY FACTOR	NO PHENOTYPE
CMC1	-0.209223	0.770656	OXPHOS	ASSEMBLY FACTOR	NO PHENOTYPE
NDUFAF2	-0.254544	1.08942	OXPHOS	ASSEMBLY FACTOR	NO PHENOTYPE
COA4	-0.276118	0.867648	OXPHOS	ASSEMBLY FACTOR	NO PHENOTYPE
HIGD1A	-0.297463	1.31144	OXPHOS	ASSEMBLY FACTOR	NO PHENOTYPE
COA8	-0.33966	1.14933	OXPHOS	ASSEMBLY FACTOR	MILD PHENOTYPE
BCS1L	-0.38435	1.32819	OXPHOS	ASSEMBLY FACTOR	MILD PHENOTYPE
COX20	-0.386875	1.43576	OXPHOS	ASSEMBLY FACTOR	MILD PHENOTYPE
UQCC1	-0.406554	1.29573	OXPHOS	ASSEMBLY FACTOR	MILD PHENOTYPE
LYRM2	-0.440246	1.75963	OXPHOS	ASSEMBLY FACTOR	MILD PHENOTYPE
COA5	-0.444301	1.42418	OXPHOS	ASSEMBLY FACTOR	MILD PHENOTYPE
ACAD9	-0.543619	1.45514	OXPHOS	ASSEMBLY FACTOR	MILD PHENOTYPE
ATPAF2	-0.547765	1.83605	OXPHOS	ASSEMBLY FACTOR	MILD PHENOTYPE
NDUFAF7	-0.597263	1.6194	OXPHOS	ASSEMBLY FACTOR	MILD PHENOTYPE
PET100	-0.670304	1.85981	OXPHOS	ASSEMBLY FACTOR	STRONG PHENOTYPE
COX16	-0.71387	2.08495	OXPHOS	ASSEMBLY FACTOR	STRONG PHENOTYPE
COA6	-0.714978	2.05592	OXPHOS	ASSEMBLY FACTOR	STRONG PHENOTYPE
TIMMDC1	-0.715337	1.86826	OXPHOS	ASSEMBLY FACTOR	STRONG PHENOTYPE
NDUFAF1	-0.738883	1.77951	OXPHOS	ASSEMBLY FACTOR	STRONG PHENOTYPE
ECSIT	-0.765779	2.13329	OXPHOS	ASSEMBLY FACTOR	STRONG PHENOTYPE
UQCC2	-0.783516	1.82841	OXPHOS	ASSEMBLY FACTOR	STRONG PHENOTYPE
DMAC1	-0.804089	2.2124	OXPHOS	ASSEMBLY FACTOR	STRONG PHENOTYPE
COA7	-0.813797	2.00757	OXPHOS	ASSEMBLY FACTOR	STRONG PHENOTYPE
NDUFAF3	-0.831697	1.77615	OXPHOS	ASSEMBLY FACTOR	STRONG PHENOTYPE
COX18	-0.873147	2.50547	OXPHOS	ASSEMBLY FACTOR	STRONG PHENOTYPE
LYRM7	-0.892975	2.35459	OXPHOS	ASSEMBLY FACTOR	STRONG PHENOTYPE
HIGD2A	-0.918291	2.38734	OXPHOS	ASSEMBLY FACTOR	STRONG PHENOTYPE
PET117	-0.918893	2.57533	OXPHOS	ASSEMBLY FACTOR	STRONG PHENOTYPE
NDUFAF6	-0.958292	2.78657	OXPHOS	ASSEMBLY FACTOR	STRONG PHENOTYPE
DMAC2	-0.958624	2.16853	OXPHOS	ASSEMBLY FACTOR	STRONG PHENOTYPE
NDUFAF4	-1.02221	2.64411	OXPHOS	ASSEMBLY FACTOR	STRONG PHENOTYPE
NDUFAF5	-1.07842	2.71635	OXPHOS	ASSEMBLY FACTOR	STRONG PHENOTYPE
SURF1	-1.1287	3.10724	OXPHOS	ASSEMBLY FACTOR	STRONG PHENOTYPE
NDUFAF8	-1.15471	3.00159	OXPHOS	ASSEMBLY FACTOR	STRONG PHENOTYPE
SDHAF1	-1.38229	3.80801	OXPHOS	ASSEMBLY FACTOR	STRONG PHENOTYPE
FOXRED1	-1.6452	4.96659	OXPHOS	ASSEMBLY FACTOR	STRONG PHENOTYPE
ATP5MG	-0.170736	0.997482	OXPHOS, DYNAMICS AND SURVEILLANCE	CORE SUBUNIT, CRISTAE FORMATION	NO PHENOTYPE
ATP5ME	-0.421567	1.31435	OXPHOS, DYNAMICS AND SURVEILLANCE	CORE SUBUNIT, CRISTAE FORMATION	MILD PHENOTYPE
NDUFAB1	-0.462673	1.46372	OXPHOS, METABOLISM	CORE SUBUNIT, LIPID METABOLISM, METAL AND COFACTOR METABOLISM	MILD PHENOTYPE
CYC1	-0.918091	2.70028	OXPHOS, METABOLISM	CORE SUBUNIT, ELECTRON CARRIER, METAL AND COFACTOR METABOLISM	STRONG PHENOTYPE
SDHD	-0.624797	1.96802	OXPHOS, METABOLISM	CORE SUBUNIT, CARBOHYDRATE METABOLISM, METAL AND COFACTOR METABOLISM	STRONG PHENOTYPE
SDHC	-0.658771	1.78822	OXPHOS, METABOLISM	CORE SUBUNIT, CARBOHYDRATE METABOLISM, METAL AND COFACTOR METABOLISM	STRONG PHENOTYPE
SDHB	-0.839619	2.03758	OXPHOS, METABOLISM	CORE SUBUNIT, CARBOHYDRATE METABOLISM, METAL AND COFACTOR METABOLISM	STRONG PHENOTYPE
NDUFS8	-0.337392	0.976859	OXPHOS, METABOLISM	CORE SUBUNIT, METAL AND COFACTOR METABOLISM	MILD PHENOTYPE
NDUFV1	-0.594205	1.51676	OXPHOS, METABOLISM	CORE SUBUNIT, METAL AND COFACTOR METABOLISM	MILD PHENOTYPE
NDUFS7	-0.603376	1.96423	OXPHOS, METABOLISM	CORE SUBUNIT, METAL AND COFACTOR METABOLISM	MILD PHENOTYPE
HCCS	-0.686467	1.90358	OXPHOS, METABOLISM	CORE SUBUNIT, METAL AND COFACTOR METABOLISM	STRONG PHENOTYPE
NDUFS2	-0.729321	1.81935	OXPHOS, METABOLISM	CORE SUBUNIT, METAL AND COFACTOR METABOLISM	STRONG PHENOTYPE
NDUFS1	-0.763664	2.32988	OXPHOS, METABOLISM	CORE SUBUNIT, METAL AND COFACTOR METABOLISM	STRONG PHENOTYPE
NDUFV2	-0.82972	1.99625	OXPHOS, METABOLISM	CORE SUBUNIT, METAL AND COFACTOR METABOLISM	STRONG PHENOTYPE
UQCRFS1	-1.04187	2.93668	OXPHOS, METABOLISM	CORE SUBUNIT, METAL AND COFACTOR METABOLISM	STRONG PHENOTYPE
COX19	-0.435006	1.1364	OXPHOS, METABOLISM	ASSEMBLY FACTOR, METAL AND COFACTOR METABOLISM	MILD PHENOTYPE
COX11	-0.468719	1.02594	OXPHOS, METABOLISM	ASSEMBLY FACTOR, METAL AND COFACTOR METABOLISM	MILD PHENOTYPE
COX10	-0.475156	1.52322	OXPHOS, METABOLISM	ASSEMBLY FACTOR, METAL AND COFACTOR METABOLISM	MILD PHENOTYPE
SCO2	-0.583267	1.66557	OXPHOS, METABOLISM	ASSEMBLY FACTOR, METAL AND COFACTOR METABOLISM	MILD PHENOTYPE
COX17	-0.7182	1.92485	OXPHOS, METABOLISM	ASSEMBLY FACTOR, METAL AND COFACTOR METABOLISM	STRONG PHENOTYPE
SCO1	-0.77557	2.28998	OXPHOS, METABOLISM	ASSEMBLY FACTOR, METAL AND COFACTOR METABOLISM	STRONG PHENOTYPE
COX15	-0.816376	2.16087	OXPHOS, METABOLISM	ASSEMBLY FACTOR, METAL AND COFACTOR METABOLISM	STRONG PHENOTYPE
NUBPL	-0.855822	2.40768	OXPHOS, METABOLISM	ASSEMBLY FACTOR, METAL AND COFACTOR METABOLISM	STRONG PHENOTYPE
SDHA	0.1	1.01516	OXPHOS, METABOLISM	CORE SUBUNIT, CARBOHYDRATE METABOLISM	NO PHENOTYPE
CYCS	-0.525469	1.61044	OXPHOS, METABOLISM, DYNAMICS AND SURVEILLANCE	CORE SUBUNIT, ELECTRON CARRIER, METAL AND COFACTOR METABOLISM, APOPTOSIS	MILD PHENOTYPE
COX14	-0.399213	1.19184	OXPHOS, MITOCHONDRIAL CENTRAL DOGMA	ASSEMBLY FACTOR, TRANSLATION	MILD PHENOTYPE
COA3	-0.650378	1.92048	OXPHOS, MITOCHONDRIAL CENTRAL DOGMA	ASSEMBLY FACTOR, TRANSLATION	STRONG PHENOTYPE
TACO1	-0.793865	2.3738	OXPHOS, MITOCHONDRIAL CENTRAL DOGMA	ASSEMBLY FACTOR, TRANSLATION	STRONG PHENOTYPE
TIMM21	-0.506864	1.66541	OXPHOS, TRANSPORT	ASSEMBLY FACTOR, TRANSLATION, PROTEIN IMPORT	MILD PHENOTYPE
UQCRC2	-0.510957	1.33612	OXPHOS, TRANSPORT	CORE SUBUNIT, PROTEIN IMPORT	MILD PHENOTYPE
UQCRC1	-0.704898	2.12634	OXPHOS, TRANSPORT	CORE SUBUNIT, PROTEIN IMPORT	STRONG PHENOTYPE
AIFM1	0.368603	1.84072	OXPHOS, TRANSPORT, DYNAMICS AND SURVEILLANCE	ASSEMBLY FACTOR, PROTEIN IMPORT, APOPTOSIS	NO PHENOTYPE
NLRX1	0.116171	0.641956	SIGNALING	IMMUNE RESPONSE	NO PHENOTYPE
MAVS	0.0550589	0.541059	SIGNALING	IMMUNE RESPONSE	NO PHENOTYPE
C1QBP	-0.266825	0.870252	SIGNALING	IMMUNE RESPONSE	NO PHENOTYPE
AKAP1	0.293309	1.24185	SIGNALING	cAMP-PKA SIGNALING	NO PHENOTYPE
AKAP10	0.289209	1.49854	SIGNALING	cAMP-PKA SIGNALING	NO PHENOTYPE
PDE2A	0.258288	1.24187	SIGNALING	cAMP-PKA SIGNALING	NO PHENOTYPE
ADCY10	0.0945982	0.702028	SIGNALING	cAMP-PKA SIGNALING	NO PHENOTYPE
SPHKAP	0.0809343	0.610417	SIGNALING	cAMP-PKA SIGNALING	NO PHENOTYPE
PRKACA	-0.0361038	0.642374	SIGNALING	cAMP-PKA SIGNALING	NO PHENOTYPE
LETM1	0.347424	1.60935	SIGNALING	CALCIUM HOMEOSTASIS	NO PHENOTYPE
EFHD1	0.232546	0.976286	SIGNALING	CALCIUM HOMEOSTASIS	NO PHENOTYPE
PPIF	0.169414	0.789002	SIGNALING	CALCIUM HOMEOSTASIS	NO PHENOTYPE
SLC25A33	0.231648	1.02223	TRANSPORT	SMALL MOLECULE TRANSPORT, NUCLEOTIDE METABOLISM	NO PHENOTYPE
SLC25A36	0.140716	0.681263	TRANSPORT	SMALL MOLECULE TRANSPORT, NUCLEOTIDE METABOLISM	NO PHENOTYPE
SLC25A41	-0.110512	0.79327	TRANSPORT	SMALL MOLECULE TRANSPORT, NUCLEOTIDE METABOLISM	NO PHENOTYPE
ROMO1	0.739486	3.84546	TRANSPORT	PROTEIN IMPORT, SMALL MOLECULE TRANSPORT	NO PHENOTYPE
SLC25A39	0.514287	2.77944	TRANSPORT	SMALL MOLECULE TRANSPORT	NO PHENOTYPE
SLC25A22	0.41713	2.14627	TRANSPORT	SMALL MOLECULE TRANSPORT	NO PHENOTYPE
VDAC2	0.350719	1.76463	TRANSPORT	SMALL MOLECULE TRANSPORT	NO PHENOTYPE
LETMD1	0.312287	1.50442	TRANSPORT	SMALL MOLECULE TRANSPORT	NO PHENOTYPE
ABCA9	0.279186	1.37894	TRANSPORT	SMALL MOLECULE TRANSPORT	NO PHENOTYPE
UCP2	0.253286	1.03916	TRANSPORT	SMALL MOLECULE TRANSPORT	NO PHENOTYPE
ABCD2	0.24637	1.03294	TRANSPORT	SMALL MOLECULE TRANSPORT	NO PHENOTYPE
MTCH1	0.245597	1.08701	TRANSPORT	SMALL MOLECULE TRANSPORT	NO PHENOTYPE
ABCD3	0.219491	1.01958	TRANSPORT	SMALL MOLECULE TRANSPORT	NO PHENOTYPE
UCP3	0.203315	0.956727	TRANSPORT	SMALL MOLECULE TRANSPORT	NO PHENOTYPE
SLC25A35	0.194534	0.906753	TRANSPORT	SMALL MOLECULE TRANSPORT	NO PHENOTYPE
MRS2	0.184511	0.791585	TRANSPORT	SMALL MOLECULE TRANSPORT	NO PHENOTYPE
SLC25A27	0.166219	0.746911	TRANSPORT	SMALL MOLECULE TRANSPORT	NO PHENOTYPE
SLC25A45	0.154997	0.731698	TRANSPORT	SMALL MOLECULE TRANSPORT	NO PHENOTYPE
SLC25A40	0.150294	0.849349	TRANSPORT	SMALL MOLECULE TRANSPORT	NO PHENOTYPE
ABCD1	0.13226	0.760994	TRANSPORT	SMALL MOLECULE TRANSPORT	NO PHENOTYPE
SLC25A43	0.122687	0.743599	TRANSPORT	SMALL MOLECULE TRANSPORT	NO PHENOTYPE
SFXN2	0.0976723	0.712765	TRANSPORT	SMALL MOLECULE TRANSPORT	NO PHENOTYPE
SLC25A16	0.0695997	0.54319	TRANSPORT	SMALL MOLECULE TRANSPORT	NO PHENOTYPE
SLC25A18	0.0668869	0.559985	TRANSPORT	SMALL MOLECULE TRANSPORT	NO PHENOTYPE
UCP1	0.0492796	0.500994	TRANSPORT	SMALL MOLECULE TRANSPORT	NO PHENOTYPE
MPV17	0.0392026	0.589615	TRANSPORT	SMALL MOLECULE TRANSPORT	NO PHENOTYPE
SLC25A34	0.0345298	0.530444	TRANSPORT	SMALL MOLECULE TRANSPORT	NO PHENOTYPE
SLC25A47	-0.00150253	0.512745	TRANSPORT	SMALL MOLECULE TRANSPORT	NO PHENOTYPE
ABCB8	-0.0116936	0.461661	TRANSPORT	SMALL MOLECULE TRANSPORT	NO PHENOTYPE
MPV17L	-0.0329895	0.642583	TRANSPORT	SMALL MOLECULE TRANSPORT	NO PHENOTYPE
SLC25A48	-0.0393505	0.490388	TRANSPORT	SMALL MOLECULE TRANSPORT	NO PHENOTYPE
SLC30A9	-0.0899779	0.675947	TRANSPORT	SMALL MOLECULE TRANSPORT	NO PHENOTYPE
SLC25A26	-0.109869	0.594923	TRANSPORT	SMALL MOLECULE TRANSPORT	NO PHENOTYPE
SLC25A53	-0.143183	0.682127	TRANSPORT	SMALL MOLECULE TRANSPORT	NO PHENOTYPE
CCDC51	-0.221593	1.02869	TRANSPORT	SMALL MOLECULE TRANSPORT	NO PHENOTYPE
SFXN4	-0.588543	1.67952	TRANSPORT	SMALL MOLECULE TRANSPORT	MILD PHENOTYPE
TIMM8A	0.448193	1.98501	TRANSPORT	PROTEIN IMPORT	NO PHENOTYPE
CHCHD4	0.443606	2.10435	TRANSPORT	PROTEIN IMPORT	NO PHENOTYPE
NRDC	0.433497	1.9832	TRANSPORT	PROTEIN IMPORT	NO PHENOTYPE
TIMM44	0.411283	1.72144	TRANSPORT	PROTEIN IMPORT	NO PHENOTYPE
PMPCA	0.405643	1.85789	TRANSPORT	PROTEIN IMPORT	NO PHENOTYPE
TOMM6	0.36871	1.76381	TRANSPORT	PROTEIN IMPORT	NO PHENOTYPE
TIMM13	0.366109	1.6802	TRANSPORT	PROTEIN IMPORT	NO PHENOTYPE
DNAJC19	0.338131	1.45276	TRANSPORT	PROTEIN IMPORT	NO PHENOTYPE
PMPCB	0.31932	1.44646	TRANSPORT	PROTEIN IMPORT	NO PHENOTYPE
PAM16	0.304746	1.20591	TRANSPORT	PROTEIN IMPORT	NO PHENOTYPE
GFER	0.261507	1.25772	TRANSPORT	PROTEIN IMPORT	NO PHENOTYPE
TOMM34	0.252537	1.16395	TRANSPORT	PROTEIN IMPORT	NO PHENOTYPE
TIMM8B	0.217622	0.98971	TRANSPORT	PROTEIN IMPORT	NO PHENOTYPE
TIMM22	0.174283	0.874054	TRANSPORT	PROTEIN IMPORT	NO PHENOTYPE
TIMM10	0.173941	0.891445	TRANSPORT	PROTEIN IMPORT	NO PHENOTYPE
DNAJC15	0.153958	0.822905	TRANSPORT	PROTEIN IMPORT	NO PHENOTYPE
TIMM9	0.152503	0.697641	TRANSPORT	PROTEIN IMPORT	NO PHENOTYPE
TIMM17B	0.144748	0.83428	TRANSPORT	PROTEIN IMPORT	NO PHENOTYPE
TIMM10B	0.0984602	0.618434	TRANSPORT	PROTEIN IMPORT	NO PHENOTYPE
TOMM20	0.0930888	0.848813	TRANSPORT	PROTEIN IMPORT	NO PHENOTYPE
TIMM23	0.0736702	0.673689	TRANSPORT	PROTEIN IMPORT	NO PHENOTYPE
TOMM20L	0.0576391	0.573739	TRANSPORT	PROTEIN IMPORT	NO PHENOTYPE
TOMM40L	0.00160696	0.544388	TRANSPORT	PROTEIN IMPORT	NO PHENOTYPE
TIMM29	0.000977392	0.465712	TRANSPORT	PROTEIN IMPORT	NO PHENOTYPE
IMMP1L	-0.0199124	0.607044	TRANSPORT	PROTEIN IMPORT	NO PHENOTYPE
XPNPEP3	-0.0602812	0.596482	TRANSPORT	PROTEIN IMPORT	NO PHENOTYPE
TIMM50	-0.168522	0.697362	TRANSPORT	PROTEIN IMPORT	NO PHENOTYPE
IMMP2L	-0.201229	1.06176	TRANSPORT	PROTEIN IMPORT	NO PHENOTYPE
TOMM5	-0.250768	1.19266	TRANSPORT	PROTEIN IMPORT	NO PHENOTYPE
TOMM40	-0.276648	1.15796	TRANSPORT	PROTEIN IMPORT	NO PHENOTYPE
TIMM17A	-0.352259	1.45272	TRANSPORT	PROTEIN IMPORT	MILD PHENOTYPE
MIPEP	-0.365856	1.18067	TRANSPORT	PROTEIN IMPORT	MILD PHENOTYPE
TOMM70	-0.402895	1.68957	TRANSPORT	PROTEIN IMPORT	MILD PHENOTYPE
TOMM22	-0.54262	1.83022	TRANSPORT	PROTEIN IMPORT	MILD PHENOTYPE
TOMM7	-0.0183871	0.461599	TRANSPORT, DYNAMICS AND SURVEILLANCE	PROTEIN IMPORT, MITOPHAGY	NO PHENOTYPE
SLC25A46	-0.0696815	0.476621	TRANSPORT, DYNAMICS AND SURVEILLANCE	SMALL MOLECULE TRANSPORT, FISSION, INTRAMITOCHONDRIAL MEMBRANE INTERACTIONS	NO PHENOTYPE
DNAJC11	0.260549	1.14033	TRANSPORT, DYNAMICS AND SURVEILLANCE	PROTEIN IMPORT, INTRAMITOCHONDRIAL MEMBRANE INTERACTIONS	NO PHENOTYPE
SAMM50	0.221877	0.976734	TRANSPORT, DYNAMICS AND SURVEILLANCE	PROTEIN IMPORT, INTRAMITOCHONDRIAL MEMBRANE INTERACTIONS	NO PHENOTYPE
MTX1	0.104957	0.70387	TRANSPORT, DYNAMICS AND SURVEILLANCE	PROTEIN IMPORT, INTRAMITOCHONDRIAL MEMBRANE INTERACTIONS	NO PHENOTYPE
MTX2	0.0213582	0.457657	TRANSPORT, DYNAMICS AND SURVEILLANCE	PROTEIN IMPORT, INTRAMITOCHONDRIAL MEMBRANE INTERACTIONS	NO PHENOTYPE
MTCH2	0.281125	1.37527	TRANSPORT, DYNAMICS AND SURVEILLANCE	SMALL MOLECULE TRANSPORT, FUSION	NO PHENOTYPE
VDAC1	0.161598	0.741178	TRANSPORT, DYNAMICS AND SURVEILLANCE, SIGNALING	SMALL MOLECULE TRANSPORT, ORGANELLE CONTACT SITES, CALCIUM HOMEOSTASIS	NO PHENOTYPE
SLC25A38	0.160969	0.732655	TRANSPORT, METABOLISM	SMALL MOLECULE TRANSPORT, METAL AND COFACTOR METABOLISM, PROTEIN METABOLISM, VITAMIN METABOLISM	NO PHENOTYPE
SFXN3	0.0783593	0.599649	TRANSPORT, METABOLISM	SMALL MOLECULE TRANSPORT, PROTEIN METABOLISM, VITAMIN METABOLISM	NO PHENOTYPE
SFXN1	-0.174106	0.870433	TRANSPORT, METABOLISM	SMALL MOLECULE TRANSPORT, PROTEIN METABOLISM, VITAMIN METABOLISM	NO PHENOTYPE
SLC25A32	0.0507831	0.536197	TRANSPORT, METABOLISM	SMALL MOLECULE TRANSPORT, VITAMIN METABOLISM	NO PHENOTYPE
SLC25A19	-0.700314	1.40144	TRANSPORT, METABOLISM	SMALL MOLECULE TRANSPORT, VITAMIN METABOLISM	STRONG PHENOTYPE
SLC25A14	0.1198	0.699474	TRANSPORT, METABOLISM	SMALL MOLECULE TRANSPORT, SULFUR METABOLISM	NO PHENOTYPE
SLC25A30	-0.11112	0.678143	TRANSPORT, METABOLISM	SMALL MOLECULE TRANSPORT, SULFUR METABOLISM	NO PHENOTYPE
SLC25A21	0.0905693	0.596712	TRANSPORT, METABOLISM	SMALL MOLECULE TRANSPORT, PROTEIN METABOLISM	NO PHENOTYPE
SLC25A15	0.0252486	0.489355	TRANSPORT, METABOLISM	SMALL MOLECULE TRANSPORT, PROTEIN METABOLISM	NO PHENOTYPE
SLC25A44	0.0251682	0.612322	TRANSPORT, METABOLISM	SMALL MOLECULE TRANSPORT, PROTEIN METABOLISM	NO PHENOTYPE
SLC25A29	-0.0687862	0.662909	TRANSPORT, METABOLISM	SMALL MOLECULE TRANSPORT, PROTEIN METABOLISM	NO PHENOTYPE
SLC25A20	-0.0170421	0.52816	TRANSPORT, METABOLISM	SMALL MOLECULE TRANSPORT, LIPID METABOLISM, METAL AND COFACTOR METABOLISM	NO PHENOTYPE
ABCB7	0.512787	2.76162	TRANSPORT, METABOLISM	SMALL MOLECULE TRANSPORT, METAL AND COFACTOR METABOLISM	NO PHENOTYPE
ABCB6	0.0782545	0.535178	TRANSPORT, METABOLISM	SMALL MOLECULE TRANSPORT, METAL AND COFACTOR METABOLISM	NO PHENOTYPE
ABCB10	0.0305791	0.462113	TRANSPORT, METABOLISM	SMALL MOLECULE TRANSPORT, METAL AND COFACTOR METABOLISM	NO PHENOTYPE
SLC25A52	-0.0221514	0.586392	TRANSPORT, METABOLISM	SMALL MOLECULE TRANSPORT, METAL AND COFACTOR METABOLISM	NO PHENOTYPE
SLC25A42	-0.0820418	0.56621	TRANSPORT, METABOLISM	SMALL MOLECULE TRANSPORT, METAL AND COFACTOR METABOLISM	NO PHENOTYPE
SLC25A37	-0.138976	0.827218	TRANSPORT, METABOLISM	SMALL MOLECULE TRANSPORT, METAL AND COFACTOR METABOLISM	NO PHENOTYPE
SLC25A28	-0.207411	0.829551	TRANSPORT, METABOLISM	SMALL MOLECULE TRANSPORT, METAL AND COFACTOR METABOLISM	NO PHENOTYPE
SLC25A51	-0.829854	2.24427	TRANSPORT, METABOLISM	SMALL MOLECULE TRANSPORT, METAL AND COFACTOR METABOLISM	STRONG PHENOTYPE
GRPEL1	0.600321	3.16957	TRANSPORT, METABOLISM	PROTEIN IMPORT, METAL AND COFACTOR METABOLISM	NO PHENOTYPE
GRPEL2	-0.0712194	0.791101	TRANSPORT, METABOLISM	PROTEIN IMPORT, METAL AND COFACTOR METABOLISM	NO PHENOTYPE
SLC25A1	-1.27319	3.55375	TRANSPORT, METABOLISM	SMALL MOLECULE TRANSPORT, CARBOHYDRATE METABOLISM, LIPID METABOLISM	STRONG PHENOTYPE
STARD7	-0.444207	1.23926	TRANSPORT, METABOLISM	SMALL MOLECULE TRANSPORT, LIPID METABOLISM	MILD PHENOTYPE
AGK	-0.274804	1.06501	TRANSPORT, METABOLISM	PROTEIN IMPORT, LIPID METABOLISM	NO PHENOTYPE
SLC25A11	0.269648	1.37432	TRANSPORT, METABOLISM	SMALL MOLECULE TRANSPORT, CARBOHYDRATE METABOLISM	NO PHENOTYPE
SFXN5	0.127227	0.667276	TRANSPORT, METABOLISM	SMALL MOLECULE TRANSPORT, CARBOHYDRATE METABOLISM	NO PHENOTYPE
MPC1L	0.0366167	0.466152	TRANSPORT, METABOLISM	SMALL MOLECULE TRANSPORT, CARBOHYDRATE METABOLISM	NO PHENOTYPE
SLC25A10	-0.0057069	0.460891	TRANSPORT, METABOLISM	SMALL MOLECULE TRANSPORT, CARBOHYDRATE METABOLISM	NO PHENOTYPE
MPC2	-0.275871	1.21778	TRANSPORT, METABOLISM	SMALL MOLECULE TRANSPORT, CARBOHYDRATE METABOLISM	NO PHENOTYPE
MPC1	-0.465232	1.564	TRANSPORT, METABOLISM	SMALL MOLECULE TRANSPORT, CARBOHYDRATE METABOLISM	MILD PHENOTYPE
SLC25A12	0.127715	0.75347	TRANSPORT, METABOLISM, SIGNALING	SMALL MOLECULE TRANSPORT, CARBOHYDRATE METABOLISM, PROTEIN METABOLISM, CALCIUM HOMEOSTASIS	NO PHENOTYPE
SLC25A13	0.0336324	0.473979	TRANSPORT, METABOLISM, SIGNALING	SMALL MOLECULE TRANSPORT, CARBOHYDRATE METABOLISM, PROTEIN METABOLISM, CALCIUM HOMEOSTASIS	NO PHENOTYPE
SLC25A3	-0.629233	1.88724	TRANSPORT, METABOLISM, SIGNALING	SMALL MOLECULE TRANSPORT, METAL AND COFACTOR METABOLISM, CALCIUM HOMEOSTASIS	STRONG PHENOTYPE
SLC25A24	0.148781	0.762925	TRANSPORT, SIGNALING	SMALL MOLECULE TRANSPORT, NUCLEOTIDE METABOLISM, CALCIUM HOMEOSTASIS	NO PHENOTYPE
SLC25A6	0.133711	0.658126	TRANSPORT, SIGNALING	SMALL MOLECULE TRANSPORT, NUCLEOTIDE METABOLISM, CALCIUM HOMEOSTASIS	NO PHENOTYPE
SLC25A25	0.133288	0.773712	TRANSPORT, SIGNALING	SMALL MOLECULE TRANSPORT, NUCLEOTIDE METABOLISM, CALCIUM HOMEOSTASIS	NO PHENOTYPE
SLC25A31	0.129187	0.644921	TRANSPORT, SIGNALING	SMALL MOLECULE TRANSPORT, NUCLEOTIDE METABOLISM, CALCIUM HOMEOSTASIS	NO PHENOTYPE
SLC25A4	0.0162758	0.577012	TRANSPORT, SIGNALING	SMALL MOLECULE TRANSPORT, NUCLEOTIDE METABOLISM, CALCIUM HOMEOSTASIS	NO PHENOTYPE
SLC25A23	-0.0896836	0.828253	TRANSPORT, SIGNALING	SMALL MOLECULE TRANSPORT, NUCLEOTIDE METABOLISM, CALCIUM HOMEOSTASIS	NO PHENOTYPE
SLC25A5	-0.268273	0.999168	TRANSPORT, SIGNALING	SMALL MOLECULE TRANSPORT, NUCLEOTIDE METABOLISM, CALCIUM HOMEOSTASIS	NO PHENOTYPE
MCU	0.235301	1.01106	TRANSPORT, SIGNALING	SMALL MOLECULE TRANSPORT, CALCIUM HOMEOSTASIS	NO PHENOTYPE
VDAC3	0.233375	1.00857	TRANSPORT, SIGNALING	SMALL MOLECULE TRANSPORT, CALCIUM HOMEOSTASIS	NO PHENOTYPE
SMDT1	0.215231	0.927645	TRANSPORT, SIGNALING	SMALL MOLECULE TRANSPORT, CALCIUM HOMEOSTASIS	NO PHENOTYPE
MICU3	0.204246	0.978422	TRANSPORT, SIGNALING	SMALL MOLECULE TRANSPORT, CALCIUM HOMEOSTASIS	NO PHENOTYPE
MICU2	0.159493	0.894464	TRANSPORT, SIGNALING	SMALL MOLECULE TRANSPORT, CALCIUM HOMEOSTASIS	NO PHENOTYPE
SLC8B1	0.143441	0.707267	TRANSPORT, SIGNALING	SMALL MOLECULE TRANSPORT, CALCIUM HOMEOSTASIS	NO PHENOTYPE
MCUB	0.137957	0.773897	TRANSPORT, SIGNALING	SMALL MOLECULE TRANSPORT, CALCIUM HOMEOSTASIS	NO PHENOTYPE
MICU1	0.0160398	0.575644	TRANSPORT, SIGNALING	SMALL MOLECULE TRANSPORT, CALCIUM HOMEOSTASIS	NO PHENOTYPE

## Sheet: 2 weeks
Gene Symbol	Average LFC	Average -log(p-values)	Pathway	Subpathway	PHENOTYPE
ARMC10	0.593452	1.81698	DYNAMICS AND SURVEILLANCE	FISSION	NO PHENOTYPE
MYO19	0.54906	1.57876	DYNAMICS AND SURVEILLANCE	TRAFFICKING	NO PHENOTYPE
MGARP	0.184556	0.696155	DYNAMICS AND SURVEILLANCE	TRAFFICKING	NO PHENOTYPE
ARMCX1	0.11193	0.593194	DYNAMICS AND SURVEILLANCE	TRAFFICKING	NO PHENOTYPE
ARMCX3	0.0779554	0.61475	DYNAMICS AND SURVEILLANCE	TRAFFICKING	NO PHENOTYPE
FKBP8	-0.0542238	0.548253	DYNAMICS AND SURVEILLANCE	MITOPHAGY, ORGANELLE CONTACT SITES	NO PHENOTYPE
MFN2	0.303319	1.08975	DYNAMICS AND SURVEILLANCE	FUSION, ORGANELLE CONTACT SITES	NO PHENOTYPE
MIGA2	0.296717	0.920501	DYNAMICS AND SURVEILLANCE	FUSION, ORGANELLE CONTACT SITES	NO PHENOTYPE
MFN1	-0.156472	0.69035	DYNAMICS AND SURVEILLANCE	FUSION, ORGANELLE CONTACT SITES	NO PHENOTYPE
SPIRE1	-0.11543	0.740347	DYNAMICS AND SURVEILLANCE	FUSION, ORGANELLE CONTACT SITES	NO PHENOTYPE
STX17	-0.397863	1.162	DYNAMICS AND SURVEILLANCE	FISSION, ORGANELLE CONTACT SITES	MILD PHENOTYPE
AHCYL1	1.27327	4.30897	DYNAMICS AND SURVEILLANCE	ORGANELLE CONTACT SITES	NO PHENOTYPE
FUNDC2	-0.155491	0.650852	DYNAMICS AND SURVEILLANCE	ORGANELLE CONTACT SITES	NO PHENOTYPE
SYNJ2BP	-0.171869	0.685946	DYNAMICS AND SURVEILLANCE	ORGANELLE CONTACT SITES	NO PHENOTYPE
RMDN3	-0.217835	0.639939	DYNAMICS AND SURVEILLANCE	ORGANELLE CONTACT SITES	NO PHENOTYPE
PIGBOS1	-0.219959	0.828713	DYNAMICS AND SURVEILLANCE	ORGANELLE CONTACT SITES	NO PHENOTYPE
BCL2L13	-0.054031	0.49368	DYNAMICS AND SURVEILLANCE	APOPTOSIS, MITOPHAGY	NO PHENOTYPE
VPS13D	0.256945	0.950787	DYNAMICS AND SURVEILLANCE	MITOPHAGY	NO PHENOTYPE
PARK7	0.226135	0.890001	DYNAMICS AND SURVEILLANCE	MITOPHAGY	NO PHENOTYPE
PARL	0.197153	0.675265	DYNAMICS AND SURVEILLANCE	MITOPHAGY	NO PHENOTYPE
NIPSNAP2	0.194417	0.904756	DYNAMICS AND SURVEILLANCE	MITOPHAGY	NO PHENOTYPE
PINK1	0.187559	0.736217	DYNAMICS AND SURVEILLANCE	MITOPHAGY	NO PHENOTYPE
USP30	0.146395	0.603843	DYNAMICS AND SURVEILLANCE	MITOPHAGY	NO PHENOTYPE
PGAM5	0.0843106	0.580526	DYNAMICS AND SURVEILLANCE	MITOPHAGY	NO PHENOTYPE
PRKN	0.0668171	0.641731	DYNAMICS AND SURVEILLANCE	MITOPHAGY	NO PHENOTYPE
FUNDC1	-0.0365448	0.538199	DYNAMICS AND SURVEILLANCE	MITOPHAGY	NO PHENOTYPE
NIPSNAP1	-0.335035	0.919428	DYNAMICS AND SURVEILLANCE	MITOPHAGY	MILD PHENOTYPE
MARCHF5	-0.401463	1.21744	DYNAMICS AND SURVEILLANCE	MITOPHAGY	MILD PHENOTYPE
CHCHD3	-0.236531	0.777211	DYNAMICS AND SURVEILLANCE	CRISTAE FORMATION, INTRAMITOCHONDRIAL MEMBRANE INTERACTIONS	NO PHENOTYPE
MTX3	-0.371918	0.991105	DYNAMICS AND SURVEILLANCE	INTRAMITOCHONDRIAL MEMBRANE INTERACTIONS	MILD PHENOTYPE
OMA1	0.123038	0.605838	DYNAMICS AND SURVEILLANCE	FISSION, FUSION	NO PHENOTYPE
OPA1	0.578673	1.81297	DYNAMICS AND SURVEILLANCE	CRISTAE FORMATION, FUSION	NO PHENOTYPE
ARL2	0.320188	1.04826	DYNAMICS AND SURVEILLANCE	FUSION	NO PHENOTYPE
MIGA1	0.173123	0.756566	DYNAMICS AND SURVEILLANCE	FUSION	NO PHENOTYPE
DNM1L	0.320145	0.935964	DYNAMICS AND SURVEILLANCE	FISSION	NO PHENOTYPE
MTFR2	0.250021	0.841298	DYNAMICS AND SURVEILLANCE	FISSION	NO PHENOTYPE
FIS1	0.19902	0.820107	DYNAMICS AND SURVEILLANCE	FISSION	NO PHENOTYPE
MFF	0.124882	0.584454	DYNAMICS AND SURVEILLANCE	FISSION	NO PHENOTYPE
MIEF2	0.0656658	0.618081	DYNAMICS AND SURVEILLANCE	FISSION	NO PHENOTYPE
MTFR1	0.0135561	0.451715	DYNAMICS AND SURVEILLANCE	FISSION	NO PHENOTYPE
MUL1	-0.0738979	0.591079	DYNAMICS AND SURVEILLANCE	FISSION	NO PHENOTYPE
MTFP1	-0.232771	0.726117	DYNAMICS AND SURVEILLANCE	FISSION	NO PHENOTYPE
RAB24	-0.372684	0.913152	DYNAMICS AND SURVEILLANCE	FISSION	MILD PHENOTYPE
APOOL	-0.0404742	0.542056	DYNAMICS AND SURVEILLANCE	CRISTAE FORMATION	NO PHENOTYPE
CHCHD6	-0.108969	0.555197	DYNAMICS AND SURVEILLANCE	CRISTAE FORMATION	NO PHENOTYPE
IMMT	-0.151404	0.593911	DYNAMICS AND SURVEILLANCE	CRISTAE FORMATION	NO PHENOTYPE
APOO	-0.198901	0.617146	DYNAMICS AND SURVEILLANCE	CRISTAE FORMATION	NO PHENOTYPE
MICOS13	-0.242861	0.814708	DYNAMICS AND SURVEILLANCE	CRISTAE FORMATION	NO PHENOTYPE
MICOS10	-0.530338	1.36915	DYNAMICS AND SURVEILLANCE	CRISTAE FORMATION	MILD PHENOTYPE
BAX	1.08512	3.87099	DYNAMICS AND SURVEILLANCE	APOPTOSIS	NO PHENOTYPE
PMAIP1	0.880769	2.42929	DYNAMICS AND SURVEILLANCE	APOPTOSIS	NO PHENOTYPE
BCL2L11	0.633129	1.58888	DYNAMICS AND SURVEILLANCE	APOPTOSIS	NO PHENOTYPE
STYXL1	0.466636	1.54215	DYNAMICS AND SURVEILLANCE	APOPTOSIS	NO PHENOTYPE
HTRA2	0.464953	1.29182	DYNAMICS AND SURVEILLANCE	APOPTOSIS	NO PHENOTYPE
SEPTIN4	0.39419	1.18288	DYNAMICS AND SURVEILLANCE	APOPTOSIS	NO PHENOTYPE
BOK	0.356309	1.24282	DYNAMICS AND SURVEILLANCE	APOPTOSIS	NO PHENOTYPE
BAK1	0.309481	1.21208	DYNAMICS AND SURVEILLANCE	APOPTOSIS	NO PHENOTYPE
BAD	0.278761	0.861546	DYNAMICS AND SURVEILLANCE	APOPTOSIS	NO PHENOTYPE
DIABLO	0.275071	0.892606	DYNAMICS AND SURVEILLANCE	APOPTOSIS	NO PHENOTYPE
BBC3	0.248426	0.814336	DYNAMICS AND SURVEILLANCE	APOPTOSIS	NO PHENOTYPE
CHCHD2	0.174081	0.6995	DYNAMICS AND SURVEILLANCE	APOPTOSIS	NO PHENOTYPE
CASP8	0.15301	0.665957	DYNAMICS AND SURVEILLANCE	APOPTOSIS	NO PHENOTYPE
MCL1	0.0930278	0.583913	DYNAMICS AND SURVEILLANCE	APOPTOSIS	NO PHENOTYPE
BCL2	0.0720641	0.533993	DYNAMICS AND SURVEILLANCE	APOPTOSIS	NO PHENOTYPE
CASP9	0.0660303	0.516669	DYNAMICS AND SURVEILLANCE	APOPTOSIS	NO PHENOTYPE
BCL2A1	0.0512893	0.499303	DYNAMICS AND SURVEILLANCE	APOPTOSIS	NO PHENOTYPE
BNIP3L	0.0311405	0.454846	DYNAMICS AND SURVEILLANCE	APOPTOSIS	NO PHENOTYPE
RTL10	0.00657048	0.476003	DYNAMICS AND SURVEILLANCE	APOPTOSIS	NO PHENOTYPE
BNIP3	-0.0263678	0.42905	DYNAMICS AND SURVEILLANCE	APOPTOSIS	NO PHENOTYPE
BIK	-0.0714221	0.542513	DYNAMICS AND SURVEILLANCE	APOPTOSIS	NO PHENOTYPE
BCL2L10	-0.0841496	0.524803	DYNAMICS AND SURVEILLANCE	APOPTOSIS	NO PHENOTYPE
BCL2L2	-0.216888	0.663347	DYNAMICS AND SURVEILLANCE	APOPTOSIS	NO PHENOTYPE
BID	-0.241564	0.703482	DYNAMICS AND SURVEILLANCE	APOPTOSIS	NO PHENOTYPE
CASP3	-0.310974	1.05031	DYNAMICS AND SURVEILLANCE	APOPTOSIS	NO PHENOTYPE
BCL2L1	-0.406978	0.865233	DYNAMICS AND SURVEILLANCE	APOPTOSIS	MILD PHENOTYPE
GHITM	-0.412889	0.982832	DYNAMICS AND SURVEILLANCE	APOPTOSIS	MILD PHENOTYPE
IFI27	-0.1463	0.671941	DYNAMICS AND SURVEILLANCE, SIGNALING	APOPTOSIS, IMMUNE RESPONSE	NO PHENOTYPE
RHOT1	0.683498	2.10925	DYNAMICS AND SURVEILLANCE, SIGNALING	TRAFFICKING, CALCIUM HOMEOSTASIS	NO PHENOTYPE
RHOT2	0.229766	0.877385	DYNAMICS AND SURVEILLANCE, SIGNALING	TRAFFICKING, CALCIUM HOMEOSTASIS	NO PHENOTYPE
ETFDH	-0.836619	1.57341	METABOLISM	ELECTRON CARRIER, LIPID METABOLISM, METAL AND COFACTOR METABOLISM, PROTEIN METABOLISM, VITAMIN METABOLISM	STRONG PHENOTYPE
ETFA	-0.913054	2.30438	METABOLISM	ELECTRON CARRIER, LIPID METABOLISM, PROTEIN METABOLISM, VITAMIN METABOLISM	STRONG PHENOTYPE
ETFB	-1.18637	3.19322	METABOLISM	ELECTRON CARRIER, LIPID METABOLISM, PROTEIN METABOLISM, VITAMIN METABOLISM	STRONG PHENOTYPE
CHDH	-0.130281	0.608192	METABOLISM	ELECTRON CARRIER, PROTEIN METABOLISM, VITAMIN METABOLISM	NO PHENOTYPE
ALDH7A1	-0.0816512	0.551467	METABOLISM	DETOXIFICATION, PROTEIN METABOLISM, VITAMIN METABOLISM	NO PHENOTYPE
SHMT2	0.21875	0.9244	METABOLISM	PROTEIN METABOLISM, VITAMIN METABOLISM	NO PHENOTYPE
DMGDH	0.124862	0.593995	METABOLISM	PROTEIN METABOLISM, VITAMIN METABOLISM	NO PHENOTYPE
MCCC1	0.0650761	0.695856	METABOLISM	PROTEIN METABOLISM, VITAMIN METABOLISM	NO PHENOTYPE
SARDH	-0.0180834	0.507195	METABOLISM	PROTEIN METABOLISM, VITAMIN METABOLISM	NO PHENOTYPE
AMT	-0.153779	0.624355	METABOLISM	PROTEIN METABOLISM, VITAMIN METABOLISM	NO PHENOTYPE
FDXR	0.828659	2.30764	METABOLISM	LIPID METABOLISM, METAL AND COFACTOR METABOLISM, VITAMIN METABOLISM	NO PHENOTYPE
FDX1	-1.08632	2.60921	METABOLISM	LIPID METABOLISM, METAL AND COFACTOR METABOLISM, VITAMIN METABOLISM	STRONG PHENOTYPE
GLRX2	-0.0644258	0.502032	METABOLISM	DETOXIFICATION, METAL AND COFACTOR METABOLISM, VITAMIN METABOLISM	NO PHENOTYPE
QDPR	0.234873	0.803114	METABOLISM	METAL AND COFACTOR METABOLISM, VITAMIN METABOLISM	NO PHENOTYPE
CYP27B1	0.174384	0.662909	METABOLISM	METAL AND COFACTOR METABOLISM, VITAMIN METABOLISM	NO PHENOTYPE
CYP24A1	-0.0953586	0.476573	METABOLISM	METAL AND COFACTOR METABOLISM, VITAMIN METABOLISM	NO PHENOTYPE
MMUT	0.0150299	0.585865	METABOLISM	CARBOHYDRATE METABOLISM, LIPID METABOLISM, VITAMIN METABOLISM	NO PHENOTYPE
PCCA	-0.166306	0.585869	METABOLISM	CARBOHYDRATE METABOLISM, LIPID METABOLISM, VITAMIN METABOLISM	NO PHENOTYPE
ACACA	2.12727	7.10738	METABOLISM	LIPID METABOLISM, VITAMIN METABOLISM	NO PHENOTYPE
ACACB	-0.128992	0.542424	METABOLISM	LIPID METABOLISM, VITAMIN METABOLISM	NO PHENOTYPE
AKR1B10	0.214146	0.708984	METABOLISM	DETOXIFICATION, VITAMIN METABOLISM	NO PHENOTYPE
TXN2	0.185839	0.70194	METABOLISM	DETOXIFICATION, VITAMIN METABOLISM	NO PHENOTYPE
PC	-0.139427	0.598203	METABOLISM	CARBOHYDRATE METABOLISM, VITAMIN METABOLISM	NO PHENOTYPE
PNPO	0.52285	1.51034	METABOLISM	VITAMIN METABOLISM	NO PHENOTYPE
FPGS	0.471448	1.49322	METABOLISM	VITAMIN METABOLISM	NO PHENOTYPE
MTHFD2L	0.279214	1.06248	METABOLISM	VITAMIN METABOLISM	NO PHENOTYPE
MTHFD1L	0.199926	0.708461	METABOLISM	VITAMIN METABOLISM	NO PHENOTYPE
PLPBP	0.15675	0.636784	METABOLISM	VITAMIN METABOLISM	NO PHENOTYPE
ALDH1L1	0.13143	0.707357	METABOLISM	VITAMIN METABOLISM	NO PHENOTYPE
MMAB	0.0141589	0.582434	METABOLISM	VITAMIN METABOLISM	NO PHENOTYPE
FLAD1	0.00836409	0.453164	METABOLISM	VITAMIN METABOLISM	NO PHENOTYPE
MTHFD2	-0.016635	0.421213	METABOLISM	VITAMIN METABOLISM	NO PHENOTYPE
RDH13	-0.0298967	0.452262	METABOLISM	VITAMIN METABOLISM	NO PHENOTYPE
ALDH1L2	-0.0524461	0.497579	METABOLISM	VITAMIN METABOLISM	NO PHENOTYPE
MMADHC	-0.113363	0.594643	METABOLISM	VITAMIN METABOLISM	NO PHENOTYPE
BCO2	-0.15823	0.664628	METABOLISM	VITAMIN METABOLISM	NO PHENOTYPE
MMAA	-0.188995	0.709767	METABOLISM	VITAMIN METABOLISM	NO PHENOTYPE
RDH14	-0.198214	0.7448	METABOLISM	VITAMIN METABOLISM	NO PHENOTYPE
MTHFS	-0.230909	0.745492	METABOLISM	VITAMIN METABOLISM	NO PHENOTYPE
DHRS4	-0.277519	0.806875	METABOLISM	VITAMIN METABOLISM	NO PHENOTYPE
RFK	-0.841989	2.0234	METABOLISM	VITAMIN METABOLISM	STRONG PHENOTYPE
GOT2	0.158009	0.622965	METABOLISM	CARBOHYDRATE METABOLISM, PROTEIN METABOLISM, SULFUR METABOLISM	NO PHENOTYPE
SUOX	0.403769	1.17493	METABOLISM	METAL AND COFACTOR METABOLISM, SULFUR METABOLISM	NO PHENOTYPE
SQOR	0.322661	1.03353	METABOLISM	ELECTRON CARRIER, SULFUR METABOLISM	NO PHENOTYPE
MPST	-0.0930199	0.52977	METABOLISM	DETOXIFICATION, SULFUR METABOLISM	NO PHENOTYPE
MSRA	-0.177013	0.658608	METABOLISM	DETOXIFICATION, SULFUR METABOLISM	NO PHENOTYPE
TST	-0.190575	0.706987	METABOLISM	DETOXIFICATION, SULFUR METABOLISM	NO PHENOTYPE
MSRB2	-0.210139	0.671901	METABOLISM	DETOXIFICATION, SULFUR METABOLISM	NO PHENOTYPE
TSTD1	-0.0465096	0.5532	METABOLISM	SULFUR METABOLISM	NO PHENOTYPE
ETHE1	-0.338102	0.962897	METABOLISM	SULFUR METABOLISM	MILD PHENOTYPE
KYAT3	0.2484	0.912046	METABOLISM	METAL AND COFACTOR METABOLISM, PROTEIN METABOLISM	NO PHENOTYPE
KMO	-0.136012	0.638979	METABOLISM	METAL AND COFACTOR METABOLISM, PROTEIN METABOLISM	NO PHENOTYPE
ABAT	-0.263354	0.965246	METABOLISM	METAL AND COFACTOR METABOLISM, PROTEIN METABOLISM	NO PHENOTYPE
ACAT1	-0.105334	0.616543	METABOLISM	CARBOHYDRATE METABOLISM, LIPID METABOLISM, PROTEIN METABOLISM	NO PHENOTYPE
ACAA2	-0.238583	0.727085	METABOLISM	CARBOHYDRATE METABOLISM, LIPID METABOLISM, PROTEIN METABOLISM	NO PHENOTYPE
HADHB	-0.483087	1.22304	METABOLISM	CARBOHYDRATE METABOLISM, LIPID METABOLISM, PROTEIN METABOLISM	MILD PHENOTYPE
HADH	0.356001	1.14136	METABOLISM	LIPID METABOLISM, PROTEIN METABOLISM	NO PHENOTYPE
ACADSB	0.127154	0.652976	METABOLISM	LIPID METABOLISM, PROTEIN METABOLISM	NO PHENOTYPE
HADHA	-0.551853	1.14328	METABOLISM	LIPID METABOLISM, PROTEIN METABOLISM	MILD PHENOTYPE
ECHS1	-1.03943	2.67525	METABOLISM	LIPID METABOLISM, PROTEIN METABOLISM	STRONG PHENOTYPE
GCSH	-1.15157	2.49939	METABOLISM	LIPID METABOLISM, PROTEIN METABOLISM	STRONG PHENOTYPE
PRODH2	-0.11956	0.573034	METABOLISM	ELECTRON CARRIER, PROTEIN METABOLISM	NO PHENOTYPE
PRODH	-0.123933	0.657852	METABOLISM	ELECTRON CARRIER, PROTEIN METABOLISM	NO PHENOTYPE
AKR7A2	-0.00790518	0.508416	METABOLISM	DETOXIFICATION, PROTEIN METABOLISM	NO PHENOTYPE
MAOA	-0.138021	0.571148	METABOLISM	DETOXIFICATION, PROTEIN METABOLISM	NO PHENOTYPE
GLYAT	-0.161955	0.660098	METABOLISM	DETOXIFICATION, PROTEIN METABOLISM	NO PHENOTYPE
MAOB	-0.198936	0.582031	METABOLISM	DETOXIFICATION, PROTEIN METABOLISM	NO PHENOTYPE
ALDH9A1	-0.34551	0.908935	METABOLISM	DETOXIFICATION, PROTEIN METABOLISM	MILD PHENOTYPE
HMGCL	-0.0285345	0.494795	METABOLISM	CARBOHYDRATE METABOLISM, PROTEIN METABOLISM	NO PHENOTYPE
AUH	-0.0935628	0.539091	METABOLISM	CARBOHYDRATE METABOLISM, PROTEIN METABOLISM	NO PHENOTYPE
DLST	-0.438403	1.19	METABOLISM	CARBOHYDRATE METABOLISM, PROTEIN METABOLISM	MILD PHENOTYPE
DLD	-0.846215	2.08476	METABOLISM	CARBOHYDRATE METABOLISM, PROTEIN METABOLISM	STRONG PHENOTYPE
NAGS	0.573675	1.74236	METABOLISM	PROTEIN METABOLISM	NO PHENOTYPE
CA5A	0.525145	1.57742	METABOLISM	PROTEIN METABOLISM	NO PHENOTYPE
BCKDHB	0.466461	1.43307	METABOLISM	PROTEIN METABOLISM	NO PHENOTYPE
AGMAT	0.40592	1.24569	METABOLISM	PROTEIN METABOLISM	NO PHENOTYPE
SUGCT	0.390834	1.08078	METABOLISM	PROTEIN METABOLISM	NO PHENOTYPE
PYCR1	0.347939	1.19054	METABOLISM	PROTEIN METABOLISM	NO PHENOTYPE
ALDH5A1	0.270394	0.986006	METABOLISM	PROTEIN METABOLISM	NO PHENOTYPE
AGXT2	0.255682	0.924606	METABOLISM	PROTEIN METABOLISM	NO PHENOTYPE
AGXT	0.219503	0.81898	METABOLISM	PROTEIN METABOLISM	NO PHENOTYPE
PPM1K	0.212486	0.76982	METABOLISM	PROTEIN METABOLISM	NO PHENOTYPE
ALDH18A1	0.20129	0.844528	METABOLISM	PROTEIN METABOLISM	NO PHENOTYPE
HOGA1	0.129035	0.5958	METABOLISM	PROTEIN METABOLISM	NO PHENOTYPE
ADHFE1	0.112954	0.681846	METABOLISM	PROTEIN METABOLISM	NO PHENOTYPE
AADAT	0.0760637	0.511787	METABOLISM	PROTEIN METABOLISM	NO PHENOTYPE
BCKDHA	0.050838	0.488017	METABOLISM	PROTEIN METABOLISM	NO PHENOTYPE
BCAT2	0.0249152	0.544785	METABOLISM	PROTEIN METABOLISM	NO PHENOTYPE
NAT8L	0.00504404	0.508273	METABOLISM	PROTEIN METABOLISM	NO PHENOTYPE
AASS	-0.000434509	0.444343	METABOLISM	PROTEIN METABOLISM	NO PHENOTYPE
LDHB	-0.0105233	0.528616	METABOLISM	PROTEIN METABOLISM	NO PHENOTYPE
GPT2	-0.0125568	0.43837	METABOLISM	PROTEIN METABOLISM	NO PHENOTYPE
ACAD8	-0.0366172	0.639835	METABOLISM	PROTEIN METABOLISM	NO PHENOTYPE
OTC	-0.0414066	0.661131	METABOLISM	PROTEIN METABOLISM	NO PHENOTYPE
DHTKD1	-0.0436466	0.532774	METABOLISM	PROTEIN METABOLISM	NO PHENOTYPE
DBT	-0.0482703	0.447386	METABOLISM	PROTEIN METABOLISM	NO PHENOTYPE
GLS2	-0.0608353	0.63453	METABOLISM	PROTEIN METABOLISM	NO PHENOTYPE
ARG2	-0.0621531	0.525094	METABOLISM	PROTEIN METABOLISM	NO PHENOTYPE
OAT	-0.0720205	0.493652	METABOLISM	PROTEIN METABOLISM	NO PHENOTYPE
DGLUCY	-0.0834302	0.481674	METABOLISM	PROTEIN METABOLISM	NO PHENOTYPE
GCAT	-0.108205	0.539094	METABOLISM	PROTEIN METABOLISM	NO PHENOTYPE
COMT	-0.116325	0.633177	METABOLISM	PROTEIN METABOLISM	NO PHENOTYPE
HIBADH	-0.116486	0.550895	METABOLISM	PROTEIN METABOLISM	NO PHENOTYPE
IVD	-0.117648	0.515013	METABOLISM	PROTEIN METABOLISM	NO PHENOTYPE
CA5B	-0.134819	0.55888	METABOLISM	PROTEIN METABOLISM	NO PHENOTYPE
GLDC	-0.147585	0.586213	METABOLISM	PROTEIN METABOLISM	NO PHENOTYPE
GCDH	-0.157876	0.667301	METABOLISM	PROTEIN METABOLISM	NO PHENOTYPE
SDSL	-0.162624	0.772314	METABOLISM	PROTEIN METABOLISM	NO PHENOTYPE
ALDH6A1	-0.168669	0.626176	METABOLISM	PROTEIN METABOLISM	NO PHENOTYPE
BCKDK	-0.180708	0.685812	METABOLISM	PROTEIN METABOLISM	NO PHENOTYPE
GLS	-0.187665	0.688858	METABOLISM	PROTEIN METABOLISM	NO PHENOTYPE
MCCC2	-0.202239	0.75486	METABOLISM	PROTEIN METABOLISM	NO PHENOTYPE
GLUD2	-0.202854	0.730894	METABOLISM	PROTEIN METABOLISM	NO PHENOTYPE
PYCR2	-0.22465	0.863031	METABOLISM	PROTEIN METABOLISM	NO PHENOTYPE
CPS1	-0.23732	0.829983	METABOLISM	PROTEIN METABOLISM	NO PHENOTYPE
ALDH4A1	-0.268012	0.91319	METABOLISM	PROTEIN METABOLISM	NO PHENOTYPE
GRHPR	-0.525927	1.32594	METABOLISM	PROTEIN METABOLISM	MILD PHENOTYPE
HIBCH	-0.702132	1.53131	METABOLISM	PROTEIN METABOLISM	STRONG PHENOTYPE
GLUD1	-0.784635	2.08736	METABOLISM	PROTEIN METABOLISM	STRONG PHENOTYPE
DHODH	0.39197	1.21396	METABOLISM	ELECTRON CARRIER, NUCLEOTIDE METABOLISM	NO PHENOTYPE
SUCLG2	0.142585	0.670637	METABOLISM	CARBOHYDRATE METABOLISM, NUCLEOTIDE METABOLISM	NO PHENOTYPE
SUCLA2	-0.174535	0.710447	METABOLISM	CARBOHYDRATE METABOLISM, NUCLEOTIDE METABOLISM	NO PHENOTYPE
SUCLG1	-0.372669	0.938718	METABOLISM	CARBOHYDRATE METABOLISM, NUCLEOTIDE METABOLISM	MILD PHENOTYPE
GUK1	0.522983	1.43396	METABOLISM	NUCLEOTIDE METABOLISM	NO PHENOTYPE
PAICS	0.501134	1.48379	METABOLISM	NUCLEOTIDE METABOLISM	NO PHENOTYPE
NT5M	0.462158	1.34452	METABOLISM	NUCLEOTIDE METABOLISM	NO PHENOTYPE
NUDT9	0.343287	1.0539	METABOLISM	NUCLEOTIDE METABOLISM	NO PHENOTYPE
AK4	0.322294	0.828723	METABOLISM	NUCLEOTIDE METABOLISM	NO PHENOTYPE
DUT	0.232891	0.778621	METABOLISM	NUCLEOTIDE METABOLISM	NO PHENOTYPE
GATM	0.184109	0.64855	METABOLISM	NUCLEOTIDE METABOLISM	NO PHENOTYPE
HINT1	0.16438	0.697854	METABOLISM	NUCLEOTIDE METABOLISM	NO PHENOTYPE
NT5DC2	0.161745	0.732303	METABOLISM	NUCLEOTIDE METABOLISM	NO PHENOTYPE
FHIT	0.0518965	0.493736	METABOLISM	NUCLEOTIDE METABOLISM	NO PHENOTYPE
CKMT2	0.0167586	0.536938	METABOLISM	NUCLEOTIDE METABOLISM	NO PHENOTYPE
DTYMK	-9.3753e-05	0.449685	METABOLISM	NUCLEOTIDE METABOLISM	NO PHENOTYPE
CKMT1A	-0.0113099	0.668107	METABOLISM	NUCLEOTIDE METABOLISM	NO PHENOTYPE
CKMT1B	-0.0113099	0.668107	METABOLISM	NUCLEOTIDE METABOLISM	NO PHENOTYPE
ANTKMT	-0.0118611	0.438317	METABOLISM	NUCLEOTIDE METABOLISM	NO PHENOTYPE
TK2	-0.0145009	0.489967	METABOLISM	NUCLEOTIDE METABOLISM	NO PHENOTYPE
AK2	-0.0763108	0.472526	METABOLISM	NUCLEOTIDE METABOLISM	NO PHENOTYPE
DGUOK	-0.116305	0.552512	METABOLISM	NUCLEOTIDE METABOLISM	NO PHENOTYPE
NME4	-0.131534	0.651082	METABOLISM	NUCLEOTIDE METABOLISM	NO PHENOTYPE
NUDT5	-0.156856	0.72257	METABOLISM	NUCLEOTIDE METABOLISM	NO PHENOTYPE
NME3	-0.186131	0.777764	METABOLISM	NUCLEOTIDE METABOLISM	NO PHENOTYPE
CMPK2	-0.21862	0.618873	METABOLISM	NUCLEOTIDE METABOLISM	NO PHENOTYPE
NUDT2	-0.279228	0.804433	METABOLISM	NUCLEOTIDE METABOLISM	NO PHENOTYPE
AK3	-0.705336	1.72096	METABOLISM	NUCLEOTIDE METABOLISM	STRONG PHENOTYPE
NME6	-0.769784	2.23674	METABOLISM	NUCLEOTIDE METABOLISM	STRONG PHENOTYPE
FABP1	0.367012	1.12984	METABOLISM	LIPID METABOLISM, METAL AND COFACTOR METABOLISM	NO PHENOTYPE
CYP11B1	0.250377	0.98123	METABOLISM	LIPID METABOLISM, METAL AND COFACTOR METABOLISM	NO PHENOTYPE
CPT1A	0.215031	0.775938	METABOLISM	LIPID METABOLISM, METAL AND COFACTOR METABOLISM	NO PHENOTYPE
CPT1B	0.0594918	0.549909	METABOLISM	LIPID METABOLISM, METAL AND COFACTOR METABOLISM	NO PHENOTYPE
CYP11A1	0.058072	0.592013	METABOLISM	LIPID METABOLISM, METAL AND COFACTOR METABOLISM	NO PHENOTYPE
CYP11B2	-0.00300591	0.580524	METABOLISM	LIPID METABOLISM, METAL AND COFACTOR METABOLISM	NO PHENOTYPE
CPT2	-0.0852394	0.462183	METABOLISM	LIPID METABOLISM, METAL AND COFACTOR METABOLISM	NO PHENOTYPE
CPT1C	-0.106282	0.583927	METABOLISM	LIPID METABOLISM, METAL AND COFACTOR METABOLISM	NO PHENOTYPE
CYP27A1	-0.173533	0.680776	METABOLISM	LIPID METABOLISM, METAL AND COFACTOR METABOLISM	NO PHENOTYPE
LIAS	-0.809143	2.02818	METABOLISM	LIPID METABOLISM, METAL AND COFACTOR METABOLISM	STRONG PHENOTYPE
CYB5B	0.461457	1.24609	METABOLISM	DETOXIFICATION, ELECTRON CARRIER, METAL AND COFACTOR METABOLISM	NO PHENOTYPE
MTARC2	-0.0782481	0.505092	METABOLISM	DETOXIFICATION, METAL AND COFACTOR METABOLISM	NO PHENOTYPE
MTARC1	-0.132705	0.616737	METABOLISM	DETOXIFICATION, METAL AND COFACTOR METABOLISM	NO PHENOTYPE
ACO2	-0.131076	0.596218	METABOLISM	CARBOHYDRATE METABOLISM, METAL AND COFACTOR METABOLISM	NO PHENOTYPE
CISD3	0.626383	1.96311	METABOLISM	METAL AND COFACTOR METABOLISM	NO PHENOTYPE
RSAD1	0.571628	1.7705	METABOLISM	METAL AND COFACTOR METABOLISM	NO PHENOTYPE
HSPA9	0.529204	1.52784	METABOLISM	METAL AND COFACTOR METABOLISM	NO PHENOTYPE
FXN	0.514635	1.43044	METABOLISM	METAL AND COFACTOR METABOLISM	NO PHENOTYPE
FTH1	0.5064	1.45594	METABOLISM	METAL AND COFACTOR METABOLISM	NO PHENOTYPE
NNT	0.424303	1.16706	METABOLISM	METAL AND COFACTOR METABOLISM	NO PHENOTYPE
ISCU	0.378051	0.901159	METABOLISM	METAL AND COFACTOR METABOLISM	NO PHENOTYPE
SIRT5	0.366699	1.08129	METABOLISM	METAL AND COFACTOR METABOLISM	NO PHENOTYPE
COQ10A	0.349317	1.08129	METABOLISM	METAL AND COFACTOR METABOLISM	NO PHENOTYPE
COASY	0.329068	0.947732	METABOLISM	METAL AND COFACTOR METABOLISM	NO PHENOTYPE
CHCHD7	0.237701	0.845452	METABOLISM	METAL AND COFACTOR METABOLISM	NO PHENOTYPE
FDX2	0.213583	0.913952	METABOLISM	METAL AND COFACTOR METABOLISM	NO PHENOTYPE
MOCS1	0.149062	0.685729	METABOLISM	METAL AND COFACTOR METABOLISM	NO PHENOTYPE
HSCB	0.128182	0.592084	METABOLISM	METAL AND COFACTOR METABOLISM	NO PHENOTYPE
NAXE	0.0769396	0.562114	METABOLISM	METAL AND COFACTOR METABOLISM	NO PHENOTYPE
NMNAT3	0.0617904	0.617927	METABOLISM	METAL AND COFACTOR METABOLISM	NO PHENOTYPE
NFS1	0.0612086	0.532297	METABOLISM	METAL AND COFACTOR METABOLISM	NO PHENOTYPE
NOCT	0.0497547	0.613155	METABOLISM	METAL AND COFACTOR METABOLISM	NO PHENOTYPE
LYRM4	0.0359559	0.488216	METABOLISM	METAL AND COFACTOR METABOLISM	NO PHENOTYPE
COQ10B	0.0217477	0.460692	METABOLISM	METAL AND COFACTOR METABOLISM	NO PHENOTYPE
CISD1	0.0175161	0.602506	METABOLISM	METAL AND COFACTOR METABOLISM	NO PHENOTYPE
FTMT	0.00714956	0.492756	METABOLISM	METAL AND COFACTOR METABOLISM	NO PHENOTYPE
NUDT8	0.00312666	0.545162	METABOLISM	METAL AND COFACTOR METABOLISM	NO PHENOTYPE
SPR	-0.00370385	0.46119	METABOLISM	METAL AND COFACTOR METABOLISM	NO PHENOTYPE
PANK2	-0.0184781	0.479182	METABOLISM	METAL AND COFACTOR METABOLISM	NO PHENOTYPE
ALAS2	-0.0471511	0.485629	METABOLISM	METAL AND COFACTOR METABOLISM	NO PHENOTYPE
SIRT4	-0.0515025	0.599573	METABOLISM	METAL AND COFACTOR METABOLISM	NO PHENOTYPE
TMLHE	-0.0566993	0.526824	METABOLISM	METAL AND COFACTOR METABOLISM	NO PHENOTYPE
SIRT3	-0.0605023	0.507767	METABOLISM	METAL AND COFACTOR METABOLISM	NO PHENOTYPE
PPOX	-0.0631243	0.49991	METABOLISM	METAL AND COFACTOR METABOLISM	NO PHENOTYPE
PCBD2	-0.0664368	0.501425	METABOLISM	METAL AND COFACTOR METABOLISM	NO PHENOTYPE
BOLA1	-0.0752311	0.613561	METABOLISM	METAL AND COFACTOR METABOLISM	NO PHENOTYPE
ISCA2	-0.0881099	0.507501	METABOLISM	METAL AND COFACTOR METABOLISM	NO PHENOTYPE
NADK2	-0.0900459	0.565051	METABOLISM	METAL AND COFACTOR METABOLISM	NO PHENOTYPE
NUDT13	-0.0952511	0.57377	METABOLISM	METAL AND COFACTOR METABOLISM	NO PHENOTYPE
NAXD	-0.109504	0.535132	METABOLISM	METAL AND COFACTOR METABOLISM	NO PHENOTYPE
COQ4	-0.161409	0.715195	METABOLISM	METAL AND COFACTOR METABOLISM	NO PHENOTYPE
NTHL1	-0.172725	0.572524	METABOLISM	METAL AND COFACTOR METABOLISM	NO PHENOTYPE
COQ8A	-0.174292	0.706662	METABOLISM	METAL AND COFACTOR METABOLISM	NO PHENOTYPE
FECH	-0.21871	0.647376	METABOLISM	METAL AND COFACTOR METABOLISM	NO PHENOTYPE
ALAS1	-0.221279	0.698881	METABOLISM	METAL AND COFACTOR METABOLISM	NO PHENOTYPE
ISCA1	-0.263745	0.781546	METABOLISM	METAL AND COFACTOR METABOLISM	NO PHENOTYPE
FAM210B	-0.264031	0.84376	METABOLISM	METAL AND COFACTOR METABOLISM	NO PHENOTYPE
COQ3	-0.332737	0.839781	METABOLISM	METAL AND COFACTOR METABOLISM	MILD PHENOTYPE
COQ6	-0.341687	0.946303	METABOLISM	METAL AND COFACTOR METABOLISM	MILD PHENOTYPE
COQ8B	-0.35185	0.970518	METABOLISM	METAL AND COFACTOR METABOLISM	MILD PHENOTYPE
PDSS1	-0.380447	0.954501	METABOLISM	METAL AND COFACTOR METABOLISM	MILD PHENOTYPE
CPOX	-0.402009	1.04066	METABOLISM	METAL AND COFACTOR METABOLISM	MILD PHENOTYPE
COQ9	-0.404796	1.19592	METABOLISM	METAL AND COFACTOR METABOLISM	MILD PHENOTYPE
IBA57	-0.408568	1.17945	METABOLISM	METAL AND COFACTOR METABOLISM	MILD PHENOTYPE
PDSS2	-0.567757	1.20053	METABOLISM	METAL AND COFACTOR METABOLISM	MILD PHENOTYPE
COQ5	-0.57025	1.61422	METABOLISM	METAL AND COFACTOR METABOLISM	MILD PHENOTYPE
NUDT19	-0.627252	1.83187	METABOLISM	METAL AND COFACTOR METABOLISM	STRONG PHENOTYPE
BOLA3	-0.679962	1.74381	METABOLISM	METAL AND COFACTOR METABOLISM	STRONG PHENOTYPE
COQ2	-0.725208	1.7069	METABOLISM	METAL AND COFACTOR METABOLISM	STRONG PHENOTYPE
NFU1	-0.983301	2.34011	METABOLISM	METAL AND COFACTOR METABOLISM	STRONG PHENOTYPE
COQ7	-1.15536	2.60252	METABOLISM	METAL AND COFACTOR METABOLISM	STRONG PHENOTYPE
GLRX5	-1.2307	2.68695	METABOLISM	METAL AND COFACTOR METABOLISM	STRONG PHENOTYPE
CYB5R3	0.143293	0.660008	METABOLISM	DETOXIFICATION, LIPID METABOLISM	NO PHENOTYPE
EPHX2	0.0494851	0.572495	METABOLISM	DETOXIFICATION, LIPID METABOLISM	NO PHENOTYPE
ACSM5	-0.0510168	0.513159	METABOLISM	DETOXIFICATION, LIPID METABOLISM	NO PHENOTYPE
PRDX6	-0.189449	0.810274	METABOLISM	DETOXIFICATION, LIPID METABOLISM	NO PHENOTYPE
ACSM2A	-0.189856	0.689682	METABOLISM	DETOXIFICATION, LIPID METABOLISM	NO PHENOTYPE
PCCB	0.0230623	0.463652	METABOLISM	CARBOHYDRATE METABOLISM, LIPID METABOLISM	NO PHENOTYPE
MCEE	-0.0733567	0.534016	METABOLISM	CARBOHYDRATE METABOLISM, LIPID METABOLISM	NO PHENOTYPE
FASN	1.96039	6.4633	METABOLISM	LIPID METABOLISM	NO PHENOTYPE
ECHDC1	0.674735	1.92062	METABOLISM	LIPID METABOLISM	NO PHENOTYPE
ACSF2	0.566352	1.5414	METABOLISM	LIPID METABOLISM	NO PHENOTYPE
ACOT7	0.553172	1.72045	METABOLISM	LIPID METABOLISM	NO PHENOTYPE
PLSCR3	0.459975	1.43737	METABOLISM	LIPID METABOLISM	NO PHENOTYPE
PRELID3B	0.402733	1.21903	METABOLISM	LIPID METABOLISM	NO PHENOTYPE
PGS1	0.400146	1.25175	METABOLISM	LIPID METABOLISM	NO PHENOTYPE
ECI2	0.394066	1.20792	METABOLISM	LIPID METABOLISM	NO PHENOTYPE
IDI1	0.348952	1.03441	METABOLISM	LIPID METABOLISM	NO PHENOTYPE
HAO2	0.344207	1.12915	METABOLISM	LIPID METABOLISM	NO PHENOTYPE
ACSM3	0.333486	1.01163	METABOLISM	LIPID METABOLISM	NO PHENOTYPE
ACOT11	0.32189	1.07572	METABOLISM	LIPID METABOLISM	NO PHENOTYPE
TRIAP1	0.300168	0.936066	METABOLISM	LIPID METABOLISM	NO PHENOTYPE
ACADS	0.298255	0.921475	METABOLISM	LIPID METABOLISM	NO PHENOTYPE
LYPLA1	0.291455	0.921659	METABOLISM	LIPID METABOLISM	NO PHENOTYPE
ACP6	0.291409	0.904504	METABOLISM	LIPID METABOLISM	NO PHENOTYPE
PTPMT1	0.270612	1.01916	METABOLISM	LIPID METABOLISM	NO PHENOTYPE
PRELID3A	0.253515	0.829595	METABOLISM	LIPID METABOLISM	NO PHENOTYPE
CRLS1	0.240726	0.799275	METABOLISM	LIPID METABOLISM	NO PHENOTYPE
SCP2	0.238334	0.889411	METABOLISM	LIPID METABOLISM	NO PHENOTYPE
ACAD10	0.223587	0.772601	METABOLISM	LIPID METABOLISM	NO PHENOTYPE
ACSS3	0.218706	0.911337	METABOLISM	LIPID METABOLISM	NO PHENOTYPE
MLYCD	0.214814	0.724956	METABOLISM	LIPID METABOLISM	NO PHENOTYPE
AMACR	0.213372	0.773464	METABOLISM	LIPID METABOLISM	NO PHENOTYPE
ACOT13	0.197587	0.742095	METABOLISM	LIPID METABOLISM	NO PHENOTYPE
ACSS1	0.137313	0.735763	METABOLISM	LIPID METABOLISM	NO PHENOTYPE
DECR1	0.131945	0.661028	METABOLISM	LIPID METABOLISM	NO PHENOTYPE
PRELID1	0.131616	0.623457	METABOLISM	LIPID METABOLISM	NO PHENOTYPE
PNPLA8	0.124725	0.723197	METABOLISM	LIPID METABOLISM	NO PHENOTYPE
ACSM1	0.109074	0.581717	METABOLISM	LIPID METABOLISM	NO PHENOTYPE
CROT	0.105266	0.66827	METABOLISM	LIPID METABOLISM	NO PHENOTYPE
GPAT2	0.098727	0.566049	METABOLISM	LIPID METABOLISM	NO PHENOTYPE
ACSL6	0.0921112	0.62515	METABOLISM	LIPID METABOLISM	NO PHENOTYPE
ACAD11	0.0853123	0.61583	METABOLISM	LIPID METABOLISM	NO PHENOTYPE
ACSM4	0.0842482	0.542703	METABOLISM	LIPID METABOLISM	NO PHENOTYPE
DBI	0.0700023	0.596349	METABOLISM	LIPID METABOLISM	NO PHENOTYPE
ACADM	0.0630878	0.571318	METABOLISM	LIPID METABOLISM	NO PHENOTYPE
TAMM41	0.0515991	0.505492	METABOLISM	LIPID METABOLISM	NO PHENOTYPE
PHYH	0.0485321	0.545018	METABOLISM	LIPID METABOLISM	NO PHENOTYPE
AGPAT4	0.0417944	0.538709	METABOLISM	LIPID METABOLISM	NO PHENOTYPE
SERAC1	0.0294245	0.570805	METABOLISM	LIPID METABOLISM	NO PHENOTYPE
OSBPL1A	0.0083265	0.579548	METABOLISM	LIPID METABOLISM	NO PHENOTYPE
HSD17B8	0.00360859	0.465283	METABOLISM	LIPID METABOLISM	NO PHENOTYPE
LYPLAL1	-0.0204683	0.458009	METABOLISM	LIPID METABOLISM	NO PHENOTYPE
LACTB	-0.0235714	0.456217	METABOLISM	LIPID METABOLISM	NO PHENOTYPE
ACOT9	-0.0259976	0.512736	METABOLISM	LIPID METABOLISM	NO PHENOTYPE
MGST3	-0.035584	0.561974	METABOLISM	LIPID METABOLISM	NO PHENOTYPE
TSPO	-0.0544002	0.64402	METABOLISM	LIPID METABOLISM	NO PHENOTYPE
FDPS	-0.0554439	0.594761	METABOLISM	LIPID METABOLISM	NO PHENOTYPE
THEM5	-0.0619827	0.463424	METABOLISM	LIPID METABOLISM	NO PHENOTYPE
CRAT	-0.084341	0.611119	METABOLISM	LIPID METABOLISM	NO PHENOTYPE
ECI1	-0.0905277	0.559563	METABOLISM	LIPID METABOLISM	NO PHENOTYPE
PISD	-0.0980673	0.555323	METABOLISM	LIPID METABOLISM	NO PHENOTYPE
EHHADH	-0.100647	0.501526	METABOLISM	LIPID METABOLISM	NO PHENOTYPE
CHPT1	-0.110137	0.668065	METABOLISM	LIPID METABOLISM	NO PHENOTYPE
ACADL	-0.116057	0.514158	METABOLISM	LIPID METABOLISM	NO PHENOTYPE
THEM4	-0.141893	0.586443	METABOLISM	LIPID METABOLISM	NO PHENOTYPE
ACAA1	-0.158255	0.647231	METABOLISM	LIPID METABOLISM	NO PHENOTYPE
HINT2	-0.161121	0.566746	METABOLISM	LIPID METABOLISM	NO PHENOTYPE
PTGES2	-0.162547	0.559832	METABOLISM	LIPID METABOLISM	NO PHENOTYPE
STAR	-0.173067	0.749613	METABOLISM	LIPID METABOLISM	NO PHENOTYPE
ACOT2	-0.218458	0.743471	METABOLISM	LIPID METABOLISM	NO PHENOTYPE
CBR4	-0.236934	0.827757	METABOLISM	LIPID METABOLISM	NO PHENOTYPE
ACADVL	-0.263855	0.822873	METABOLISM	LIPID METABOLISM	NO PHENOTYPE
GPAM	-0.268673	0.799038	METABOLISM	LIPID METABOLISM	NO PHENOTYPE
ACSF3	-0.291645	0.819028	METABOLISM	LIPID METABOLISM	NO PHENOTYPE
HSD17B4	-0.292763	0.767972	METABOLISM	LIPID METABOLISM	NO PHENOTYPE
SPTLC2	-0.313111	0.834328	METABOLISM	LIPID METABOLISM	NO PHENOTYPE
ACSM2B	-0.315856	0.919806	METABOLISM	LIPID METABOLISM	NO PHENOTYPE
AGPAT5	-0.413272	1.39364	METABOLISM	LIPID METABOLISM	MILD PHENOTYPE
DHRS1	-0.442981	1.14119	METABOLISM	LIPID METABOLISM	MILD PHENOTYPE
ACSL1	-0.605908	1.54036	METABOLISM	LIPID METABOLISM	MILD PHENOTYPE
ECH1	-0.615609	1.80261	METABOLISM	LIPID METABOLISM	MILD PHENOTYPE
LIPT1	-0.66262	1.46261	METABOLISM	LIPID METABOLISM	STRONG PHENOTYPE
MCAT	-0.823191	1.95591	METABOLISM	LIPID METABOLISM	STRONG PHENOTYPE
HTD2	-0.852788	2.18312	METABOLISM	LIPID METABOLISM	STRONG PHENOTYPE
MECR	-0.932737	1.96728	METABOLISM	LIPID METABOLISM	STRONG PHENOTYPE
OXSM	-1.03214	2.65728	METABOLISM	LIPID METABOLISM	STRONG PHENOTYPE
LIPT2	-1.73011	4.08319	METABOLISM	LIPID METABOLISM	STRONG PHENOTYPE
GPD2	0.242222	0.956576	METABOLISM	CARBOHYDRATE METABOLISM, ELECTRON CARRIER	NO PHENOTYPE
ETFBKMT	0.605845	1.84568	METABOLISM	ELECTRON CARRIER	NO PHENOTYPE
ETFRF1	0.22837	0.777575	METABOLISM	ELECTRON CARRIER	NO PHENOTYPE
HAGH	0.528184	1.59735	METABOLISM	DETOXIFICATION	NO PHENOTYPE
ALDH3A2	0.438023	1.32186	METABOLISM	DETOXIFICATION	NO PHENOTYPE
MSRB3	0.343154	1.04724	METABOLISM	DETOXIFICATION	NO PHENOTYPE
MGST1	0.231567	0.796454	METABOLISM	DETOXIFICATION	NO PHENOTYPE
ABHD10	0.196245	0.733479	METABOLISM	DETOXIFICATION	NO PHENOTYPE
SOD1	0.176493	0.748684	METABOLISM	DETOXIFICATION	NO PHENOTYPE
BPHL	0.0937828	0.666133	METABOLISM	DETOXIFICATION	NO PHENOTYPE
NIT2	0.0710003	0.5782	METABOLISM	DETOXIFICATION	NO PHENOTYPE
GSTK1	0.0625648	0.563007	METABOLISM	DETOXIFICATION	NO PHENOTYPE
PRDX5	0.0397732	0.481359	METABOLISM	DETOXIFICATION	NO PHENOTYPE
PRDX3	0.00928141	0.587265	METABOLISM	DETOXIFICATION	NO PHENOTYPE
OXR1	0.000807743	0.45091	METABOLISM	DETOXIFICATION	NO PHENOTYPE
TXNRD1	-0.00765752	0.522183	METABOLISM	DETOXIFICATION	NO PHENOTYPE
GPX1	-0.011386	0.505231	METABOLISM	DETOXIFICATION	NO PHENOTYPE
SELENOO	-0.0360565	0.545511	METABOLISM	DETOXIFICATION	NO PHENOTYPE
ALDH2	-0.0386231	0.447552	METABOLISM	DETOXIFICATION	NO PHENOTYPE
PRXL2A	-0.0417724	0.452757	METABOLISM	DETOXIFICATION	NO PHENOTYPE
PRDX4	-0.0487172	0.481295	METABOLISM	DETOXIFICATION	NO PHENOTYPE
TXNRD2	-0.0521559	0.502396	METABOLISM	DETOXIFICATION	NO PHENOTYPE
CAT	-0.0523277	0.51487	METABOLISM	DETOXIFICATION	NO PHENOTYPE
DHRS2	-0.106309	0.613819	METABOLISM	DETOXIFICATION	NO PHENOTYPE
PRDX2	-0.139675	0.63007	METABOLISM	DETOXIFICATION	NO PHENOTYPE
GSTZ1	-0.178329	0.761891	METABOLISM	DETOXIFICATION	NO PHENOTYPE
ALDH1B1	-0.243243	0.706016	METABOLISM	DETOXIFICATION	NO PHENOTYPE
CBR3	-0.29708	0.928092	METABOLISM	DETOXIFICATION	NO PHENOTYPE
GSR	-0.400702	1.22196	METABOLISM	DETOXIFICATION	MILD PHENOTYPE
NIT1	-0.405586	1.23661	METABOLISM	DETOXIFICATION	MILD PHENOTYPE
GPX4	-0.408893	1.15834	METABOLISM	DETOXIFICATION	MILD PHENOTYPE
SOD2	-1.00759	2.45185	METABOLISM	DETOXIFICATION	STRONG PHENOTYPE
ACLY	1.97572	6.47723	METABOLISM	CARBOHYDRATE METABOLISM	NO PHENOTYPE
PDK2	0.666867	2.03431	METABOLISM	CARBOHYDRATE METABOLISM	NO PHENOTYPE
PDK4	0.508117	1.50609	METABOLISM	CARBOHYDRATE METABOLISM	NO PHENOTYPE
HMGCS2	0.488288	1.44614	METABOLISM	CARBOHYDRATE METABOLISM	NO PHENOTYPE
D2HGDH	0.477682	1.49751	METABOLISM	CARBOHYDRATE METABOLISM	NO PHENOTYPE
PDHA2	0.315568	0.968976	METABOLISM	CARBOHYDRATE METABOLISM	NO PHENOTYPE
DCXR	0.311978	1.0832	METABOLISM	CARBOHYDRATE METABOLISM	NO PHENOTYPE
LDHD	0.303989	0.875014	METABOLISM	CARBOHYDRATE METABOLISM	NO PHENOTYPE
NEU4	0.267475	0.944001	METABOLISM	CARBOHYDRATE METABOLISM	NO PHENOTYPE
RPIA	0.224543	0.748913	METABOLISM	CARBOHYDRATE METABOLISM	NO PHENOTYPE
ME2	0.209324	0.781108	METABOLISM	CARBOHYDRATE METABOLISM	NO PHENOTYPE
IDH3B	0.20296	0.743824	METABOLISM	CARBOHYDRATE METABOLISM	NO PHENOTYPE
IDH2	0.200573	0.72989	METABOLISM	CARBOHYDRATE METABOLISM	NO PHENOTYPE
OXCT1	0.178595	0.855887	METABOLISM	CARBOHYDRATE METABOLISM	NO PHENOTYPE
FAHD1	0.149251	0.636913	METABOLISM	CARBOHYDRATE METABOLISM	NO PHENOTYPE
OXCT2	0.146711	0.618906	METABOLISM	CARBOHYDRATE METABOLISM	NO PHENOTYPE
IDH3A	0.136557	0.622813	METABOLISM	CARBOHYDRATE METABOLISM	NO PHENOTYPE
BDH1	0.0470476	0.619779	METABOLISM	CARBOHYDRATE METABOLISM	NO PHENOTYPE
IDH3G	0.00732087	0.506602	METABOLISM	CARBOHYDRATE METABOLISM	NO PHENOTYPE
PDK1	-0.0110508	0.471048	METABOLISM	CARBOHYDRATE METABOLISM	NO PHENOTYPE
ME3	-0.0120506	0.472624	METABOLISM	CARBOHYDRATE METABOLISM	NO PHENOTYPE
CLYBL	-0.071074	0.509666	METABOLISM	CARBOHYDRATE METABOLISM	NO PHENOTYPE
PDK3	-0.0806386	0.586565	METABOLISM	CARBOHYDRATE METABOLISM	NO PHENOTYPE
LDHAL6B	-0.235046	0.800532	METABOLISM	CARBOHYDRATE METABOLISM	NO PHENOTYPE
L2HGDH	-0.266099	0.844865	METABOLISM	CARBOHYDRATE METABOLISM	NO PHENOTYPE
FH	-0.30345	0.774761	METABOLISM	CARBOHYDRATE METABOLISM	NO PHENOTYPE
PDP2	-0.307721	0.890685	METABOLISM	CARBOHYDRATE METABOLISM	NO PHENOTYPE
GLYCTK	-0.35102	1.085	METABOLISM	CARBOHYDRATE METABOLISM	MILD PHENOTYPE
ABHD11	-0.371725	0.932541	METABOLISM	CARBOHYDRATE METABOLISM	MILD PHENOTYPE
PCK2	-0.380259	1.01629	METABOLISM	CARBOHYDRATE METABOLISM	MILD PHENOTYPE
OGDHL	-0.388881	1.07683	METABOLISM	CARBOHYDRATE METABOLISM	MILD PHENOTYPE
PDP1	-0.440623	1.10357	METABOLISM	CARBOHYDRATE METABOLISM	MILD PHENOTYPE
PDPR	-0.648049	1.60717	METABOLISM	CARBOHYDRATE METABOLISM	STRONG PHENOTYPE
OGDH	-0.700506	1.70933	METABOLISM	CARBOHYDRATE METABOLISM	STRONG PHENOTYPE
PDHX	-0.704668	1.66211	METABOLISM	CARBOHYDRATE METABOLISM	STRONG PHENOTYPE
MDH2	-0.912779	2.36792	METABOLISM	CARBOHYDRATE METABOLISM	STRONG PHENOTYPE
DLAT	-1.23768	3.08091	METABOLISM	CARBOHYDRATE METABOLISM	STRONG PHENOTYPE
CS	-1.30343	3.1291	METABOLISM	CARBOHYDRATE METABOLISM	STRONG PHENOTYPE
PDHA1	-1.42017	2.79242	METABOLISM	CARBOHYDRATE METABOLISM	STRONG PHENOTYPE
PDHB	-1.57378	4.08903	METABOLISM	CARBOHYDRATE METABOLISM	STRONG PHENOTYPE
PLD6	0.37946	1.15099	METABOLISM, DYNAMICS AND SURVEILLANCE	LIPID METABOLISM, FUSION	NO PHENOTYPE
AIFM3	-0.288697	0.931442	METABOLISM, DYNAMICS AND SURVEILLANCE	METAL AND COFACTOR METABOLISM, APOPTOSIS	NO PHENOTYPE
SPHK2	-0.363476	1.03109	METABOLISM, DYNAMICS AND SURVEILLANCE	LIPID METABOLISM, APOPTOSIS	MILD PHENOTYPE
AIFM2	-0.165173	0.709462	METABOLISM, DYNAMICS AND SURVEILLANCE	DETOXIFICATION, APOPTOSIS	NO PHENOTYPE
ACOD1	0.437051	1.20041	METABOLISM, SIGNALING	CARBOHYDRATE METABOLISM, IMMUNE RESPONSE	NO PHENOTYPE
PPA2	0.505396	1.34145	MITOCHONDRIAL CENTRAL DOGMA	mtDNA MAINTEINANCE, mtRNA METABOLISM, TRANSLATION, NUCLEOTIDE METABOLISM	NO PHENOTYPE
LRPPRC	0.475851	1.55814	MITOCHONDRIAL CENTRAL DOGMA	mtRNA METABOLISM, TRANSLATION	NO PHENOTYPE
ERAL1	0.377243	1.03765	MITOCHONDRIAL CENTRAL DOGMA	mtRNA METABOLISM, TRANSLATION	NO PHENOTYPE
MRPL47	0.34021	1.00827	MITOCHONDRIAL CENTRAL DOGMA	mtRNA METABOLISM, TRANSLATION	NO PHENOTYPE
MTRES1	0.299384	1.00055	MITOCHONDRIAL CENTRAL DOGMA	mtRNA METABOLISM, TRANSLATION	NO PHENOTYPE
MRPS9	0.296611	0.93263	MITOCHONDRIAL CENTRAL DOGMA	mtRNA METABOLISM, TRANSLATION	NO PHENOTYPE
TFB1M	0.205626	0.695114	MITOCHONDRIAL CENTRAL DOGMA	mtRNA METABOLISM, TRANSLATION	NO PHENOTYPE
MRM3	0.194501	0.72174	MITOCHONDRIAL CENTRAL DOGMA	mtRNA METABOLISM, TRANSLATION	NO PHENOTYPE
MRPS7	0.189242	0.688405	MITOCHONDRIAL CENTRAL DOGMA	mtRNA METABOLISM, TRANSLATION	NO PHENOTYPE
DDX28	0.0503286	0.562349	MITOCHONDRIAL CENTRAL DOGMA	mtRNA METABOLISM, TRANSLATION	NO PHENOTYPE
NOA1	0.00903008	0.482279	MITOCHONDRIAL CENTRAL DOGMA	mtRNA METABOLISM, TRANSLATION	NO PHENOTYPE
NSUN4	-0.0103166	0.463509	MITOCHONDRIAL CENTRAL DOGMA	mtRNA METABOLISM, TRANSLATION	NO PHENOTYPE
DHX30	-0.120264	0.543302	MITOCHONDRIAL CENTRAL DOGMA	mtRNA METABOLISM, TRANSLATION	NO PHENOTYPE
NGRN	-0.152733	0.631038	MITOCHONDRIAL CENTRAL DOGMA	mtRNA METABOLISM, TRANSLATION	NO PHENOTYPE
MRPL12	-0.191362	0.590313	MITOCHONDRIAL CENTRAL DOGMA	mtRNA METABOLISM, TRANSLATION	NO PHENOTYPE
SLIRP	-0.211725	0.758394	MITOCHONDRIAL CENTRAL DOGMA	mtRNA METABOLISM, TRANSLATION	NO PHENOTYPE
YBEY	-0.238088	0.786444	MITOCHONDRIAL CENTRAL DOGMA	mtRNA METABOLISM, TRANSLATION	NO PHENOTYPE
FASTKD2	-0.25119	0.800029	MITOCHONDRIAL CENTRAL DOGMA	mtRNA METABOLISM, TRANSLATION	NO PHENOTYPE
TRMT61B	-0.377792	1.09844	MITOCHONDRIAL CENTRAL DOGMA	mtRNA METABOLISM, TRANSLATION	MILD PHENOTYPE
RMND1	-0.440241	1.24625	MITOCHONDRIAL CENTRAL DOGMA	mtRNA METABOLISM, TRANSLATION	MILD PHENOTYPE
METTL17	-0.502583	1.14188	MITOCHONDRIAL CENTRAL DOGMA	mtRNA METABOLISM, TRANSLATION	MILD PHENOTYPE
GRSF1	-0.552689	1.38986	MITOCHONDRIAL CENTRAL DOGMA	mtRNA METABOLISM, TRANSLATION	MILD PHENOTYPE
MRM2	-0.795372	1.99184	MITOCHONDRIAL CENTRAL DOGMA	mtRNA METABOLISM, TRANSLATION	STRONG PHENOTYPE
PARS2	0.927824	2.36579	MITOCHONDRIAL CENTRAL DOGMA	TRANSLATION	NO PHENOTYPE
MRPS18B	0.862678	2.54278	MITOCHONDRIAL CENTRAL DOGMA	TRANSLATION	NO PHENOTYPE
TARS2	0.85907	2.47726	MITOCHONDRIAL CENTRAL DOGMA	TRANSLATION	NO PHENOTYPE
QRSL1	0.799338	2.27195	MITOCHONDRIAL CENTRAL DOGMA	TRANSLATION	NO PHENOTYPE
MRPS18A	0.679467	2.03296	MITOCHONDRIAL CENTRAL DOGMA	TRANSLATION	NO PHENOTYPE
MRPL46	0.664424	1.71818	MITOCHONDRIAL CENTRAL DOGMA	TRANSLATION	NO PHENOTYPE
MRPL4	0.651781	1.58296	MITOCHONDRIAL CENTRAL DOGMA	TRANSLATION	NO PHENOTYPE
MRPL27	0.649517	2.0955	MITOCHONDRIAL CENTRAL DOGMA	TRANSLATION	NO PHENOTYPE
FARS2	0.60238	1.71678	MITOCHONDRIAL CENTRAL DOGMA	TRANSLATION	NO PHENOTYPE
DARS2	0.601745	1.73517	MITOCHONDRIAL CENTRAL DOGMA	TRANSLATION	NO PHENOTYPE
MRPL38	0.595291	1.58869	MITOCHONDRIAL CENTRAL DOGMA	TRANSLATION	NO PHENOTYPE
GARS1	0.584032	1.85996	MITOCHONDRIAL CENTRAL DOGMA	TRANSLATION	NO PHENOTYPE
MRPS25	0.557035	1.44758	MITOCHONDRIAL CENTRAL DOGMA	TRANSLATION	NO PHENOTYPE
MRPL11	0.550584	1.52695	MITOCHONDRIAL CENTRAL DOGMA	TRANSLATION	NO PHENOTYPE
MTERF4	0.547024	1.68465	MITOCHONDRIAL CENTRAL DOGMA	TRANSLATION	NO PHENOTYPE
NARS2	0.538822	1.66378	MITOCHONDRIAL CENTRAL DOGMA	TRANSLATION	NO PHENOTYPE
YARS2	0.529845	1.33952	MITOCHONDRIAL CENTRAL DOGMA	TRANSLATION	NO PHENOTYPE
MRPS35	0.497244	1.44551	MITOCHONDRIAL CENTRAL DOGMA	TRANSLATION	NO PHENOTYPE
VARS2	0.493411	1.22114	MITOCHONDRIAL CENTRAL DOGMA	TRANSLATION	NO PHENOTYPE
MRPL30	0.491471	1.40029	MITOCHONDRIAL CENTRAL DOGMA	TRANSLATION	NO PHENOTYPE
MRPS17	0.459553	1.35301	MITOCHONDRIAL CENTRAL DOGMA	TRANSLATION	NO PHENOTYPE
MRPL3	0.458514	1.30326	MITOCHONDRIAL CENTRAL DOGMA	TRANSLATION	NO PHENOTYPE
MRPL52	0.431436	1.18497	MITOCHONDRIAL CENTRAL DOGMA	TRANSLATION	NO PHENOTYPE
MRPL10	0.430548	1.38357	MITOCHONDRIAL CENTRAL DOGMA	TRANSLATION	NO PHENOTYPE
RARS2	0.422926	1.26312	MITOCHONDRIAL CENTRAL DOGMA	TRANSLATION	NO PHENOTYPE
MRPL20	0.418195	1.10694	MITOCHONDRIAL CENTRAL DOGMA	TRANSLATION	NO PHENOTYPE
MRPS2	0.409703	1.13232	MITOCHONDRIAL CENTRAL DOGMA	TRANSLATION	NO PHENOTYPE
WARS2	0.403124	1.12234	MITOCHONDRIAL CENTRAL DOGMA	TRANSLATION	NO PHENOTYPE
GFM2	0.381696	0.93247	MITOCHONDRIAL CENTRAL DOGMA	TRANSLATION	NO PHENOTYPE
TSFM	0.367269	1.19904	MITOCHONDRIAL CENTRAL DOGMA	TRANSLATION	NO PHENOTYPE
GATB	0.359856	1.20099	MITOCHONDRIAL CENTRAL DOGMA	TRANSLATION	NO PHENOTYPE
LARS2	0.358515	1.07962	MITOCHONDRIAL CENTRAL DOGMA	TRANSLATION	NO PHENOTYPE
IARS2	0.353864	0.899561	MITOCHONDRIAL CENTRAL DOGMA	TRANSLATION	NO PHENOTYPE
MRPS12	0.344809	0.965936	MITOCHONDRIAL CENTRAL DOGMA	TRANSLATION	NO PHENOTYPE
MRPL49	0.342901	1.08943	MITOCHONDRIAL CENTRAL DOGMA	TRANSLATION	NO PHENOTYPE
GFM1	0.341612	0.942872	MITOCHONDRIAL CENTRAL DOGMA	TRANSLATION	NO PHENOTYPE
MRPS22	0.339176	0.980751	MITOCHONDRIAL CENTRAL DOGMA	TRANSLATION	NO PHENOTYPE
EARS2	0.332277	1.02021	MITOCHONDRIAL CENTRAL DOGMA	TRANSLATION	NO PHENOTYPE
MRPL45	0.327104	0.996924	MITOCHONDRIAL CENTRAL DOGMA	TRANSLATION	NO PHENOTYPE
RBFA	0.307946	0.898809	MITOCHONDRIAL CENTRAL DOGMA	TRANSLATION	NO PHENOTYPE
MRPL13	0.299776	0.976121	MITOCHONDRIAL CENTRAL DOGMA	TRANSLATION	NO PHENOTYPE
MRPL43	0.29147	1.01605	MITOCHONDRIAL CENTRAL DOGMA	TRANSLATION	NO PHENOTYPE
MRPS33	0.288102	1.16766	MITOCHONDRIAL CENTRAL DOGMA	TRANSLATION	NO PHENOTYPE
AARS2	0.286885	0.963509	MITOCHONDRIAL CENTRAL DOGMA	TRANSLATION	NO PHENOTYPE
KARS1	0.280376	0.770436	MITOCHONDRIAL CENTRAL DOGMA	TRANSLATION	NO PHENOTYPE
MRPS16	0.278431	0.875342	MITOCHONDRIAL CENTRAL DOGMA	TRANSLATION	NO PHENOTYPE
MRPS14	0.276597	1.00415	MITOCHONDRIAL CENTRAL DOGMA	TRANSLATION	NO PHENOTYPE
MTG1	0.275271	0.993236	MITOCHONDRIAL CENTRAL DOGMA	TRANSLATION	NO PHENOTYPE
MRPS21	0.272954	0.854089	MITOCHONDRIAL CENTRAL DOGMA	TRANSLATION	NO PHENOTYPE
MRPS6	0.265159	0.856659	MITOCHONDRIAL CENTRAL DOGMA	TRANSLATION	NO PHENOTYPE
MRPL35	0.24541	0.848566	MITOCHONDRIAL CENTRAL DOGMA	TRANSLATION	NO PHENOTYPE
MRPL28	0.22642	0.746807	MITOCHONDRIAL CENTRAL DOGMA	TRANSLATION	NO PHENOTYPE
MTIF2	0.202362	0.722109	MITOCHONDRIAL CENTRAL DOGMA	TRANSLATION	NO PHENOTYPE
MRPS28	0.194661	0.721425	MITOCHONDRIAL CENTRAL DOGMA	TRANSLATION	NO PHENOTYPE
MRPL22	0.190423	0.757645	MITOCHONDRIAL CENTRAL DOGMA	TRANSLATION	NO PHENOTYPE
MRPL44	0.1839	0.653687	MITOCHONDRIAL CENTRAL DOGMA	TRANSLATION	NO PHENOTYPE
SARS2	0.175065	0.687013	MITOCHONDRIAL CENTRAL DOGMA	TRANSLATION	NO PHENOTYPE
MRPL14	0.174365	0.719119	MITOCHONDRIAL CENTRAL DOGMA	TRANSLATION	NO PHENOTYPE
MRPL36	0.164575	0.622092	MITOCHONDRIAL CENTRAL DOGMA	TRANSLATION	NO PHENOTYPE
MRPS10	0.162009	0.688855	MITOCHONDRIAL CENTRAL DOGMA	TRANSLATION	NO PHENOTYPE
MRPS5	0.160243	0.634718	MITOCHONDRIAL CENTRAL DOGMA	TRANSLATION	NO PHENOTYPE
MRPL23	0.157712	0.734189	MITOCHONDRIAL CENTRAL DOGMA	TRANSLATION	NO PHENOTYPE
MRPL21	0.154743	0.639675	MITOCHONDRIAL CENTRAL DOGMA	TRANSLATION	NO PHENOTYPE
MRPS27	0.14498	0.699209	MITOCHONDRIAL CENTRAL DOGMA	TRANSLATION	NO PHENOTYPE
AURKAIP1	0.142465	0.696862	MITOCHONDRIAL CENTRAL DOGMA	TRANSLATION	NO PHENOTYPE
MRPL40	0.142374	0.648168	MITOCHONDRIAL CENTRAL DOGMA	TRANSLATION	NO PHENOTYPE
MRPL51	0.136244	0.594254	MITOCHONDRIAL CENTRAL DOGMA	TRANSLATION	NO PHENOTYPE
MRPL37	0.130217	0.667081	MITOCHONDRIAL CENTRAL DOGMA	TRANSLATION	NO PHENOTYPE
GUF1	0.129737	0.718008	MITOCHONDRIAL CENTRAL DOGMA	TRANSLATION	NO PHENOTYPE
MARS2	0.118766	0.583332	MITOCHONDRIAL CENTRAL DOGMA	TRANSLATION	NO PHENOTYPE
MRPL9	0.117643	0.636868	MITOCHONDRIAL CENTRAL DOGMA	TRANSLATION	NO PHENOTYPE
MRPL34	0.0995485	0.538752	MITOCHONDRIAL CENTRAL DOGMA	TRANSLATION	NO PHENOTYPE
METAP1D	0.0987906	0.565091	MITOCHONDRIAL CENTRAL DOGMA	TRANSLATION	NO PHENOTYPE
MRPL24	0.0846508	0.571403	MITOCHONDRIAL CENTRAL DOGMA	TRANSLATION	NO PHENOTYPE
MRPS34	0.0756302	0.510653	MITOCHONDRIAL CENTRAL DOGMA	TRANSLATION	NO PHENOTYPE
TUFM	0.0730401	0.563043	MITOCHONDRIAL CENTRAL DOGMA	TRANSLATION	NO PHENOTYPE
CARS2	0.0660262	0.597993	MITOCHONDRIAL CENTRAL DOGMA	TRANSLATION	NO PHENOTYPE
MRPL18	0.0537981	0.549647	MITOCHONDRIAL CENTRAL DOGMA	TRANSLATION	NO PHENOTYPE
MTERF3	0.0518822	0.585637	MITOCHONDRIAL CENTRAL DOGMA	TRANSLATION	NO PHENOTYPE
MRPL19	0.0403684	0.480581	MITOCHONDRIAL CENTRAL DOGMA	TRANSLATION	NO PHENOTYPE
MRPL48	0.0384007	0.508952	MITOCHONDRIAL CENTRAL DOGMA	TRANSLATION	NO PHENOTYPE
MRPS30	0.0372141	0.459612	MITOCHONDRIAL CENTRAL DOGMA	TRANSLATION	NO PHENOTYPE
PUSL1	0.0310285	0.531264	MITOCHONDRIAL CENTRAL DOGMA	TRANSLATION	NO PHENOTYPE
MRPL16	0.0283508	0.654068	MITOCHONDRIAL CENTRAL DOGMA	TRANSLATION	NO PHENOTYPE
MRPL55	0.0279237	0.537212	MITOCHONDRIAL CENTRAL DOGMA	TRANSLATION	NO PHENOTYPE
PTCD3	0.0264632	0.526846	MITOCHONDRIAL CENTRAL DOGMA	TRANSLATION	NO PHENOTYPE
MRPS23	0.0237284	0.575743	MITOCHONDRIAL CENTRAL DOGMA	TRANSLATION	NO PHENOTYPE
MRPL50	0.00955779	0.502263	MITOCHONDRIAL CENTRAL DOGMA	TRANSLATION	NO PHENOTYPE
MRPL54	0.00100277	0.452132	MITOCHONDRIAL CENTRAL DOGMA	TRANSLATION	NO PHENOTYPE
MRPS24	-0.00909643	0.514478	MITOCHONDRIAL CENTRAL DOGMA	TRANSLATION	NO PHENOTYPE
MRPL58	-0.00947655	0.641301	MITOCHONDRIAL CENTRAL DOGMA	TRANSLATION	NO PHENOTYPE
MRPL2	-0.0105157	0.72279	MITOCHONDRIAL CENTRAL DOGMA	TRANSLATION	NO PHENOTYPE
GTPBP10	-0.0275106	0.431939	MITOCHONDRIAL CENTRAL DOGMA	TRANSLATION	NO PHENOTYPE
MRPL39	-0.0321355	0.514136	MITOCHONDRIAL CENTRAL DOGMA	TRANSLATION	NO PHENOTYPE
MTRF1L	-0.036346	0.456834	MITOCHONDRIAL CENTRAL DOGMA	TRANSLATION	NO PHENOTYPE
MRPL32	-0.0445468	0.467536	MITOCHONDRIAL CENTRAL DOGMA	TRANSLATION	NO PHENOTYPE
GATC	-0.0487846	0.572928	MITOCHONDRIAL CENTRAL DOGMA	TRANSLATION	NO PHENOTYPE
HARS2	-0.062882	0.445308	MITOCHONDRIAL CENTRAL DOGMA	TRANSLATION	NO PHENOTYPE
PDF	-0.0671897	0.584912	MITOCHONDRIAL CENTRAL DOGMA	TRANSLATION	NO PHENOTYPE
MRPL42	-0.113415	0.56368	MITOCHONDRIAL CENTRAL DOGMA	TRANSLATION	NO PHENOTYPE
MTG2	-0.118649	0.520435	MITOCHONDRIAL CENTRAL DOGMA	TRANSLATION	NO PHENOTYPE
MRPS11	-0.1193	0.495952	MITOCHONDRIAL CENTRAL DOGMA	TRANSLATION	NO PHENOTYPE
MRPL15	-0.130526	0.645397	MITOCHONDRIAL CENTRAL DOGMA	TRANSLATION	NO PHENOTYPE
MRRF	-0.14377	0.596653	MITOCHONDRIAL CENTRAL DOGMA	TRANSLATION	NO PHENOTYPE
MRPL33	-0.166501	0.631212	MITOCHONDRIAL CENTRAL DOGMA	TRANSLATION	NO PHENOTYPE
MALSU1	-0.173106	0.656216	MITOCHONDRIAL CENTRAL DOGMA	TRANSLATION	NO PHENOTYPE
MRPL17	-0.203314	0.74552	MITOCHONDRIAL CENTRAL DOGMA	TRANSLATION	NO PHENOTYPE
GADD45GIP1	-0.214832	0.671003	MITOCHONDRIAL CENTRAL DOGMA	TRANSLATION	NO PHENOTYPE
MRPS15	-0.231974	0.733477	MITOCHONDRIAL CENTRAL DOGMA	TRANSLATION	NO PHENOTYPE
MRPL57	-0.236251	0.832345	MITOCHONDRIAL CENTRAL DOGMA	TRANSLATION	NO PHENOTYPE
MRPL41	-0.243918	0.685201	MITOCHONDRIAL CENTRAL DOGMA	TRANSLATION	NO PHENOTYPE
MRPS18C	-0.289317	0.726013	MITOCHONDRIAL CENTRAL DOGMA	TRANSLATION	NO PHENOTYPE
MRPS26	-0.317546	0.908076	MITOCHONDRIAL CENTRAL DOGMA	TRANSLATION	NO PHENOTYPE
MRPL53	-0.332419	0.751725	MITOCHONDRIAL CENTRAL DOGMA	TRANSLATION	MILD PHENOTYPE
MPV17L2	-0.436741	1.12181	MITOCHONDRIAL CENTRAL DOGMA	TRANSLATION	MILD PHENOTYPE
DAP3	-0.481781	1.16274	MITOCHONDRIAL CENTRAL DOGMA	TRANSLATION	MILD PHENOTYPE
EXD2	-0.483527	1.48832	MITOCHONDRIAL CENTRAL DOGMA	TRANSLATION	MILD PHENOTYPE
MRPL1	-0.489444	1.18103	MITOCHONDRIAL CENTRAL DOGMA	TRANSLATION	MILD PHENOTYPE
MTIF3	-0.559966	1.4436	MITOCHONDRIAL CENTRAL DOGMA	TRANSLATION	MILD PHENOTYPE
MRPS31	-0.559977	1.68838	MITOCHONDRIAL CENTRAL DOGMA	TRANSLATION	MILD PHENOTYPE
CHCHD1	-0.565756	1.40551	MITOCHONDRIAL CENTRAL DOGMA	TRANSLATION	MILD PHENOTYPE
MTRF1	-0.586484	1.26641	MITOCHONDRIAL CENTRAL DOGMA	TRANSLATION	MILD PHENOTYPE
HEMK1	-0.654751	1.80176	MITOCHONDRIAL CENTRAL DOGMA	TRANSLATION	STRONG PHENOTYPE
TOP1MT	0.514113	1.41223	MITOCHONDRIAL CENTRAL DOGMA	mtDNA MAINTEINANCE, mtRNA METABOLISM	NO PHENOTYPE
TFB2M	0.179531	0.744458	MITOCHONDRIAL CENTRAL DOGMA	mtDNA MAINTEINANCE, mtRNA METABOLISM	NO PHENOTYPE
TFAM	0.12283	0.583394	MITOCHONDRIAL CENTRAL DOGMA	mtDNA MAINTEINANCE, mtRNA METABOLISM	NO PHENOTYPE
POLRMT	0.0381359	0.597355	MITOCHONDRIAL CENTRAL DOGMA	mtDNA MAINTEINANCE, mtRNA METABOLISM	NO PHENOTYPE
RNASEH1	0.000595054	0.489995	MITOCHONDRIAL CENTRAL DOGMA	mtDNA MAINTEINANCE, mtRNA METABOLISM	NO PHENOTYPE
MTERF1	-0.477092	1.39685	MITOCHONDRIAL CENTRAL DOGMA	mtDNA MAINTEINANCE, mtRNA METABOLISM	MILD PHENOTYPE
PNPT1	0.700564	1.95757	MITOCHONDRIAL CENTRAL DOGMA	mtRNA METABOLISM	NO PHENOTYPE
TEFM	0.685949	1.76463	MITOCHONDRIAL CENTRAL DOGMA	mtRNA METABOLISM	NO PHENOTYPE
MRM1	0.678335	2.09795	MITOCHONDRIAL CENTRAL DOGMA	mtRNA METABOLISM	NO PHENOTYPE
SUPV3L1	0.599649	1.44472	MITOCHONDRIAL CENTRAL DOGMA	mtRNA METABOLISM	NO PHENOTYPE
TRMT5	0.597337	1.53661	MITOCHONDRIAL CENTRAL DOGMA	mtRNA METABOLISM	NO PHENOTYPE
ELAC2	0.565098	1.96287	MITOCHONDRIAL CENTRAL DOGMA	mtRNA METABOLISM	NO PHENOTYPE
DUS2	0.554091	1.62883	MITOCHONDRIAL CENTRAL DOGMA	mtRNA METABOLISM	NO PHENOTYPE
METTL5	0.548843	1.71827	MITOCHONDRIAL CENTRAL DOGMA	mtRNA METABOLISM	NO PHENOTYPE
REXO2	0.525075	1.37769	MITOCHONDRIAL CENTRAL DOGMA	mtRNA METABOLISM	NO PHENOTYPE
PRORP	0.477039	1.34507	MITOCHONDRIAL CENTRAL DOGMA	mtRNA METABOLISM	NO PHENOTYPE
TRMT10C	0.364271	1.02759	MITOCHONDRIAL CENTRAL DOGMA	mtRNA METABOLISM	NO PHENOTYPE
LACTB2	0.345232	0.947682	MITOCHONDRIAL CENTRAL DOGMA	mtRNA METABOLISM	NO PHENOTYPE
RCC1L	0.344662	0.955114	MITOCHONDRIAL CENTRAL DOGMA	mtRNA METABOLISM	NO PHENOTYPE
YRDC	0.341704	0.891582	MITOCHONDRIAL CENTRAL DOGMA	mtRNA METABOLISM	NO PHENOTYPE
FASTKD3	0.275884	0.97006	MITOCHONDRIAL CENTRAL DOGMA	mtRNA METABOLISM	NO PHENOTYPE
TRNT1	0.217551	0.741248	MITOCHONDRIAL CENTRAL DOGMA	mtRNA METABOLISM	NO PHENOTYPE
MYG1	0.214144	0.895954	MITOCHONDRIAL CENTRAL DOGMA	mtRNA METABOLISM	NO PHENOTYPE
PTCD1	0.213594	1.0912	MITOCHONDRIAL CENTRAL DOGMA	mtRNA METABOLISM	NO PHENOTYPE
TRMT1	0.172145	0.686596	MITOCHONDRIAL CENTRAL DOGMA	mtRNA METABOLISM	NO PHENOTYPE
NSUN2	0.150426	0.721922	MITOCHONDRIAL CENTRAL DOGMA	mtRNA METABOLISM	NO PHENOTYPE
METTL8	0.143287	0.659989	MITOCHONDRIAL CENTRAL DOGMA	mtRNA METABOLISM	NO PHENOTYPE
TRUB2	0.124217	0.602089	MITOCHONDRIAL CENTRAL DOGMA	mtRNA METABOLISM	NO PHENOTYPE
CDK5RAP1	0.0970244	0.692434	MITOCHONDRIAL CENTRAL DOGMA	mtRNA METABOLISM	NO PHENOTYPE
THG1L	0.0605128	0.512259	MITOCHONDRIAL CENTRAL DOGMA	mtRNA METABOLISM	NO PHENOTYPE
METTL15	0.0484093	0.530339	MITOCHONDRIAL CENTRAL DOGMA	mtRNA METABOLISM	NO PHENOTYPE
MTPAP	0.0442999	0.489079	MITOCHONDRIAL CENTRAL DOGMA	mtRNA METABOLISM	NO PHENOTYPE
RPUSD4	0.0410582	0.485067	MITOCHONDRIAL CENTRAL DOGMA	mtRNA METABOLISM	NO PHENOTYPE
TRIT1	0.00810933	0.493675	MITOCHONDRIAL CENTRAL DOGMA	mtRNA METABOLISM	NO PHENOTYPE
FASTKD5	-0.0147919	0.445114	MITOCHONDRIAL CENTRAL DOGMA	mtRNA METABOLISM	NO PHENOTYPE
TRMU	-0.0236595	0.505448	MITOCHONDRIAL CENTRAL DOGMA	mtRNA METABOLISM	NO PHENOTYPE
FASTK	-0.0577384	0.564779	MITOCHONDRIAL CENTRAL DOGMA	mtRNA METABOLISM	NO PHENOTYPE
TRMT2B	-0.0662055	0.548281	MITOCHONDRIAL CENTRAL DOGMA	mtRNA METABOLISM	NO PHENOTYPE
QTRT1	-0.0940315	0.52135	MITOCHONDRIAL CENTRAL DOGMA	mtRNA METABOLISM	NO PHENOTYPE
RPUSD3	-0.121047	0.53779	MITOCHONDRIAL CENTRAL DOGMA	mtRNA METABOLISM	NO PHENOTYPE
OSGEPL1	-0.19779	0.684945	MITOCHONDRIAL CENTRAL DOGMA	mtRNA METABOLISM	NO PHENOTYPE
FASTKD1	-0.207047	0.600525	MITOCHONDRIAL CENTRAL DOGMA	mtRNA METABOLISM	NO PHENOTYPE
PUS1	-0.216687	0.729317	MITOCHONDRIAL CENTRAL DOGMA	mtRNA METABOLISM	NO PHENOTYPE
TBRG4	-0.250956	0.89758	MITOCHONDRIAL CENTRAL DOGMA	mtRNA METABOLISM	NO PHENOTYPE
NSUN3	-0.311636	0.859316	MITOCHONDRIAL CENTRAL DOGMA	mtRNA METABOLISM	NO PHENOTYPE
ANGEL2	-0.362066	0.965416	MITOCHONDRIAL CENTRAL DOGMA	mtRNA METABOLISM	MILD PHENOTYPE
ALKBH1	-0.397183	0.990189	MITOCHONDRIAL CENTRAL DOGMA	mtRNA METABOLISM	MILD PHENOTYPE
PTCD2	-0.779181	2.14517	MITOCHONDRIAL CENTRAL DOGMA	mtRNA METABOLISM	STRONG PHENOTYPE
PDE12	-1.52249	3.7616	MITOCHONDRIAL CENTRAL DOGMA	mtRNA METABOLISM	STRONG PHENOTYPE
TOP3A	0.628412	1.95789	MITOCHONDRIAL CENTRAL DOGMA	mtDNA MAINTEINANCE	NO PHENOTYPE
RECQL4	0.572174	1.76188	MITOCHONDRIAL CENTRAL DOGMA	mtDNA MAINTEINANCE	NO PHENOTYPE
LIG3	0.461603	1.30674	MITOCHONDRIAL CENTRAL DOGMA	mtDNA MAINTEINANCE	NO PHENOTYPE
METTL4	0.420752	1.12393	MITOCHONDRIAL CENTRAL DOGMA	mtDNA MAINTEINANCE	NO PHENOTYPE
POLQ	0.227559	0.773135	MITOCHONDRIAL CENTRAL DOGMA	mtDNA MAINTEINANCE	NO PHENOTYPE
MTERF2	0.194717	0.86679	MITOCHONDRIAL CENTRAL DOGMA	mtDNA MAINTEINANCE	NO PHENOTYPE
UNG	0.146039	0.699966	MITOCHONDRIAL CENTRAL DOGMA	mtDNA MAINTEINANCE	NO PHENOTYPE
MUTYH	0.141854	0.82173	MITOCHONDRIAL CENTRAL DOGMA	mtDNA MAINTEINANCE	NO PHENOTYPE
POLG2	0.125969	0.58212	MITOCHONDRIAL CENTRAL DOGMA	mtDNA MAINTEINANCE	NO PHENOTYPE
PIF1	0.0872405	0.646834	MITOCHONDRIAL CENTRAL DOGMA	mtDNA MAINTEINANCE	NO PHENOTYPE
PRIMPOL	0.072833	0.720685	MITOCHONDRIAL CENTRAL DOGMA	mtDNA MAINTEINANCE	NO PHENOTYPE
POLB	0.038749	0.574589	MITOCHONDRIAL CENTRAL DOGMA	mtDNA MAINTEINANCE	NO PHENOTYPE
APEX1	-0.118886	0.670328	MITOCHONDRIAL CENTRAL DOGMA	mtDNA MAINTEINANCE	NO PHENOTYPE
TWNK	-0.122147	0.554526	MITOCHONDRIAL CENTRAL DOGMA	mtDNA MAINTEINANCE	NO PHENOTYPE
EXOG	-0.158181	0.673464	MITOCHONDRIAL CENTRAL DOGMA	mtDNA MAINTEINANCE	NO PHENOTYPE
OGG1	-0.160578	0.707456	MITOCHONDRIAL CENTRAL DOGMA	mtDNA MAINTEINANCE	NO PHENOTYPE
POLG	-0.181918	0.583611	MITOCHONDRIAL CENTRAL DOGMA	mtDNA MAINTEINANCE	NO PHENOTYPE
SSBP1	-0.192656	0.661323	MITOCHONDRIAL CENTRAL DOGMA	mtDNA MAINTEINANCE	NO PHENOTYPE
MGME1	-0.265824	0.751536	MITOCHONDRIAL CENTRAL DOGMA	mtDNA MAINTEINANCE	NO PHENOTYPE
POLDIP2	-0.635185	1.48596	MITOCHONDRIAL CENTRAL DOGMA	mtDNA MAINTEINANCE	STRONG PHENOTYPE
ATAD3A	0.557257	1.65254	MITOCHONDRIAL CENTRAL DOGMA, DYNAMICS AND SURVEILLANCE	, ORGANELLE CONTACT SITESmtDNA MAINTEINANCE, INTRAMITOCHONDRIAL MEMBRANE INTERACTIONS	NO PHENOTYPE
ATAD3B	0.390206	1.1136	MITOCHONDRIAL CENTRAL DOGMA, DYNAMICS AND SURVEILLANCE	mtDNA MAINTEINANCE, INTRAMITOCHONDRIAL MEMBRANE INTERACTIONS, ORGANELLE CONTACT SITES	NO PHENOTYPE
MIEF1	-0.0675668	0.642436	MITOCHONDRIAL CENTRAL DOGMA, DYNAMICS AND SURVEILLANCE	TRANSLATION, FISSION	NO PHENOTYPE
ENDOG	-0.213532	0.633358	MITOCHONDRIAL CENTRAL DOGMA, DYNAMICS AND SURVEILLANCE	mtDNA MAINTEINANCE, mtRNA METABOLISM, APOPTOSIS	NO PHENOTYPE
MTFMT	0.105166	0.622766	MITOCHONDRIAL CENTRAL DOGMA, METABOLISM	TRANSLATION , VITAMIN METABOLISM	NO PHENOTYPE
MTO1	-0.890076	2.28809	MITOCHONDRIAL CENTRAL DOGMA, METABOLISM	mtRNA METABOLISM, VITAMIN METABOLISM	STRONG PHENOTYPE
GTPBP3	-1.10646	2.75945	MITOCHONDRIAL CENTRAL DOGMA, METABOLISM	mtRNA METABOLISM, VITAMIN METABOLISM	STRONG PHENOTYPE
HSD17B10	0.262248	0.769105	MITOCHONDRIAL CENTRAL DOGMA, METABOLISM	mtRNA METABOLISM, LIPID METABOLISM, PROTEIN METABOLISM	NO PHENOTYPE
DNA2	0.498023	1.52616	MITOCHONDRIAL CENTRAL DOGMA, METABOLISM	mtDNA MAINTEINANCE, METAL AND COFACTOR METABOLISM	NO PHENOTYPE
MRPS36	-0.403683	1.20594	MITOCHONDRIAL CENTRAL DOGMA, METABOLISM	TRANSLATION, CARBOHYDRATE METABOLISM	MILD PHENOTYPE
OXA1L	-0.0633319	0.522684	MITOCHONDRIAL CENTRAL DOGMA, TRANSPORT	TRANSLATION, PROTEIN IMPORT	NO PHENOTYPE
AK4P1	1.42993	2.25666	OTHERS		NO PHENOTYPE
AK4P3	1.42993	2.25666	OTHERS		NO PHENOTYPE
HSPD1P4	1.1273	1.84556	OTHERS		NO PHENOTYPE
ARMC10P1	0.803839	1.8695	OTHERS		NO PHENOTYPE
YME1L1	0.78569	2.34178	OTHERS		NO PHENOTYPE
FAM136A	0.765736	2.08723	OTHERS		NO PHENOTYPE
HSPD1	0.738347	2.16539	OTHERS		NO PHENOTYPE
PRELID3BP10	0.678274	1.13634	OTHERS		NO PHENOTYPE
TOMM20P4	0.677199	1.13256	OTHERS		NO PHENOTYPE
LYRM9	0.66108	2.00695	OTHERS		NO PHENOTYPE
VDAC2P5	0.658205	1.49529	OTHERS		NO PHENOTYPE
PHB1	0.654566	2.19345	OTHERS		NO PHENOTYPE
PTRH2	0.650151	1.89258	OTHERS		NO PHENOTYPE
SPATA20	0.610328	1.84338	OTHERS		NO PHENOTYPE
LONP1	0.588831	1.58294	OTHERS		NO PHENOTYPE
UQCRHP3	0.56697	0.972666	OTHERS		NO PHENOTYPE
TIMM9P2	0.539626	0.932063	OTHERS		NO PHENOTYPE
OXLD1	0.534755	1.39728	OTHERS		NO PHENOTYPE
DCAKD	0.528955	1.48677	OTHERS		NO PHENOTYPE
TMEM11	0.501241	1.40044	OTHERS		NO PHENOTYPE
UQCRHL	0.489295	1.52707	OTHERS		NO PHENOTYPE
HEBP1	0.461228	1.27671	OTHERS		NO PHENOTYPE
HSPE1P5	0.436439	0.915762	OTHERS		NO PHENOTYPE
MIX23	0.435947	1.29108	OTHERS		NO PHENOTYPE
FAHD2A	0.425882	1.20605	OTHERS		NO PHENOTYPE
ECHDC3	0.39111	1.12649	OTHERS		NO PHENOTYPE
OXCT2P1	0.381858	0.719813	OTHERS		NO PHENOTYPE
ATP5PDP1	0.380451	0.891372	OTHERS		NO PHENOTYPE
HSPD1P12	0.374824	0.711641	OTHERS		NO PHENOTYPE
FKBP10	0.372561	1.1701	OTHERS		NO PHENOTYPE
CLPB	0.365605	1.25575	OTHERS		NO PHENOTYPE
CSKMT	0.364078	1.05656	OTHERS		NO PHENOTYPE
GGNBP1	0.359061	0.695286	OTHERS		NO PHENOTYPE
NDUFA4L2	0.353981	0.970884	OTHERS		NO PHENOTYPE
SPRYD4	0.351615	1.13751	OTHERS		NO PHENOTYPE
GLOD4	0.350558	1.14055	OTHERS		NO PHENOTYPE
CRYZ	0.347118	1.10856	OTHERS		NO PHENOTYPE
MIP	0.346502	0.682631	OTHERS		NO PHENOTYPE
HSPE1	0.34641	0.991177	OTHERS		NO PHENOTYPE
HSPE1P2	0.346305	0.788034	OTHERS		NO PHENOTYPE
ATP5MGP2	0.3451	0.680853	OTHERS		NO PHENOTYPE
ATP5MGP3	0.3451	0.680853	OTHERS		NO PHENOTYPE
PXMP2	0.341933	1.02745	OTHERS		NO PHENOTYPE
DNLZ	0.337903	1.01918	OTHERS		NO PHENOTYPE
C6orf201	0.320439	0.895873	OTHERS		NO PHENOTYPE
AKR1B10P1	0.320322	0.64962	OTHERS		NO PHENOTYPE
AFG3L2	0.307325	0.855316	OTHERS		NO PHENOTYPE
IDE	0.305441	1.16523	OTHERS		NO PHENOTYPE
FAM185BP	0.297823	0.829744	OTHERS		NO PHENOTYPE
ATP23	0.295737	1.09039	OTHERS		NO PHENOTYPE
GDAP1	0.293849	0.881521	OTHERS		NO PHENOTYPE
DALRD3	0.268011	0.591731	OTHERS		NO PHENOTYPE
C3orf33	0.267095	1.11494	OTHERS		NO PHENOTYPE
HSPE1P3	0.265985	0.729734	OTHERS		NO PHENOTYPE
HSPE1P4	0.265985	0.729734	OTHERS		NO PHENOTYPE
PHB2	0.259837	0.917301	OTHERS		NO PHENOTYPE
ADCK5	0.252604	0.973825	OTHERS		NO PHENOTYPE
RIDA	0.247993	0.824631	OTHERS		NO PHENOTYPE
ECHDC2	0.234608	0.810547	OTHERS		NO PHENOTYPE
SMIM8	0.223471	0.779347	OTHERS		NO PHENOTYPE
LAP3	0.215707	0.844315	OTHERS		NO PHENOTYPE
NBR1	0.212581	0.795188	OTHERS		NO PHENOTYPE
BUD23	0.211982	0.75165	OTHERS		NO PHENOTYPE
DNAJC30	0.197011	0.865204	OTHERS		NO PHENOTYPE
CISD1P1	0.184117	0.498449	OTHERS		NO PHENOTYPE
MCCD1	0.181293	0.708536	OTHERS		NO PHENOTYPE
TRAP1	0.158386	0.692763	OTHERS		NO PHENOTYPE
ATAD1	0.156017	0.689428	OTHERS		NO PHENOTYPE
CFAP157	0.15504	0.662573	OTHERS		NO PHENOTYPE
PTRH1	0.15504	0.662573	OTHERS		NO PHENOTYPE
FAM185A	0.153111	0.709556	OTHERS		NO PHENOTYPE
TMEM263	0.147131	0.714531	OTHERS		NO PHENOTYPE
GPAT2P1	0.136577	0.545702	OTHERS		NO PHENOTYPE
TCAIM	0.133742	0.662969	OTHERS		NO PHENOTYPE
HSDL1	0.127989	0.587257	OTHERS		NO PHENOTYPE
TMEM14C	0.127938	0.574951	OTHERS		NO PHENOTYPE
NDUFAF2P1	0.124369	0.43535	OTHERS		NO PHENOTYPE
PEX11B	0.121645	0.62074	OTHERS		NO PHENOTYPE
SMIM4	0.118907	0.427111	OTHERS		NO PHENOTYPE
DNAJC19P9	0.115808	0.579825	OTHERS		NO PHENOTYPE
SPG7	0.115288	0.597761	OTHERS		NO PHENOTYPE
OCIAD1	0.110923	0.596773	OTHERS		NO PHENOTYPE
TMEM65	0.107574	0.622118	OTHERS		NO PHENOTYPE
NPC2	0.106653	0.412998	OTHERS		NO PHENOTYPE
HSPE1P8	0.104928	0.410849	OTHERS		NO PHENOTYPE
C15orf61	0.101158	0.663676	OTHERS		NO PHENOTYPE
PREPL	0.0968468	0.652303	OTHERS		NO PHENOTYPE
VDAC1P1	0.0958548	0.400957	OTHERS		NO PHENOTYPE
ACAP3	0.0910364	0.396324	OTHERS		NO PHENOTYPE
METTL15P1	0.0883131	0.491457	OTHERS		NO PHENOTYPE
TSTD3	0.087888	0.68811	OTHERS		NO PHENOTYPE
PXMP4	0.0832487	0.554155	OTHERS		NO PHENOTYPE
CRY1	0.082821	0.512487	OTHERS		NO PHENOTYPE
MTFR1L	0.0817094	0.542097	OTHERS		NO PHENOTYPE
ATP5MJ	0.0796599	0.607384	OTHERS		NO PHENOTYPE
MAIP1	0.0715457	0.553158	OTHERS		NO PHENOTYPE
PABPC5	0.0668033	0.652655	OTHERS		NO PHENOTYPE
HINT3	0.0663395	0.500469	OTHERS		NO PHENOTYPE
C6orf136	0.0657264	0.53431	OTHERS		NO PHENOTYPE
PRSS35	0.0655585	0.560944	OTHERS		NO PHENOTYPE
HDHD5	0.0518786	0.570318	OTHERS		NO PHENOTYPE
SPATA19	0.0486924	0.576904	OTHERS		NO PHENOTYPE
DNAJC28	0.0439877	0.48542	OTHERS		NO PHENOTYPE
HNRNPU	0.0371365	0.532024	OTHERS		NO PHENOTYPE
ADCK2	0.0358564	0.616742	OTHERS		NO PHENOTYPE
NIPSNAP3B	0.0315837	0.547188	OTHERS		NO PHENOTYPE
RMDN1	0.0296901	0.716347	OTHERS		NO PHENOTYPE
SYVN1	0.0217911	0.335777	OTHERS		NO PHENOTYPE
ACCS	0.0179341	0.45018	OTHERS		NO PHENOTYPE
HSPE1P6	0.0150027	0.419795	OTHERS		NO PHENOTYPE
C8orf82	0.0142816	0.485344	OTHERS		NO PHENOTYPE
Y_RNA	0.0089682	0.32411	OTHERS		NO PHENOTYPE
PPTC7	0.00850136	0.441058	OTHERS		NO PHENOTYPE
NIF3L1	0.00826522	0.541532	OTHERS		NO PHENOTYPE
SERHL2	0.00636954	0.443358	OTHERS		NO PHENOTYPE
COMTD1	-0.000496944	0.447039	OTHERS		NO PHENOTYPE
DNAJC4	-0.00117458	0.442818	OTHERS		NO PHENOTYPE
LETM2	-0.00569408	0.459798	OTHERS		NO PHENOTYPE
HPDL	-0.00674938	0.546205	OTHERS		NO PHENOTYPE
DHRS7B	-0.00801133	0.465315	OTHERS		NO PHENOTYPE
CMC4	-0.015789	0.473653	OTHERS		NO PHENOTYPE
GOLPH3	-0.0159806	0.574887	OTHERS		NO PHENOTYPE
BLOC1S1	-0.0160245	0.611264	OTHERS		NO PHENOTYPE
NUDT6	-0.0241915	0.427721	OTHERS		NO PHENOTYPE
SERHL	-0.0276103	0.415343	OTHERS		NO PHENOTYPE
DMPK	-0.0298985	0.603153	OTHERS		NO PHENOTYPE
NLN	-0.0356663	0.434827	OTHERS		NO PHENOTYPE
ARMCX6	-0.0404878	0.50725	OTHERS		NO PHENOTYPE
HSDL2	-0.0427678	0.53167	OTHERS		NO PHENOTYPE
C15orf48	-0.0458032	0.556352	OTHERS		NO PHENOTYPE
SND1	-0.0517475	0.514286	OTHERS		NO PHENOTYPE
THNSL1	-0.0616544	0.484725	OTHERS		NO PHENOTYPE
COX6A1P2	-0.0638688	0.381287	OTHERS		NO PHENOTYPE
MACROD1	-0.0655456	0.579047	OTHERS		NO PHENOTYPE
C2orf69	-0.0659803	0.669246	OTHERS		NO PHENOTYPE
CHCHD2P6	-0.0684464	0.341019	OTHERS		NO PHENOTYPE
CCDC90B	-0.0690951	0.546995	OTHERS		NO PHENOTYPE
ARF5	-0.0695881	0.54873	OTHERS		NO PHENOTYPE
PTGR3	-0.0868837	0.552737	OTHERS		NO PHENOTYPE
TMEM143	-0.0966848	0.584586	OTHERS		NO PHENOTYPE
COX20P1	-0.0997402	0.374094	OTHERS		NO PHENOTYPE
MCRIP2	-0.109653	0.515003	OTHERS		NO PHENOTYPE
TDRKH	-0.110282	0.567541	OTHERS		NO PHENOTYPE
FAM210A	-0.119464	0.565961	OTHERS		NO PHENOTYPE
SDHDP2	-0.131941	0.404464	OTHERS		NO PHENOTYPE
SETD9	-0.139635	0.687902	OTHERS		NO PHENOTYPE
DNAJA3	-0.140986	0.558996	OTHERS		NO PHENOTYPE
RPS28	-0.141061	0.413717	OTHERS		NO PHENOTYPE
NDUFB1P1	-0.145153	0.418055	OTHERS		NO PHENOTYPE
ADCK1	-0.148402	0.638829	OTHERS		NO PHENOTYPE
GTPBP6	-0.149955	0.660768	OTHERS		NO PHENOTYPE
NT5DC3	-0.151194	0.53133	OTHERS		NO PHENOTYPE
VWA8	-0.154512	0.701885	OTHERS		NO PHENOTYPE
CCDC127	-0.155375	0.669478	OTHERS		NO PHENOTYPE
MCUR1	-0.155657	0.536058	OTHERS		NO PHENOTYPE
FUNDC2P1	-0.157831	0.42984	OTHERS		NO PHENOTYPE
OCIAD2	-0.159507	0.668667	OTHERS		NO PHENOTYPE
MRPL45P2	-0.160293	0.433088	OTHERS		NO PHENOTYPE
AFG1L	-0.165258	0.63496	OTHERS		NO PHENOTYPE
NIPSNAP3A	-0.166834	0.628955	OTHERS		NO PHENOTYPE
MRPS36P1	-0.170635	0.441954	OTHERS		NO PHENOTYPE
ATP5F1EP2	-0.175401	0.602094	OTHERS		NO PHENOTYPE
C16orf91	-0.185332	0.636769	OTHERS		NO PHENOTYPE
CHCHD10	-0.185806	0.673262	OTHERS		NO PHENOTYPE
ATP5MK	-0.18928	0.682167	OTHERS		NO PHENOTYPE
TMEM205	-0.189479	0.593989	OTHERS		NO PHENOTYPE
HDHD3	-0.196335	0.680034	OTHERS		NO PHENOTYPE
STOM	-0.205094	0.740023	OTHERS		NO PHENOTYPE
HTATIP2	-0.205908	0.720287	OTHERS		NO PHENOTYPE
C5orf63	-0.207518	0.598051	OTHERS		NO PHENOTYPE
TAFAZZIN	-0.208186	0.596321	OTHERS		NO PHENOTYPE
OXNAD1	-0.210815	0.780188	OTHERS		NO PHENOTYPE
LYRM1	-0.216918	0.669214	OTHERS		NO PHENOTYPE
GATD3	-0.225606	0.848891	OTHERS		NO PHENOTYPE
PRELID2	-0.230978	0.904065	OTHERS		NO PHENOTYPE
SDR39U1	-0.260547	0.844723	OTHERS		NO PHENOTYPE
SNAP29	-0.261366	0.74574	OTHERS		NO PHENOTYPE
HIGD1AP1	-0.265344	0.558361	OTHERS		NO PHENOTYPE
DELE1	-0.276748	0.878711	OTHERS		NO PHENOTYPE
PLGRKT	-0.278835	0.773109	OTHERS		NO PHENOTYPE
CHCHD5	-0.301434	0.883215	OTHERS		NO PHENOTYPE
NDUFA5P11	-0.302266	0.60345	OTHERS		NO PHENOTYPE
ARMCX2	-0.316387	0.990764	OTHERS		NO PHENOTYPE
OPA3	-0.325765	0.818017	OTHERS		MILD PHENOTYPE
MTRFR	-0.328662	0.843704	OTHERS		MILD PHENOTYPE
PICK1	-0.360957	1.0026	OTHERS		MILD PHENOTYPE
ATP5MKP1	-0.361367	0.834853	OTHERS		MILD PHENOTYPE
MXD3	-0.372684	0.913152	OTHERS		MILD PHENOTYPE
ISOC2	-0.391887	1.1572	OTHERS		MILD PHENOTYPE
ABALON	-0.406978	0.865233	OTHERS		MILD PHENOTYPE
PITRM1	-0.426936	1.06327	OTHERS		MILD PHENOTYPE
STOML2	-0.451062	1.10871	OTHERS		MILD PHENOTYPE
SLC25A51P1	-0.525381	1.11789	OTHERS		MILD PHENOTYPE
FBXL4	-0.572462	1.6463	OTHERS		MILD PHENOTYPE
ALKBH7	-0.59385	1.4849	OTHERS		MILD PHENOTYPE
ZNF575	-0.648096	0.980554	OTHERS		STRONG PHENOTYPE
COX7CP1	-0.6548	0.987688	OTHERS		STRONG PHENOTYPE
CYCSP45	-0.656385	0.989491	OTHERS		STRONG PHENOTYPE
PYURF	-0.663825	1.16342	OTHERS		STRONG PHENOTYPE
FAM162A	-0.701051	1.75791	OTHERS		STRONG PHENOTYPE
RTN4IP1	-0.713944	1.83681	OTHERS		STRONG PHENOTYPE
SDHDP3	-0.755906	1.12905	OTHERS		STRONG PHENOTYPE
DCAF6	-0.792882	1.14016	OTHERS		STRONG PHENOTYPE
NDUFA4P1	-0.808372	1.15842	OTHERS		STRONG PHENOTYPE
CLPX	-0.87316	2.2025	OTHERS		STRONG PHENOTYPE
GCSHP5	-0.967451	1.66196	OTHERS		STRONG PHENOTYPE
IK	-0.971837	1.35988	OTHERS		STRONG PHENOTYPE
CLPP	-1.50612	3.89594	OTHERS		STRONG PHENOTYPE
TIMM21	-0.843114	1.88507	OXPHOS	ASSEMBLY FACTOR, TRANSLATION, PROTEIN IMPORT	STRONG PHENOTYPE
COX7A2L	-0.0659089	0.551567	OXPHOS	ASSEMBLY FACTOR	NO PHENOTYPE
ATP5MC1	0.669643	1.95711	OXPHOS	CORE SUBUNIT	NO PHENOTYPE
ATP5F1B	0.530746	1.56439	OXPHOS	CORE SUBUNIT	NO PHENOTYPE
ATP5MF	0.52115	1.54105	OXPHOS	CORE SUBUNIT	NO PHENOTYPE
UQCRH	0.489295	1.52707	OXPHOS	CORE SUBUNIT	NO PHENOTYPE
UQCRB	0.411023	1.2935	OXPHOS	CORE SUBUNIT	NO PHENOTYPE
ATP5MC2	0.3503	1.0797	OXPHOS	CORE SUBUNIT	NO PHENOTYPE
ATP5PB	0.339567	0.983935	OXPHOS	CORE SUBUNIT	NO PHENOTYPE
ATP5PD	0.306745	0.913129	OXPHOS	CORE SUBUNIT	NO PHENOTYPE
ATP5F1A	0.0724618	0.59448	OXPHOS	CORE SUBUNIT	NO PHENOTYPE
ATP5F1D	0.0717553	0.584248	OXPHOS	CORE SUBUNIT	NO PHENOTYPE
COX4I2	0.0690843	0.516566	OXPHOS	CORE SUBUNIT	NO PHENOTYPE
COX7B	0.0161008	0.461646	OXPHOS	CORE SUBUNIT	NO PHENOTYPE
COX6B1	-0.0108638	0.540292	OXPHOS	CORE SUBUNIT	NO PHENOTYPE
ATP5F1C	-0.0194756	0.629801	OXPHOS	CORE SUBUNIT	NO PHENOTYPE
NDUFS3	-0.0558336	0.59613	OXPHOS	CORE SUBUNIT	NO PHENOTYPE
ATP5PO	-0.0643036	0.527447	OXPHOS	CORE SUBUNIT	NO PHENOTYPE
ATP5F1E	-0.0752591	0.597827	OXPHOS	CORE SUBUNIT	NO PHENOTYPE
NDUFB5	-0.0781652	0.506015	OXPHOS	CORE SUBUNIT	NO PHENOTYPE
COX6C	-0.106578	0.509201	OXPHOS	CORE SUBUNIT	NO PHENOTYPE
COX7B2	-0.116989	0.610747	OXPHOS	CORE SUBUNIT	NO PHENOTYPE
NDUFA5	-0.125121	0.603947	OXPHOS	CORE SUBUNIT	NO PHENOTYPE
ATP5IF1	-0.12549	0.712732	OXPHOS	CORE SUBUNIT	NO PHENOTYPE
ATP5PF	-0.130565	0.696253	OXPHOS	CORE SUBUNIT	NO PHENOTYPE
COX6B2	-0.139857	0.522261	OXPHOS	CORE SUBUNIT	NO PHENOTYPE
COX6A2	-0.158649	0.64659	OXPHOS	CORE SUBUNIT	NO PHENOTYPE
DMAC2L	-0.173997	0.63218	OXPHOS	CORE SUBUNIT	NO PHENOTYPE
NDUFV3	-0.177785	0.769232	OXPHOS	CORE SUBUNIT	NO PHENOTYPE
NDUFB3	-0.192407	0.669391	OXPHOS	CORE SUBUNIT	NO PHENOTYPE
COX5A	-0.223915	0.809868	OXPHOS	CORE SUBUNIT	NO PHENOTYPE
NDUFA12	-0.226777	0.82376	OXPHOS	CORE SUBUNIT	NO PHENOTYPE
NDUFS6	-0.239239	0.704805	OXPHOS	CORE SUBUNIT	NO PHENOTYPE
COX7A1	-0.255774	0.764981	OXPHOS	CORE SUBUNIT	NO PHENOTYPE
COX8C	-0.260292	0.919627	OXPHOS	CORE SUBUNIT	NO PHENOTYPE
ATP5MC3	-0.283083	0.846675	OXPHOS	CORE SUBUNIT	NO PHENOTYPE
NDUFS4	-0.293205	1.01198	OXPHOS	CORE SUBUNIT	NO PHENOTYPE
COX8A	-0.382427	0.965447	OXPHOS	CORE SUBUNIT	MILD PHENOTYPE
COX7A2	-0.383685	0.927428	OXPHOS	CORE SUBUNIT	MILD PHENOTYPE
NDUFA9	-0.39608	1.04494	OXPHOS	CORE SUBUNIT	MILD PHENOTYPE
UQCR10	-0.397971	1.19044	OXPHOS	CORE SUBUNIT	MILD PHENOTYPE
NDUFA8	-0.435195	1.2561	OXPHOS	CORE SUBUNIT	MILD PHENOTYPE
NDUFA7	-0.455147	1.22501	OXPHOS	CORE SUBUNIT	MILD PHENOTYPE
NDUFA13	-0.475448	1.1416	OXPHOS	CORE SUBUNIT	MILD PHENOTYPE
NDUFB1	-0.489694	1.30635	OXPHOS	CORE SUBUNIT	MILD PHENOTYPE
COX5B	-0.502209	1.37302	OXPHOS	CORE SUBUNIT	MILD PHENOTYPE
NDUFA6	-0.53171	1.11182	OXPHOS	CORE SUBUNIT	MILD PHENOTYPE
NDUFA2	-0.551717	1.30298	OXPHOS	CORE SUBUNIT	MILD PHENOTYPE
UQCRQ	-0.558059	1.63271	OXPHOS	CORE SUBUNIT	MILD PHENOTYPE
COX7C	-0.56805	1.64014	OXPHOS	CORE SUBUNIT	MILD PHENOTYPE
COX4I1	-0.572757	1.35746	OXPHOS	CORE SUBUNIT	MILD PHENOTYPE
COX6A1	-0.596194	1.25742	OXPHOS	CORE SUBUNIT	MILD PHENOTYPE
NDUFC2	-0.609957	1.47968	OXPHOS	CORE SUBUNIT	MILD PHENOTYPE
NDUFB9	-0.627493	1.46519	OXPHOS	CORE SUBUNIT	STRONG PHENOTYPE
NDUFA11	-0.639141	1.30202	OXPHOS	CORE SUBUNIT	STRONG PHENOTYPE
NDUFA3	-0.679581	1.74944	OXPHOS	CORE SUBUNIT	STRONG PHENOTYPE
NDUFB4	-0.732012	1.97139	OXPHOS	CORE SUBUNIT	STRONG PHENOTYPE
NDUFB11	-0.738717	1.87577	OXPHOS	CORE SUBUNIT	STRONG PHENOTYPE
NDUFA10	-0.790569	1.53279	OXPHOS	CORE SUBUNIT	STRONG PHENOTYPE
NDUFB2	-0.849752	1.86637	OXPHOS	CORE SUBUNIT	STRONG PHENOTYPE
UQCR11	-0.858875	2.41088	OXPHOS	CORE SUBUNIT	STRONG PHENOTYPE
NDUFS5	-0.872798	1.85077	OXPHOS	CORE SUBUNIT	STRONG PHENOTYPE
NDUFB10	-0.911769	1.65083	OXPHOS	CORE SUBUNIT	STRONG PHENOTYPE
NDUFB6	-1.00863	2.40818	OXPHOS	CORE SUBUNIT	STRONG PHENOTYPE
NDUFB7	-1.03621	2.65606	OXPHOS	CORE SUBUNIT	STRONG PHENOTYPE
NDUFA4	-1.11036	2.9643	OXPHOS	CORE SUBUNIT	STRONG PHENOTYPE
NDUFA1	-1.46084	3.51476	OXPHOS	CORE SUBUNIT	STRONG PHENOTYPE
NDUFC1	-1.49404	3.86513	OXPHOS	CORE SUBUNIT	STRONG PHENOTYPE
NDUFB8	-1.5263	3.16716	OXPHOS	CORE SUBUNIT	STRONG PHENOTYPE
COA7	0.394745	1.41431	OXPHOS	ASSEMBLY FACTOR	NO PHENOTYPE
TTC19	0.292128	0.950992	OXPHOS	ASSEMBLY FACTOR	NO PHENOTYPE
CMC2	0.288003	0.891923	OXPHOS	ASSEMBLY FACTOR	NO PHENOTYPE
TMEM177	0.251074	0.986398	OXPHOS	ASSEMBLY FACTOR	NO PHENOTYPE
COA1	0.235689	1.0622	OXPHOS	ASSEMBLY FACTOR	NO PHENOTYPE
ATPSCKMT	0.106237	0.558829	OXPHOS	ASSEMBLY FACTOR	NO PHENOTYPE
ATPAF2	0.086897	0.588688	OXPHOS	ASSEMBLY FACTOR	NO PHENOTYPE
ATPAF1	0.0479079	0.554185	OXPHOS	ASSEMBLY FACTOR	NO PHENOTYPE
FMC1	0.0339387	0.494663	OXPHOS	ASSEMBLY FACTOR	NO PHENOTYPE
RAB5IF	0.0128917	0.508535	OXPHOS	ASSEMBLY FACTOR	NO PHENOTYPE
BCS1L	0.00610815	0.522845	OXPHOS	ASSEMBLY FACTOR	NO PHENOTYPE
TMEM186	-0.031754	0.458636	OXPHOS	ASSEMBLY FACTOR	NO PHENOTYPE
SDHAF2	-0.0329497	0.466352	OXPHOS	ASSEMBLY FACTOR	NO PHENOTYPE
TMEM126B	-0.0390489	0.42537	OXPHOS	ASSEMBLY FACTOR	NO PHENOTYPE
COX20	-0.0618904	0.521669	OXPHOS	ASSEMBLY FACTOR	NO PHENOTYPE
COA8	-0.0644066	0.470896	OXPHOS	ASSEMBLY FACTOR	NO PHENOTYPE
COA4	-0.0709065	0.502951	OXPHOS	ASSEMBLY FACTOR	NO PHENOTYPE
TMEM70	-0.126893	0.569271	OXPHOS	ASSEMBLY FACTOR	NO PHENOTYPE
TMEM126A	-0.141239	0.519151	OXPHOS	ASSEMBLY FACTOR	NO PHENOTYPE
PNKD	-0.187424	0.656806	OXPHOS	ASSEMBLY FACTOR	NO PHENOTYPE
SDHAF4	-0.201207	0.613238	OXPHOS	ASSEMBLY FACTOR	NO PHENOTYPE
SMIM20	-0.227931	0.775079	OXPHOS	ASSEMBLY FACTOR	NO PHENOTYPE
UQCC3	-0.238016	0.812378	OXPHOS	ASSEMBLY FACTOR	NO PHENOTYPE
COA6	-0.276091	0.749581	OXPHOS	ASSEMBLY FACTOR	NO PHENOTYPE
NDUFAF2	-0.285525	0.754007	OXPHOS	ASSEMBLY FACTOR	NO PHENOTYPE
CMC1	-0.289133	0.742562	OXPHOS	ASSEMBLY FACTOR	NO PHENOTYPE
ACAD9	-0.289593	0.778007	OXPHOS	ASSEMBLY FACTOR	NO PHENOTYPE
COA5	-0.305444	0.938867	OXPHOS	ASSEMBLY FACTOR	NO PHENOTYPE
NDUFAF7	-0.349582	1.10158	OXPHOS	ASSEMBLY FACTOR	MILD PHENOTYPE
LYRM2	-0.365344	0.895805	OXPHOS	ASSEMBLY FACTOR	MILD PHENOTYPE
PET100	-0.397622	1.08266	OXPHOS	ASSEMBLY FACTOR	MILD PHENOTYPE
ECSIT	-0.469665	1.03621	OXPHOS	ASSEMBLY FACTOR	MILD PHENOTYPE
HIGD1A	-0.487681	1.27956	OXPHOS	ASSEMBLY FACTOR	MILD PHENOTYPE
SDHAF3	-0.58889	1.64784	OXPHOS	ASSEMBLY FACTOR	MILD PHENOTYPE
NDUFAF8	-0.614218	1.41703	OXPHOS	ASSEMBLY FACTOR	MILD PHENOTYPE
PET117	-0.639168	1.67197	OXPHOS	ASSEMBLY FACTOR	STRONG PHENOTYPE
TIMMDC1	-0.653796	1.50059	OXPHOS	ASSEMBLY FACTOR	STRONG PHENOTYPE
CEP89	-0.656721	1.68622	OXPHOS	ASSEMBLY FACTOR	STRONG PHENOTYPE
NDUFAF6	-0.676943	1.6094	OXPHOS	ASSEMBLY FACTOR	STRONG PHENOTYPE
UQCC1	-0.703393	1.98903	OXPHOS	ASSEMBLY FACTOR	STRONG PHENOTYPE
DMAC2	-0.759902	1.89496	OXPHOS	ASSEMBLY FACTOR	STRONG PHENOTYPE
COX16	-0.763898	1.87874	OXPHOS	ASSEMBLY FACTOR	STRONG PHENOTYPE
NDUFAF1	-0.763917	1.99719	OXPHOS	ASSEMBLY FACTOR	STRONG PHENOTYPE
NDUFAF4	-0.821615	2.07876	OXPHOS	ASSEMBLY FACTOR	STRONG PHENOTYPE
DMAC1	-0.844479	2.00965	OXPHOS	ASSEMBLY FACTOR	STRONG PHENOTYPE
COX18	-0.853716	2.30411	OXPHOS	ASSEMBLY FACTOR	STRONG PHENOTYPE
FOXRED1	-0.863762	2.13857	OXPHOS	ASSEMBLY FACTOR	STRONG PHENOTYPE
NDUFAF5	-0.881399	1.75194	OXPHOS	ASSEMBLY FACTOR	STRONG PHENOTYPE
HIGD2A	-0.928193	1.86306	OXPHOS	ASSEMBLY FACTOR	STRONG PHENOTYPE
NDUFAF3	-0.957191	1.74425	OXPHOS	ASSEMBLY FACTOR	STRONG PHENOTYPE
UQCC2	-0.961317	2.03172	OXPHOS	ASSEMBLY FACTOR	STRONG PHENOTYPE
LYRM7	-1.10873	2.29745	OXPHOS	ASSEMBLY FACTOR	STRONG PHENOTYPE
SURF1	-1.44523	3.60578	OXPHOS	ASSEMBLY FACTOR	STRONG PHENOTYPE
SDHAF1	-2.58433	5.7493	OXPHOS	ASSEMBLY FACTOR	STRONG PHENOTYPE
ATP5MG	-0.0826404	0.506023	OXPHOS, DYNAMICS AND SURVEILLANCE	CORE SUBUNIT, CRISTAE FORMATION	NO PHENOTYPE
ATP5ME	-0.436957	1.11456	OXPHOS, DYNAMICS AND SURVEILLANCE	CORE SUBUNIT, CRISTAE FORMATION	MILD PHENOTYPE
NDUFAB1	-0.561951	1.49834	OXPHOS, METABOLISM	CORE SUBUNIT, LIPID METABOLISM, METAL AND COFACTOR METABOLISM	MILD PHENOTYPE
CYC1	-0.708835	1.68259	OXPHOS, METABOLISM	CORE SUBUNIT, ELECTRON CARRIER, METAL AND COFACTOR METABOLISM	STRONG PHENOTYPE
SDHC	-0.302195	0.747375	OXPHOS, METABOLISM	CORE SUBUNIT, CARBOHYDRATE METABOLISM, METAL AND COFACTOR METABOLISM	NO PHENOTYPE
SDHB	-0.645531	1.63911	OXPHOS, METABOLISM	CORE SUBUNIT, CARBOHYDRATE METABOLISM, METAL AND COFACTOR METABOLISM	STRONG PHENOTYPE
SDHD	-0.657033	1.36746	OXPHOS, METABOLISM	CORE SUBUNIT, CARBOHYDRATE METABOLISM, METAL AND COFACTOR METABOLISM	STRONG PHENOTYPE
NDUFS1	-0.322823	0.940412	OXPHOS, METABOLISM	CORE SUBUNIT, METAL AND COFACTOR METABOLISM	MILD PHENOTYPE
NDUFV1	-0.371305	0.804744	OXPHOS, METABOLISM	CORE SUBUNIT, METAL AND COFACTOR METABOLISM	MILD PHENOTYPE
NDUFS8	-0.44053	0.847624	OXPHOS, METABOLISM	CORE SUBUNIT, METAL AND COFACTOR METABOLISM	MILD PHENOTYPE
NDUFS7	-0.517372	1.46026	OXPHOS, METABOLISM	CORE SUBUNIT, METAL AND COFACTOR METABOLISM	MILD PHENOTYPE
HCCS	-0.522927	1.08934	OXPHOS, METABOLISM	CORE SUBUNIT, METAL AND COFACTOR METABOLISM	MILD PHENOTYPE
UQCRFS1	-0.534546	1.18364	OXPHOS, METABOLISM	CORE SUBUNIT, METAL AND COFACTOR METABOLISM	MILD PHENOTYPE
NDUFV2	-0.540793	1.0956	OXPHOS, METABOLISM	CORE SUBUNIT, METAL AND COFACTOR METABOLISM	MILD PHENOTYPE
NDUFS2	-0.630045	1.36901	OXPHOS, METABOLISM	CORE SUBUNIT, METAL AND COFACTOR METABOLISM	STRONG PHENOTYPE
COX15	0.228072	0.842768	OXPHOS, METABOLISM	ASSEMBLY FACTOR, METAL AND COFACTOR METABOLISM	NO PHENOTYPE
COX19	0.0538874	0.619777	OXPHOS, METABOLISM	ASSEMBLY FACTOR, METAL AND COFACTOR METABOLISM	NO PHENOTYPE
COX10	-0.00698641	0.441001	OXPHOS, METABOLISM	ASSEMBLY FACTOR, METAL AND COFACTOR METABOLISM	NO PHENOTYPE
COX11	-0.18571	0.57807	OXPHOS, METABOLISM	ASSEMBLY FACTOR, METAL AND COFACTOR METABOLISM	NO PHENOTYPE
COX17	-0.195789	0.63949	OXPHOS, METABOLISM	ASSEMBLY FACTOR, METAL AND COFACTOR METABOLISM	NO PHENOTYPE
SCO1	-0.338018	0.843644	OXPHOS, METABOLISM	ASSEMBLY FACTOR, METAL AND COFACTOR METABOLISM	MILD PHENOTYPE
SCO2	-0.350847	0.860022	OXPHOS, METABOLISM	ASSEMBLY FACTOR, METAL AND COFACTOR METABOLISM	MILD PHENOTYPE
NUBPL	-0.546328	1.44954	OXPHOS, METABOLISM	ASSEMBLY FACTOR, METAL AND COFACTOR METABOLISM	MILD PHENOTYPE
SDHA	0.14891	0.695146	OXPHOS, METABOLISM	CORE SUBUNIT, CARBOHYDRATE METABOLISM	NO PHENOTYPE
CYCS	-0.440672	1.11443	OXPHOS, METABOLISM, DYNAMICS AND SURVEILLANCE	CORE SUBUNIT, ELECTRON CARRIER, METAL AND COFACTOR METABOLISM, APOPTOSIS	MILD PHENOTYPE
COX14	0.168199	0.738639	OXPHOS, MITOCHONDRIAL CENTRAL DOGMA	ASSEMBLY FACTOR, TRANSLATION	NO PHENOTYPE
COA3	-0.41929	0.798711	OXPHOS, MITOCHONDRIAL CENTRAL DOGMA	ASSEMBLY FACTOR, TRANSLATION	MILD PHENOTYPE
TACO1	-1.06133	2.81922	OXPHOS, MITOCHONDRIAL CENTRAL DOGMA	ASSEMBLY FACTOR, TRANSLATION	STRONG PHENOTYPE
UQCRC2	-0.272046	0.775877	OXPHOS, TRANSPORT	CORE SUBUNIT, PROTEIN IMPORT	NO PHENOTYPE
UQCRC1	-0.672434	1.58452	OXPHOS, TRANSPORT	CORE SUBUNIT, PROTEIN IMPORT	STRONG PHENOTYPE
AIFM1	0.571891	1.67796	OXPHOS, TRANSPORT, DYNAMICS AND SURVEILLANCE	ASSEMBLY FACTOR, PROTEIN IMPORT, APOPTOSIS	NO PHENOTYPE
NLRX1	-0.0836323	0.53808	SIGNALING	IMMUNE RESPONSE	NO PHENOTYPE
MAVS	-0.0914553	0.620852	SIGNALING	IMMUNE RESPONSE	NO PHENOTYPE
C1QBP	-0.340837	0.988355	SIGNALING	IMMUNE RESPONSE	MILD PHENOTYPE
AKAP1	0.46043	1.35495	SIGNALING	cAMP-PKA SIGNALING	NO PHENOTYPE
AKAP10	0.289845	0.925982	SIGNALING	cAMP-PKA SIGNALING	NO PHENOTYPE
SPHKAP	0.0807513	0.609126	SIGNALING	cAMP-PKA SIGNALING	NO PHENOTYPE
PDE2A	-0.0300225	0.454875	SIGNALING	cAMP-PKA SIGNALING	NO PHENOTYPE
PRKACA	-0.153053	0.671618	SIGNALING	cAMP-PKA SIGNALING	NO PHENOTYPE
ADCY10	-0.305677	0.762846	SIGNALING	cAMP-PKA SIGNALING	NO PHENOTYPE
LETM1	0.711722	2.02702	SIGNALING	CALCIUM HOMEOSTASIS	NO PHENOTYPE
EFHD1	0.366878	1.18455	SIGNALING	CALCIUM HOMEOSTASIS	NO PHENOTYPE
PPIF	-0.0112375	0.471417	SIGNALING	CALCIUM HOMEOSTASIS	NO PHENOTYPE
SLC25A33	0.308405	0.855401	TRANSPORT	SMALL MOLECULE TRANSPORT, NUCLEOTIDE METABOLISM	NO PHENOTYPE
SLC25A36	-0.188565	0.65092	TRANSPORT	SMALL MOLECULE TRANSPORT, NUCLEOTIDE METABOLISM	NO PHENOTYPE
SLC25A41	-0.270899	0.824128	TRANSPORT	SMALL MOLECULE TRANSPORT, NUCLEOTIDE METABOLISM	NO PHENOTYPE
ROMO1	0.835689	2.004	TRANSPORT	PROTEIN IMPORT, SMALL MOLECULE TRANSPORT	NO PHENOTYPE
SLC25A39	1.03081	3.31425	TRANSPORT	SMALL MOLECULE TRANSPORT	NO PHENOTYPE
VDAC2	0.681853	2.35024	TRANSPORT	SMALL MOLECULE TRANSPORT	NO PHENOTYPE
UCP1	0.589835	1.39661	TRANSPORT	SMALL MOLECULE TRANSPORT	NO PHENOTYPE
SLC25A27	0.56689	1.59917	TRANSPORT	SMALL MOLECULE TRANSPORT	NO PHENOTYPE
ABCD2	0.500272	1.47274	TRANSPORT	SMALL MOLECULE TRANSPORT	NO PHENOTYPE
ABCA9	0.43031	1.42625	TRANSPORT	SMALL MOLECULE TRANSPORT	NO PHENOTYPE
SLC25A22	0.320878	1.08693	TRANSPORT	SMALL MOLECULE TRANSPORT	NO PHENOTYPE
SLC25A35	0.285634	0.942463	TRANSPORT	SMALL MOLECULE TRANSPORT	NO PHENOTYPE
ABCD3	0.270863	0.94539	TRANSPORT	SMALL MOLECULE TRANSPORT	NO PHENOTYPE
SLC25A26	0.256303	0.858213	TRANSPORT	SMALL MOLECULE TRANSPORT	NO PHENOTYPE
MRS2	0.250209	0.917132	TRANSPORT	SMALL MOLECULE TRANSPORT	NO PHENOTYPE
LETMD1	0.226577	0.776614	TRANSPORT	SMALL MOLECULE TRANSPORT	NO PHENOTYPE
SLC25A40	0.189018	0.779377	TRANSPORT	SMALL MOLECULE TRANSPORT	NO PHENOTYPE
MTCH1	0.145398	0.707907	TRANSPORT	SMALL MOLECULE TRANSPORT	NO PHENOTYPE
UCP2	0.100002	0.609471	TRANSPORT	SMALL MOLECULE TRANSPORT	NO PHENOTYPE
UCP3	0.0798715	0.541516	TRANSPORT	SMALL MOLECULE TRANSPORT	NO PHENOTYPE
SLC25A45	0.0789999	0.672305	TRANSPORT	SMALL MOLECULE TRANSPORT	NO PHENOTYPE
ABCD1	0.0676128	0.580158	TRANSPORT	SMALL MOLECULE TRANSPORT	NO PHENOTYPE
SLC30A9	0.0561698	0.556404	TRANSPORT	SMALL MOLECULE TRANSPORT	NO PHENOTYPE
SLC25A43	0.0550853	0.702052	TRANSPORT	SMALL MOLECULE TRANSPORT	NO PHENOTYPE
MPV17L	0.00620629	0.480213	TRANSPORT	SMALL MOLECULE TRANSPORT	NO PHENOTYPE
MPV17	-0.00397087	0.564027	TRANSPORT	SMALL MOLECULE TRANSPORT	NO PHENOTYPE
SLC25A34	-0.00876729	0.455692	TRANSPORT	SMALL MOLECULE TRANSPORT	NO PHENOTYPE
SLC25A16	-0.0405598	0.489347	TRANSPORT	SMALL MOLECULE TRANSPORT	NO PHENOTYPE
ABCB8	-0.10523	0.537742	TRANSPORT	SMALL MOLECULE TRANSPORT	NO PHENOTYPE
SLC25A18	-0.15439	0.687818	TRANSPORT	SMALL MOLECULE TRANSPORT	NO PHENOTYPE
SLC25A53	-0.174518	0.818334	TRANSPORT	SMALL MOLECULE TRANSPORT	NO PHENOTYPE
SFXN2	-0.176263	0.65694	TRANSPORT	SMALL MOLECULE TRANSPORT	NO PHENOTYPE
SLC25A48	-0.187894	0.628048	TRANSPORT	SMALL MOLECULE TRANSPORT	NO PHENOTYPE
SLC25A47	-0.333702	1.04069	TRANSPORT	SMALL MOLECULE TRANSPORT	MILD PHENOTYPE
CCDC51	-0.609554	1.6573	TRANSPORT	SMALL MOLECULE TRANSPORT	MILD PHENOTYPE
SFXN4	-0.628257	1.5783	TRANSPORT	SMALL MOLECULE TRANSPORT	STRONG PHENOTYPE
NRDC	0.759806	2.11743	TRANSPORT	PROTEIN IMPORT	NO PHENOTYPE
TIMM8A	0.721622	2.1287	TRANSPORT	PROTEIN IMPORT	NO PHENOTYPE
TOMM6	0.708617	2.25409	TRANSPORT	PROTEIN IMPORT	NO PHENOTYPE
MIPEP	0.669677	1.94304	TRANSPORT	PROTEIN IMPORT	NO PHENOTYPE
TIMM22	0.666739	1.99012	TRANSPORT	PROTEIN IMPORT	NO PHENOTYPE
CHCHD4	0.588789	1.69569	TRANSPORT	PROTEIN IMPORT	NO PHENOTYPE
TIMM44	0.56284	1.79355	TRANSPORT	PROTEIN IMPORT	NO PHENOTYPE
PMPCA	0.523187	1.58739	TRANSPORT	PROTEIN IMPORT	NO PHENOTYPE
PMPCB	0.479847	1.34426	TRANSPORT	PROTEIN IMPORT	NO PHENOTYPE
PAM16	0.456708	1.36294	TRANSPORT	PROTEIN IMPORT	NO PHENOTYPE
TIMM13	0.442945	1.23845	TRANSPORT	PROTEIN IMPORT	NO PHENOTYPE
TIMM10	0.398825	1.16491	TRANSPORT	PROTEIN IMPORT	NO PHENOTYPE
TIMM9	0.356665	1.13892	TRANSPORT	PROTEIN IMPORT	NO PHENOTYPE
TIMM8B	0.240605	0.866073	TRANSPORT	PROTEIN IMPORT	NO PHENOTYPE
TOMM20	0.231664	0.766428	TRANSPORT	PROTEIN IMPORT	NO PHENOTYPE
DNAJC15	0.176864	0.703321	TRANSPORT	PROTEIN IMPORT	NO PHENOTYPE
GFER	0.169487	0.747781	TRANSPORT	PROTEIN IMPORT	NO PHENOTYPE
TIMM23	0.0728584	0.55172	TRANSPORT	PROTEIN IMPORT	NO PHENOTYPE
TOMM34	0.0576849	0.571616	TRANSPORT	PROTEIN IMPORT	NO PHENOTYPE
TOMM20L	0.0550329	0.627844	TRANSPORT	PROTEIN IMPORT	NO PHENOTYPE
DNAJC19	0.0142598	0.567803	TRANSPORT	PROTEIN IMPORT	NO PHENOTYPE
XPNPEP3	-0.0396027	0.521434	TRANSPORT	PROTEIN IMPORT	NO PHENOTYPE
TIMM17B	-0.0609651	0.622768	TRANSPORT	PROTEIN IMPORT	NO PHENOTYPE
TIMM17A	-0.122872	0.647043	TRANSPORT	PROTEIN IMPORT	NO PHENOTYPE
TOMM5	-0.141477	0.636448	TRANSPORT	PROTEIN IMPORT	NO PHENOTYPE
IMMP1L	-0.149501	0.78485	TRANSPORT	PROTEIN IMPORT	NO PHENOTYPE
TOMM70	-0.155711	0.651552	TRANSPORT	PROTEIN IMPORT	NO PHENOTYPE
TIMM50	-0.214689	0.639497	TRANSPORT	PROTEIN IMPORT	NO PHENOTYPE
TIMM29	-0.286252	0.684983	TRANSPORT	PROTEIN IMPORT	NO PHENOTYPE
TOMM40L	-0.288258	0.901359	TRANSPORT	PROTEIN IMPORT	NO PHENOTYPE
IMMP2L	-0.344868	1.02112	TRANSPORT	PROTEIN IMPORT	MILD PHENOTYPE
TIMM10B	-0.389746	1.20176	TRANSPORT	PROTEIN IMPORT	MILD PHENOTYPE
TOMM40	-0.556602	1.23899	TRANSPORT	PROTEIN IMPORT	MILD PHENOTYPE
TOMM22	-0.686522	1.92771	TRANSPORT	PROTEIN IMPORT	STRONG PHENOTYPE
TOMM7	0.273035	0.851421	TRANSPORT, DYNAMICS AND SURVEILLANCE	PROTEIN IMPORT, MITOPHAGY	NO PHENOTYPE
SLC25A46	-0.183826	0.742453	TRANSPORT, DYNAMICS AND SURVEILLANCE	SMALL MOLECULE TRANSPORT, FISSION, INTRAMITOCHONDRIAL MEMBRANE INTERACTIONS	NO PHENOTYPE
SAMM50	0.358701	1.11737	TRANSPORT, DYNAMICS AND SURVEILLANCE	PROTEIN IMPORT, INTRAMITOCHONDRIAL MEMBRANE INTERACTIONS	NO PHENOTYPE
DNAJC11	0.352489	1.20009	TRANSPORT, DYNAMICS AND SURVEILLANCE	PROTEIN IMPORT, INTRAMITOCHONDRIAL MEMBRANE INTERACTIONS	NO PHENOTYPE
MTX1	-0.0678941	0.527711	TRANSPORT, DYNAMICS AND SURVEILLANCE	PROTEIN IMPORT, INTRAMITOCHONDRIAL MEMBRANE INTERACTIONS	NO PHENOTYPE
MTX2	-0.267129	0.839553	TRANSPORT, DYNAMICS AND SURVEILLANCE	PROTEIN IMPORT, INTRAMITOCHONDRIAL MEMBRANE INTERACTIONS	NO PHENOTYPE
MTCH2	0.418058	1.26324	TRANSPORT, DYNAMICS AND SURVEILLANCE	SMALL MOLECULE TRANSPORT, FUSION	NO PHENOTYPE
VDAC1	0.104245	0.541864	TRANSPORT, DYNAMICS AND SURVEILLANCE, SIGNALING	SMALL MOLECULE TRANSPORT, ORGANELLE CONTACT SITES, CALCIUM HOMEOSTASIS	NO PHENOTYPE
SLC25A38	-0.0306618	0.488549	TRANSPORT, METABOLISM	SMALL MOLECULE TRANSPORT, METAL AND COFACTOR METABOLISM, PROTEIN METABOLISM, VITAMIN METABOLISM	NO PHENOTYPE
SFXN1	-0.10561	0.546693	TRANSPORT, METABOLISM	SMALL MOLECULE TRANSPORT, PROTEIN METABOLISM, VITAMIN METABOLISM	NO PHENOTYPE
SFXN3	-0.177735	0.664485	TRANSPORT, METABOLISM	SMALL MOLECULE TRANSPORT, PROTEIN METABOLISM, VITAMIN METABOLISM	NO PHENOTYPE
SLC25A32	0.00510444	0.572526	TRANSPORT, METABOLISM	SMALL MOLECULE TRANSPORT, VITAMIN METABOLISM	NO PHENOTYPE
SLC25A19	-1.00964	1.76758	TRANSPORT, METABOLISM	SMALL MOLECULE TRANSPORT, VITAMIN METABOLISM	STRONG PHENOTYPE
SLC25A14	0.0787178	0.506896	TRANSPORT, METABOLISM	SMALL MOLECULE TRANSPORT, SULFUR METABOLISM	NO PHENOTYPE
SLC25A30	-0.326776	1.0062	TRANSPORT, METABOLISM	SMALL MOLECULE TRANSPORT, SULFUR METABOLISM	MILD PHENOTYPE
SLC25A15	-0.0999859	0.604177	TRANSPORT, METABOLISM	SMALL MOLECULE TRANSPORT, PROTEIN METABOLISM	NO PHENOTYPE
SLC25A21	-0.1148	0.532194	TRANSPORT, METABOLISM	SMALL MOLECULE TRANSPORT, PROTEIN METABOLISM	NO PHENOTYPE
SLC25A44	-0.214049	0.767547	TRANSPORT, METABOLISM	SMALL MOLECULE TRANSPORT, PROTEIN METABOLISM	NO PHENOTYPE
SLC25A29	-0.372254	1.03439	TRANSPORT, METABOLISM	SMALL MOLECULE TRANSPORT, PROTEIN METABOLISM	MILD PHENOTYPE
SLC25A20	-0.191175	0.575407	TRANSPORT, METABOLISM	SMALL MOLECULE TRANSPORT, LIPID METABOLISM, METAL AND COFACTOR METABOLISM	NO PHENOTYPE
ABCB7	0.69967	2.11343	TRANSPORT, METABOLISM	SMALL MOLECULE TRANSPORT, METAL AND COFACTOR METABOLISM	NO PHENOTYPE
ABCB10	0.114408	0.706163	TRANSPORT, METABOLISM	SMALL MOLECULE TRANSPORT, METAL AND COFACTOR METABOLISM	NO PHENOTYPE
SLC25A52	0.0260908	0.539494	TRANSPORT, METABOLISM	SMALL MOLECULE TRANSPORT, METAL AND COFACTOR METABOLISM	NO PHENOTYPE
ABCB6	0.0257772	0.552443	TRANSPORT, METABOLISM	SMALL MOLECULE TRANSPORT, METAL AND COFACTOR METABOLISM	NO PHENOTYPE
SLC25A42	-0.36354	0.815396	TRANSPORT, METABOLISM	SMALL MOLECULE TRANSPORT, METAL AND COFACTOR METABOLISM	MILD PHENOTYPE
SLC25A37	-0.752297	2.17894	TRANSPORT, METABOLISM	SMALL MOLECULE TRANSPORT, METAL AND COFACTOR METABOLISM	STRONG PHENOTYPE
SLC25A51	-0.842732	2.02852	TRANSPORT, METABOLISM	SMALL MOLECULE TRANSPORT, METAL AND COFACTOR METABOLISM	STRONG PHENOTYPE
SLC25A28	-0.909222	2.29803	TRANSPORT, METABOLISM	SMALL MOLECULE TRANSPORT, METAL AND COFACTOR METABOLISM	STRONG PHENOTYPE
GRPEL1	0.578854	1.58652	TRANSPORT, METABOLISM	PROTEIN IMPORT, METAL AND COFACTOR METABOLISM	NO PHENOTYPE
GRPEL2	-0.320363	0.912854	TRANSPORT, METABOLISM	PROTEIN IMPORT, METAL AND COFACTOR METABOLISM	MILD PHENOTYPE
SLC25A1	-1.81267	4.28642	TRANSPORT, METABOLISM	SMALL MOLECULE TRANSPORT, CARBOHYDRATE METABOLISM, LIPID METABOLISM	STRONG PHENOTYPE
STARD7	0.33086	0.96541	TRANSPORT, METABOLISM	SMALL MOLECULE TRANSPORT, LIPID METABOLISM	NO PHENOTYPE
AGK	-0.286415	0.716645	TRANSPORT, METABOLISM	PROTEIN IMPORT, LIPID METABOLISM	NO PHENOTYPE
SLC25A11	0.571428	1.72	TRANSPORT, METABOLISM	SMALL MOLECULE TRANSPORT, CARBOHYDRATE METABOLISM	NO PHENOTYPE
MPC1L	-0.0278103	0.469533	TRANSPORT, METABOLISM	SMALL MOLECULE TRANSPORT, CARBOHYDRATE METABOLISM	NO PHENOTYPE
SFXN5	-0.0490095	0.535109	TRANSPORT, METABOLISM	SMALL MOLECULE TRANSPORT, CARBOHYDRATE METABOLISM	NO PHENOTYPE
SLC25A10	-0.186647	0.649281	TRANSPORT, METABOLISM	SMALL MOLECULE TRANSPORT, CARBOHYDRATE METABOLISM	NO PHENOTYPE
MPC1	-0.608259	1.51048	TRANSPORT, METABOLISM	SMALL MOLECULE TRANSPORT, CARBOHYDRATE METABOLISM	MILD PHENOTYPE
MPC2	-0.673653	1.82755	TRANSPORT, METABOLISM	SMALL MOLECULE TRANSPORT, CARBOHYDRATE METABOLISM	STRONG PHENOTYPE
SLC25A13	0.273156	0.884896	TRANSPORT, METABOLISM, SIGNALING	SMALL MOLECULE TRANSPORT, CARBOHYDRATE METABOLISM, PROTEIN METABOLISM, CALCIUM HOMEOSTASIS	NO PHENOTYPE
SLC25A12	0.124859	0.701905	TRANSPORT, METABOLISM, SIGNALING	SMALL MOLECULE TRANSPORT, CARBOHYDRATE METABOLISM, PROTEIN METABOLISM, CALCIUM HOMEOSTASIS	NO PHENOTYPE
SLC25A3	-0.476134	1.35766	TRANSPORT, METABOLISM, SIGNALING	SMALL MOLECULE TRANSPORT, METAL AND COFACTOR METABOLISM, CALCIUM HOMEOSTASIS	MILD PHENOTYPE
SLC25A24	0.405821	1.05979	TRANSPORT, SIGNALING	SMALL MOLECULE TRANSPORT, NUCLEOTIDE METABOLISM, CALCIUM HOMEOSTASIS	NO PHENOTYPE
SLC25A31	0.135573	0.732066	TRANSPORT, SIGNALING	SMALL MOLECULE TRANSPORT, NUCLEOTIDE METABOLISM, CALCIUM HOMEOSTASIS	NO PHENOTYPE
SLC25A6	0.0272767	0.542761	TRANSPORT, SIGNALING	SMALL MOLECULE TRANSPORT, NUCLEOTIDE METABOLISM, CALCIUM HOMEOSTASIS	NO PHENOTYPE
SLC25A4	-0.0567362	0.547462	TRANSPORT, SIGNALING	SMALL MOLECULE TRANSPORT, NUCLEOTIDE METABOLISM, CALCIUM HOMEOSTASIS	NO PHENOTYPE
SLC25A23	-0.157108	0.646189	TRANSPORT, SIGNALING	SMALL MOLECULE TRANSPORT, NUCLEOTIDE METABOLISM, CALCIUM HOMEOSTASIS	NO PHENOTYPE
SLC25A25	-0.189076	0.811318	TRANSPORT, SIGNALING	SMALL MOLECULE TRANSPORT, NUCLEOTIDE METABOLISM, CALCIUM HOMEOSTASIS	NO PHENOTYPE
SLC25A5	-0.929529	2.10619	TRANSPORT, SIGNALING	SMALL MOLECULE TRANSPORT, NUCLEOTIDE METABOLISM, CALCIUM HOMEOSTASIS	STRONG PHENOTYPE
MICU1	0.237247	0.781986	TRANSPORT, SIGNALING	SMALL MOLECULE TRANSPORT, CALCIUM HOMEOSTASIS	NO PHENOTYPE
MICU2	0.0891541	0.593245	TRANSPORT, SIGNALING	SMALL MOLECULE TRANSPORT, CALCIUM HOMEOSTASIS	NO PHENOTYPE
MCUB	0.0846766	0.690098	TRANSPORT, SIGNALING	SMALL MOLECULE TRANSPORT, CALCIUM HOMEOSTASIS	NO PHENOTYPE
VDAC3	0.0818138	0.621076	TRANSPORT, SIGNALING	SMALL MOLECULE TRANSPORT, CALCIUM HOMEOSTASIS	NO PHENOTYPE
SLC8B1	0.0632877	0.528662	TRANSPORT, SIGNALING	SMALL MOLECULE TRANSPORT, CALCIUM HOMEOSTASIS	NO PHENOTYPE
MICU3	-0.000133819	0.521746	TRANSPORT, SIGNALING	SMALL MOLECULE TRANSPORT, CALCIUM HOMEOSTASIS	NO PHENOTYPE
MCU	-0.174739	0.601006	TRANSPORT, SIGNALING	SMALL MOLECULE TRANSPORT, CALCIUM HOMEOSTASIS	NO PHENOTYPE
SMDT1	-0.268253	0.87379	TRANSPORT, SIGNALING	SMALL MOLECULE TRANSPORT, CALCIUM HOMEOSTASIS	NO PHENOTYPE
