# Supplementary material for: Time-resolved mitochondrial screen identifies regulatory components of oxidative metabolism
Source: EMBO Rep. 2025 Apr 29;26(12):3045–74. doi: 10.1038/s44319-025-00459-9 (PMC12187934; doi:10.1038/s44319-025-00459-9)
Supplement: Supplementary file 3 — Data Set EV2 [file 44319_2025_459_MOESM3_ESM.xlsx]

## Sheet: top_Core_genes_clusters
Gene	Frequency		Pathway
GLRX5	848		METABOLISM, LIPID, COFACTOR
NFU1	745		METABOLISM, LIPID, COFACTOR
METTL17	722		TRANSLATION
GRSF1	571		TRANSLATION
MRPS31	425		TRANSLATION
CHCHD1	406		TRANSLATION
BOLA3	309		METABOLISM, LIPID, COFACTOR
RTN4IP1	308		UNKNOWN
FDX1	280		METABOLISM, LIPID, COFACTOR, VITAMIN
LIAS	260		METABOLISM, LIPID, COFACTOR
COQ2	248		METABOLISM, LIPID, COFACTOR
LIPT2	231		METABOLISM, LIPID
DLD	225		METABOLISM, CARBOHYDRATE, PROTEIN
COQ7	221		METABOLISM, LIPID, COFACTOR
CS	218		METABOLISM, CARBOHYDRATE
LIPT1	217		METABOLISM, LIPID
PDE12	202		TRANSLATION
RMND1	177		TRANSLATION
DLST	169		METABOLISM, CARBOHYDRATE, PROTEIN
PDSS2	149		METABOLISM, LIPID, COFACTOR
MTIF3	144		TRANSLATION
MTO1	143		TRANSLATION
SFXN4	142		SMALL MOLECULE TRANSPORT
PDHA1	129		METABOLISM, CARBOHYDRATE
SOD2	121		METABOLISM, DETOXIFICATION
SLC25A5	117		SMALL MOLECULE TRANSPORT
FH	108		METABOLISM, CARBOHYDRATE
GCSH	102		METABOLISM, LIPID, PROTEIN
MRM2	91		TRANSLATION
CLPP	77		PROTEASE
MTRF1	76		TRANSLATION
NME6	72		METABOLISM, NUCLEOTIDE
SLC25A1	69		SMALL MOLECULE TRANSPORT
SLC25A51	57		SMALL MOLECULE TRANSPORT
ECHS1	52		METABOLISM, LIPID, PROTEIN
HTD2	34		METABOLISM, LIPID
DLAT	29		METABOLISM, CARBOHYDRATE
PDHB	28		METABOLISM, CARBOHYDRATE
GTPBP3	25		TRANSLATION
NSUN3	16		TRANSLATION
MPC1	15		SMALL MOLECULE TRANSPORT
SUCLG1	13		METABOLISM, CARBOHYDRATE
ARMC10	12		FISSION
MPC2	7		SMALL MOLECULE TRANSPORT
COQ8B	4		METABOLISM, LIPID, COFACTOR
PAICS	4		METABOLISM, NUCLEOTIDE
SLC25A28	2		SMALL MOLECULE TRANSPORT

## Sheet: top_Assembly_genes_clusters
Gene	Frequency		Pathway
NFU1	233		METABOLISM, COFACTOR
GRSF1	231		mtTRANSLATION
RTN4IP1	227		UNKNOWN
FECH	226		METABOLISM, COFACTOR
BOLA3	219		METABOLISM, COFACTOR
LIAS	209		METABOLISM, LIPID, COFACTOR
GLRX5	209		METABOLISM, COFACTOR
MRPS31	199		mtTRANSLATION
COQ2	196		METABOLISM, COFACTOR
LIPT2	195		METABOLISM, LIPID
FDX1	193		METABOLISM, LIPID, COFACTOR, VITAMIN
METTL17	192		mtTRANSLATION
DLD	190		METABOLISM, CARBOHYDRATE, PROTEIN
CHCHD1	184		mtTRANSLATION
COQ7	183		METABOLISM, COFACTOR
PDE12	179		mtTRANSLATION
SOD2	177		METABOLISM, DETOXIFICATION
RMND1	177		mtTRANSLATION
PDSS2	174		METABOLISM, COFACTOR
LIPT1	174		METABOLISM, LIPID
GTPBP6	167		TRANSLATION
OGDH	156		METABOLISM, CARBOHYDRATE
MRM2	148		mtTRANSLATION
MTIF3	147		mtTRANSLATION
MTO1	141		METABOLISM, VITAMIN
RPUSD3	141		mtTRANSLATION
DLST	139		METABOLISM, CARBOHYDRATE, PROTEIN
CS	138		METABOLISM, CARBOHYDRATE
CLPP	136		PROTEASE
FH	129		METABOLISM, CARBOHYDRATE
NME6	121		METABOLISM, NUCLEOTIDE
SLC25A1	118		SMALL MOLECULE TRANSPORT
CLPX	118		PROTEASE
PDHA1	115		METABOLISM, CARBOHYDRATE
YBEY	115		mtTRANSLATION
SLC25A19	114		SMALL MOLECULE TRANSPORT
SLC25A51	106		SMALL MOLECULE TRANSPORT
MTRF1	104		mtTRANSLATION
SFXN4	82		SMALL MOLECULE TRANSPORT
MDH2	81		METABOLISM, CARBOHYDRATE
HTD2	80		METABOLISM, LIPID
ECHS1	66		METABOLISM, LIPID, PROTEIN
DLAT	64		METABOLISM, CARBOHYDRATE
OSGEPL1	62		mtTRANSLATION
GTPBP3	61		METABOLISM, VITAMIN
PDHB	60		METABOLISM, CARBOHYDRATE
ETFB	57		METABOLISM, LIPID, PROTEIN, VITAMIN, ELECTRON CARRIER
NSUN3	49		mtTRANSLATION
PDHX	42		METABOLISM, CARBOHYDRATE
SUCLA2	40		METABOLISM, CARBOHYDRATE, NUCLEOTIDE
MPC1	37		SMALL MOLECULE TRANSPORT
SUCLG1	34		METABOLISM, CARBOHYDRATE, NUCLEOTIDE
SLC25A37	33		SMALL MOLECULE TRANSPORT
COQ8B	11		METABOLISM, COFACTOR
SLC25A28	9		SMALL MOLECULE TRANSPORT
