# Supplementary material for: Time-resolved mitochondrial screen identifies regulatory components of oxidative metabolism
Source: EMBO Rep. 2025 Apr 29;26(12):3045–74. doi: 10.1038/s44319-025-00459-9 (PMC12187934; doi:10.1038/s44319-025-00459-9)
Supplement: Supplementary file 4 — Data Set EV3 [file 44319_2025_459_MOESM4_ESM.xlsx]

## Sheet: Proteins
Accession	Description	Protein FDR Confidence: Combined	Sum PEP Score	# PSMs	# Peptides	# Unique Peptides	Abundance Ratio: (KO RTN4IP1) / (WT)	Abundance Ratio (log2): (KO RTN4IP1) / (WT)	Abundance Ratio Adj. P-Value: (KO RTN4IP1) / (WT)	Abundance Ratio P-Value: (KO RTN4IP1) / (WT)	Abundances (Grouped): KO RTN4IP1	Abundances (Grouped): WT	Abundances (Grouped) CV [%]: KO RTN4IP1	Abundances (Grouped) CV [%]: WT	Abundances (Normalized): F5: Sample, KO RTN4IP1	Abundances (Normalized): F6: Sample, KO RTN4IP1	Abundances (Normalized): F7: Sample, KO RTN4IP1	Abundances (Normalized): F8: Sample, KO RTN4IP1	Abundances (Normalized): F1: Sample, WT	Abundances (Normalized): F2: Sample, WT	Abundances (Normalized): F3: Sample, WT	Abundances (Normalized): F4: Sample, WT	Found in Sample: [S5] F5: Sample, KO RTN4IP1	Found in Sample: [S6] F6: Sample, KO RTN4IP1	Found in Sample: [S7] F7: Sample, KO RTN4IP1	Found in Sample: [S8] F8: Sample, KO RTN4IP1	Found in Sample: [S1] F1: Sample, WT	Found in Sample: [S2] F2: Sample, WT	Found in Sample: [S3] F3: Sample, WT	Found in Sample: [S4] F4: Sample, WT
Q9BWQ6	Protein YIPF2 OS=Homo sapiens OX=9606 GN=YIPF2 PE=1 SV=1	High	30.401	10	2	2	0.01	-6.64	2.02468e-16	1e-17		2.5751e+06		28.93					1.56566e+06		2.84224e+06	2.5751e+06	High	High	Not Found	Not Found	Peak Found	High	High	High
Q5BJH7	Protein YIF1B OS=Homo sapiens OX=9606 GN=YIF1B PE=1 SV=1	High	5.764	2	1	1	100	6.64	2.02468e-16	1e-17	2.58967e+06					2.58967e+06							Not Found	High	Not Found	Not Found	Not Found	Not Found	Not Found	Not Found
O14981	TATA-binding protein-associated factor 172 OS=Homo sapiens OX=9606 GN=BTAF1 PE=1 SV=2	High	22.161	16	6	6	5.121	2.36	2.02468e-16	1e-17	3.82338e+08	7.46636e+07	49.12	55.27	1.3866e+08	5.74295e+08	3.41454e+08	4.28118e+08	6.35264e+07	6.64139e+07	1.78109e+08	8.39381e+07	High	High	High	Peak Found	High	High	Peak Found	High
Q96I51	RCC1-like G exchanging factor-like protein OS=Homo sapiens OX=9606 GN=RCC1L PE=1 SV=2	High	14.358	10	2	2	0.01	-6.64	2.02468e-16	1e-17		1.21083e+06		7.53					1.18703e+06	1.30694e+06	1.23511e+06	1.09057e+06	Not Found	Not Found	High	Not Found	High	High	High	High
P11532	Dystrophin OS=Homo sapiens OX=9606 GN=DMD PE=1 SV=3	High	7.074	9	2	2	100	6.64	2.02468e-16	1e-17	391373		4.38		406253		372149	391373					High	High	High	High	Not Found	Not Found	Not Found	Not Found
P36954	DNA-directed RNA polymerase II subunit RPB9 OS=Homo sapiens OX=9606 GN=POLR2I PE=1 SV=1	High	23.813	6	2	2	0.01	-6.64	2.02468e-16	1e-17		1.14772e+06		80.52					3.42122e+06	1.14772e+06	771862		Not Found	Not Found	Not Found	Not Found	High	Peak Found	High	High
Q9NZP5	Olfactory receptor 5AC2 OS=Homo sapiens OX=9606 GN=OR5AC2 PE=3 SV=2	High	3.78	20	1	1	79.87	6.32	2.02468e-16	1e-17	7.3277e+06	91744.8	21.56		4.94987e+06	6.99227e+06	8.49118e+06	7.67923e+06			91744.8		High	High	High	High	Not Found	Not Found	Peak Found	Not Found
O94919	Endonuclease domain-containing 1 protein OS=Homo sapiens OX=9606 GN=ENDOD1 PE=1 SV=2	High	2.956	1	1	1	100	6.64	2.02468e-16	1e-17	1.57755e+06		13.93		1.42913e+06			1.74138e+06					High	Not Found	Not Found	Peak Found	Not Found	Not Found	Not Found	Not Found
P30711	Glutathione S-transferase theta-1 OS=Homo sapiens OX=9606 GN=GSTT1 PE=1 SV=4	High	10.376	8	2	1	0.01	-6.64	2.02468e-16	1e-17		560722		6.46					536591	546623	575185	618647	Not Found	Not Found	Not Found	Not Found	Peak Found	High	Peak Found	Peak Found
Q15542	Transcription initiation factor TFIID subunit 5 OS=Homo sapiens OX=9606 GN=TAF5 PE=1 SV=3	High	4.686	3	3	3	100	6.64	2.02468e-16	1e-17	433780		33.76		188490	435153	432412	462513					Peak Found	High	Peak Found	Peak Found	Not Found	Not Found	High	High
Q8N2U0	Transmembrane protein 256 OS=Homo sapiens OX=9606 GN=TMEM256 PE=3 SV=1	High	15.2	22	1	1	0.01	-6.64	2.02468e-16	1e-17		2.0001e+06		17.95					1.46589e+06	2.07253e+06		2.0001e+06	High	High	High	High	High	High	High	High
O95926	Pre-mRNA-splicing factor SYF2 OS=Homo sapiens OX=9606 GN=SYF2 PE=1 SV=1	High	4.269	2	1	1	0.01	-6.64	2.02468e-16	1e-17		1.21772e+06		57.14					337795	1.36979e+06	1.21772e+06		Not Found	Not Found	Not Found	Not Found	Peak Found	High	High	Not Found
Q9HAT2	Sialate O-acetylesterase OS=Homo sapiens OX=9606 GN=SIAE PE=1 SV=1	High	7.955	2	1	1	0.01	-6.64	2.02468e-16	1e-17		230497		4.58					223143			238093	Not Found	Not Found	Not Found	Not Found	Peak Found	Not Found	Not Found	High
Q9Y624	Junctional adhesion molecule A OS=Homo sapiens OX=9606 GN=F11R PE=1 SV=1	High	15.928	5	2	2	0.01	-6.64	2.02468e-16	1e-17		920695		27.92					1.242e+06	1.03497e+06	819035	641077	Not Found	Not Found	Not Found	Not Found	Peak Found	High	High	High
Q9BPZ3	Polyadenylate-binding protein-interacting protein 2 OS=Homo sapiens OX=9606 GN=PAIP2 PE=1 SV=1	High	15.2	10	1	1	0.01	-6.64	2.02468e-16	1e-17		1.41887e+06		30.39					1.41887e+06	1.16182e+06		2.07661e+06	Not Found	Not Found	Not Found	High	High	High	High	High
Q92545	Transmembrane protein 131 OS=Homo sapiens OX=9606 GN=TMEM131 PE=1 SV=3	High	4.187	4	2	2	12	3.58	2.02468e-16	1e-17	2.30989e+07	1.92491e+06	34.75	9.37	1.04819e+07	2.39248e+07	2.23014e+07	2.72097e+07	1.87811e+06	1.80996e+06	1.97288e+06	2.23162e+06	High	Peak Found	High	Peak Found	High	Peak Found	Peak Found	High
O60749	Sorting nexin-2 OS=Homo sapiens OX=9606 GN=SNX2 PE=1 SV=2	High	83.154	98	10	9	9.63	3.27	2.02468e-16	1e-17	1.24828e+08	1.29625e+07	35.16	17.24	5.03014e+07	1.24945e+08	1.25781e+08	1.24712e+08	1.38937e+07	1.20938e+07	1.1103e+07	1.63493e+07	High	High	High	High	High	High	High	High
Q9ULD2	Microtubule-associated tumor suppressor 1 OS=Homo sapiens OX=9606 GN=MTUS1 PE=1 SV=2	High	4.173	4	2	2	0.01	-6.64	2.02468e-16	1e-17		769734		4.55					815699	784050	734671	755679	Not Found	Not Found	Not Found	Not Found	Peak Found	Peak Found	High	High
P55290	Cadherin-13 OS=Homo sapiens OX=9606 GN=CDH13 PE=1 SV=1	High	16.774	7	2	2	100	6.64	2.02468e-16	1e-17	385260		93.73		1.65075e+06	324648	373124	397792					High	High	High	Peak Found	Not Found	Not Found	Not Found	Not Found
Q5MIZ7	Serine/threonine-protein phosphatase 4 regulatory subunit 3B OS=Homo sapiens OX=9606 GN=PPP4R3B PE=1 SV=2	High	14.64	14	4	2	0.01	-6.64	2.02468e-16	1e-17		1.24819e+06		30.21					1.03873e+06	1.76065e+06	918472	1.49989e+06	Not Found	Not Found	Not Found	Not Found	Peak Found	High	Peak Found	High
P60880	Synaptosomal-associated protein 25 OS=Homo sapiens OX=9606 GN=SNAP25 PE=1 SV=1	High	8.814	6	1	1	0.01	-6.64	2.02468e-16	1e-17		376107		13.79					375506	408597	376709	291591	Not Found	Not Found	Not Found	Not Found	Peak Found	High	High	High
P54652	Heat shock-related 70 kDa protein 2 OS=Homo sapiens OX=9606 GN=HSPA2 PE=1 SV=1	High	157.512	661	11	2	0.01	-6.64	2.02468e-16	1e-17		2.87575e+06										2.87575e+06	Not Found	Not Found	High	High	Not Found	High	Not Found	High
Q9BYX7	Putative beta-actin-like protein 3 OS=Homo sapiens OX=9606 GN=POTEKP PE=5 SV=1	High	69.401	780	5	1	100	6.64	2.02468e-16	1e-17	1.37428e+06		11.01		1.26384e+06	1.28718e+06	1.46728e+06	1.58898e+06					High	High	Peak Found	Peak Found	Not Found	Not Found	Not Found	Not Found
Q9UQM7	Calcium/calmodulin-dependent protein kinase type II subunit alpha OS=Homo sapiens OX=9606 GN=CAMK2A PE=1 SV=2	High	32.955	32	3	1	100	6.64	2.02468e-16	1e-17	1.92468e+06		37.48		791550	1.90373e+06	2.28208e+06	1.94585e+06					Peak Found	High	High	High	Not Found	Not Found	Not Found	Not Found
Q16595	Frataxin, mitochondrial OS=Homo sapiens OX=9606 GN=FXN PE=1 SV=2	High	11.321	2	2	2	0.01	-6.64	2.02468e-16	1e-17		511709		17.2					380217	511709	529415		Not Found	Not Found	Not Found	Not Found	High	High	Peak Found	Not Found
Q00653	Nuclear factor NF-kappa-B p100 subunit OS=Homo sapiens OX=9606 GN=NFKB2 PE=1 SV=4	High	13.63	12	2	2	100	6.64	2.02468e-16	1e-17	574488		7.28		595998	553755	598145	511284					High	High	High	High	High	Not Found	Not Found	Not Found
Q96PY5	Formin-like protein 2 OS=Homo sapiens OX=9606 GN=FMNL2 PE=1 SV=3	High	4.174	4	2	2	100	6.64	2.02468e-16	1e-17	144464		16.47		158669	105914	147552	141441					High	Peak Found	Peak Found	High	Not Found	Not Found	Not Found	Not Found
Q96F63	Coiled-coil domain-containing protein 97 OS=Homo sapiens OX=9606 GN=CCDC97 PE=1 SV=1	High	8.837	2	1	1	0.01	-6.64	2.02468e-16	1e-17		446377								446377			Not Found	Not Found	Not Found	Not Found	Not Found	High	Not Found	Not Found
P49662	Caspase-4 OS=Homo sapiens OX=9606 GN=CASP4 PE=1 SV=1	High	7.02	6	1	1	100	6.64	2.02468e-16	1e-17	364983		7.4		384620		346348						High	High	High	Not Found	Not Found	Not Found	Not Found	Not Found
P53602	Diphosphomevalonate decarboxylase OS=Homo sapiens OX=9606 GN=MVD PE=1 SV=1	High	3.297	10	1	1	100	6.64	2.02468e-16	1e-17	3.37834e+06		119.03		2.16636e+07	3.44859e+06	2.70011e+06	3.30952e+06					High	Peak Found	High	High	Not Found	High	High	Not Found
P02774	Vitamin D-binding protein OS=Homo sapiens OX=9606 GN=GC PE=1 SV=2	High	15.2	12	1	1	100	6.64	2.02468e-16	1e-17	2.26052e+06		48.78		1.3426e+06	4.15681e+06	1.8567e+06	2.75218e+06					High	High	High	High	Not Found	Not Found	Not Found	Not Found
Q9NUL7	Probable ATP-dependent RNA helicase DDX28 OS=Homo sapiens OX=9606 GN=DDX28 PE=1 SV=2	High	15.2	10	1	1	0.01	-6.64	2.02468e-16	1e-17		650723		8.1						741044	641875	650723	High	Not Found	Not Found	Not Found	High	High	High	High
O95544	NAD kinase OS=Homo sapiens OX=9606 GN=NADK PE=1 SV=1	High	4.354	5	1	1	0.01	-6.64	2.02468e-16	1e-17		4.18499e+06		29.22					4.16928e+06	4.6348e+06	4.20077e+06	2.16054e+06	Not Found	Not Found	Not Found	Not Found	High	High	Peak Found	High
Q9H6D7	HAUS augmin-like complex subunit 4 OS=Homo sapiens OX=9606 GN=HAUS4 PE=1 SV=1	High	13.313	46	4	4	5.56	2.47	2.02468e-16	1e-17	2.12751e+08	3.82678e+07	46.26	36.24	8.30155e+07	3.04824e+08	1.85034e+08	2.44619e+08	3.32794e+07	3.55621e+07	6.82914e+07	4.11794e+07	High	High	High	High	High	High	High	High
Q9UGP4	LIM domain-containing protein 1 OS=Homo sapiens OX=9606 GN=LIMD1 PE=1 SV=1	High	13.322	2	1	1	0.01	-6.64	2.02468e-16	1e-17		317599		25.84					338440	298042	380324	197179	Not Found	Not Found	Not Found	Not Found	Peak Found	Peak Found	High	Peak Found
Q9Y530	ADP-ribose glycohydrolase OARD1 OS=Homo sapiens OX=9606 GN=OARD1 PE=1 SV=2	High	9.165	5	2	2	0.01	-6.64	2.02468e-16	1e-17		966427		17.27					1.12854e+06	1.07341e+06	776915	870107	Not Found	Not Found	Not Found	Not Found	High	High	Peak Found	High
Q8N4T8	Carbonyl reductase family member 4 OS=Homo sapiens OX=9606 GN=CBR4 PE=1 SV=3	High	5.503	3	1	1	100	6.64	2.02468e-16	1e-17	1.21523e+06		17.89		1.21827e+06	1.57245e+06	1.03479e+06	1.21219e+06					High	Peak Found	Peak Found	Peak Found	Not Found	Not Found	Not Found	Not Found
P00918	Carbonic anhydrase 2 OS=Homo sapiens OX=9606 GN=CA2 PE=1 SV=2	High	7.327	8	1	1	0.01	-6.64	2.02468e-16	1e-17		795069		14.75					661382	868622	727744	909837	Not Found	Not Found	Not Found	Not Found	High	High	High	High
P01023	Alpha-2-macroglobulin OS=Homo sapiens OX=9606 GN=A2M PE=1 SV=3	High	49.817	121	6	5	7.407	2.89	2.02468e-16	1e-17	5.3918e+07	7.27967e+06	45.42	54.48	2.2097e+07	7.75215e+07	4.65776e+07	6.24152e+07	7.20606e+06	7.35404e+06	1.80825e+07	7.16375e+06	High	High	High	High	High	High	High	High
Q6EMK4	Vasorin OS=Homo sapiens OX=9606 GN=VASN PE=1 SV=1	High	9.623	3	2	2	0.01	-6.64	2.02468e-16	1e-17		521250		37.22					521250	380980	794984		Not Found	Not Found	Not Found	Not Found	Peak Found	High	High	Not Found
O95297	Myelin protein zero-like protein 1 OS=Homo sapiens OX=9606 GN=MPZL1 PE=1 SV=1	High	15.071	16	2	2	100	6.64	2.02468e-16	1e-17	1.87036e+06		51.22			684047	1.87036e+06	2.26474e+06					Not Found	High	High	High	High	High	High	Not Found
P16455	Methylated-DNA--protein-cysteine methyltransferase OS=Homo sapiens OX=9606 GN=MGMT PE=1 SV=1	High	30.484	16	3	3	0.01	-6.64	2.02468e-16	1e-17		3.1725e+06		21.13					3.11785e+06	3.2281e+06	2.72602e+06	4.37818e+06	Not Found	Not Found	Not Found	Not Found	High	High	High	High
Q2PZI1	Probable C-mannosyltransferase DPY19L1 OS=Homo sapiens OX=9606 GN=DPY19L1 PE=2 SV=1	High	14.003	8	1	1	0.01	-6.64	2.02468e-16	1e-17		957331		13.88					840165	963210	951487	1.16686e+06	Not Found	Not Found	Not Found	Not Found	High	High	High	High
O14967	Calmegin OS=Homo sapiens OX=9606 GN=CLGN PE=1 SV=1	High	11.707	22	3	2	0.01	-6.64	2.02468e-16	1e-17		127269		8							134680	120265	Not Found	Not Found	Not Found	Not Found	High	High	High	Peak Found
Q07343	cAMP-specific 3',5'-cyclic phosphodiesterase 4B OS=Homo sapiens OX=9606 GN=PDE4B PE=1 SV=1	High	5.199	10	2	1	0.01	-6.64	2.02468e-16	1e-17		314505		18.52					396184	341021	290050	260493	Not Found	Not Found	Not Found	Not Found	Peak Found	Peak Found	High	Peak Found
P23468	Receptor-type tyrosine-protein phosphatase delta OS=Homo sapiens OX=9606 GN=PTPRD PE=1 SV=2	High	12.984	3	2	1	0.01	-6.64	2.02468e-16	1e-17		2.94419e+06		6.75					3.1837e+06	2.94419e+06	2.78536e+06		Not Found	Not Found	Not Found	Not Found	Peak Found	High	Peak Found	Not Found
Q9NQW6	Anillin OS=Homo sapiens OX=9606 GN=ANLN PE=1 SV=2	High	3.413	2	1	1	0.01	-6.64	2.02468e-16	1e-17		543828		20.8					523266	565198	649057	384785	Not Found	Not Found	Not Found	Not Found	Peak Found	Peak Found	Peak Found	High
Q9Y6K8	Adenylate kinase isoenzyme 5 OS=Homo sapiens OX=9606 GN=AK5 PE=1 SV=2	High	3.735	14	2	1	100	6.64	2.02468e-16	1e-17	1.97981e+06		15.77		1.68034e+06	2.30745e+06		1.97981e+06					High	High	Not Found	Peak Found	Not Found	Not Found	Not Found	Not Found
Q9Y605	MORF4 family-associated protein 1 OS=Homo sapiens OX=9606 GN=MRFAP1 PE=1 SV=1	High	11.856	4	1	1	0.01	-6.64	2.02468e-16	1e-17		588186		31.87					588186	379764	741540		Not Found	Not Found	Not Found	Not Found	High	High	Peak Found	Not Found
P06241	Tyrosine-protein kinase Fyn OS=Homo sapiens OX=9606 GN=FYN PE=1 SV=3	High	21.53	66	5	1	0.01	-6.64	2.02468e-16	1e-17		424667		30.34					484091	378447	228826	476532	Not Found	Not Found	Not Found	Not Found	Peak Found	High	Peak Found	Peak Found
Q14542	Equilibrative nucleoside transporter 2 OS=Homo sapiens OX=9606 GN=SLC29A2 PE=1 SV=3	High	8.346	6	1	1	0.01	-6.64	2.02468e-16	1e-17		180659		15.85					182676	215569	178664	145564	Not Found	Not Found	Not Found	Not Found	High	Peak Found	High	High
Q9H0H0	Integrator complex subunit 2 OS=Homo sapiens OX=9606 GN=INTS2 PE=1 SV=2	High	12.566	5	3	3	0.01	-6.64	2.02468e-16	1e-17		611039									611039		Not Found	Not Found	Not Found	Not Found	High	High	High	Not Found
Q5T1J5	Putative coiled-coil-helix-coiled-coil-helix domain-containing protein CHCHD2P9, mitochondrial OS=Homo sapiens OX=9606 GN=CHCHD2P9 PE=5 SV=1	High	9.12	7	1	1	0.01	-6.64	2.02468e-16	1e-17		441552		16.83					542138	441552		390617	Not Found	Not Found	Not Found	Not Found	High	High	High	High
Q9UFH2	Dynein heavy chain 17, axonemal OS=Homo sapiens OX=9606 GN=DNAH17 PE=1 SV=3	High	3.128	20	2	1	100	6.64	2.02468e-16	1e-17	212607		22.58			212607	264671	167653					Not Found	Peak Found	High	Peak Found	Not Found	Not Found	Not Found	Not Found
P98082	Disabled homolog 2 OS=Homo sapiens OX=9606 GN=DAB2 PE=1 SV=3	High	248.543	237	20	20	0.069	-3.85	2.02468e-16	1e-17	8.36046e+06	1.20917e+08	47.5	4.82	1.61533e+07	5.6299e+06	7.56075e+06	9.24477e+06	1.20743e+08	1.21091e+08	1.15404e+08	1.29597e+08	High	High	High	High	High	High	High	High
Q96AY2	Crossover junction endonuclease EME1 OS=Homo sapiens OX=9606 GN=EME1 PE=1 SV=2	High	4.069	2	1	1	0.01	-6.64	2.02468e-16	1e-17		1.41206e+06		16.2					1.41206e+06	1.42762e+06	1.05585e+06		Not Found	Not Found	Not Found	Not Found	High	Peak Found	Peak Found	Not Found
Q9UBQ6	Exostosin-like 2 OS=Homo sapiens OX=9606 GN=EXTL2 PE=1 SV=1	High	4.008	3	1	1	100	6.64	2.02468e-16	1e-17	810156		10.02		869732		754662						High	Not Found	Peak Found	Not Found	Not Found	Not Found	Not Found	Not Found
Q9H3H9	Transcription elongation factor A protein-like 2 OS=Homo sapiens OX=9606 GN=TCEAL2 PE=2 SV=1	High	5.179	11	2	1	100	6.64	2.02468e-16	1e-17	830776						830776						Not Found	Not Found	High	Not Found	Not Found	Not Found	Not Found	Not Found
Q8N3Z3	GTP-binding protein 8 OS=Homo sapiens OX=9606 GN=GTPBP8 PE=1 SV=1	High	17.142	5	2	2	0.01	-6.64	2.02468e-16	1e-17		721980		15.46					926532	659879	738981	705369	Not Found	Not Found	Not Found	Not Found	High	High	Peak Found	High
Q9UER7	Death domain-associated protein 6 OS=Homo sapiens OX=9606 GN=DAXX PE=1 SV=2	High	12.636	2	1	1	0.01	-6.64	2.02468e-16	1e-17		1.25632e+06							1.25632e+06				Not Found	Not Found	Not Found	Not Found	High	Not Found	Not Found	Not Found
Q9Y6K1	DNA (cytosine-5)-methyltransferase 3A OS=Homo sapiens OX=9606 GN=DNMT3A PE=1 SV=4	High	4.309	4	1	1	0.01	-6.64	2.02468e-16	1e-17		834524		30.91					1.04212e+06		668282		Not Found	Not Found	Not Found	Not Found	High	Not Found	High	Not Found
O94808	Glutamine--fructose-6-phosphate aminotransferase [isomerizing] 2 OS=Homo sapiens OX=9606 GN=GFPT2 PE=1 SV=3	High	41.119	48	7	2	100	6.64	2.02468e-16	1e-17	1.59136e+07		37.87		7.9263e+06	2.08387e+07	1.87448e+07	1.35101e+07					Peak Found	Peak Found	High	High	Not Found	Not Found	Not Found	Not Found
Q9NW08	DNA-directed RNA polymerase III subunit RPC2 OS=Homo sapiens OX=9606 GN=POLR3B PE=1 SV=2	High	9.404	15	2	2	5.332	2.41	2.02468e-16	1e-17	3.78692e+08	7.10163e+07	49.68	57.21	1.35334e+08	5.71873e+08	3.36933e+08	4.25626e+08	6.01141e+07	6.33768e+07	1.7427e+08	79576760	High	High	High	High	High	High	High	High
P09455	Retinol-binding protein 1 OS=Homo sapiens OX=9606 GN=RBP1 PE=1 SV=2	High	11.744	4	1	1	0.01	-6.64	2.02468e-16	1e-17		1.49464e+06		16.39					1.37659e+06	1.6228e+06	1.14332e+06	1648955	Not Found	Not Found	Not Found	Not Found	High	High	Peak Found	Peak Found
Q96QE2	Proton myo-inositol cotransporter OS=Homo sapiens OX=9606 GN=SLC2A13 PE=1 SV=3	High	8.443	6	1	1	0.01	-6.64	2.02468e-16	1e-17		801211		75.73					1.45672e+06	440674			Not Found	Not Found	Not Found	Not Found	High	High	Not Found	High
Q9BUT9	MAPK regulated corepressor interacting protein 2 OS=Homo sapiens OX=9606 GN=MCRIP2 PE=1 SV=2	High	3.687	4	1	1	0.01	-6.64	2.02468e-16	1e-17		90481.9		4.23						93227.6	87817.1		Not Found	Not Found	Not Found	Not Found	Not Found	High	High	Not Found
O95825	Quinone oxidoreductase-like protein 1 OS=Homo sapiens OX=9606 GN=CRYZL1 PE=1 SV=2	High	9.371	7	2	2	0.01	-6.64	2.02468e-16	1e-17		1.04065e+06		9.12					1.06658e+06	1.01534e+06	1.00001e+06	1.21479e+06	Not Found	High	Not Found	Not Found	High	High	High	Peak Found
Q13287	N-myc-interactor OS=Homo sapiens OX=9606 GN=NMI PE=1 SV=2	High	8.648	4	2	2	0.01	-6.64	2.02468e-16	1e-17		1.95375e+06		22					2.13911e+06		1.95375e+06	1.37111e+06	Not Found	Not Found	High	Not Found	High	Not Found	Peak Found	High
Q14118	Dystroglycan OS=Homo sapiens OX=9606 GN=DAG1 PE=1 SV=2	High	9.34	2	1	1	0.01	-6.64	2.02468e-16	1e-17		1.09854e+06		38.2					1.09854e+06	936899	1.86699e+06		Not Found	Not Found	Not Found	Not Found	Peak Found	Peak Found	High	Not Found
Q9UMR5	Lysosomal thioesterase PPT2 OS=Homo sapiens OX=9606 GN=PPT2 PE=1 SV=4	High	9.395	2	1	1	100	6.64	2.02468e-16	1e-17	902921		6.14				943015	864533					Not Found	Not Found	High	Peak Found	Not Found	Not Found	Not Found	Not Found
Q9BTZ2	Dehydrogenase/reductase SDR family member 4 OS=Homo sapiens OX=9606 GN=DHRS4 PE=1 SV=3	High	15.2	7	1	1	0.01	-6.64	2.02468e-16	1e-17		319809		16.57					324902	402323	271598	314796	High	Not Found	Not Found	Not Found	High	High	Peak Found	Peak Found
Q15628	Tumor necrosis factor receptor type 1-associated DEATH domain protein OS=Homo sapiens OX=9606 GN=TRADD PE=1 SV=2	High	8.037	2	1	1	0.01	-6.64	2.02468e-16	1e-17		576840		4.76							557754	596578	Not Found	Not Found	Not Found	Not Found	Not Found	Not Found	High	Peak Found
Q8TAF3	WD repeat-containing protein 48 OS=Homo sapiens OX=9606 GN=WDR48 PE=1 SV=1	High	4.428	2	2	2	100	6.64	2.02468e-16	1e-17	748884		38.84		509266	927523	604650	1.19777e+06					Peak Found	Peak Found	High	Peak Found	High	Not Found	Not Found	Not Found
P00352	Retinal dehydrogenase 1 OS=Homo sapiens OX=9606 GN=ALDH1A1 PE=1 SV=2	High	5.469	10	2	1	100	6.64	2.02468e-16	1e-17	1.50386e+06		17.15		1.08146e+06	1.54389e+06	1.64362e+06	1.46488e+06					Peak Found	High	High	Peak Found	Not Found	Not Found	Not Found	Not Found
P10589	COUP transcription factor 1 OS=Homo sapiens OX=9606 GN=NR2F1 PE=1 SV=1	High	25.191	19	2	2	0.01	-6.64	2.02468e-16	1e-17		1.12316e+06		2.19					1.1421e+06	1.10454e+06	1.09554e+06	1.14214e+06	Not Found	Not Found	Not Found	Not Found	High	High	High	High
A6NHL2	Tubulin alpha chain-like 3 OS=Homo sapiens OX=9606 GN=TUBAL3 PE=1 SV=2	High	30.928	286	5	2	5.222	2.38	2.02468e-16	1e-17	3.43094e+08	6.5704e+07	46.28	51.73	1.28623e+08	4.72441e+08	2.92127e+08	4.02953e+08	5.19721e+07	6.61644e+07	1.45088e+08	6.52467e+07	High	High	Peak Found	Peak Found	High	Peak Found	Peak Found	Peak Found
P78559	Microtubule-associated protein 1A OS=Homo sapiens OX=9606 GN=MAP1A PE=1 SV=6	High	11.124	22	2	1	100	6.64	2.02468e-16	1e-17	31281.1		18.98		40487.3	28348.1		31281.1					High	Peak Found	High	Peak Found	Not Found	High	High	High
A6NKD9	Coiled-coil domain-containing protein 85C OS=Homo sapiens OX=9606 GN=CCDC85C PE=1 SV=1	High	10.94	5	1	1	0.01	-6.64	2.02468e-16	1e-17		163197		16.95					163197	153591	209200		Not Found	High	Not Found	Not Found	Peak Found	Peak Found	High	High
Q08629	Testican-1 OS=Homo sapiens OX=9606 GN=SPOCK1 PE=1 SV=1	High	4.356	2	1	1	100	6.64	2.02468e-16	1e-17	677425		25.47		935714		575182	677425					High	Not Found	Peak Found	Peak Found	Not Found	Not Found	Not Found	Not Found
Q8NAP3	Zinc finger and BTB domain-containing protein 38 OS=Homo sapiens OX=9606 GN=ZBTB38 PE=1 SV=2	High	4.042	4	2	2	18.73	4.23	2.02468e-16	1e-17	9.8434e+06	525536	69.29	101.8	438559	1.41748e+07	8.23347e+06	1.17681e+07	2.38212e+06	345903	505341	546539	Peak Found	Peak Found	Peak Found	Peak Found	High	High	High	Peak Found
P15328	Folate receptor alpha OS=Homo sapiens OX=9606 GN=FOLR1 PE=1 SV=3	High	4.425	6	1	1	100	6.64	2.02468e-16	1e-17	1.12079e+06		11.35		1.15069e+06	906005	1.17908e+06	1.09166e+06					High	High	Peak Found	High	Not Found	Not Found	Not Found	Not Found
P50453	Serpin B9 OS=Homo sapiens OX=9606 GN=SERPINB9 PE=1 SV=1	High	7.594	5	2	1	100	6.64	2.02468e-16	1e-17	141033		22.91		174408	109524	141033						High	Peak Found	Peak Found	Not Found	Not Found	Not Found	Not Found	Not Found
O43301	Heat shock 70 kDa protein 12A OS=Homo sapiens OX=9606 GN=HSPA12A PE=1 SV=2	High	5.903	3	2	2	6.608	2.72	2.02468e-16	1e-17	3.52661e+07	5.3367e+06	25.55	16.9	1.95155e+07	3.53837e+07	3.51488e+07	3.63456e+07	4.6218e+06	6.39071e+06	4.6893e+06	6.07348e+06	High	High	Peak Found	Peak Found	Peak Found	Peak Found	Peak Found	Peak Found
Q86Y39	NADH dehydrogenase [ubiquinone] 1 alpha subcomplex subunit 11 OS=Homo sapiens OX=9606 GN=NDUFA11 PE=1 SV=3	High	18.064	9	3	3	0.01	-6.64	2.02468e-16	1e-17		2.45066e+06		21					2.63104e+06	2.33778e+06	2.569e+06	1.58814e+06	Not Found	Not Found	Not Found	Not Found	High	Peak Found	Peak Found	High
Q7L775	EPM2A-interacting protein 1 OS=Homo sapiens OX=9606 GN=EPM2AIP1 PE=1 SV=1	High	10.611	5	2	2	0.01	-6.64	2.02468e-16	1e-17		1.04504e+06		10.47					1.05441e+06	970672	1.03576e+06	1.23329e+06	Not Found	Not Found	Not Found	Not Found	High	High	Peak Found	High
Q5VZ89	DENN domain-containing protein 4C OS=Homo sapiens OX=9606 GN=DENND4C PE=1 SV=3	High	11.37	4	3	3	0.01	-6.64	2.02468e-16	1e-17		1.358e+07		10.76					1.25828e+07	1.46562e+07			High	Not Found	Not Found	Not Found	High	Peak Found	Not Found	Not Found
P13646	Keratin, type I cytoskeletal 13 OS=Homo sapiens OX=9606 GN=KRT13 PE=1 SV=4	High	100.678	281	10	1	0.01	-6.64	2.02468e-16	1e-17		350959		38.89					332265	483163	370704	165766	Not Found	Not Found	Not Found	Not Found	High	High	High	Peak Found
O94921	Cyclin-dependent kinase 14 OS=Homo sapiens OX=9606 GN=CDK14 PE=1 SV=3	High	4.188	35	2	1	100	6.64	2.02468e-16	1e-17	842801		39.41		477029	1.0675e+06	665403	1.19116e+06					Peak Found	High	Peak Found	Peak Found	Not Found	Not Found	Not Found	Not Found
Q01974	Tyrosine-protein kinase transmembrane receptor ROR2 OS=Homo sapiens OX=9606 GN=ROR2 PE=1 SV=2	High	26.318	8	3	3	0.01	-6.64	2.02468e-16	1e-17		2.01524e+06		11.88					2.14103e+06	1.63287e+06	1.92938e+06	2.10492e+06	Not Found	Not Found	Not Found	Not Found	High	High	High	High
P49757	Protein numb homolog OS=Homo sapiens OX=9606 GN=NUMB PE=1 SV=2	High	5.573	3	2	1	0.01	-6.64	2.02468e-16	1e-17		581529		30.98					840967		581529	460334	Not Found	Not Found	Not Found	Not Found	Peak Found	Not Found	High	High
P04216	Thy-1 membrane glycoprotein OS=Homo sapiens OX=9606 GN=THY1 PE=1 SV=2	High	19.92	22	2	2	0.01	-6.64	2.02468e-16	1e-17		6.30483e+06		6.23					6.17551e+06	6.18823e+06	6.42363e+06	7034382	Not Found	Not Found	Not Found	Not Found	High	High	High	High
Q9P0L2	Serine/threonine-protein kinase MARK1 OS=Homo sapiens OX=9606 GN=MARK1 PE=1 SV=2	High	2.939	2	1	1	0.01	-6.64	2.02468e-16	1e-17		152196		16.14					164252		152196	119002	Not Found	Not Found	Not Found	Not Found	High	Not Found	Peak Found	Peak Found
Q63HM9	PI-PLC X domain-containing protein 3 OS=Homo sapiens OX=9606 GN=PLCXD3 PE=1 SV=2	High	6.628	2	1	1	0.01	-6.64	2.02468e-16	1e-17		582220		115.2					1.82139e+06			186111	Not Found	Not Found	Not Found	Not Found	High	Not Found	Not Found	Peak Found
O15344	E3 ubiquitin-protein ligase Midline-1 OS=Homo sapiens OX=9606 GN=MID1 PE=1 SV=1	High	4.426	1	1	1	0.01	-6.64	2.02468e-16	1e-17		141505		22.19					165763	120797			Not Found	Not Found	Not Found	Not Found	High	Peak Found	Not Found	Not Found
Q8IYB7	DIS3-like exonuclease 2 OS=Homo sapiens OX=9606 GN=DIS3L2 PE=1 SV=4	High	12.819	5	3	3	0.01	-6.64	2.02468e-16	1e-17		267896		27.97						259309	267896	415712	Not Found	Not Found	Not Found	High	High	Peak Found	Peak Found	High
P27658	Collagen alpha-1(VIII) chain OS=Homo sapiens OX=9606 GN=COL8A1 PE=1 SV=2	High	19.712	13	2	2	0.01	-6.64	2.02468e-16	1e-17		1.8256e+06		76.53					942280	3.76313e+06	558874	3.53698e+06	Not Found	Not Found	Not Found	Not Found	High	High	High	High
P07205	Phosphoglycerate kinase 2 OS=Homo sapiens OX=9606 GN=PGK2 PE=1 SV=3	High	86.154	377	6	1	100	6.64	2.02468e-16	1e-17	1.78257e+06		7.92		1.67995e+06	1.82389e+06	2.01081e+06	1.74218e+06					Peak Found	Peak Found	Peak Found	High	Not Found	Not Found	Not Found	Not Found
Q9BUR4	Telomerase Cajal body protein 1 OS=Homo sapiens OX=9606 GN=WRAP53 PE=1 SV=1	High	16.248	3	2	2	0.01	-6.64	2.02468e-16	1e-17		704606										704606	Not Found	Not Found	Not Found	Not Found	Not Found	High	Not Found	High
Q96GK7	Fumarylacetoacetate hydrolase domain-containing protein 2A OS=Homo sapiens OX=9606 GN=FAHD2A PE=1 SV=1	High	15.2	4	1	1	0.01	-6.64	2.02468e-16	1e-17		619193		0.54					616827			621569	Not Found	Not Found	Not Found	Not Found	High	Not Found	Not Found	High
Q05639	Elongation factor 1-alpha 2 OS=Homo sapiens OX=9606 GN=EEF1A2 PE=1 SV=1	High	163.649	2335	15	5	0.038	-4.7	2.02468e-16	1e-17	678473	1.76686e+07	21.68	39.04	581316			791869	8.47321e+06	2.45124e+07	1.63612e+07	1.90805e+07	Peak Found	Not Found	High	High	High	High	High	High
O95147	Dual specificity protein phosphatase 14 OS=Homo sapiens OX=9606 GN=DUSP14 PE=1 SV=1	High	8.533	2	1	1	0.01	-6.64	2.02468e-16	1e-17		427812		47.01					604393			302822	Not Found	Not Found	Not Found	Not Found	High	Not Found	Not Found	Peak Found
P15529	Membrane cofactor protein OS=Homo sapiens OX=9606 GN=CD46 PE=1 SV=3	High	3.885	5	1	1	100	6.64	2.02468e-16	1e-17	239865		10.27			239865	258219	210187					High	High	Peak Found	Peak Found	Not Found	Not Found	Not Found	Not Found
P01911	HLA class II histocompatibility antigen, DRB1 beta chain OS=Homo sapiens OX=9606 GN=HLA-DRB1 PE=1 SV=2	High	7.676	2	1	1	0.01	-6.64	2.02468e-16	1e-17		1.18502e+06		13.59					1.44147e+06	1.18502e+06		1.12063e+06	Not Found	Not Found	Not Found	Not Found	Peak Found	Peak Found	Not Found	High
Q13641	Trophoblast glycoprotein OS=Homo sapiens OX=9606 GN=TPBG PE=1 SV=1	High	15.2	8	1	1	100	6.64	2.02468e-16	1e-17	700689		10.04		639014	719754	682129	807195					High	High	High	High	Not Found	Not Found	Not Found	Not Found
A0A0B4J2D5	Glutamine amidotransferase-like class 1 domain-containing protein 3B, mitochondrial OS=Homo sapiens OX=9606 GN=GATD3B PE=1 SV=1	High	87.881	82	6	6	6.508	2.7	2.02468e-16	1e-17	1.22101e+08	1.87607e+07	31.81	6.03	5.57678e+07	1.20818e+08	1.25955e+08	1.23398e+08	1.92419e+07	1.82915e+07	1.73558e+07	19946504	High	High	High	High	High	High	High	High
Q86VN1	Vacuolar protein-sorting-associated protein 36 OS=Homo sapiens OX=9606 GN=VPS36 PE=1 SV=1	High	10.719	7	1	1	0.01	-6.64	2.02468e-16	1e-17		489797		14.96					488899	561808	490698	386566	High	Not Found	High	High	Peak Found	High	Peak Found	High
P07948	Tyrosine-protein kinase Lyn OS=Homo sapiens OX=9606 GN=LYN PE=1 SV=3	High	7.923	58	3	1	0.01	-6.64	2.02468e-16	1e-17		829635		59.55					829635	1.49023e+06	414171		Not Found	Not Found	Not Found	Not Found	High	Peak Found	Peak Found	Not Found
Q5TZA2	Rootletin OS=Homo sapiens OX=9606 GN=CROCC PE=1 SV=1	High	3.992	15	2	1	0.01	-6.64	2.02468e-16	1e-17		103677		29.25					103410	103945	134638	62547.1	High	High	High	High	High	Peak Found	Peak Found	High
P0CB38	Polyadenylate-binding protein 4-like OS=Homo sapiens OX=9606 GN=PABPC4L PE=2 SV=1	High	21.126	52	4	1	0.01	-6.64	2.02468e-16	1e-17		56618.7		4.32					58375	54915.2			High	High	High	High	High	High	High	High
O14686	Histone-lysine N-methyltransferase 2D OS=Homo sapiens OX=9606 GN=KMT2D PE=1 SV=2	High	2.77	8	2	1	50.923	5.67	2.02468e-16	1e-17	1.50842e+06	29621.8	30.23	43.82	1.32912e+06	2.20196e+06	1.10699e+06	1.71191e+06	57815.3	32817.7	26737.1	23835.6	Peak Found	Peak Found	High	Peak Found	Peak Found	High	Peak Found	High
Q04725	Transducin-like enhancer protein 2 OS=Homo sapiens OX=9606 GN=TLE2 PE=1 SV=2	High	5.691	3	2	1	0.01	-6.64	2.02468e-16	1e-17		187121		8.53					187121	199320	168048		Not Found	Not Found	Not Found	Not Found	Peak Found	High	Peak Found	Not Found
P01903	HLA class II histocompatibility antigen, DR alpha chain OS=Homo sapiens OX=9606 GN=HLA-DRA PE=1 SV=2	High	11.116	6	1	1	0.01	-6.64	2.02468e-16	1e-17		2.11368e+06		20.38					1.88393e+06	2.73734e+06	1.77464e+06	2.37146e+06	Not Found	Not Found	Not Found	Not Found	High	Peak Found	High	High
Q15746	Myosin light chain kinase, smooth muscle OS=Homo sapiens OX=9606 GN=MYLK PE=1 SV=4	High	4.987	21	3	2	100	6.64	2.02468e-16	1e-17	3.76814e+06		29.97		1.83562e+06	3.74722e+06	3.9315e+06	3.78918e+06					High	High	High	High	High	High	High	High
Q9H467	CUE domain-containing protein 2 OS=Homo sapiens OX=9606 GN=CUEDC2 PE=1 SV=1	High	6.988	3	1	1	0.01	-6.64	2.02468e-16	1e-17		563430							563430				Not Found	Not Found	Not Found	Not Found	High	Not Found	Not Found	Not Found
O95864	Acyl-CoA 6-desaturase OS=Homo sapiens OX=9606 GN=FADS2 PE=1 SV=1	High	83.68	106	9	8	0.115	-3.12	2.02468e-16	1e-17	4.72185e+06	4.11437e+07	53.08	5.77	1.13025e+07	4.44075e+06	4.4754e+06	4.98186e+06	3.6899e+07	4.15567e+07	4.19988e+07	4.07347e+07	High	Peak Found	Peak Found	Peak Found	High	High	High	High
Q8NFA0	Ubiquitin carboxyl-terminal hydrolase 32 OS=Homo sapiens OX=9606 GN=USP32 PE=1 SV=1	High	5.281	3	2	2	100	6.64	2.02468e-16	1e-17	1.7028e+06		10.53		1.7028e+06	1.78655e+06	1.45315e+06						Peak Found	Peak Found	High	Not Found	High	Not Found	Not Found	Not Found
Q8WXE9	Stonin-2 OS=Homo sapiens OX=9606 GN=STON2 PE=1 SV=1	High	4.684	13	1	1	100	6.64	2.02468e-16	1e-17	1.3136e+07		18.99		1.02531e+07	1.31026e+07	1.31695e+07	1.64022e+07					High	High	High	High	Not Found	Not Found	Not Found	Not Found
Q14195	Dihydropyrimidinase-related protein 3 OS=Homo sapiens OX=9606 GN=DPYSL3 PE=1 SV=1	High	248.158	475	22	18	4.731	2.24	2.02468e-16	1e-17	1.35832e+08	2.87097e+07	8.19	10.67	1.54559e+08	1.32039e+08	1.39734e+08	1.29151e+08	3.07406e+07	2.69034e+07	2.45779e+07	3.06373e+07	High	High	High	High	High	High	High	High
O95182	NADH dehydrogenase [ubiquinone] 1 alpha subcomplex subunit 7 OS=Homo sapiens OX=9606 GN=NDUFA7 PE=1 SV=3	High	12.915	6	1	1	0.01	-6.64	2.02468e-16	1e-17		1.19757e+06		14.89					1.18672e+06	1.39949e+06	1.20851e+06	966429	Not Found	Not Found	Not Found	Not Found	High	High	Peak Found	High
Q99674	Cell growth regulator with EF hand domain protein 1 OS=Homo sapiens OX=9606 GN=CGREF1 PE=2 SV=3	High	10.913	8	1	1	0.01	-6.64	2.02468e-16	1e-17		390482		15.9					459572	434780	331193	350697	High	Not Found	Not Found	Not Found	High	High	High	Peak Found
P40855	Peroxisomal biogenesis factor 19 OS=Homo sapiens OX=9606 GN=PEX19 PE=1 SV=1	High	5.853	2	1	1	0.01	-6.64	2.02468e-16	1e-17		192327		42.98					263229			140523	Not Found	Not Found	Not Found	Not Found	High	Not Found	Not Found	Peak Found
P62341	Thioredoxin reductase-like selenoprotein T OS=Homo sapiens OX=9606 GN=SELENOT PE=1 SV=2	High	7.09	2	1	1	0.01	-6.64	2.02468e-16	1e-17		1.33026e+06		26.53					1.33026e+06		1.87473e+06	1.13411e+06	Not Found	Not Found	Not Found	Not Found	Peak Found	Not Found	Peak Found	High
O15066	Kinesin-like protein KIF3B OS=Homo sapiens OX=9606 GN=KIF3B PE=1 SV=1	High	7.851	4	3	2	100	6.64	2.02468e-16	1e-17	1.83511e+06		32.13		913430	1.80487e+06	1.86585e+06	2.17754e+06					Peak Found	Peak Found	High	Peak Found	Not Found	Not Found	Not Found	High
P63027	Vesicle-associated membrane protein 2 OS=Homo sapiens OX=9606 GN=VAMP2 PE=1 SV=3	High	45.601	41	3	1	0.01	-6.64	2.02468e-16	1e-17		1.59305e+06									1.59305e+06		Not Found	Not Found	Not Found	Not Found	Not Found	Not Found	High	Not Found
Q9UI09	NADH dehydrogenase [ubiquinone] 1 alpha subcomplex subunit 12 OS=Homo sapiens OX=9606 GN=NDUFA12 PE=1 SV=1	High	17.523	10	2	2	0.01	-6.64	2.02468e-16	1e-17		1.81066e+06		5.43					1.7864e+06	1.7313e+06	1.96392e+06	1.83525e+06	Not Found	Not Found	Not Found	Not Found	High	High	High	High
O00311	Cell division cycle 7-related protein kinase OS=Homo sapiens OX=9606 GN=CDC7 PE=1 SV=1	High	5.24	4	1	1	0.01	-6.64	2.02468e-16	1e-17		133466		38.94					177061	100605			Not Found	Not Found	Not Found	Not Found	High	High	Not Found	Not Found
Q15334	Lethal(2) giant larvae protein homolog 1 OS=Homo sapiens OX=9606 GN=LLGL1 PE=1 SV=3	High	7.731	2	1	1	0.01	-6.64	2.02468e-16	1e-17		428302		79.3					807369	227210			Not Found	Not Found	Not Found	Not Found	High	Peak Found	Not Found	Not Found
Q9Y2T3	Guanine deaminase OS=Homo sapiens OX=9606 GN=GDA PE=1 SV=1	High	25.686	13	3	3	100	6.64	2.02468e-16	1e-17	1.8515e+06		75.21		4.5535e+06	980771	3.49525e+06	827798					High	High	High	High	Not Found	Not Found	Not Found	Not Found
Q9UPQ9	Trinucleotide repeat-containing gene 6B protein OS=Homo sapiens OX=9606 GN=TNRC6B PE=1 SV=4	High	4.072	6	3	3	100	6.64	2.02468e-16	1e-17	115041		14.33		134861	115041	101485						Peak Found	High	High	Not Found	Not Found	Not Found	Not Found	High
Q9Y4K0	Lysyl oxidase homolog 2 OS=Homo sapiens OX=9606 GN=LOXL2 PE=1 SV=1	High	12.803	6	1	1	100	6.64	2.02468e-16	1e-17	216393		8.48			217575	216393	186609					High	Peak Found	High	High	Not Found	Not Found	Not Found	Not Found
Q96RF0	Sorting nexin-18 OS=Homo sapiens OX=9606 GN=SNX18 PE=1 SV=2	High	13.73	9	1	1	100	6.64	2.02468e-16	1e-17	567435		5.87			544357	591492						Not Found	High	High	High	High	Not Found	Not Found	High
Q92597	Protein NDRG1 OS=Homo sapiens OX=9606 GN=NDRG1 PE=1 SV=1	High	196.782	159	11	11	5.336	2.42	1.34446e-14	6.66134e-16	7.80252e+07	1.46221e+07	23.05	8.43	5.15623e+07	7.03904e+07	8.83244e+07	8.64881e+07	1.48826e+07	1.3795e+07	1.43662e+07	1.67057e+07	High	High	High	High	High	High	High	High
P19823	Inter-alpha-trypsin inhibitor heavy chain H2 OS=Homo sapiens OX=9606 GN=ITIH2 PE=1 SV=2	High	37.373	43	5	5	7.141	2.84	1.78697e-14	8.88178e-16	2.8329e+07	3.967e+06	48.89	64.32	9.67871e+06	4.1718e+07	2.70107e+07	2.97116e+07	2.76845e+06	4.18279e+06	1.01873e+07	3.76234e+06	High	High	High	High	Peak Found	High	High	High
Q4G176	Malonate--CoA ligase ACSF3, mitochondrial OS=Homo sapiens OX=9606 GN=ACSF3 PE=1 SV=3	High	4.428	4	3	3	9.813	3.29	2.22671e-14	1.11022e-15	2.16384e+07	2.20512e+06	26.39	19.18	1.30344e+07	2.53776e+07	2.01153e+07	2.32769e+07	2.21176e+06	1.58982e+06	2.58421e+06	2.1985e+06	Peak Found	Peak Found	Peak Found	High	Peak Found	Peak Found	Peak Found	High
Q8N392	Rho GTPase-activating protein 18 OS=Homo sapiens OX=9606 GN=ARHGAP18 PE=1 SV=3	High	47.457	30	7	7	9.748	3.29	6.63851e-14	3.33067e-15	7.9184e+06	812310	24.74	7.23	7.68643e+06	4.61752e+06	8.56446e+06	8.15737e+06	853329	773263	891522	772785	High	High	High	High	High	High	High	Peak Found
Q86Y79	Probable peptidyl-tRNA hydrolase OS=Homo sapiens OX=9606 GN=PTRH1 PE=1 SV=1	High	9.853	15	2	2	5.021	2.33	3.65056e-13	1.84297e-14	3.92732e+07	7.82222e+06	45.4	44.77	1.73421e+07	6.07626e+07	3.74594e+07	4.11748e+07	7.34521e+06	6.60249e+06	1.58407e+07	8.33021e+06	High	High	High	High	Peak Found	High	High	High
P02769	Serum albumin DIG6PROT (Laboratory-Cont) OS=Bos taurus GN=ALB PE=1 SV=4	High	702.444	3780	49	44	4.232	2.08	3.94623e-13	1.9984e-14	7.08778e+09	1.67471e+09	41.22	38.81	3.03319e+09	9.52527e+09	6.38018e+09	7.87385e+09	1.55057e+09	1.66191e+09	3.20063e+09	1.68762e+09	High	High	High	High	High	High	High	High
Q29443	Serotransferrin DIG6PROT OS=Bos taurus OX=9913 GN=TF PE=2 SV=1	High	440.98	936	34	34	4.181	2.06	6.33825e-13	3.21965e-14	7.0314e+08	1.68182e+08	47.18	41.32	2.84411e+08	1.06641e+09	6.28308e+08	7.86885e+08	1.62268e+08	1.74312e+08	3.38917e+08	1.62117e+08	High	High	High	High	High	High	High	High
P15104	Glutamine synthetase OS=Homo sapiens OX=9606 GN=GLUL PE=1 SV=4	High	29.356	23	4	4	0.086	-3.54	1.14982e-11	5.94857e-13	584577	6.77674e+06	82.42	20.59	1.13863e+06	300124			6.38472e+06	7.71987e+06	7.19284e+06	4.66287e+06	Peak Found	Peak Found	Not Found	Not Found	High	High	High	High
Q13740	CD166 antigen OS=Homo sapiens OX=9606 GN=ALCAM PE=1 SV=2	High	65.509	54	8	8	5.376	2.43	1.88877e-11	9.80105e-13	3.13217e+07	5.82656e+06	10.91	7.91	2.94493e+07	2.69865e+07	3.3313e+07	3.42284e+07	5.24831e+06	5.58832e+06	6.25319e+06	6.07495e+06	High	High	High	High	Peak Found	High	High	High
P08727	Keratin, type I cytoskeletal 19 OS=Homo sapiens OX=9606 GN=KRT19 PE=1 SV=4	High	346.393	855	29	18	0.226	-2.14	2.2325e-11	1.16196e-12	7.33551e+07	3.24277e+08	5.57	7.36	7.65505e+07	7.1032e+07	7.57541e+07	6.79521e+07	3.47856e+08	3.44233e+08	3.03815e+08	3.05477e+08	High	High	High	Peak Found	High	High	High	High
Q9UJY4	ADP-ribosylation factor-binding protein GGA2 OS=Homo sapiens OX=9606 GN=GGA2 PE=1 SV=3	High	56.426	40	8	8	3.767	1.91	3.11393e-11	1.62559e-12	6.08303e+08	1.61497e+08	38.01	30.72	3.32475e+08	8.59116e+08	5.16121e+08	7.1695e+08	1.36722e+08	1.5691e+08	2.6128e+08	1.66217e+08	High	High	High	High	High	High	High	High
L0R6Q1	SLC35A4 upstream open reading frame protein OS=Homo sapiens OX=9606 GN=SLC35A4 PE=3 SV=1	High	23.111	38	3	3	3.652	1.87	5.36556e-11	2.82618e-12	9.59174e+07	2.62657e+07	34.59	25.6	5.51487e+07	1.30628e+08	8.33307e+07	1.10405e+08	2.45851e+07	1.62639e+07	2.80612e+07	3.10781e+07	High	High	High	High	High	High	High	High
P06858	Lipoprotein lipase OS=Homo sapiens OX=9606 GN=LPL PE=1 SV=1	High	57.869	47	5	5	0.105	-3.25	5.96501e-11	3.15126e-12	883695	8.41061e+06	33.63	18.87	1.42606e+06	781192		883695	7.72555e+06	8.92041e+06	1.14242e+07	7.92994e+06	Peak Found	High	High	High	High	High	High	High
Q13488	V-type proton ATPase 116 kDa subunit a3 OS=Homo sapiens OX=9606 GN=TCIRG1 PE=1 SV=3	High	47.057	39	7	7	3.686	1.88	6.65732e-11	3.5274e-12	6.21249e+08	1.6852e+08	37.21	31.31	3.42701e+08	8.65457e+08	5.27613e+08	7.31503e+08	1.34037e+08	1.63913e+08	2.6784e+08	1.73257e+08	High	High	High	High	High	High	High	High
Q92888	Rho guanine nucleotide exchange factor 1 OS=Homo sapiens OX=9606 GN=ARHGEF1 PE=1 SV=2	High	113.628	88	13	13	3.637	1.86	1.07396e-10	5.70721e-12	2.38709e+08	6.56339e+07	36.49	36.57	1.0496e+08	2.68415e+08	2.12291e+08	2.74009e+08	6.80436e+07	6.33096e+07	1.20526e+08	6.01737e+07	High	High	High	High	High	High	High	High
P04233	HLA class II histocompatibility antigen gamma chain OS=Homo sapiens OX=9606 GN=CD74 PE=1 SV=3	High	26.843	16	2	2	0.082	-3.61	1.68194e-10	8.96438e-12	406988	4.96783e+06	22.97	16.41			479472	345463	5.14425e+06	4.79746e+06	3.89758e+06	5.83885e+06	Not Found	Not Found	Peak Found	Peak Found	High	High	High	High
P46013	Proliferation marker protein Ki-67 OS=Homo sapiens OX=9606 GN=MKI67 PE=1 SV=2	High	527.166	559	64	64	3.558	1.83	2.3041e-10	1.23164e-11	1.01572e+09	2.85457e+08	37.84	29.4	5.31528e+08	1.41082e+09	8.86466e+08	1.16381e+09	2.659e+08	2.77788e+08	4.6981e+08	2.93337e+08	High	High	High	High	High	High	High	High
Q92922	SWI/SNF complex subunit SMARCC1 OS=Homo sapiens OX=9606 GN=SMARCC1 PE=1 SV=3	High	205.439	256	24	19	3.526	1.82	3.16472e-10	1.69662e-11	4.6937e+08	1.33133e+08	45.21	45.09	2.27079e+08	7.08972e+08	3.76492e+08	5.85161e+08	1.33027e+08	1.3324e+08	2.69608e+08	1.10299e+08	High	High	High	High	High	High	High	High
P40424	Pre-B-cell leukemia transcription factor 1 OS=Homo sapiens OX=9606 GN=PBX1 PE=1 SV=1	High	70.77	48	6	6	0.113	-3.15	4.14546e-10	2.22888e-11	929394	8.25366e+06	32.1	10.86	985362	959652	900090	427912	8.0021e+06	8.51313e+06	7.13705e+06	9.26513e+06	High	Peak Found	High	Peak Found	High	High	High	High
Q8IY17	Patatin-like phospholipase domain-containing protein 6 OS=Homo sapiens OX=9606 GN=PNPLA6 PE=1 SV=3	High	21.078	12	4	4	5.003	2.32	6.73068e-10	3.63991e-11	2.77585e+07	5.54873e+06	27.89	2.52	1.64944e+07	3.40216e+07	2.63617e+07	2.92293e+07	5.53844e+06	5.76263e+06	5.55903e+06	5424901	High	Peak Found	High	High	High	High	Peak Found	High
Q8NBJ7	Inactive C-alpha-formylglycine-generating enzyme 2 OS=Homo sapiens OX=9606 GN=SUMF2 PE=1 SV=2	High	86.877	104	9	9	3.378	1.76	1.34151e-09	7.27576e-11	4.35499e+08	1.28913e+08	47.42	45.73	2.02468e+08	6.72042e+08	3.43495e+08	5.52146e+08	1.28143e+08	1.29688e+08	2.59738e+08	1.0257e+08	High	High	High	High	High	High	High	High
P69905	Hemoglobin subunit alpha OS=Homo sapiens OX=9606 GN=HBA1 PE=1 SV=2	High	60.56	130	6	6	3.884	1.96	1.44031e-09	7.83416e-11	6.34639e+07	1.63397e+07	33.12	48.65	3.54405e+07	8.41088e+07	5.8468e+07	6.88867e+07	1.42068e+07	1.86137e+07	3.53806e+07	1.43435e+07	High	High	High	High	High	High	High	High
Q14244	Ensconsin OS=Homo sapiens OX=9606 GN=MAP7 PE=1 SV=1	High	112.201	120	13	13	0.213	-2.23	7.25962e-09	3.97134e-10	9.3481e+06	4.38241e+07	26.79	9.33	9.38106e+06	1.23808e+07	6.25664e+06	9.31526e+06	4.55639e+07	4.29802e+07	4.46846e+07	3.67749e+07	High	High	High	High	High	High	High	High
P21810	Biglycan OS=Homo sapiens OX=9606 GN=BGN PE=1 SV=2	High	22.564	10	2	2	11.589	3.53	7.68615e-09	4.24072e-10	3.22445e+06	278234	7.66	33.19	3.5001e+06	3.06797e+06	3.3889e+06	2.98475e+06	219047	353414			High	High	High	High	Peak Found	Peak Found	Not Found	Not Found
Q96CX6	Leucine-rich repeat-containing protein 58 OS=Homo sapiens OX=9606 GN=LRRC58 PE=1 SV=2	High	33.239	16	4	4	0.095	-3.4	1.0499e-08	5.8091e-10	452399	4.76542e+06	30.33	21.73	462466	361540	708772	442551	5.29875e+06	4.28577e+06	5.48112e+06	3.32304e+06	Peak Found	Peak Found	Peak Found	Peak Found	High	High	High	High
P01008	Antithrombin-III OS=Homo sapiens OX=9606 GN=SERPINC1 PE=1 SV=1	High	10.491	16	2	2	6.117	2.61	1.70527e-08	9.48853e-10	1.25236e+07	2.04721e+06	45.38	52.1	4.08626e+06	1.45986e+07	1.07436e+07	1.48709e+07	1.97604e+06	2.12094e+06	4.80017e+06	1.89119e+06	High	High	High	High	Peak Found	Peak Found	Peak Found	Peak Found
Q92626	Peroxidasin homolog OS=Homo sapiens OX=9606 GN=PXDN PE=1 SV=2	High	12.866	10	2	2	3.494	1.8	2.01987e-08	1.12706e-09	6.14471e+07	1.7588e+07	39.71	28.55	3.3387e+07	9.41769e+07	6.04095e+07	6.25025e+07	1.80092e+07	1.64912e+07	2.86185e+07	1.71765e+07	Peak Found	Peak Found	Peak Found	High	High	High	High	High
Q96JH7	Deubiquitinating protein VCPIP1 OS=Homo sapiens OX=9606 GN=VCPIP1 PE=1 SV=2	High	14.948	11	3	3	5.755	2.52	2.10609e-08	1.17847e-09	1.71064e+07	2.97263e+06	29.41	22.74	8.41607e+06	1.72871e+07	1.75366e+07	1.69276e+07	3.42312e+06	1.98076e+06	2.72504e+06	3.24273e+06	High	High	High	High	Peak Found	High	High	High
P15144	Aminopeptidase N OS=Homo sapiens OX=9606 GN=ANPEP PE=1 SV=4	High	274.895	264	27	27	3.116	1.64	2.14816e-08	1.20536e-09	1.66512e+08	5.34358e+07	9.38	12.96	1.91997e+08	1.54153e+08	1.65679e+08	1.6735e+08	5.49211e+07	5.19908e+07	5.68322e+07	4.1865e+07	High	High	High	High	Peak Found	Peak Found	Peak Found	High
Q96CB9	5-methylcytosine rRNA methyltransferase NSUN4 OS=Homo sapiens OX=9606 GN=NSUN4 PE=1 SV=2	High	5.585	5	2	2	0.106	-3.23	2.30346e-08	1.2961e-09	512043	4.82071e+06	10.59	103.99	604723	484243	536307	488876	1.35671e+06	1.71291e+07	1.12973e+06	2.25429e+07	Peak Found	Peak Found	High	Peak Found	Peak Found	High	Peak Found	High
P28370	Probable global transcription activator SNF2L1 OS=Homo sapiens OX=9606 GN=SMARCA1 PE=1 SV=2	High	127.014	156	22	11	3.086	1.63	2.42545e-08	1.36853e-09	4.49984e+08	1.45808e+08	49.07	39.7	2.08527e+08	7.65916e+08	4.16516e+08	4.86141e+08	1.3456e+08	1.57997e+08	2.65825e+08	1.16352e+08	High	High	High	High	High	High	High	High
P36952	Serpin B5 OS=Homo sapiens OX=9606 GN=SERPINB5 PE=1 SV=2	High	205.837	370	17	17	3.053	1.61	3.39592e-08	1.92142e-09	1.71938e+08	5.63225e+07	4.76	7.76	1.73972e+08	1.63392e+08	1.69928e+08	1.83009e+08	5.46793e+07	5.80151e+07	6.38289e+07	5.40618e+07	High	High	High	High	High	High	High	High
P19388	DNA-directed RNA polymerases I, II, and III subunit RPABC1 OS=Homo sapiens OX=9606 GN=POLR2E PE=1 SV=4	High	38.91	61	5	5	3.608	1.85	3.55218e-08	2.01538e-09	3.27275e+07	9.07097e+06	27.83	7.26	1.71445e+07	3.17647e+07	3.37194e+07	3.43241e+07	9.72216e+06	9.60757e+06	8.56435e+06	8.48572e+06	High	High	High	High	High	High	High	High
Q14789	Golgin subfamily B member 1 OS=Homo sapiens OX=9606 GN=GOLGB1 PE=1 SV=2	High	187.106	148	28	28	3.033	1.6	4.12771e-08	2.35482e-09	4.37068e+08	1.44116e+08	27.08	9.14	2.67673e+08	5.23006e+08	3.95663e+08	4.82806e+08	1.30814e+08	1.39123e+08	1.61559e+08	1.49287e+08	High	High	High	High	High	High	High	High
P11166	Solute carrier family 2, facilitated glucose transporter member 1 OS=Homo sapiens OX=9606 GN=SLC2A1 PE=1 SV=2	High	78.221	168	8	7	3.217	1.69	4.45674e-08	2.55646e-09	7.76851e+07	2.41463e+07	20.38	7.28	5.07646e+07	7.68497e+07	8.37696e+07	7.85295e+07	2.31764e+07	2.18699e+07	2.5602e+07	2.51568e+07	High	High	High	High	High	High	High	High
Q2TAA8	Translin-associated factor X-interacting protein 1 OS=Homo sapiens OX=9606 GN=TSNAXIP1 PE=1 SV=1	High	3.89	9	3	3	5.578	2.48	4.88251e-08	2.80832e-09	8.90528e+06	1.59641e+06	37.89	15.74	3.74322e+06	9.80404e+06	1.05527e+07	8.08892e+06	1.6054e+06	1.58748e+06	1.72777e+06	1.17686e+06	High	High	High	High	Peak Found	Peak Found	High	Peak Found
P32754	4-hydroxyphenylpyruvate dioxygenase OS=Homo sapiens OX=9606 GN=HPD PE=1 SV=2	High	105.09	89	12	12	0.259	-1.95	1.46746e-07	8.5552e-09	1.00037e+07	3.8562e+07	3.7	4.39	9.33271e+06	1.00998e+07	1.01061e+07	9.90851e+06	3.61085e+07	3.77653e+07	3.93755e+07	3.97928e+07	Peak Found	Peak Found	Peak Found	Peak Found	High	High	High	High
Q05397	Focal adhesion kinase 1 OS=Homo sapiens OX=9606 GN=PTK2 PE=1 SV=2	High	7.661	23	3	3	4.585	2.2	1.52104e-07	8.89133e-09	2.14844e+07	4.68558e+06	25.29	13.16	1.25817e+07	2.11704e+07	2.18029e+07	2.40451e+07	4.50587e+06	5.48524e+06	4.87246e+06	4.01122e+06	High	High	High	High	Peak Found	Peak Found	High	Peak Found
Q9Y508	E3 ubiquitin-protein ligase RNF114 OS=Homo sapiens OX=9606 GN=RNF114 PE=1 SV=1	High	17.167	18	2	2	5.044	2.33	1.96456e-07	1.15147e-08	1.00093e+07	1.98429e+06	38.03	8.74	3.80245e+06	9.55817e+06	1.09006e+07	1.04818e+07	2.01147e+06	1.95747e+06	2.06222e+06	1.6842e+06	High	High	High	High	High	High	High	High
P02771	Alpha-fetoprotein OS=Homo sapiens OX=9606 GN=AFP PE=1 SV=1	High	25.353	13	3	3	5.434	2.44	2.31862e-07	1.36262e-08	1.38273e+07	2.54449e+06	42.41	66.6	5.18431e+06	1.6911e+07	1.20675e+07	1.58437e+07	2.54171e+06	2.54728e+06	6.68602e+06	1.70807e+06	Peak Found	High	High	High	Peak Found	Peak Found	Peak Found	High
P62875	DNA-directed RNA polymerases I, II, and III subunit RPABC5 OS=Homo sapiens OX=9606 GN=POLR2L PE=1 SV=1	High	6.695	6	1	1	0.068	-3.88	3.7169e-07	2.19598e-08	149956	2.20072e+06		26.7	149956				2.20072e+06	1.82563e+06	3.05517e+06		Peak Found	High	Not Found	Not Found	High	Peak Found	High	Not Found
Q9BT25	HAUS augmin-like complex subunit 8 OS=Homo sapiens OX=9606 GN=HAUS8 PE=1 SV=3	High	3.509	2	2	2	3.273	1.71	4.14924e-07	2.45789e-08	3.06592e+07	9.36591e+06	43.5	38.57	1.1804e+07	4.01803e+07	2.68794e+07	3.49705e+07	1.15948e+07	6.40781e+06	1.49492e+07	7.56549e+06	Peak Found	High	Peak Found	Peak Found	Peak Found	Peak Found	Peak Found	High
Q96AC1	Fermitin family homolog 2 OS=Homo sapiens OX=9606 GN=FERMT2 PE=1 SV=1	High	242.114	354	24	23	2.742	1.46	7.79788e-07	4.65581e-08	5.87871e+08	2.14367e+08	43.48	31.47	3.10757e+08	9.52088e+08	5.44757e+08	6.34397e+08	2.00703e+08	2.28961e+08	3.49026e+08	1.8058e+08	High	High	High	High	High	High	High	High
O43854	EGF-like repeat and discoidin I-like domain-containing protein 3 OS=Homo sapiens OX=9606 GN=EDIL3 PE=1 SV=1	High	63.505	34	7	7	4.792	2.26	9.39608e-07	5.62473e-08	7.07294e+06	1.47602e+06	11.39	97.75	6.54764e+06	6.59614e+06	7.58421e+06	8.25593e+06	2.1776e+06	1.00048e+06	5.54002e+06	531524	High	High	High	High	High	Peak Found	High	High
Q9H845	Complex I assembly factor ACAD9, mitochondrial OS=Homo sapiens OX=9606 GN=ACAD9 PE=1 SV=1	High	128.493	154	14	14	2.697	1.43	1.23864e-06	7.4535e-08	1.05924e+09	3.92751e+08	36.44	23	5.70727e+08	1.45359e+09	9.29954e+08	1.2065e+09	3.90207e+08	3.94697e+08	5.95518e+08	3.90815e+08	High	High	High	High	High	High	High	High
Q16822	Phosphoenolpyruvate carboxykinase [GTP], mitochondrial OS=Homo sapiens OX=9606 GN=PCK2 PE=1 SV=4	High	116.89	115	12	12	3.067	1.62	1.30929e-06	7.89915e-08	3.30712e+07	1.07839e+07	7.85	20.57	3.65651e+07	3.04095e+07	3.22493e+07	3.3914e+07	1.00819e+07	1.15347e+07	7.70568e+06	1.27305e+07	High	High	High	High	High	High	High	High
P61764	Syntaxin-binding protein 1 OS=Homo sapiens OX=9606 GN=STXBP1 PE=1 SV=1	High	181.711	177	19	19	0.299	-1.74	4.82918e-06	2.96634e-07	1.34455e+07	4.49248e+07	19.57	8.4	1.72557e+07	1.24568e+07	1.45127e+07	1.10293e+07	5.10614e+07	4.68512e+07	4.28624e+07	4.30777e+07	High	High	High	High	High	High	High	High
O95260	Arginyl-tRNA--protein transferase 1 OS=Homo sapiens OX=9606 GN=ATE1 PE=1 SV=2	High	22.41	19	3	3	4.718	2.24	5.02725e-06	3.09587e-07	5.40506e+06	1.14551e+06	11.28	11.89	4.55406e+06	5.42172e+06	5.38845e+06	6.02135e+06	995280	1.11118e+06	1.32311e+06	1.1809e+06	High	High	High	High	High	High	High	Peak Found
P31327	Carbamoyl-phosphate synthase [ammonia], mitochondrial OS=Homo sapiens OX=9606 GN=CPS1 PE=1 SV=2	High	692.893	1626	62	60	0.337	-1.57	5.58759e-06	3.44967e-07	3.57668e+08	1.06049e+09	8.61	3.4	3.92335e+08	3.20551e+08	3.69229e+08	3.4647e+08	1.06407e+09	1.05692e+09	9.91739e+08	1.06594e+09	High	High	High	High	High	High	High	High
Q8NDZ4	Divergent protein kinase domain 2A OS=Homo sapiens OX=9606 GN=DIPK2A PE=1 SV=1	High	18.815	12	3	3	0.091	-3.47	5.78572e-06	3.58104e-07	225118	2.48742e+06		7.09	225118				2.26824e+06	2.45171e+06	2.52365e+06	2.69347e+06	Peak Found	Not Found	Not Found	Not Found	High	High	High	High
Q5T8I3	Protein FAM102B OS=Homo sapiens OX=9606 GN=FAM102B PE=1 SV=2	High	14.743	8	3	3	4.471	2.16	5.95307e-06	3.69392e-07	8.81576e+06	1.97186e+06	10.72		9.92847e+06	7.63676e+06	8.95859e+06	8.67521e+06	1.97186e+06				High	Peak Found	Peak Found	Peak Found	High	Not Found	Not Found	Not Found
Q9UBI1	COMM domain-containing protein 3 OS=Homo sapiens OX=9606 GN=COMMD3 PE=1 SV=1	High	33.988	28	4	4	4.114	2.04	6.92026e-06	4.30488e-07	1.74444e+07	4.24063e+06	13.23	11.21	2.21003e+07	1.72809e+07	1.68646e+07	1.76093e+07	3.78453e+06	4.59087e+06	4.73956e+06	3.9171e+06	High	High	High	High	High	High	High	Peak Found
Q8N8N7	Prostaglandin reductase 2 OS=Homo sapiens OX=9606 GN=PTGR2 PE=1 SV=1	High	3.681	5	3	3	4.103	2.04	7.01619e-06	4.37552e-07	9.82509e+06	2.39445e+06	22.63	41.5	6.2201e+06	1.09131e+07	1.02727e+07	9.39699e+06	3.2971e+06	3.79131e+06	1.73892e+06	1.65081e+06	High	High	Peak Found	High	Peak Found	Peak Found	Peak Found	High
Q9Y3A3	MOB-like protein phocein OS=Homo sapiens OX=9606 GN=MOB4 PE=1 SV=1	High	9.683	22	4	4	4.394	2.14	8.56929e-06	5.39766e-07	5.34688e+06	1.21686e+06	103.81	23.34	1.32572e+06	1.09322e+06	2.15649e+07	2.32524e+07	1.05399e+06	1.20883e+06	1.75455e+06	1.22495e+06	High	High	High	High	High	High	High	High
Q8N4C6	Ninein OS=Homo sapiens OX=9606 GN=NIN PE=1 SV=4	High	7.112	32	3	2	2.502	1.32	8.9884e-06	5.6757e-07	5.96265e+08	2.38305e+08	31.52	28.46	3.42557e+08	6.77495e+08	5.24774e+08	7.51664e+08	2.44254e+08	2.32502e+08	3.88391e+08	2.25274e+08	High	High	High	High	High	High	High	Peak Found
O94964	Protein SOGA1 OS=Homo sapiens OX=9606 GN=SOGA1 PE=1 SV=2	High	3.764	13	2	2	8.639	3.11	1.14693e-05	7.26017e-07	1.45704e+06	168666	43.34	37.8	737845	1.79941e+06	1.1798e+06	2.17204e+06	281193	140604		168666	High	High	High	Peak Found	High	High	Not Found	High
Q02750	Dual specificity mitogen-activated protein kinase kinase 1 OS=Homo sapiens OX=9606 GN=MAP2K1 PE=1 SV=2	High	64.419	82	7	4	2.862	1.52	1.73935e-05	1.1119e-06	3.19645e+07	1.11687e+07	33.07	22.29	1.69247e+07	3.93802e+07	2.83121e+07	3.6088e+07	1.08911e+07	1.14534e+07	1.60484e+07	1.00138e+07	High	High	High	High	High	High	High	High
Q03135	Caveolin-1 OS=Homo sapiens OX=9606 GN=CAV1 PE=1 SV=4	High	49.032	102	5	5	3.462	1.79	2.99006e-05	1.92545e-06	2.0439e+07	5.90383e+06	24.08	48.8	2.74369e+07	1.52661e+07	1.96963e+07	2.12096e+07	7.47662e+06	4.6619e+06	9.71746e+06	2.88796e+06	High	High	High	High	High	High	High	High
P49419	Alpha-aminoadipic semialdehyde dehydrogenase OS=Homo sapiens OX=9606 GN=ALDH7A1 PE=1 SV=5	High	185.961	263	14	14	2.375	1.25	3.31685e-05	2.14626e-06	4.11214e+08	1.73145e+08	21.61	18.55	2.94616e+08	5.05288e+08	3.92448e+08	4.30878e+08	1.59208e+08	1.50221e+08	2.24481e+08	1.88303e+08	High	High	High	High	High	High	High	High
Q9H3Z4	DnaJ homolog subfamily C member 5 OS=Homo sapiens OX=9606 GN=DNAJC5 PE=1 SV=1	High	16.704	24	2	2	0.104	-3.26	3.33374e-05	2.1624e-06	231419	2.21847e+06	20.83	14.49	221400	160305	241891	269998	2.22067e+06	2.25476e+06	2.21627e+06	1.62879e+06	High	High	High	High	High	High	High	High
Q969N2	GPI transamidase component PIG-T OS=Homo sapiens OX=9606 GN=PIGT PE=1 SV=1	High	48.417	40	6	6	2.984	1.58	3.59044e-05	2.33451e-06	2.52167e+07	8.45157e+06	36.24	18.5	1.31858e+07	3.41435e+07	2.2693e+07	2.8021e+07	8.33819e+06	7.88893e+06	1.15818e+07	8.56648e+06	High	High	High	High	High	High	High	High
Q9H6E4	Coiled-coil domain-containing protein 134 OS=Homo sapiens OX=9606 GN=CCDC134 PE=1 SV=1	High	20.4	10	3	3	3.813	1.93	3.69419e-05	2.40775e-06	7.90181e+06	2.07222e+06	27	13.98	7.85234e+06	4.16005e+06	7.95159e+06	7.99385e+06	2.06552e+06	1.62124e+06	2.07893e+06	2.29105e+06	High	Peak Found	Peak Found	High	High	Peak Found	High	High
Q05932	Folylpolyglutamate synthase, mitochondrial OS=Homo sapiens OX=9606 GN=FPGS PE=1 SV=3	High	22.268	15	3	3	2.524	1.34	3.97636e-05	2.59787e-06	4.85339e+07	1.92326e+07	5.2	18.07	4.8532e+07	4.90888e+07	4.85358e+07	4.38064e+07	1.95299e+07	1.89399e+07	1.35141e+07	2.11085e+07	Peak Found	Peak Found	High	High	High	High	High	High
Q13576	Ras GTPase-activating-like protein IQGAP2 OS=Homo sapiens OX=9606 GN=IQGAP2 PE=1 SV=4	High	489.061	409	50	48	0.373	-1.42	4.02807e-05	2.63795e-06	3.45616e+07	9.27067e+07	2.08	8.72	3.48023e+07	3.48056e+07	3.43226e+07	3.32903e+07	9.16348e+07	9.37912e+07	8.07826e+07	9.99161e+07	High	High	High	High	High	High	High	High
Q9BUP0	EF-hand domain-containing protein D1 OS=Homo sapiens OX=9606 GN=EFHD1 PE=1 SV=1	High	9.151	45	2	1	0.293	-1.77	5.16303e-05	3.3893e-06	8.4908e+06	2.90115e+07	19.24	26.36	1.11738e+07	7.55149e+06	9.44904e+06	7.62973e+06	3.0527e+07	2.75711e+07	3.31964e+07	16928351	High	High	Peak Found	High	High	High	High	High
Q9H7B4	Histone-lysine N-methyltransferase SMYD3 OS=Homo sapiens OX=9606 GN=SMYD3 PE=1 SV=4	High	32.337	26	4	4	3.687	1.88	5.92188e-05	3.91522e-06	1.644e+07	4.459e+06	26.78	66.48	1.07222e+07	1.85394e+07	1.45782e+07	2.03765e+07	1.83188e+06	6.5707e+06	3.02596e+06	9.47312e+06	High	High	High	High	High	High	High	High
P08559	Pyruvate dehydrogenase E1 component subunit alpha, somatic form, mitochondrial OS=Homo sapiens OX=9606 GN=PDHA1 PE=1 SV=3	High	96.841	193	10	10	2.301	1.2	7.02437e-05	4.6551e-06	2.60129e+08	1.13049e+08	30.88	19.14	1.38007e+08	2.93312e+08	2.30701e+08	2.9527e+08	1.143e+08	1.04951e+08	1.56334e+08	1.11812e+08	High	High	High	High	High	High	High	High
Q6P9B6	MTOR-associated protein MEAK7 OS=Homo sapiens OX=9606 GN=MEAK7 PE=1 SV=2	High	6.992	3	3	3	0.104	-3.27	7.14589e-05	4.7468e-06	147014	1.41855e+06	137.49	85.03	17457.1	1.23806e+06			1.66278e+06	28581.7	1.41855e+06		High	Peak Found	Not Found	Not Found	Peak Found	High	High	Not Found
Q9BYW2	Histone-lysine N-methyltransferase SETD2 OS=Homo sapiens OX=9606 GN=SETD2 PE=1 SV=3	High	7.996	8	3	3	4.744	2.25	7.15392e-05	4.76332e-06	3.85446e+06	812522	20.35		2.76506e+06	4.48246e+06	4.1917e+06	3.54435e+06				812522	High	Peak Found	High	Peak Found	Not Found	High	Not Found	High
Q15276	Rab GTPase-binding effector protein 1 OS=Homo sapiens OX=9606 GN=RABEP1 PE=1 SV=2	High	43.549	33	6	6	3.585	1.84	9.71765e-05	6.50071e-06	1.60492e+07	4.47643e+06	11.6	6.4	1.48616e+07	1.56951e+07	1.64113e+07	1.92821e+07	4.67316e+06	4.84463e+06	4.28797e+06	4.25948e+06	High	High	High	High	High	High	High	High
Q8WTW3	Conserved oligomeric Golgi complex subunit 1 OS=Homo sapiens OX=9606 GN=COG1 PE=1 SV=1	High	4.892	9	4	4	0.215	-2.22	9.72e-05	6.53917e-06	3.09614e+06	1.44173e+07	54.24	38.27	4.27688e+06	1.19095e+06	4.78939e+06	2.24137e+06	1.42389e+07	1.71211e+07	1.4598e+07	5760390	Peak Found	High	Peak Found	Peak Found	High	High	High	High
P52895	Aldo-keto reductase family 1 member C2 OS=Homo sapiens OX=9606 GN=AKR1C2 PE=1 SV=3	High	161.816	356	14	10	2.361	1.24	0.000102323	6.92495e-06	7.63955e+07	3.23609e+07	42.02	18.17	2.98662e+07	6.42851e+07	9.07873e+07	9.13148e+07	3.56345e+07	2.9388e+07	2.74619e+07	4.07147e+07	High	High	High	High	High	High	High	High
Q13617	Cullin-2 OS=Homo sapiens OX=9606 GN=CUL2 PE=1 SV=2	High	69.676	88	11	10	2.561	1.36	0.000105122	7.13078e-06	3.32105e+07	1.29677e+07	7.03	11.73	2.98204e+07	3.21117e+07	3.43469e+07	3.48511e+07	1.56022e+07	1.31646e+07	1.19543e+07	1.27737e+07	High	High	High	High	High	High	High	High
Q13733	Sodium/potassium-transporting ATPase subunit alpha-4 OS=Homo sapiens OX=9606 GN=ATP1A4 PE=1 SV=3	High	55.342	102	7	1	0.135	-2.88	0.000107758	7.32648e-06	65275.3	482042		77.25		65275.3			903569	126032	482042		Not Found	Peak Found	Not Found	Not Found	High	Peak Found	Peak Found	Not Found
P02753	Retinol-binding protein 4 OS=Homo sapiens OX=9606 GN=RBP4 PE=1 SV=3	High	8.336	6	1	1	6.464	2.69	0.000118214	8.07435e-06	1.94687e+06	301190	44.29		627892	2.37545e+06	2.06167e+06	1.83845e+06				301190	Peak Found	High	High	High	Not Found	Not Found	Not Found	Peak Found
Q14624	Inter-alpha-trypsin inhibitor heavy chain H4 OS=Homo sapiens OX=9606 GN=ITIH4 PE=1 SV=4	High	6.25	7	2	2	3.85	1.94	0.000119344	8.17018e-06	6.4605e+06	1.67819e+06	38.67	62.82	2.75729e+06	7.69413e+06	5.6242e+06	7.42117e+06	1.10093e+06	2.70194e+06	2.55811e+06	516084	Peak Found	High	Peak Found	High	Peak Found	Peak Found	Peak Found	Peak Found
P78386	Keratin, type II cuticular Hb5 OS=Homo sapiens OX=9606 GN=KRT85 PE=1 SV=1	High	28.558	30	4	2	2.135	1.09	0.00016942	1.18101e-05	8.72834e+07	4.08773e+07	12.66	5.01	1.03509e+08	7.87523e+07	8.18357e+07	9.30937e+07	3.92515e+07	4.31902e+07	4.24606e+07	3.9353e+07	High	High	High	High	High	High	High	High
Q5TDH0	Protein DDI1 homolog 2 OS=Homo sapiens OX=9606 GN=DDI2 PE=1 SV=1	High	34.551	33	4	4	0.216	-2.21	0.000184846	1.29144e-05	1.08663e+06	5.02459e+06	72.78	24.78	727466	148305	1.84774e+06	1.62313e+06	5.15755e+06	3.17697e+06	6.02374e+06	4.89505e+06	Peak Found	Peak Found	High	Peak Found	High	High	High	High
Q99715	Collagen alpha-1(XII) chain OS=Homo sapiens OX=9606 GN=COL12A1 PE=1 SV=2	High	260.383	186	31	31	2.453	1.29	0.000189927	1.3299e-05	3.28185e+07	1.33771e+07	3.17	25.73	3.17483e+07	3.29378e+07	3.42805e+07	3.26996e+07	1.31238e+07	1.27656e+07	2.09171e+07	1.36352e+07	High	High	High	High	High	High	High	High
O14684	Prostaglandin E synthase OS=Homo sapiens OX=9606 GN=PTGES PE=1 SV=2	High	4.027	4	1	1	4.119	2.04	0.000192571	1.35143e-05	4.14594e+06	1.00649e+06	5.78	13.4	3.76201e+06	4.0369e+06	4.25792e+06	4.25923e+06	1.00649e+06	1.0789e+06	826351		Peak Found	Peak Found	High	High	Peak Found	Peak Found	Peak Found	Not Found
P18074	General transcription and DNA repair factor IIH helicase subunit XPD OS=Homo sapiens OX=9606 GN=ERCC2 PE=1 SV=1	High	14.008	12	2	2	2.12	1.08	0.000205996	1.45208e-05	1.16232e+08	5.48215e+07	18.79	18	1.54196e+08	1.02279e+08	1.09421e+08	1.23466e+08	5.63265e+07	5.33566e+07	6.77923e+07	4.36384e+07	High	High	Peak Found	Peak Found	High	High	High	Peak Found
P05556	Integrin beta-1 OS=Homo sapiens OX=9606 GN=ITGB1 PE=1 SV=2	High	141.945	405	16	16	2.185	1.13	0.000222695	1.57328e-05	1.94808e+08	8.9172e+07	4.98	4.89	1.97216e+08	1.92429e+08	2.00416e+08	1.78716e+08	9.19254e+07	8.86407e+07	8.97064e+07	8.19302e+07	High	High	High	High	High	High	High	High
Q2VIQ3	Chromosome-associated kinesin KIF4B OS=Homo sapiens OX=9606 GN=KIF4B PE=2 SV=2	High	41.105	27	5	1	3.307	1.73	0.000237528	1.68178e-05	1.00598e+07	3.04186e+06	8.32	64.88	9.87155e+06	1.02517e+07	1.06611e+07	8.74769e+06	3.03833e+06	2.62264e+06	3.04539e+06	8455804	Peak Found	Peak Found	High	Peak Found	Peak Found	Peak Found	Peak Found	Peak Found
Q93096	Protein tyrosine phosphatase type IVA 1 OS=Homo sapiens OX=9606 GN=PTP4A1 PE=1 SV=2	High	41.72	49	5	2	0.243	-2.04	0.000275713	1.96076e-05	1.83903e+06	7.5824e+06	12.24	12.55	1.79469e+06	1.55703e+06	1.88446e+06	2.09948e+06	7.34146e+06	7.83125e+06	6.53419e+06	8825233	High	High	High	High	High	High	High	High
Q5VW36	Focadhesin OS=Homo sapiens OX=9606 GN=FOCAD PE=1 SV=1	High	36.816	30	4	4	0.147	-2.77	0.000289709	2.06935e-05	411116	2.79614e+06	86.48	26.54	1.57613e+06	367898	459411	346370	1.65202e+06	3.12136e+06	2.52124e+06	3.101e+06	High	High	High	High	High	High	High	High
Q02338	D-beta-hydroxybutyrate dehydrogenase, mitochondrial OS=Homo sapiens OX=9606 GN=BDH1 PE=1 SV=3	High	21.082	10	3	3	0.151	-2.73	0.000315389	2.25771e-05	468523	3.11201e+06	55.88	23.26	787562	781887	265255	280749	3.1036e+06	3.12045e+06	2.50715e+06	4316240	Peak Found	Peak Found	Peak Found	Peak Found	High	High	High	High
P19404	NADH dehydrogenase [ubiquinone] flavoprotein 2, mitochondrial OS=Homo sapiens OX=9606 GN=NDUFV2 PE=1 SV=2	High	27.936	28	3	3	0.356	-1.49	0.00033256	2.38582e-05	1.22146e+07	3.43083e+07	9.61	11.6	1.38154e+07	1.14757e+07	1.30012e+07	1.13719e+07	3.64013e+07	3.22924e+07	3.23356e+07	4.09529e+07	High	High	Peak Found	Peak Found	High	High	High	High
Q9BRP4	Proteasomal ATPase-associated factor 1 OS=Homo sapiens OX=9606 GN=PAAF1 PE=1 SV=2	High	7.634	3	2	2	2.975	1.57	0.000349028	2.50942e-05	2.04575e+07	6.87646e+06	18.8	19.85	2.77606e+07	1.95934e+07	1.86411e+07	2.13596e+07	5.92383e+06	6.39879e+06	7.38979e+06	9163953	Peak Found	Peak Found	Peak Found	Peak Found	Peak Found	High	Peak Found	Peak Found
O00767	Stearoyl-CoA desaturase OS=Homo sapiens OX=9606 GN=SCD PE=1 SV=2	High	50.615	34	4	4	0.247	-2.02	0.000349893	2.52111e-05	1.78115e+06	7.21858e+06	62.63	10.17	3.49601e+06	1.1228e+06	2.82552e+06	830984	6.72039e+06	7.75369e+06	8.17112e+06	6.68849e+06	High	Peak Found	Peak Found	High	High	High	High	High
O75037	Kinesin-like protein KIF21B OS=Homo sapiens OX=9606 GN=KIF21B PE=1 SV=2	High	15.191	19	3	1	3.15	1.66	0.000360411	2.60253e-05	1.75604e+07	5.57407e+06	11.02	89.3	1.94627e+07	1.50255e+07	1.68369e+07	1.8315e+07	6.5956e+06	3.39306e+06	4.71075e+06	20309216	Peak Found	Peak Found	Peak Found	Peak Found	Peak Found	Peak Found	High	Peak Found
Q9BZQ8	Protein Niban 1 OS=Homo sapiens OX=9606 GN=NIBAN1 PE=1 SV=1	High	86.727	66	12	12	2.692	1.43	0.000362624	2.62418e-05	2.29741e+07	8.53317e+06	14.87	12.29	2.85993e+07	2.02256e+07	2.32409e+07	2.27103e+07	1.01226e+07	7.54413e+06	8.53485e+06	8.53148e+06	High	High	High	High	Peak Found	Peak Found	Peak Found	Peak Found
Q8TDD5	Mucolipin-3 OS=Homo sapiens OX=9606 GN=MCOLN3 PE=1 SV=1	High	3.203	2	2	1	5.013	2.33	0.00036329	2.63468e-05	2.96478e+06	591386	52.18	36.89	1.08075e+06	4.55432e+06	2.36092e+06	3.72309e+06	540800	483036	1.03767e+06	646704	Peak Found	High	Peak Found	Peak Found	High	Peak Found	Peak Found	Peak Found
P04004	Vitronectin OS=Homo sapiens OX=9606 GN=VTN PE=1 SV=1	High	15.558	26	2	2	3.611	1.85	0.000397844	2.89149e-05	4.67494e+06	1.29456e+06	36.53	23.2	1.84247e+06	4.57282e+06	4.77934e+06	4.98136e+06	1.25633e+06	926746	1.65797e+06	1.33395e+06	High	High	High	High	High	High	High	High
Q8IXM6	Nurim OS=Homo sapiens OX=9606 GN=NRM PE=1 SV=1	High	17.321	17	3	3	3.475	1.8	0.000444584	3.24508e-05	6.32438e+06	1.81974e+06	10.09	40.25	6.35963e+06	6.28934e+06	6.6628e+06	5.24208e+06	1.20656e+06	2.4473e+06	1.3531e+06	2.77758e+06	High	High	High	High	High	High	High	Peak Found
Q86V21	Acetoacetyl-CoA synthetase OS=Homo sapiens OX=9606 GN=AACS PE=1 SV=1	High	26.654	19	4	4	0.228	-2.14	0.000494563	3.63308e-05	1.12825e+06	4.95668e+06	64.73	11.15	2.48775e+06	1.10768e+06	479341	1.14921e+06	4.96912e+06	4.94426e+06	4.25887e+06	5.60943e+06	Peak Found	Peak Found	High	Peak Found	High	High	High	High
P50583	Bis(5'-nucleosyl)-tetraphosphatase [asymmetrical] OS=Homo sapiens OX=9606 GN=NUDT2 PE=1 SV=3	High	14.713	7	3	3	0.245	-2.03	0.000568162	4.20038e-05	1.35453e+06	5.52024e+06	62.17	8.53	596199	2.7917e+06	1.79574e+06	1.02173e+06	5.22347e+06	5.83388e+06	4.95724e+06	5.91745e+06	Peak Found	Peak Found	High	Peak Found	High	High	Peak Found	High
P48735	Isocitrate dehydrogenase [NADP], mitochondrial OS=Homo sapiens OX=9606 GN=IDH2 PE=1 SV=2	High	85.113	117	12	11	0.288	-1.8	0.000608047	4.50476e-05	6.0215e+06	2.09379e+07	31.74	11.03	9.77239e+06	5.05382e+06	5.4553e+06	6.64646e+06	1.87806e+07	2.30232e+07	1.91468e+07	2.28965e+07	High	Peak Found	High	High	High	High	High	High
Q92995	Ubiquitin carboxyl-terminal hydrolase 13 OS=Homo sapiens OX=9606 GN=USP13 PE=1 SV=2	High	44.817	53	8	6	0.204	-2.29	0.000622154	4.61899e-05	882845	4.32065e+06	47.3	21.19	1.86235e+06	928183	839723	746149	4.51603e+06	4.13373e+06	5.16704e+06	3.03697e+06	High	Peak Found	Peak Found	Peak Found	High	High	High	High
Q8NBJ5	Procollagen galactosyltransferase 1 OS=Homo sapiens OX=9606 GN=COLGALT1 PE=1 SV=1	High	143.472	245	22	22	1.982	0.99	0.000645052	4.80916e-05	1.17477e+08	5.9259e+07	5.09	17.09	1.10983e+08	1.25555e+08	1.16767e+08	1.18193e+08	5.40182e+07	6.50083e+07	4.85093e+07	7.0908e+07	High	High	High	High	High	High	High	High
Q15435	Protein phosphatase 1 regulatory subunit 7 OS=Homo sapiens OX=9606 GN=PPP1R7 PE=1 SV=1	High	87.358	105	9	9	2.224	1.15	0.00070503	5.27836e-05	4.90154e+07	2.20422e+07	32.44	12.19	2.99396e+07	6.90154e+07	4.79411e+07	5.01138e+07	2.16334e+07	2.19961e+07	2.75797e+07	2.20884e+07	High	High	High	High	High	High	High	High
P0DMN0	Sulfotransferase 1A4 OS=Homo sapiens OX=9606 GN=SULT1A4 PE=1 SV=1	High	5.676	10	1	1	4.503	2.17	0.000721526	5.44697e-05	3.01779e+06	670240	48.13	14.23	1.40645e+06	4.35004e+06	2.18846e+06	4.1614e+06	664274	745611	676259	524099	High	Peak Found	Peak Found	High	High	High	High	High
P14923	Junction plakoglobin OS=Homo sapiens OX=9606 GN=JUP PE=1 SV=3	High	224.405	295	26	24	2.002	1	0.000743966	5.628e-05	8.22503e+07	4.10881e+07	8.63	6.47	9.24826e+07	7.56624e+07	8.00545e+07	8.45063e+07	4.33199e+07	4.25591e+07	3.76119e+07	3.9668e+07	High	High	High	High	High	High	High	High
Q96DZ1	Endoplasmic reticulum lectin 1 OS=Homo sapiens OX=9606 GN=ERLEC1 PE=1 SV=1	High	8.46	8	2	2	3.461	1.79	0.000770044	5.83731e-05	4.39324e+06	1.26918e+06	21.98	12.38	2.83941e+06	4.89997e+06	4.20361e+06	4.59142e+06	1.4209e+06	1.32793e+06	1.0604e+06	1.21303e+06	High	High	High	High	Peak Found	Peak Found	High	High
Q8NFH4	Nucleoporin Nup37 OS=Homo sapiens OX=9606 GN=NUP37 PE=1 SV=1	High	68.422	102	7	7	2.302	1.2	0.000784374	5.9582e-05	2.90531e+07	1.26225e+07	11.3	10.79	2.41358e+07	2.74547e+07	3.07445e+07	3.08808e+07	1.20568e+07	1.32146e+07	1.07582e+07	1.37996e+07	High	High	High	High	High	High	High	High
P32004	Neural cell adhesion molecule L1 OS=Homo sapiens OX=9606 GN=L1CAM PE=1 SV=2	High	222.063	166	22	22	0.398	-1.33	0.000793364	6.03889e-05	1.91038e+07	4.79577e+07	8.83	9.96	1.76354e+07	1.81453e+07	2.12843e+07	2.0113e+07	5.1095e+07	5.38723e+07	4.37969e+07	4.50131e+07	High	High	High	High	High	High	High	High
Q6IQ49	Replication stress response regulator SDE2 OS=Homo sapiens OX=9606 GN=SDE2 PE=1 SV=1	High	6.822	3	2	2	4.352	2.12	0.000813231	6.20283e-05	808176	185692	7.7	72.98	875853	837008	734697	780338	149047		185692	530610	Peak Found	Peak Found	Peak Found	High	Peak Found	Not Found	High	Peak Found
Q92688	Acidic leucine-rich nuclear phosphoprotein 32 family member B OS=Homo sapiens OX=9606 GN=ANP32B PE=1 SV=1	High	103.498	288	10	3	0.42	-1.25	0.000909302	6.94981e-05	3.63532e+07	8.66333e+07	40.27	4.27	6.04624e+07	4.64141e+07	2.84731e+07	2.59133e+07	8.50045e+07	8.33598e+07	8.82933e+07	9.17516e+07	High	High	High	High	High	High	High	High
Q12979	Active breakpoint cluster region-related protein OS=Homo sapiens OX=9606 GN=ABR PE=1 SV=2	High	24.032	6	3	3	4.571	2.19	0.000937361	7.17892e-05	2.57013e+06	562282	26.83	77.65	3.09799e+06	1.54001e+06	2.65395e+06	2.48896e+06	525817	601276	484933	1.89574e+06	High	Peak Found	Peak Found	High	Peak Found	Peak Found	Peak Found	High
Q99797	Mitochondrial intermediate peptidase OS=Homo sapiens OX=9606 GN=MIPEP PE=1 SV=2	High	29.259	28	7	7	2.512	1.33	0.000983374	7.54668e-05	2.29311e+07	9.12744e+06	41.23	30.76	1.23414e+07	3.45612e+07	1.93064e+07	2.72363e+07	8.32152e+06	1.00114e+07	1.50725e+07	8.27549e+06	High	High	Peak Found	Peak Found	High	High	High	High
O60427	Acyl-CoA (8-3)-desaturase OS=Homo sapiens OX=9606 GN=FADS1 PE=1 SV=3	High	134.223	84	12	11	0.341	-1.55	0.00101781	7.82687e-05	8.91599e+06	2.61746e+07	32.83	15.61	1.57174e+07	8.58915e+06	8.8643e+06	8.96799e+06	2.32025e+07	2.55778e+07	2.67854e+07	3.31308e+07	High	Peak Found	High	High	High	High	High	High
Q9P2R7	Succinate--CoA ligase [ADP-forming] subunit beta, mitochondrial OS=Homo sapiens OX=9606 GN=SUCLA2 PE=1 SV=3	High	43.81	55	7	7	0.296	-1.75	0.00111245	8.58939e-05	5.84472e+06	1.97146e+07	14.25	14.17	7.2615e+06	5.59819e+06	5.29702e+06	6.1021e+06	2.3556e+07	2.1575e+07	1.76246e+07	1.80146e+07	High	Peak Found	High	High	High	High	High	High
Q96T58	Msx2-interacting protein OS=Homo sapiens OX=9606 GN=SPEN PE=1 SV=1	High	13.877	25	6	6	4.248	2.09	0.00111923	8.65926e-05	3.07367e+06	723585	48.08	50.25	2.06764e+06	4.46238e+06	5.42052e+06	2.11714e+06	182077	747577	933641	700362	High	High	High	Peak Found	High	High	High	High
Q96B97	SH3 domain-containing kinase-binding protein 1 OS=Homo sapiens OX=9606 GN=SH3KBP1 PE=1 SV=2	High	81.805	43	8	8	2.952	1.56	0.00116287	9.03323e-05	7.42624e+06	2.51552e+06	5.67	8.28	7.24523e+06	7.59271e+06	8.16423e+06	7.26343e+06	2.27191e+06	2.49816e+06	2.53301e+06	2781776	High	High	High	High	Peak Found	Peak Found	Peak Found	Peak Found
Q9NS69	Mitochondrial import receptor subunit TOM22 homolog OS=Homo sapiens OX=9606 GN=TOMM22 PE=1 SV=3	High	52.514	34	4	4	0.254	-1.98	0.00121116	9.42729e-05	1.57287e+06	6.18914e+06	14.89	33.86	1.66809e+06	1.48308e+06	1.37689e+06	1.92536e+06	6.84587e+06	5.65248e+06	6.77676e+06	2.84346e+06	High	High	High	High	High	High	High	High
Q04760	Lactoylglutathione lyase OS=Homo sapiens OX=9606 GN=GLO1 PE=1 SV=4	High	49.279	152	8	8	2.002	1	0.00134927	0.000105234	2.91105e+08	1.45408e+08	28.25	15.88	1.69565e+08	3.21194e+08	2.63835e+08	3.43253e+08	1.54262e+08	1.37062e+08	1.86795e+08	1.33711e+08	High	High	High	High	High	High	High	High
P17813	Endoglin OS=Homo sapiens OX=9606 GN=ENG PE=1 SV=2	High	56.288	57	4	4	0.289	-1.79	0.00139578	0.000109079	5.04276e+06	1.744e+07	18.07	4.28	4.63038e+06	4.14348e+06	5.49187e+06	6.23419e+06	1.68336e+07	1.79352e+07	1.69584e+07	18376096	High	High	High	High	High	High	High	High
Q6YN16	Hydroxysteroid dehydrogenase-like protein 2 OS=Homo sapiens OX=9606 GN=HSDL2 PE=1 SV=1	High	94.106	99	10	10	0.345	-1.54	0.00147374	0.000115402	7.53677e+06	2.18478e+07	11.37	8.01	9.18463e+06	7.67301e+06	7.40295e+06	7.22367e+06	2.13622e+07	2.27201e+07	2.23445e+07	1.89237e+07	High	High	High	High	High	High	High	High
P23786	Carnitine O-palmitoyltransferase 2, mitochondrial OS=Homo sapiens OX=9606 GN=CPT2 PE=1 SV=2	High	81.457	79	11	11	0.432	-1.21	0.00152482	0.000119879	1.10632e+08	2.55932e+08	13.41	8.03	1.31907e+08	1.03452e+08	1.18311e+08	9.84338e+07	2.27831e+08	2.43618e+08	2.68867e+08	269169172	High	High	High	High	High	High	High	High
Q9BVG4	Protein PBDC1 OS=Homo sapiens OX=9606 GN=PBDC1 PE=1 SV=1	High	21.28	19	4	4	2.699	1.43	0.00161342	0.000127097	1.91315e+07	7.08834e+06	21.47	12.77	1.21434e+07	1.93224e+07	2.06309e+07	1.89424e+07	8.77493e+06	7.01285e+06	6.63658e+06	7.16464e+06	High	High	Peak Found	High	High	High	High	High
O94925	Glutaminase kidney isoform, mitochondrial OS=Homo sapiens OX=9606 GN=GLS PE=1 SV=1	High	192.438	266	14	14	2.05	1.04	0.00163138	0.000128767	7.32715e+07	3.57483e+07	20.17	3.36	6.36969e+07	5.90354e+07	8.93011e+07	8.42853e+07	3.4106e+07	3.60674e+07	3.5432e+07	3.69546e+07	High	High	High	High	High	High	High	High
Q9UBQ7	Glyoxylate reductase/hydroxypyruvate reductase OS=Homo sapiens OX=9606 GN=GRHPR PE=1 SV=1	High	97.312	109	9	9	0.408	-1.29	0.00168948	0.000133616	1.83946e+07	4.50717e+07	15.08	7.43	2.14566e+07	1.80596e+07	1.47593e+07	1.87357e+07	4.5034e+07	4.98034e+07	4.15896e+07	4.51095e+07	High	High	High	High	High	High	High	High
O75676	Ribosomal protein S6 kinase alpha-4 OS=Homo sapiens OX=9606 GN=RPS6KA4 PE=1 SV=1	High	14.453	8	3	3	4.821	2.27	0.00194659	0.000154255	2.0572e+06	426706	35.93	14.94	1.05524e+06	2.49058e+06	2.49222e+06	1.69924e+06	449551	325066	459408	405023	Peak Found	High	High	Peak Found	High	Peak Found	High	Peak Found
P02765	Alpha-2-HS-glycoprotein OS=Homo sapiens OX=9606 GN=AHSG PE=1 SV=2	High	28.178	117	3	3	2.197	1.14	0.00202064	0.000160439	3.15461e+07	1.4358e+07	47.93	36.57	1.53978e+07	5.14819e+07	2.55057e+07	3.90171e+07	1.14686e+07	1.95833e+07	1.79753e+07	8.50457e+06	High	High	High	High	High	High	High	High
Q9NRX4	14 kDa phosphohistidine phosphatase OS=Homo sapiens OX=9606 GN=PHPT1 PE=1 SV=1	High	87.399	68	6	6	0.369	-1.44	0.00207885	0.00016636	1.02767e+07	2.78863e+07	37.14	13.22	1.70654e+07	8.20493e+06	1.28716e+07	8.09467e+06	2.36457e+07	3.04871e+07	2.55074e+07	3.10328e+07	High	High	High	High	High	High	High	High
Q9Y6A9	Signal peptidase complex subunit 1 OS=Homo sapiens OX=9606 GN=SPCS1 PE=1 SV=5	High	37.155	26	2	2	3.03	1.6	0.00215818	0.000173383	5.58665e+06	1.84348e+06	3.62	7.63	5.37681e+06	5.7503e+06	5.74975e+06	5.42818e+06	1.59614e+06	1.82491e+06	1.90178e+06	1.86224e+06	High	High	High	High	High	High	High	High
Q9NWU5	39S ribosomal protein L22, mitochondrial OS=Homo sapiens OX=9606 GN=MRPL22 PE=1 SV=1	High	29.897	23	5	4	0.286	-1.8	0.00222447	0.000179057	2.10976e+06	7.36566e+06	67.35	18.54	2.29374e+06	414459	1.94053e+06	3.93641e+06	8.38417e+06	6.47087e+06	8.96108e+06	6.15243e+06	High	Peak Found	Peak Found	Peak Found	High	High	High	High
P67870	Casein kinase II subunit beta OS=Homo sapiens OX=9606 GN=CSNK2B PE=1 SV=1	High	33.045	32	4	4	2.838	1.5	0.0022323	0.000180036	7.5944e+06	2.67574e+06	5.21	56	7.41584e+06	7.77725e+06	7.01264e+06	7.87441e+06	2.22562e+06	2.59119e+06	2.76305e+06	6.42134e+06	High	High	High	High	High	High	High	High
O95379	Tumor necrosis factor alpha-induced protein 8 OS=Homo sapiens OX=9606 GN=TNFAIP8 PE=1 SV=1	High	39.428	21	3	3	3.604	1.85	0.00233543	0.000188718	3.21363e+06	891567	65.91	22.61	1.93503e+06	1.26931e+06	6.10204e+06	5.3371e+06	703271	754119	1.05407e+06	1104172	High	High	High	High	High	High	Peak Found	High
Q14914	Prostaglandin reductase 1 OS=Homo sapiens OX=9606 GN=PTGR1 PE=1 SV=2	High	114.818	70	9	9	0.286	-1.81	0.00240226	0.000194494	4.34547e+06	1.51927e+07	24.16	12.56	6.33593e+06	3.92155e+06	4.81522e+06	3.89435e+06	1.59291e+07	1.54835e+07	1.18828e+07	1.49074e+07	High	High	High	High	High	High	High	High
O60701	UDP-glucose 6-dehydrogenase OS=Homo sapiens OX=9606 GN=UGDH PE=1 SV=1	High	216.304	387	21	21	1.933	0.95	0.00264276	0.000215204	1.59146e+08	8.23474e+07	4.89	11.62	1.72563e+08	1.5805e+08	1.60249e+08	1.54378e+08	8.47063e+07	7.91796e+07	1.00745e+08	8.00542e+07	High	High	High	High	High	High	High	High
Q01813	ATP-dependent 6-phosphofructokinase, platelet type OS=Homo sapiens OX=9606 GN=PFKP PE=1 SV=2	High	316.855	556	29	25	1.929	0.95	0.00272822	0.00022259	4.02113e+08	2.08421e+08	4.72	4.51	3.99337e+08	3.74426e+08	4.04909e+08	4.19783e+08	2.12829e+08	1.91899e+08	2.07496e+08	2.09351e+08	High	High	High	High	High	High	High	High
Q05193	Dynamin-1 OS=Homo sapiens OX=9606 GN=DNM1 PE=1 SV=2	High	112.402	131	16	9	0.289	-1.79	0.00287879	0.000235774	4.49398e+06	1.55625e+07	9.08	8.43	4.71544e+06	4.28292e+06	4.96321e+06	4.05936e+06	1.59235e+07	1.52097e+07	1.78732e+07	1.48606e+07	High	High	High	Peak Found	High	High	High	High
Q52LJ0	Protein FAM98B OS=Homo sapiens OX=9606 GN=FAM98B PE=1 SV=2	High	108.33	130	10	7	1.965	0.97	0.00298071	0.000245054	8.02828e+07	4.08523e+07	5.93	57.06	7.80324e+07	8.55807e+07	8.25982e+07	7.48539e+07	1.94024e+07	3.89245e+07	4.28756e+07	8.17182e+07	High	High	High	High	High	High	High	High
Q7L2J0	7SK snRNA methylphosphate capping enzyme OS=Homo sapiens OX=9606 GN=MEPCE PE=1 SV=1	High	17.676	18	2	2	0.457	-1.13	0.00298494	0.000245868	4.99594e+07	1.09293e+08	23.51	12.46	7.5272e+07	4.76514e+07	4.91703e+07	5.07612e+07	1.24815e+08	1.17626e+08	9.54039e+07	1.0155e+08	High	High	High	High	High	High	High	High
P42858	Huntingtin OS=Homo sapiens OX=9606 GN=HTT PE=1 SV=2	High	15.815	11	5	5	0.168	-2.57	0.00336124	0.00027844	329165	1.95506e+06	19.97	129.7	315987	342893	284744	444741	573253	1.78968e+06	1.23301e+07	2.13571e+06	Peak Found	Peak Found	Peak Found	Peak Found	High	High	High	High
Q02241	Kinesin-like protein KIF23 OS=Homo sapiens OX=9606 GN=KIF23 PE=1 SV=3	High	52.867	28	8	8	2.683	1.42	0.00347879	0.000288721	6.60075e+06	2.46023e+06	17.45	60.14	5.75588e+06	7.93736e+06	5.70905e+06	7.56963e+06	2.46518e+06	2.45528e+06	6.57713e+06	2.33612e+06	High	High	High	High	High	Peak Found	High	High
Q06033	Inter-alpha-trypsin inhibitor heavy chain H3 OS=Homo sapiens OX=9606 GN=ITIH3 PE=1 SV=2	High	18.204	12	3	3	2.901	1.54	0.00368234	0.000307917	4.55619e+06	1.57076e+06	20.11	41.23	3.71433e+06	5.7594e+06	4.07394e+06	5.09552e+06	1.63062e+06	1.5131e+06	3.12266e+06	1.46267e+06	High	High	High	High	Peak Found	Peak Found	Peak Found	Peak Found
Q9UHA3	Probable ribosome biogenesis protein RLP24 OS=Homo sapiens OX=9606 GN=RSL24D1 PE=1 SV=1	High	13.357	22	2	2	2.809	1.49	0.00372041	0.000311682	5.61425e+06	1.99844e+06	50.24	4.33	8.94321e+06	3.45291e+06	8.86215e+06	3.55667e+06	2.12401e+06	1.97502e+06	1.91879e+06	2.02213e+06	High	High	High	High	High	High	High	Peak Found
P26006	Integrin alpha-3 OS=Homo sapiens OX=9606 GN=ITGA3 PE=1 SV=5	High	93.009	147	14	14	2.02	1.01	0.0044043	0.000370352	4.08793e+07	2.02359e+07	10.85	8.76	4.74577e+07	3.73712e+07	4.29673e+07	3.88928e+07	1.97177e+07	2.0465e+07	2.00095e+07	2.36883e+07	High	High	High	High	High	High	High	High
O95347	Structural maintenance of chromosomes protein 2 OS=Homo sapiens OX=9606 GN=SMC2 PE=1 SV=2	High	272.771	309	30	30	1.878	0.91	0.00444895	0.000374802	3.87217e+08	2.06136e+08	28.34	7.59	2.48193e+08	4.45137e+08	3.36832e+08	4.85451e+08	1.99629e+08	1.9294e+08	2.28815e+08	2.12855e+08	High	High	High	High	High	High	High	High
P02647	Apolipoprotein A-I OS=Homo sapiens OX=9606 GN=APOA1 PE=1 SV=1	High	13.452	34	1	1	2.614	1.39	0.00474445	0.000400438	6.90423e+06	2.64124e+06	43.54	32.65	3.50633e+06	1.06197e+07	5.81399e+06	8.1989e+06	1.98561e+06	3.19402e+06	3.97333e+06	2.18413e+06	High	High	High	High	High	High	High	High
P48059	LIM and senescent cell antigen-like-containing domain protein 1 OS=Homo sapiens OX=9606 GN=LIMS1 PE=1 SV=4	High	12.26	15	1	1	2.777	1.47	0.00485176	0.000410254	6.19852e+06	2.23224e+06	2.83	30.57	6.39292e+06	6.08207e+06	6.31721e+06	6.03367e+06		2.15413e+06	2.23224e+06	3.60155e+06	High	High	High	High	Not Found	High	High	High
P23381	Tryptophan--tRNA ligase, cytoplasmic OS=Homo sapiens OX=9606 GN=WARS1 PE=1 SV=2	High	250.004	385	22	22	1.871	0.9	0.00488779	0.000414064	1.45357e+08	7.76827e+07	8.97	13.24	1.48483e+08	1.29346e+08	1.60621e+08	1.42296e+08	9.75579e+07	7.5229e+07	7.41778e+07	8.02165e+07	High	High	High	High	High	High	High	High
Q9Y2H6	Fibronectin type-III domain-containing protein 3A OS=Homo sapiens OX=9606 GN=FNDC3A PE=1 SV=4	High	66.338	45	7	7	0.305	-1.71	0.00498811	0.000424122	2.35977e+06	7.74439e+06	26.03	5.84	1.64753e+06	1.97053e+06	2.8259e+06	2.83265e+06	7.6906e+06	8.53005e+06	7.46837e+06	7.79855e+06	High	Peak Found	High	High	High	High	High	High
Q02809	Procollagen-lysine,2-oxoglutarate 5-dioxygenase 1 OS=Homo sapiens OX=9606 GN=PLOD1 PE=1 SV=2	High	239.477	426	19	19	1.863	0.9	0.00515789	0.000440734	1.65979e+08	8.91134e+07	17.14	7.17	1.27808e+08	1.71341e+08	1.95521e+08	1.60785e+08	9.62698e+07	8.72526e+07	8.11235e+07	9.10139e+07	High	High	High	High	High	High	High	High
Q8NDT2	Putative RNA-binding protein 15B OS=Homo sapiens OX=9606 GN=RBM15B PE=1 SV=3	High	10.456	5	2	2	4.13	2.05	0.00515789	0.000440976	2.24358e+06	543281	12.14	43.33	2.34187e+06	2.12524e+06	2.73955e+06	2.14941e+06	543281	541702	1.08553e+06		Peak Found	Peak Found	High	High	Peak Found	Peak Found	High	Not Found
Q8WXH0	Nesprin-2 OS=Homo sapiens OX=9606 GN=SYNE2 PE=1 SV=3	High	21.904	22	10	10	2.16	1.11	0.00536867	0.000459836	2.55316e+07	1.1822e+07	12.05	5.92	1.98803e+07	2.60293e+07	2.53924e+07	2.56716e+07	1.22027e+07	1.09304e+07	1.14532e+07	1.24505e+07	High	High	High	High	Peak Found	High	High	High
O60313	Dynamin-like 120 kDa protein, mitochondrial OS=Homo sapiens OX=9606 GN=OPA1 PE=1 SV=3	High	188.552	195	25	25	0.463	-1.11	0.00540695	0.000464805	1.03842e+08	2.24278e+08	20.83	10.5	1.43377e+08	1.00856e+08	9.04921e+07	1.06917e+08	2.46919e+08	2.1732e+08	2.31459e+08	1.92065e+08	High	High	High	High	High	High	High	High
P10909	Clusterin OS=Homo sapiens OX=9606 GN=CLU PE=1 SV=1	High	84.647	119	7	7	0.384	-1.38	0.00541135	0.000466029	9.92263e+06	2.58352e+07	36.64	5.61	1.52525e+07	1.01869e+07	6.0847e+06	9.6652e+06	2.58921e+07	2.70381e+07	2.57784e+07	2.36009e+07	High	High	High	High	High	High	High	High
P33993	DNA replication licensing factor MCM7 OS=Homo sapiens OX=9606 GN=MCM7 PE=1 SV=4	High	447.693	769	35	35	1.851	0.89	0.00574537	0.000495693	5.62844e+08	3.04073e+08	17.16	7.16	4.27435e+08	6.42331e+08	5.27128e+08	6.00979e+08	2.76329e+08	2.94383e+08	3.14082e+08	3.25335e+08	High	High	High	High	High	High	High	High
Q86XI2	Condensin-2 complex subunit G2 OS=Homo sapiens OX=9606 GN=NCAPG2 PE=1 SV=1	High	58.305	42	9	9	0.313	-1.68	0.00597861	0.000516751	2.29733e+06	7.33907e+06	22.02	20.01	2.42831e+06	1.48702e+06	2.17341e+06	2.55189e+06	7.28523e+06	8.51241e+06	7.39332e+06	5.12347e+06	High	High	High	High	High	High	High	High
Q53EL6	Programmed cell death protein 4 OS=Homo sapiens OX=9606 GN=PDCD4 PE=1 SV=2	High	154.097	255	17	17	0.453	-1.14	0.0060452	0.000524067	3.01088e+07	6.64112e+07	20.98	3.26	4.35543e+07	3.02658e+07	2.88583e+07	2.99526e+07	6.69222e+07	6.5904e+07	6.32703e+07	6.83763e+07	High	High	High	High	High	High	High	High
P52756	RNA-binding protein 5 OS=Homo sapiens OX=9606 GN=RBM5 PE=1 SV=2	High	45.654	26	7	6	0.264	-1.92	0.0060452	0.000524396	1.14141e+06	4.33167e+06	24.16	10.59	1.67864e+06	1.04927e+06	1.24163e+06	1.02822e+06	4.25177e+06	4.26192e+06	4.40257e+06	5.2577e+06	Peak Found	Peak Found	High	Peak Found	High	High	High	High
Q14008	Cytoskeleton-associated protein 5 OS=Homo sapiens OX=9606 GN=CKAP5 PE=1 SV=3	High	248.572	266	32	32	1.788	0.84	0.00673518	0.000587407	1.09641e+08	6.13358e+07	30.84	18.99	6.87016e+07	1.4582e+08	9.64292e+07	1.24663e+08	5.72397e+07	6.20513e+07	8.47818e+07	6.06285e+07	High	High	High	High	High	High	High	High
P61964	WD repeat-containing protein 5 OS=Homo sapiens OX=9606 GN=WDR5 PE=1 SV=1	High	70.453	51	7	7	2.162	1.11	0.0067829	0.00059263	2.03294e+07	9.40295e+06	19.79	36.01	1.31924e+07	1.98057e+07	2.0867e+07	2.08918e+07	9.33385e+06	9.47257e+06	1.44475e+07	5.88562e+06	High	High	High	High	High	High	High	High
Q70UQ0	Inhibitor of nuclear factor kappa-B kinase-interacting protein OS=Homo sapiens OX=9606 GN=IKBIP PE=1 SV=1	High	47.083	48	7	7	2.112	1.08	0.00703191	0.000615485	2.55188e+07	1.20822e+07	15.39	4.35	2.16275e+07	3.03217e+07	2.34494e+07	2.77707e+07	1.13997e+07	1.24213e+07	1.17523e+07	1.24676e+07	High	High	High	High	High	High	High	High
Q53HL2	Borealin OS=Homo sapiens OX=9606 GN=CDCA8 PE=1 SV=2	High	9.819	6	3	3	0.208	-2.27	0.00716812	0.000630768	92962.3	447342	12.36	34.39	92962.3	92321	113989		508093	501735	398846	209861	Peak Found	Peak Found	Peak Found	Not Found	High	Peak Found	High	Peak Found
Q8N4J0	Carnosine N-methyltransferase OS=Homo sapiens OX=9606 GN=CARNMT1 PE=1 SV=1	High	11.897	10	2	2	0.188	-2.41	0.00720868	0.000635463	319798	1.69892e+06	13.84	19.48	317550	401652		319798	1.58143e+06	1.82514e+06	2.0699e+06	1.29958e+06	Peak Found	Peak Found	Not Found	Peak Found	High	High	High	High
P30405	Peptidyl-prolyl cis-trans isomerase F, mitochondrial OS=Homo sapiens OX=9606 GN=PPIF PE=1 SV=1	High	21.431	29	2	2	0.298	-1.75	0.00736661	0.000651013	1.63931e+06	5.50605e+06	66.67	3	902027	2.97923e+06	749797	3.15656e+06	5.66956e+06	5.27315e+06	5.48044e+06	5.53178e+06	High	High	Peak Found	High	High	High	High	High
P36915	Guanine nucleotide-binding protein-like 1 OS=Homo sapiens OX=9606 GN=GNL1 PE=1 SV=2	High	76.91	111	9	9	0.484	-1.05	0.0075399	0.000668197	5.80486e+07	1.19865e+08	27.28	4.69	8.42158e+07	4.74635e+07	5.03363e+07	6.69425e+07	1.23406e+08	1.26e+08	1.14104e+08	1.16425e+08	High	High	High	High	High	High	High	High
P06756	Integrin alpha-V OS=Homo sapiens OX=9606 GN=ITGAV PE=1 SV=2	High	190.203	296	21	21	1.886	0.92	0.0079475	0.000706803	6.18728e+07	3.28122e+07	2.51	8.23	6.41856e+07	6.15428e+07	6.22046e+07	6.0475e+07	3.3982e+07	3.12384e+07	3.16827e+07	3.72675e+07	High	High	High	High	High	High	High	High
P12814	Alpha-actinin-1 OS=Homo sapiens OX=9606 GN=ACTN1 PE=1 SV=2	High	675.813	1598	49	31	1.814	0.86	0.00812305	0.000723685	3.31346e+08	1.82691e+08	6.6	8.93	3.70073e+08	3.27631e+08	3.35104e+08	3.19357e+08	1.74266e+08	1.69624e+08	2.05666e+08	1.91523e+08	High	High	High	High	High	High	High	High
Q7L523	Ras-related GTP-binding protein A OS=Homo sapiens OX=9606 GN=RRAGA PE=1 SV=1	High	26.788	22	4	4	0.396	-1.34	0.00848367	0.000761117	9.90229e+06	2.49911e+07	4.85	16.53	1.0725e+07	9.62117e+06	1.00205e+07	9.78547e+06	2.83007e+07	2.69489e+07	2.31756e+07	1.93256e+07	High	High	High	Peak Found	High	High	High	High
Q16363	Laminin subunit alpha-4 OS=Homo sapiens OX=9606 GN=LAMA4 PE=1 SV=4	High	4.117	4	2	2	0.312	-1.68	0.00876826	0.000788019	4.18915e+06	1.34255e+07	40.31	53.8	2.03304e+06	5.66245e+06	3.47077e+06	5.05621e+06	1.46327e+07	1.41509e+07	1.27372e+07	2.19149e+06	High	Peak Found	High	High	Peak Found	Peak Found	High	Peak Found
Q13907	Isopentenyl-diphosphate Delta-isomerase 1 OS=Homo sapiens OX=9606 GN=IDI1 PE=1 SV=2	High	91.239	124	9	9	0.391	-1.35	0.00889233	0.00080056	9.60359e+06	2.45533e+07	44.54	9.31	2.02119e+07	9.68528e+06	9.07152e+06	9.52258e+06	2.55141e+07	2.36286e+07	2.74122e+07	2.21174e+07	High	High	High	High	High	High	High	High
Q9BV40	Vesicle-associated membrane protein 8 OS=Homo sapiens OX=9606 GN=VAMP8 PE=1 SV=1	High	20.965	25	3	3	0.306	-1.71	0.00998193	0.000900214	1.50483e+06	4.91129e+06	42.37	8.3	2.66713e+06	1.85107e+06	1.08199e+06	1.22336e+06	5.41591e+06	4.77249e+06	5.05412e+06	4.45523e+06	High	High	Peak Found	High	High	High	High	High
P50454	Serpin H1 OS=Homo sapiens OX=9606 GN=SERPINH1 PE=1 SV=2	High	326.917	983	22	22	1.79	0.84	0.0102045	0.000921878	7.3286e+08	4.09486e+08	6.86	4.27	7.11774e+08	6.60943e+08	7.5457e+08	7.72516e+08	4.01545e+08	4.17583e+08	3.88887e+08	4.28536e+08	High	High	High	High	High	High	High	High
Q8TED1	Probable glutathione peroxidase 8 OS=Homo sapiens OX=9606 GN=GPX8 PE=1 SV=2	High	23.029	28	4	4	2.566	1.36	0.0103265	0.000934518	5.5413e+06	2.15949e+06	11.68	63.69	5.22712e+06	4.60415e+06	5.87438e+06	5.95943e+06	2.53048e+06	1.5817e+06	1.8429e+06	5.56571e+06	High	Peak Found	High	High	High	Peak Found	High	High
P12429	Annexin A3 OS=Homo sapiens OX=9606 GN=ANXA3 PE=1 SV=3	High	170.172	432	21	21	1.785	0.84	0.0106252	0.000963211	3.01028e+08	1.6861e+08	16.12	8.05	4.02181e+08	2.92374e+08	3.04926e+08	2.97179e+08	1.62775e+08	1.59032e+08	1.8969e+08	1.74653e+08	High	High	High	High	High	High	High	High
Q9BSD7	Cancer-related nucleoside-triphosphatase OS=Homo sapiens OX=9606 GN=NTPCR PE=1 SV=1	High	103.308	93	6	6	2.113	1.08	0.0106682	0.000968777	2.17186e+07	1.02797e+07	8.25	6.15	2.44066e+07	2.11074e+07	2.23475e+07	2.02116e+07	1.08711e+07	9.57916e+06	9.86763e+06	1.07089e+07	High	High	High	High	High	High	High	High
Q8NFC6	Biorientation of chromosomes in cell division protein 1-like 1 OS=Homo sapiens OX=9606 GN=BOD1L1 PE=1 SV=2	High	81.676	79	14	14	2.393	1.26	0.0110426	0.0010045	1.57701e+07	6.5902e+06	21.42	10.81	1.01493e+07	1.55805e+07	1.73289e+07	1.5962e+07	6.77081e+06	6.69608e+06	6.48598e+06	5.30696e+06	High	High	High	High	High	High	High	High
P05161	Ubiquitin-like protein ISG15 OS=Homo sapiens OX=9606 GN=ISG15 PE=1 SV=5	High	27.895	42	6	6	1.962	0.97	0.0111775	0.00101852	3.00387e+07	1.53093e+07	12.29	4.4	2.47262e+07	2.89479e+07	3.31792e+07	3.11706e+07	1.49383e+07	1.46309e+07	1.61023e+07	1.56896e+07	High	High	High	High	High	High	High	High
Q12824	SWI/SNF-related matrix-associated actin-dependent regulator of chromatin subfamily B member 1 OS=Homo sapiens OX=9606 GN=SMARCB1 PE=1 SV=2	High	25.253	31	3	3	1.944	0.96	0.0112387	0.00102585	3.31719e+07	1.70663e+07	7.6	67.7	3.20229e+07	3.46813e+07	3.43622e+07	2.93369e+07	1.73012e+07	1.68345e+07	2.80924e+06	3.09534e+07	High	High	High	High	High	High	High	High
P08243	Asparagine synthetase [glutamine-hydrolyzing] OS=Homo sapiens OX=9606 GN=ASNS PE=1 SV=4	High	153.815	244	16	16	1.754	0.81	0.011337	0.00103659	7.79259e+07	4.44357e+07	5.87	10.17	8.56755e+07	8.00563e+07	7.58522e+07	7.5839e+07	4.57467e+07	4.39645e+07	3.63073e+07	4.49119e+07	High	High	High	High	High	High	High	High
O43657	Tetraspanin-6 OS=Homo sapiens OX=9606 GN=TSPAN6 PE=1 SV=1	High	9.457	7	2	2	2.518	1.33	0.0117474	0.00107596	5.51692e+06	2.19127e+06	47.33	36.45	2.56755e+06	9.10903e+06	5.84344e+06	5.20864e+06	2.40568e+06	1.30222e+06	1.99597e+06	3.25671e+06	Peak Found	Peak Found	High	Peak Found	High	Peak Found	High	High
Q9NRP0	Oligosaccharyltransferase complex subunit OSTC OS=Homo sapiens OX=9606 GN=OSTC PE=1 SV=1	High	15.152	6	1	1	4.03	2.01	0.0121646	0.00111607	1.3097e+06	324949	8.75		1.3097e+06		1.49677e+06	1.27551e+06	324949				High	Not Found	High	High	Peak Found	Not Found	Not Found	Not Found
Q9H7D7	WD repeat-containing protein 26 OS=Homo sapiens OX=9606 GN=WDR26 PE=1 SV=3	High	45.934	34	7	7	2.519	1.33	0.012471	0.00114613	1.15967e+07	4.60371e+06	14.66	42.75	1.20836e+07	1.11856e+07	1.20228e+07	8.64938e+06	4.85798e+06	4.36275e+06	4.18595e+06	9.28553e+06	High	High	High	High	High	High	High	High
O75475	PC4 and SFRS1-interacting protein OS=Homo sapiens OX=9606 GN=PSIP1 PE=1 SV=1	High	203.307	385	19	18	0.485	-1.04	0.0127592	0.00117461	4.03705e+07	8.32479e+07	14.87	7.28	5.04495e+07	3.5749e+07	4.03417e+07	4.03992e+07	8.20398e+07	8.44737e+07	7.56205e+07	9.0225e+07	High	High	High	High	High	High	High	High
Q02952	A-kinase anchor protein 12 OS=Homo sapiens OX=9606 GN=AKAP12 PE=1 SV=4	High	120.66	90	14	14	0.336	-1.57	0.0128819	0.00118792	3.07145e+06	9.1296e+06	32.89	16.17	3.52287e+06	2.67788e+06	1.78435e+06	4.03788e+06	7.3889e+06	8.77388e+06	1.0939e+07	9.49974e+06	High	High	High	High	High	High	High	High
Q9NZN4	EH domain-containing protein 2 OS=Homo sapiens OX=9606 GN=EHD2 PE=1 SV=2	High	219.776	254	22	21	1.815	0.86	0.0128926	0.00119093	7.07886e+07	3.89937e+07	11.97	11.49	8.07916e+07	6.00986e+07	7.04635e+07	7.11151e+07	3.69508e+07	3.97504e+07	4.73604e+07	3.82514e+07	High	High	High	High	High	High	High	High
P08648	Integrin alpha-5 OS=Homo sapiens OX=9606 GN=ITGA5 PE=1 SV=2	High	91.635	155	11	11	1.875	0.91	0.0130741	0.00121174	5.73624e+07	3.05982e+07	16.64	6.59	4.00094e+07	5.8331e+07	5.79308e+07	5.67995e+07	3.21145e+07	2.92495e+07	2.81239e+07	3.20091e+07	High	High	High	High	High	High	High	High
P11233	Ras-related protein Ral-A OS=Homo sapiens OX=9606 GN=RALA PE=1 SV=1	High	48.506	65	4	2	2.338	1.23	0.0134094	0.00124705	1.63494e+07	6.99326e+06	11.84	3.8	1.38811e+07	1.53251e+07	1.74422e+07	1.80171e+07	6.82918e+06	6.69095e+06	7.16128e+06	7.24804e+06	High	High	High	High	High	High	High	High
Q16719	Kynureninase OS=Homo sapiens OX=9606 GN=KYNU PE=1 SV=1	High	207.426	344	17	17	1.746	0.8	0.0138203	0.00128958	1.03467e+08	5.92525e+07	15.14	8.7	8.6459e+07	9.58497e+07	1.1169e+08	1.21575e+08	6.44309e+07	5.94815e+07	5.90244e+07	5.20031e+07	High	High	High	High	High	High	High	High
Q14315	Filamin-C OS=Homo sapiens OX=9606 GN=FLNC PE=1 SV=3	High	523.041	864	58	44	0.503	-0.99	0.0138948	0.00129975	5.09732e+07	1.01336e+08	7.93	1.99	5.28432e+07	4.39207e+07	5.09762e+07	5.09701e+07	9.86277e+07	1.03549e+08	1.01283e+08	1.01389e+08	High	High	High	High	High	High	High	High
P05783	Keratin, type I cytoskeletal 18 OS=Homo sapiens OX=9606 GN=KRT18 PE=1 SV=2	High	495.534	2442	35	31	0.49	-1.03	0.0138948	0.00130088	9.8823e+08	2.01723e+09	23.07	5.55	1.43272e+09	8.77323e+08	9.61708e+08	1.01548e+09	2.07243e+09	2.03899e+09	1.99571e+09	1.82489e+09	High	High	High	High	High	High	High	High
P30038	Delta-1-pyrroline-5-carboxylate dehydrogenase, mitochondrial OS=Homo sapiens OX=9606 GN=ALDH4A1 PE=1 SV=3	High	7.423	2	1	1	3.751	1.91	0.0140653	0.00131904	1.14286e+06	304668	19.82		1.14107e+06	1.11776e+06	1.63306e+06	1.14466e+06	304668				Peak Found	Peak Found	High	High	Peak Found	Not Found	Not Found	Not Found
Q6PD62	RNA polymerase-associated protein CTR9 homolog OS=Homo sapiens OX=9606 GN=CTR9 PE=1 SV=1	High	58.635	42	8	8	2.449	1.29	0.0141888	0.00133284	1.17724e+07	4.80688e+06	35.5	7.89	4.81341e+06	1.16937e+07	1.18516e+07	1.25656e+07	4.67198e+06	5.33003e+06	4.94567e+06	4.44065e+06	High	High	High	High	High	High	High	High
P16070	CD44 antigen OS=Homo sapiens OX=9606 GN=CD44 PE=1 SV=3	High	54.846	262	6	6	1.682	0.75	0.0147213	0.00138746	9.74971e+07	5.79667e+07	7.43	5.04	9.28434e+07	9.42714e+07	1.08979e+08	1.00833e+08	5.61398e+07	5.66713e+07	6.26023e+07	5.92917e+07	High	High	High	High	High	High	High	High
Q92614	Unconventional myosin-XVIIIa OS=Homo sapiens OX=9606 GN=MYO18A PE=1 SV=3	High	34.932	26	7	7	1.713	0.78	0.014842	0.00140115	1.27473e+08	7.44063e+07	5.64	7.36	1.30718e+08	1.24307e+08	1.23121e+08	1.39016e+08	7.66198e+07	6.99389e+07	8.25437e+07	7.22568e+07	Peak Found	High	High	High	High	High	High	High
Q02539	Histone H1.1 OS=Homo sapiens OX=9606 GN=H1-1 PE=1 SV=3	High	89.145	130	6	3	0.325	-1.62	0.0148683	0.00140828	2.6348e+06	8.11555e+06	51.28	44.97	4.05897e+06	902785	2.95823e+06	2.34672e+06	9.16166e+06	7.18888e+06	4.78305e+06	1.4115e+07	Peak Found	Peak Found	Peak Found	Peak Found	High	High	High	High
P09488	Glutathione S-transferase Mu 1 OS=Homo sapiens OX=9606 GN=GSTM1 PE=1 SV=3	High	51.553	73	8	8	0.458	-1.13	0.0150204	0.00142504	1.83252e+07	4.0043e+07	4.51	3.98	1.87033e+07	1.79548e+07	1.96139e+07	1.77809e+07	4.21444e+07	4.0148e+07	3.99382e+07	3.82454e+07	High	High	Peak Found	High	High	High	High	High
Q96MW5	Conserved oligomeric Golgi complex subunit 8 OS=Homo sapiens OX=9606 GN=COG8 PE=1 SV=2	High	10.941	8	3	3	2.399	1.26	0.0150976	0.00143472	1.38884e+07	5.78969e+06	38.37	28.2	6.10414e+06	1.6975e+07	1.21539e+07	1.58705e+07	5.55931e+06	6.02961e+06	8.61513e+06	4.51427e+06	High	High	Peak Found	Peak Found	Peak Found	High	High	High
Q86TI2	Dipeptidyl peptidase 9 OS=Homo sapiens OX=9606 GN=DPP9 PE=1 SV=3	High	16.371	17	5	5	0.273	-1.87	0.0151111	0.00143837	1.07436e+06	3.93707e+06	18.54	15.35	1.16103e+06	1.38373e+06	917352	994167	4.29151e+06	3.61191e+06	4.56032e+06	3.25082e+06	High	High	High	High	High	High	High	High
P54727	UV excision repair protein RAD23 homolog B OS=Homo sapiens OX=9606 GN=RAD23B PE=1 SV=1	High	156.507	271	13	12	0.493	-1.02	0.015518	0.00147952	4.1235e+07	8.36016e+07	8.26	5.61	4.40944e+07	3.65304e+07	3.9757e+07	4.27679e+07	8.67512e+07	8.57049e+07	8.155e+07	7.65543e+07	High	High	High	High	High	High	High	High
P11169	Solute carrier family 2, facilitated glucose transporter member 3 OS=Homo sapiens OX=9606 GN=SLC2A3 PE=1 SV=1	High	21.925	48	3	2	3.656	1.87	0.0155674	0.0014891	1.90444e+06	520972	6.12		2.07229e+06	1.83658e+06	1.9748e+06	1.82589e+06				520972	High	Peak Found	High	High	Not Found	Not Found	Not Found	Peak Found
P17931	Galectin-3 OS=Homo sapiens OX=9606 GN=LGALS3 PE=1 SV=5	High	67.71	138	6	6	1.687	0.75	0.0156796	0.00150228	7.99558e+07	4.73822e+07	6.15	9.51	8.57398e+07	8.15935e+07	7.41438e+07	7.8351e+07	4.6729e+07	4.80445e+07	4.64216e+07	5.63512e+07	High	High	High	High	High	High	High	High
Q9Y6M9	NADH dehydrogenase [ubiquinone] 1 beta subcomplex subunit 9 OS=Homo sapiens OX=9606 GN=NDUFB9 PE=1 SV=3	High	36.413	28	4	4	0.327	-1.61	0.0156861	0.00150535	3.51581e+06	1.07461e+07	19.66	6.92	4.65478e+06	3.68113e+06	3.35792e+06	2.96911e+06	1.08968e+07	1.05974e+07	9.88405e+06	11683380	High	High	High	Peak Found	High	High	High	High
Q9ULT8	E3 ubiquitin-protein ligase HECTD1 OS=Homo sapiens OX=9606 GN=HECTD1 PE=1 SV=3	High	43.538	43	9	9	0.456	-1.13	0.0160702	0.00154473	1.7546e+07	3.85029e+07	18.45	12.89	2.17991e+07	1.92725e+07	1.59742e+07	1.44583e+07	4.27199e+07	4.26914e+07	3.47253e+07	3.35967e+07	High	High	High	High	High	High	High	High
Q8NBS9	Thioredoxin domain-containing protein 5 OS=Homo sapiens OX=9606 GN=TXNDC5 PE=1 SV=2	High	169.878	445	17	17	1.738	0.8	0.016127	0.00155271	1.75414e+08	1.00947e+08	3.81	7.27	1.77894e+08	1.72967e+08	1.8603e+08	1.70836e+08	8.8142e+07	1.02735e+08	9.91914e+07	1.03793e+08	High	High	High	High	High	High	High	High
Q9UPY5	Cystine/glutamate transporter OS=Homo sapiens OX=9606 GN=SLC7A11 PE=1 SV=1	High	8.803	14	1	1	3.688	1.88	0.0175315	0.00170163	1.85223e+06	502285	36.43	20.49	1.39628e+06	1.22912e+06	2.56466e+06	2.45706e+06		651958	440095	502285	High	High	High	High	Not Found	Peak Found	Peak Found	Peak Found
Q9UID3	Vacuolar protein sorting-associated protein 51 homolog OS=Homo sapiens OX=9606 GN=VPS51 PE=1 SV=2	High	26.662	12	4	4	2.411	1.27	0.0176951	0.00172028	1.03982e+07	4.31283e+06	29.34	9.21	5.27472e+06	1.0946e+07	9.87782e+06	1.10323e+07	3.7694e+06	4.15175e+06	4.66231e+06	4.48017e+06	High	High	Peak Found	Peak Found	Peak Found	High	High	High
A4D1E9	GTP-binding protein 10 OS=Homo sapiens OX=9606 GN=GTPBP10 PE=1 SV=1	High	12.632	8	2	2	0.216	-2.21	0.0181115	0.00176359	259830	1.20511e+06	21.74	29.1			222536	303374	1.25901e+06	1.04525e+06	1.15352e+06	1.91443e+06	Not Found	Not Found	Peak Found	High	Peak Found	High	High	High
P12236	ADP/ATP translocase 3 OS=Homo sapiens OX=9606 GN=SLC25A6 PE=1 SV=4	High	126.443	511	16	3	1.725	0.79	0.0181184	0.0017671	1.71663e+08	9.95335e+07	25.26	5.48	9.73472e+07	1.64798e+08	1.79992e+08	1.78814e+08	1.08267e+08	1.00478e+08	9.85978e+07	9.52693e+07	High	High	High	High	High	High	High	High
P78310	Coxsackievirus and adenovirus receptor OS=Homo sapiens OX=9606 GN=CXADR PE=1 SV=1	High	41.503	33	4	4	2.327	1.22	0.018131	0.00177116	6.302e+06	2.70766e+06	10.83	10.77	6.41952e+06	6.18663e+06	6.48036e+06	5.07787e+06	2.65079e+06	2.76574e+06	2.32869e+06	3.02842e+06	High	High	High	High	High	High	High	High
Q6PJG2	Mitotic deacetylase-associated SANT domain protein OS=Homo sapiens OX=9606 GN=MIDEAS PE=1 SV=2	High	7.964	7	3	3	0.267	-1.9	0.0183693	0.00179731	953561	3.56786e+06	76.51	35.44	974166	3.24705e+06	933392	894183	3.70115e+06	1.50693e+06	3.95938e+06	3.43937e+06	Peak Found	High	Peak Found	Peak Found	High	Peak Found	Peak Found	High
P10586	Receptor-type tyrosine-protein phosphatase F OS=Homo sapiens OX=9606 GN=PTPRF PE=1 SV=2	High	45.415	29	5	4	2.471	1.31	0.0184025	0.00180344	5.15575e+06	2.08635e+06	30.37	9.39	5.3674e+06	2.50501e+06	4.95245e+06	5.40938e+06	2.03284e+06	2.1079e+06	2.06503e+06	2.47152e+06	High	High	High	High	High	Peak Found	Peak Found	High
Q969G5	Caveolae-associated protein 3 OS=Homo sapiens OX=9606 GN=CAVIN3 PE=1 SV=3	High	38.942	35	5	5	2.469	1.3	0.0185674	0.0018225	1.11957e+07	4.53404e+06	18.5	23.36	1.45555e+07	1.12715e+07	9.4271e+06	1.11205e+07	3.25493e+06	4.29822e+06	4.7828e+06	5.80454e+06	High	High	High	High	High	Peak Found	High	High
O95299	NADH dehydrogenase [ubiquinone] 1 alpha subcomplex subunit 10, mitochondrial OS=Homo sapiens OX=9606 GN=NDUFA10 PE=1 SV=1	High	43.453	33	5	5	0.338	-1.56	0.0196788	0.00193773	2.69108e+06	7.95582e+06	17.63	11.04	3.3146e+06	2.39667e+06	3.02166e+06	2.31025e+06	7.50018e+06	7.35388e+06	8.43913e+06	9.28464e+06	Peak Found	Peak Found	Peak Found	Peak Found	High	High	High	High
O95340	Bifunctional 3'-phosphoadenosine 5'-phosphosulfate synthase 2 OS=Homo sapiens OX=9606 GN=PAPSS2 PE=1 SV=2	High	53.247	38	8	8	2.457	1.3	0.0196788	0.00193761	5.13387e+06	2.08986e+06	5.24	19.77	5.63575e+06	5.02706e+06	5.16093e+06	5.10695e+06	2.07983e+06	2.09994e+06	2.94793e+06	1.98136e+06	High	High	High	High	High	Peak Found	High	High
P13693	Translationally-controlled tumor protein OS=Homo sapiens OX=9606 GN=TPT1 PE=1 SV=1	High	79.444	148	7	7	0.508	-0.98	0.0197309	0.00194595	4.28495e+07	8.43817e+07	9.02	9.7	4.25211e+07	4.31805e+07	3.9636e+07	4.90162e+07	8.33252e+07	8.15041e+07	1.00103e+08	8.54516e+07	High	High	High	High	High	High	High	High
P51884	Lumican OS=Homo sapiens OX=9606 GN=LUM PE=1 SV=2	High	20.883	7	2	2	3.328	1.73	0.0202502	0.00200033	2.21707e+06	666093	32.48	10.94	1.04106e+06	2.48092e+06	2.27757e+06	2.15819e+06	567382	666093	704316		Peak Found	High	Peak Found	High	Peak Found	Peak Found	Peak Found	Not Found
P28290	Protein ITPRID2 OS=Homo sapiens OX=9606 GN=ITPRID2 PE=1 SV=3	High	71.668	47	10	10	0.334	-1.58	0.0203537	0.00201374	4.03976e+06	1.20871e+07	60.45	23.04	8.74212e+06	6.3014e+06	2.58984e+06	2.49739e+06	1.32922e+07	1.28566e+07	7.58015e+06	11363668	High	High	High	High	High	High	High	High
P25686	DnaJ homolog subfamily B member 2 OS=Homo sapiens OX=9606 GN=DNAJB2 PE=1 SV=3	High	16.299	9	3	2	3.128	1.65	0.0206361	0.0020449	834036	266664	62.64	80.03	834036	169740	836276			266664	182502	794649	Peak Found	High	High	Not Found	Not Found	High	Peak Found	High
Q9HBI1	Beta-parvin OS=Homo sapiens OX=9606 GN=PARVB PE=1 SV=1	High	61.595	59	6	4	0.346	-1.53	0.0206475	0.00204999	3.03844e+06	8.77001e+06	22.11	56.48	1.88497e+06	3.24138e+06	2.99009e+06	3.08757e+06	9.74501e+06	8.84586e+06	1.12545e+06	8.69481e+06	High	High	High	High	High	High	High	High
Q86V48	Leucine zipper protein 1 OS=Homo sapiens OX=9606 GN=LUZP1 PE=1 SV=2	High	111.613	86	17	17	2.016	1.01	0.0206475	0.00205249	2.29414e+07	1.13771e+07	8.73	4.07	2.1717e+07	2.42348e+07	2.46955e+07	2.05512e+07	1.14038e+07	1.10141e+07	1.21248e+07	1.13505e+07	High	High	High	High	High	High	High	High
P09601	Heme oxygenase 1 OS=Homo sapiens OX=9606 GN=HMOX1 PE=1 SV=1	High	106.309	114	9	9	0.446	-1.17	0.0211363	0.00211722	1.62905e+07	3.65411e+07	21.9	22.72	1.35461e+07	1.42067e+07	2.1331e+07	1.868e+07	3.68993e+07	3.61401e+07	5.50545e+07	3.61863e+07	High	High	High	High	High	High	High	High
Q9BQ75	Protein CMSS1 OS=Homo sapiens OX=9606 GN=CMSS1 PE=1 SV=2	High	8.828	8	2	2	2.392	1.26	0.0211363	0.0021234	5.57439e+06	2.33007e+06	34.27	41.01	3.94289e+06	8.09615e+06	4.41478e+06	7.03858e+06	3.44102e+06	3.30155e+06	1.64445e+06	1.56903e+06	Peak Found	Peak Found	High	High	Peak Found	High	High	Peak Found
Q9BRF8	Serine/threonine-protein phosphatase CPPED1 OS=Homo sapiens OX=9606 GN=CPPED1 PE=1 SV=3	High	48.076	37	5	5	2.25	1.17	0.0214966	0.00217049	8.4492e+06	3.75589e+06	8.2	26.95	8.94286e+06	7.91269e+06	7.98279e+06	9.3178e+06	5.51016e+06	3.70045e+06	3.81217e+06	2.9637e+06	High	High	High	High	High	High	High	High
Q13619	Cullin-4A OS=Homo sapiens OX=9606 GN=CUL4A PE=1 SV=3	High	181.371	337	23	13	0.453	-1.14	0.0215219	0.00217977	1.30781e+07	2.88942e+07	7.11	5.72	1.29567e+07	1.2408e+07	1.32007e+07	1.46258e+07	2.85065e+07	3.0614e+07	2.66728e+07	2.92872e+07	High	High	High	High	High	High	High	High
P04792	Heat shock protein beta-1 OS=Homo sapiens OX=9606 GN=HSPB1 PE=1 SV=2	High	162.396	820	15	15	0.505	-0.99	0.0215219	0.00217934	4.84378e+08	9.59525e+08	5.4	4.7	5.20151e+08	4.65258e+08	5.00715e+08	4.68575e+08	9.23853e+08	9.27794e+08	1.01341e+09	9.9234e+08	High	High	High	High	High	High	High	High
Q14807	Kinesin-like protein KIF22 OS=Homo sapiens OX=9606 GN=KIF22 PE=1 SV=5	High	29.103	16	3	3	0.233	-2.1	0.0216165	0.00219273	540737	2.32228e+06	86.47	6.11	2.00877e+06	423671	690148	404763	2.26322e+06	2.29953e+06	2.34526e+06	2.58489e+06	High	Peak Found	Peak Found	Peak Found	High	High	High	High
Q7L8L6	FAST kinase domain-containing protein 5, mitochondrial OS=Homo sapiens OX=9606 GN=FASTKD5 PE=1 SV=1	High	5.792	5	3	3	0.293	-1.77	0.0222977	0.00226532	1.1811e+06	4.03005e+06	58.13	7.58	1.59816e+06	872872	825804	2.68843e+06	3.99377e+06	4.06665e+06	4.4085e+06	3.66283e+06	Peak Found	Peak Found	Peak Found	Peak Found	High	High	High	Peak Found
Q12933	TNF receptor-associated factor 2 OS=Homo sapiens OX=9606 GN=TRAF2 PE=1 SV=2	High	20.455	10	5	5	2.345	1.23	0.0223841	0.00227759	1.29202e+07	5.51021e+06	8.9	44.33	1.16623e+07	1.22211e+07	1.36593e+07	1.40769e+07	4.38376e+06	6.09168e+06	4.98425e+06	1.07982e+07	Peak Found	Peak Found	Peak Found	High	High	High	High	Peak Found
O15381	Nuclear valosin-containing protein-like OS=Homo sapiens OX=9606 GN=NVL PE=1 SV=1	High	36.128	31	7	7	2.259	1.18	0.022569	0.00229994	6.00547e+06	2.65885e+06	22.11	7.79	3.80634e+06	6.62986e+06	6.08277e+06	5.92914e+06	2.75516e+06	2.56591e+06	2.38649e+06	2.84901e+06	High	High	High	High	High	High	High	High
P49821	NADH dehydrogenase [ubiquinone] flavoprotein 1, mitochondrial OS=Homo sapiens OX=9606 GN=NDUFV1 PE=1 SV=4	High	20.707	22	3	3	0.334	-1.58	0.0230078	0.00235544	1.75348e+06	5.2549e+06	39.76	5.43	624630	1.75625e+06	1.95093e+06	1.75071e+06	5.18966e+06	5.8141e+06	5.25377e+06	5.25603e+06	Peak Found	High	Peak Found	Peak Found	High	High	High	High
P35237	Serpin B6 OS=Homo sapiens OX=9606 GN=SERPINB6 PE=1 SV=3	High	184.71	268	17	17	1.635	0.71	0.0235671	0.00241638	9.39286e+07	5.74607e+07	3.96	5.88	9.8858e+07	8.99577e+07	9.48784e+07	9.29883e+07	5.57804e+07	5.81425e+07	5.67869e+07	6.35159e+07	High	High	High	High	High	High	High	High
O00299	Chloride intracellular channel protein 1 OS=Homo sapiens OX=9606 GN=CLIC1 PE=1 SV=4	High	103.24	325	11	11	1.691	0.76	0.0241013	0.00247492	2.02196e+08	1.19597e+08	4.27	5.7	2.07259e+08	1.87504e+08	2.0225e+08	2.02142e+08	1.16612e+08	1.22658e+08	1.29781e+08	1.14404e+08	High	High	High	High	High	High	High	High
O15164	Transcription intermediary factor 1-alpha OS=Homo sapiens OX=9606 GN=TRIM24 PE=1 SV=3	High	5.959	5	3	3	3.072	1.62	0.0241462	0.00248331	2.71689e+06	884524	6.26	33.21	2.59356e+06	2.64168e+06	2.97563e+06	2.79424e+06	1.00529e+06	419598	956584	817893	Peak Found	High	High	High	Peak Found	Peak Found	Peak Found	High
P08195	4F2 cell-surface antigen heavy chain OS=Homo sapiens OX=9606 GN=SLC3A2 PE=1 SV=3	High	363.022	1055	30	30	1.689	0.76	0.0244204	0.00251532	8.12295e+08	4.80932e+08	4.73	6.95	7.38041e+08	8.11457e+08	8.14812e+08	8.13135e+08	4.60657e+08	4.62031e+08	5.31396e+08	5.00606e+08	High	High	High	High	High	High	High	High
Q9UBU8	Mortality factor 4-like protein 1 OS=Homo sapiens OX=9606 GN=MORF4L1 PE=1 SV=2	High	35.705	25	5	4	2.247	1.17	0.0249605	0.00257876	8.81203e+06	3.92089e+06	18.93	22.36	6.97934e+06	8.29435e+06	1.096e+07	9.36202e+06	3.32831e+06	3.89987e+06	3.94203e+06	5.50117e+06	High	Peak Found	High	High	High	High	High	High
Q7Z6E9	E3 ubiquitin-protein ligase RBBP6 OS=Homo sapiens OX=9606 GN=RBBP6 PE=1 SV=1	High	15.919	21	4	4	0.232	-2.11	0.0264344	0.00274343	395246	1.70323e+06	159.89	100.88	6.39449e+06	389913	400651	341770	302144	6.46158e+06	4.47107e+06	648834	High	High	High	High	High	High	High	High
P11388	DNA topoisomerase 2-alpha OS=Homo sapiens OX=9606 GN=TOP2A PE=1 SV=3	High	416.393	599	45	37	0.516	-0.95	0.0278121	0.0028951	6.51855e+07	1.26265e+08	24.47	8.24	9.76874e+07	7.02522e+07	6.04842e+07	6.01907e+07	1.32591e+08	1.20241e+08	1.14336e+08	1.36519e+08	High	High	High	High	High	High	High	High
Q8WVM0	Dimethyladenosine transferase 1, mitochondrial OS=Homo sapiens OX=9606 GN=TFB1M PE=1 SV=1	High	22.068	14	2	2	0.355	-1.49	0.0278629	0.00290474	2.75497e+06	7.75756e+06	43.26	3.09	1.53288e+06	4.10883e+06	3.64206e+06	2.08395e+06	7.8304e+06	7.92406e+06	7.68539e+06	7.37949e+06	Peak Found	Peak Found	High	Peak Found	High	High	High	High
P08174	Complement decay-accelerating factor OS=Homo sapiens OX=9606 GN=CD55 PE=1 SV=4	High	21.67	60	4	4	2.246	1.17	0.0280022	0.00292365	9.58784e+06	4.26801e+06	10.69	12.85	7.89704e+06	1.02145e+07	9.52288e+06	9.65325e+06	3.74296e+06	3.86199e+06	4.71671e+06	4.78161e+06	High	High	High	High	High	High	High	High
Q86Y82	Syntaxin-12 OS=Homo sapiens OX=9606 GN=STX12 PE=1 SV=1	High	29.13	17	3	3	0.254	-1.98	0.0285705	0.00298744	666200	2.62403e+06	32.78	5.95	695390	1.12568e+06	578057	638235	2.8932e+06	2.57273e+06	2.67636e+06	2.54212e+06	Peak Found	Peak Found	Peak Found	High	High	High	High	High
O43251	RNA binding protein fox-1 homolog 2 OS=Homo sapiens OX=9606 GN=RBFOX2 PE=1 SV=3	High	20.542	10	5	5	1.926	0.95	0.0288009	0.00302054	2.03057e+07	1.05447e+07	30.44	17.75	1.53137e+07	2.84975e+07	1.63902e+07	2.51565e+07	9.19235e+06	1.1306e+07	1.35842e+07	9.83465e+06	High	High	High	High	High	High	Peak Found	Peak Found
P08670	Vimentin OS=Homo sapiens OX=9606 GN=VIM PE=1 SV=4	High	574.845	3448	40	34	1.667	0.74	0.0296784	0.00312184	3.6575e+09	2.19403e+09	5.14	2.22	3.96805e+09	3.62214e+09	3.525e+09	3.6932e+09	2.15316e+09	2.19602e+09	2.27009e+09	2.19204e+09	High	High	High	High	High	High	High	High
O43678	NADH dehydrogenase [ubiquinone] 1 alpha subcomplex subunit 2 OS=Homo sapiens OX=9606 GN=NDUFA2 PE=1 SV=3	High	9.663	6	2	2	0.285	-1.81	0.030154	0.00317658	1.01692e+06	3.56319e+06	51.9	12.62	1.63534e+06	688127	520187	1.50281e+06	4.20747e+06	3.65244e+06	3.11317e+06	3.47611e+06	Peak Found	Peak Found	Peak Found	Peak Found	High	High	High	Peak Found
O95429	BAG family molecular chaperone regulator 4 OS=Homo sapiens OX=9606 GN=BAG4 PE=1 SV=1	High	16.022	7	3	3	2.819	1.5	0.0303143	0.00319821	694772	246463	17.66		631786	768348	521026	764038		246463			Peak Found	Peak Found	High	High	Not Found	High	Not Found	Not Found
Q9UNN8	Endothelial protein C receptor OS=Homo sapiens OX=9606 GN=PROCR PE=1 SV=1	High	23.152	32	3	3	0.28	-1.84	0.0311256	0.00328867	885571	3.16384e+06	56.88	46.69	841799	164433	1.2321e+06	931619	989440	3.73511e+06	2.67994e+06	3.76546e+06	High	Peak Found	High	Peak Found	High	High	High	High
Q9UMS0	NFU1 iron-sulfur cluster scaffold homolog, mitochondrial OS=Homo sapiens OX=9606 GN=NFU1 PE=1 SV=2	High	24.568	25	4	4	0.353	-1.5	0.0315649	0.00334002	1.7688e+06	5.00509e+06	10.96	7.67	1.69165e+06	1.85595e+06	1.4555e+06	1.84946e+06	5.13395e+06	4.68687e+06	5.58626e+06	4.87947e+06	High	Peak Found	Peak Found	Peak Found	High	High	High	High
Q15349	Ribosomal protein S6 kinase alpha-2 OS=Homo sapiens OX=9606 GN=RPS6KA2 PE=1 SV=2	High	37.017	56	6	1	2.182	1.13	0.0324912	0.00344312	9.68513e+06	4.43921e+06	4.78	50.26	1.0174e+07	9.52706e+06	9.84582e+06	9.09232e+06	5.49128e+06	3.5887e+06	3.50282e+06	9406627	High	Peak Found	High	Peak Found	Peak Found	Peak Found	Peak Found	Peak Found
P51659	Peroxisomal multifunctional enzyme type 2 OS=Homo sapiens OX=9606 GN=HSD17B4 PE=1 SV=3	High	230.79	368	20	20	1.635	0.71	0.032717	0.00347215	1.05613e+08	6.46044e+07	2.88	6.63	1.0373e+08	1.02372e+08	1.08783e+08	1.07531e+08	6.78561e+07	6.15085e+07	6.0469e+07	6.88295e+07	High	High	High	High	High	High	High	High
P02538	Keratin, type II cytoskeletal 6A OS=Homo sapiens OX=9606 GN=KRT6A PE=1 SV=3	High	98.644	475	14	1	3.309	1.73	0.0328888	0.00350067	1.7857e+06	539685	72.56	23.32	1.7857e+06	3.59534e+06		688459	441715	745041	497653	585268	Peak Found	High	Not Found	High	Not Found	Not Found	Not Found	Peak Found
Q969Q0	60S ribosomal protein L36a-like OS=Homo sapiens OX=9606 GN=RPL36AL PE=1 SV=3	High	23.809	19	2	2	0.353	-1.5	0.0330181	0.00352475	2.83335e+06	8.03274e+06	42.66	21.57	2.44751e+06	3.28002e+06	5.32636e+06	2.21539e+06	5.20047e+06	8.9544e+06	8.09465e+06	7.97131e+06	Peak Found	Peak Found	High	High	High	High	High	High
P53396	ATP-citrate synthase OS=Homo sapiens OX=9606 GN=ACLY PE=1 SV=3	High	605.279	1541	45	45	0.521	-0.94	0.0343356	0.00367076	4.93745e+08	9.4761e+08	12.6	1.97	5.97527e+08	4.74865e+08	5.13376e+08	4.51344e+08	9.29494e+08	9.33732e+08	9.61695e+08	9.6573e+08	High	High	High	High	High	High	High	High
P21359	Neurofibromin OS=Homo sapiens OX=9606 GN=NF1 PE=1 SV=2	High	20.993	19	5	5	1.737	0.8	0.0344211	0.00368529	5.78658e+07	3.33106e+07	26.13	16.19	4.25569e+07	6.82283e+07	4.90771e+07	7.48706e+07	3.08877e+07	3.40016e+07	4.36457e+07	3.26336e+07	High	High	High	High	High	High	High	High
Q9BTV5	Fibronectin type III and SPRY domain-containing protein 1 OS=Homo sapiens OX=9606 GN=FSD1 PE=1 SV=1	High	13.19	8	2	2	0.244	-2.04	0.0350596	0.00375913	217104	889813		6.77			217104		928627	852622	973682	848350	Not Found	Not Found	High	Not Found	High	High	High	High
P41743	Protein kinase C iota type OS=Homo sapiens OX=9606 GN=PRKCI PE=1 SV=2	High	35.717	32	3	3	0.351	-1.51	0.035109	0.00376991	2.01292e+06	5.7339e+06	34.83	7.67	3.0829e+06	1.48347e+06	1.61994e+06	2.50123e+06	5.98962e+06	5.48909e+06	5.35202e+06	6.30815e+06	High	High	High	High	High	High	High	High
P31689	DnaJ homolog subfamily A member 1 OS=Homo sapiens OX=9606 GN=DNAJA1 PE=1 SV=2	High	208.423	266	16	15	0.521	-0.94	0.0353494	0.00380125	4.82994e+07	9.26398e+07	11.2	4.82	5.07607e+07	3.91077e+07	4.7191e+07	4.94339e+07	9.10706e+07	9.54102e+07	8.55456e+07	94236165	High	High	High	High	High	High	High	High
O14646	Chromodomain-helicase-DNA-binding protein 1 OS=Homo sapiens OX=9606 GN=CHD1 PE=1 SV=2	High	31.385	23	6	5	2.149	1.1	0.0356401	0.00383808	6.4636e+06	3.0083e+06	26.68	13.66	4.07175e+06	7.93246e+06	5.92332e+06	7.05317e+06	2.98102e+06	2.94696e+06	3.86108e+06	3.03583e+06	High	High	High	High	High	Peak Found	High	High
Q9UBS4	DnaJ homolog subfamily B member 11 OS=Homo sapiens OX=9606 GN=DNAJB11 PE=1 SV=1	High	81.453	114	9	9	1.727	0.79	0.0372937	0.00402782	4.93609e+07	2.85893e+07	14.62	2.07	3.67565e+07	4.79733e+07	5.07886e+07	5.1484e+07	2.95941e+07	2.82125e+07	2.86508e+07	2.8528e+07	High	High	High	High	High	High	High	High
Q9BT78	COP9 signalosome complex subunit 4 OS=Homo sapiens OX=9606 GN=COPS4 PE=1 SV=1	High	173.496	210	16	16	1.639	0.71	0.0380074	0.00411138	1.55381e+08	9.48128e+07	14.9	8.99	1.91452e+08	1.35772e+08	1.49173e+08	1.61847e+08	9.84684e+07	9.12929e+07	1.04296e+08	8.47333e+07	High	High	High	High	High	High	High	High
Q04695	Keratin, type I cytoskeletal 17 OS=Homo sapiens OX=9606 GN=KRT17 PE=1 SV=2	High	400.965	2376	37	21	1.639	0.71	0.0380074	0.00411678	1.13555e+09	6.92966e+08	14.67	14.7	1.4579e+09	1.07546e+09	1.09719e+09	1.17525e+09	7.0233e+08	6.83726e+08	8.3622e+08	5.85396e+08	High	High	High	High	High	High	High	High
Q9Y5Z4	Heme-binding protein 2 OS=Homo sapiens OX=9606 GN=HEBP2 PE=1 SV=1	High	25.051	16	3	3	2.813	1.49	0.0387661	0.00421107	2.67049e+06	949177	49.82	78.7	3.03235e+06	721160	2.35182e+06	3.38866e+06	1.04936e+06	3.04307e+06	858557	662574	High	High	Peak Found	High	High	High	High	High
Q9BQE5	Apolipoprotein L2 OS=Homo sapiens OX=9606 GN=APOL2 PE=1 SV=1	High	28.486	28	5	5	0.352	-1.51	0.0388057	0.00422144	1.9063e+06	5.4203e+06	14.98	14.11	2.30492e+06	2.00635e+06	1.62608e+06	1.81123e+06	5.56965e+06	5.27496e+06	5.86681e+06	4.17769e+06	Peak Found	High	High	High	High	High	High	High
Q86X76	Deaminated glutathione amidase OS=Homo sapiens OX=9606 GN=NIT1 PE=1 SV=2	High	9.928	17	2	2	2.235	1.16	0.0389842	0.00425118	4.59196e+06	2.05457e+06	10.95	11.32	5.52066e+06	4.67098e+06	4.51427e+06	4.34838e+06	1.91631e+06	2.18542e+06	1.93156e+06	2.42079e+06	High	High	High	Peak Found	High	High	High	High
O00418	Eukaryotic elongation factor 2 kinase OS=Homo sapiens OX=9606 GN=EEF2K PE=1 SV=2	High	29.073	24	7	7	0.497	-1.01	0.0389842	0.00425914	1.95218e+07	3.92485e+07	17.39	13.85	2.18371e+07	1.74519e+07	1.53632e+07	2.21517e+07	4.6073e+07	4.31435e+07	3.57052e+07	3.48425e+07	High	High	High	High	High	High	High	High
Q96PU4	E3 ubiquitin-protein ligase UHRF2 OS=Homo sapiens OX=9606 GN=UHRF2 PE=1 SV=1	High	8.238	14	2	2	0.254	-1.98	0.0389842	0.00425488	188917	743436	102.71	55.02	97580.5	874499	92950.8	365746	896193	971524	165993	616716	High	High	Peak Found	High	Peak Found	High	High	High
P21980	Protein-glutamine gamma-glutamyltransferase 2 OS=Homo sapiens OX=9606 GN=TGM2 PE=1 SV=2	High	107.2	155	10	10	1.77	0.82	0.0391953	0.00429445	2.77036e+07	1.56503e+07	11.69	7.89	3.26241e+07	2.49431e+07	2.87407e+07	2.67039e+07	1.59926e+07	1.53154e+07	1.74954e+07	1.45577e+07	High	High	High	High	High	High	High	High
Q96CP2	FLYWCH family member 2 OS=Homo sapiens OX=9606 GN=FLYWCH2 PE=1 SV=1	High	59.073	86	5	3	0.388	-1.36	0.0391953	0.00429245	6.28341e+06	1.61754e+07	18.15	17.25	8.06999e+06	6.12329e+06	6.44772e+06	5.26043e+06	1.79858e+07	1.69552e+07	1.54316e+07	1.18509e+07	High	High	High	High	High	High	High	High
Q92783	Signal transducing adapter molecule 1 OS=Homo sapiens OX=9606 GN=STAM PE=1 SV=3	High	107.222	83	8	8	1.835	0.88	0.0397238	0.00435856	2.43589e+07	1.32718e+07	20.83	24.31	1.99055e+07	3.01405e+07	2.09179e+07	2.83658e+07	1.07776e+07	1.35482e+07	1.88334e+07	13001087	High	High	High	High	High	High	High	High
P32456	Guanylate-binding protein 2 OS=Homo sapiens OX=9606 GN=GBP2 PE=1 SV=3	High	120.549	97	14	12	0.489	-1.03	0.0408214	0.00449176	1.55084e+07	3.17452e+07	14.79	10.74	1.78142e+07	1.24851e+07	1.62653e+07	1.47868e+07	3.42323e+07	3.29988e+07	3.05392e+07	2.66566e+07	High	High	Peak Found	High	High	High	High	High
P49591	Serine--tRNA ligase, cytoplasmic OS=Homo sapiens OX=9606 GN=SARS1 PE=1 SV=3	High	171.022	168	13	13	1.62	0.7	0.0412912	0.0045499	7.53061e+07	4.64949e+07	8.06	5.33	8.52537e+07	7.0666e+07	7.45574e+07	7.60624e+07	4.66464e+07	4.27727e+07	4.6344e+07	48688648	High	High	High	High	High	High	High	High
P41250	Glycine--tRNA ligase OS=Homo sapiens OX=9606 GN=GARS1 PE=1 SV=3	High	283.257	429	24	24	1.614	0.69	0.0428798	0.00473165	1.18022e+08	7.31459e+07	10.27	10.62	1.20963e+08	1.01266e+08	1.29865e+08	1.15152e+08	7.12135e+07	7.47108e+07	7.16138e+07	8.84527e+07	High	High	High	High	High	High	High	High
Q15758	Neutral amino acid transporter B(0) OS=Homo sapiens OX=9606 GN=SLC1A5 PE=1 SV=2	High	83.17	162	8	8	1.684	0.75	0.0433021	0.00478502	4.39366e+07	2.60967e+07	11.39	9.8	4.02733e+07	4.8647e+07	3.90723e+07	4.79333e+07	2.60623e+07	2.51254e+07	3.09997e+07	26131032	High	High	High	High	High	High	High	High
A2RRP1	Neuroblastoma-amplified sequence OS=Homo sapiens OX=9606 GN=NBAS PE=1 SV=2	High	9.311	8	3	3	0.371	-1.43	0.0439264	0.00486088	3.06163e+06	8.2505e+06	51.1	21.43	3.78514e+06	2.84805e+06	3.29121e+06	702808	1.02297e+07	8.44978e+06	8.05593e+06	5.96338e+06	Peak Found	Peak Found	High	High	Peak Found	High	High	Peak Found
P01893	Putative HLA class I histocompatibility antigen, alpha chain H OS=Homo sapiens OX=9606 GN=HLA-H PE=5 SV=3	High	54.234	87	5	1	3.129	1.65	0.0441786	0.00490073	1.88237e+06	601515	9.1	41.52	2.07708e+06	1.84374e+06	1.9218e+06	1.66634e+06	522668	1.0337e+06	692256	400470	Peak Found	High	High	Peak Found	Peak Found	High	Peak Found	Peak Found
Q8TB36	Ganglioside-induced differentiation-associated protein 1 OS=Homo sapiens OX=9606 GN=GDAP1 PE=1 SV=3	High	29.547	20	3	3	0.296	-1.76	0.0441786	0.00490259	970240	3.27493e+06	9.93	20.33	1.00007e+06	941300	1.08361e+06	855194	3.50266e+06	3.28323e+06	2.13108e+06	3.26666e+06	Peak Found	Peak Found	Peak Found	Peak Found	High	High	High	High
O43598	2'-deoxynucleoside 5'-phosphate N-hydrolase 1 OS=Homo sapiens OX=9606 GN=DNPH1 PE=1 SV=1	High	38.29	24	3	3	2.116	1.08	0.0455237	0.00506609	6.66513e+06	3.15019e+06	59.21	97.21	9.49494e+06	1.06697e+06	6.90679e+06	6.43193e+06	3.38435e+06	2.93223e+06	1.38403e+06	1.19756e+07	High	Peak Found	High	High	High	High	High	High
Q9UNT1	Rab-like protein 2B OS=Homo sapiens OX=9606 GN=RABL2B PE=1 SV=1	High	2.786	3	2	2	2.631	1.4	0.0456032	0.0050892	2.77808e+06	1.05585e+06	64.61	49.19	6.21038e+06	2.77808e+06	1.78791e+06		1.00596e+06	687667	1.10822e+06	2.08e+06	High	Peak Found	Peak Found	Not Found	High	Peak Found	High	Peak Found
Q9Y6A5	Transforming acidic coiled-coil-containing protein 3 OS=Homo sapiens OX=9606 GN=TACC3 PE=1 SV=1	High	9.251	14	2	2	0.256	-1.97	0.0456749	0.00510434	217841	850498	56.9	35.66	488953	143724	218820	216866	640024	1.06119e+06	1.33903e+06	681636	High	Peak Found	High	High	Peak Found	High	High	High
Q9UJY1	Heat shock protein beta-8 OS=Homo sapiens OX=9606 GN=HSPB8 PE=1 SV=1	High	17.446	14	3	3	2.172	1.12	0.0474368	0.00530865	5.25804e+06	2.42081e+06	8.33	80.19	6.11861e+06	5.14104e+06	5.26727e+06	5.24882e+06	1.9449e+06	1.97001e+06	8.31814e+06	2.97478e+06	Peak Found	High	Peak Found	High	High	High	High	High
Q5VYK3	Proteasome adapter and scaffold protein ECM29 OS=Homo sapiens OX=9606 GN=ECPAS PE=1 SV=2	High	243.253	213	27	27	0.496	-1.01	0.0495039	0.00555251	2.52375e+07	5.09061e+07	3.8	16.45	2.53575e+07	2.67098e+07	2.44017e+07	2.51181e+07	5.84457e+07	3.94271e+07	5.39473e+07	4.80363e+07	High	High	High	High	High	High	High	High
Q8IWZ8	SURP and G-patch domain-containing protein 1 OS=Homo sapiens OX=9606 GN=SUGP1 PE=1 SV=2	High	17.583	18	6	6	0.364	-1.46	0.0495039	0.00555584	2.21047e+06	6.07698e+06	8.56	29.67	2.42896e+06	2.26787e+06	1.98008e+06	2.15453e+06	7.11491e+06	7.63899e+06	5.19046e+06	3.82056e+06	High	Peak Found	High	High	High	High	High	Peak Found
Q16540	39S ribosomal protein L23, mitochondrial OS=Homo sapiens OX=9606 GN=MRPL23 PE=1 SV=1	High	17.076	24	2	2	0.345	-1.53	0.0497699	0.00561642	1.44148e+06	4.17276e+06	42.2	8.52	1.42093e+06	1.46232e+06	2.82222e+06	1.23251e+06	3.6252e+06	4.06272e+06	4.28578e+06	4.42359e+06	High	High	High	High	High	High	High	High
Q15345	Leucine-rich repeat-containing protein 41 OS=Homo sapiens OX=9606 GN=LRRC41 PE=1 SV=3	High	24.313	20	5	5	2.147	1.1	0.0501448	0.00566656	1.15879e+07	5.39796e+06	3.6	15.55	1.18785e+07	1.20323e+07	1.13044e+07	1.11847e+07	5.51064e+06	5.28758e+06	5.19177e+06	7.10534e+06	Peak Found	High	High	High	High	High	High	High
Q9BPW8	Protein NipSnap homolog 1 OS=Homo sapiens OX=9606 GN=NIPSNAP1 PE=1 SV=1	High	45.497	78	5	5	0.396	-1.34	0.0502486	0.00568615	6.30248e+06	1.59126e+07	23.22	31	7.57898e+06	4.83141e+06	7.54889e+06	5.26187e+06	1.43868e+07	1.76001e+07	2.09952e+07	9.59911e+06	High	High	High	High	High	High	High	High
Q16890	Tumor protein D53 OS=Homo sapiens OX=9606 GN=TPD52L1 PE=1 SV=1	High	43.837	47	4	4	2.071	1.05	0.0509332	0.00577158	8.71662e+06	4.20857e+06	10.81	6.66	9.47776e+06	9.71437e+06	8.01661e+06	7.90941e+06	4.39343e+06	4.40347e+06	4.0315e+06	3.84254e+06	High	High	High	High	High	High	High	High
P13797	Plastin-3 OS=Homo sapiens OX=9606 GN=PLS3 PE=1 SV=4	High	389.167	837	33	29	1.603	0.68	0.0510696	0.00579501	3.947e+08	2.46176e+08	7.1	8.14	4.46123e+08	3.81102e+08	3.94853e+08	3.94548e+08	2.4665e+08	2.38264e+08	2.84146e+08	2.45702e+08	High	High	High	High	High	High	High	High
Q6NZI2	Caveolae-associated protein 1 OS=Homo sapiens OX=9606 GN=CAVIN1 PE=1 SV=1	High	153.863	193	10	10	1.666	0.74	0.0516284	0.00586649	5.79927e+07	3.48008e+07	14.84	10.45	7.44994e+07	5.65398e+07	5.44133e+07	5.9483e+07	3.47906e+07	3.4811e+07	4.09957e+07	3.22217e+07	High	High	High	High	High	High	High	High
P52435	DNA-directed RNA polymerase II subunit RPB11-a OS=Homo sapiens OX=9606 GN=POLR2J PE=1 SV=1	High	22.698	12	2	2	0.262	-1.93	0.0541876	0.00619117	439267	1.67527e+06	9.04	24.92		412037		468296	2.02768e+06	1.16934e+06	1.44174e+06	1946622	High	Peak Found	High	Peak Found	High	High	High	Peak Found
Q01968	Inositol polyphosphate 5-phosphatase OCRL OS=Homo sapiens OX=9606 GN=OCRL PE=1 SV=3	High	12.249	27	5	5	1.843	0.88	0.0541937	0.00620035	2.17649e+07	1.18098e+07	5.71	12.6	2.10459e+07	2.04763e+07	2.31498e+07	2.25084e+07	1.21713e+07	1.1459e+07	9.4851e+06	1.28331e+07	High	High	High	High	High	High	High	High
Q8WWK9	Cytoskeleton-associated protein 2 OS=Homo sapiens OX=9606 GN=CKAP2 PE=1 SV=1	High	22.155	18	2	2	0.243	-2.04	0.0547518	0.00628131	266806	1.09962e+06	63.32	19.43	581106	401974	177089	140959	1.17342e+06	1.03047e+06	1.24638e+06	780278	High	High	High	High	High	High	High	High
P30519	Heme oxygenase 2 OS=Homo sapiens OX=9606 GN=HMOX2 PE=1 SV=2	High	95.461	97	9	9	1.539	0.62	0.0563657	0.00647527	1.08744e+08	7.06775e+07	6.99	7.82	1.22503e+08	1.0964e+08	1.07855e+08	1.04893e+08	6.69508e+07	6.72392e+07	7.42916e+07	7.84156e+07	High	High	High	High	High	High	High	High
P13804	Electron transfer flavoprotein subunit alpha, mitochondrial OS=Homo sapiens OX=9606 GN=ETFA PE=1 SV=1	High	189.772	250	13	13	0.539	-0.89	0.057934	0.00669166	4.71788e+07	8.75802e+07	5.58	6.15	4.72833e+07	4.42393e+07	4.70746e+07	5.06888e+07	8.73789e+07	9.39658e+07	8.07954e+07	8.77819e+07	High	High	High	High	High	High	High	High
P12277	Creatine kinase B-type OS=Homo sapiens OX=9606 GN=CKB PE=1 SV=1	High	294.896	667	17	17	0.541	-0.89	0.057934	0.00668673	1.99169e+08	3.67882e+08	7.77	6.6	2.13815e+08	1.76837e+08	2.00832e+08	1.9752e+08	3.65097e+08	3.86207e+08	3.29573e+08	3.70688e+08	High	High	High	High	High	High	High	High
O75381	Peroxisomal membrane protein PEX14 OS=Homo sapiens OX=9606 GN=PEX14 PE=1 SV=1	High	30.192	41	6	6	3.022	1.6	0.0579401	0.00670142	1.106e+06	366011	37.84	79.8	1.70775e+06	859630	1.42299e+06	769585	1.2292e+06	338117	396206	281172	High	High	High	High	High	High	High	High
Q13085	Acetyl-CoA carboxylase 1 OS=Homo sapiens OX=9606 GN=ACACA PE=1 SV=2	High	484.933	470	51	51	0.544	-0.88	0.0593861	0.00689651	7.35742e+07	1.35159e+08	11.63	4.33	8.8878e+07	6.97605e+07	7.02959e+07	7.70052e+07	1.34177e+08	1.36148e+08	1.26243e+08	1.40027e+08	High	High	High	High	High	High	High	High
Q9Y2K7	Lysine-specific demethylase 2A OS=Homo sapiens OX=9606 GN=KDM2A PE=1 SV=3	High	30.267	26	7	7	0.536	-0.9	0.0603996	0.00703309	5.00048e+07	9.33696e+07	23.21	16.3	4.85958e+07	4.25901e+07	5.14546e+07	7.12483e+07	1.01058e+08	9.2894e+07	9.38476e+07	6.78757e+07	High	High	High	Peak Found	High	High	High	High
P42025	Beta-centractin OS=Homo sapiens OX=9606 GN=ACTR1B PE=1 SV=1	High	89.815	106	8	2	0.283	-1.82	0.060585	0.00706415	686087	2.4264e+06	38.22	8.23	704251	1.13378e+06	458465	668391	2.2856e+06	2.57588e+06	2.58109e+06	2.19595e+06	High	High	High	High	High	High	High	High
Q9H1A4	Anaphase-promoting complex subunit 1 OS=Homo sapiens OX=9606 GN=ANAPC1 PE=1 SV=1	High	47.722	49	8	8	1.529	0.61	0.0606896	0.00709531	1.07874e+08	7.05385e+07	9.16	9.8	1.26656e+08	1.09009e+08	1.06751e+08	1.04083e+08	6.53198e+07	6.48051e+07	7.61741e+07	7.7926e+07	High	High	High	High	High	High	High	High
P31947	14-3-3 protein sigma OS=Homo sapiens OX=9606 GN=SFN PE=1 SV=1	High	129.2	868	14	10	0.529	-0.92	0.0617252	0.00722604	3.45534e+07	6.52643e+07	18.47	7.05	4.64011e+07	3.39457e+07	3.09426e+07	3.51721e+07	6.78633e+07	6.58846e+07	6.46498e+07	5.7514e+07	High	High	High	High	High	High	High	High
O43674	NADH dehydrogenase [ubiquinone] 1 beta subcomplex subunit 5, mitochondrial OS=Homo sapiens OX=9606 GN=NDUFB5 PE=1 SV=1	High	12.713	32	3	3	1.827	0.87	0.062558	0.0073333	2.01497e+07	1.10293e+07	12.3	43.93	2.01723e+07	1.61409e+07	2.0127e+07	2.17882e+07	1.42926e+07	8.51116e+06	8.49988e+06	2.03927e+07	High	High	High	High	High	High	High	High
Q9UJZ1	Stomatin-like protein 2, mitochondrial OS=Homo sapiens OX=9606 GN=STOML2 PE=1 SV=1	High	184.111	270	13	13	0.525	-0.93	0.0627686	0.0073678	3.51569e+07	6.7017e+07	7.58	5.74	3.29969e+07	3.3204e+07	3.72247e+07	3.81671e+07	7.1133e+07	6.96619e+07	6.32526e+07	6.44726e+07	High	High	High	High	High	High	High	High
P08779	Keratin, type I cytoskeletal 16 OS=Homo sapiens OX=9606 GN=KRT16 PE=1 SV=4	High	120.963	398	15	3	2.72	1.44	0.0628827	0.00740085	2.52612e+06	928591	38.75	71.71	1.97268e+06	2.59495e+06	2.45911e+06	4.51305e+06	412395	1.52127e+06	2.20719e+06	566816	High	High	Peak Found	Peak Found	Peak Found	High	Peak Found	Peak Found
Q13158	FAS-associated death domain protein OS=Homo sapiens OX=9606 GN=FADD PE=1 SV=1	High	15.2	10	1	1	0.273	-1.87	0.0628827	0.00739973	473762	1.73459e+06			473762							1.73459e+06	High	Not Found	Not Found	High	Not Found	High	High	High
O75907	Diacylglycerol O-acyltransferase 1 OS=Homo sapiens OX=9606 GN=DGAT1 PE=1 SV=2	High	7.848	3	2	2	2.039	1.03	0.0630202	0.00742933	7.00148e+06	3.43451e+06	23.68	10.09	4.79327e+06	7.21869e+06	6.79081e+06	8.75176e+06	2.98531e+06	3.6251e+06	3.72956e+06	3253952	Peak Found	Peak Found	Peak Found	Peak Found	High	High	Peak Found	Peak Found
P07305	Histone H1.0 OS=Homo sapiens OX=9606 GN=H1-0 PE=1 SV=3	High	48.247	28	3	3	0.369	-1.44	0.0630202	0.00743674	1.63715e+06	4.43189e+06	21.02	6.81	1.90307e+06	1.61774e+06	1.65679e+06	1.11466e+06	4.68055e+06	4.15011e+06	4.19644e+06	4.70885e+06	High	High	Peak Found	Peak Found	High	High	High	High
P48382	DNA-binding protein RFX5 OS=Homo sapiens OX=9606 GN=RFX5 PE=1 SV=1	High	9.99	8	3	3	2.355	1.24	0.0687075	0.00816157	3.33745e+06	1.41724e+06	33.43	32.19	1.99043e+06	3.74523e+06	2.97406e+06	4.60322e+06	1.4837e+06	690311	1.35377e+06	1.63005e+06	Peak Found	Peak Found	High	Peak Found	High	Peak Found	High	High
Q15582	Transforming growth factor-beta-induced protein ig-h3 OS=Homo sapiens OX=9606 GN=TGFBI PE=1 SV=1	High	80.511	39	10	10	2.056	1.04	0.0696956	0.00830073	1.23895e+07	6.02601e+06	23.96	14.62	7.99437e+06	1.12135e+07	1.36889e+07	1.41283e+07	7.26217e+06	5.13445e+06	5.80101e+06	6.25974e+06	High	High	High	High	Peak Found	Peak Found	High	Peak Found
O75380	NADH dehydrogenase [ubiquinone] iron-sulfur protein 6, mitochondrial OS=Homo sapiens OX=9606 GN=NDUFS6 PE=1 SV=1	High	7.554	8	1	1	0.268	-1.9	0.0700478	0.00835362	511520	1.91051e+06	12.81	14.33	610216	483265	541428	459879	2.35663e+06	2.02728e+06	1.80046e+06	1.72561e+06	Peak Found	Peak Found	High	Peak Found	High	Peak Found	Peak Found	High
Q16666	Gamma-interferon-inducible protein 16 OS=Homo sapiens OX=9606 GN=IFI16 PE=1 SV=3	High	129.36	198	14	14	1.641	0.71	0.0703084	0.00839569	2.93325e+07	1.78742e+07	6.03	9.47	2.85092e+07	3.01796e+07	2.70722e+07	3.1029e+07	1.80576e+07	1.76926e+07	1.59878e+07	2.01302e+07	High	High	High	High	High	High	High	High
P43155	Carnitine O-acetyltransferase OS=Homo sapiens OX=9606 GN=CRAT PE=1 SV=5	High	25.017	11	4	4	0.342	-1.55	0.0706193	0.00844385	1.32952e+06	3.89119e+06	29.84	13.68	990609	1.40765e+06	1.25572e+06	1.98573e+06	3.69258e+06	4.10047e+06	3.44128e+06	4.68906e+06	Peak Found	Peak Found	Peak Found	Peak Found	High	High	Peak Found	High
Q04837	Single-stranded DNA-binding protein, mitochondrial OS=Homo sapiens OX=9606 GN=SSBP1 PE=1 SV=1	High	88.386	195	7	7	0.508	-0.98	0.0716648	0.00860246	2.55162e+07	5.02566e+07	2.56	7.49	2.50245e+07	2.58877e+07	2.64242e+07	2.515e+07	5.41269e+07	5.24045e+07	4.59464e+07	4.81968e+07	High	High	High	High	High	High	High	High
Q12789	General transcription factor 3C polypeptide 1 OS=Homo sapiens OX=9606 GN=GTF3C1 PE=1 SV=4	High	121.253	109	19	19	0.551	-0.86	0.0726813	0.00874721	4.80007e+07	8.71781e+07	11.21	11.77	5.75598e+07	4.5615e+07	5.02598e+07	4.58431e+07	8.79174e+07	8.9147e+07	8.64451e+07	6.84344e+07	High	High	High	High	High	High	High	High
P61073	C-X-C chemokine receptor type 4 OS=Homo sapiens OX=9606 GN=CXCR4 PE=1 SV=1	High	15.32	19	2	2	2.458	1.3	0.0736799	0.00889042	665053	270567	11.12	64.35	706506	779014	626032	617683	194449	168014	654602	376481	High	High	High	High	Peak Found	Peak Found	High	High
Q15404	Ras suppressor protein 1 OS=Homo sapiens OX=9606 GN=RSU1 PE=1 SV=3	High	51.641	128	10	10	1.705	0.77	0.0757592	0.00917683	2.4365e+07	1.42901e+07	5.38	9.78	2.56746e+07	2.25603e+07	2.40518e+07	2.46824e+07	1.30215e+07	1.38846e+07	1.63491e+07	1.47075e+07	High	High	High	High	High	High	High	High
O00442	RNA 3'-terminal phosphate cyclase OS=Homo sapiens OX=9606 GN=RTCA PE=1 SV=1	High	22.966	23	3	3	0.397	-1.33	0.0769377	0.00933161	3.27464e+06	8.25213e+06	11.99	5.59	3.98809e+06	3.18112e+06	3.37091e+06	3.0759e+06	7.93737e+06	7.81888e+06	8.75127e+06	8579367	High	High	High	High	High	High	High	High
Q5VT79	Annexin A8-like protein 1 OS=Homo sapiens OX=9606 GN=ANXA8L1 PE=2 SV=2	High	35.106	32	7	7	0.517	-0.95	0.0770675	0.00937145	2.90302e+07	5.61147e+07	21.23	12.43	3.98653e+07	2.48108e+07	2.77543e+07	3.03646e+07	6.05891e+07	5.52825e+07	5.69594e+07	4.48248e+07	High	High	High	High	High	High	High	High
Q9H3E2	Sorting nexin-25 OS=Homo sapiens OX=9606 GN=SNX25 PE=1 SV=2	High	4.235	25	3	3	1.986	0.99	0.0780894	0.00950792	1.33506e+07	6.72286e+06	1.57	12.57	1.33553e+07	1.33459e+07	1.36946e+07	1.31984e+07	6.01218e+06	7.00155e+06	6.45525e+06	8.01656e+06	High	High	High	High	High	Peak Found	High	High
P68371	Tubulin beta-4B chain OS=Homo sapiens OX=9606 GN=TUBB4B PE=1 SV=1	High	453.725	4266	25	1	0.555	-0.85	0.0799189	0.00975565	2.4609e+08	4.43176e+08	2.78	4.21	2.56837e+08	2.41696e+08	2.43164e+08	2.49051e+08	4.27678e+08	4.49271e+08	4.71215e+08	4.37163e+08	High	High	High	High	High	High	High	High
Q96HC4	PDZ and LIM domain protein 5 OS=Homo sapiens OX=9606 GN=PDLIM5 PE=1 SV=5	High	205.3	259	20	20	1.512	0.6	0.080393	0.00983865	8.17297e+07	5.40512e+07	2.91	8.29	8.50291e+07	7.93884e+07	8.23975e+07	8.10673e+07	5.44594e+07	5.3646e+07	6.2502e+07	5.225e+07	High	High	High	High	High	High	High	High
Q15286	Ras-related protein Rab-35 OS=Homo sapiens OX=9606 GN=RAB35 PE=1 SV=1	High	35.927	158	5	3	1.872	0.9	0.0820767	0.0100704	1.73453e+07	9.26675e+06	12.83	7.66	1.40616e+07	1.70196e+07	1.92806e+07	1.76773e+07	8.63873e+06	9.27897e+06	1.03676e+07	9.25455e+06	High	High	High	High	High	High	High	High
O94766	Galactosylgalactosylxylosylprotein 3-beta-glucuronosyltransferase 3 OS=Homo sapiens OX=9606 GN=B3GAT3 PE=1 SV=2	High	14.038	7	2	2	0.28	-1.84	0.0827433	0.0101874	475396	1.70049e+06	82.49	43.9	1.57796e+06	306370	518913	435527	1.97759e+06	1.68619e+06	1.71491e+06	524014	Peak Found	Peak Found	High	Peak Found	High	Peak Found	Peak Found	High
Q9NYC9	Dynein heavy chain 9, axonemal OS=Homo sapiens OX=9606 GN=DNAH9 PE=1 SV=3	High	4.861	24	4	2	1.949	0.96	0.0827433	0.010191	8.5512e+06	4.38665e+06	7.4	10.37	8.7543e+06	8.3528e+06	7.59086e+06	9.02247e+06	4.42924e+06	4.2911e+06	4.34446e+06	5.30073e+06	Peak Found	High	High	Peak Found	Peak Found	Peak Found	Peak Found	Peak Found
P31930	Cytochrome b-c1 complex subunit 1, mitochondrial OS=Homo sapiens OX=9606 GN=UQCRC1 PE=1 SV=3	High	146.828	193	11	10	0.547	-0.87	0.0860231	0.0106486	3.46091e+07	6.32312e+07	6.64	5	3.11134e+07	3.46892e+07	3.65712e+07	3.45291e+07	6.03611e+07	6.33692e+07	6.30934e+07	6.80323e+07	High	High	High	High	High	High	High	High
P55072	Transitional endoplasmic reticulum ATPase OS=Homo sapiens OX=9606 GN=VCP PE=1 SV=4	High	613.178	1163	46	46	0.559	-0.84	0.0860231	0.0106487	3.95597e+08	7.08141e+08	3.89	3.19	3.88626e+08	3.74e+08	4.08068e+08	4.02693e+08	6.97709e+08	7.00385e+08	7.15983e+08	7.47447e+08	High	High	High	High	High	High	High	High
Q93034	Cullin-5 OS=Homo sapiens OX=9606 GN=CUL5 PE=1 SV=4	High	16.769	10	2	2	2.419	1.27	0.0870948	0.010795	737818	305035	68.97	14.25	299694	1.56494e+06	444847	1.22374e+06	252029	305035		335889	High	High	High	High	Peak Found	Peak Found	Not Found	Peak Found
Q9BQI0	Allograft inflammatory factor 1-like OS=Homo sapiens OX=9606 GN=AIF1L PE=1 SV=1	High	7.514	2	1	1	0.288	-1.8	0.0871627	0.0108306	177783	617808	0.18	13.99			178003	177563	659377	578859	713743	518050	Not Found	Not Found	Peak Found	Peak Found	Peak Found	Peak Found	High	Peak Found
Q92522	Histone H1.10 OS=Homo sapiens OX=9606 GN=H1-10 PE=1 SV=1	High	103.967	132	6	6	0.523	-0.94	0.0871627	0.0108229	2.91629e+07	5.58036e+07	14.03	8.68	3.70843e+07	2.83645e+07	2.99837e+07	2.76683e+07	5.8267e+07	5.39955e+07	4.79721e+07	5.76723e+07	High	High	High	High	High	High	High	High
P09038	Fibroblast growth factor 2 OS=Homo sapiens OX=9606 GN=FGF2 PE=1 SV=3	High	15.914	23	2	2	2.048	1.03	0.0876068	0.0109132	4.9702e+06	2.42644e+06	5.09	50.66	4.94703e+06	4.78951e+06	4.99348e+06	5.39145e+06	2.44537e+06	2.40765e+06	3.12068e+06	589932	High	High	High	High	High	Peak Found	High	High
Q02252	Methylmalonate-semialdehyde dehydrogenase [acylating], mitochondrial OS=Homo sapiens OX=9606 GN=ALDH6A1 PE=1 SV=2	High	4.539	4	2	2	0.275	-1.86	0.0883851	0.011024	271689	988940	23.96	70.62	228965		322385		926381	3.08046e+06	1.03542e+06	944544	Peak Found	Not Found	Peak Found	Not Found	Peak Found	High	High	Peak Found
Q9BX68	Histidine triad nucleotide-binding protein 2, mitochondrial OS=Homo sapiens OX=9606 GN=HINT2 PE=1 SV=1	High	33.405	43	3	3	0.401	-1.32	0.0890965	0.0111266	4.64524e+06	1.15844e+07	26.01	15.5	6.87976e+06	4.87178e+06	3.8892e+06	4.42924e+06	1.04361e+07	1.27601e+07	1.0517e+07	1.42701e+07	High	High	High	High	High	High	High	High
P09622	Dihydrolipoyl dehydrogenase, mitochondrial OS=Homo sapiens OX=9606 GN=DLD PE=1 SV=2	High	80.447	197	9	9	0.525	-0.93	0.0892399	0.0111585	3.13535e+07	5.97723e+07	7.25	9.08	3.05069e+07	3.22236e+07	3.43802e+07	2.90707e+07	5.21857e+07	6.16306e+07	5.797e+07	6.46704e+07	High	High	High	High	High	High	High	High
P40926	Malate dehydrogenase, mitochondrial OS=Homo sapiens OX=9606 GN=MDH2 PE=1 SV=3	High	196.214	623	15	15	0.561	-0.83	0.0905739	0.0113536	2.02547e+08	3.60962e+08	4.47	4.62	2.03019e+08	1.97494e+08	2.02075e+08	2.18566e+08	3.72037e+08	3.76526e+08	3.42172e+08	3.50217e+08	High	High	High	High	High	High	High	High
Q2TAA2	Isoamyl acetate-hydrolyzing esterase 1 homolog OS=Homo sapiens OX=9606 GN=IAH1 PE=1 SV=1	High	20.481	9	3	3	0.304	-1.72	0.0931024	0.0116851	754207	2.48376e+06	58.2	16.84	552174	1.03016e+06	1.68968e+06	507655	2.36601e+06	2.60738e+06	2.32175e+06	3.28632e+06	Peak Found	Peak Found	High	High	Peak Found	High	Peak Found	High
Q13451	Peptidyl-prolyl cis-trans isomerase FKBP5 OS=Homo sapiens OX=9606 GN=FKBP5 PE=1 SV=2	High	79.252	62	10	10	0.458	-1.13	0.0940265	0.0118158	8.88745e+06	1.94083e+07	10.77	11.83	1.06274e+07	8.37879e+06	9.02304e+06	8.75391e+06	2.21557e+07	1.96453e+07	1.91741e+07	1.65588e+07	High	Peak Found	High	High	High	High	High	High
Q9UKB3	DnaJ homolog subfamily C member 12 OS=Homo sapiens OX=9606 GN=DNAJC12 PE=1 SV=1	High	8.072	17	2	2	1.933	0.95	0.0941486	0.0118458	5.89887e+06	3.05113e+06	32.6	14.38	3.01509e+06	6.85948e+06	5.22302e+06	6.66217e+06	3.031e+06	2.53009e+06	3.07139e+06	3.60698e+06	Peak Found	High	Peak Found	High	High	High	High	High
Q9Y5K6	CD2-associated protein OS=Homo sapiens OX=9606 GN=CD2AP PE=1 SV=1	High	94.381	89	11	11	1.734	0.79	0.100157	0.0126801	2.12583e+07	1.22619e+07	12.91	29.57	1.89963e+07	2.56906e+07	2.0961e+07	2.15599e+07	1.07113e+07	7.75521e+06	1.40369e+07	1.58025e+07	High	High	High	High	High	High	High	High
O95376	E3 ubiquitin-protein ligase ARIH2 OS=Homo sapiens OX=9606 GN=ARIH2 PE=1 SV=1	High	39.769	42	5	5	0.302	-1.73	0.100643	0.0127574	672561	2.22591e+06	50.53	7.78	1.11395e+06	417752	1.0496e+06	430962	2.30596e+06	2.31125e+06	1.95156e+06	2.14864e+06	High	High	High	High	High	High	High	High
Q9BQL6	Fermitin family homolog 1 OS=Homo sapiens OX=9606 GN=FERMT1 PE=1 SV=1	High	61.683	51	8	7	0.414	-1.27	0.101305	0.0128729	5.93021e+06	1.43088e+07	20.53	8.93	8.44689e+06	5.57422e+06	5.91928e+06	5.94117e+06	1.59888e+07	1.4198e+07	1.28571e+07	1.44206e+07	Peak Found	Peak Found	Peak Found	Peak Found	High	High	High	High
P16144	Integrin beta-4 OS=Homo sapiens OX=9606 GN=ITGB4 PE=1 SV=5	High	80.58	52	12	12	1.912	0.94	0.101356	0.0128952	8.73785e+06	4.56893e+06	25.23	22.23	1.14646e+07	6.06232e+06	8.86041e+06	8.61698e+06	5.25882e+06	3.08381e+06	4.97543e+06	4.19563e+06	High	High	High	High	High	High	Peak Found	Peak Found
Q9NZP8	Complement C1r subcomponent-like protein OS=Homo sapiens OX=9606 GN=C1RL PE=1 SV=2	High	4.994	2	1	1	0.379	-1.4	0.101436	0.0129213	1.55125e+06	4.09284e+06	17.69	23.62	1.4159e+06	1.30823e+06	1.92914e+06	1.69954e+06	4.9092e+06	4.58427e+06	3.6541e+06	2.82447e+06	Peak Found	High	Peak Found	Peak Found	Peak Found	Peak Found	Peak Found	Peak Found
Q86TX2	Acyl-coenzyme A thioesterase 1 OS=Homo sapiens OX=9606 GN=ACOT1 PE=1 SV=1	High	38.704	18	3	3	0.402	-1.32	0.102038	0.0130299	1.80129e+06	4.48197e+06	12.79	20.14	1.64806e+06	2.19646e+06	1.75082e+06	1.85322e+06	4.49432e+06	4.46966e+06	4.61828e+06	2.87502e+06	High	Peak Found	High	Peak Found	High	High	High	High
P62136	Serine/threonine-protein phosphatase PP1-alpha catalytic subunit OS=Homo sapiens OX=9606 GN=PPP1CA PE=1 SV=1	High	95.293	160	9	4	1.597	0.68	0.102917	0.0131582	3.55673e+07	2.2273e+07	9.25	32.97	3.85441e+07	3.25785e+07	3.83843e+07	3.29571e+07	2.1551e+07	1.98662e+07	2.30192e+07	3.82024e+07	High	High	High	High	High	High	High	High
Q9NQC3	Reticulon-4 OS=Homo sapiens OX=9606 GN=RTN4 PE=1 SV=2	High	152.432	227	10	10	1.482	0.57	0.103213	0.0132122	8.23396e+07	5.55708e+07	10.35	4.79	6.8523e+07	8.09803e+07	8.37217e+07	8.77858e+07	5.15465e+07	5.59016e+07	5.52419e+07	5.78584e+07	High	High	High	High	High	High	High	High
Q9H6T0	Epithelial splicing regulatory protein 2 OS=Homo sapiens OX=9606 GN=ESRP2 PE=1 SV=1	High	6.363	11	3	3	1.969	0.98	0.103941	0.0133379	7.25138e+06	3.68268e+06	5.65	70.43			6.96746e+06	7.54687e+06	3.68268e+06	559769	4.30382e+06		Not Found	Not Found	High	High	High	High	High	High
Q9H270	Vacuolar protein sorting-associated protein 11 homolog OS=Homo sapiens OX=9606 GN=VPS11 PE=1 SV=1	High	8.85	7	2	2	0.408	-1.29	0.108619	0.014006	1.90192e+06	4.65846e+06		3.6	1.90192e+06				4.46169e+06	4.60075e+06	4.71689e+06	4855213	High	High	Not Found	High	Peak Found	Peak Found	Peak Found	High
P60903	Protein S100-A10 OS=Homo sapiens OX=9606 GN=S100A10 PE=1 SV=2	High	75.243	119	4	4	1.589	0.67	0.108921	0.0140619	3.55428e+07	2.23694e+07	13.04	16.81	4.09603e+07	3.46949e+07	3.64113e+07	2.97654e+07	1.89706e+07	2.16353e+07	2.31285e+07	2.81596e+07	High	High	High	High	High	High	High	High
Q9UKG1	DCC-interacting protein 13-alpha OS=Homo sapiens OX=9606 GN=APPL1 PE=1 SV=1	High	85.37	46	9	9	0.417	-1.26	0.109281	0.0141349	2.94357e+06	7.05249e+06	14.96	33.03	3.30152e+06	2.59745e+06	2.62443e+06	3.45642e+06	5.93535e+06	9.37631e+06	8.3799e+06	4.29253e+06	High	High	Peak Found	High	High	High	High	High
P78357	Contactin-associated protein 1 OS=Homo sapiens OX=9606 GN=CNTNAP1 PE=1 SV=1	High	24.962	36	4	4	0.345	-1.53	0.109281	0.0141427	1.17769e+06	3.4093e+06	62.66	13.09	2.30194e+06	1.71927e+06	806713	487560	3.59593e+06	3.10369e+06	4.13133e+06	3.23236e+06	High	High	High	Peak Found	High	High	High	High
Q8NI60	Atypical kinase COQ8A, mitochondrial OS=Homo sapiens OX=9606 GN=COQ8A PE=1 SV=1	High	22.398	8	3	3	0.382	-1.39	0.109721	0.0142167	1.57122e+06	4.10852e+06	26.92	20.83	1.73434e+06	1.75619e+06	1.42345e+06	914685	4.21804e+06	4.66454e+06	2.76125e+06	4.00185e+06	High	High	Peak Found	Peak Found	High	Peak Found	Peak Found	Peak Found
P61923	Coatomer subunit zeta-1 OS=Homo sapiens OX=9606 GN=COPZ1 PE=1 SV=1	High	63.619	72	4	4	0.496	-1.01	0.110792	0.0143729	1.20379e+07	2.42601e+07	23.2	10.61	1.61201e+07	1.40229e+07	1.0334e+07	1.00953e+07	2.65216e+07	2.5253e+07	2.06892e+07	2.33062e+07	High	High	High	High	High	High	High	High
O15027	Protein transport protein Sec16A OS=Homo sapiens OX=9606 GN=SEC16A PE=1 SV=4	High	119.718	87	21	21	0.553	-0.85	0.110795	0.0144078	4.06128e+07	7.34124e+07	10.25	10.36	4.78972e+07	3.92848e+07	3.83612e+07	4.19857e+07	7.46556e+07	7.67932e+07	7.219e+07	6.0325e+07	High	High	High	High	High	High	High	High
P26447	Protein S100-A4 OS=Homo sapiens OX=9606 GN=S100A4 PE=1 SV=1	High	22.883	201	3	3	0.571	-0.81	0.110795	0.0143915	1.38416e+08	2.42583e+08	8.16	6.25	1.45641e+08	1.32074e+08	1.2253e+08	1.45063e+08	2.36111e+08	2.49231e+08	2.34564e+08	2.67899e+08	High	High	High	High	High	High	High	High
P14324	Farnesyl pyrophosphate synthase OS=Homo sapiens OX=9606 GN=FDPS PE=1 SV=4	High	72.305	229	6	6	0.573	-0.8	0.110976	0.0144661	6.91472e+07	1.20599e+08	21.51	4.37	9.90694e+07	7.37284e+07	6.45288e+07	6.48507e+07	1.19762e+08	1.21441e+08	1.27731e+08	1.1493e+08	High	High	High	High	High	High	High	High
Q14764	Major vault protein OS=Homo sapiens OX=9606 GN=MVP PE=1 SV=4	High	211.199	282	21	21	1.472	0.56	0.110976	0.0144565	8.21155e+07	5.58014e+07	3.54	9.37	8.75939e+07	8.11051e+07	8.22586e+07	8.19727e+07	5.63249e+07	5.52827e+07	4.71677e+07	5.90229e+07	High	High	High	High	High	High	High	High
Q9UI10	Translation initiation factor eIF-2B subunit delta OS=Homo sapiens OX=9606 GN=EIF2B4 PE=1 SV=2	High	88.936	91	9	9	0.548	-0.87	0.11131	0.014527	2.26575e+07	4.13563e+07	3.77	7.57	2.25065e+07	2.37464e+07	2.28096e+07	2.16766e+07	4.5839e+07	3.8477e+07	4.03025e+07	4.24375e+07	High	High	High	High	High	High	High	High
Q9P253	Vacuolar protein sorting-associated protein 18 homolog OS=Homo sapiens OX=9606 GN=VPS18 PE=1 SV=2	High	9.339	16	3	3	0.303	-1.72	0.111532	0.0145734	652038	2.1553e+06	49.34	26.67	441218	1.30592e+06	693226	613297	1.84108e+06	2.52316e+06	1.49015e+06	2.70398e+06	High	High	High	High	Peak Found	High	High	High
Q15811	Intersectin-1 OS=Homo sapiens OX=9606 GN=ITSN1 PE=1 SV=3	High	10.513	9	2	2	2.709	1.44	0.11404	0.0149444	1.35905e+06	501754	13.37	12.32	1.1397e+06	1.39036e+06	1.32845e+06	1.58088e+06	473440	541533	411022	531762	High	High	Peak Found	High	High	Peak Found	Peak Found	High
Q2NL82	Pre-rRNA-processing protein TSR1 homolog OS=Homo sapiens OX=9606 GN=TSR1 PE=1 SV=1	High	152.817	213	16	16	1.574	0.65	0.11404	0.0150844	5.1078e+07	3.24534e+07	18.08	16.63	3.74154e+07	5.90241e+07	5.09786e+07	5.11776e+07	2.91614e+07	3.0237e+07	4.15763e+07	3.48324e+07	High	High	High	High	High	High	High	High
Q9UPN7	Serine/threonine-protein phosphatase 6 regulatory subunit 1 OS=Homo sapiens OX=9606 GN=PPP6R1 PE=1 SV=5	High	10.48	25	3	3	0.29	-1.79	0.11404	0.0151151	531718	1.83245e+06	105.85	30.28	269259	1.05001e+06	2.56949e+06	237677	1.8824e+06	992089	1.78382e+06	2.22382e+06	High	High	High	High	High	High	High	High
P11047	Laminin subunit gamma-1 OS=Homo sapiens OX=9606 GN=LAMC1 PE=1 SV=3	High	87.878	51	14	14	1.484	0.57	0.11404	0.015043	8.8576e+07	5.9669e+07	4.83	15.83	8.97366e+07	8.51678e+07	9.52369e+07	8.74305e+07	5.4627e+07	6.16677e+07	7.70283e+07	5.77351e+07	High	High	High	High	High	High	High	High
Q9NRZ9	Lymphoid-specific helicase OS=Homo sapiens OX=9606 GN=HELLS PE=1 SV=1	High	98.799	68	11	11	0.431	-1.21	0.114124	0.015144	6.4852e+06	1.50437e+07	18.58	8.62	8.98947e+06	6.33746e+06	6.63638e+06	6.21374e+06	1.70158e+07	1.56682e+07	1.44441e+07	1.4113e+07	High	High	High	High	High	High	High	High
O95721	Synaptosomal-associated protein 29 OS=Homo sapiens OX=9606 GN=SNAP29 PE=1 SV=1	High	41.398	52	5	5	0.421	-1.25	0.115001	0.0152784	4.19359e+06	9.96506e+06	24.63	12.74	5.23299e+06	4.61331e+06	2.88092e+06	3.81206e+06	1.02511e+07	9.68702e+06	1.08176e+07	7.96416e+06	High	High	High	High	High	High	High	High
Q8WXI7	Mucin-16 OS=Homo sapiens OX=9606 GN=MUC16 PE=1 SV=3	High	53.401	38	11	11	0.416	-1.27	0.115393	0.0153485	4.7763e+06	1.14858e+07	11.43	2.84	3.8242e+06	5.00043e+06	4.81505e+06	4.73786e+06	1.15073e+07	1.11707e+07	1.14644e+07	1.19626e+07	Peak Found	Peak Found	High	High	High	High	High	High
O95865	N(G),N(G)-dimethylarginine dimethylaminohydrolase 2 OS=Homo sapiens OX=9606 GN=DDAH2 PE=1 SV=1	High	16.916	16	2	2	2.748	1.46	0.117947	0.0157435	1.22623e+06	446196	31.56	7.57	1.30962e+06	1.19051e+06	1.26303e+06	576695	415804	472157	481737	421663	High	High	High	High	Peak Found	High	High	High
Q96GX5	Serine/threonine-protein kinase greatwall OS=Homo sapiens OX=9606 GN=MASTL PE=1 SV=1	High	5.468	11	2	1	2.632	1.4	0.118813	0.0158776	1.43459e+06	545089	25.84	23.26	1.05751e+06	1.22697e+06	1.86149e+06	1.67734e+06	516580	436924	575170	748982	Peak Found	High	Peak Found	Peak Found	Peak Found	Peak Found	Peak Found	Peak Found
P35555	Fibrillin-1 OS=Homo sapiens OX=9606 GN=FBN1 PE=1 SV=4	High	16.309	8	2	2	2.229	1.16	0.119257	0.0159556	515596	231351	20.67	45.03	478805	441504	695261	555214		231351	457482	214688	High	Peak Found	High	High	Not Found	Peak Found	Peak Found	Peak Found
Q9H0G5	Nuclear speckle splicing regulatory protein 1 OS=Homo sapiens OX=9606 GN=NSRP1 PE=1 SV=1	High	24.899	26	5	5	0.313	-1.68	0.119274	0.0159766	684912	2.18952e+06	48.15	20.96	1.04624e+06	291250	839508	558785	2.0008e+06	2.39604e+06	3.04806e+06	1.99826e+06	Peak Found	High	High	High	High	High	High	High
Q8WTV0	Scavenger receptor class B member 1 OS=Homo sapiens OX=9606 GN=SCARB1 PE=1 SV=1	High	23.382	37	3	3	0.409	-1.29	0.120977	0.0162236	2.15747e+06	5.28017e+06	10.26	17.82	2.15216e+06	2.1628e+06	2.55867e+06	2.03471e+06	4.52835e+06	4.94604e+06	6.75746e+06	5.63688e+06	High	High	High	High	High	High	High	High
Q6XQN6	Nicotinate phosphoribosyltransferase OS=Homo sapiens OX=9606 GN=NAPRT PE=1 SV=2	High	95.958	81	10	10	1.635	0.71	0.122033	0.0163842	2.33525e+07	1.42866e+07	13.55	39.27	2.25577e+07	1.85289e+07	2.56791e+07	2.41754e+07	1.22914e+07	1.66058e+07	1.18291e+07	2.59393e+07	High	High	High	High	High	High	High	High
Q9BZI7	Regulator of nonsense transcripts 3B OS=Homo sapiens OX=9606 GN=UPF3B PE=1 SV=1	High	41.934	48	7	7	0.588	-0.77	0.122551	0.0164729	5.65391e+07	9.60928e+07	3.67	9.65	5.62756e+07	6.02976e+07	5.68038e+07	5.55821e+07	9.23708e+07	1.02417e+08	9.99647e+07	8.22055e+07	High	High	High	High	High	High	High	High
O96000	NADH dehydrogenase [ubiquinone] 1 beta subcomplex subunit 10 OS=Homo sapiens OX=9606 GN=NDUFB10 PE=1 SV=3	High	65.927	53	7	7	0.47	-1.09	0.124101	0.0167201	8.9397e+06	1.90358e+07	10.33	6.03	8.77028e+06	9.11239e+06	1.07886e+07	8.76608e+06	1.85058e+07	2.10071e+07	1.85558e+07	1.95283e+07	High	High	High	High	High	High	High	High
P08729	Keratin, type II cytoskeletal 7 OS=Homo sapiens OX=9606 GN=KRT7 PE=1 SV=5	High	311.711	1815	34	27	1.49	0.58	0.124582	0.0168044	1.55093e+09	1.04064e+09	10.79	6.58	1.85803e+09	1.46527e+09	1.57116e+09	1.53096e+09	1.06886e+09	1.01316e+09	1.15995e+09	1.01059e+09	High	High	High	High	High	High	High	High
P15311	Ezrin OS=Homo sapiens OX=9606 GN=EZR PE=1 SV=4	High	325.343	1195	31	19	1.49	0.57	0.12525	0.016914	2.83264e+08	1.90154e+08	8.46	3.24	3.24795e+08	2.69642e+08	2.90207e+08	2.76487e+08	1.8096e+08	1.93271e+08	1.94082e+08	1.87088e+08	High	High	High	High	High	High	High	High
Q9Y4B6	DDB1- and CUL4-associated factor 1 OS=Homo sapiens OX=9606 GN=DCAF1 PE=1 SV=3	High	15.596	6	4	4	0.284	-1.82	0.125484	0.0169653	365965	1.29087e+06	38.31	7.39	471508	284046	598631	276066	1.22498e+06	1.42401e+06	1.35242e+06	1.23212e+06	Peak Found	Peak Found	High	Peak Found	Peak Found	High	Peak Found	Peak Found
Q9H0W8	Protein SMG9 OS=Homo sapiens OX=9606 GN=SMG9 PE=1 SV=1	High	10.576	7	2	2	0.303	-1.72	0.126082	0.0170855	250424	827061	24.88	44.07	299142		209640		862569	1.02657e+06	793015	273066	Peak Found	Not Found	Peak Found	High	Peak Found	High	High	High
Q9NYL4	Peptidyl-prolyl cis-trans isomerase FKBP11 OS=Homo sapiens OX=9606 GN=FKBP11 PE=1 SV=1	High	12.485	19	2	2	0.465	-1.11	0.126082	0.0170753	8.65025e+06	1.86091e+07	8.79	14.4	8.51841e+06	1.01747e+07	8.75482e+06	8.54693e+06	2.17888e+07	2.00144e+07	1.73025e+07	15772726	High	High	Peak Found	High	High	High	High	High
Q9Y3C4	EKC/KEOPS complex subunit TPRKB OS=Homo sapiens OX=9606 GN=TPRKB PE=1 SV=1	High	35.239	32	4	4	0.389	-1.36	0.126502	0.0171622	1.56967e+06	4.03461e+06	33.2	14.51	2.60518e+06	1.64914e+06	1.28549e+06	1.49404e+06	4.27283e+06	3.80968e+06	4.27509e+06	3.08754e+06	High	High	Peak Found	High	High	High	High	High
Q10589	Bone marrow stromal antigen 2 OS=Homo sapiens OX=9606 GN=BST2 PE=1 SV=1	High	22.53	43	2	2	0.416	-1.27	0.127285	0.0172883	4.36446e+06	1.0497e+07	9.87	23.24	4.54894e+06	4.59595e+06	3.68803e+06	4.18746e+06	1.05428e+07	1.04515e+07	1.41113e+07	8.02777e+06	High	High	High	High	High	High	High	High
Q6UX71	Plexin domain-containing protein 2 OS=Homo sapiens OX=9606 GN=PLXDC2 PE=1 SV=1	High	8.587	4	1	1	2.554	1.35	0.128593	0.0174861	1.50182e+06	588038	5.08	23.11	1.55711e+06	1.38427e+06	1.52651e+06	1.47752e+06	435023	611546	565433	768160	High	High	Peak Found	Peak Found	Peak Found	Peak Found	Peak Found	Peak Found
Q96JM3	Chromosome alignment-maintaining phosphoprotein 1 OS=Homo sapiens OX=9606 GN=CHAMP1 PE=1 SV=2	High	59.521	58	8	8	0.437	-1.19	0.129352	0.01765	3.76354e+06	8.60838e+06	26	7.53	3.93869e+06	3.59619e+06	3.44123e+06	5.80004e+06	7.61884e+06	8.40246e+06	8.81935e+06	9.08127e+06	High	High	High	High	High	High	High	High
O43847	Nardilysin OS=Homo sapiens OX=9606 GN=NRDC PE=1 SV=3	High	165.999	213	22	22	1.485	0.57	0.129352	0.0176413	4.85021e+08	3.26596e+08	2.07	5.93	4.68132e+08	4.90156e+08	4.81709e+08	4.88354e+08	3.2451e+08	3.28696e+08	3.01096e+08	3.48083e+08	High	High	High	High	High	High	High	High
P30530	Tyrosine-protein kinase receptor UFO OS=Homo sapiens OX=9606 GN=AXL PE=1 SV=4	High	9.998	3	2	2	1.833	0.87	0.130827	0.0178716	6.08632e+06	3.32021e+06	23.44	33.01	4.87106e+06	5.63795e+06	6.57034e+06	8.32577e+06	3.063e+06	2.97313e+06	3.59902e+06	5677546	High	Peak Found	Peak Found	Peak Found	Peak Found	Peak Found	Peak Found	Peak Found
P17612	cAMP-dependent protein kinase catalytic subunit alpha OS=Homo sapiens OX=9606 GN=PRKACA PE=1 SV=2	High	112.301	136	11	6	0.524	-0.93	0.131089	0.0179279	1.4284e+07	2.7266e+07	12.86	5.05	1.76594e+07	1.44218e+07	1.32943e+07	1.41474e+07	2.84909e+07	2.65614e+07	2.54847e+07	2.79892e+07	High	High	High	High	High	High	High	High
Q15004	PCNA-associated factor OS=Homo sapiens OX=9606 GN=PCLAF PE=1 SV=1	High	34.587	16	3	3	0.296	-1.76	0.131277	0.0179741	359529	1.21634e+06	11.83	11.8	390977	330611			1.2085e+06	1.14209e+06	1.48116e+06	1.22422e+06	Peak Found	Peak Found	Not Found	Not Found	High	High	High	High
Q5VWZ2	Lysophospholipase-like protein 1 OS=Homo sapiens OX=9606 GN=LYPLAL1 PE=1 SV=3	High	3.314	1	1	1	0.303	-1.72	0.131932	0.0180844	413614	1.36615e+06	85.33	57.76	205707	831650				1.36615e+06	1.47589e+06	358024	Peak Found	High	Not Found	Not Found	Not Found	Peak Found	Peak Found	Peak Found
Q9NWT1	p21-activated protein kinase-interacting protein 1 OS=Homo sapiens OX=9606 GN=PAK1IP1 PE=1 SV=2	High	22.716	28	4	4	1.828	0.87	0.133103	0.0182866	6.05053e+06	3.30922e+06	8.79	26.15	5.56048e+06	5.6348e+06	6.49694e+06	6.53787e+06	3.40662e+06	2.7227e+06	3.21461e+06	4883786	High	High	High	High	High	High	Peak Found	High
Q9UHB6	LIM domain and actin-binding protein 1 OS=Homo sapiens OX=9606 GN=LIMA1 PE=1 SV=1	High	136.691	135	16	16	0.51	-0.97	0.133308	0.0183426	1.20985e+07	2.37328e+07	15.65	15.86	1.43488e+07	1.18893e+07	1.23113e+07	9.74143e+06	2.36985e+07	2.37672e+07	3.13995e+07	2.27353e+07	High	High	High	High	High	High	High	High
Q6NTF9	Rhomboid domain-containing protein 2 OS=Homo sapiens OX=9606 GN=RHBDD2 PE=1 SV=2	High	10.758	8	1	1	0.293	-1.77	0.133725	0.0184348	322206	1.0984e+06	14.79	9.36	295211	311392	407963	333396	1.13049e+06	917231	1.07338e+06	1.124e+06	High	Peak Found	Peak Found	Peak Found	High	High	High	Peak Found
Q9NR12	PDZ and LIM domain protein 7 OS=Homo sapiens OX=9606 GN=PDLIM7 PE=1 SV=1	High	82.402	117	9	9	1.557	0.64	0.134113	0.0185091	3.43682e+07	2.20715e+07	4.45	18.94	3.4659e+07	3.66732e+07	3.40799e+07	3.30041e+07	2.50517e+07	1.84958e+07	2.72962e+07	1.94458e+07	High	High	High	High	High	High	High	High
Q9H008	Phospholysine phosphohistidine inorganic pyrophosphate phosphatase OS=Homo sapiens OX=9606 GN=LHPP PE=1 SV=2	High	13.679	3	2	2	2.211	1.14	0.13592	0.0187798	575562	260332	72.62	22.72	514330	352637	1.61242e+06	644083	306140	221378			High	Peak Found	High	Peak Found	Peak Found	Peak Found	Not Found	Not Found
Q6UX53	Methyltransferase-like protein 7B OS=Homo sapiens OX=9606 GN=METTL7B PE=1 SV=2	High	3.672	2	1	1	2.165	1.11	0.136238	0.0188451	400686	185065	74.15			266491	1.06672e+06	400686	185065				Not Found	Peak Found	High	Peak Found	Peak Found	Not Found	Not Found	Not Found
Q5R3I4	Tetratricopeptide repeat protein 38 OS=Homo sapiens OX=9606 GN=TTC38 PE=1 SV=1	High	32.766	27	4	4	0.401	-1.32	0.142357	0.0197804	1.61014e+06	4.01792e+06	32.09	12.89	1.45056e+06	1.10536e+06	2.36966e+06	1.78727e+06	3.85645e+06	4.18614e+06	3.22564e+06	4.37387e+06	Peak Found	Peak Found	Peak Found	Peak Found	High	High	High	High
Q92598	Heat shock protein 105 kDa OS=Homo sapiens OX=9606 GN=HSPH1 PE=1 SV=1	High	381.329	556	31	29	0.584	-0.78	0.142878	0.0198752	1.05459e+08	1.80523e+08	6.87	2.4	1.04664e+08	9.96093e+07	1.1705e+08	1.0626e+08	1.80181e+08	1.75694e+08	1.86262e+08	1.80865e+08	High	High	High	High	High	High	High	High
P27144	Adenylate kinase 4, mitochondrial OS=Homo sapiens OX=9606 GN=AK4 PE=1 SV=1	High	73.461	102	9	9	1.573	0.65	0.143828	0.0200748	3.296e+07	2.09585e+07	9.89	18.56	2.91243e+07	3.07253e+07	3.54468e+07	3.53572e+07	2.39699e+07	2.43991e+07	1.83254e+07	1.68095e+07	High	High	High	High	High	High	High	High
Q14643	Inositol 1,4,5-trisphosphate receptor type 1 OS=Homo sapiens OX=9606 GN=ITPR1 PE=1 SV=3	High	31.504	27	7	5	0.305	-1.71	0.143828	0.020053	575554	1.88945e+06	38.56	21.73	636317	337108	520593	884883	1.85938e+06	1.8736e+06	2.7951e+06	1.90543e+06	Peak Found	Peak Found	Peak Found	High	High	High	High	High
Q15274	Nicotinate-nucleotide pyrophosphorylase [carboxylating] OS=Homo sapiens OX=9606 GN=QPRT PE=1 SV=3	High	8.749	9	2	2	0.328	-1.61	0.143828	0.0200498	790778	2.4082e+06	2.78	24.54	800774	780906	807702	759091	3.23499e+06	1.95413e+06	2.82643e+06	2.05185e+06	High	High	Peak Found	High	Peak Found	Peak Found	High	High
P42330	Aldo-keto reductase family 1 member C3 OS=Homo sapiens OX=9606 GN=AKR1C3 PE=1 SV=4	High	209.451	491	17	13	1.471	0.56	0.143863	0.0201021	2.62866e+08	1.78721e+08	22.85	3.42	1.6291e+08	2.474e+08	2.81424e+08	2.79299e+08	1.76112e+08	1.78414e+08	1.79029e+08	1.89965e+08	High	High	High	High	High	High	High	High
Q9BRX5	DNA replication complex GINS protein PSF3 OS=Homo sapiens OX=9606 GN=GINS3 PE=1 SV=1	High	37.802	32	4	4	0.367	-1.45	0.144329	0.0201899	1.23911e+06	3.37959e+06	29.45	32.35	1.93216e+06	1.09359e+06	1.40399e+06	1.05961e+06	4.2772e+06	3.03306e+06	1.86473e+06	3.76572e+06	High	High	High	High	High	High	High	High
Q8NF37	Lysophosphatidylcholine acyltransferase 1 OS=Homo sapiens OX=9606 GN=LPCAT1 PE=1 SV=2	High	67.219	72	9	9	0.537	-0.9	0.145074	0.0203167	1.42128e+07	2.64764e+07	10.47	9.47	1.67633e+07	1.31879e+07	1.43365e+07	1.40902e+07	2.8292e+07	2.47774e+07	2.41995e+07	2.92755e+07	High	High	High	High	High	High	High	High
P21926	CD9 antigen OS=Homo sapiens OX=9606 GN=CD9 PE=1 SV=4	High	4.881	7	2	2	0.319	-1.65	0.145089	0.0203414	676089	2.1215e+06	32.08	16.3	1.11542e+06	612170	581529	746682	2.23777e+06	2.01126e+06	2.29243e+06	1.56609e+06	Peak Found	Peak Found	Peak Found	High	High	High	Peak Found	Peak Found
P46940	Ras GTPase-activating-like protein IQGAP1 OS=Homo sapiens OX=9606 GN=IQGAP1 PE=1 SV=1	High	913.244	1848	79	77	1.469	0.56	0.145237	0.0203849	6.66544e+08	4.53652e+08	8.24	4.25	7.44911e+08	6.14377e+08	6.83223e+08	6.50273e+08	4.48393e+08	4.33021e+08	4.58974e+08	4.79102e+08	High	High	High	High	High	High	High	High
Q9UPN3	Microtubule-actin cross-linking factor 1, isoforms 1/2/3/5 OS=Homo sapiens OX=9606 GN=MACF1 PE=1 SV=4	High	208.475	122	34	32	1.514	0.6	0.145502	0.0204449	5.56394e+07	3.67465e+07	7.04	8.17	5.31828e+07	5.25101e+07	6.06938e+07	5.82096e+07	3.84577e+07	3.97602e+07	3.51114e+07	3.32491e+07	High	High	High	High	High	High	High	High
O60343	TBC1 domain family member 4 OS=Homo sapiens OX=9606 GN=TBC1D4 PE=1 SV=2	High	75.214	57	9	9	0.445	-1.17	0.145642	0.020499	3.779e+06	8.49879e+06	28.78	11.42	5.00501e+06	3.46282e+06	4.12406e+06	2.44128e+06	8.99862e+06	9.24387e+06	7.16253e+06	8.02672e+06	High	High	High	High	High	High	High	High
Q16513	Serine/threonine-protein kinase N2 OS=Homo sapiens OX=9606 GN=PKN2 PE=1 SV=1	High	111.814	97	15	15	1.431	0.52	0.145642	0.0205101	7.46662e+07	5.21695e+07	2.9	11.75	7.64468e+07	7.40686e+07	7.52687e+07	7.14148e+07	4.92062e+07	4.72842e+07	5.53111e+07	6.10663e+07	High	High	High	High	High	High	High	High
Q96PE3	Inositol polyphosphate-4-phosphatase type I A OS=Homo sapiens OX=9606 GN=INPP4A PE=1 SV=1	High	4.132	1	1	1	2.512	1.33	0.148062	0.0208741	1.4448e+06	575101		64.36			1.4448e+06		939768			351939	Not Found	Not Found	Peak Found	Not Found	High	Not Found	Not Found	Peak Found
O75616	GTPase Era, mitochondrial OS=Homo sapiens OX=9606 GN=ERAL1 PE=1 SV=2	High	38.704	52	4	4	0.445	-1.17	0.149362	0.0210806	2.74194e+06	6.15639e+06	25.17	15.58	3.57861e+06	3.25185e+06	2.31198e+06	2.12168e+06	6.61467e+06	4.91318e+06	7.03819e+06	5.72987e+06	High	High	High	High	High	High	High	High
Q969T9	WW domain-binding protein 2 OS=Homo sapiens OX=9606 GN=WBP2 PE=1 SV=1	High	7.622	7	2	2	0.335	-1.58	0.150608	0.0213035	823981	2.45742e+06	23.67	21.06	911185	1.11801e+06	745122	656713	2.75198e+06	2.66337e+06	2.2674e+06	1.67081e+06	High	Peak Found	Peak Found	Peak Found	High	Peak Found	High	High
O43920	NADH dehydrogenase [ubiquinone] iron-sulfur protein 5 OS=Homo sapiens OX=9606 GN=NDUFS5 PE=1 SV=3	High	4.332	2	2	2	0.427	-1.23	0.151976	0.0215683	1.87831e+06	4.40186e+06	16.78	22.06	1.82722e+06	1.96448e+06	1.93082e+06	1.32771e+06	4.68443e+06	4.13634e+06	3.64057e+06	6.00326e+06	Peak Found	Peak Found	Peak Found	Peak Found	Peak Found	Peak Found	Peak Found	High
Q9UH99	SUN domain-containing protein 2 OS=Homo sapiens OX=9606 GN=SUN2 PE=1 SV=3	High	120.604	72	12	12	1.655	0.73	0.15262	0.0216836	1.81504e+07	1.09648e+07	8.39	13.94	1.81551e+07	1.61788e+07	1.98926e+07	1.81457e+07	1.09161e+07	1.10137e+07	8.51622e+06	1.19966e+07	High	High	High	High	High	High	High	High
P05787	Keratin, type II cytoskeletal 8 OS=Homo sapiens OX=9606 GN=KRT8 PE=1 SV=7	High	552.866	3875	41	33	0.59	-0.76	0.158224	0.0225292	2.06549e+09	3.50259e+09	21.35	6.53	3.00882e+09	2.13487e+09	1.99395e+09	1.99837e+09	3.61093e+09	3.3975e+09	3.68808e+09	3.18491e+09	High	High	High	High	High	High	High	High
P22307	Sterol carrier protein 2 OS=Homo sapiens OX=9606 GN=SCP2 PE=1 SV=2	High	71.478	124	8	8	1.507	0.59	0.161168	0.0229736	4.25172e+07	2.82191e+07	9.13	11.53	4.09157e+07	4.41814e+07	3.65378e+07	4.48432e+07	2.72888e+07	2.43896e+07	2.91811e+07	3.21421e+07	High	High	High	High	High	High	High	High
Q9Y673	Dolichyl-phosphate beta-glucosyltransferase OS=Homo sapiens OX=9606 GN=ALG5 PE=1 SV=1	High	39.644	31	5	5	0.391	-1.36	0.161579	0.0230574	1.47623e+06	3.77833e+06	32.18	5.7	1.50068e+06	1.45217e+06	1.06069e+06	2.26869e+06	3.9664e+06	3.48367e+06	3.68531e+06	3.87369e+06	High	High	Peak Found	Peak Found	High	High	High	High
Q96EY8	Corrinoid adenosyltransferase OS=Homo sapiens OX=9606 GN=MMAB PE=1 SV=1	High	30.138	24	3	3	0.365	-1.46	0.162522	0.0232174	1.19789e+06	3.28628e+06	37.24	9.87	1.87036e+06	754495	1.31099e+06	1.09454e+06	3.0466e+06	3.80112e+06	3.17439e+06	3.40212e+06	High	High	High	High	High	High	High	High
Q99426	Tubulin-folding cofactor B OS=Homo sapiens OX=9606 GN=TBCB PE=1 SV=2	High	16.15	39	3	3	0.55	-0.86	0.162781	0.0232799	2.65096e+07	4.82419e+07	4.39	17.12	2.70262e+07	2.63509e+07	2.44582e+07	2.66692e+07	5.55351e+07	5.31222e+07	4.38099e+07	38031366	High	High	High	High	High	High	High	High
Q9NYU2	UDP-glucose:glycoprotein glucosyltransferase 1 OS=Homo sapiens OX=9606 GN=UGGT1 PE=1 SV=3	High	259.881	286	30	28	0.574	-0.8	0.164161	0.0235265	3.7648e+07	6.55656e+07	2.82	11.8	3.83795e+07	3.61376e+07	3.70729e+07	3.8232e+07	6.1723e+07	6.96474e+07	5.82206e+07	7.55753e+07	High	High	High	High	High	High	High	High
Q96I24	Far upstream element-binding protein 3 OS=Homo sapiens OX=9606 GN=FUBP3 PE=1 SV=2	High	200.028	317	20	18	0.606	-0.72	0.164988	0.0236987	6.72946e+07	1.11024e+08	5.96	10.52	7.10453e+07	6.76392e+07	6.69516e+07	6.14312e+07	1.21138e+08	1.13788e+08	1.08326e+08	9.39575e+07	High	High	High	High	High	High	High	High
O75794	Cell division cycle protein 123 homolog OS=Homo sapiens OX=9606 GN=CDC123 PE=1 SV=1	High	57.489	44	7	7	1.601	0.68	0.166827	0.0239888	1.87699e+07	1.17261e+07	14.95	9.25	1.549e+07	2.07763e+07	1.69572e+07	2.10549e+07	1.14582e+07	1.12354e+07	1.37078e+07	1.20001e+07	High	High	High	High	High	High	High	High
P51970	NADH dehydrogenase [ubiquinone] 1 alpha subcomplex subunit 8 OS=Homo sapiens OX=9606 GN=NDUFA8 PE=1 SV=3	High	69.492	46	6	6	0.543	-0.88	0.167828	0.0241591	1.48237e+07	2.73002e+07	8.9	14.17	1.43123e+07	1.27667e+07	1.56127e+07	1.53533e+07	2.91754e+07	2.4417e+07	2.55455e+07	33226186	High	High	High	High	High	High	High	High
Q6WCQ1	Myosin phosphatase Rho-interacting protein OS=Homo sapiens OX=9606 GN=MPRIP PE=1 SV=3	High	109.733	61	12	12	1.629	0.7	0.168551	0.0242894	1.79341e+07	1.1011e+07	8.73	10.78	1.84787e+07	1.51673e+07	1.8235e+07	1.76381e+07	1.08132e+07	1.17922e+07	9.10248e+06	1.12124e+07	High	High	High	High	High	High	High	High
Q9H0H5	Rac GTPase-activating protein 1 OS=Homo sapiens OX=9606 GN=RACGAP1 PE=1 SV=1	High	36.91	22	3	3	0.319	-1.65	0.169259	0.0246296	481954	1.50936e+06	71.21	21.03	1.51564e+06	465746	498727	452266	1.49125e+06	1.37686e+06	2.14044e+06	1.52769e+06	High	High	High	Peak Found	High	High	High	High
P20810	Calpastatin OS=Homo sapiens OX=9606 GN=CAST PE=1 SV=4	High	345.004	403	22	22	1.401	0.49	0.169398	0.0246763	8.87571e+07	6.33457e+07	10.02	13.62	8.4128e+07	7.87412e+07	9.83244e+07	9.3641e+07	5.36846e+07	6.61222e+07	6.06857e+07	7.42041e+07	High	High	High	High	High	High	High	High
Q9Y3E0	Vesicle transport protein GOT1B OS=Homo sapiens OX=9606 GN=GOLT1B PE=1 SV=1	High	25.78	57	2	2	1.774	0.83	0.169842	0.0247675	7.62149e+06	4.29673e+06	20.19	8.69	6.02614e+06	7.04206e+06	9.64862e+06	8.24859e+06	3.90304e+06	4.04759e+06	4.65842e+06	4.56119e+06	High	High	High	High	High	High	High	High
Q13049	E3 ubiquitin-protein ligase TRIM32 OS=Homo sapiens OX=9606 GN=TRIM32 PE=1 SV=2	High	19.858	7	3	3	0.344	-1.54	0.179926	0.0263224	820184	2.38611e+06	72.62	45.84	1.96271e+06	1.54607e+06	435104	403927	2.46275e+06	2.31185e+06	3.01538e+06	737917	High	Peak Found	Peak Found	Peak Found	High	High	High	Peak Found
Q9Y3D9	28S ribosomal protein S23, mitochondrial OS=Homo sapiens OX=9606 GN=MRPS23 PE=1 SV=2	High	36.503	57	6	6	0.52	-0.94	0.181321	0.0265549	1.14599e+07	2.20172e+07	10.98	4.68	1.1777e+07	1.11513e+07	1.18357e+07	9.25168e+06	2.24721e+07	2.15714e+07	2.07099e+07	2.30501e+07	High	High	High	High	High	High	High	High
P52564	Dual specificity mitogen-activated protein kinase kinase 6 OS=Homo sapiens OX=9606 GN=MAP2K6 PE=1 SV=1	High	38.203	34	6	5	0.458	-1.13	0.182473	0.0267521	4.08195e+06	8.92157e+06	34.45	17.83	3.37361e+06	2.34526e+06	5.28147e+06	4.93901e+06	6.28904e+06	9.5736e+06	9.37074e+06	8.49394e+06	High	High	High	Peak Found	High	High	High	High
P48147	Prolyl endopeptidase OS=Homo sapiens OX=9606 GN=PREP PE=1 SV=2	High	111.65	97	11	11	1.462	0.55	0.184658	0.0271302	5.80819e+07	3.97283e+07	3.96	7.88	5.75287e+07	5.46187e+07	5.99969e+07	5.86405e+07	3.92883e+07	4.01731e+07	3.8753e+07	4.57603e+07	High	High	High	High	High	High	High	High
Q9H9B4	Sideroflexin-1 OS=Homo sapiens OX=9606 GN=SFXN1 PE=1 SV=4	High	153.287	220	11	10	0.601	-0.73	0.185236	0.027244	4.76563e+07	7.93061e+07	2.03	5.32	4.75188e+07	4.63185e+07	4.86497e+07	4.77942e+07	8.3398e+07	8.27092e+07	7.54933e+07	7.6043e+07	High	High	High	High	High	High	High	High
P16083	Ribosyldihydronicotinamide dehydrogenase [quinone] OS=Homo sapiens OX=9606 GN=NQO2 PE=1 SV=5	High	32.51	29	3	3	0.48	-1.06	0.185812	0.0273578	8.21687e+06	1.71132e+07	7.05	21	8.94536e+06	8.06047e+06	8.37632e+06	7.56007e+06	1.69742e+07	2.19008e+07	1.72534e+07	1.30275e+07	High	Peak Found	High	High	High	High	High	High
P00558	Phosphoglycerate kinase 1 OS=Homo sapiens OX=9606 GN=PGK1 PE=1 SV=3	High	428.308	1574	29	24	1.436	0.52	0.186222	0.0274473	1.76091e+09	1.22592e+09	7.95	4.86	1.55878e+09	1.74995e+09	1.77193e+09	1.89406e+09	1.23001e+09	1.22185e+09	1.2089e+09	1.34061e+09	High	High	High	High	High	High	High	High
P32320	Cytidine deaminase OS=Homo sapiens OX=9606 GN=CDA PE=1 SV=2	High	29.25	12	3	3	1.853	0.89	0.186444	0.0275135	3.92804e+06	2.11982e+06	32.82	32.53	6.20987e+06	4.38824e+06	3.01296e+06	3.51611e+06	1.97976e+06	1.38533e+06	3.0918e+06	2.26979e+06	High	Peak Found	High	High	Peak Found	Peak Found	Peak Found	Peak Found
O75436	Vacuolar protein sorting-associated protein 26A OS=Homo sapiens OX=9606 GN=VPS26A PE=1 SV=2	High	100.983	110	10	10	1.431	0.52	0.186444	0.0275382	1.26719e+08	8.85466e+07	5.58	23.05	1.33485e+08	1.20613e+08	1.32663e+08	1.21041e+08	8.12834e+07	9.06958e+07	8.64483e+07	130277626	High	High	High	High	High	High	High	High
P10644	cAMP-dependent protein kinase type I-alpha regulatory subunit OS=Homo sapiens OX=9606 GN=PRKAR1A PE=1 SV=1	High	124.928	179	13	11	0.562	-0.83	0.187812	0.0277989	2.6564e+07	4.72829e+07	17.96	7.87	3.49431e+07	2.3725e+07	2.8257e+07	2.49724e+07	4.95085e+07	4.51574e+07	5.28973e+07	4.50214e+07	High	High	High	High	High	High	High	High
Q8IVM0	Coiled-coil domain-containing protein 50 OS=Homo sapiens OX=9606 GN=CCDC50 PE=1 SV=1	High	31.243	36	5	5	1.635	0.71	0.189003	0.0280344	1.76229e+07	1.07769e+07	10.76	15.63	1.80974e+07	2.04598e+07	1.59011e+07	1.71609e+07	1.06205e+07	1.09355e+07	1.30514e+07	8.90705e+06	High	High	High	High	High	High	High	High
Q93009	Ubiquitin carboxyl-terminal hydrolase 7 OS=Homo sapiens OX=9606 GN=USP7 PE=1 SV=2	High	196.906	292	23	23	1.393	0.48	0.189746	0.0282073	1.05677e+08	7.58554e+07	10.36	6.39	1.24342e+08	9.7972e+07	1.06371e+08	1.04988e+08	7.45061e+07	7.81354e+07	7.72291e+07	6.764e+07	High	High	High	High	High	High	High	High
P30837	Aldehyde dehydrogenase X, mitochondrial OS=Homo sapiens OX=9606 GN=ALDH1B1 PE=1 SV=3	High	177.373	159	14	13	0.571	-0.81	0.189746	0.0281933	2.81993e+07	4.94199e+07	9.93	3.5	3.1086e+07	2.4372e+07	2.86237e+07	2.77812e+07	5.02078e+07	4.81008e+07	4.86443e+07	5.19673e+07	High	High	High	High	High	High	High	High
Q14847	LIM and SH3 domain protein 1 OS=Homo sapiens OX=9606 GN=LASP1 PE=1 SV=2	High	106.485	203	10	10	1.453	0.54	0.189746	0.0283087	6.6809e+07	4.59725e+07	14.08	7.1	8.60254e+07	6.47183e+07	6.71633e+07	6.64566e+07	4.45447e+07	4.69966e+07	5.18368e+07	4.49707e+07	High	High	High	High	High	High	High	High
Q01629	Interferon-induced transmembrane protein 2 OS=Homo sapiens OX=9606 GN=IFITM2 PE=1 SV=2	High	15.2	24	1	1	0.393	-1.35	0.189746	0.0283522	1.3931e+06	3.54878e+06	27.15	14.33	1.76784e+06	1.67676e+06	996757	1.15742e+06	2.96921e+06	4.02755e+06	3.88211e+06	3.24407e+06	High	High	High	High	High	High	High	High
Q9Y617	Phosphoserine aminotransferase OS=Homo sapiens OX=9606 GN=PSAT1 PE=1 SV=2	High	162.216	413	20	20	1.432	0.52	0.190096	0.0284341	2.7581e+08	1.92544e+08	4.28	8.28	2.70521e+08	2.58602e+08	2.84561e+08	2.81202e+08	1.93328e+08	1.91764e+08	1.73226e+08	2.12288e+08	High	High	High	High	High	High	High	High
Q14165	Malectin OS=Homo sapiens OX=9606 GN=MLEC PE=1 SV=1	High	75.839	121	9	9	1.58	0.66	0.190141	0.0284706	1.83067e+07	1.15849e+07	5.64	12.42	1.81742e+07	1.71247e+07	1.96442e+07	1.84402e+07	1.08891e+07	1.15922e+07	1.15776e+07	1.42828e+07	High	High	High	High	High	High	High	High
P08133	Annexin A6 OS=Homo sapiens OX=9606 GN=ANXA6 PE=1 SV=3	High	394.868	782	36	36	0.601	-0.74	0.190699	0.0285839	1.49803e+08	2.49427e+08	8.22	4	1.61851e+08	1.35235e+08	1.56874e+08	1.4305e+08	2.47829e+08	2.36345e+08	2.60475e+08	2.51036e+08	High	High	High	High	High	High	High	High
P48634	Protein PRRC2A OS=Homo sapiens OX=9606 GN=PRRC2A PE=1 SV=3	High	78.323	69	14	14	1.579	0.66	0.194281	0.0291513	2.26237e+07	1.43255e+07	10.88	3.08	1.97448e+07	2.57757e+07	2.24416e+07	2.28072e+07	1.37506e+07	1.48183e+07	1.44014e+07	1.42499e+07	High	High	High	High	High	High	High	High
Q9H6S0	3'-5' RNA helicase YTHDC2 OS=Homo sapiens OX=9606 GN=YTHDC2 PE=1 SV=2	High	72.422	35	11	11	1.741	0.8	0.194309	0.0292162	1.34433e+07	7.72059e+06	23.39	25.91	8.58718e+06	1.3799e+07	1.56232e+07	1.30968e+07	7.69378e+06	8.21411e+06	4.29511e+06	7.74749e+06	Peak Found	High	High	High	High	High	High	High
P04179	Superoxide dismutase [Mn], mitochondrial OS=Homo sapiens OX=9606 GN=SOD2 PE=1 SV=3	High	52.668	82	5	5	1.497	0.58	0.194682	0.0293027	3.38496e+07	2.26102e+07	11.67	12.85	3.16442e+07	2.82822e+07	3.62198e+07	3.62087e+07	2.24304e+07	2.27914e+07	2.03857e+07	2.74589e+07	High	High	High	High	High	High	High	High
Q16555	Dihydropyrimidinase-related protein 2 OS=Homo sapiens OX=9606 GN=DPYSL2 PE=1 SV=1	High	282.323	454	23	19	1.428	0.51	0.195951	0.0295243	2.26241e+08	1.58405e+08	7.12	2.79	2.23912e+08	2.28595e+08	2.40529e+08	2.02369e+08	1.61625e+08	1.52556e+08	1.55659e+08	1.61201e+08	High	High	High	High	High	High	High	High
P62312	U6 snRNA-associated Sm-like protein LSm6 OS=Homo sapiens OX=9606 GN=LSM6 PE=1 SV=1	High	13.517	21	4	4	0.449	-1.15	0.198067	0.0299016	4.24155e+06	9.43793e+06	19.78	37.18	4.90102e+06	4.98361e+06	3.35397e+06	3.67081e+06	1.27019e+07	7.46913e+06	1.19257e+07	5.45718e+06	High	High	High	High	High	High	High	High
Q14353	Guanidinoacetate N-methyltransferase OS=Homo sapiens OX=9606 GN=GAMT PE=1 SV=1	High	14.262	2	1	1	0.33	-1.6	0.198067	0.0299352	560766	1.70052e+06	43.67	20.55	771654	407513			1.19463e+06	1.85548e+06	1.5585e+06	1936516	Peak Found	Peak Found	Not Found	Not Found	High	Peak Found	Peak Found	Peak Found
Q9BV44	THUMP domain-containing protein 3 OS=Homo sapiens OX=9606 GN=THUMPD3 PE=1 SV=1	High	30.371	23	4	4	0.44	-1.18	0.19817	0.0299825	2.26058e+06	5.13806e+06	35.92	9.52	3.04277e+06	2.31738e+06	1.14465e+06	2.20518e+06	5.16185e+06	5.11438e+06	5.35827e+06	4287176	High	High	High	Peak Found	High	High	High	High
Q96K37	Solute carrier family 35 member E1 OS=Homo sapiens OX=9606 GN=SLC35E1 PE=1 SV=2	High	30.956	11	3	3	0.341	-1.55	0.198351	0.030072	718370	2.10838e+06	19.19	59.39	579363	718370		854686	2.37289e+06	1.87336e+06	5.43072e+06	1.86415e+06	High	High	High	Peak Found	High	Peak Found	Peak Found	High
P17655	Calpain-2 catalytic subunit OS=Homo sapiens OX=9606 GN=CAPN2 PE=1 SV=6	High	184.372	232	19	19	1.491	0.58	0.198477	0.0301222	5.33406e+07	3.57684e+07	5.11	12.17	5.27234e+07	4.8977e+07	5.39652e+07	5.5213e+07	3.34181e+07	3.64281e+07	3.51205e+07	4.36907e+07	High	High	High	High	High	High	High	High
Q8TBB5	Kelch domain-containing protein 4 OS=Homo sapiens OX=9606 GN=KLHDC4 PE=1 SV=1	High	9.597	7	3	3	1.801	0.85	0.201416	0.0306626	4.51488e+06	2.50688e+06	31.71	2.62	5.48077e+06	2.41586e+06	4.97634e+06	4.09622e+06	2.50738e+06	2.50638e+06	2.54947e+06	2.39684e+06	High	Peak Found	High	Peak Found	High	High	High	Peak Found
Q8N5M9	Protein jagunal homolog 1 OS=Homo sapiens OX=9606 GN=JAGN1 PE=1 SV=1	High	15.823	27	2	2	0.456	-1.13	0.201416	0.0306417	2.87661e+06	6.30613e+06	12.84	6.01	3.11301e+06	2.63173e+06	2.65817e+06	3.41831e+06	6.86185e+06	6.02517e+06	6.11783e+06	6.50023e+06	High	High	High	High	High	High	High	High
P21912	Succinate dehydrogenase [ubiquinone] iron-sulfur subunit, mitochondrial OS=Homo sapiens OX=9606 GN=SDHB PE=1 SV=3	High	40.313	41	5	5	0.451	-1.15	0.201812	0.0307543	5.01958e+06	1.11264e+07	21.68	37.61	5.28933e+06	6.65612e+06	3.99172e+06	4.76358e+06	1.89918e+07	1.08132e+07	8.16786e+06	1.14487e+07	High	High	High	High	High	High	High	High
Q8N0Z6	Tetratricopeptide repeat protein 5 OS=Homo sapiens OX=9606 GN=TTC5 PE=1 SV=2	High	10.065	2	2	2	0.325	-1.62	0.201958	0.0308082	312804	961275	11.12	73.65	338444			289106		539622		1.7124e+06	High	Not Found	Not Found	Peak Found	Not Found	Peak Found	Not Found	High
Q5T1M5	FK506-binding protein 15 OS=Homo sapiens OX=9606 GN=FKBP15 PE=1 SV=2	High	45.723	41	6	6	0.458	-1.13	0.202359	0.030901	2.69957e+06	5.89816e+06	17.78	5.99	3.50526e+06	2.46959e+06	2.95096e+06	2.42578e+06	6.30999e+06	5.58403e+06	6.13993e+06	5.6659e+06	High	High	High	Peak Found	High	High	High	High
Q15643	Thyroid receptor-interacting protein 11 OS=Homo sapiens OX=9606 GN=TRIP11 PE=1 SV=3	High	9.396	6	4	4	1.422	0.51	0.203361	0.0311075	1.27099e+09	8.93568e+08	4.3	16.54	1.24697e+09	1.191e+09	1.29548e+09	1.31133e+09	9.82172e+08	7.71729e+08	8.12957e+08	1.09796e+09	High	High	Peak Found	Peak Found	Peak Found	High	High	Peak Found
Q9Y324	rRNA-processing protein FCF1 homolog OS=Homo sapiens OX=9606 GN=FCF1 PE=1 SV=1	High	8.915	6	2	2	0.328	-1.61	0.203361	0.0311176	612579	1.86563e+06	20.02	17.64	830879	602289	623044	529241	2.12494e+06	1.85006e+06	1.88132e+06	1.3645e+06	Peak Found	High	High	Peak Found	Peak Found	Peak Found	High	Peak Found
P07686	Beta-hexosaminidase subunit beta OS=Homo sapiens OX=9606 GN=HEXB PE=1 SV=3	High	85.373	149	13	12	0.605	-0.73	0.203576	0.0312141	1.65121e+08	2.73039e+08	7.38	7.95	1.85261e+08	1.6423e+08	1.5597e+08	1.66017e+08	2.68582e+08	2.50178e+08	2.7757e+08	3.02708e+08	High	High	High	High	High	High	High	High
Q96HE7	ERO1-like protein alpha OS=Homo sapiens OX=9606 GN=ERO1A PE=1 SV=2	High	127.138	173	11	11	1.501	0.59	0.203655	0.031258	3.05849e+07	2.03755e+07	5.33	21.77	2.91243e+07	3.07284e+07	3.30743e+07	3.04421e+07	2.17988e+07	2.53168e+07	1.90451e+07	1.48801e+07	High	High	High	High	High	High	High	High
O43286	Beta-1,4-galactosyltransferase 5 OS=Homo sapiens OX=9606 GN=B4GALT5 PE=1 SV=1	High	8.193	32	2	1	0.353	-1.5	0.204984	0.0315168	110660	313442		4.59				110660	303429	323785			High	High	High	High	High	High	High	High
Q96CB8	Integrator complex subunit 12 OS=Homo sapiens OX=9606 GN=INTS12 PE=1 SV=1	High	17.354	18	3	3	0.321	-1.64	0.204984	0.0315582	281119	876694	70.46	34.75	485753		162692		1.24391e+06	824722	505497	931941	High	High	Peak Found	Not Found	High	High	High	High
O60306	RNA helicase aquarius OS=Homo sapiens OX=9606 GN=AQR PE=1 SV=4	High	147.516	148	18	18	1.467	0.55	0.204984	0.0315542	4.03991e+07	2.75403e+07	7.34	15.07	3.68245e+07	3.93327e+07	4.37439e+07	4.14943e+07	2.91554e+07	2.43877e+07	2.60147e+07	3.41165e+07	High	High	High	High	High	High	High	High
Q16270	Insulin-like growth factor-binding protein 7 OS=Homo sapiens OX=9606 GN=IGFBP7 PE=1 SV=1	High	31.778	31	3	3	1.917	0.94	0.205455	0.0316629	3.49254e+06	1.82197e+06	37.13	7.26	6.48821e+06	3.38427e+06	3.22291e+06	3.60428e+06	1.85785e+06	1.93419e+06	1.78679e+06	1.62756e+06	High	High	High	High	Peak Found	High	High	High
Q9H8H2	Probable ATP-dependent RNA helicase DDX31 OS=Homo sapiens OX=9606 GN=DDX31 PE=1 SV=2	High	26.961	11	4	4	0.569	-0.81	0.206797	0.031902	1.74512e+07	3.06678e+07	15.47	15.92	2.2308e+07	1.70867e+07	1.78235e+07	1.58173e+07	3.11372e+07	2.65582e+07	3.02055e+07	3.85557e+07	Peak Found	Peak Found	High	High	Peak Found	High	High	High
Q96FZ2	Abasic site processing protein HMCES OS=Homo sapiens OX=9606 GN=HMCES PE=1 SV=1	High	7.865	3	2	2	0.321	-1.64	0.207081	0.0319782	382052	1.19061e+06	15.35	35.48	478475	344429	408979	356897	1.95918e+06	897390	1.06661e+06	1.32902e+06	Peak Found	Peak Found	Peak Found	Peak Found	Peak Found	Peak Found	High	High
O95292	Vesicle-associated membrane protein-associated protein B/C OS=Homo sapiens OX=9606 GN=VAPB PE=1 SV=3	High	103.12	101	8	7	0.575	-0.8	0.211973	0.0327668	1.76353e+07	3.06582e+07	4.79	8.8	1.77846e+07	1.74872e+07	1.91362e+07	1.71987e+07	3.02256e+07	3.20559e+07	3.1097e+07	2.60866e+07	High	High	High	High	High	High	High	High
Q16698	2,4-dienoyl-CoA reductase [(3E)-enoyl-CoA-producing], mitochondrial OS=Homo sapiens OX=9606 GN=DECR1 PE=1 SV=1	High	53.365	51	6	6	0.541	-0.89	0.21238	0.0328629	1.20331e+07	2.22438e+07	17.52	8.54	1.57914e+07	1.28378e+07	1.12788e+07	1.08965e+07	2.28371e+07	2.26578e+07	1.8867e+07	2.18373e+07	High	High	High	High	High	High	High	High
Q9H254	Spectrin beta chain, non-erythrocytic 4 OS=Homo sapiens OX=9606 GN=SPTBN4 PE=1 SV=2	High	15.307	61	2	1	2.161	1.11	0.212532	0.0329833	2.36375e+06	1.0939e+06	11.9	44.62	2.88221e+06	2.2707e+06	2.24957e+06	2.46061e+06	1.22497e+06	711368	976853	1.97877e+06	High	High	High	High	High	Peak Found	Peak Found	High
Q9NP61	ADP-ribosylation factor GTPase-activating protein 3 OS=Homo sapiens OX=9606 GN=ARFGAP3 PE=1 SV=1	High	27.643	34	5	4	2.024	1.02	0.212532	0.0329859	2.56432e+06	1.26673e+06	4.79	29.43	2.42373e+06	2.51343e+06	2.70635e+06	2.61625e+06	1.207e+06	1.17233e+06	1.32941e+06	2.07676e+06	High	High	Peak Found	High	High	Peak Found	High	High
O43795	Unconventional myosin-Ib OS=Homo sapiens OX=9606 GN=MYO1B PE=1 SV=3	High	116.32	73	16	14	1.548	0.63	0.212532	0.0329527	2.26227e+07	1.46145e+07	5.51	10.68	2.23447e+07	2.30674e+07	2.29043e+07	2.04073e+07	1.65098e+07	1.33471e+07	1.35582e+07	1.57531e+07	High	High	High	High	High	Peak Found	High	High
Q5JTY5	COBW domain-containing protein 3 OS=Homo sapiens OX=9606 GN=CBWD3 PE=1 SV=1	High	3.304	2	1	1	0.359	-1.48	0.212759	0.0331874	860208	2.39331e+06	6.96	0.64	801922		860208	921879		2.38247e+06	2.4042e+06		Peak Found	Not Found	Peak Found	Peak Found	Not Found	Peak Found	High	Not Found
Q9UJS0	Calcium-binding mitochondrial carrier protein Aralar2 OS=Homo sapiens OX=9606 GN=SLC25A13 PE=1 SV=2	High	195.916	266	21	17	0.619	-0.69	0.213233	0.0333281	5.84883e+07	9.45447e+07	4.78	1.56	6.41165e+07	5.83399e+07	5.82275e+07	5.86371e+07	9.34338e+07	9.33503e+07	9.61746e+07	9.56688e+07	High	High	High	High	High	High	High	High
O60869	Endothelial differentiation-related factor 1 OS=Homo sapiens OX=9606 GN=EDF1 PE=1 SV=1	High	75.455	137	7	7	0.589	-0.76	0.213233	0.0333141	3.88407e+07	6.59086e+07	0.44	9.46	3.87898e+07	3.88029e+07	3.88785e+07	3.91595e+07	6.95822e+07	6.48026e+07	6.70334e+07	5.56199e+07	High	High	High	High	High	High	High	High
P46379	Large proline-rich protein BAG6 OS=Homo sapiens OX=9606 GN=BAG6 PE=1 SV=2	High	79.184	92	10	10	1.414	0.5	0.213663	0.0334287	1.28615e+09	9.09402e+08	4.02	16.29	1.26056e+09	1.21747e+09	1.31226e+09	1.33108e+09	9.95823e+08	7.84751e+08	8.30481e+08	1.11362e+09	High	High	High	High	High	High	High	High
P31641	Sodium- and chloride-dependent taurine transporter OS=Homo sapiens OX=9606 GN=SLC6A6 PE=1 SV=2	High	6.921	6	1	1	2.256	1.17	0.21815	0.0341989	853725	378426	16.78	17.09	1.00279e+06	684461	928220	785208	416675	343688	483895	342229	Peak Found	High	High	High	Peak Found	Peak Found	Peak Found	Peak Found
Q8TDX7	Serine/threonine-protein kinase Nek7 OS=Homo sapiens OX=9606 GN=NEK7 PE=1 SV=1	High	41.032	22	5	4	1.755	0.81	0.218206	0.0342418	1.18763e+07	6.76601e+06	18.25	32.09	1.52784e+07	9.94186e+06	1.22069e+07	1.15546e+07	3.38217e+06	6.17301e+06	7.74027e+06	7.41598e+06	High	High	Peak Found	High	Peak Found	Peak Found	Peak Found	Peak Found
O00422	Histone deacetylase complex subunit SAP18 OS=Homo sapiens OX=9606 GN=SAP18 PE=1 SV=1	High	23.335	79	3	3	0.429	-1.22	0.218218	0.0342778	1.63402e+06	3.80993e+06	34.31	46.22	1.53463e+06	1.73985e+06	1.5208e+06	2.90406e+06	5.00382e+06	1.87868e+06	5.72582e+06	2.90089e+06	High	High	High	High	High	High	High	High
Q8N726	Tumor suppressor ARF OS=Homo sapiens OX=9606 GN=CDKN2A PE=1 SV=2	High	26.572	81	5	5	0.48	-1.06	0.220901	0.0347682	7.24395e+06	1.51048e+07	8.74	16.29	7.63129e+06	6.87627e+06	7.81206e+06	6.47782e+06	1.66575e+07	1.74358e+07	1.36968e+07	1.22525e+07	High	High	High	High	High	High	High	High
P29401	Transketolase OS=Homo sapiens OX=9606 GN=TKT PE=1 SV=3	High	452.766	2479	34	34	0.61	-0.71	0.221468	0.0349268	1.18822e+09	1.94728e+09	6.91	2.96	1.29574e+09	1.10313e+09	1.21813e+09	1.15904e+09	1.93521e+09	2.04932e+09	1.95943e+09	1.91854e+09	High	High	High	High	High	High	High	High
P23588	Eukaryotic translation initiation factor 4B OS=Homo sapiens OX=9606 GN=EIF4B PE=1 SV=2	High	177.131	403	17	17	0.608	-0.72	0.221468	0.034897	7.9722e+07	1.31023e+08	3.74	10.91	8.21161e+07	7.73977e+07	8.29275e+07	7.73561e+07	1.2904e+08	1.33036e+08	1.45692e+08	1.11416e+08	High	High	High	High	High	High	High	High
P40121	Macrophage-capping protein OS=Homo sapiens OX=9606 GN=CAPG PE=1 SV=2	High	127.665	300	10	10	1.471	0.56	0.222158	0.0350702	5.30194e+07	3.60399e+07	14.03	5.35	6.84091e+07	5.38742e+07	5.18428e+07	5.21781e+07	3.43317e+07	3.88119e+07	3.53426e+07	3.67511e+07	High	High	High	High	High	High	High	High
Q9Y653	Adhesion G-protein coupled receptor G1 OS=Homo sapiens OX=9606 GN=ADGRG1 PE=1 SV=2	High	12.068	7	2	2	0.351	-1.51	0.22341	0.0353029	233357	665573	45.26	71.57		167488		325132	382736		1.58387e+06	665573	Not Found	High	Not Found	Peak Found	High	Not Found	High	High
P14384	Carboxypeptidase M OS=Homo sapiens OX=9606 GN=CPM PE=1 SV=2	High	43.034	41	5	5	0.486	-1.04	0.224743	0.0355836	4.08721e+06	8.413e+06	6.76	18.16	3.84478e+06	4.47942e+06	4.20412e+06	3.97356e+06	7.39185e+06	9.99531e+06	6.9232e+06	9.57521e+06	High	High	High	High	High	High	High	High
Q9UDY4	DnaJ homolog subfamily B member 4 OS=Homo sapiens OX=9606 GN=DNAJB4 PE=1 SV=1	High	43.381	48	7	6	1.453	0.54	0.225988	0.0358161	5.44745e+07	3.74929e+07	2.96	16.59	5.31059e+07	5.37729e+07	5.67632e+07	5.51852e+07	3.55826e+07	3.37764e+07	3.95056e+07	4.84257e+07	High	High	High	High	High	High	High	High
Q9UGM6	Tryptophan--tRNA ligase, mitochondrial OS=Homo sapiens OX=9606 GN=WARS2 PE=1 SV=1	High	30.726	12	5	5	0.365	-1.45	0.226296	0.0359087	840192	2.30212e+06	37.16	13.56	940629	1.14828e+06	432686	750478	2.66992e+06	2.2144e+06	2.39331e+06	1.92708e+06	High	High	High	Peak Found	Peak Found	High	Peak Found	High
Q9UBT7	Alpha-catulin OS=Homo sapiens OX=9606 GN=CTNNAL1 PE=1 SV=2	High	3.406	6	1	1	0.363	-1.46	0.226296	0.0359711	53837.1	148198		22.9	53837.1				178107	133035	165089	104129	Peak Found	Not Found	Not Found	Not Found	High	High	High	Peak Found
P09429	High mobility group protein B1 OS=Homo sapiens OX=9606 GN=HMGB1 PE=1 SV=3	High	174.456	594	12	9	0.612	-0.71	0.22806	0.0362872	1.28414e+08	2.09801e+08	4.92	18.18	1.2103e+08	1.28586e+08	1.36503e+08	1.28242e+08	2.3298e+08	2.22369e+08	1.97944e+08	1.508e+08	High	High	High	High	High	High	High	High
Q9NRL3	Striatin-4 OS=Homo sapiens OX=9606 GN=STRN4 PE=1 SV=2	High	17.802	15	4	3	0.454	-1.14	0.229221	0.0365136	2.38731e+06	5.25993e+06	17.66	7.79	3.26158e+06	2.38616e+06	2.28861e+06	2.38846e+06	4.99594e+06	5.5659e+06	4.74701e+06	5.53788e+06	High	Peak Found	Peak Found	High	High	High	Peak Found	High
O43491	Band 4.1-like protein 2 OS=Homo sapiens OX=9606 GN=EPB41L2 PE=1 SV=1	High	279.746	317	28	28	0.596	-0.75	0.229221	0.0365436	4.41176e+07	7.40741e+07	11.83	4.64	4.93472e+07	4.66315e+07	4.17392e+07	3.76656e+07	7.60947e+07	7.65092e+07	7.21071e+07	6.93547e+07	High	High	High	High	High	High	High	High
P10599	Thioredoxin OS=Homo sapiens OX=9606 GN=TXN PE=1 SV=3	High	37.576	100	5	5	0.613	-0.71	0.229311	0.0366295	1.77589e+08	2.89922e+08	11.8	6.53	1.68411e+08	1.62894e+08	1.87266e+08	2.1049e+08	3.02722e+08	2.78413e+08	2.6444e+08	3.01907e+08	High	High	High	High	High	High	High	High
P15291	Beta-1,4-galactosyltransferase 1 OS=Homo sapiens OX=9606 GN=B4GALT1 PE=1 SV=5	High	102.034	123	10	9	0.575	-0.8	0.231107	0.0369525	1.7325e+07	3.01095e+07	21.02	16.63	1.57473e+07	1.90607e+07	1.36436e+07	2.20693e+07	3.02124e+07	3.0007e+07	3.33759e+07	2.2085e+07	High	High	High	High	High	High	High	High
Q9NPD3	Exosome complex component RRP41 OS=Homo sapiens OX=9606 GN=EXOSC4 PE=1 SV=3	High	67.683	50	6	6	0.539	-0.89	0.232131	0.0371526	1.15268e+07	2.14023e+07	51.78	28.03	1.77697e+07	1.81838e+07	6.26578e+06	7.47715e+06	2.37418e+07	2.23412e+07	2.05029e+07	1.1569e+07	High	High	High	Peak Found	High	High	High	High
O95833	Chloride intracellular channel protein 3 OS=Homo sapiens OX=9606 GN=CLIC3 PE=1 SV=2	High	18.661	13	3	3	0.375	-1.41	0.232372	0.0372638	1.05601e+06	2.81515e+06	20.58	22.86	1.35568e+06	847407	966565	1.15373e+06	3.17671e+06	3.78906e+06	2.49474e+06	2.32016e+06	High	Peak Found	Peak Found	Peak Found	High	High	High	High
P19971	Thymidine phosphorylase OS=Homo sapiens OX=9606 GN=TYMP PE=1 SV=2	High	35.981	24	5	5	1.376	0.46	0.233369	0.0374966	7.2271e+07	5.2541e+07	27.36	30.11	6.57591e+07	5.08383e+07	9.81148e+07	7.94279e+07	4.52384e+07	6.10223e+07	3.28588e+07	6.71956e+07	High	High	High	High	High	High	High	High
Q92747	Actin-related protein 2/3 complex subunit 1A OS=Homo sapiens OX=9606 GN=ARPC1A PE=1 SV=2	High	105.553	92	10	9	1.486	0.57	0.233612	0.0375721	3.16707e+07	2.13091e+07	11.04	12.67	3.1365e+07	3.25797e+07	3.19793e+07	2.53559e+07	2.32225e+07	2.41957e+07	1.95534e+07	1.86565e+07	High	High	High	High	High	High	High	High
Q9UPT5	Exocyst complex component 7 OS=Homo sapiens OX=9606 GN=EXOC7 PE=1 SV=3	High	17.523	17	6	6	1.764	0.82	0.236798	0.0381216	1.12014e+07	6.34947e+06	18.19	15.08	1.04943e+07	8.01537e+06	1.22837e+07	1.19562e+07	5.4188e+06	7.30416e+06	5.68297e+06	7.09414e+06	High	High	High	High	Peak Found	Peak Found	Peak Found	High
Q9ULK4	Mediator of RNA polymerase II transcription subunit 23 OS=Homo sapiens OX=9606 GN=MED23 PE=1 SV=2	High	28.403	41	5	5	0.344	-1.54	0.236815	0.0381613	653601	1.90078e+06	31.49	27.34	724490	545638	589649	1.05245e+06	1.14223e+06	1.69512e+06	2.21145e+06	2.1314e+06	High	High	High	High	High	High	High	High
Q15417	Calponin-3 OS=Homo sapiens OX=9606 GN=CNN3 PE=1 SV=1	High	107.625	127	10	9	0.579	-0.79	0.238946	0.0385421	3.12718e+07	5.39758e+07	8.76	4.97	3.65028e+07	3.02418e+07	3.11243e+07	3.14201e+07	5.34819e+07	5.61055e+07	5.44744e+07	4.98325e+07	High	High	High	High	High	High	High	High
P61981	14-3-3 protein gamma OS=Homo sapiens OX=9606 GN=YWHAG PE=1 SV=2	High	163.384	974	16	11	0.616	-0.7	0.240617	0.0388868	1.11176e+08	1.8062e+08	4.1	10.41	1.09581e+08	1.12793e+08	1.05708e+08	1.16398e+08	1.9001e+08	1.83154e+08	1.78121e+08	1.48659e+08	High	High	High	High	High	High	High	High
Q15007	Pre-mRNA-splicing regulator WTAP OS=Homo sapiens OX=9606 GN=WTAP PE=1 SV=2	High	47.398	43	4	4	0.435	-1.2	0.241685	0.0390973	1.66121e+06	3.81909e+06	59.99	30.31	2.54447e+06	3.22727e+06	1.08456e+06	829397	4.67071e+06	4.69901e+06	3.12275e+06	2.44498e+06	High	High	High	High	High	High	High	High
P46199	Translation initiation factor IF-2, mitochondrial OS=Homo sapiens OX=9606 GN=MTIF2 PE=1 SV=2	High	11.163	4	2	2	1.75	0.81	0.242977	0.0393443	4.02717e+06	2.30078e+06	46.65	45.05	1.08933e+06	3.68552e+06	4.50129e+06	4.40049e+06	3.08546e+06	2.37501e+06	802719	2228875	Peak Found	Peak Found	Peak Found	Peak Found	High	Peak Found	Peak Found	Peak Found
O75843	AP-1 complex subunit gamma-like 2 OS=Homo sapiens OX=9606 GN=AP1G2 PE=1 SV=1	High	3.399	3	2	1	0.37	-1.43	0.24353	0.0394718	78371.6	211592	20.32	7.28	86991.2	95201.9	70606.2	59950.9	226643	195866	211592		Peak Found	Peak Found	Peak Found	High	Peak Found	Peak Found	Peak Found	Not Found
O95782	AP-2 complex subunit alpha-1 OS=Homo sapiens OX=9606 GN=AP2A1 PE=1 SV=3	High	215.751	231	24	19	0.598	-0.74	0.244611	0.0396852	4.40947e+07	7.37775e+07	16.42	18.17	4.99545e+07	3.38893e+07	4.69985e+07	4.13703e+07	6.81127e+07	8.54496e+07	7.99134e+07	5.58698e+07	High	High	High	High	High	High	High	High
P16435	NADPH--cytochrome P450 reductase OS=Homo sapiens OX=9606 GN=POR PE=1 SV=2	High	122.795	152	12	12	0.551	-0.86	0.244988	0.0397847	1.32896e+07	2.41185e+07	17.47	5	1.65672e+07	1.39443e+07	1.09557e+07	1.26657e+07	2.60297e+07	2.37695e+07	2.44725e+07	2.3214e+07	High	High	High	High	High	High	High	High
P49770	Translation initiation factor eIF-2B subunit beta OS=Homo sapiens OX=9606 GN=EIF2B2 PE=1 SV=3	High	70.448	61	6	6	0.618	-0.7	0.248445	0.0405014	1.69194e+08	2.73965e+08	12.76	9.63	1.93223e+08	1.42255e+08	1.75879e+08	1.62764e+08	3.20074e+08	2.67866e+08	2.80203e+08	2.5843e+08	Peak Found	High	High	High	High	High	High	High
Q9NZM1	Myoferlin OS=Homo sapiens OX=9606 GN=MYOF PE=1 SV=1	High	563.195	676	61	61	1.391	0.48	0.25174	0.0410779	2.15881e+08	1.55215e+08	10.88	9.39	2.63247e+08	2.11071e+08	2.17948e+08	2.13834e+08	1.56613e+08	1.53829e+08	1.73859e+08	1.38189e+08	High	High	High	High	High	High	High	High
P17535	Transcription factor jun-D OS=Homo sapiens OX=9606 GN=JUND PE=1 SV=3	High	20.645	19	2	2	1.73	0.79	0.253272	0.0413776	6.89083e+06	3.98318e+06	16.57	48.96	9.21866e+06	7.11521e+06	6.62312e+06	6.67351e+06	1.09331e+06	3.70908e+06	4.27754e+06	5.12403e+06	High	High	High	High	High	High	High	High
Q96KC8	DnaJ homolog subfamily C member 1 OS=Homo sapiens OX=9606 GN=DNAJC1 PE=1 SV=1	High	4.951	5	1	1	1.677	0.75	0.254007	0.0415752	5.33715e+06	3.18337e+06	32.97	59.02	7.03438e+06	5.72356e+06	4.97683e+06	2.95541e+06	1.40789e+06	2.35956e+06	4.29482e+06	6110655	Peak Found	Peak Found	High	High	Peak Found	Peak Found	Peak Found	High
Q9UMX0	Ubiquilin-1 OS=Homo sapiens OX=9606 GN=UBQLN1 PE=1 SV=2	High	243.506	166	12	7	0.567	-0.82	0.254007	0.0416066	1.54426e+07	2.72445e+07	30.42	5.25	1.33975e+07	1.21465e+07	1.78e+07	2.33613e+07	2.70583e+07	2.72774e+07	2.72116e+07	3.01105e+07	High	High	High	High	High	High	High	High
Q9Y6Y0	Influenza virus NS1A-binding protein OS=Homo sapiens OX=9606 GN=IVNS1ABP PE=1 SV=3	High	29.558	30	4	4	1.721	0.78	0.255119	0.0418287	4.40924e+06	2.56173e+06	5.39	10.14	4.0567e+06	4.33652e+06	4.48319e+06	4.60316e+06	2.61584e+06	2.75461e+06	2.15918e+06	2.50874e+06	High	High	High	Peak Found	High	High	High	High
Q8N7H5	RNA polymerase II-associated factor 1 homolog OS=Homo sapiens OX=9606 GN=PAF1 PE=1 SV=2	High	106.929	103	10	10	1.367	0.45	0.257893	0.0423641	7.66359e+07	5.60763e+07	10.36	7.5	7.04682e+07	8.33435e+07	6.9847e+07	8.45595e+07	4.86508e+07	5.78794e+07	5.61604e+07	5.59923e+07	High	High	High	High	High	High	High	High
Q9NWB6	Arginine and glutamate-rich protein 1 OS=Homo sapiens OX=9606 GN=ARGLU1 PE=1 SV=1	High	5.28	5	2	2	2.034	1.02	0.260038	0.042757	2.13693e+06	1.05068e+06	34.6	7.43	2.34376e+06	930585	2.01855e+06	2.26227e+06	1.19653e+06	1.01785e+06	1.0578e+06	1.0436e+06	Peak Found	Peak Found	High	High	High	Peak Found	Peak Found	Peak Found
O43181	NADH dehydrogenase [ubiquinone] iron-sulfur protein 4, mitochondrial OS=Homo sapiens OX=9606 GN=NDUFS4 PE=1 SV=1	High	10.342	10	2	2	0.464	-1.11	0.260246	0.042832	2.66492e+06	5.74876e+06	2.09	10.73	2.64603e+06	2.7657e+06	2.64799e+06	2.68195e+06	5.65289e+06	5.74697e+06	5.75055e+06	7009665	Peak Found	Peak Found	Peak Found	High	High	High	High	High
Q9BXS6	Nucleolar and spindle-associated protein 1 OS=Homo sapiens OX=9606 GN=NUSAP1 PE=1 SV=1	High	56.695	62	6	6	0.465	-1.11	0.264428	0.0436856	2.30479e+06	4.9591e+06	34.14	7.65	3.8149e+06	1.80271e+06	2.23697e+06	2.37466e+06	5.10451e+06	4.3379e+06	5.14149e+06	4.81784e+06	High	High	High	High	High	High	High	High
P21399	Cytoplasmic aconitate hydratase OS=Homo sapiens OX=9606 GN=ACO1 PE=1 SV=3	High	249.777	245	25	25	0.591	-0.76	0.264428	0.0436198	3.08856e+07	5.22612e+07	11.51	4.22	3.42479e+07	2.83727e+07	2.7304e+07	3.36212e+07	5.28859e+07	5.46218e+07	5.16438e+07	4.93938e+07	High	High	High	High	High	High	High	High
Q9BZF9	Uveal autoantigen with coiled-coil domains and ankyrin repeats OS=Homo sapiens OX=9606 GN=UACA PE=1 SV=2	High	7.958	12	4	3	1.496	0.58	0.266521	0.0441146	2.27614e+07	1.52118e+07	6.61	15.92	2.50679e+07	2.33572e+07	2.21809e+07	2.16209e+07	1.46507e+07	1.3701e+07	1.57943e+07	1.94827e+07	High	High	Peak Found	High	Peak Found	Peak Found	Peak Found	Peak Found
Q9H900	Protein zwilch homolog OS=Homo sapiens OX=9606 GN=ZWILCH PE=1 SV=2	High	8.308	8	3	3	0.475	-1.07	0.266828	0.0442072	2.12554e+06	4.47245e+06	100.12	53.9	5.83685e+06	264550	774035	7.28715e+06	4.29781e+06	710393	4.65418e+06	4.80793e+06	Peak Found	Peak Found	Peak Found	Peak Found	Peak Found	High	High	High
Q969G6	Riboflavin kinase OS=Homo sapiens OX=9606 GN=RFK PE=1 SV=2	High	17.945	12	3	3	0.366	-1.45	0.26898	0.0446478	758075	2.0734e+06	54.57	16.39	675492	217761	1.17116e+06	850754	2.40195e+06	2.35923e+06	1.8222e+06	1.75942e+06	Peak Found	Peak Found	High	Peak Found	High	High	High	Peak Found
P11498	Pyruvate carboxylase, mitochondrial OS=Homo sapiens OX=9606 GN=PC PE=1 SV=2	High	350.985	425	32	32	0.623	-0.68	0.26898	0.0446171	1.54384e+08	2.47989e+08	6.44	6.44	1.61827e+08	1.39558e+08	1.58138e+08	1.50718e+08	2.51653e+08	2.5447e+08	2.44379e+08	2.2011e+08	High	High	High	High	High	High	High	High
Q5JVF3	PCI domain-containing protein 2 OS=Homo sapiens OX=9606 GN=PCID2 PE=1 SV=2	High	84.997	52	8	8	0.516	-0.95	0.27013	0.0449232	8.81321e+06	1.70656e+07	15.66	3.48	6.91256e+06	8.94953e+06	8.67896e+06	1.02151e+07	1.75193e+07	1.73048e+07	1.68297e+07	1.61896e+07	High	High	High	High	High	High	High	High
Q8N6R0	eEF1A lysine and N-terminal methyltransferase OS=Homo sapiens OX=9606 GN=EEF1AKNMT PE=1 SV=1	High	24.541	10	3	3	1.779	0.83	0.270193	0.0449759	3.55934e+06	2.00062e+06	12.63	10.84	3.553e+06	2.75891e+06	3.69977e+06	3.56569e+06	1.627e+06	1.96707e+06	2.09536e+06	2.03474e+06	High	High	High	Peak Found	High	High	High	Peak Found
Q92796	Disks large homolog 3 OS=Homo sapiens OX=9606 GN=DLG3 PE=1 SV=2	High	5.441	6	3	3	1.649	0.72	0.271295	0.0452703	1.51975e+07	9.21786e+06	20.45	22.58	1.56752e+07	1.11617e+07	1.86294e+07	1.47344e+07	7.89526e+06	1.0762e+07	7.71072e+06	1.21162e+07	Peak Found	Peak Found	Peak Found	Peak Found	High	Peak Found	Peak Found	High
Q99547	M-phase phosphoprotein 6 OS=Homo sapiens OX=9606 GN=MPHOSPH6 PE=1 SV=2	High	25.017	30	3	3	0.4	-1.32	0.271492	0.0454005	1.15705e+06	2.89053e+06	56.94	13.4	1.81858e+06	1.88225e+06	532600	736166	3.00352e+06	3.179e+06	2.7818e+06	2.30651e+06	High	High	Peak Found	High	High	High	High	High
P14618	Pyruvate kinase PKM OS=Homo sapiens OX=9606 GN=PKM PE=1 SV=4	High	700.237	4670	38	38	1.379	0.46	0.271492	0.0454042	4.11438e+09	2.98283e+09	5.71	5.05	3.88598e+09	4.02658e+09	4.43307e+09	4.2041e+09	2.97145e+09	3.27522e+09	2.94473e+09	2.99426e+09	High	High	High	High	High	High	High	High
Q99653	Calcineurin B homologous protein 1 OS=Homo sapiens OX=9606 GN=CHP1 PE=1 SV=3	High	26.719	13	5	5	1.648	0.72	0.271575	0.0454876	5.79056e+06	3.5136e+06	8.2	8.76	5.04819e+06	5.94381e+06	6.10664e+06	5.64127e+06	3.45944e+06	3.43998e+06	4.11794e+06	3.56862e+06	High	High	High	High	Peak Found	Peak Found	High	High
Q9UIJ7	GTP:AMP phosphotransferase AK3, mitochondrial OS=Homo sapiens OX=9606 GN=AK3 PE=1 SV=4	High	75.748	107	11	11	0.55	-0.86	0.271575	0.0455031	1.13791e+07	2.06747e+07	7.78	7.45	1.21252e+07	1.06789e+07	1.22554e+07	1.06287e+07	2.13566e+07	2.28447e+07	1.93237e+07	2.00146e+07	High	High	High	High	High	High	High	High
Q13057	Bifunctional coenzyme A synthase OS=Homo sapiens OX=9606 GN=COASY PE=1 SV=4	High	92.193	106	9	9	0.577	-0.79	0.273868	0.0459301	1.52958e+07	2.64976e+07	6.64	7.83	1.46216e+07	1.42186e+07	1.62847e+07	1.60012e+07	3.03048e+07	2.60552e+07	2.69474e+07	2.55858e+07	High	High	High	High	High	High	High	High
O14745	Na(+)/H(+) exchange regulatory cofactor NHE-RF1 OS=Homo sapiens OX=9606 GN=SLC9A3R1 PE=1 SV=4	High	91.328	181	11	11	0.589	-0.76	0.276401	0.046398	3.20859e+07	5.44431e+07	7.86	4.96	3.068e+07	3.64531e+07	3.28541e+07	3.13358e+07	5.54607e+07	5.34442e+07	4.99827e+07	5.5768e+07	High	High	High	High	High	High	High	High
Q96JY6	PDZ and LIM domain protein 2 OS=Homo sapiens OX=9606 GN=PDLIM2 PE=1 SV=1	High	9.071	4	1	1	2.116	1.08	0.278729	0.0468759	1.50099e+06	709218	2.09	11.76	1.47894e+06	1.52337e+06			594038	709218	749004		Peak Found	High	High	Not Found	Peak Found	Peak Found	Peak Found	Not Found
Q9P0J0	NADH dehydrogenase [ubiquinone] 1 alpha subcomplex subunit 13 OS=Homo sapiens OX=9606 GN=NDUFA13 PE=1 SV=3	High	25.702	14	4	4	0.479	-1.06	0.282265	0.0475589	4.64562e+06	9.7076e+06	30.83	31.1	3.60992e+06	6.99749e+06	3.98142e+06	5.42063e+06	9.90991e+06	1.54061e+07	9.50943e+06	7.74999e+06	Peak Found	High	Peak Found	Peak Found	High	High	High	High
Q9NRG9	Aladin OS=Homo sapiens OX=9606 GN=AAAS PE=1 SV=1	High	63.266	59	8	8	1.4	0.49	0.283408	0.0479413	6.0655e+07	4.3323e+07	7.01	19.37	6.05963e+07	5.24576e+07	6.07336e+07	6.07138e+07	4.90782e+07	3.82426e+07	3.63308e+07	5.42953e+07	High	High	High	High	High	High	High	High
Q71UM5	40S ribosomal protein S27-like OS=Homo sapiens OX=9606 GN=RPS27L PE=1 SV=3	High	42.139	99	4	2	1.43	0.52	0.283408	0.047973	3.35634e+07	2.34637e+07	5.6	8.1	3.67032e+07	3.22329e+07	3.37555e+07	3.33723e+07	2.38758e+07	2.30587e+07	2.25163e+07	2.68868e+07	High	High	High	High	High	High	High	High
Q8IXS6	Paralemmin-2 OS=Homo sapiens OX=9606 GN=PALM2 PE=1 SV=3	High	17.494	14	2	2	0.381	-1.39	0.285888	0.0485268	805493	2.11359e+06	21.64	19.19	1.09546e+06	748043	867354	677152	2.39777e+06	2.01169e+06	2.22064e+06	1.49711e+06	High	Peak Found	High	Peak Found	High	High	High	High
Q69YN2	CWF19-like protein 1 OS=Homo sapiens OX=9606 GN=CWF19L1 PE=1 SV=2	High	24.379	18	5	5	0.466	-1.1	0.288579	0.0490738	1.93222e+06	4.15006e+06	33.56	32.41	2.36435e+06	2.22734e+06	1.02078e+06	1.6762e+06	4.1467e+06	4.15341e+06	2.05548e+06	4.95305e+06	High	Peak Found	High	High	Peak Found	High	High	High
Q8N0X7	Spartin OS=Homo sapiens OX=9606 GN=SPART PE=1 SV=1	High	76.43	93	6	6	0.48	-1.06	0.288889	0.0491716	5.53577e+06	1.15391e+07	24.81	13.31	7.66363e+06	4.25054e+06	5.31154e+06	5.76946e+06	1.28685e+07	1.29579e+07	1.01483e+07	1.0347e+07	High	High	High	High	High	High	High	High
Q9H0R4	Haloacid dehalogenase-like hydrolase domain-containing protein 2 OS=Homo sapiens OX=9606 GN=HDHD2 PE=1 SV=1	High	21.531	15	2	2	0.405	-1.3	0.290553	0.0495003	1.15705e+06	2.85646e+06	12.96	6.56	1.0253e+06	1.17813e+06	1.3915e+06	1.13634e+06	2.82104e+06	2.63313e+06	2.89232e+06	3.08718e+06	High	High	High	Peak Found	High	High	High	High
Q9BPX6	Calcium uptake protein 1, mitochondrial OS=Homo sapiens OX=9606 GN=MICU1 PE=1 SV=1	High	30.012	10	3	3	2.17	1.12	0.29304	0.0500615	1.27501e+06	587440	4.84	33.65	1.32232e+06	1.24705e+06	1.30359e+06	1.1866e+06		748709	460908		High	Peak Found	High	Peak Found	Not Found	Peak Found	Peak Found	Not Found
Q92620	Pre-mRNA-splicing factor ATP-dependent RNA helicase PRP16 OS=Homo sapiens OX=9606 GN=DHX38 PE=1 SV=2	High	109.764	70	16	16	0.511	-0.97	0.294281	0.0503194	7.91512e+06	1.55023e+07	11.72	18.12	9.33575e+06	7.57964e+06	7.16592e+06	8.26546e+06	1.87579e+07	1.28049e+07	1.74122e+07	1.38019e+07	High	High	High	High	High	High	High	High
O15446	DNA-directed RNA polymerase I subunit RPA34 OS=Homo sapiens OX=9606 GN=POLR1G PE=1 SV=1	High	34.316	22	4	4	1.693	0.76	0.294941	0.0505111	5.13407e+06	3.03309e+06	31.33	27.91	5.85857e+06	5.41621e+06	4.86663e+06	2.56464e+06	3.8199e+06	2.40834e+06	3.9107e+06	2.31735e+06	High	High	High	High	High	High	High	High
Q5BJF2	Sigma intracellular receptor 2 OS=Homo sapiens OX=9606 GN=TMEM97 PE=1 SV=1	High	19.904	39	3	3	0.491	-1.03	0.294941	0.0505245	6.65253e+06	1.35558e+07	40.63	7.61	1.30864e+07	6.16321e+06	6.57094e+06	6.73514e+06	1.27338e+07	1.37628e+07	1.33519e+07	1.51986e+07	High	Peak Found	High	High	High	High	High	High
P08572	Collagen alpha-2(IV) chain OS=Homo sapiens OX=9606 GN=COL4A2 PE=1 SV=4	High	12.29	18	2	2	1.645	0.72	0.295502	0.0506668	6.87849e+06	4.18111e+06	21.49	25.57	5.70995e+06	6.39838e+06	7.39462e+06	9.26506e+06	3.91013e+06	3.65717e+06	4.47086e+06	6.24956e+06	High	High	High	High	High	High	High	High
P84090	Enhancer of rudimentary homolog OS=Homo sapiens OX=9606 GN=ERH PE=1 SV=1	High	29.575	148	4	4	1.358	0.44	0.297013	0.0510154	1.13612e+08	8.36515e+07	6.49	14.07	1.24046e+08	1.06094e+08	1.14604e+08	1.12629e+08	8.08939e+07	8.5473e+07	8.18689e+07	1.07447e+08	High	High	High	High	High	High	High	High
P82930	28S ribosomal protein S34, mitochondrial OS=Homo sapiens OX=9606 GN=MRPS34 PE=1 SV=2	High	64.809	124	9	9	0.575	-0.8	0.297013	0.0510651	1.42016e+07	2.46989e+07	6.16	8.67	1.54436e+07	1.33786e+07	1.39258e+07	1.44828e+07	2.59283e+07	2.35279e+07	2.18855e+07	2.64121e+07	High	High	High	High	High	High	High	High
Q9UBF2	Coatomer subunit gamma-2 OS=Homo sapiens OX=9606 GN=COPG2 PE=1 SV=1	High	61.089	54	8	7	1.478	0.56	0.298405	0.0513509	1.78888e+07	1.21057e+07	19.52	24.02	1.49579e+07	2.30642e+07	1.63651e+07	1.95544e+07	1.13318e+07	1.29325e+07	1.80145e+07	1.11411e+07	High	High	High	High	High	High	High	High
P82675	28S ribosomal protein S5, mitochondrial OS=Homo sapiens OX=9606 GN=MRPS5 PE=1 SV=2	High	27.685	21	5	5	0.475	-1.07	0.300023	0.0516763	2.5189e+06	5.30246e+06	43.39	14.92	2.57836e+06	1.71365e+06	4.58903e+06	2.4608e+06	5.46206e+06	5.91527e+06	4.10415e+06	5.14753e+06	High	Peak Found	Peak Found	High	High	High	High	Peak Found
Q8TEM1	Nuclear pore membrane glycoprotein 210 OS=Homo sapiens OX=9606 GN=NUP210 PE=1 SV=3	High	215.275	208	22	22	0.597	-0.74	0.300296	0.0517703	3.04521e+07	5.09691e+07	12.1	10.38	3.57642e+07	3.03267e+07	3.05781e+07	2.66949e+07	4.86295e+07	5.34212e+07	4.33728e+07	5.48558e+07	High	High	High	High	High	High	High	High
Q96EN8	Molybdenum cofactor sulfurase OS=Homo sapiens OX=9606 GN=MOCOS PE=1 SV=2	High	43.436	20	6	6	0.441	-1.18	0.300834	0.0519312	1.57085e+06	3.56426e+06	27.06	53.86	2.29531e+06	1.2275e+06	1.61597e+06	1.52698e+06	7.06645e+06	2.8058e+06	2.0737e+06	4.52775e+06	High	Peak Found	Peak Found	Peak Found	High	High	Peak Found	High
Q9NXS2	Glutaminyl-peptide cyclotransferase-like protein OS=Homo sapiens OX=9606 GN=QPCTL PE=1 SV=2	High	12.516	24	2	2	0.479	-1.06	0.300834	0.051957	5.0421e+06	1.05285e+07	41.07	20.85	5.70062e+06	8.8558e+06	4.45965e+06	3.55068e+06	9.25127e+06	1.38057e+07	1.19821e+07	9016564	High	High	High	High	High	High	High	High
Q9UDX5	Mitochondrial fission process protein 1 OS=Homo sapiens OX=9606 GN=MTFP1 PE=1 SV=1	High	22.039	26	3	3	1.649	0.72	0.302745	0.0523344	4.75484e+06	2.88424e+06	18.32	9.64	4.11012e+06	4.08484e+06	5.75867e+06	5.50069e+06	2.98352e+06	2.78827e+06	3.3317e+06	2.68703e+06	High	High	High	High	High	High	High	High
Q9Y2R5	28S ribosomal protein S17, mitochondrial OS=Homo sapiens OX=9606 GN=MRPS17 PE=1 SV=1	High	15.578	6	2	2	0.486	-1.04	0.30369	0.0525452	2.28248e+06	4.69989e+06		15.96		2.28248e+06			4.63329e+06	3.8686e+06	5.71437e+06	4.76744e+06	Not Found	Peak Found	Not Found	Not Found	High	Peak Found	High	Peak Found
Q9BVL2	Nucleoporin p58/p45 OS=Homo sapiens OX=9606 GN=NUP58 PE=1 SV=1	High	31.665	25	3	3	0.393	-1.35	0.30482	0.0527884	981609	2.4978e+06	85.09	61.22	3.81978e+06	1.02389e+06	928881	941072	4.84378e+06	1.10629e+06	1.7012e+06	3.66741e+06	High	High	Peak Found	High	High	High	High	High
Q6UN15	Pre-mRNA 3'-end-processing factor FIP1 OS=Homo sapiens OX=9606 GN=FIP1L1 PE=1 SV=1	High	64.611	61	6	6	1.61	0.69	0.311712	0.0540794	1.35183e+07	8.39563e+06	27.71	7.42	8.26863e+06	1.5623e+07	1.1697e+07	1.56408e+07	8.08206e+06	7.83583e+06	9.22472e+06	8721366	High	High	High	High	High	High	High	High
Q9Y223	Bifunctional UDP-N-acetylglucosamine 2-epimerase/N-acetylmannosamine kinase OS=Homo sapiens OX=9606 GN=GNE PE=1 SV=1	High	68.028	50	9	9	0.513	-0.96	0.312398	0.0542472	7.86273e+06	1.53246e+07	9.12	4.75	8.5197e+06	8.34856e+06	7.05122e+06	7.40517e+06	1.5692e+07	1.47395e+07	1.49659e+07	1.63552e+07	High	High	High	High	High	High	High	High
Q6NYC8	Phostensin OS=Homo sapiens OX=9606 GN=PPP1R18 PE=1 SV=1	High	67.014	68	8	8	1.605	0.68	0.31588	0.055	5.68758e+06	3.54339e+06	4.19	9.02	5.91944e+06	5.36048e+06	5.75956e+06	5.6165e+06	3.5489e+06	3.83662e+06	3.53789e+06	3.07396e+06	High	High	High	High	High	High	High	High
O43399	Tumor protein D54 OS=Homo sapiens OX=9606 GN=TPD52L2 PE=1 SV=2	High	125.349	200	10	10	0.634	-0.66	0.316053	0.0550796	1.41033e+08	2.22534e+08	9.98	4.13	1.64359e+08	1.32547e+08	1.4693e+08	1.35372e+08	2.21184e+08	2.23017e+08	2.22051e+08	2.40771e+08	High	High	High	High	High	High	High	High
O95273	Cyclin-D1-binding protein 1 OS=Homo sapiens OX=9606 GN=CCNDBP1 PE=1 SV=2	High	3.937	9	2	2	2.045	1.03	0.31765	0.0554076	1.8888e+06	923671	25.26	18.49	1.33661e+06	2.40811e+06	1.67162e+06	2.13419e+06	967245	882060	1.14577e+06	732933	High	High	High	Peak Found	High	High	Peak Found	Peak Found
P25786	Proteasome subunit alpha type-1 OS=Homo sapiens OX=9606 GN=PSMA1 PE=1 SV=1	High	150.802	255	14	14	1.355	0.44	0.320133	0.0558907	2.07944e+08	1.53441e+08	6.21	5.89	2.2996e+08	2.11663e+08	2.0429e+08	2.00344e+08	1.54017e+08	1.52868e+08	1.64813e+08	1.42674e+08	High	High	High	High	High	High	High	High
Q8NEB9	Phosphatidylinositol 3-kinase catalytic subunit type 3 OS=Homo sapiens OX=9606 GN=PIK3C3 PE=1 SV=1	High	15.201	21	4	4	1.794	0.84	0.323137	0.0565161	2.52006e+06	1.4049e+06	15.81	0.95	2.69349e+06	2.07803e+06	2.99913e+06	2.35778e+06	1.41134e+06	1.38111e+06	1.40577e+06	1.40402e+06	High	High	High	High	High	High	Peak Found	High
Q99996	A-kinase anchor protein 9 OS=Homo sapiens OX=9606 GN=AKAP9 PE=1 SV=4	High	12.691	11	5	5	0.503	-0.99	0.323137	0.0564804	2.92517e+06	5.81576e+06	39.57	29.92	3.12866e+06	2.35388e+06	5.34747e+06	2.73492e+06	4.80326e+06	7.04168e+06	7.81991e+06	4.08848e+06	Peak Found	Peak Found	High	High	Peak Found	High	High	High
P00338	L-lactate dehydrogenase A chain OS=Homo sapiens OX=9606 GN=LDHA PE=1 SV=2	High	411.044	2133	30	29	1.354	0.44	0.323538	0.0566875	2.7756e+09	2.05061e+09	7.95	4.4	2.42634e+09	2.67645e+09	2.87842e+09	2.88312e+09	2.07842e+09	2.11225e+09	1.90849e+09	2.02318e+09	High	High	High	High	High	High	High	High
Q14156	Protein EFR3 homolog A OS=Homo sapiens OX=9606 GN=EFR3A PE=1 SV=2	High	9.588	8	2	2	1.955	0.97	0.323538	0.0566523	2.29124e+06	1.17197e+06	8.14	20.62	2.20202e+06	2.01397e+06	2.38408e+06	2.40775e+06	1.07492e+06	1.42714e+06	1.27778e+06	876393	High	High	High	Peak Found	Peak Found	Peak Found	High	High
Q13867	Bleomycin hydrolase OS=Homo sapiens OX=9606 GN=BLMH PE=1 SV=1	High	54.855	80	6	6	0.649	-0.62	0.325152	0.0570725	7.09604e+07	1.09402e+08	6.99	2.48	7.56117e+07	7.45208e+07	6.56936e+07	6.75702e+07	1.11143e+08	1.05032e+08	1.10228e+08	1.08582e+08	High	High	High	High	High	High	High	High
Q96E11	Ribosome-recycling factor, mitochondrial OS=Homo sapiens OX=9606 GN=MRRF PE=1 SV=1	High	67.864	78	7	7	0.566	-0.82	0.325152	0.0571505	1.16339e+07	2.05594e+07	8.97	3.33	1.25325e+07	1.09297e+07	1.23835e+07	1.04572e+07	2.06228e+07	2.19031e+07	2.04962e+07	2.0444e+07	High	High	High	High	High	High	High	High
Q5JWF2	Guanine nucleotide-binding protein G(s) subunit alpha isoforms XLas OS=Homo sapiens OX=9606 GN=GNAS PE=1 SV=2	High	79.504	164	9	8	1.406	0.49	0.325152	0.0571735	4.1997e+07	2.98707e+07	10.11	1.29	5.08779e+07	4.2073e+07	4.18568e+07	4.19211e+07	3.00072e+07	2.95172e+07	2.97347e+07	3.04122e+07	High	High	High	High	High	High	High	High
O75439	Mitochondrial-processing peptidase subunit beta OS=Homo sapiens OX=9606 GN=PMPCB PE=1 SV=2	High	103.043	125	11	10	0.602	-0.73	0.326567	0.0574734	1.77409e+07	2.9494e+07	4.33	6.21	1.76806e+07	1.82759e+07	1.64873e+07	1.78015e+07	2.94118e+07	2.95764e+07	2.60622e+07	2.98406e+07	High	High	High	High	High	High	High	High
Q9NQ88	Fructose-2,6-bisphosphatase TIGAR OS=Homo sapiens OX=9606 GN=TIGAR PE=1 SV=1	High	45.233	45	5	5	1.603	0.68	0.327721	0.0577789	1.2211e+07	7.61873e+06	6.97	7.44	1.14206e+07	1.16524e+07	1.31707e+07	1.27965e+07	6.85612e+06	8.23236e+06	7.63847e+06	7.59903e+06	High	High	High	High	High	High	High	High
O95219	Sorting nexin-4 OS=Homo sapiens OX=9606 GN=SNX4 PE=1 SV=1	High	14.363	7	2	2	1.351	0.43	0.327721	0.0577533	3.5349e+08	2.61581e+08	9.17	19.16	3.65333e+08	3.05725e+08	3.78505e+08	3.42031e+08	2.66058e+08	2.57179e+08	2.44354e+08	3.62667e+08	High	Peak Found	Peak Found	Peak Found	High	Peak Found	High	High
P43007	Neutral amino acid transporter A OS=Homo sapiens OX=9606 GN=SLC1A4 PE=1 SV=1	High	35.052	21	3	3	1.782	0.83	0.327917	0.0578805	2.86456e+06	1.60732e+06	12.4	16.88	3.44418e+06	2.80399e+06	2.92644e+06	2.58524e+06	1.63401e+06	1.58107e+06	1.20995e+06	1.84624e+06	High	High	High	High	Peak Found	High	Peak Found	High
Q9BVC4	Target of rapamycin complex subunit LST8 OS=Homo sapiens OX=9606 GN=MLST8 PE=1 SV=1	High	19.617	12	2	2	0.368	-1.44	0.327917	0.0579159	430034	1.1687e+06	2.99	33.28	446518	415237	428251	431825	1.11552e+06	1.22442e+06	1.37144e+06	558358	High	Peak Found	Peak Found	Peak Found	High	High	High	High
Q9BRK5	45 kDa calcium-binding protein OS=Homo sapiens OX=9606 GN=SDF4 PE=1 SV=1	High	65.636	53	7	7	0.5	-1	0.328594	0.0580869	6.38268e+06	1.27637e+07	22.97	10.58	5.71746e+06	8.7312e+06	5.32624e+06	7.12529e+06	1.34166e+07	1.46086e+07	1.15389e+07	1.21425e+07	High	High	High	Peak Found	High	High	High	High
Q16512	Serine/threonine-protein kinase N1 OS=Homo sapiens OX=9606 GN=PKN1 PE=1 SV=2	High	24.463	14	3	3	0.374	-1.42	0.330683	0.0585079	226556	606147	32.7	47.51	364581	226556	204598		1.3097e+06	594310	541510	618219	Peak Found	Peak Found	Peak Found	Not Found	High	High	High	High
P10768	S-formylglutathione hydrolase OS=Homo sapiens OX=9606 GN=ESD PE=1 SV=2	High	73.845	97	8	8	0.617	-0.7	0.331472	0.0586992	2.67169e+07	4.32745e+07	8.25	11.34	2.77237e+07	2.30679e+07	2.5932e+07	2.75256e+07	4.51952e+07	4.71284e+07	4.14354e+07	3.61868e+07	High	High	High	High	High	High	High	High
Q9Y305	Acyl-coenzyme A thioesterase 9, mitochondrial OS=Homo sapiens OX=9606 GN=ACOT9 PE=1 SV=2	High	74.829	101	11	11	0.549	-0.87	0.333243	0.0590649	1.01069e+07	1.84114e+07	12.32	19.82	1.27493e+07	1.01198e+07	1.00802e+07	1.0094e+07	1.72339e+07	1.32712e+07	1.96694e+07	2.14813e+07	High	High	High	High	High	High	High	High
P35813	Protein phosphatase 1A OS=Homo sapiens OX=9606 GN=PPM1A PE=1 SV=1	High	20.455	21	3	2	1.755	0.81	0.336336	0.0597182	3.35776e+06	1.91357e+06	31.15	22.09	3.88884e+06	2.24204e+06	4.65627e+06	2.89921e+06	1.34508e+06	1.93972e+06	2.35852e+06	1.88778e+06	Peak Found	High	High	Peak Found	Peak Found	Peak Found	Peak Found	Peak Found
P51149	Ras-related protein Rab-7a OS=Homo sapiens OX=9606 GN=RAB7A PE=1 SV=1	High	173.247	335	14	14	0.639	-0.65	0.339535	0.0605556	1.01844e+08	1.5938e+08	6.14	3.37	1.11535e+08	9.82453e+07	1.05333e+08	9.84704e+07	1.57847e+08	1.50587e+08	1.62662e+08	1.60928e+08	High	High	High	High	High	High	High	High
Q8IUE6	Histone H2A type 2-B OS=Homo sapiens OX=9606 GN=H2AC21 PE=1 SV=3	High	40.698	198	4	2	0.637	-0.65	0.339535	0.0606141	5.394e+07	8.4739e+07	17.36	12.97	5.36879e+07	4.32078e+07	5.41932e+07	6.62811e+07	8.36461e+07	8.58461e+07	6.90417e+07	95192306	High	High	High	High	High	High	High	High
P62273	40S ribosomal protein S29 OS=Homo sapiens OX=9606 GN=RPS29 PE=1 SV=2	High	14.993	55	4	4	0.609	-0.72	0.339535	0.0605538	1.87114e+07	3.07493e+07	20.85	10.74	2.33186e+07	1.59451e+07	2.19578e+07	1.56037e+07	2.68971e+07	3.33685e+07	3.31536e+07	2.85194e+07	High	High	High	High	High	High	High	High
Q99496	E3 ubiquitin-protein ligase RING2 OS=Homo sapiens OX=9606 GN=RNF2 PE=1 SV=1	High	12.339	17	2	1	1.304	0.38	0.341195	0.0610076	1.01903e+08	7.81345e+07	3.68	13.55	1.03906e+08	9.67093e+07	1.04759e+08	9.99388e+07	7.87804e+07	7.74939e+07	7.4049e+07	98703864	Peak Found	High	Peak Found	Peak Found	Peak Found	Peak Found	Peak Found	Peak Found
O15014	Zinc finger protein 609 OS=Homo sapiens OX=9606 GN=ZNF609 PE=1 SV=2	High	6.832	5	2	2	1.903	0.93	0.341196	0.0610611	734808	386044	19.14	10.56	865952	656541	568965	822406	388754	444031	383352	343897	High	High	High	High	Peak Found	Peak Found	Peak Found	Peak Found
Q96FX7	tRNA (adenine(58)-N(1))-methyltransferase catalytic subunit TRMT61A OS=Homo sapiens OX=9606 GN=TRMT61A PE=1 SV=1	High	14.851	8	3	3	1.744	0.8	0.341859	0.0612868	3.06552e+06	1.75735e+06	27.03	7.22	4.69331e+06	3.00629e+06	2.63587e+06	3.12591e+06	1.69612e+06	1.70088e+06	1.97208e+06	1.81569e+06	Peak Found	Peak Found	Peak Found	Peak Found	High	High	High	Peak Found
Q68E01	Integrator complex subunit 3 OS=Homo sapiens OX=9606 GN=INTS3 PE=1 SV=1	High	85.511	40	7	7	0.503	-0.99	0.341859	0.0612811	3.267e+06	6.49769e+06	16.68	12.51	3.34056e+06	2.6749e+06	4.01355e+06	3.19506e+06	6.75949e+06	6.24603e+06	7.96031e+06	6.0931e+06	High	High	High	High	High	High	High	High
P46977	Dolichyl-diphosphooligosaccharide--protein glycosyltransferase subunit STT3A OS=Homo sapiens OX=9606 GN=STT3A PE=1 SV=2	High	33.131	79	8	7	1.377	0.46	0.341885	0.0613448	4.07471e+07	2.95982e+07	7.55	6.36	4.34558e+07	3.64629e+07	4.1942e+07	3.95863e+07	2.97883e+07	2.60731e+07	2.99256e+07	2.94094e+07	High	High	High	High	High	High	High	High
Q8IXT5	RNA-binding protein 12B OS=Homo sapiens OX=9606 GN=RBM12B PE=1 SV=2	High	39.501	36	6	6	1.612	0.69	0.342085	0.0614341	9.32823e+06	5.78747e+06	37.38	46.4	1.20381e+07	4.58654e+06	8.02314e+06	1.08456e+07	7.0735e+06	3.93788e+06	4.73525e+06	1.08051e+07	High	High	High	High	High	High	High	High
Q53FA7	Quinone oxidoreductase PIG3 OS=Homo sapiens OX=9606 GN=TP53I3 PE=1 SV=2	High	14.657	6	2	2	1.789	0.84	0.342357	0.0616436	2.50285e+06	1.39926e+06	35.41	10.64	1.13232e+06	2.97283e+06	2.34354e+06	2.67299e+06	1.40983e+06	1.39926e+06	1.16078e+06		High	High	Peak Found	Peak Found	Peak Found	High	Peak Found	Not Found
Q92817	Envoplakin OS=Homo sapiens OX=9606 GN=EVPL PE=1 SV=3	High	31.366	33	11	11	1.343	0.43	0.344621	0.0622128	1.70753e+08	1.27182e+08	4.16	13.62	1.80328e+08	1.73562e+08	1.6799e+08	1.6389e+08	1.30553e+08	1.23898e+08	1.16957e+08	1.58105e+08	High	High	High	High	High	High	High	High
Q9NTJ3	Structural maintenance of chromosomes protein 4 OS=Homo sapiens OX=9606 GN=SMC4 PE=1 SV=2	High	260.139	303	32	32	0.622	-0.68	0.346544	0.0628308	4.14209e+07	6.65861e+07	21.6	6.22	4.94776e+07	3.87434e+07	4.42835e+07	2.90769e+07	7.2798e+07	6.90101e+07	6.40302e+07	6.42472e+07	High	High	High	High	High	High	High	High
Q5SWX8	Protein odr-4 homolog OS=Homo sapiens OX=9606 GN=ODR4 PE=1 SV=1	High	16.704	16	4	4	1.682	0.75	0.347311	0.0630241	3.44763e+06	2.05005e+06	49.54	67.25	5.30485e+06	5.36498e+06	2.24062e+06	2.02751e+06	2.07998e+06	2.02055e+06	1.55605e+06	5663116	High	High	High	High	High	High	High	Peak Found
O95249	Golgi SNAP receptor complex member 1 OS=Homo sapiens OX=9606 GN=GOSR1 PE=1 SV=1	High	15.148	7	3	3	0.442	-1.18	0.348442	0.0633042	1.49822e+06	3.3921e+06	31.8	21.98	2.42322e+06	1.24421e+06	1.3588e+06	1.65194e+06	2.11942e+06	3.53183e+06	3.25789e+06	3.59581e+06	High	Peak Found	Peak Found	High	High	Peak Found	Peak Found	High
Q9NTJ5	Phosphatidylinositol-3-phosphatase SAC1 OS=Homo sapiens OX=9606 GN=SACM1L PE=1 SV=2	High	91.015	68	11	11	0.546	-0.87	0.348442	0.0633383	9.88865e+06	1.81159e+07	17.37	4	1.35417e+07	9.67623e+06	9.76717e+06	1.00116e+07	1.75125e+07	1.9048e+07	1.76823e+07	1.85601e+07	High	High	High	High	High	High	High	High
P13674	Prolyl 4-hydroxylase subunit alpha-1 OS=Homo sapiens OX=9606 GN=P4HA1 PE=1 SV=2	High	204.435	290	21	21	1.296	0.37	0.349055	0.0635042	8.62902e+07	6.65955e+07	12.34	7.44	6.76197e+07	8.43504e+07	8.82747e+07	8.97472e+07	6.6367e+07	6.68248e+07	5.80642e+07	69138521	High	High	High	High	High	High	High	High
P11216	Glycogen phosphorylase, brain form OS=Homo sapiens OX=9606 GN=PYGB PE=1 SV=5	High	136.033	112	15	12	1.422	0.51	0.349863	0.0637058	2.29789e+07	1.61571e+07	8.9	15.95	2.47247e+07	2.02323e+07	2.39825e+07	2.20173e+07	1.54426e+07	1.69046e+07	1.42625e+07	2.04244e+07	High	High	High	High	High	High	High	High
Q15599	Na(+)/H(+) exchange regulatory cofactor NHE-RF2 OS=Homo sapiens OX=9606 GN=SLC9A3R2 PE=1 SV=2	High	24.792	21	4	4	0.482	-1.05	0.350013	0.0637879	1.96075e+06	4.07086e+06	72.39	40.09	6.27486e+06	1.83859e+06	2.03897e+06	1.88554e+06	5.64664e+06	5.84681e+06	2.93483e+06	2.64933e+06	High	High	High	High	High	High	High	High
P22830	Ferrochelatase, mitochondrial OS=Homo sapiens OX=9606 GN=FECH PE=1 SV=2	High	28.162	16	4	4	0.5	-1	0.350279	0.0638911	2.24253e+06	4.48755e+06	27.17	35.13	1.89662e+06	3.38474e+06	2.07081e+06	2.4285e+06	4.79315e+06	4.98971e+06	4.20144e+06	1.94487e+06	High	Peak Found	High	Peak Found	High	High	High	High
P07951	Tropomyosin beta chain OS=Homo sapiens OX=9606 GN=TPM2 PE=1 SV=1	High	149.004	444	17	5	0.552	-0.86	0.350519	0.0639898	1.00861e+07	1.82865e+07	7.75	18.35	1.05779e+07	9.33781e+06	9.61725e+06	1.10027e+07	1.84508e+07	1.81237e+07	2.32356e+07	1.49205e+07	High	High	High	High	High	High	High	High
Q9NRF9	DNA polymerase epsilon subunit 3 OS=Homo sapiens OX=9606 GN=POLE3 PE=1 SV=1	High	45.601	31	3	3	0.497	-1.01	0.350795	0.0640949	5.97626e+06	1.20285e+07	18.49	4.97	8.17691e+06	6.14776e+06	5.80955e+06	5.58038e+06	1.17378e+07	1.23265e+07	1.29252e+07	1.16093e+07	High	High	High	High	High	High	High	High
P23497	Nuclear autoantigen Sp-100 OS=Homo sapiens OX=9606 GN=SP100 PE=1 SV=3	High	31.381	115	7	3	1.435	0.52	0.352411	0.0644453	2.25258e+07	1.56994e+07	22.41	11.33	2.68947e+07	2.2732e+07	2.23215e+07	1.51419e+07	1.3012e+07	1.71465e+07	1.53963e+07	1.60086e+07	High	High	High	High	Peak Found	Peak Found	Peak Found	High
P23229	Integrin alpha-6 OS=Homo sapiens OX=9606 GN=ITGA6 PE=1 SV=5	High	74.127	71	7	7	1.578	0.66	0.354116	0.0648124	6.8768e+06	4.35664e+06	20.5	10.36	5.8364e+06	5.58718e+06	8.23404e+06	8.10266e+06	4.61053e+06	4.93743e+06	3.94168e+06	4.11674e+06	High	High	High	High	High	High	High	High
Q9H074	Polyadenylate-binding protein-interacting protein 1 OS=Homo sapiens OX=9606 GN=PAIP1 PE=1 SV=1	High	57.222	83	6	6	1.409	0.5	0.354339	0.0649086	3.12705e+07	2.21863e+07	14.04	11.14	2.85662e+07	3.14634e+07	3.91434e+07	3.10787e+07	2.22632e+07	1.9045e+07	2.50784e+07	2.21096e+07	High	High	High	High	High	High	High	High
Q9NX63	MICOS complex subunit MIC19 OS=Homo sapiens OX=9606 GN=CHCHD3 PE=1 SV=1	High	44.914	49	4	4	0.598	-0.74	0.354406	0.0650317	1.47763e+07	2.47233e+07	4.47	6.94	1.51394e+07	1.44218e+07	1.39376e+07	1.53702e+07	2.58608e+07	2.4008e+07	2.546e+07	2.21264e+07	High	High	High	High	High	High	High	High
Q96PC3	AP-1 complex subunit sigma-3 OS=Homo sapiens OX=9606 GN=AP1S3 PE=1 SV=1	High	4.79	4	1	1	0.378	-1.4	0.354406	0.0650244	395904	1.04631e+06		3.77			395904		1.08855e+06	1.04211e+06	992773	1.05052e+06	Not Found	Not Found	Peak Found	Not Found	High	High	Peak Found	Peak Found
Q86SF2	N-acetylgalactosaminyltransferase 7 OS=Homo sapiens OX=9606 GN=GALNT7 PE=1 SV=1	High	40.896	56	7	7	1.563	0.64	0.355032	0.0652576	7.99809e+06	5.11588e+06	21.9	12.09	7.05164e+06	7.333e+06	8.7235e+06	1.11595e+07	6.17799e+06	4.78305e+06	5.3791e+06	4.86553e+06	High	High	High	High	High	High	High	High
Q9NX62	Golgi-resident adenosine 3',5'-bisphosphate 3'-phosphatase OS=Homo sapiens OX=9606 GN=BPNT2 PE=1 SV=1	High	36.428	20	4	4	1.721	0.78	0.355032	0.0652268	3.14203e+06	1.82549e+06	26.01	24.76	2.29741e+06	2.89036e+06	4.27049e+06	3.4156e+06	1.96743e+06	1.6938e+06	1.26263e+06	2.32633e+06	High	High	High	High	High	High	Peak Found	High
Q9Y376	Calcium-binding protein 39 OS=Homo sapiens OX=9606 GN=CAB39 PE=1 SV=1	High	48.628	86	9	9	0.581	-0.78	0.35533	0.0653678	1.286e+07	2.21388e+07	10.38	5.12	1.28679e+07	1.42763e+07	1.28522e+07	1.10454e+07	2.38072e+07	2.21812e+07	2.10465e+07	2.20964e+07	High	High	High	High	High	High	High	High
Q15059	Bromodomain-containing protein 3 OS=Homo sapiens OX=9606 GN=BRD3 PE=1 SV=1	High	89.735	55	11	7	0.541	-0.89	0.356622	0.0657014	9.03718e+06	1.67036e+07	19.03	6.62	1.22266e+07	8.63976e+06	8.11946e+06	9.45288e+06	1.74045e+07	1.80045e+07	1.6031e+07	1.56616e+07	High	High	Peak Found	Peak Found	High	High	High	High
Q9H0R5	Guanylate-binding protein 3 OS=Homo sapiens OX=9606 GN=GBP3 PE=1 SV=3	High	16.072	17	3	1	0.39	-1.36	0.356622	0.065717	20788.2	53337.5	16.04	44.26	26703.3	19995.7	21612	18758.4	91394.5	60969.4	46661	31530.9	Peak Found	Peak Found	Peak Found	Peak Found	High	Peak Found	Peak Found	Peak Found
Q13501	Sequestosome-1 OS=Homo sapiens OX=9606 GN=SQSTM1 PE=1 SV=1	High	99.905	94	8	8	0.527	-0.93	0.358244	0.0660719	8.23592e+06	1.56409e+07	14.05	35.26	7.68183e+06	6.85299e+06	9.42444e+06	8.82998e+06	1.52099e+07	1.60841e+07	2.83019e+07	1.45635e+07	High	High	High	High	High	High	High	High
Q96B36	Proline-rich AKT1 substrate 1 OS=Homo sapiens OX=9606 GN=AKT1S1 PE=1 SV=1	High	35.864	7	5	5	1.563	0.64	0.35929	0.0663772	6.06681e+06	3.88039e+06	28.52	45.73	6.59489e+06	3.16116e+06	6.06777e+06	6.06584e+06	3.01963e+06	3.98056e+06	3.78273e+06	7.74956e+06	Peak Found	Peak Found	High	High	Peak Found	High	Peak Found	Peak Found
Q4KWH8	1-phosphatidylinositol 4,5-bisphosphate phosphodiesterase eta-1 OS=Homo sapiens OX=9606 GN=PLCH1 PE=1 SV=1	High	4.275	30	1	1	1.552	0.63	0.360512	0.0666592	1.34333e+07	8.65724e+06	5.96	14.65	1.38281e+07	1.25822e+07	1.43848e+07	1.30498e+07	8.37391e+06	7.95683e+06	8.95016e+06	1.09537e+07	High	High	High	High	High	High	High	High
Q96JB2	Conserved oligomeric Golgi complex subunit 3 OS=Homo sapiens OX=9606 GN=COG3 PE=1 SV=3	High	27.256	12	5	5	1.562	0.64	0.360588	0.0667859	1.32203e+07	8.46334e+06	67.24	89.37	1.68891e+07	1.44734e+06	1.03485e+07	1.98675e+07	3.24918e+06	2.53315e+07	2.93682e+06	22044995	High	High	Peak Found	Peak Found	High	High	Peak Found	High
Q01650	Large neutral amino acids transporter small subunit 1 OS=Homo sapiens OX=9606 GN=SLC7A5 PE=1 SV=2	High	64.148	170	6	6	1.334	0.42	0.360803	0.0668822	1.40743e+08	1.05503e+08	5.87	9.53	1.43823e+08	1.37728e+08	1.47071e+08	1.28476e+08	1.09567e+08	1.0159e+08	1.1398e+08	9.13933e+07	High	High	High	High	High	High	High	High
Q2TAY7	WD40 repeat-containing protein SMU1 OS=Homo sapiens OX=9606 GN=SMU1 PE=1 SV=2	High	180.933	180	16	16	0.631	-0.66	0.361563	0.0671362	3.82234e+07	6.05601e+07	8.12	6.69	4.32394e+07	3.70691e+07	3.94136e+07	3.61384e+07	6.08131e+07	5.83165e+07	6.78023e+07	6.03081e+07	High	High	High	High	High	High	High	High
Q3YEC7	Rab-like protein 6 OS=Homo sapiens OX=9606 GN=RABL6 PE=1 SV=2	High	26.73	36	5	5	0.6	-0.74	0.361563	0.0671323	1.61208e+07	2.68778e+07	10.76	27.55	1.60628e+07	1.94705e+07	1.54827e+07	1.61789e+07	2.35235e+07	2.28595e+07	4.02089e+07	3.07104e+07	High	High	High	High	High	High	High	High
Q9HD26	Golgi-associated PDZ and coiled-coil motif-containing protein OS=Homo sapiens OX=9606 GN=GOPC PE=1 SV=1	High	17.545	8	2	2	0.407	-1.3	0.362485	0.0674047	1.00481e+06	2.46629e+06	44.56	8.45	1.19709e+06	1.97625e+06	843408	822365	2.84594e+06	2.45965e+06	2.35808e+06	2.47295e+06	High	High	High	Peak Found	Peak Found	High	Peak Found	High
Q6IN85	Serine/threonine-protein phosphatase 4 regulatory subunit 3A OS=Homo sapiens OX=9606 GN=PPP4R3A PE=1 SV=1	High	48.21	48	7	5	1.604	0.68	0.36261	0.0675005	6.77467e+06	4.22363e+06	17.98	8.26	4.70084e+06	7.19704e+06	6.53271e+06	7.0256e+06	4.56801e+06	4.42583e+06	4.03066e+06	3.81527e+06	High	High	High	High	High	High	High	High
P14174	Macrophage migration inhibitory factor OS=Homo sapiens OX=9606 GN=MIF PE=1 SV=4	High	48.849	203	3	3	1.332	0.41	0.365124	0.0680256	3.33875e+08	2.50657e+08	8.2	20.09	3.35923e+08	2.87054e+08	3.31839e+08	3.48221e+08	2.46683e+08	2.54695e+08	2.09933e+08	3.34706e+08	High	High	High	High	High	High	High	High
P49458	Signal recognition particle 9 kDa protein OS=Homo sapiens OX=9606 GN=SRP9 PE=1 SV=2	High	35.51	98	4	4	1.323	0.4	0.36531	0.0681174	8.37667e+07	6.33114e+07	9.22	10.26	9.45081e+07	7.61124e+07	8.61147e+07	8.14826e+07	6.5201e+07	5.94567e+07	6.14766e+07	74544530	High	High	High	High	High	High	High	High
P00533	Epidermal growth factor receptor OS=Homo sapiens OX=9606 GN=EGFR PE=1 SV=2	High	89.055	70	11	11	1.448	0.53	0.36781	0.0686409	2.11931e+07	1.46311e+07	7.83	4.04	2.04688e+07	1.97729e+07	2.35551e+07	2.1943e+07	1.36984e+07	1.49929e+07	1.44037e+07	14862148	High	High	High	High	High	High	High	High
O15061	Synemin OS=Homo sapiens OX=9606 GN=SYNM PE=1 SV=2	High	21.06	9	4	4	1.836	0.88	0.369315	0.0689797	2.35242e+06	1.28099e+06	19.23	38.76	1.87654e+06	2.93272e+06	2.17323e+06	2.54638e+06	1.36115e+06	1.20555e+06	489141	1.44963e+06	High	High	Peak Found	Peak Found	Peak Found	High	High	High
O43314	Inositol hexakisphosphate and diphosphoinositol-pentakisphosphate kinase 2 OS=Homo sapiens OX=9606 GN=PPIP5K2 PE=1 SV=3	High	9.944	16	4	4	1.554	0.64	0.369576	0.0690861	5.30881e+06	3.41555e+06	43.71	23.92	5.36625e+06	3.66241e+06	5.25199e+06	9.78478e+06	4.28336e+06	3.00265e+06	2.48937e+06	3.88523e+06	High	High	High	High	High	High	High	High
Q9Y490	Talin-1 OS=Homo sapiens OX=9606 GN=TLN1 PE=1 SV=3	High	1161.72	1791	85	77	0.647	-0.63	0.370808	0.0694324	3.62568e+08	5.60556e+08	5.22	4.76	3.91109e+08	3.45068e+08	3.62663e+08	3.62473e+08	5.56358e+08	5.64786e+08	6.04642e+08	5.41569e+08	High	High	High	High	High	High	High	High
O00592	Podocalyxin OS=Homo sapiens OX=9606 GN=PODXL PE=1 SV=2	High	35.046	36	3	3	0.514	-0.96	0.370985	0.0696118	6.92246e+06	1.34719e+07	20.11	7.22	8.22575e+06	7.95131e+06	5.42834e+06	6.02673e+06	1.41476e+07	1.41547e+07	1.28284e+07	12243178	High	High	High	High	High	High	High	High
Q9NXG2	THUMP domain-containing protein 1 OS=Homo sapiens OX=9606 GN=THUMPD1 PE=1 SV=2	High	66.491	59	7	7	1.385	0.47	0.370985	0.0695384	2.37782e+07	1.71671e+07	8.79	5.95	2.73419e+07	2.40955e+07	2.23719e+07	2.34649e+07	1.68665e+07	1.67317e+07	1.90068e+07	1.7473e+07	High	High	High	High	High	High	High	High
Q12797	Aspartyl/asparaginyl beta-hydroxylase OS=Homo sapiens OX=9606 GN=ASPH PE=1 SV=3	High	190.792	331	17	17	1.311	0.39	0.37139	0.0697735	7.99999e+07	6.10316e+07	6.22	3.41	7.95669e+07	8.06014e+07	8.04353e+07	7.05735e+07	6.14877e+07	6.05789e+07	5.7414e+07	6.20001e+07	High	High	High	High	High	High	High	High
P82932	28S ribosomal protein S6, mitochondrial OS=Homo sapiens OX=9606 GN=MRPS6 PE=1 SV=3	High	15.378	14	2	2	0.509	-0.97	0.372023	0.0699506	2.3339e+06	4.587e+06	9.13	11.82	2.60264e+06	2.16822e+06	2.48499e+06	2.19199e+06	4.92506e+06	5.10927e+06	4.27215e+06	3.96322e+06	Peak Found	High	Peak Found	High	High	High	High	High
O75817	Ribonuclease P protein subunit p20 OS=Homo sapiens OX=9606 GN=POP7 PE=1 SV=2	High	18.061	19	2	2	0.5	-1	0.373591	0.0703037	2.77718e+06	5.55078e+06	25.62	7.55	4.16543e+06	2.65972e+06	2.41956e+06	2.89984e+06	5.99473e+06	5.69543e+06	5.01535e+06	5.40981e+06	High	High	Peak Found	Peak Found	High	High	High	High
P00966	Argininosuccinate synthase OS=Homo sapiens OX=9606 GN=ASS1 PE=1 SV=2	High	69.282	35	7	7	1.583	0.66	0.376133	0.0709831	1.00086e+07	6.32313e+06	4.92	18.2	9.37472e+06	9.81325e+06	1.05072e+07	1.02079e+07	6.08893e+06	6.56635e+06	4.62589e+06	7.26463e+06	High	High	High	High	High	High	Peak Found	High
Q9P016	Thymocyte nuclear protein 1 OS=Homo sapiens OX=9606 GN=THYN1 PE=1 SV=1	High	31.186	38	7	7	1.54	0.62	0.376133	0.0709607	1.49941e+07	9.73561e+06	13.19	5.81	1.19709e+07	1.50095e+07	1.65898e+07	1.49788e+07	1.03831e+07	9.97441e+06	9.50254e+06	9.08126e+06	High	High	High	High	High	High	High	High
Q9Y2D5	A-kinase anchor protein 2 OS=Homo sapiens OX=9606 GN=AKAP2 PE=1 SV=3	High	40.957	31	8	8	0.495	-1.02	0.376678	0.0712379	2.58771e+06	5.23112e+06	9.1	9.29	2.71543e+06	2.466e+06	2.27482e+06	2.77969e+06	5.43296e+06	5.36733e+06	5.09837e+06	4.4025e+06	High	High	Peak Found	High	High	High	High	High
Q8N6S5	ADP-ribosylation factor-like protein 6-interacting protein 6 OS=Homo sapiens OX=9606 GN=ARL6IP6 PE=1 SV=1	High	3.523	2	1	1	1.954	0.97	0.376791	0.0713637	1.46115e+06	747873	20.39	17.78	1.02453e+06	1.61735e+06	1.62003e+06	1.32003e+06	747873	980694	715145		Peak Found	Peak Found	High	Peak Found	Peak Found	Peak Found	Peak Found	Not Found
Q562R1	Beta-actin-like protein 2 OS=Homo sapiens OX=9606 GN=ACTBL2 PE=1 SV=2	High	131.123	3157	11	5	0.579	-0.79	0.376963	0.0714686	1.25146e+07	2.16005e+07	54.01	44.16	1.94749e+07	1.9632e+07	8.04183e+06	6.23052e+06	2.11506e+07	2.20599e+07	2.43758e+07	6.41497e+06	High	High	High	High	High	High	High	High
Q09666	Neuroblast differentiation-associated protein AHNAK OS=Homo sapiens OX=9606 GN=AHNAK PE=1 SV=2	High	2718.42	5765	250	249	1.326	0.41	0.37739	0.0716091	2.94017e+09	2.21755e+09	10.09	2.83	3.54985e+09	2.90906e+09	2.96978e+09	2.91086e+09	2.21376e+09	2.13126e+09	2.28377e+09	2.22135e+09	High	High	High	High	High	High	High	High
Q96DH6	RNA-binding protein Musashi homolog 2 OS=Homo sapiens OX=9606 GN=MSI2 PE=1 SV=1	High	67.046	61	6	6	0.55	-0.86	0.37739	0.071684	9.32166e+06	1.69481e+07	12.06	6.34	1.02927e+07	9.03089e+06	7.69512e+06	9.6218e+06	1.56107e+07	1.73358e+07	1.65691e+07	18120288	High	High	High	High	High	High	High	High
Q9Y4C2	TRPM8 channel-associated factor 1 OS=Homo sapiens OX=9606 GN=TCAF1 PE=1 SV=3	High	29.825	20	4	4	0.465	-1.11	0.37739	0.0717541	1.68572e+06	3.62858e+06	28.86	15.73	2.22833e+06	2.02103e+06	1.40605e+06	1.18708e+06	3.76274e+06	3.49922e+06	4.29238e+06	2.92354e+06	High	High	High	High	High	High	High	High
P48449	Lanosterol synthase OS=Homo sapiens OX=9606 GN=LSS PE=1 SV=1	High	103.015	115	11	11	0.517	-0.95	0.37739	0.0717856	6.9657e+06	1.34699e+07	40.1	8.99	1.34211e+07	7.23992e+06	6.70186e+06	6.25051e+06	1.28811e+07	1.16334e+07	1.41343e+07	1.40855e+07	High	High	High	High	High	High	High	High
O43772	Mitochondrial carnitine/acylcarnitine carrier protein OS=Homo sapiens OX=9606 GN=SLC25A20 PE=1 SV=1	High	19.882	16	5	5	0.502	-1	0.381983	0.0728382	5.22753e+06	1.04192e+07	17.2	8.05	6.61194e+06	4.75788e+06	5.74354e+06	4.61084e+06	1.0148e+07	9.83936e+06	1.17843e+07	1.06976e+07	High	Peak Found	Peak Found	High	High	High	High	High
Q5SRE5	Nucleoporin NUP188 OS=Homo sapiens OX=9606 GN=NUP188 PE=1 SV=1	High	129.051	144	19	18	0.621	-0.69	0.382509	0.0729984	3.13521e+07	5.04924e+07	12.32	14.74	3.25238e+07	2.47687e+07	3.27076e+07	3.02225e+07	4.05073e+07	5.13491e+07	4.965e+07	5.84119e+07	High	High	High	High	High	High	High	High
P28288	ATP-binding cassette sub-family D member 3 OS=Homo sapiens OX=9606 GN=ABCD3 PE=1 SV=1	High	99.138	117	12	12	1.374	0.46	0.382526	0.0730613	3.29389e+07	2.3965e+07	10.14	7.55	3.36698e+07	3.62931e+07	3.22239e+07	2.83611e+07	2.41003e+07	2.38305e+07	2.32396e+07	2.73743e+07	High	High	High	High	High	High	High	High
Q07065	Cytoskeleton-associated protein 4 OS=Homo sapiens OX=9606 GN=CKAP4 PE=1 SV=2	High	359.725	557	27	26	0.65	-0.62	0.383457	0.0732992	1.20911e+08	1.86025e+08	2.15	2.74	1.20614e+08	1.17796e+08	1.24133e+08	1.21208e+08	1.87416e+08	1.85638e+08	1.76501e+08	1.86413e+08	High	High	High	High	High	High	High	High
P13995	Bifunctional methylenetetrahydrofolate dehydrogenase/cyclohydrolase, mitochondrial OS=Homo sapiens OX=9606 GN=MTHFD2 PE=1 SV=2	High	72.555	90	6	6	1.362	0.45	0.383679	0.0734015	4.65718e+07	3.41906e+07	5.22	8.57	4.98118e+07	4.71261e+07	4.60241e+07	4.39594e+07	3.33308e+07	3.03045e+07	3.50725e+07	3.71895e+07	High	High	High	High	High	High	High	High
P04424	Argininosuccinate lyase OS=Homo sapiens OX=9606 GN=ASL PE=1 SV=4	High	24.623	32	3	3	1.905	0.93	0.384387	0.0735971	1.90733e+06	1.00098e+06	32.38	1.8	1.91782e+06	1.80541e+06	3.31675e+06	1.89689e+06	1.00491e+06	1.0316e+06	997063	990186	High	High	High	High	High	High	High	High
P27105	Stomatin OS=Homo sapiens OX=9606 GN=STOM PE=1 SV=3	High	125.83	160	9	9	0.646	-0.63	0.390045	0.0747413	4.80251e+07	7.43742e+07	11.72	15.04	5.98509e+07	4.80265e+07	4.77144e+07	4.80237e+07	7.36659e+07	7.50894e+07	9.75783e+07	7.2385e+07	High	High	High	High	High	High	High	High
P52292	Importin subunit alpha-1 OS=Homo sapiens OX=9606 GN=KPNA2 PE=1 SV=1	High	215.651	385	17	17	0.66	-0.6	0.391233	0.0751073	6.14539e+07	9.31463e+07	9.22	1.36	7.11379e+07	6.11939e+07	6.1715e+07	5.75436e+07	9.28569e+07	9.48032e+07	9.34366e+07	9.17625e+07	High	High	High	High	High	High	High	High
Q14527	Helicase-like transcription factor OS=Homo sapiens OX=9606 GN=HLTF PE=1 SV=2	High	78.886	56	14	14	0.62	-0.69	0.391233	0.0752581	1.8216e+07	2.93734e+07	6.19	5.31	1.89811e+07	1.6486e+07	1.86464e+07	1.77954e+07	3.03231e+07	2.86775e+07	2.69793e+07	3.00861e+07	High	Peak Found	High	High	High	High	High	High
Q13042	Cell division cycle protein 16 homolog OS=Homo sapiens OX=9606 GN=CDC16 PE=1 SV=2	High	15.351	12	2	2	0.457	-1.13	0.391233	0.0752339	1.57352e+06	3.44398e+06	22.76	6.79	2.13801e+06	1.40716e+06	1.75955e+06	1.3097e+06	3.08813e+06	3.42632e+06	3.64265e+06	3.46173e+06	High	Peak Found	Peak Found	High	High	High	High	High
Q7Z2W9	39S ribosomal protein L21, mitochondrial OS=Homo sapiens OX=9606 GN=MRPL21 PE=1 SV=2	High	38.378	33	2	2	0.419	-1.26	0.391233	0.0753078	1.10347e+06	2.63592e+06	32.55	25.49	1.07849e+06	1.06588e+06	1.93742e+06	1.12902e+06	2.04219e+06	3.34967e+06	2.16032e+06	3.21622e+06	High	High	High	High	High	High	High	High
Q9Y2Z0	Protein SGT1 homolog OS=Homo sapiens OX=9606 GN=SUGT1 PE=1 SV=3	High	188.028	244	18	18	0.658	-0.6	0.392666	0.0756732	6.16034e+07	9.35747e+07	4.23	4.16	6.38202e+07	6.13457e+07	5.76227e+07	6.18623e+07	9.5213e+07	9.31439e+07	9.40075e+07	8.66287e+07	High	High	High	High	High	High	High	High
Q92552	28S ribosomal protein S27, mitochondrial OS=Homo sapiens OX=9606 GN=MRPS27 PE=1 SV=3	High	86.964	105	12	12	0.609	-0.72	0.394663	0.0761197	1.62806e+07	2.67444e+07	2.89	4.43	1.66586e+07	1.64137e+07	1.55675e+07	1.61486e+07	2.64215e+07	2.85353e+07	2.57425e+07	2.70712e+07	High	High	High	High	High	High	High	High
Q08623	Pseudouridine-5'-phosphatase OS=Homo sapiens OX=9606 GN=PUDP PE=1 SV=3	High	21.541	14	4	4	1.723	0.79	0.398102	0.0769475	640753	371809	101.01	115.34	2.29659e+06	178771	175889	2.71499e+06	174358	582135	2.04968e+06	237474	High	Peak Found	High	High	High	Peak Found	Peak Found	High
P51636	Caveolin-2 OS=Homo sapiens OX=9606 GN=CAV2 PE=1 SV=2	High	13.714	18	2	2	1.986	0.99	0.398102	0.0769697	872714	439421	33.24	17.92	773400	586972	1.29134e+06	984782	441106	437742	559751	364562	High	High	High	High	High	High	High	High
P32119	Peroxiredoxin-2 OS=Homo sapiens OX=9606 GN=PRDX2 PE=1 SV=5	High	119.568	516	12	11	0.653	-0.62	0.398102	0.0768628	1.72506e+08	2.64261e+08	5.46	8.82	1.75765e+08	1.69306e+08	1.84189e+08	1.61998e+08	2.82905e+08	2.8342e+08	2.39702e+08	2.46845e+08	High	High	High	High	High	High	High	High
P26232	Catenin alpha-2 OS=Homo sapiens OX=9606 GN=CTNNA2 PE=1 SV=5	High	79.866	98	5	1	1.538	0.62	0.401382	0.077792	6.98905e+06	4.54564e+06	46.43	9.13	5.06866e+06	5.82649e+06	8.38358e+06	1.34827e+07	4.42059e+06	4.80751e+06	4.67423e+06	3.88819e+06	Peak Found	Peak Found	High	Peak Found	Peak Found	Peak Found	Peak Found	Peak Found
P35270	Sepiapterin reductase OS=Homo sapiens OX=9606 GN=SPR PE=1 SV=1	High	93.254	60	8	8	0.554	-0.85	0.401721	0.0779205	9.64808e+06	1.74195e+07	7.13	13.07	9.85261e+06	1.08501e+07	9.44779e+06	9.28466e+06	2.07566e+07	1.69865e+07	1.52112e+07	1.78634e+07	High	High	High	High	High	High	High	High
Q15056	Eukaryotic translation initiation factor 4H OS=Homo sapiens OX=9606 GN=EIF4H PE=1 SV=5	High	80.648	138	7	7	0.639	-0.65	0.405994	0.0789397	4.62389e+07	7.23901e+07	4.92	1.49	4.93116e+07	4.41615e+07	4.7293e+07	4.52082e+07	7.11431e+07	7.37519e+07	7.26169e+07	7.2164e+07	High	High	High	High	High	High	High	High
Q9NV35	Nucleotide triphosphate diphosphatase NUDT15 OS=Homo sapiens OX=9606 GN=NUDT15 PE=1 SV=1	High	5.302	4	1	1	0.39	-1.36	0.40775	0.0795789	312047	800537	17.31	20.45	313809	217871	310295	329544	965216	860475	744775	588643	Peak Found	Peak Found	Peak Found	High	High	Peak Found	Peak Found	Peak Found
P52630	Signal transducer and activator of transcription 2 OS=Homo sapiens OX=9606 GN=STAT2 PE=1 SV=1	High	12.795	8	3	3	1.847	0.88	0.40775	0.0796635	2.16027e+06	1.16984e+06	29.27	21.7	2.07457e+06	3.56974e+06	2.05085e+06	2.24952e+06	1.29598e+06	764949	1.24371e+06	1.10036e+06	High	Peak Found	Peak Found	High	Peak Found	High	Peak Found	High
P09884	DNA polymerase alpha catalytic subunit OS=Homo sapiens OX=9606 GN=POLA1 PE=1 SV=2	High	75.707	57	9	9	0.655	-0.61	0.409983	0.080228	2.96243e+08	4.52032e+08	11.81	19.24	3.35803e+08	2.52081e+08	2.88194e+08	3.04515e+08	5.38053e+08	4.83299e+08	4.22787e+08	3.38137e+08	High	High	High	High	High	High	High	High
O94903	Pyridoxal phosphate homeostasis protein OS=Homo sapiens OX=9606 GN=PLPBP PE=1 SV=1	High	37.924	57	6	6	1.311	0.39	0.414425	0.0812915	2.1111e+08	1.61078e+08	22.19	14.16	1.87227e+08	3.0003e+08	2.00282e+08	2.22523e+08	1.92561e+08	1.71327e+08	1.51443e+08	1.39763e+08	High	High	High	High	High	High	High	High
P17858	ATP-dependent 6-phosphofructokinase, liver type OS=Homo sapiens OX=9606 GN=PFKL PE=1 SV=6	High	172.962	195	14	10	1.355	0.44	0.414944	0.0814724	2.6759e+07	1.97502e+07	19.95	14.89	2.97961e+07	2.58541e+07	2.76956e+07	1.81823e+07	1.79608e+07	2.1718e+07	1.75293e+07	2.37841e+07	High	High	High	High	High	High	High	High
Q8NGA1	Olfactory receptor 1M1 OS=Homo sapiens OX=9606 GN=OR1M1 PE=2 SV=1	High	2.629	20	1	1	1.498	0.58	0.414975	0.0817042	1.51274e+07	1.0099e+07	7.02	11.67	1.53765e+07	1.48823e+07	1.56942e+07	1.33463e+07	9.85209e+06	1.03521e+07	8.95052e+06	11807794	High	High	High	High	High	High	High	High
P00387	NADH-cytochrome b5 reductase 3 OS=Homo sapiens OX=9606 GN=CYB5R3 PE=1 SV=3	High	166.508	348	13	13	1.28	0.36	0.414975	0.0817238	1.02907e+08	8.04158e+07	8.88	2.47	1.05582e+08	8.83992e+07	1.00299e+08	1.08766e+08	8.18817e+07	7.89761e+07	7.85248e+07	8.24231e+07	High	High	High	High	High	High	High	High
O94906	Pre-mRNA-processing factor 6 OS=Homo sapiens OX=9606 GN=PRPF6 PE=1 SV=1	High	178.671	228	22	22	0.657	-0.61	0.415126	0.0818398	9.35812e+07	1.42532e+08	1.85	6.23	9.36706e+07	9.17008e+07	9.59389e+07	9.34919e+07	1.47996e+08	1.3727e+08	1.53871e+08	1.34926e+08	High	High	High	High	High	High	High	High
O95757	Heat shock 70 kDa protein 4L OS=Homo sapiens OX=9606 GN=HSPA4L PE=1 SV=3	High	244.593	363	21	18	0.651	-0.62	0.415126	0.0818833	5.18491e+07	7.96191e+07	9.07	4.9	5.93345e+07	4.89025e+07	5.41251e+07	4.96687e+07	8.09346e+07	7.30521e+07	8.14588e+07	7.8325e+07	High	High	High	High	High	High	High	High
Q96Q05	Trafficking protein particle complex subunit 9 OS=Homo sapiens OX=9606 GN=TRAPPC9 PE=1 SV=2	High	6.107	14	2	2	1.577	0.66	0.415374	0.082062	9.64471e+06	6.11514e+06	19.09	11.24	9.59901e+06	9.69062e+06	8.02772e+06	1.25961e+07	5.5605e+06	7.21842e+06	6.24704e+06	5.98602e+06	High	High	High	High	High	High	High	High
P43307	Translocon-associated protein subunit alpha OS=Homo sapiens OX=9606 GN=SSR1 PE=1 SV=3	High	52.75	162	4	4	1.345	0.43	0.415374	0.0820375	5.24225e+07	3.899e+07	3.24	7.15	5.19984e+07	5.28502e+07	5.38301e+07	4.98656e+07	3.83076e+07	3.96063e+07	3.83833e+07	4.43819e+07	High	High	High	High	High	High	High	High
P08237	ATP-dependent 6-phosphofructokinase, muscle type OS=Homo sapiens OX=9606 GN=PFKM PE=1 SV=2	High	225.696	234	21	19	0.64	-0.64	0.416553	0.0823601	4.50832e+07	7.0449e+07	6.74	9.28	4.51508e+07	4.50157e+07	5.04438e+07	4.32865e+07	7.15393e+07	6.93753e+07	6.01506e+07	7.51981e+07	High	High	High	High	High	High	High	High
Q12959	Disks large homolog 1 OS=Homo sapiens OX=9606 GN=DLG1 PE=1 SV=2	High	28.328	15	5	5	1.557	0.64	0.419748	0.0831212	4.92548e+06	3.1634e+06	5.14	13.19	5.15931e+06	4.77653e+06	5.07907e+06	4.62247e+06	2.87507e+06	3.80325e+06	2.95385e+06	3.38781e+06	High	High	High	High	Peak Found	Peak Found	High	High
Q13510	Acid ceramidase OS=Homo sapiens OX=9606 GN=ASAH1 PE=1 SV=5	High	37.833	32	5	5	1.511	0.6	0.419748	0.083123	8.50796e+06	5.63242e+06	2.41	8.19	8.86356e+06	8.56779e+06	8.44856e+06	8.40576e+06	5.31538e+06	5.96837e+06	5.11957e+06	6.03184e+06	High	High	High	High	High	High	High	High
O00584	Ribonuclease T2 OS=Homo sapiens OX=9606 GN=RNASET2 PE=1 SV=2	High	14.89	13	3	3	1.594	0.67	0.427249	0.0847419	3.47422e+06	2.17951e+06	17.24	33.14	3.23892e+06	3.51027e+06	4.65468e+06	3.43853e+06	1.51193e+06	2.3507e+06	2.02079e+06	3.3213e+06	High	High	High	Peak Found	High	Peak Found	High	High
Q9Y3F4	Serine-threonine kinase receptor-associated protein OS=Homo sapiens OX=9606 GN=STRAP PE=1 SV=1	High	210.974	447	15	15	0.659	-0.6	0.42808	0.0851075	9.48875e+07	1.43997e+08	5.68	5.53	9.67292e+07	1.02708e+08	9.30809e+07	9.00752e+07	1.43619e+08	1.44376e+08	1.49749e+08	1.31158e+08	High	High	High	High	High	High	High	High
Q9BU61	NADH dehydrogenase [ubiquinone] 1 alpha subcomplex assembly factor 3 OS=Homo sapiens OX=9606 GN=NDUFAF3 PE=1 SV=1	High	23.037	19	3	3	0.509	-0.97	0.428184	0.0854409	2.37404e+06	4.6596e+06	30.24	13	2.05478e+06	3.83926e+06	2.26296e+06	2.49056e+06	4.07043e+06	5.37892e+06	5.03468e+06	4.31246e+06	Peak Found	High	High	High	High	High	High	Peak Found
P15408	Fos-related antigen 2 OS=Homo sapiens OX=9606 GN=FOSL2 PE=1 SV=1	High	15.194	13	2	2	1.973	0.98	0.428184	0.0854627	930346	471596	8.14	20.6	968082	1.02456e+06	894081	853782	521738	426273	628771	405842	High	High	High	High	High	Peak Found	High	Peak Found
Q9BY44	Eukaryotic translation initiation factor 2A OS=Homo sapiens OX=9606 GN=EIF2A PE=1 SV=3	High	128.488	163	13	13	0.638	-0.65	0.428184	0.0852709	2.45485e+07	3.85002e+07	10.69	7.03	2.59696e+07	2.01188e+07	2.43936e+07	2.47044e+07	3.71627e+07	4.06157e+07	3.98858e+07	3.47677e+07	High	High	High	High	High	High	High	High
Q96I15	Selenocysteine lyase OS=Homo sapiens OX=9606 GN=SCLY PE=1 SV=4	High	28.58	17	4	4	0.526	-0.93	0.428184	0.085393	3.55735e+06	6.76412e+06	20.49	9.03	4.97617e+06	3.34376e+06	3.27362e+06	3.78459e+06	6.48971e+06	7.05014e+06	5.81652e+06	7.09217e+06	High	Peak Found	High	Peak Found	High	High	Peak Found	High
Q9H788	SH2 domain-containing protein 4A OS=Homo sapiens OX=9606 GN=SH2D4A PE=1 SV=1	High	65.272	65	10	10	1.543	0.63	0.429366	0.0858124	8.99231e+06	5.82955e+06	18.76	2.61	8.52628e+06	7.68679e+06	9.48382e+06	1.17569e+07	5.56493e+06	5.90852e+06	5.85096e+06	5.80823e+06	High	High	High	High	High	High	High	High
Q8TD16	Protein bicaudal D homolog 2 OS=Homo sapiens OX=9606 GN=BICD2 PE=1 SV=1	High	30.073	28	4	4	0.511	-0.97	0.429366	0.085833	2.7165e+06	5.31169e+06	24.97	40.11	3.93293e+06	2.3724e+06	3.07903e+06	2.39665e+06	2.74246e+06	5.00181e+06	5.64078e+06	7.94231e+06	High	High	High	High	High	High	High	High
O96008	Mitochondrial import receptor subunit TOM40 homolog OS=Homo sapiens OX=9606 GN=TOMM40 PE=1 SV=1	High	145.916	131	8	8	0.635	-0.66	0.434131	0.0869212	2.26706e+07	3.57283e+07	11.69	14.2	2.06095e+07	2.56941e+07	2.48298e+07	2.06992e+07	4.43233e+07	3.21351e+07	3.6803e+07	3.46849e+07	High	High	High	High	High	High	High	High
Q8IU81	Interferon regulatory factor 2-binding protein 1 OS=Homo sapiens OX=9606 GN=IRF2BP1 PE=1 SV=1	High	31.787	31	4	4	0.428	-1.22	0.435282	0.0872197	885736	2.07021e+06	17.37	23.04	1.02454e+06	944059	831016	676339	2.94726e+06	1.84272e+06	1.86966e+06	2.29228e+06	High	High	High	Peak Found	High	High	High	High
Q14019	Coactosin-like protein OS=Homo sapiens OX=9606 GN=COTL1 PE=1 SV=3	High	60.838	137	7	7	1.342	0.42	0.436325	0.0874968	5.1453e+07	3.83298e+07	8.33	5	5.51232e+07	4.91098e+07	5.3908e+07	4.59874e+07	3.8429e+07	3.93311e+07	3.82309e+07	3.50132e+07	High	High	High	High	High	High	High	High
Q8IZP0	Abl interactor 1 OS=Homo sapiens OX=9606 GN=ABI1 PE=1 SV=4	High	41.324	35	6	5	1.541	0.62	0.437183	0.0877374	9.32612e+06	6.05083e+06	3.32	12.35	9.15427e+06	9.84299e+06	9.21172e+06	9.44195e+06	6.30104e+06	5.81055e+06	5.11855e+06	6.87147e+06	High	High	High	High	High	High	High	High
Q9Y4X5	E3 ubiquitin-protein ligase ARIH1 OS=Homo sapiens OX=9606 GN=ARIH1 PE=1 SV=2	High	29.806	24	4	4	1.509	0.59	0.437232	0.0878671	5.9287e+06	3.92827e+06	10.34	37.9	6.59153e+06	5.14509e+06	6.11258e+06	5.75036e+06	5.23848e+06	3.47463e+06	1.91897e+06	4.44114e+06	High	High	High	High	High	High	High	High
Q16527	Cysteine and glycine-rich protein 2 OS=Homo sapiens OX=9606 GN=CSRP2 PE=1 SV=3	High	59.002	67	5	5	0.616	-0.7	0.437232	0.0878838	2.04229e+07	3.31718e+07	13.69	16.11	2.56606e+07	1.90295e+07	2.02776e+07	2.05693e+07	3.18811e+07	3.45147e+07	4.17022e+07	2.87781e+07	High	High	High	High	High	High	High	High
Q96S97	Myeloid-associated differentiation marker OS=Homo sapiens OX=9606 GN=MYADM PE=1 SV=2	High	29.469	14	2	2	1.803	0.85	0.439875	0.0885039	2.22574e+06	1.2343e+06	26.31	3.58	2.28143e+06	1.24106e+06	2.4142e+06	2.1714e+06	1.25085e+06	1.2539e+06	1.15986e+06	1.21796e+06	High	Peak Found	Peak Found	High	High	High	High	High
P15289	Arylsulfatase A OS=Homo sapiens OX=9606 GN=ARSA PE=1 SV=3	High	11.293	11	2	2	1.854	0.89	0.439875	0.0885525	1.43573e+06	774593	8.88	48.66	1.53874e+06	1.39884e+06	1.24664e+06	1.4736e+06	598984	848015	707527	1.61156e+06	High	High	Peak Found	High	Peak Found	Peak Found	Peak Found	High
Q99933	BAG family molecular chaperone regulator 1 OS=Homo sapiens OX=9606 GN=BAG1 PE=1 SV=4	High	36.555	66	6	6	0.521	-0.94	0.441164	0.089019	5.95937e+06	1.14351e+07	13.09	11.31	6.56985e+06	5.13123e+06	6.62931e+06	5.40562e+06	9.17823e+06	1.12529e+07	1.1936e+07	11620135	High	High	High	High	High	High	High	High
P23634	Plasma membrane calcium-transporting ATPase 4 OS=Homo sapiens OX=9606 GN=ATP2B4 PE=1 SV=2	High	95.431	107	8	2	0.431	-1.21	0.441164	0.0889965	915724	2.12416e+06	11.78	18.48	994722	909744	921742	745525	2.13377e+06	2.11459e+06	2.34298e+06	1.48063e+06	High	High	Peak Found	High	High	High	High	High
P08754	Guanine nucleotide-binding protein G(i) subunit alpha-3 OS=Homo sapiens OX=9606 GN=GNAI3 PE=1 SV=3	High	126.66	167	9	5	1.42	0.51	0.442328	0.089392	2.03969e+07	1.43683e+07	7.46	5.26	2.09673e+07	1.9842e+07	2.29938e+07	1.95734e+07	1.41976e+07	1.33379e+07	1.5141e+07	1.45411e+07	High	High	High	High	High	High	High	High
P11177	Pyruvate dehydrogenase E1 component subunit beta, mitochondrial OS=Homo sapiens OX=9606 GN=PDHB PE=1 SV=3	High	137.46	310	12	12	0.669	-0.58	0.443038	0.0897364	7.11933e+07	1.06439e+08	2.74	5.01	7.28983e+07	6.8537e+07	7.20996e+07	7.02984e+07	1.06194e+08	1.03182e+08	1.06685e+08	1.15715e+08	High	High	High	High	High	High	High	High
P05387	60S acidic ribosomal protein P2 OS=Homo sapiens OX=9606 GN=RPLP2 PE=1 SV=1	High	99.869	266	6	6	0.662	-0.59	0.443038	0.0897432	1.26598e+08	1.91168e+08	5.07	2.23	1.38827e+08	1.28138e+08	1.25077e+08	1.24964e+08	1.91357e+08	1.86393e+08	1.96831e+08	1.9098e+08	High	High	High	High	High	High	High	High
P10606	Cytochrome c oxidase subunit 5B, mitochondrial OS=Homo sapiens OX=9606 GN=COX5B PE=1 SV=2	High	27.843	35	3	3	0.565	-0.82	0.443038	0.0896902	9.30733e+06	1.64865e+07	15.33	9.23	1.08862e+07	9.51598e+06	7.4481e+06	9.10325e+06	1.85775e+07	1.53748e+07	1.74704e+07	1.5558e+07	High	High	High	High	High	High	High	High
Q9UJX3	Anaphase-promoting complex subunit 7 OS=Homo sapiens OX=9606 GN=ANAPC7 PE=1 SV=4	High	61.592	83	8	8	1.32	0.4	0.443437	0.0899563	5.95118e+07	4.50769e+07	10.64	12.91	6.8749e+07	5.31809e+07	5.94789e+07	5.95447e+07	4.31277e+07	4.0642e+07	5.43286e+07	4.71141e+07	High	High	High	High	High	High	High	High
Q14012	Calcium/calmodulin-dependent protein kinase type 1 OS=Homo sapiens OX=9606 GN=CAMK1 PE=1 SV=1	High	41.168	39	5	1	0.402	-1.31	0.443717	0.0900888	366147	910661	24.67	20.61	540754	374635	318239	357851	682496	1.13377e+06	954174	869131	Peak Found	Peak Found	Peak Found	Peak Found	Peak Found	High	Peak Found	Peak Found
Q9C0C2	182 kDa tankyrase-1-binding protein OS=Homo sapiens OX=9606 GN=TNKS1BP1 PE=1 SV=4	High	164.045	117	19	19	0.663	-0.59	0.443975	0.0902107	1.5873e+08	2.39571e+08	6.22	11.95	1.66664e+08	1.51173e+08	1.67762e+08	1.49188e+08	2.52513e+08	2.33805e+08	2.45479e+08	1.91019e+08	High	High	High	High	High	High	High	High
P0C0L4	Complement C4-A OS=Homo sapiens OX=9606 GN=C4A PE=1 SV=2	High	14.9	10	2	2	1.861	0.9	0.444237	0.0904722	1.82103e+06	978279	31.96	54.46	1.74777e+06	3.11413e+06	1.68486e+06	1.89736e+06	1.09913e+06	298930		978279	Peak Found	High	High	High	Peak Found	Peak Found	Not Found	Peak Found
P49327	Fatty acid synthase OS=Homo sapiens OX=9606 GN=FASN PE=1 SV=3	High	1133.76	3010	91	90	0.663	-0.59	0.444237	0.0904345	1.14721e+09	1.73108e+09	7.83	1.98	1.10019e+09	1.26591e+09	1.06757e+09	1.19624e+09	1.73984e+09	1.71359e+09	1.79086e+09	1.72235e+09	High	High	High	High	High	High	High	High
Q9Y263	Phospholipase A-2-activating protein OS=Homo sapiens OX=9606 GN=PLAA PE=1 SV=2	High	199.599	213	19	19	0.632	-0.66	0.44478	0.0907218	2.11186e+07	3.34365e+07	10.04	4.67	1.77091e+07	2.13061e+07	2.258e+07	2.09328e+07	3.25733e+07	3.24879e+07	3.57972e+07	3.43226e+07	High	High	High	High	High	High	High	High
P48509	CD151 antigen OS=Homo sapiens OX=9606 GN=CD151 PE=1 SV=3	High	6.101	12	1	1	1.548	0.63	0.44478	0.0906805	4.50823e+06	2.91182e+06	14.69	31.92	3.92394e+06	4.57503e+06	5.55e+06	4.44241e+06	1.38104e+06	2.90368e+06	3.23334e+06	2919988	High	High	High	High	Peak Found	Peak Found	High	High
P11310	Medium-chain specific acyl-CoA dehydrogenase, mitochondrial OS=Homo sapiens OX=9606 GN=ACADM PE=1 SV=1	High	120.324	153	11	11	0.635	-0.66	0.445247	0.0908865	3.04076e+07	4.79066e+07	7.11	3.64	3.4064e+07	2.89048e+07	3.05913e+07	3.0225e+07	4.76146e+07	5.07211e+07	4.65927e+07	4.82005e+07	High	High	High	High	High	High	High	High
Q6P3X3	Tetratricopeptide repeat protein 27 OS=Homo sapiens OX=9606 GN=TTC27 PE=1 SV=1	High	21.929	11	3	3	0.396	-1.34	0.446008	0.0911116	473170	1.19418e+06	28.77	32.18	499795	769183	441516	447963	1.18298e+06	1.52584e+06	1.20548e+06	641827	Peak Found	Peak Found	Peak Found	Peak Found	High	High	High	High
Q12802	A-kinase anchor protein 13 OS=Homo sapiens OX=9606 GN=AKAP13 PE=1 SV=2	High	45.127	46	6	6	1.26	0.33	0.447052	0.0913949	9.80514e+07	7.78081e+07	15.12	13.32	7.17161e+07	9.52112e+07	1.0101e+08	1.00976e+08	6.36594e+07	8.82317e+07	7.56836e+07	7.99921e+07	High	High	High	High	High	High	High	High
Q01082	Spectrin beta chain, non-erythrocytic 1 OS=Homo sapiens OX=9606 GN=SPTBN1 PE=1 SV=2	High	1336.01	1648	103	95	1.295	0.37	0.450622	0.0924064	6.59567e+08	5.09323e+08	2.08	3.57	6.6707e+08	6.47334e+08	6.77303e+08	6.52148e+08	5.15308e+08	4.93302e+08	5.03409e+08	5.35845e+08	High	High	High	High	High	High	High	High
O75223	Gamma-glutamylcyclotransferase OS=Homo sapiens OX=9606 GN=GGCT PE=1 SV=1	High	40.384	86	7	7	0.586	-0.77	0.452106	0.0927814	1.0581e+07	1.80478e+07	20.65	16.59	1.53294e+07	1.05421e+07	1.03366e+07	1.06201e+07	2.29856e+07	1.95375e+07	1.6204e+07	16671737	High	High	High	High	High	High	High	High
P49023	Paxillin OS=Homo sapiens OX=9606 GN=PXN PE=1 SV=3	High	68.127	58	7	7	1.487	0.57	0.452767	0.0929877	5.61602e+06	3.77602e+06	14.73	15.84	5.11023e+06	4.85178e+06	6.17186e+06	6.60172e+06	3.10086e+06	3.42906e+06	4.36239e+06	4.15808e+06	High	High	High	High	High	High	High	High
Q92621	Nuclear pore complex protein Nup205 OS=Homo sapiens OX=9606 GN=NUP205 PE=1 SV=3	High	242.451	287	30	30	0.666	-0.59	0.452876	0.0931518	7.56867e+07	1.13717e+08	10.4	3.82	8.76195e+07	7.53951e+07	6.83271e+07	7.59794e+07	1.13112e+08	1.14324e+08	1.16574e+08	1.06552e+08	High	High	High	High	High	High	High	High
Q8ND04	Protein SMG8 OS=Homo sapiens OX=9606 GN=SMG8 PE=1 SV=1	High	7.408	8	4	4	0.537	-0.9	0.452876	0.0930935	3.34433e+06	6.22372e+06	30.22	39.63	4.22513e+06	2.38064e+06	4.33511e+06	2.64715e+06	4.75989e+06	4.26826e+06	9.81464e+06	8137708	Peak Found	High	High	High	Peak Found	High	High	High
Q7L5N7	Lysophosphatidylcholine acyltransferase 2 OS=Homo sapiens OX=9606 GN=LPCAT2 PE=1 SV=1	High	3.273	3	1	1	1.85	0.89	0.45387	0.0934979	1.43923e+06	777904	10.82	29.65	1.65209e+06	1.26996e+06	1.42504e+06	1.45356e+06	715822		1.20591e+06	777904	Peak Found	High	High	Peak Found	Peak Found	Not Found	Peak Found	Peak Found
P55011	Solute carrier family 12 member 2 OS=Homo sapiens OX=9606 GN=SLC12A2 PE=1 SV=1	High	25.037	28	8	8	1.57	0.65	0.455234	0.0939824	3.57365e+06	2.27565e+06	13.27	36.28	3.3278e+06	3.83767e+06	3.02892e+06	4.06906e+06	3.30973e+06	1.93881e+06	2.67101e+06	1.3788e+06	High	High	High	High	High	High	High	Peak Found
P29966	Myristoylated alanine-rich C-kinase substrate OS=Homo sapiens OX=9606 GN=MARCKS PE=1 SV=4	High	143.63	231	9	9	1.309	0.39	0.455234	0.0939926	5.47322e+07	4.18234e+07	2.48	17.14	5.54702e+07	5.52776e+07	5.25258e+07	5.41922e+07	4.23068e+07	4.13456e+07	4.79323e+07	3.1177e+07	High	High	High	High	High	High	High	High
P04350	Tubulin beta-4A chain OS=Homo sapiens OX=9606 GN=TUBB4A PE=1 SV=2	High	383.376	3180	22	1	0.635	-0.66	0.455234	0.0939303	3.16674e+07	4.99018e+07	5.86	16.1	3.15594e+07	2.84797e+07	3.17757e+07	3.2667e+07	4.40717e+07	5.01261e+07	4.96784e+07	63742223	High	Peak Found	High	High	High	High	High	High
Q9NR48	Histone-lysine N-methyltransferase ASH1L OS=Homo sapiens OX=9606 GN=ASH1L PE=1 SV=2	High	2.794	12	4	4	1.335	0.42	0.455635	0.0941464	3.11699e+07	2.33502e+07	12.31	3.69	3.03652e+07	2.90196e+07	3.1996e+07	3.80442e+07	2.41088e+07	2.214e+07	2.30238e+07	2.36813e+07	High	High	High	High	High	Peak Found	Peak Found	High
P00403	Cytochrome c oxidase subunit 2 OS=Homo sapiens OX=9606 GN=MT-CO2 PE=1 SV=1	High	43.748	112	4	4	0.616	-0.7	0.456096	0.0943844	2.01747e+07	3.27347e+07	10.25	8.9	2.23148e+07	1.74499e+07	2.0781e+07	1.95861e+07	3.20033e+07	3.22905e+07	3.3185e+07	3.8456e+07	High	High	High	High	High	High	High	High
O00461	Golgi integral membrane protein 4 OS=Homo sapiens OX=9606 GN=GOLIM4 PE=1 SV=1	High	83.405	76	10	10	0.64	-0.64	0.461021	0.0955944	1.89538e+07	2.96244e+07	11.28	8.67	1.9486e+07	2.19242e+07	1.6764e+07	1.8436e+07	3.13156e+07	3.27253e+07	2.73319e+07	2.80246e+07	High	High	High	High	High	High	High	High
O43824	Putative GTP-binding protein 6 OS=Homo sapiens OX=9606 GN=GTPBP6 PE=2 SV=4	High	22.517	11	2	2	0.404	-1.31	0.461021	0.0956197	487027	1.2056e+06	36.99	32.77	849822	576646	411335	408148	1.32566e+06	720360	1.65488e+06	1096418	High	Peak Found	Peak Found	Peak Found	High	High	High	High
Q02487	Desmocollin-2 OS=Homo sapiens OX=9606 GN=DSC2 PE=1 SV=1	High	3.229	7	2	2	0.497	-1.01	0.46193	0.0958804	1.8184e+06	3.65815e+06	33.89	25.35	3.10589e+06	1.78929e+06	1.84798e+06	1.54291e+06	4.75708e+06	4.48362e+06	2.94784e+06	2.98466e+06	Peak Found	Peak Found	Peak Found	Peak Found	Peak Found	High	High	High
Q58FF6	Putative heat shock protein HSP 90-beta 4 OS=Homo sapiens OX=9606 GN=HSP90AB4P PE=5 SV=1	High	94.665	484	9	3	1.344	0.43	0.462108	0.0959897	2.50656e+07	1.86537e+07	41.23	20.93	2.1198e+07	1.67901e+07	2.96389e+07	4.26148e+07	2.40734e+07	1.5483e+07	1.64499e+07	21152824	High	High	High	High	High	High	High	High
P24941	Cyclin-dependent kinase 2 OS=Homo sapiens OX=9606 GN=CDK2 PE=1 SV=2	High	113.748	214	11	9	0.606	-0.72	0.46379	0.0964114	1.41964e+07	2.34165e+07	12.82	7.22	1.80214e+07	1.40556e+07	1.42941e+07	1.40994e+07	2.29267e+07	2.10223e+07	2.49582e+07	2.39168e+07	High	High	High	High	High	High	High	High
Q9NZ63	Telomere length and silencing protein 1 homolog OS=Homo sapiens OX=9606 GN=C9orf78 PE=1 SV=1	High	38.061	28	5	5	1.29	0.37	0.464445	0.0966202	1.87516e+08	1.45417e+08	5.22	4.31	2.03074e+08	1.88909e+08	1.86132e+08	1.79655e+08	1.37e+08	1.42823e+08	1.51236e+08	1.48058e+08	High	High	High	High	High	High	High	High
Q9BXB4	Oxysterol-binding protein-related protein 11 OS=Homo sapiens OX=9606 GN=OSBPL11 PE=1 SV=2	High	12.307	18	3	2	0.52	-0.94	0.464599	0.096725	2.08843e+06	4.01283e+06	22.81	17.04	2.87514e+06	1.98015e+06	2.20262e+06	1.70491e+06	4.22642e+06	3.95661e+06	4.06984e+06	2.81936e+06	High	High	Peak Found	High	Peak Found	Peak Found	Peak Found	Peak Found
Q8IYB8	ATP-dependent RNA helicase SUPV3L1, mitochondrial OS=Homo sapiens OX=9606 GN=SUPV3L1 PE=1 SV=1	High	27.04	14	3	3	0.604	-0.73	0.464601	0.0972559	1.14974e+07	1.90392e+07	14.13	13.13	1.38284e+07	1.0854e+07	1.00374e+07	1.2179e+07	1.98976e+07	1.82177e+07	2.28405e+07	1.69221e+07	Peak Found	High	Peak Found	Peak Found	High	High	High	High
Q15036	Sorting nexin-17 OS=Homo sapiens OX=9606 GN=SNX17 PE=1 SV=1	High	27.408	12	3	3	0.533	-0.91	0.464601	0.0973788	2.95114e+06	5.53955e+06	13.04	14.3	2.94885e+06	2.95343e+06	3.69091e+06	2.79043e+06	6.38186e+06	5.0361e+06	4.74489e+06	6.09334e+06	High	High	Peak Found	High	High	High	High	High
Q969V3	Nicalin OS=Homo sapiens OX=9606 GN=NCLN PE=1 SV=2	High	145.588	108	14	14	1.321	0.4	0.464601	0.0970786	3.66356e+07	2.77421e+07	12.72	6.75	2.8575e+07	3.54395e+07	3.81256e+07	3.78722e+07	2.54995e+07	2.93677e+07	2.65786e+07	2.89566e+07	High	High	High	High	High	High	High	High
P07954	Fumarate hydratase, mitochondrial OS=Homo sapiens OX=9606 GN=FH PE=1 SV=3	High	179.991	313	15	15	0.667	-0.58	0.464601	0.0973721	1.89213e+08	2.83514e+08	6.55	7.71	2.11224e+08	1.84324e+08	1.94196e+08	1.84357e+08	2.88336e+08	2.82499e+08	2.43038e+08	2.84533e+08	High	High	High	High	High	High	High	High
Q96S59	Ran-binding protein 9 OS=Homo sapiens OX=9606 GN=RANBP9 PE=1 SV=1	High	14.928	11	2	2	1.48	0.57	0.464601	0.0973108	1.47328e+07	9.95163e+06	21.34	12.8	1.42796e+07	1.39117e+07	1.52004e+07	2.12771e+07	1.01217e+07	9.55465e+06	9.78441e+06	12462314	Peak Found	High	High	High	High	Peak Found	High	High
P21127	Cyclin-dependent kinase 11B OS=Homo sapiens OX=9606 GN=CDK11B PE=1 SV=4	High	76.22	67	12	12	0.603	-0.73	0.464601	0.0968815	1.13742e+07	1.88602e+07	9.85	4.1	1.3582e+07	1.12564e+07	1.10706e+07	1.14932e+07	1.90618e+07	1.83168e+07	2.01174e+07	1.86608e+07	High	High	High	High	High	High	High	High
Q16850	Lanosterol 14-alpha demethylase OS=Homo sapiens OX=9606 GN=CYP51A1 PE=1 SV=3	High	67.343	51	8	8	0.528	-0.92	0.464601	0.097134	6.35322e+06	1.20285e+07	30.09	9.85	1.06324e+07	6.4928e+06	6.21664e+06	5.99882e+06	1.01936e+07	1.2549e+07	1.15295e+07	1.27003e+07	High	High	High	High	High	High	High	High
Q9H4I9	Essential MCU regulator, mitochondrial OS=Homo sapiens OX=9606 GN=SMDT1 PE=1 SV=1	High	2.926	10	1	1	1.856	0.89	0.467318	0.0980214	1.36633e+06	736325	8.47	15.54	1.49916e+06	1.23332e+06	1.31771e+06	1.41675e+06	701088	691008	773333	952699	High	High	High	High	High	Peak Found	Peak Found	Peak Found
O00203	AP-3 complex subunit beta-1 OS=Homo sapiens OX=9606 GN=AP3B1 PE=1 SV=3	High	104.393	97	16	16	1.277	0.35	0.46894	0.0985815	1.15029e+08	9.00885e+07	1.65	13.96	1.12217e+08	1.14234e+08	1.1583e+08	1.16449e+08	8.82342e+07	8.64736e+07	9.19818e+07	1.15145e+08	High	High	High	High	High	High	High	High
Q03001	Dystonin OS=Homo sapiens OX=9606 GN=DST PE=1 SV=4	High	96.536	63	27	26	1.258	0.33	0.469625	0.0987988	7.21257e+07	5.73261e+07	11.38	8.78	8.80087e+07	7.37822e+07	7.05064e+07	6.94434e+07	6.27854e+07	5.35606e+07	6.13562e+07	5.31483e+07	High	High	High	High	High	High	High	High
Q8N6H7	ADP-ribosylation factor GTPase-activating protein 2 OS=Homo sapiens OX=9606 GN=ARFGAP2 PE=1 SV=1	High	82.006	79	9	8	0.615	-0.7	0.469689	0.0988858	1.46119e+07	2.37662e+07	10.52	6.63	1.69263e+07	1.46408e+07	1.45831e+07	1.31552e+07	2.13272e+07	2.41574e+07	2.49501e+07	2.33813e+07	High	High	High	High	High	High	High	High
Q93008	Probable ubiquitin carboxyl-terminal hydrolase FAF-X OS=Homo sapiens OX=9606 GN=USP9X PE=1 SV=4	High	174.401	193	25	14	1.291	0.37	0.472252	0.0994992	6.72256e+07	5.20785e+07	9.16	13.85	7.25148e+07	5.8958e+07	6.43655e+07	7.02127e+07	5.20911e+07	5.20659e+07	4.44997e+07	6.22966e+07	High	High	High	High	High	High	High	High
Q9BRJ7	Tudor-interacting repair regulator protein OS=Homo sapiens OX=9606 GN=NUDT16L1 PE=1 SV=1	High	20.678	12	2	2	0.41	-1.29	0.472817	0.0998365	443172	1.08155e+06	57.35	31.13	258695	782213	259394	757157	901508	857791	1.63223e+06	1.29754e+06	Peak Found	Peak Found	High	Peak Found	High	High	Peak Found	High
Q8WW12	PEST proteolytic signal-containing nuclear protein OS=Homo sapiens OX=9606 GN=PCNP PE=1 SV=2	High	79.945	91	6	6	0.645	-0.63	0.473597	0.100237	2.82816e+07	4.38245e+07	6.83	8.89	3.06592e+07	2.93457e+07	2.7256e+07	2.64022e+07	4.95021e+07	4.58497e+07	4.18888e+07	4.08442e+07	High	High	High	High	High	High	High	High
O15235	28S ribosomal protein S12, mitochondrial OS=Homo sapiens OX=9606 GN=MRPS12 PE=1 SV=1	High	5.865	2	1	1	0.423	-1.24	0.473597	0.100301	267189	631682	23.85	22.48	344440	267189	213926		735976	690577	577810	429109	Peak Found	Peak Found	Peak Found	Not Found	High	Peak Found	Peak Found	Peak Found
P15151	Poliovirus receptor OS=Homo sapiens OX=9606 GN=PVR PE=1 SV=2	High	19.529	34	2	2	1.314	0.39	0.47475	0.100693	5.20938e+07	3.96319e+07	5.03	8.47	5.50722e+07	4.90297e+07	5.10185e+07	5.31917e+07	4.44689e+07	3.67208e+07	3.82804e+07	4.1031e+07	High	High	High	High	High	High	High	High
Q9Y2Q9	28S ribosomal protein S28, mitochondrial OS=Homo sapiens OX=9606 GN=MRPS28 PE=1 SV=1	High	20.765	20	3	3	0.539	-0.89	0.474905	0.1008	3.01801e+06	5.60395e+06	7.03	3.96	3.42194e+06	2.94837e+06	3.05384e+06	2.9826e+06	5.49302e+06	5.39748e+06	5.89201e+06	5.71711e+06	High	High	High	Peak Found	High	High	High	High
Q27J81	Inverted formin-2 OS=Homo sapiens OX=9606 GN=INF2 PE=1 SV=2	High	208.216	208	21	21	0.647	-0.63	0.475562	0.101089	2.42111e+07	3.74125e+07	13.58	5.23	3.03521e+07	2.41283e+07	2.25431e+07	2.42942e+07	3.73591e+07	3.74661e+07	3.43293e+07	3.89378e+07	High	High	High	High	High	High	High	High
Q9BV86	N-terminal Xaa-Pro-Lys N-methyltransferase 1 OS=Homo sapiens OX=9606 GN=NTMT1 PE=1 SV=3	High	62.272	70	6	6	0.541	-0.89	0.475869	0.101228	6.6568e+06	1.2308e+07	22.93	4.36	9.41301e+06	6.85714e+06	5.64403e+06	6.4623e+06	1.2022e+07	1.26008e+07	1.15483e+07	1.26827e+07	High	High	High	High	High	High	High	High
Q02818	Nucleobindin-1 OS=Homo sapiens OX=9606 GN=NUCB1 PE=1 SV=4	High	123.045	155	14	14	1.283	0.36	0.476792	0.101499	2.09503e+08	1.63238e+08	14.24	6.99	2.14433e+08	1.5768e+08	2.1983e+08	2.04686e+08	1.5867e+08	1.59512e+08	1.83884e+08	1.67051e+08	High	High	High	High	High	High	High	High
P00846	ATP synthase subunit a OS=Homo sapiens OX=9606 GN=MT-ATP6 PE=1 SV=1	High	7.797	33	1	1	0.539	-0.89	0.481377	0.102851	6.87364e+06	1.27439e+07	12.85	12.93	8.36779e+06	6.32676e+06	7.20433e+06	6.55812e+06	1.31527e+07	1.23479e+07	1.07926e+07	14754223	High	High	High	High	High	High	High	High
Q8IY95	Transmembrane protein 192 OS=Homo sapiens OX=9606 GN=TMEM192 PE=1 SV=1	High	8.742	9	1	1	1.317	0.4	0.481715	0.102999	3.96553e+07	3.01146e+07	2.74	5.69	3.93888e+07	3.85627e+07	4.11651e+07	3.99235e+07	2.89626e+07	2.96502e+07	3.05863e+07	3.2942e+07	High	Peak Found	High	High	Peak Found	High	Peak Found	High
Q9NR56	Muscleblind-like protein 1 OS=Homo sapiens OX=9606 GN=MBNL1 PE=1 SV=2	High	33.947	27	4	4	0.489	-1.03	0.483956	0.103588	1.69956e+06	3.47793e+06	39.78	5.96	2.08332e+06	2.90461e+06	1.38648e+06	1.2524e+06	3.0956e+06	3.44979e+06	3.52923e+06	3.5063e+06	High	High	High	Peak Found	High	High	High	High
Q12986	Transcriptional repressor NF-X1 OS=Homo sapiens OX=9606 GN=NFX1 PE=1 SV=2	High	6.522	6	1	1	1.892	0.92	0.483956	0.103629	1.07802e+06	569699	52.78	51.91	398817	1.76401e+06	926652	1.25411e+06	645505	502795	1.08023e+06	305480	Peak Found	Peak Found	Peak Found	Peak Found	High	High	Peak Found	High
Q7L0Y3	tRNA methyltransferase 10 homolog C OS=Homo sapiens OX=9606 GN=TRMT10C PE=1 SV=2	High	161.281	150	15	15	0.643	-0.64	0.484427	0.103882	1.9143e+07	2.97714e+07	4.53	7.65	1.91258e+07	1.7512e+07	1.9332e+07	1.91601e+07	2.92358e+07	3.06914e+07	2.58198e+07	3.03169e+07	High	High	High	High	High	High	High	High
Q7L2E3	ATP-dependent RNA helicase DHX30 OS=Homo sapiens OX=9606 GN=DHX30 PE=1 SV=1	High	215.402	215	28	28	0.655	-0.61	0.484645	0.104004	4.67578e+07	7.13973e+07	6.62	3.34	5.00235e+07	4.52341e+07	4.83329e+07	4.3119e+07	6.94447e+07	7.06192e+07	7.21839e+07	7.49841e+07	High	High	High	High	High	High	High	High
Q9NTM9	Copper homeostasis protein cutC homolog OS=Homo sapiens OX=9606 GN=CUTC PE=1 SV=1	High	6.336	4	1	1	1.714	0.78	0.488254	0.104855	2.24821e+06	1.31158e+06	11.78	17.93	2.56643e+06	2.02818e+06	2.06983e+06	2.44197e+06	1.30596e+06	1.31723e+06	1.16433e+06	1.73783e+06	High	Peak Found	High	High	Peak Found	Peak Found	Peak Found	Peak Found
P35573	Glycogen debranching enzyme OS=Homo sapiens OX=9606 GN=AGL PE=1 SV=3	High	191.383	127	23	23	0.641	-0.64	0.488491	0.104982	2.12973e+07	3.32335e+07	10.55	4.91	2.50694e+07	1.9644e+07	2.15019e+07	2.10947e+07	3.25724e+07	3.3908e+07	3.2127e+07	3.58027e+07	High	High	High	High	High	High	High	High
O75146	Huntingtin-interacting protein 1-related protein OS=Homo sapiens OX=9606 GN=HIP1R PE=1 SV=2	High	6.792	5	3	3	1.824	0.87	0.489048	0.105178	1.5551e+06	852660				1.5551e+06				852660			Not Found	Peak Found	Not Found	Not Found	Not Found	High	High	High
P07339	Cathepsin D OS=Homo sapiens OX=9606 GN=CTSD PE=1 SV=1	High	127.708	210	9	9	1.282	0.36	0.493029	0.106474	6.75776e+07	5.26936e+07	5.4	10.94	6.44139e+07	6.95999e+07	7.24003e+07	6.5614e+07	5.34321e+07	5.19652e+07	4.41044e+07	5.76722e+07	High	High	High	High	High	High	High	High
A3KN83	Protein strawberry notch homolog 1 OS=Homo sapiens OX=9606 GN=SBNO1 PE=1 SV=1	High	24.491	22	3	1	0.421	-1.25	0.493029	0.106187	683371	1.62399e+06	32.07	17.02	1.14763e+06	607084	633180	737539	2.14961e+06	1.48732e+06	1.60985e+06	1.63826e+06	Peak Found	Not Found	High	Not Found	High	High	High	High
Q99519	Sialidase-1 OS=Homo sapiens OX=9606 GN=NEU1 PE=1 SV=1	High	21.439	20	4	4	1.495	0.58	0.493029	0.106339	1.01781e+07	6.80632e+06	10.97	5.83	1.01912e+07	1.24909e+07	1.00628e+07	1.0165e+07	6.87882e+06	6.94953e+06	6.0974e+06	6.73458e+06	High	High	High	High	High	High	High	High
Q6P1L8	39S ribosomal protein L14, mitochondrial OS=Homo sapiens OX=9606 GN=MRPL14 PE=1 SV=1	High	20.634	23	3	3	0.544	-0.88	0.493029	0.106497	4.08296e+06	7.51072e+06	11.63	4.98	5.01696e+06	4.16644e+06	3.94778e+06	4.00114e+06	7.57475e+06	7.48707e+06	6.80416e+06	7.53444e+06	High	High	High	High	High	High	High	High
P39656	Dolichyl-diphosphooligosaccharide--protein glycosyltransferase 48 kDa subunit OS=Homo sapiens OX=9606 GN=DDOST PE=1 SV=4	High	153.692	368	13	13	1.268	0.34	0.493029	0.106351	1.1421e+08	9.0085e+07	9.42	12.67	1.16527e+08	9.55353e+07	1.18485e+08	1.11939e+08	9.20237e+07	8.66055e+07	8.81871e+07	1.12534e+08	High	High	High	High	High	High	High	High
Q9HCN4	GPN-loop GTPase 1 OS=Homo sapiens OX=9606 GN=GPN1 PE=1 SV=1	High	61.582	28	5	5	0.53	-0.92	0.493233	0.106618	2.87221e+06	5.42127e+06	53.16	53.22	3.09778e+06	6.56466e+06	2.36255e+06	2.66307e+06	2.74779e+06	3.5295e+06	8.32701e+06	8.56863e+06	High	High	High	High	High	High	High	High
Q9Y5Q8	General transcription factor 3C polypeptide 5 OS=Homo sapiens OX=9606 GN=GTF3C5 PE=1 SV=2	High	58.346	28	7	7	1.485	0.57	0.493527	0.106771	8.81744e+06	5.93576e+06	18.49	27.2	6.10286e+06	8.71906e+06	8.91692e+06	9.6278e+06	5.04745e+06	6.98041e+06	7.77243e+06	4.2621e+06	High	High	High	High	High	High	High	High
Q9NP81	Serine--tRNA ligase, mitochondrial OS=Homo sapiens OX=9606 GN=SARS2 PE=1 SV=1	High	39.03	33	5	5	0.542	-0.88	0.493527	0.106836	3.28124e+06	6.0553e+06	2.16	52.8	3.40164e+06	3.23549e+06	3.27616e+06	3.28633e+06	1.10274e+07	3.82183e+06	3.91961e+06	9.35468e+06	High	High	High	High	High	High	High	High
P35241	Radixin OS=Homo sapiens OX=9606 GN=RDX PE=1 SV=1	High	325.808	1003	34	22	0.674	-0.57	0.49507	0.107324	1.32748e+08	1.97047e+08	7.48	4.72	1.51205e+08	1.2868e+08	1.34601e+08	1.30921e+08	2.02333e+08	1.95397e+08	1.9871e+08	1.8137e+08	High	High	High	High	High	High	High	High
P61020	Ras-related protein Rab-5B OS=Homo sapiens OX=9606 GN=RAB5B PE=1 SV=1	High	55.974	104	6	3	0.63	-0.67	0.49507	0.107293	1.65899e+07	2.63224e+07	7.54	14.47	1.70277e+07	1.51032e+07	1.80394e+07	1.61634e+07	2.95009e+07	2.80396e+07	2.47104e+07	2.11045e+07	High	High	High	High	High	High	High	High
Q13557	Calcium/calmodulin-dependent protein kinase type II subunit delta OS=Homo sapiens OX=9606 GN=CAMK2D PE=1 SV=3	High	68.427	62	6	4	1.469	0.56	0.495257	0.107443	1.22138e+07	8.31247e+06	8.04	16.83	1.41472e+07	1.22439e+07	1.21837e+07	1.19624e+07	8.92447e+06	7.74243e+06	6.68782e+06	9.90392e+06	High	High	High	High	High	High	High	High
Q9NSV4	Protein diaphanous homolog 3 OS=Homo sapiens OX=9606 GN=DIAPH3 PE=1 SV=4	High	12.478	10	6	6	1.471	0.56	0.495289	0.107527	6.97582e+06	4.74186e+06	11.28	10.22	5.9651e+06	7.42932e+06	6.55e+06	7.63385e+06	4.3611e+06	5.22685e+06	4.33599e+06	5.15586e+06	Peak Found	High	Peak Found	Peak Found	Peak Found	High	High	High
P82909	28S ribosomal protein S36, mitochondrial OS=Homo sapiens OX=9606 GN=MRPS36 PE=1 SV=2	High	31.469	21	3	3	0.465	-1.1	0.49646	0.107864	1.2741e+06	2.74053e+06	5.14	8.59	1.29145e+06	1.25697e+06	1.16477e+06	1.31001e+06	2.89762e+06	2.52692e+06	3.0189e+06	2.59194e+06	High	Peak Found	Peak Found	High	High	High	High	High
Q9NS87	Kinesin-like protein KIF15 OS=Homo sapiens OX=9606 GN=KIF15 PE=1 SV=1	High	55.553	31	8	8	0.538	-0.89	0.49646	0.108014	2.40451e+06	4.46729e+06	35.44	19.81	2.10757e+06	1.92655e+06	2.74329e+06	4.04437e+06	3.59857e+06	4.47806e+06	5.79787e+06	4.45655e+06	High	High	Peak Found	High	High	High	High	High
P50851	Lipopolysaccharide-responsive and beige-like anchor protein OS=Homo sapiens OX=9606 GN=LRBA PE=1 SV=4	High	116.359	101	16	16	0.62	-0.69	0.496488	0.108475	1.32064e+07	2.13039e+07	14.49	11.56	1.63827e+07	1.18078e+07	1.37241e+07	1.27082e+07	2.47349e+07	2.21208e+07	1.88836e+07	2.05171e+07	High	High	High	High	High	High	High	High
Q15042	Rab3 GTPase-activating protein catalytic subunit OS=Homo sapiens OX=9606 GN=RAB3GAP1 PE=1 SV=3	High	53.183	72	8	8	1.47	0.56	0.496488	0.108796	1.2174e+07	8.2839e+06	24.22	21.81	8.29963e+06	1.53713e+07	1.1823e+07	1.25355e+07	8.94568e+06	7.67107e+06	1.00578e+07	5.92075e+06	High	High	High	High	High	High	High	High
Q9Y608	Leucine-rich repeat flightless-interacting protein 2 OS=Homo sapiens OX=9606 GN=LRRFIP2 PE=1 SV=1	High	29.654	44	4	3	1.472	0.56	0.496488	0.10875	7.51412e+06	5.10386e+06	27.79	11.87	4.15274e+06	7.58211e+06	8.59263e+06	7.44673e+06	5.26376e+06	4.94881e+06	4.76426e+06	6.17757e+06	High	High	High	High	High	High	High	Peak Found
O94763	Unconventional prefoldin RPB5 interactor 1 OS=Homo sapiens OX=9606 GN=URI1 PE=1 SV=3	High	4.535	13	2	2	1.598	0.68	0.496488	0.108673	2.79008e+06	1.74615e+06	5.46	28.09	2.73833e+06	2.90978e+06	2.56367e+06	2.84281e+06	2.07799e+06	1.60673e+06	1.89766e+06	1.01899e+06	Peak Found	High	High	High	Peak Found	High	Peak Found	High
Q9UMY4	Sorting nexin-12 OS=Homo sapiens OX=9606 GN=SNX12 PE=1 SV=4	High	38.947	97	8	6	0.657	-0.61	0.496488	0.108769	2.56534e+07	3.90661e+07	7.59	2.2	2.91023e+07	2.57385e+07	2.45111e+07	2.55686e+07	3.85391e+07	3.92866e+07	3.88467e+07	4.05057e+07	High	High	High	High	High	High	High	High
Q8IVT5	Kinase suppressor of Ras 1 OS=Homo sapiens OX=9606 GN=KSR1 PE=1 SV=3	High	4.276	3	2	2	1.472	0.56	0.496488	0.108297	140863	95697.7	23.46		119147		166538			95697.7			Peak Found	Not Found	Peak Found	Not Found	Not Found	High	Not Found	High
Q16718	NADH dehydrogenase [ubiquinone] 1 alpha subcomplex subunit 5 OS=Homo sapiens OX=9606 GN=NDUFA5 PE=1 SV=3	High	26.113	35	3	3	0.598	-0.74	0.496488	0.108375	1.0719e+07	1.79356e+07	18.75	6.56	1.38354e+07	1.11669e+07	1.02891e+07	8.92131e+06	1.82638e+07	1.76132e+07	1.99043e+07	1.71789e+07	High	High	High	High	High	High	High	High
Q8NFH3	Nucleoporin Nup43 OS=Homo sapiens OX=9606 GN=NUP43 PE=1 SV=1	High	55.432	74	5	5	1.428	0.51	0.496488	0.108515	1.59578e+07	1.11721e+07	16.81	27.69	1.47369e+07	2.10088e+07	1.52686e+07	1.66781e+07	9.37849e+06	1.33088e+07	8.09082e+06	1.47306e+07	High	High	High	High	High	High	High	High
P10301	Ras-related protein R-Ras OS=Homo sapiens OX=9606 GN=RRAS PE=1 SV=1	High	37.188	32	4	2	1.812	0.86	0.496488	0.108275	1.54865e+06	854626	13.84	7.29	1.21018e+06	1.52919e+06	1.56836e+06	1.70034e+06	883866	938512	796875	826353	High	High	Peak Found	High	Peak Found	High	Peak Found	High
Q15075	Early endosome antigen 1 OS=Homo sapiens OX=9606 GN=EEA1 PE=1 SV=2	High	132.95	119	20	20	1.52	0.6	0.496488	0.108211	1.04169e+07	6.85293e+06	12.37	24.07	1.22323e+07	1.10208e+07	9.2785e+06	9.84606e+06	9.38047e+06	7.79914e+06	5.61329e+06	6.02152e+06	High	High	High	High	High	High	High	High
Q9BTE7	DCN1-like protein 5 OS=Homo sapiens OX=9606 GN=DCUN1D5 PE=1 SV=1	High	7.875	13	2	2	1.546	0.63	0.496999	0.108986	3.36094e+06	2.17406e+06	19.82	39.34	2.96952e+06	2.55929e+06	3.80394e+06	3.91834e+06	2.27782e+06	2.07503e+06	925700	2816303	High	Peak Found	High	High	High	High	High	Peak Found
O75521	Enoyl-CoA delta isomerase 2 OS=Homo sapiens OX=9606 GN=ECI2 PE=1 SV=4	High	35.934	67	5	5	1.484	0.57	0.497136	0.109093	1.13273e+07	7.63119e+06	9.71	9.84	1.17745e+07	9.52892e+06	1.18075e+07	1.08971e+07	7.07963e+06	7.84332e+06	7.4248e+06	8850680	High	High	High	High	High	High	High	High
P26440	Isovaleryl-CoA dehydrogenase, mitochondrial OS=Homo sapiens OX=9606 GN=IVD PE=1 SV=2	High	31.638	32	7	7	1.345	0.43	0.49871	0.109546	2.21438e+07	1.64622e+07	7.22	15.42	2.22457e+07	2.20425e+07	2.3689e+07	1.98465e+07	1.67413e+07	1.51187e+07	1.61878e+07	2.11819e+07	High	High	High	High	High	High	High	High
Q14562	ATP-dependent RNA helicase DHX8 OS=Homo sapiens OX=9606 GN=DHX8 PE=1 SV=1	High	59.776	42	9	8	1.453	0.54	0.49871	0.109673	5.71754e+06	3.93569e+06	3.57	25.77	5.45684e+06	5.71717e+06	5.95542e+06	5.71792e+06	3.82449e+06	4.05012e+06	3.46355e+06	5.95442e+06	High	High	Peak Found	High	High	High	High	High
P47914	60S ribosomal protein L29 OS=Homo sapiens OX=9606 GN=RPL29 PE=1 SV=2	High	18.356	61	2	2	0.669	-0.58	0.501809	0.110668	5.33798e+07	7.98031e+07	7.41	17.02	4.73665e+07	5.43722e+07	5.64846e+07	5.24056e+07	8.19898e+07	8.225e+07	7.76747e+07	5.56608e+07	High	High	High	High	High	High	High	High
Q9H857	5'-nucleotidase domain-containing protein 2 OS=Homo sapiens OX=9606 GN=NT5DC2 PE=1 SV=1	High	91.618	69	11	11	0.551	-0.86	0.503422	0.11126	7.51427e+06	1.36433e+07	18.64	11.94	9.95101e+06	7.40917e+06	7.62087e+06	6.50704e+06	1.34144e+07	1.38762e+07	1.07349e+07	1.40908e+07	High	High	High	Peak Found	High	High	High	High
Q9NNW7	Thioredoxin reductase 2, mitochondrial OS=Homo sapiens OX=9606 GN=TXNRD2 PE=1 SV=3	High	22.061	18	3	2	0.431	-1.22	0.503422	0.111178	678621	1.57598e+06	47.54	11.89	852617	636006	193894	724092	1.58577e+06	1.63702e+06	1.56625e+06	1.24285e+06	Peak Found	High	Peak Found	Peak Found	High	High	High	High
P20674	Cytochrome c oxidase subunit 5A, mitochondrial OS=Homo sapiens OX=9606 GN=COX5A PE=1 SV=2	High	51.037	53	5	5	0.615	-0.7	0.503422	0.111238	1.32777e+07	2.15837e+07	15.64	8.8	1.72846e+07	1.39086e+07	1.25527e+07	1.26754e+07	2.14076e+07	2.17613e+07	1.86065e+07	2.30322e+07	High	High	High	High	High	High	High	High
Q9NRN7	L-aminoadipate-semialdehyde dehydrogenase-phosphopantetheinyl transferase OS=Homo sapiens OX=9606 GN=AASDHPPT PE=1 SV=2	High	53.857	67	8	8	1.47	0.56	0.50346	0.111347	1.15249e+07	7.83951e+06	13.28	23.38	1.05656e+07	1.16169e+07	1.42477e+07	1.14336e+07	6.96203e+06	8.82758e+06	6.29415e+06	1.0511e+07	High	High	High	High	High	High	High	High
O60547	GDP-mannose 4,6 dehydratase OS=Homo sapiens OX=9606 GN=GMDS PE=1 SV=1	High	33.113	30	7	7	1.458	0.54	0.503547	0.111445	6.72135e+06	4.60907e+06	8.06	15.51	6.82418e+06	6.28418e+06	7.58227e+06	6.62006e+06	4.23659e+06	5.0143e+06	3.73682e+06	5.27852e+06	High	High	High	High	High	High	High	High
Q7Z2K6	Endoplasmic reticulum metallopeptidase 1 OS=Homo sapiens OX=9606 GN=ERMP1 PE=1 SV=2	High	49.013	39	7	7	1.409	0.49	0.503685	0.111554	1.62901e+07	1.15597e+07	4.1	6.49	1.52499e+07	1.61029e+07	1.64795e+07	1.67775e+07	1.17527e+07	1.13698e+07	1.08838e+07	1.26722e+07	High	Peak Found	High	High	High	High	High	High
P57105	Synaptojanin-2-binding protein OS=Homo sapiens OX=9606 GN=SYNJ2BP PE=1 SV=2	High	16.037	4	2	2	0.415	-1.27	0.51002	0.113037	342689	825972	17.28	29.54		437888	318062	342689	1.00727e+06	854552	798348	460847	Not Found	Peak Found	Peak Found	Peak Found	High	High	Peak Found	Peak Found
Q9NVD7	Alpha-parvin OS=Homo sapiens OX=9606 GN=PARVA PE=1 SV=1	High	85.841	81	8	6	1.374	0.46	0.510093	0.113347	2.04641e+07	1.48909e+07	11.96	6.72	2.33875e+07	1.78558e+07	2.16865e+07	1.93106e+07	1.36973e+07	1.43777e+07	1.5902e+07	1.54223e+07	High	High	High	High	High	High	High	High
Q9H2H8	Peptidyl-prolyl cis-trans isomerase-like 3 OS=Homo sapiens OX=9606 GN=PPIL3 PE=1 SV=1	High	68.356	65	6	6	1.422	0.51	0.510093	0.113409	1.50949e+07	1.06183e+07	9.75	16.36	1.55161e+07	1.34821e+07	1.70021e+07	1.46851e+07	1.05907e+07	1.39723e+07	1.0646e+07	9.84428e+06	High	High	High	High	High	High	High	High
O14548	Cytochrome c oxidase subunit 7A-related protein, mitochondrial OS=Homo sapiens OX=9606 GN=COX7A2L PE=1 SV=2	High	26.18	11	2	2	0.44	-1.19	0.511207	0.113779	847525	1.92737e+06	3.03	19.07	835462	865286	859763	809562	1.82109e+06	2.39766e+06	1.51737e+06	2.03986e+06	Peak Found	Peak Found	Peak Found	Peak Found	High	High	High	High
O95671	Probable bifunctional dTTP/UTP pyrophosphatase/methyltransferase protein OS=Homo sapiens OX=9606 GN=ASMTL PE=1 SV=3	High	13.617	8	1	1	0.442	-1.18	0.512004	0.114067	153675	347391	10.53	11.22	165574	142631			351095	343726	406227	310770	Peak Found	Peak Found	Not Found	Not Found	High	High	High	High
Q86XL3	Ankyrin repeat and LEM domain-containing protein 2 OS=Homo sapiens OX=9606 GN=ANKLE2 PE=1 SV=4	High	16.603	5	3	3	1.818	0.86	0.512004	0.114117	1.20571e+06	663352	73.37	10.96	3.94864e+06	1.1978e+06	1.1597e+06	1.21367e+06	535784	644143	683134	683622	High	Peak Found	High	High	Peak Found	Peak Found	Peak Found	Peak Found
Q9H2D6	TRIO and F-actin-binding protein OS=Homo sapiens OX=9606 GN=TRIOBP PE=1 SV=3	High	13.78	23	6	6	1.519	0.6	0.514331	0.114724	3.50357e+06	2.30679e+06	9.47	19.71	3.44687e+06	3.22299e+06	3.56121e+06	4.02432e+06	2.35841e+06	2.2563e+06	2.95759e+06	1.83387e+06	High	High	High	High	High	Peak Found	High	High
Q9Y3D6	Mitochondrial fission 1 protein OS=Homo sapiens OX=9606 GN=FIS1 PE=1 SV=2	High	30.984	66	4	4	0.547	-0.87	0.51474	0.114968	6.15359e+06	1.12571e+07	12.51	12.21	5.35562e+06	6.43279e+06	5.8865e+06	7.17233e+06	1.12422e+07	1.39496e+07	1.1272e+07	10783912	High	High	High	High	High	High	High	High
Q96JJ7	Protein disulfide-isomerase TMX3 OS=Homo sapiens OX=9606 GN=TMX3 PE=1 SV=2	High	40.135	47	7	7	1.453	0.54	0.517095	0.115575	6.63818e+06	4.57004e+06	9.56	24.71	6.92951e+06	5.82378e+06	7.24908e+06	6.3591e+06	3.21955e+06	5.83512e+06	4.15355e+06	5.0283e+06	High	High	High	High	High	High	High	High
Q8TCJ2	Dolichyl-diphosphooligosaccharide--protein glycosyltransferase subunit STT3B OS=Homo sapiens OX=9606 GN=STT3B PE=1 SV=1	High	69.655	85	8	7	1.323	0.4	0.521585	0.116741	2.53426e+07	1.9152e+07	13.65	23.98	2.70466e+07	2.09337e+07	2.85906e+07	2.37458e+07	1.85487e+07	1.85237e+07	1.97749e+07	2.92005e+07	High	High	High	High	High	High	High	High
Q8N5L8	Ribonuclease P protein subunit p25-like protein OS=Homo sapiens OX=9606 GN=RPP25L PE=1 SV=1	High	5.061	8	1	1	0.44	-1.19	0.521658	0.116839	641289	1.45897e+06	17.23	16.18	730833	552501	770535	562717	1.52598e+06	1.14279e+06	1.69486e+06	1.3949e+06	Peak Found	Peak Found	High	Peak Found	High	Peak Found	High	High
Q14978	Nucleolar and coiled-body phosphoprotein 1 OS=Homo sapiens OX=9606 GN=NOLC1 PE=1 SV=2	High	110.884	206	10	10	0.689	-0.54	0.522355	0.117077	6.38899e+07	9.27255e+07	13.24	13.06	7.7978e+07	5.74202e+07	6.48783e+07	6.29166e+07	1.04022e+08	1.01303e+08	7.95157e+07	8.48742e+07	High	High	High	High	High	High	High	High
Q9BXS5	AP-1 complex subunit mu-1 OS=Homo sapiens OX=9606 GN=AP1M1 PE=1 SV=3	High	105.883	115	14	14	0.662	-0.59	0.52417	0.117647	4.56256e+07	6.88833e+07	8.19	18.18	4.72586e+07	4.11456e+07	4.40489e+07	4.9695e+07	7.74616e+07	8.47877e+07	5.81194e+07	6.1255e+07	High	High	High	High	High	High	High	High
Q9P0M9	39S ribosomal protein L27, mitochondrial OS=Homo sapiens OX=9606 GN=MRPL27 PE=1 SV=1	High	13.326	19	2	2	0.497	-1.01	0.526096	0.118162	1.67869e+06	3.37653e+06	15.67	21.09	1.53817e+06	2.05318e+06	1.83203e+06	1.47041e+06	2.36094e+06	3.97974e+06	3.18575e+06	3.57873e+06	High	High	High	High	High	High	High	High
Q8NCN5	Pyruvate dehydrogenase phosphatase regulatory subunit, mitochondrial OS=Homo sapiens OX=9606 GN=PDPR PE=1 SV=2	High	3.844	5	2	2	1.444	0.53	0.530011	0.119373	1.40281e+07	9.71557e+06	9.4	11.14	1.62195e+07	1.31479e+07	1.44377e+07	1.36302e+07	9.33104e+06	8.4909e+06	1.0116e+07	1.10309e+07	Peak Found	Peak Found	Peak Found	High	High	High	High	Peak Found
Q9H330	Transmembrane protein 245 OS=Homo sapiens OX=9606 GN=TMEM245 PE=1 SV=3	High	23.74	23	2	2	0.419	-1.26	0.530087	0.119507	485693	1.16002e+06	17.03	21.05	471649	552069	361804	500155	1.30164e+06	1.25678e+06	1.07071e+06	789855	High	High	High	High	High	High	High	High
Q5JRX3	Presequence protease, mitochondrial OS=Homo sapiens OX=9606 GN=PITRM1 PE=1 SV=3	High	93.893	79	12	12	1.37	0.45	0.53031	0.119854	2.00402e+07	1.46328e+07	9.69	19.59	1.72758e+07	1.99708e+07	2.19371e+07	2.01099e+07	1.31411e+07	1.57894e+07	1.98077e+07	1.3561e+07	High	High	High	High	High	High	High	High
P14927	Cytochrome b-c1 complex subunit 7 OS=Homo sapiens OX=9606 GN=UQCRB PE=1 SV=2	High	56.873	106	7	7	0.658	-0.6	0.53031	0.119851	2.36336e+07	3.59e+07	6.88	1.14	2.35256e+07	2.20373e+07	2.60069e+07	2.37422e+07	3.6105e+07	3.61886e+07	3.53062e+07	3.56962e+07	High	High	High	High	High	High	High	High
Q9NZA1	Chloride intracellular channel protein 5 OS=Homo sapiens OX=9606 GN=CLIC5 PE=1 SV=3	High	5.952	4	2	2	1.702	0.77	0.531264	0.120236	729053	428352	79.52	28.14	2.49088e+06	729053		676315		428352	674513	424499	High	Peak Found	Not Found	Peak Found	High	Peak Found	Peak Found	Peak Found
P28799	Progranulin OS=Homo sapiens OX=9606 GN=GRN PE=1 SV=2	High	3.946	3	2	2	1.663	0.73	0.533894	0.120998	2.17213e+06	1.30597e+06	12.55	44.84	2.245e+06	2.35255e+06	1.74472e+06	2.10162e+06		1.30597e+06	905590	2.19179e+06	High	Peak Found	Peak Found	Peak Found	Not Found	Peak Found	High	Peak Found
Q9BPX5	Actin-related protein 2/3 complex subunit 5-like protein OS=Homo sapiens OX=9606 GN=ARPC5L PE=1 SV=1	High	65.007	53	4	4	0.572	-0.81	0.534561	0.121233	8.87712e+06	1.55211e+07	17.61	4.24	1.09851e+07	7.15555e+06	8.63011e+06	9.1312e+06	1.60808e+07	1.61414e+07	1.4981e+07	1.49607e+07	High	High	High	High	High	High	High	High
O43709	Probable 18S rRNA (guanine-N(7))-methyltransferase OS=Homo sapiens OX=9606 GN=BUD23 PE=1 SV=2	High	31.417	43	3	3	0.56	-0.84	0.534791	0.121369	4.32643e+06	7.72811e+06	9.92	12.2	4.52356e+06	3.83425e+06	4.81178e+06	4.13789e+06	8.15189e+06	7.32636e+06	8.24721e+06	6.27529e+06	High	High	High	High	High	High	High	High
Q9H4A5	Golgi phosphoprotein 3-like OS=Homo sapiens OX=9606 GN=GOLPH3L PE=1 SV=1	High	26.187	14	2	1	0.429	-1.22	0.53483	0.12153	464801	1.083e+06		7.66			464801		1.17849e+06	1.083e+06	1.01187e+06		Not Found	Not Found	Peak Found	Not Found	High	Peak Found	Peak Found	Not Found
P37268	Squalene synthase OS=Homo sapiens OX=9606 GN=FDFT1 PE=1 SV=1	High	61.701	40	7	7	0.554	-0.85	0.53483	0.121634	4.11895e+06	7.43171e+06	69.7	23.23	1.04817e+07	3.56143e+06	2.15625e+06	4.76374e+06	6.51328e+06	7.25873e+06	1.07442e+07	7.60881e+06	High	Peak Found	Peak Found	Peak Found	High	High	High	High
P38435	Vitamin K-dependent gamma-carboxylase OS=Homo sapiens OX=9606 GN=GGCX PE=1 SV=2	High	41.59	34	4	4	1.432	0.52	0.53483	0.121578	5.40749e+06	3.77627e+06	7.3	10	5.58069e+06	5.76807e+06	5.23967e+06	4.87959e+06	3.54618e+06	3.55353e+06	4.01297e+06	4.34165e+06	High	High	High	High	High	High	High	High
Q8IWB7	WD repeat and FYVE domain-containing protein 1 OS=Homo sapiens OX=9606 GN=WDFY1 PE=1 SV=1	High	13.08	24	2	2	0.522	-0.94	0.537759	0.122547	1.93803e+06	3.71225e+06	16.2	8.03	2.23315e+06	1.90112e+06	1.97566e+06	1.49067e+06	3.28623e+06	3.60655e+06	3.96437e+06	3.82105e+06	High	Peak Found	Peak Found	High	High	High	High	High
O60641	Clathrin coat assembly protein AP180 OS=Homo sapiens OX=9606 GN=SNAP91 PE=1 SV=2	High	16.159	37	4	2	1.468	0.55	0.538284	0.122805	4.19705e+06	2.85876e+06	39.88	29.31	5.21103e+06	6.23548e+06	3.38038e+06	2.43767e+06	2.55735e+06	2.17234e+06	4.20697e+06	3.19571e+06	High	Peak Found	Peak Found	High	Peak Found	High	High	High
O75844	CAAX prenyl protease 1 homolog OS=Homo sapiens OX=9606 GN=ZMPSTE24 PE=1 SV=2	High	83.868	169	7	7	1.303	0.38	0.538284	0.122834	2.89158e+07	2.21964e+07	9.58	13.49	2.95542e+07	2.47211e+07	3.11156e+07	2.82913e+07	2.17787e+07	2.26221e+07	2.11879e+07	2.80695e+07	High	High	High	High	High	High	High	High
O75955	Flotillin-1 OS=Homo sapiens OX=9606 GN=FLOT1 PE=1 SV=3	High	212.11	193	17	17	1.289	0.37	0.538477	0.123204	4.44939e+07	3.45311e+07	11.39	1.3	5.16613e+07	4.78883e+07	4.13402e+07	4.108e+07	3.45706e+07	3.53892e+07	3.44917e+07	3.44298e+07	High	High	High	High	High	High	High	High
Q6NUM9	All-trans-retinol 13,14-reductase OS=Homo sapiens OX=9606 GN=RETSAT PE=1 SV=2	High	15.374	14	3	3	1.506	0.59	0.538477	0.123241	3.24954e+06	2.15795e+06	28.07	59.76		3.54487e+06	3.24954e+06	1.99599e+06	1.12189e+06	2.60764e+06	4.60868e+06	1.7858e+06	High	High	High	High	High	Peak Found	High	High
O14617	AP-3 complex subunit delta-1 OS=Homo sapiens OX=9606 GN=AP3D1 PE=1 SV=1	High	145.15	135	18	18	1.291	0.37	0.538477	0.123378	2.76913e+07	2.14484e+07	9.37	7	2.37358e+07	2.98626e+07	2.76692e+07	2.77135e+07	2.00501e+07	2.25873e+07	2.29951e+07	2.03669e+07	High	High	High	High	High	High	High	High
Q9HCS7	Pre-mRNA-splicing factor SYF1 OS=Homo sapiens OX=9606 GN=XAB2 PE=1 SV=2	High	122.451	78	15	15	0.55	-0.86	0.538477	0.123152	6.57378e+06	1.19478e+07	20.72	11.71	9.48294e+06	6.37693e+06	6.7767e+06	6.35724e+06	1.33018e+07	1.18232e+07	1.20738e+07	9.96011e+06	High	High	High	High	High	High	High	High
P37802	Transgelin-2 OS=Homo sapiens OX=9606 GN=TAGLN2 PE=1 SV=3	High	227.235	927	14	14	0.683	-0.55	0.538477	0.123186	5.33181e+08	7.80703e+08	3.51	1.27	5.46272e+08	5.05171e+08	5.41535e+08	5.24956e+08	7.83991e+08	7.86388e+08	7.77429e+08	7.6428e+08	High	High	High	High	High	High	High	High
P40692	DNA mismatch repair protein Mlh1 OS=Homo sapiens OX=9606 GN=MLH1 PE=1 SV=1	High	31.352	19	4	4	0.461	-1.12	0.538705	0.123712	1.09586e+06	2.37663e+06	13.27	17.04	1.28359e+06	1.18931e+06	971836	1.00975e+06	2.26035e+06	2.90547e+06	2.49889e+06	1.93419e+06	Peak Found	Peak Found	Peak Found	Peak Found	High	High	High	High
Q96RP9	Elongation factor G, mitochondrial OS=Homo sapiens OX=9606 GN=GFM1 PE=1 SV=2	High	142.475	194	18	18	0.669	-0.58	0.538705	0.123724	4.09671e+07	6.12636e+07	7.1	7.76	4.17458e+07	4.2491e+07	4.02029e+07	3.61122e+07	5.56959e+07	6.14409e+07	6.10868e+07	6.73603e+07	High	High	High	High	High	High	High	High
P33316	Deoxyuridine 5'-triphosphate nucleotidohydrolase, mitochondrial OS=Homo sapiens OX=9606 GN=DUT PE=1 SV=4	High	148.123	395	9	9	0.688	-0.54	0.542123	0.124727	7.1126e+07	1.03448e+08	16.66	9.63	9.60188e+07	7.26418e+07	6.94044e+07	6.96419e+07	9.55962e+07	1.1782e+08	1.0861e+08	9.85322e+07	High	High	High	High	High	High	High	High
Q8IWJ2	GRIP and coiled-coil domain-containing protein 2 OS=Homo sapiens OX=9606 GN=GCC2 PE=1 SV=4	High	25.549	26	5	5	1.427	0.51	0.542123	0.1247	1.37876e+07	9.65983e+06	37.55	15.1	1.09974e+07	2.43633e+07	1.33756e+07	1.42122e+07	8.50921e+06	9.37599e+06	1.20462e+07	9.95226e+06	High	High	High	High	High	High	High	High
Q13126	S-methyl-5'-thioadenosine phosphorylase OS=Homo sapiens OX=9606 GN=MTAP PE=1 SV=2	High	104.163	227	9	9	0.669	-0.58	0.542234	0.124838	4.23547e+07	6.33306e+07	15.66	6.2	5.39882e+07	3.79428e+07	4.14367e+07	4.3293e+07	6.4816e+07	6.58008e+07	6.18794e+07	5.71734e+07	High	High	High	High	High	High	High	High
P54259	Atrophin-1 OS=Homo sapiens OX=9606 GN=ATN1 PE=1 SV=3	High	3.646	2	1	1	1.588	0.67	0.542787	0.12505	497826	313543	32.25	16.71	555342	282868	497826		340060	313543	243370		High	Peak Found	Peak Found	Not Found	Peak Found	Peak Found	Peak Found	Not Found
Q8WXF1	Paraspeckle component 1 OS=Homo sapiens OX=9606 GN=PSPC1 PE=1 SV=1	High	84.59	108	10	9	1.309	0.39	0.544165	0.125537	2.61301e+07	1.99663e+07	11.51	7.51	2.05541e+07	2.62628e+07	2.65043e+07	2.5998e+07	1.7994e+07	1.90285e+07	2.09502e+07	2.09944e+07	High	High	High	High	High	High	High	High
O15173	Membrane-associated progesterone receptor component 2 OS=Homo sapiens OX=9606 GN=PGRMC2 PE=1 SV=1	High	71.058	134	7	7	1.27	0.35	0.546112	0.126328	6.07696e+07	4.78325e+07	14.12	10.77	7.28783e+07	6.47506e+07	5.70334e+07	5.31154e+07	3.92807e+07	4.75028e+07	5.08901e+07	4.81646e+07	High	High	High	High	High	High	High	High
Q9HDC9	Adipocyte plasma membrane-associated protein OS=Homo sapiens OX=9606 GN=APMAP PE=1 SV=2	High	80.462	136	11	11	1.288	0.37	0.547176	0.12666	3.28936e+07	2.55327e+07	6.46	3.52	3.56375e+07	3.32235e+07	3.2567e+07	3.04625e+07	2.68148e+07	2.57852e+07	2.46829e+07	2.52827e+07	High	High	High	High	High	High	High	High
Q92576	PHD finger protein 3 OS=Homo sapiens OX=9606 GN=PHF3 PE=1 SV=3	High	34.352	18	6	6	0.436	-1.2	0.547471	0.126813	579378	1.33033e+06	13.5	32.15	729827	579288	579468	546524	1.90885e+06	1.0757e+06	971384	1.64523e+06	Peak Found	High	Peak Found	High	High	High	High	High
P50148	Guanine nucleotide-binding protein G(q) subunit alpha OS=Homo sapiens OX=9606 GN=GNAQ PE=1 SV=4	High	13.022	9	3	1	1.436	0.52	0.547583	0.12695	7.45406e+06	5.19142e+06	9.73	45.04	7.81186e+06	7.11263e+06	8.6178e+06	7.01299e+06	3.85671e+06	5.20782e+06	5.17508e+06	10075715	Peak Found	Peak Found	Peak Found	Peak Found	Peak Found	High	High	High
O60361	Putative nucleoside diphosphate kinase OS=Homo sapiens OX=9606 GN=NME2P1 PE=5 SV=1	High	109.67	758	8	1	1.764	0.82	0.547583	0.127011	1.47136e+06	834192	43.43	30.67	1.20142e+06	1.07409e+06	1.80196e+06	2.68267e+06	697305	790668	880112	1.33779e+06	High	High	High	High	Peak Found	Peak Found	Peak Found	High
Q99943	1-acyl-sn-glycerol-3-phosphate acyltransferase alpha OS=Homo sapiens OX=9606 GN=AGPAT1 PE=1 SV=2	High	15.2	16	1	1	1.737	0.8	0.547639	0.127154	1.39091e+06	800629	13.17	24.85	1.3476e+06	1.08503e+06	1.47702e+06	1.43563e+06	803025	1.22548e+06	798240	749894	High	High	High	High	High	High	High	High
P61978	Heterogeneous nuclear ribonucleoprotein K OS=Homo sapiens OX=9606 GN=HNRNPK PE=1 SV=1	High	277.446	1188	22	22	0.685	-0.55	0.547639	0.127235	4.50849e+08	6.57999e+08	1.71	3.52	4.59543e+08	4.4128e+08	4.53134e+08	4.48575e+08	6.75868e+08	6.54458e+08	6.61559e+08	6.21511e+08	High	High	High	High	High	High	High	High
P62899	60S ribosomal protein L31 OS=Homo sapiens OX=9606 GN=RPL31 PE=1 SV=1	High	34.471	197	7	7	0.687	-0.54	0.548595	0.127611	6.99733e+07	1.01795e+08	6.43	12.83	7.77203e+07	7.00789e+07	6.70331e+07	6.98678e+07	1.11505e+08	1.05367e+08	9.83438e+07	8.19741e+07	High	High	High	High	High	High	High	High
P68032	Actin, alpha cardiac muscle 1 OS=Homo sapiens OX=9606 GN=ACTC1 PE=1 SV=1	High	270.802	5409	21	2	1.254	0.33	0.549566	0.128158	5.95368e+08	4.74714e+08	10.04	15.85	5.17065e+08	6.62574e+08	5.95272e+08	5.95465e+08	4.27485e+08	6.08419e+08	4.88282e+08	4.61524e+08	High	Peak Found	Peak Found	Peak Found	Peak Found	Peak Found	High	High
Q86X55	Histone-arginine methyltransferase CARM1 OS=Homo sapiens OX=9606 GN=CARM1 PE=1 SV=3	High	73.565	55	9	9	1.425	0.51	0.550478	0.128456	1.25802e+07	8.82755e+06	7.77	17.75	1.32254e+07	1.11411e+07	1.30602e+07	1.21179e+07	9.54182e+06	8.16674e+06	7.95236e+06	1.15408e+07	High	High	High	High	High	High	High	High
P54709	Sodium/potassium-transporting ATPase subunit beta-3 OS=Homo sapiens OX=9606 GN=ATP1B3 PE=1 SV=1	High	41.494	57	6	6	0.647	-0.63	0.550942	0.128702	1.97504e+07	3.05229e+07	10.05	4.93	1.97849e+07	2.01015e+07	1.60811e+07	1.97159e+07	3.01357e+07	3.09151e+07	3.30374e+07	2.95527e+07	High	High	High	High	High	High	High	High
O43570	Carbonic anhydrase 12 OS=Homo sapiens OX=9606 GN=CA12 PE=1 SV=1	High	10.036	2	1	1	1.776	0.83	0.550942	0.128737	1.20712e+06	679877	39.93	10.39	520467	1.13113e+06	1.59795e+06	1.28822e+06	679877	766165	623793		Peak Found	High	Peak Found	Peak Found	Peak Found	Peak Found	Peak Found	Not Found
P14625	Endoplasmin OS=Homo sapiens OX=9606 GN=HSP90B1 PE=1 SV=1	High	467.901	1724	44	42	1.253	0.33	0.55283	0.129264	1.15641e+09	9.22861e+08	2.4	4.45	1.14982e+09	1.14453e+09	1.20614e+09	1.16303e+09	9.34907e+08	9.10971e+08	8.63268e+08	9.5883e+08	High	High	High	High	High	High	High	High
P61803	Dolichyl-diphosphooligosaccharide--protein glycosyltransferase subunit DAD1 OS=Homo sapiens OX=9606 GN=DAD1 PE=1 SV=3	High	19.109	18	3	3	1.338	0.42	0.55332	0.129466	1.9294e+07	1.44233e+07	12.38	18.52	2.00722e+07	2.35349e+07	1.80358e+07	1.8546e+07	1.47387e+07	1.41146e+07	1.50309e+07	9722189	High	High	High	High	High	Peak Found	Peak Found	High
Q9NRS6	Sorting nexin-15 OS=Homo sapiens OX=9606 GN=SNX15 PE=1 SV=1	High	2.756	4	2	2	1.54	0.62	0.554928	0.129929	597028	387621	63.8	50.98	126268	702719	1.02824e+06	507233	498085	387621		152625	Peak Found	High	High	Peak Found	Peak Found	Peak Found	Not Found	Peak Found
Q8NI08	Nuclear receptor coactivator 7 OS=Homo sapiens OX=9606 GN=NCOA7 PE=1 SV=2	High	9.687	8	3	3	1.568	0.65	0.555287	0.130099	496483	316681	31.51	13.88	575602	248661	518316	475570	306215	327504	373942	267829	High	High	High	High	Peak Found	Peak Found	Peak Found	Peak Found
Q9H7Z7	Prostaglandin E synthase 2 OS=Homo sapiens OX=9606 GN=PTGES2 PE=1 SV=1	High	92.169	160	11	11	0.67	-0.58	0.555307	0.130191	2.54348e+07	3.7977e+07	6.15	4.34	2.4027e+07	2.42474e+07	2.66804e+07	2.70001e+07	3.79355e+07	3.86164e+07	3.49984e+07	3.80186e+07	High	High	High	High	High	High	High	High
P49915	GMP synthase [glutamine-hydrolyzing] OS=Homo sapiens OX=9606 GN=GMPS PE=1 SV=1	High	276.911	329	27	27	0.692	-0.53	0.556174	0.130481	6.36676e+07	9.20103e+07	9.44	4.36	7.28934e+07	6.24844e+07	6.48733e+07	5.84021e+07	9.28531e+07	9.81414e+07	9.11751e+07	8.85841e+07	High	High	High	High	High	High	High	High
P0DP25	Calmodulin-3 OS=Homo sapiens OX=9606 GN=CALM3 PE=1 SV=1	High	83.256	141	6	6	0.655	-0.61	0.556392	0.130619	3.55677e+07	5.42755e+07	21.06	7.35	4.15481e+07	2.53767e+07	3.23119e+07	3.91517e+07	5.87101e+07	5.54102e+07	4.92382e+07	5.31641e+07	High	High	High	High	High	High	High	High
O95298	NADH dehydrogenase [ubiquinone] 1 subunit C2 OS=Homo sapiens OX=9606 GN=NDUFC2 PE=1 SV=1	High	3.377	2	1	1	0.442	-1.18	0.556658	0.130768	444867	1.00562e+06	30.1	5.85		552222	358382		1.0872e+06	1.00712e+06	943068	1.00413e+06	Not Found	Peak Found	Peak Found	Not Found	Peak Found	Peak Found	High	Peak Found
P52655	Transcription initiation factor IIA subunit 1 OS=Homo sapiens OX=9606 GN=GTF2A1 PE=1 SV=1	High	4.897	4	1	1	1.521	0.61	0.558266	0.131265	2.99873e+06	1.97108e+06	8.51	27.15	2.57051e+06	3.05536e+06	3.13223e+06	2.94314e+06	2.19371e+06	1.45927e+06	1.77104e+06	2.73852e+06	High	Peak Found	Peak Found	High	Peak Found	Peak Found	Peak Found	High
P04899	Guanine nucleotide-binding protein G(i) subunit alpha-2 OS=Homo sapiens OX=9606 GN=GNAI2 PE=1 SV=3	High	127.168	167	10	6	1.241	0.31	0.558266	0.131353	9.10255e+07	7.33204e+07	4.1	12.19	9.55978e+07	9.36684e+07	8.81175e+07	8.84572e+07	8.35536e+07	6.68939e+07	6.60301e+07	8.03644e+07	High	High	High	High	High	High	High	High
Q96EH3	Mitochondrial assembly of ribosomal large subunit protein 1 OS=Homo sapiens OX=9606 GN=MALSU1 PE=1 SV=1	High	18.835	10	1	1	0.437	-1.2	0.558266	0.131408	424178	971598	14.1	13.06	492139	382452	373030	470456	978514	964732	1.06489e+06	772395	Peak Found	High	Peak Found	Peak Found	High	High	High	High
O95602	DNA-directed RNA polymerase I subunit RPA1 OS=Homo sapiens OX=9606 GN=POLR1A PE=1 SV=2	High	61.089	41	11	11	0.671	-0.58	0.560544	0.132207	3.82692e+07	5.70677e+07	7.64	11.35	4.33764e+07	3.87974e+07	3.65285e+07	3.77481e+07	6.30748e+07	5.79315e+07	5.62168e+07	4.77131e+07	High	High	High	High	High	High	High	High
O00330	Pyruvate dehydrogenase protein X component, mitochondrial OS=Homo sapiens OX=9606 GN=PDHX PE=1 SV=3	High	21.569	22	4	4	1.436	0.52	0.560544	0.132123	1.21403e+07	8.45696e+06	3.78	25.77	1.18261e+07	1.16454e+07	1.25704e+07	1.24629e+07	8.01451e+06	7.25095e+06	8.92384e+06	1.26024e+07	High	High	High	High	High	High	High	High
P53582	Methionine aminopeptidase 1 OS=Homo sapiens OX=9606 GN=METAP1 PE=1 SV=2	High	10.734	13	2	2	1.323	0.4	0.561151	0.132438	2.14281e+07	1.61978e+07	17.51	12.97	2.29068e+07	2.20442e+07	1.50586e+07	2.08291e+07	1.64221e+07	1.59765e+07	1.50239e+07	2.00215e+07	High	High	High	High	High	Peak Found	Peak Found	High
P61011	Signal recognition particle 54 kDa protein OS=Homo sapiens OX=9606 GN=SRP54 PE=1 SV=1	High	136.53	136	16	16	0.689	-0.54	0.562063	0.133559	1.19801e+08	1.73984e+08	9.17	12.6	1.33399e+08	1.06514e+08	1.19054e+08	1.20553e+08	1.43984e+08	1.62444e+08	1.86345e+08	1.89638e+08	High	High	High	High	High	High	High	High
Q8NCH0	Carbohydrate sulfotransferase 14 OS=Homo sapiens OX=9606 GN=CHST14 PE=1 SV=2	High	6.088	9	2	2	0.569	-0.81	0.562063	0.133379	7.71015e+06	1.3557e+07	11.34	11.83	9.14999e+06	7.13749e+06	8.04888e+06	7.38567e+06	1.4042e+07	1.30888e+07	1.16484e+07	1.54587e+07	High	High	Peak Found	Peak Found	High	High	High	High
Q6UUV7	CREB-regulated transcription coactivator 3 OS=Homo sapiens OX=9606 GN=CRTC3 PE=1 SV=2	High	29.786	12	6	6	1.639	0.71	0.562063	0.133848	1.91267e+06	1.16666e+06	4.23	87.91	1.91487e+06	1.91047e+06	1.98667e+06	1.79243e+06	1.00465e+06	149486	1.35479e+06	3.06923e+06	High	Peak Found	Peak Found	Peak Found	High	High	Peak Found	High
Q14919	Dr1-associated corepressor OS=Homo sapiens OX=9606 GN=DRAP1 PE=1 SV=3	High	40.803	73	4	4	1.408	0.49	0.562063	0.133053	1.35341e+07	9.61149e+06	15.27	15.5	1.33608e+07	9.83069e+06	1.39797e+07	1.37096e+07	9.63587e+06	9.58717e+06	8.92603e+06	12462583	High	High	High	High	High	High	High	High
Q8N122	Regulatory-associated protein of mTOR OS=Homo sapiens OX=9606 GN=RPTOR PE=1 SV=1	High	13.406	10	4	4	1.431	0.52	0.562063	0.133824	4.65454e+06	3.25184e+06	14.21	27.86	5.93789e+06	4.81933e+06	4.42968e+06	4.49538e+06	3.02475e+06	3.78708e+06	3.49599e+06	1.86131e+06	Peak Found	Peak Found	Peak Found	Peak Found	High	High	High	Peak Found
Q9NPQ8	Synembryn-A OS=Homo sapiens OX=9606 GN=RIC8A PE=1 SV=3	High	38.175	19	6	6	1.454	0.54	0.562063	0.133243	4.89027e+06	3.36399e+06	9.18	15.96	4.25204e+06	4.69037e+06	5.0987e+06	5.23254e+06	3.05222e+06	2.77763e+06	3.91659e+06	3.7076e+06	High	High	High	High	High	High	High	Peak Found
P35251	Replication factor C subunit 1 OS=Homo sapiens OX=9606 GN=RFC1 PE=1 SV=4	High	98.527	90	14	14	0.645	-0.63	0.562063	0.133451	1.74897e+07	2.71133e+07	10.32	15.16	1.71608e+07	1.7825e+07	2.10473e+07	1.70379e+07	2.36263e+07	3.19256e+07	2.43149e+07	3.02339e+07	High	High	High	High	High	High	High	High
Q6P5Z2	Serine/threonine-protein kinase N3 OS=Homo sapiens OX=9606 GN=PKN3 PE=1 SV=1	High	2.708	3	1	1	0.452	-1.14	0.562063	0.133509	824687	1.82375e+06	44.78	27.27	1.05045e+06	831566	817865	270080	1.62035e+06	1.81945e+06	1.82807e+06	2.84537e+06	High	Peak Found	Peak Found	Peak Found	Peak Found	High	High	Peak Found
P54920	Alpha-soluble NSF attachment protein OS=Homo sapiens OX=9606 GN=NAPA PE=1 SV=3	High	156.724	191	12	9	0.653	-0.61	0.562063	0.133625	2.93976e+07	4.50017e+07	10.29	4.8	3.28405e+07	2.54944e+07	2.90999e+07	2.96983e+07	4.39536e+07	4.2617e+07	4.60748e+07	4.74659e+07	High	High	High	High	High	High	High	High
Q12841	Follistatin-related protein 1 OS=Homo sapiens OX=9606 GN=FSTL1 PE=1 SV=1	High	6.705	5	2	2	0.512	-0.97	0.562063	0.133025	1.73372e+06	3.38443e+06	36.8	25.65	3.14516e+06	1.52457e+06	1.8018e+06	1.66822e+06	3.16412e+06	2.93996e+06	5.04934e+06	3.62008e+06	High	Peak Found	Peak Found	Peak Found	High	Peak Found	High	High
P23921	Ribonucleoside-diphosphate reductase large subunit OS=Homo sapiens OX=9606 GN=RRM1 PE=1 SV=1	High	235.973	474	21	21	0.691	-0.53	0.562063	0.134059	7.76848e+07	1.12451e+08	2.78	3.24	7.53818e+07	7.62541e+07	7.98085e+07	7.91423e+07	1.09978e+08	1.11267e+08	1.13648e+08	1.18319e+08	High	High	High	High	High	High	High	High
Q13616	Cullin-1 OS=Homo sapiens OX=9606 GN=CUL1 PE=1 SV=2	High	110.884	104	12	12	0.628	-0.67	0.562063	0.133991	1.18505e+07	1.88596e+07	10.52	14.31	1.17069e+07	1.02856e+07	1.33173e+07	1.19959e+07	2.20784e+07	1.96089e+07	1.8139e+07	1.56318e+07	High	High	High	High	High	High	High	High
Q9H7Z6	Histone acetyltransferase KAT8 OS=Homo sapiens OX=9606 GN=KAT8 PE=1 SV=2	High	8.018	5	2	2	0.561	-0.83	0.562063	0.132818	6.69826e+06	1.1946e+07	15.06	14.8	6.69139e+06	8.73338e+06	6.70513e+06	6.40881e+06	1.22434e+07	1.22262e+07	1.16723e+07	8767296	Peak Found	Peak Found	Peak Found	Peak Found	High	Peak Found	Peak Found	High
O00505	Importin subunit alpha-4 OS=Homo sapiens OX=9606 GN=KPNA3 PE=1 SV=2	High	87.075	106	9	7	0.641	-0.64	0.562063	0.133625	2.04948e+07	3.19573e+07	7.15	6.83	2.01417e+07	1.9388e+07	2.2853e+07	2.08541e+07	3.24682e+07	3.23545e+07	3.1565e+07	2.79597e+07	High	High	High	High	High	High	High	High
P42766	60S ribosomal protein L35 OS=Homo sapiens OX=9606 GN=RPL35 PE=1 SV=2	High	40.718	235	4	4	0.689	-0.54	0.563353	0.134543	1.01559e+08	1.47381e+08	5.28	10.91	1.02832e+08	1.00302e+08	9.62244e+07	1.09091e+08	1.5013e+08	1.44723e+08	1.50088e+08	1.18038e+08	High	High	High	High	High	High	High	High
Q08426	Peroxisomal bifunctional enzyme OS=Homo sapiens OX=9606 GN=EHHADH PE=1 SV=3	High	3.475	2	1	1	1.759	0.81	0.56473	0.13496	1.18028e+06	670996	49.36	25.8	951108	393801	1.46466e+06	1.57252e+06	774925	581005	898667	509085	Peak Found	Peak Found	Peak Found	Peak Found	High	Peak Found	Peak Found	Peak Found
Q16881	Thioredoxin reductase 1, cytoplasmic OS=Homo sapiens OX=9606 GN=TXNRD1 PE=1 SV=3	High	332.236	634	21	20	1.247	0.32	0.566664	0.135557	1.61912e+08	1.29841e+08	13.97	15.28	1.20747e+08	1.65616e+08	1.63541e+08	1.60299e+08	1.328e+08	1.26949e+08	1.68721e+08	1.22633e+08	High	High	High	High	High	High	High	High
P82663	28S ribosomal protein S25, mitochondrial OS=Homo sapiens OX=9606 GN=MRPS25 PE=1 SV=1	High	38.392	32	6	6	0.564	-0.83	0.566664	0.135814	3.71905e+06	6.59e+06	12.66	4.72	3.6864e+06	3.752e+06	3.96848e+06	2.92732e+06	6.09518e+06	6.49361e+06	6.68781e+06	6.79306e+06	High	High	High	High	High	High	High	High
O75063	Glycosaminoglycan xylosylkinase OS=Homo sapiens OX=9606 GN=FAM20B PE=1 SV=1	High	8.817	5	2	2	1.734	0.79	0.566664	0.135865	958442	552783	28.34	13.16	1.17434e+06	782234			537597	552783	678942		High	Peak Found	High	Not Found	High	High	Peak Found	Not Found
Q9NXF1	Testis-expressed protein 10 OS=Homo sapiens OX=9606 GN=TEX10 PE=1 SV=2	High	58.647	53	10	10	0.567	-0.82	0.566664	0.135823	7.06822e+06	1.24736e+07	5.78	9.19	7.43232e+06	7.16434e+06	6.47229e+06	6.9734e+06	1.23837e+07	1.33156e+07	1.06561e+07	1.25642e+07	High	High	High	High	High	High	High	High
P07858	Cathepsin B OS=Homo sapiens OX=9606 GN=CTSB PE=1 SV=3	High	45.806	24	5	5	0.676	-0.56	0.566664	0.13577	2.69377e+07	3.98217e+07	6.11	12.34	2.61165e+07	2.44204e+07	2.78258e+07	2.77847e+07	4.2917e+07	3.69497e+07	3.65952e+07	4.7079e+07	High	Peak Found	High	High	High	High	Peak Found	High
P27815	cAMP-specific 3',5'-cyclic phosphodiesterase 4A OS=Homo sapiens OX=9606 GN=PDE4A PE=1 SV=3	High	15.252	21	4	2	1.466	0.55	0.569597	0.137266	254785	173755	11.77	47.87	276946		234397				122151	247162	High	Not Found	Peak Found	Not Found	Not Found	Not Found	High	Peak Found
O43815	Striatin OS=Homo sapiens OX=9606 GN=STRN PE=1 SV=4	High	64.087	38	7	6	1.404	0.49	0.569597	0.137366	5.63899e+06	4.0175e+06	16.98	30.41	5.95e+06	6.39402e+06	4.2447e+06	5.34423e+06	3.45151e+06	6.34488e+06	4.63975e+06	3.4787e+06	High	High	High	High	High	High	High	High
Q8IVH2	Forkhead box protein P4 OS=Homo sapiens OX=9606 GN=FOXP4 PE=1 SV=1	High	4.513	6	1	1	1.466	0.55	0.569597	0.137266	254785	173755	11.77	47.87	276946		234397				122151	247162	High	Not Found	High	Not Found	Not Found	Not Found	High	Peak Found
Q9Y696	Chloride intracellular channel protein 4 OS=Homo sapiens OX=9606 GN=CLIC4 PE=1 SV=4	High	148.112	177	12	12	1.271	0.35	0.569597	0.137369	5.14067e+07	4.04597e+07	6.87	2.82	5.8038e+07	5.10528e+07	5.1763e+07	4.99957e+07	4.10342e+07	4.14634e+07	3.98933e+07	3.89467e+07	High	High	High	High	High	High	High	High
Q96LA8	Protein arginine N-methyltransferase 6 OS=Homo sapiens OX=9606 GN=PRMT6 PE=1 SV=1	High	9.774	18	3	3	1.45	0.54	0.569597	0.137198	3.74857e+06	2.58494e+06	33.56	17.93	4.14606e+06	1.68768e+06	3.61332e+06	3.88889e+06	2.47624e+06	2.69841e+06	3.12665e+06	2.01611e+06	High	High	Peak Found	High	High	High	High	High
Q9NXU5	ADP-ribosylation factor-like protein 15 OS=Homo sapiens OX=9606 GN=ARL15 PE=1 SV=1	High	7.487	2	1	1	0.433	-1.21	0.569597	0.136747	408840	944372	35.33	19.92	638476		408840	326324	979835	910192	709249	1162691	Peak Found	Not Found	Peak Found	Peak Found	High	Peak Found	Peak Found	Peak Found
P63220	40S ribosomal protein S21 OS=Homo sapiens OX=9606 GN=RPS21 PE=1 SV=1	High	96.091	204	6	6	0.697	-0.52	0.569932	0.137539	6.30838e+07	9.0501e+07	6.48	16.37	6.59979e+07	6.02983e+07	5.81924e+07	6.62489e+07	9.64202e+07	8.5964e+07	9.52775e+07	6.60333e+07	High	High	High	High	High	High	High	High
Q9HCC0	Methylcrotonoyl-CoA carboxylase beta chain, mitochondrial OS=Homo sapiens OX=9606 GN=MCCC2 PE=1 SV=1	High	108.826	91	10	10	0.578	-0.79	0.571149	0.137922	8.09238e+06	1.40031e+07	7.08	13.41	9.13208e+06	7.86591e+06	8.28355e+06	7.90563e+06	1.4899e+07	1.45402e+07	1.34858e+07	1.09049e+07	High	High	High	High	High	High	High	High
Q53H82	Endoribonuclease LACTB2 OS=Homo sapiens OX=9606 GN=LACTB2 PE=1 SV=2	High	2.756	2	2	2	0.465	-1.1	0.575975	0.139267	77993.8	167679		30.95		77993.8			247206	152296	184616	119531	Not Found	Peak Found	Not Found	Not Found	High	High	Peak Found	Peak Found
O00499	Myc box-dependent-interacting protein 1 OS=Homo sapiens OX=9606 GN=BIN1 PE=1 SV=1	High	96.826	117	11	11	1.408	0.49	0.576876	0.139666	1.23641e+07	8.7814e+06	6.05	13.01	1.26842e+07	1.32733e+07	1.15504e+07	1.20522e+07	7.1343e+06	9.84124e+06	8.65421e+06	8.91045e+06	High	High	High	High	High	High	High	High
Q7Z2E3	Aprataxin OS=Homo sapiens OX=9606 GN=APTX PE=1 SV=2	High	31.816	16	4	4	0.586	-0.77	0.576876	0.139605	8.79853e+06	1.50169e+07	11.58	12.9	9.12252e+06	1.01696e+07	8.48603e+06	7.74161e+06	1.22141e+07	1.53134e+07	1.47261e+07	1.67826e+07	Peak Found	Peak Found	Peak Found	Peak Found	High	High	High	High
Q5JPH6	Probable glutamate--tRNA ligase, mitochondrial OS=Homo sapiens OX=9606 GN=EARS2 PE=1 SV=2	High	25.806	13	2	2	0.473	-1.08	0.57786	0.139994	974231	2.06168e+06	13.5	22.47	1.01076e+06	939022	918332	1.22036e+06	1.5768e+06	2.7128e+06	2.16183e+06	1.96617e+06	High	Peak Found	Peak Found	High	High	High	High	High
Q9Y265	RuvB-like 1 OS=Homo sapiens OX=9606 GN=RUVBL1 PE=1 SV=1	High	229.094	396	18	18	0.69	-0.53	0.578334	0.140199	9.07128e+07	1.31382e+08	3.59	5.2	9.70811e+07	9.02487e+07	9.11793e+07	9.01393e+07	1.34557e+08	1.31457e+08	1.31307e+08	1.19349e+08	High	High	High	High	High	High	High	High
Q14011	Cold-inducible RNA-binding protein OS=Homo sapiens OX=9606 GN=CIRBP PE=1 SV=1	High	54.785	67	4	4	0.565	-0.82	0.578402	0.140306	6.31865e+06	1.11896e+07	22.48	13.8	7.20969e+06	5.53773e+06	7.44049e+06	4.52924e+06	1.07615e+07	9.00147e+06	1.16346e+07	1.25648e+07	High	High	High	High	High	High	High	High
Q8TDP1	Ribonuclease H2 subunit C OS=Homo sapiens OX=9606 GN=RNASEH2C PE=1 SV=1	High	18.801	14	4	4	1.457	0.54	0.581799	0.141403	1.03964e+07	7.13485e+06	4.87	25.18	1.01186e+07	9.75808e+06	1.08473e+07	1.06818e+07	5.00514e+06	6.7538e+06	7.53739e+06	9.35245e+06	High	High	High	High	High	High	High	High
Q03154	Aminoacylase-1 OS=Homo sapiens OX=9606 GN=ACY1 PE=1 SV=1	High	15.129	13	4	4	0.556	-0.85	0.582484	0.141661	2.5429e+06	4.57155e+06	63.05	14.36	4.14798e+06	2.78721e+06	448122	2.32001e+06	4.98909e+06	4.86739e+06	4.2937e+06	3.59613e+06	High	High	Peak Found	Peak Found	High	High	High	High
P35579	Myosin-9 OS=Homo sapiens OX=9606 GN=MYH9 PE=1 SV=4	High	1691.29	4811	114	100	1.241	0.31	0.583503	0.142091	2.19007e+09	1.76483e+09	6.46	4.37	2.37238e+09	2.02629e+09	2.20202e+09	2.17819e+09	1.78407e+09	1.7458e+09	1.87568e+09	1.69154e+09	High	High	High	High	High	High	High	High
Q9P2N7	Kelch-like protein 13 OS=Homo sapiens OX=9606 GN=KLHL13 PE=1 SV=3	High	2.754	2	2	2	1.607	0.68	0.584768	0.142742	1.94678e+06	1.21153e+06	4.94	16.5	2.00733e+06	1.95783e+06	1.93578e+06	1.78663e+06	1.23528e+06	1.18824e+06	1.5568e+06	1.06923e+06	High	Peak Found	Peak Found	Peak Found	Peak Found	Peak Found	High	Peak Found
O43808	Peroxisomal membrane protein PMP34 OS=Homo sapiens OX=9606 GN=SLC25A17 PE=1 SV=1	High	8.009	3	1	1	1.497	0.58	0.584768	0.14289	398090	265909	117.3	23.69	286029	2.48843e+06	398090		363249		265909	232281	Peak Found	High	Peak Found	Not Found	Peak Found	Not Found	Peak Found	Peak Found
P52594	Arf-GAP domain and FG repeat-containing protein 1 OS=Homo sapiens OX=9606 GN=AGFG1 PE=1 SV=2	High	69.357	56	7	7	1.433	0.52	0.584768	0.142519	1.09973e+07	7.67323e+06	18.29	17.08	1.10112e+07	1.09834e+07	8.12764e+06	1.28982e+07	6.17731e+06	7.0872e+06	9.14991e+06	8.30771e+06	High	High	High	High	High	High	High	High
Q8TB52	F-box only protein 30 OS=Homo sapiens OX=9606 GN=FBXO30 PE=1 SV=3	High	15.644	9	2	2	0.574	-0.8	0.584768	0.142937	3.26057e+06	5.68066e+06	19.8	14.05	2.84849e+06	2.92912e+06	3.62952e+06	4.29703e+06	5.17013e+06	6.78045e+06	5.12042e+06	6.24161e+06	Peak Found	Peak Found	Peak Found	High	High	High	High	High
Q99584	Protein S100-A13 OS=Homo sapiens OX=9606 GN=S100A13 PE=1 SV=1	High	25.603	79	5	5	0.67	-0.58	0.585599	0.143333	2.39814e+07	3.57697e+07	14.25	3.1	2.71917e+07	2.69199e+07	2.13636e+07	2.08854e+07	3.73917e+07	3.59427e+07	3.47138e+07	3.55976e+07	High	High	High	High	High	High	High	High
Q08722	Leukocyte surface antigen CD47 OS=Homo sapiens OX=9606 GN=CD47 PE=1 SV=1	High	11.986	32	3	3	0.665	-0.59	0.587313	0.143845	3.17776e+07	4.77684e+07	4.86	19.27	3.44918e+07	3.13179e+07	3.22441e+07	3.10307e+07	5.03082e+07	4.53568e+07	3.84897e+07	60813505	High	High	High	High	High	High	High	High
Q9P0S9	Transmembrane protein 14C OS=Homo sapiens OX=9606 GN=TMEM14C PE=1 SV=1	High	51.554	45	3	3	1.371	0.46	0.589373	0.144583	1.5528e+07	1.13269e+07	16.48	13.73	1.65736e+07	1.14361e+07	1.66157e+07	1.45484e+07	1.10792e+07	1.15801e+07	9.67566e+06	1.34799e+07	High	High	High	High	High	High	High	High
O00116	Alkyldihydroxyacetonephosphate synthase, peroxisomal OS=Homo sapiens OX=9606 GN=AGPS PE=1 SV=1	High	206.887	291	16	16	1.249	0.32	0.590002	0.145018	6.08821e+07	4.87459e+07	8.07	15.09	6.0581e+07	5.72474e+07	6.11846e+07	6.90668e+07	4.81106e+07	4.68804e+07	6.36953e+07	4.93896e+07	High	High	High	High	High	High	High	High
O14530	Thioredoxin domain-containing protein 9 OS=Homo sapiens OX=9606 GN=TXNDC9 PE=1 SV=2	High	21.581	28	3	3	0.553	-0.85	0.590002	0.145057	2.77878e+06	5.02603e+06	19.13	15.78	3.16589e+06	2.34467e+06	3.4574e+06	2.43901e+06	6.04898e+06	4.5362e+06	5.56876e+06	4.37017e+06	High	High	High	High	High	High	Peak Found	High
Q9P0V9	Septin-10 OS=Homo sapiens OX=9606 GN=SEPTIN10 PE=1 SV=2	High	36.443	18	4	4	0.559	-0.84	0.590784	0.145885	2.52876e+06	4.52329e+06	6.86	7	2.77256e+06	2.54596e+06	2.51169e+06	2.34843e+06	4.51626e+06	3.95576e+06	4.64192e+06	4.53032e+06	High	High	Peak Found	Peak Found	High	High	High	High
O75152	Zinc finger CCCH domain-containing protein 11A OS=Homo sapiens OX=9606 GN=ZC3H11A PE=1 SV=3	High	66.253	59	7	7	0.584	-0.78	0.590784	0.145592	8.16464e+06	1.39777e+07	15.4	14.37	9.58529e+06	7.18801e+06	9.22842e+06	7.22349e+06	1.51645e+07	1.57248e+07	1.28839e+07	1.14731e+07	High	High	High	High	High	High	High	High
Q5T9A4	ATPase family AAA domain-containing protein 3B OS=Homo sapiens OX=9606 GN=ATAD3B PE=1 SV=1	High	100.713	200	13	4	0.564	-0.83	0.590784	0.145612	6.47967e+06	1.14968e+07	19.7	10.79	6.24671e+06	8.80571e+06	6.72132e+06	5.71161e+06	1.22195e+07	1.24668e+07	1.08169e+07	9.86419e+06	High	High	High	High	High	High	High	High
P49674	Casein kinase I isoform epsilon OS=Homo sapiens OX=9606 GN=CSNK1E PE=1 SV=1	High	34.938	46	5	3	0.591	-0.76	0.590784	0.145895	9.18662e+06	1.5534e+07	9.81	15.01	1.04052e+07	8.29798e+06	9.53739e+06	8.84875e+06	1.73932e+07	1.54819e+07	1.55863e+07	1.19727e+07	High	High	High	High	High	High	High	High
P63151	Serine/threonine-protein phosphatase 2A 55 kDa regulatory subunit B alpha isoform OS=Homo sapiens OX=9606 GN=PPP2R2A PE=1 SV=1	High	110.304	164	11	8	0.656	-0.61	0.590784	0.145817	1.998e+07	3.04503e+07	7.55	9.86	1.92295e+07	1.80838e+07	2.07598e+07	2.1405e+07	3.06008e+07	3.05193e+07	2.47722e+07	3.03815e+07	High	High	High	High	High	High	High	High
Q8IWB1	Inositol 1,4,5-trisphosphate receptor-interacting protein OS=Homo sapiens OX=9606 GN=ITPRIP PE=1 SV=1	High	14.258	8	3	3	0.514	-0.96	0.590784	0.145665	1.59315e+06	3.0983e+06	14.56	9.38	2.00916e+06	1.57472e+06	1.45031e+06	1.61179e+06	3.13602e+06	3.06102e+06	3.66719e+06	3.01614e+06	Peak Found	High	High	Peak Found	High	Peak Found	Peak Found	High
Q13330	Metastasis-associated protein MTA1 OS=Homo sapiens OX=9606 GN=MTA1 PE=1 SV=2	High	111.696	138	13	10	0.685	-0.55	0.590784	0.145788	3.99636e+07	5.83262e+07	39.76	5.41	4.13217e+07	7.37357e+07	3.24608e+07	3.86501e+07	6.29354e+07	5.83219e+07	5.83305e+07	55232868	High	High	High	High	High	High	High	High
P55010	Eukaryotic translation initiation factor 5 OS=Homo sapiens OX=9606 GN=EIF5 PE=1 SV=2	High	61.975	216	9	9	1.243	0.31	0.592088	0.14637	6.1191e+07	4.92397e+07	3.21	10.96	5.81976e+07	6.28876e+07	6.10337e+07	6.13488e+07	4.54819e+07	5.33079e+07	4.44989e+07	5.52672e+07	High	High	High	High	High	High	High	High
Q96KR1	Zinc finger RNA-binding protein OS=Homo sapiens OX=9606 GN=ZFR PE=1 SV=2	High	158.351	160	16	16	1.237	0.31	0.592088	0.146402	2.62679e+08	2.12335e+08	6.49	7.82	2.36778e+08	2.60417e+08	2.77022e+08	2.6496e+08	2.03525e+08	2.12566e+08	2.12105e+08	2.42428e+08	High	High	High	High	High	High	High	High
P42126	Enoyl-CoA delta isomerase 1, mitochondrial OS=Homo sapiens OX=9606 GN=ECI1 PE=1 SV=1	High	49.679	82	7	7	1.267	0.34	0.59304	0.146731	3.4375e+07	2.71346e+07	6.97	11.46	3.19275e+07	3.41825e+07	3.45687e+07	3.77859e+07	2.7736e+07	2.65461e+07	2.44704e+07	3.19918e+07	High	High	High	High	High	High	High	High
P13861	cAMP-dependent protein kinase type II-alpha regulatory subunit OS=Homo sapiens OX=9606 GN=PRKAR2A PE=1 SV=2	High	184.939	164	14	14	0.681	-0.56	0.59344	0.146922	2.83491e+07	4.16551e+07	7.42	1.92	3.2011e+07	2.76149e+07	2.73013e+07	2.91029e+07	4.14821e+07	4.18289e+07	4.03095e+07	4.21287e+07	High	High	High	High	High	High	High	High
P42356	Phosphatidylinositol 4-kinase alpha OS=Homo sapiens OX=9606 GN=PI4KA PE=1 SV=4	High	9.084	14	2	2	0.491	-1.03	0.594656	0.147458	1.28846e+06	2.626e+06	53.71	8.88	2.40363e+06	1.28846e+06	829461		2.65698e+06	2.59538e+06	2.23796e+06	2.7627e+06	Peak Found	Peak Found	High	Not Found	High	High	High	High
Q9NV96	Cell cycle control protein 50A OS=Homo sapiens OX=9606 GN=TMEM30A PE=1 SV=1	High	4.25	10	1	1	1.676	0.75	0.594656	0.147688	1.57743e+06	940925	39.87	84.33	1.2194e+06	2.03298e+06	1.22396e+06	2.70123e+06	828658	3.4353e+06	1.0684e+06	753237	High	High	High	High	Peak Found	Peak Found	High	Peak Found
O75828	Carbonyl reductase [NADPH] 3 OS=Homo sapiens OX=9606 GN=CBR3 PE=1 SV=3	High	42.281	90	4	2	1.32	0.4	0.594656	0.147662	1.66477e+07	1.26106e+07	2.85	24.06	1.66714e+07	1.61902e+07	1.73436e+07	1.6624e+07	1.18347e+07	1.20279e+07	1.32215e+07	18994652	Peak Found	High	High	Peak Found	Peak Found	Peak Found	High	High
P49790	Nuclear pore complex protein Nup153 OS=Homo sapiens OX=9606 GN=NUP153 PE=1 SV=2	High	152.083	129	16	16	1.27	0.34	0.594786	0.147813	2.5973e+07	2.0455e+07	4.79	8.09	2.69841e+07	2.5169e+07	2.68028e+07	2.44591e+07	2.24102e+07	2.11388e+07	1.97934e+07	1.8581e+07	High	High	High	High	High	High	High	High
Q14CN4	Keratin, type II cytoskeletal 72 OS=Homo sapiens OX=9606 GN=KRT72 PE=1 SV=2	High	34.928	180	5	1	1.49	0.58	0.596068	0.148318	2.54681e+06	1.70931e+06	49.48	46.87	2.26964e+06	2.85784e+06	731471	3.36405e+06	1.61449e+06	2.60149e+06	687145	1.80969e+06	Peak Found	Peak Found	High	High	Not Found	Not Found	Not Found	Peak Found
Q01581	Hydroxymethylglutaryl-CoA synthase, cytoplasmic OS=Homo sapiens OX=9606 GN=HMGCS1 PE=1 SV=2	High	50.92	60	7	7	0.667	-0.58	0.59619	0.148442	1.7455e+07	2.61824e+07	19.52	12.6	2.48834e+07	1.76843e+07	1.72253e+07	1.72286e+07	2.53405e+07	2.31213e+07	3.10629e+07	2.70523e+07	High	High	High	High	High	High	High	High
Q969X5	Endoplasmic reticulum-Golgi intermediate compartment protein 1 OS=Homo sapiens OX=9606 GN=ERGIC1 PE=1 SV=1	High	88.175	172	8	8	1.264	0.34	0.596708	0.148664	3.49365e+07	2.76396e+07	5.98	9.81	3.88666e+07	3.41324e+07	3.503e+07	3.48432e+07	2.86857e+07	2.66315e+07	2.53858e+07	3.1697e+07	High	High	High	High	High	High	High	High
Q8IXI1	Mitochondrial Rho GTPase 2 OS=Homo sapiens OX=9606 GN=RHOT2 PE=1 SV=2	High	34.314	35	3	2	1.601	0.68	0.599561	0.149656	2.13712e+06	1.33451e+06	13.72	86.19	2.64881e+06	2.11786e+06	1.93883e+06	2.15655e+06	717798	4.52494e+06	702220	2.48109e+06	High	High	High	High	High	High	High	High
P82921	28S ribosomal protein S21, mitochondrial OS=Homo sapiens OX=9606 GN=MRPS21 PE=1 SV=3	High	24.529	17	2	2	0.502	-0.99	0.599561	0.149642	1.45572e+06	2.89895e+06	14.33	9.67	1.49231e+06	1.72328e+06	1.21542e+06	1.42002e+06	3.09305e+06	3.27893e+06	2.70285e+06	2.71704e+06	High	High	Peak Found	High	High	Peak Found	High	High
P61160	Actin-related protein 2 OS=Homo sapiens OX=9606 GN=ACTR2 PE=1 SV=1	High	127.044	223	9	9	1.237	0.31	0.600838	0.150171	6.70618e+07	5.42298e+07	5.56	4.85	6.79528e+07	6.09364e+07	6.93301e+07	6.61825e+07	5.26824e+07	5.43084e+07	5.41514e+07	58848377	High	High	High	High	High	High	High	High
P52789	Hexokinase-2 OS=Homo sapiens OX=9606 GN=HK2 PE=1 SV=2	High	221.334	238	22	18	1.226	0.29	0.600838	0.150249	6.69545e+07	5.45968e+07	10.79	6.24	5.54061e+07	6.91517e+07	7.12568e+07	6.48272e+07	5.55815e+07	5.94313e+07	5.13308e+07	5.36296e+07	High	High	High	High	High	High	High	High
Q99848	Probable rRNA-processing protein EBP2 OS=Homo sapiens OX=9606 GN=EBNA1BP2 PE=1 SV=2	High	148.174	202	11	11	1.249	0.32	0.602656	0.150805	5.56696e+07	4.45631e+07	4.69	6.05	5.42954e+07	5.92581e+07	5.70785e+07	5.35364e+07	4.39831e+07	4.51507e+07	4.66048e+07	4.037e+07	High	High	High	High	High	High	High	High
O14950	Myosin regulatory light chain 12B OS=Homo sapiens OX=9606 GN=MYL12B PE=1 SV=2	High	105.285	418	7	2	1.233	0.3	0.603968	0.151417	2.61224e+08	2.11907e+08	3.41	5.25	2.76445e+08	2.55649e+08	2.60072e+08	2.62381e+08	1.94646e+08	2.12275e+08	2.1154e+08	220987872	High	High	High	High	High	High	High	High
P23526	Adenosylhomocysteinase OS=Homo sapiens OX=9606 GN=AHCY PE=1 SV=4	High	188.789	450	20	19	0.698	-0.52	0.60798	0.152588	2.50086e+08	3.58201e+08	6.91	5.03	2.77478e+08	2.35701e+08	2.5146e+08	2.48719e+08	3.89527e+08	3.65213e+08	3.50085e+08	3.51323e+08	High	High	High	High	High	High	High	High
Q969E4	Transcription elongation factor A protein-like 3 OS=Homo sapiens OX=9606 GN=TCEAL3 PE=1 SV=1	High	9.467	10	3	3	0.462	-1.11	0.60798	0.152613	192798	417520	15.77	17.29	221078	192798	160697		449978	426689	408548	295965	Peak Found	High	Peak Found	Not Found	High	High	Peak Found	High
Q15149	Plectin OS=Homo sapiens OX=9606 GN=PLEC PE=1 SV=3	High	2604.28	5674	243	235	1.231	0.3	0.609099	0.153017	2.68068e+09	2.17701e+09	5.01	1.62	2.89773e+09	2.59103e+09	2.72746e+09	2.63471e+09	2.17841e+09	2.1756e+09	2.20689e+09	2.12278e+09	High	High	High	High	High	High	High	High
Q10471	Polypeptide N-acetylgalactosaminyltransferase 2 OS=Homo sapiens OX=9606 GN=GALNT2 PE=1 SV=1	High	172.53	368	20	20	0.706	-0.5	0.610765	0.153598	8.22049e+07	1.16422e+08	6.25	3.61	7.64178e+07	7.91965e+07	8.53276e+07	8.73742e+07	1.15122e+08	1.13345e+08	1.23062e+08	1.17737e+08	High	High	High	High	High	High	High	High
Q9GZS1	DNA-directed RNA polymerase I subunit RPA49 OS=Homo sapiens OX=9606 GN=POLR1E PE=1 SV=3	High	5.635	8	1	1	1.612	0.69	0.612278	0.154074	2.03992e+06	1.26532e+06	11.44	22.78	2.42493e+06	2.15437e+06	1.93154e+06	1.90742e+06	1.19374e+06	1.31751e+06	1.21519e+06	1.8704e+06	Peak Found	Peak Found	Peak Found	High	High	High	High	Peak Found
Q9NV70	Exocyst complex component 1 OS=Homo sapiens OX=9606 GN=EXOC1 PE=1 SV=4	High	22.553	10	6	6	1.259	0.33	0.615513	0.155033	3.53177e+07	2.80549e+07	36.91	20.02	3.02871e+07	2.45534e+07	4.11839e+07	5.65562e+07	3.20729e+07	3.54883e+07	2.45403e+07	2.35986e+07	High	Peak Found	High	Peak Found	Peak Found	High	High	High
Q96AT1	Uncharacterized protein KIAA1143 OS=Homo sapiens OX=9606 GN=KIAA1143 PE=1 SV=2	High	14.72	18	3	3	0.454	-1.14	0.616249	0.155969	447897	986249	4	11.58	436633	448787	447009	478791	1.04805e+06	943193	1.03127e+06	805799	High	High	High	High	High	High	High	High
Q9BTV4	Transmembrane protein 43 OS=Homo sapiens OX=9606 GN=TMEM43 PE=1 SV=1	High	118.52	177	13	13	1.272	0.35	0.616249	0.155961	4.20236e+07	3.30448e+07	3.61	6.15	4.25795e+07	3.93984e+07	4.25694e+07	4.14848e+07	3.69727e+07	3.33348e+07	3.24907e+07	32757436	High	High	High	High	High	High	High	High
Q9Y496	Kinesin-like protein KIF3A OS=Homo sapiens OX=9606 GN=KIF3A PE=1 SV=4	High	11.189	4	3	3	1.246	0.32	0.616249	0.155739	5.77516e+07	4.63667e+07	7.03	9.9	6.54008e+07	5.61455e+07	5.80466e+07	5.74581e+07	4.31622e+07	4.63662e+07	4.63673e+07	54212032	High	Peak Found	High	Peak Found	High	Peak Found	Peak Found	Peak Found
P09417	Dihydropteridine reductase OS=Homo sapiens OX=9606 GN=QDPR PE=1 SV=2	High	68.451	90	5	5	1.412	0.5	0.616249	0.155995	9.92643e+06	7.03012e+06	11.83	8.89	1.10383e+07	8.25041e+06	1.00942e+07	9.76142e+06	7.0623e+06	6.9981e+06	6.8731e+06	8.2663e+06	High	High	High	High	High	High	High	High
P61960	Ubiquitin-fold modifier 1 OS=Homo sapiens OX=9606 GN=UFM1 PE=1 SV=1	High	41.834	46	3	3	0.57	-0.81	0.617523	0.156603	5.13017e+06	8.99246e+06	24.16	24.41	5.50211e+06	4.61204e+06	4.78338e+06	7.56737e+06	9.08247e+06	8.90335e+06	1.37143e+07	8506529	High	High	High	High	High	High	High	High
Q9NYL9	Tropomodulin-3 OS=Homo sapiens OX=9606 GN=TMOD3 PE=1 SV=1	High	130.141	206	14	14	1.269	0.34	0.617523	0.156649	4.20249e+07	3.3113e+07	14.78	7.55	5.23008e+07	4.31471e+07	3.72279e+07	4.09318e+07	3.37268e+07	3.25104e+07	3.67309e+07	3.07295e+07	High	High	High	High	High	High	High	High
Q9BXW9	Fanconi anemia group D2 protein OS=Homo sapiens OX=9606 GN=FANCD2 PE=1 SV=2	High	45.154	32	6	6	0.584	-0.78	0.620648	0.157794	3.30525e+06	5.65645e+06	31.09	22.56	4.51122e+06	3.89043e+06	2.19896e+06	2.8081e+06	5.5895e+06	3.51466e+06	6.17606e+06	5.72421e+06	High	High	High	High	Peak Found	High	High	High
P78346	Ribonuclease P protein subunit p30 OS=Homo sapiens OX=9606 GN=RPP30 PE=1 SV=1	High	46.705	24	6	6	1.383	0.47	0.620648	0.157663	6.44136e+06	4.65802e+06	15.53	16.73	8.19794e+06	5.81679e+06	6.69548e+06	6.19688e+06	6.28408e+06	4.63718e+06	4.67895e+06	4.50936e+06	High	High	High	High	Peak Found	High	Peak Found	Peak Found
Q9BTU6	Phosphatidylinositol 4-kinase type 2-alpha OS=Homo sapiens OX=9606 GN=PI4K2A PE=1 SV=1	High	21.639	9	4	4	1.26	0.33	0.620648	0.15783	2.58121e+07	2.04845e+07	8.3	29.76	3.02409e+07	2.58436e+07	2.57122e+07	2.57807e+07	1.52674e+07	1.60217e+07	2.67715e+07	2.61903e+07	High	High	Peak Found	Peak Found	Peak Found	High	High	Peak Found
Q96K21	Abscission/NoCut checkpoint regulator OS=Homo sapiens OX=9606 GN=ZFYVE19 PE=1 SV=3	High	12.368	20	1	1	1.419	0.5	0.620885	0.157987	282633	199210	8.6	53.74	303431	259307	303253	263416	368331	275357	144121	107543	High	High	High	High	High	High	High	High
Q9Y6M0	Testisin OS=Homo sapiens OX=9606 GN=PRSS21 PE=1 SV=1	High	25.389	32	3	3	1.272	0.35	0.620926	0.158386	3.03928e+07	2.38844e+07	10.64	9.47	3.46104e+07	2.73543e+07	3.20774e+07	2.87966e+07	2.28786e+07	2.19605e+07	2.71158e+07	2.49344e+07	High	High	High	High	High	High	High	Peak Found
Q7Z7H5	Transmembrane emp24 domain-containing protein 4 OS=Homo sapiens OX=9606 GN=TMED4 PE=1 SV=1	High	23.935	24	4	3	1.388	0.47	0.620926	0.158326	7.99814e+06	5.7632e+06	8.02	3.01	7.78223e+06	9.23338e+06	7.97055e+06	8.02584e+06	5.99999e+06	5.81257e+06	5.58741e+06	5.71426e+06	High	High	High	High	High	High	High	High
Q9BX40	Protein LSM14 homolog B OS=Homo sapiens OX=9606 GN=LSM14B PE=1 SV=1	High	41.783	14	4	4	0.565	-0.82	0.62128	0.159	2.90005e+06	5.13143e+06	33.87	18.1	4.47164e+06	3.24645e+06	2.5906e+06	2.04233e+06	6.70322e+06	4.62556e+06	5.63092e+06	4676238	High	Peak Found	Peak Found	High	High	High	High	Peak Found
Q92896	Golgi apparatus protein 1 OS=Homo sapiens OX=9606 GN=GLG1 PE=1 SV=2	High	85.094	59	13	13	1.27	0.34	0.62128	0.158934	2.83647e+07	2.23361e+07	11.75	20.54	2.95879e+07	2.50702e+07	3.29293e+07	2.71921e+07	1.7175e+07	2.36376e+07	2.11062e+07	2.82149e+07	High	High	High	High	High	High	Peak Found	High
Q9BY89	Uncharacterized protein KIAA1671 OS=Homo sapiens OX=9606 GN=KIAA1671 PE=1 SV=2	High	14.748	22	3	3	0.459	-1.12	0.62128	0.158769	344068	749618	56.66	25.41	590309	110501	319288	370771	843473	935853	666207	513166	High	High	High	High	High	High	High	Peak Found
O15347	High mobility group protein B3 OS=Homo sapiens OX=9606 GN=HMGB3 PE=1 SV=4	High	84.266	117	8	7	1.251	0.32	0.621845	0.159485	3.65341e+07	2.9197e+07	6.17	4.94	3.76294e+07	3.56576e+07	3.74321e+07	3.28457e+07	2.82962e+07	3.00205e+07	2.83961e+07	3.13533e+07	High	High	High	High	High	High	High	High
Q9H8Y5	Ankyrin repeat and zinc finger domain-containing protein 1 OS=Homo sapiens OX=9606 GN=ANKZF1 PE=1 SV=1	High	53.738	57	8	8	1.389	0.47	0.621845	0.159461	1.10539e+07	7.95625e+06	5.86	24.04	1.1327e+07	1.09145e+07	1.11951e+07	9.9219e+06	8.79229e+06	7.19971e+06	6.66494e+06	1.11992e+07	High	High	High	High	High	High	High	High
Q15527	Surfeit locus protein 2 OS=Homo sapiens OX=9606 GN=SURF2 PE=1 SV=3	High	20.77	24	3	3	0.58	-0.79	0.623125	0.160004	3.67348e+06	6.33229e+06	101.65	5.48	1.10799e+07	1.12507e+07	1.21792e+06	229174	6.12425e+06	6.06094e+06	6.54741e+06	6.79389e+06	High	High	High	High	High	High	High	High
Q96P20	NACHT, LRR and PYD domains-containing protein 3 OS=Homo sapiens OX=9606 GN=NLRP3 PE=1 SV=3	High	3.556	9	2	2	0.579	-0.79	0.624351	0.160625	3.81503e+06	6.58404e+06	17.53	14.07	4.79386e+06	3.92467e+06	3.70846e+06	3.15053e+06	7.28763e+06	6.1789e+06	7.01573e+06	5.28057e+06	High	High	High	High	High	High	High	Peak Found
P53365	Arfaptin-2 OS=Homo sapiens OX=9606 GN=ARFIP2 PE=1 SV=1	High	54.07	38	5	5	1.371	0.46	0.624465	0.16085	1.13073e+07	8.24662e+06	29.71	11.41	7.75424e+06	1.57076e+07	1.00405e+07	1.27339e+07	6.77906e+06	8.78201e+06	8.62786e+06	7.88222e+06	High	High	High	High	High	High	High	High
O00161	Synaptosomal-associated protein 23 OS=Homo sapiens OX=9606 GN=SNAP23 PE=1 SV=1	High	81.331	87	8	8	1.297	0.37	0.624465	0.160765	1.72e+07	1.32654e+07	3.36	18.24	1.67939e+07	1.79274e+07	1.67889e+07	1.76159e+07	1.44524e+07	1.21759e+07	1.67721e+07	1.11947e+07	High	High	High	High	High	High	High	High
P25325	3-mercaptopyruvate sulfurtransferase OS=Homo sapiens OX=9606 GN=MPST PE=1 SV=3	High	84.517	62	9	9	0.641	-0.64	0.625732	0.161274	1.24421e+07	1.94145e+07	16.21	8.43	1.52492e+07	1.04112e+07	1.30766e+07	1.18383e+07	2.05044e+07	2.12881e+07	1.78711e+07	1.83826e+07	High	High	High	High	High	High	High	High
P22694	cAMP-dependent protein kinase catalytic subunit beta OS=Homo sapiens OX=9606 GN=PRKACB PE=1 SV=2	High	64.097	90	8	3	0.518	-0.95	0.62619	0.16149	1.592e+06	3.07147e+06	21.98	4.93	1.6856e+06	987414	1.62144e+06	1.56309e+06	3.05657e+06	2.83653e+06	3.08644e+06	3.19366e+06	High	High	Peak Found	Peak Found	High	High	High	High
Q9P2N5	RNA-binding protein 27 OS=Homo sapiens OX=9606 GN=RBM27 PE=1 SV=2	High	78.378	48	10	9	0.575	-0.8	0.627052	0.16181	6.23651e+06	1.08407e+07	8.74	15.84	6.98518e+06	6.0226e+06	5.71884e+06	6.45803e+06	1.17317e+07	1.00173e+07	9.96273e+06	1.37771e+07	High	High	High	High	High	High	High	High
Q15025	TNFAIP3-interacting protein 1 OS=Homo sapiens OX=9606 GN=TNIP1 PE=1 SV=2	High	13.084	12	1	1	1.415	0.5	0.627558	0.162039	271503	191917	7.52	22.03	277591	265550	289756	242385	262550	159810	204406	180190	High	High	High	High	Peak Found	High	Peak Found	High
Q9BQ48	39S ribosomal protein L34, mitochondrial OS=Homo sapiens OX=9606 GN=MRPL34 PE=1 SV=1	High	6.358	28	1	1	0.451	-1.15	0.628068	0.162269	325356	721237	15.59	20.15	321458	351019	329300	240401	833231	742046	701012	501667	Peak Found	Peak Found	High	High	High	High	High	High
O95139	NADH dehydrogenase [ubiquinone] 1 beta subcomplex subunit 6 OS=Homo sapiens OX=9606 GN=NDUFB6 PE=1 SV=3	High	15.2	24	1	1	0.49	-1.03	0.631417	0.163628	971138	1.98392e+06	17.88	13.42	1.29643e+06	877617	985957	956542	1.96049e+06	1.59856e+06	2.00763e+06	2.22997e+06	High	High	High	High	High	High	High	High
P13798	Acylamino-acid-releasing enzyme OS=Homo sapiens OX=9606 GN=APEH PE=1 SV=4	High	125.037	142	9	9	0.668	-0.58	0.631852	0.163938	1.87907e+07	2.81199e+07	7.82	10.33	2.07712e+07	1.80455e+07	1.95666e+07	1.75025e+07	2.37061e+07	2.75394e+07	3.04235e+07	2.87126e+07	High	High	High	High	High	High	High	High
P78330	Phosphoserine phosphatase OS=Homo sapiens OX=9606 GN=PSPH PE=1 SV=2	High	23.37	26	5	5	1.27	0.35	0.631852	0.163925	2.51728e+07	1.98149e+07	9.3	11.16	2.85708e+07	2.51917e+07	2.51539e+07	2.28258e+07	2.1639e+07	1.97809e+07	1.64414e+07	1.9849e+07	High	High	High	High	High	High	High	High
Q9BUN8	Derlin-1 OS=Homo sapiens OX=9606 GN=DERL1 PE=1 SV=1	High	14.281	9	3	3	1.345	0.43	0.631874	0.164141	1.56414e+07	1.16313e+07	4.21	6.57	1.57035e+07	1.49645e+07	1.55796e+07	1.65705e+07	1.08935e+07	1.18261e+07	1.14397e+07	1.27228e+07	Peak Found	High	Peak Found	Peak Found	High	High	High	High
P30049	ATP synthase subunit delta, mitochondrial OS=Homo sapiens OX=9606 GN=ATP5F1D PE=1 SV=2	High	63.788	76	4	4	0.666	-0.59	0.631874	0.164107	2.04973e+07	3.07649e+07	10.99	5.64	2.08804e+07	1.6745e+07	2.17295e+07	2.01213e+07	3.0738e+07	3.30093e+07	2.87521e+07	3.07918e+07	High	High	High	High	High	High	High	High
Q6PI78	Transmembrane protein 65 OS=Homo sapiens OX=9606 GN=TMEM65 PE=1 SV=2	High	13.976	8	2	2	1.459	0.54	0.633146	0.164627	2.47754e+06	1.69841e+06	14.37	4.65	2.82421e+06	2.66839e+06	2.04372e+06	2.30034e+06	1.61691e+06	1.76576e+06	1.7609e+06	1.63814e+06	Peak Found	High	High	High	High	Peak Found	Peak Found	Peak Found
Q8TAE8	Growth arrest and DNA damage-inducible proteins-interacting protein 1 OS=Homo sapiens OX=9606 GN=GADD45GIP1 PE=1 SV=1	High	56.097	35	6	6	0.577	-0.79	0.633146	0.164669	5.14734e+06	8.92597e+06	11.63	5.14	5.6447e+06	5.47688e+06	4.83763e+06	4.36419e+06	9.10951e+06	8.38443e+06	8.74612e+06	9.44726e+06	High	High	High	Peak Found	High	High	High	High
Q13643	Four and a half LIM domains protein 3 OS=Homo sapiens OX=9606 GN=FHL3 PE=1 SV=4	High	22.335	30	3	3	1.385	0.47	0.634505	0.16542	8.69501e+06	6.27691e+06	8.26	10.09	9.08133e+06	8.88021e+06	7.50203e+06	8.51368e+06	6.13191e+06	6.62449e+06	6.42534e+06	5.23122e+06	High	High	High	High	Peak Found	High	High	High
O76071	Probable cytosolic iron-sulfur protein assembly protein CIAO1 OS=Homo sapiens OX=9606 GN=CIAO1 PE=1 SV=1	High	8.923	10	2	2	1.639	0.71	0.634505	0.165201	1.3475e+06	822397	21.43	35.66	1.43696e+06	1.68803e+06	1.26361e+06	1.00233e+06	877900	770403	712747	1453245	High	High	High	Peak Found	Peak Found	High	Peak Found	High
Q9UGJ1	Gamma-tubulin complex component 4 OS=Homo sapiens OX=9606 GN=TUBGCP4 PE=1 SV=1	High	16.873	16	3	3	0.571	-0.81	0.634505	0.165371	3.01156e+06	5.27439e+06	36	9	4.99114e+06	2.53182e+06	3.5822e+06	2.35577e+06	5.35677e+06	5.30629e+06	4.39361e+06	5.24267e+06	High	Peak Found	High	Peak Found	High	High	High	High
P67936	Tropomyosin alpha-4 chain OS=Homo sapiens OX=9606 GN=TPM4 PE=1 SV=3	High	212.435	739	22	13	1.221	0.29	0.635364	0.165851	5.36529e+08	4.39479e+08	5.85	7.73	5.43693e+08	5.39648e+08	5.33427e+08	4.78205e+08	4.40139e+08	4.38821e+08	5.02759e+08	4.24413e+08	High	High	High	High	High	High	High	High
P30154	Serine/threonine-protein phosphatase 2A 65 kDa regulatory subunit A beta isoform OS=Homo sapiens OX=9606 GN=PPP2R1B PE=1 SV=3	High	71.132	49	6	3	1.371	0.46	0.635364	0.16587	5.96017e+06	4.3478e+06	3.59	20.32	5.81308e+06	5.81627e+06	6.24258e+06	6.10762e+06	4.36005e+06	4.33558e+06	4.11243e+06	6.18608e+06	High	High	Peak Found	Peak Found	High	High	High	High
Q9H4G4	Golgi-associated plant pathogenesis-related protein 1 OS=Homo sapiens OX=9606 GN=GLIPR2 PE=1 SV=3	High	25.908	34	2	2	0.526	-0.93	0.635364	0.165941	1.62505e+06	3.08676e+06	18.04	27.93	1.80197e+06	1.27806e+06	1.4655e+06	1.90272e+06	3.15757e+06	3.01753e+06	4.84058e+06	2.70829e+06	High	High	High	High	High	High	High	High
Q9Y2L1	Exosome complex exonuclease RRP44 OS=Homo sapiens OX=9606 GN=DIS3 PE=1 SV=2	High	125.35	163	15	15	0.676	-0.57	0.636116	0.166237	1.9418e+07	2.87414e+07	11.09	4.42	2.25701e+07	1.89032e+07	1.99468e+07	1.73807e+07	2.75018e+07	2.84197e+07	2.90669e+07	3.05326e+07	High	High	High	High	High	High	High	High
P63208	S-phase kinase-associated protein 1 OS=Homo sapiens OX=9606 GN=SKP1 PE=1 SV=2	High	75.346	100	6	6	0.665	-0.59	0.639379	0.16719	2.01913e+07	3.03717e+07	7.11	21.82	2.07629e+07	2.10551e+07	1.79418e+07	1.96354e+07	2.94991e+07	3.07534e+07	2.99948e+07	4.4778e+07	High	High	High	High	High	High	High	High
P23919	Thymidylate kinase OS=Homo sapiens OX=9606 GN=DTYMK PE=1 SV=4	High	94.25	108	10	10	0.69	-0.53	0.640032	0.167461	4.47124e+07	6.476e+07	8.06	8.47	5.02644e+07	4.63078e+07	4.2105e+07	4.31719e+07	6.78447e+07	6.27971e+07	5.59988e+07	6.67843e+07	High	High	High	High	High	High	High	High
O77727	Keratin, type I cytoskeletal 15 (Contact-Cont) OS=Ovis aries GN=KRT15 PE=2 SV=1	High	82.273	197	11	1	0.59	-0.76	0.640247	0.167617	7.58537e+06	1.2857e+07	19.01	14.67	1.03447e+07	7.94429e+06	7.24267e+06	6.93911e+06	1.32621e+07	1.24643e+07	1.21911e+07	1.65292e+07	Peak Found	Peak Found	Peak Found	Peak Found	High	High	High	High
Q9P2D3	HEAT repeat-containing protein 5B OS=Homo sapiens OX=9606 GN=HEATR5B PE=1 SV=2	High	9.68	23	4	4	0.603	-0.73	0.640255	0.167719	9.36203e+06	1.55241e+07	6.87	47.5	9.50612e+06	8.67471e+06	9.22013e+06	1.02274e+07	3.14827e+07	1.73204e+07	1.3914e+07	11843920	High	High	Peak Found	High	High	High	High	High
P46783	40S ribosomal protein S10 OS=Homo sapiens OX=9606 GN=RPS10 PE=1 SV=1	High	83.5	452	8	8	0.706	-0.5	0.641986	0.168474	9.39757e+07	1.33186e+08	7.86	9.1	8.59999e+07	1.03275e+08	9.67741e+07	9.12582e+07	1.3113e+08	1.22903e+08	1.52144e+08	1.35273e+08	High	High	High	High	High	High	High	High
Q8TEX9	Importin-4 OS=Homo sapiens OX=9606 GN=IPO4 PE=1 SV=2	High	134.161	164	15	15	0.706	-0.5	0.641986	0.168388	9.58e+07	1.35779e+08	21.82	15.56	1.34481e+08	9.31282e+07	9.85485e+07	8.32477e+07	1.55877e+08	1.49105e+08	1.11339e+08	1.23643e+08	High	High	High	High	High	High	High	High
Q9NX20	39S ribosomal protein L16, mitochondrial OS=Homo sapiens OX=9606 GN=MRPL16 PE=1 SV=1	High	35.077	44	4	4	0.586	-0.77	0.645786	0.169572	4.89141e+06	8.34657e+06	7.25	3.25	5.07271e+06	4.99897e+06	4.78617e+06	4.30191e+06	8.18172e+06	8.51474e+06	8.59467e+06	8023945	High	High	High	High	High	High	High	High
P09972	Fructose-bisphosphate aldolase C OS=Homo sapiens OX=9606 GN=ALDOC PE=1 SV=2	High	128.725	299	14	13	1.217	0.28	0.647871	0.170423	1.83135e+08	1.5045e+08	4.73	1.65	1.77441e+08	1.80305e+08	1.8601e+08	1.97272e+08	1.51169e+08	1.49735e+08	1.49509e+08	1.54913e+08	High	High	High	High	High	High	High	High
P35754	Glutaredoxin-1 OS=Homo sapiens OX=9606 GN=GLRX PE=1 SV=2	High	20.48	10	2	2	1.438	0.52	0.647876	0.170526	2.56892e+06	1.78622e+06	31.66	23.28	3.30446e+06	2.50993e+06	2.62931e+06	1.41876e+06	1.7398e+06	2.47955e+06	1.44411e+06	1.83388e+06	High	High	High	High	Peak Found	Peak Found	Peak Found	High
P23142	Fibulin-1 OS=Homo sapiens OX=9606 GN=FBLN1 PE=1 SV=4	High	5.662	10	1	1	1.376	0.46	0.648262	0.170729	177946	129356	27.66	18.59	132383	255258	186703	169601	117116	142875	150972	99356.8	High	High	High	High	Peak Found	Peak Found	High	Peak Found
O95551	Tyrosyl-DNA phosphodiesterase 2 OS=Homo sapiens OX=9606 GN=TDP2 PE=1 SV=1	High	14.126	35	4	4	1.357	0.44	0.652637	0.172185	1.43315e+07	1.05602e+07	15.54	4.46	1.57262e+07	1.07779e+07	1.39133e+07	1.47623e+07	1.15022e+07	1.05153e+07	1.06053e+07	1.05109e+07	High	High	High	High	High	High	High	High
P55145	Mesencephalic astrocyte-derived neurotrophic factor OS=Homo sapiens OX=9606 GN=MANF PE=1 SV=3	High	81.926	175	6	6	0.694	-0.53	0.652637	0.172289	2.7982e+07	4.03268e+07	11.67	13.08	3.11896e+07	2.81131e+07	2.78516e+07	2.33601e+07	3.32952e+07	3.81263e+07	4.26543e+07	4.50905e+07	High	High	High	High	High	High	High	High
Q16891	MICOS complex subunit MIC60 OS=Homo sapiens OX=9606 GN=IMMT PE=1 SV=1	High	302.88	456	28	28	0.709	-0.5	0.652637	0.17223	7.15843e+07	1.01034e+08	5.23	4.37	7.42692e+07	6.96785e+07	7.35422e+07	6.62659e+07	1.04697e+08	1.0533e+08	9.74993e+07	9.7256e+07	High	High	High	High	High	High	High	High
Q8NBN3	Transmembrane protein 87A OS=Homo sapiens OX=9606 GN=TMEM87A PE=1 SV=3	High	9.518	3	2	2	1.405	0.49	0.652637	0.172074	3.30429e+06	2.35176e+06	11.96	37.15	3.1979e+06	3.27554e+06	4.09296e+06	3.33329e+06	2.18364e+06	2.54917e+06	936318	2.53283e+06	Peak Found	Peak Found	Peak Found	Peak Found	Peak Found	High	Peak Found	Peak Found
O94826	Mitochondrial import receptor subunit TOM70 OS=Homo sapiens OX=9606 GN=TOMM70 PE=1 SV=1	High	166.708	172	12	12	0.689	-0.54	0.653316	0.172876	2.49964e+07	3.6282e+07	17.3	5.15	2.92155e+07	1.92444e+07	2.64682e+07	2.36064e+07	3.73857e+07	3.52109e+07	3.4352e+07	3.83852e+07	High	High	High	High	High	High	High	High
P36542	ATP synthase subunit gamma, mitochondrial OS=Homo sapiens OX=9606 GN=ATP5F1C PE=1 SV=1	High	66.143	172	9	9	0.706	-0.5	0.654426	0.173596	7.02636e+07	9.94855e+07	8.74	4.67	8.27039e+07	7.06481e+07	6.93727e+07	6.98812e+07	9.51468e+07	9.97873e+07	9.91846e+07	1.06447e+08	High	High	High	High	High	High	High	High
Q9BSL1	Ubiquitin-associated domain-containing protein 1 OS=Homo sapiens OX=9606 GN=UBAC1 PE=1 SV=1	High	6.986	7	2	2	0.461	-1.12	0.654426	0.173456	375590	813940	18.95	13.16	371295	471076	295514	379936	837624	863886	790926	634143	Peak Found	Peak Found	Peak Found	Peak Found	High	High	High	High
P34896	Serine hydroxymethyltransferase, cytosolic OS=Homo sapiens OX=9606 GN=SHMT1 PE=1 SV=1	High	73.665	115	9	8	0.669	-0.58	0.654426	0.173682	1.63777e+07	2.44685e+07	11.68	6.7	1.82957e+07	1.36955e+07	1.6409e+07	1.63465e+07	2.52472e+07	2.51985e+07	2.18298e+07	23759673	High	High	High	High	High	High	High	High
Q9NQ50	39S ribosomal protein L40, mitochondrial OS=Homo sapiens OX=9606 GN=MRPL40 PE=1 SV=1	High	25.87	31	3	3	0.566	-0.82	0.654426	0.173563	2.15887e+06	3.81611e+06	42.36	6.8	2.67826e+06	2.12691e+06	764113	2.19132e+06	3.87484e+06	3.75828e+06	4.00226e+06	3.40723e+06	High	High	High	High	High	High	High	High
O60294	tRNA wybutosine-synthesizing protein 4 OS=Homo sapiens OX=9606 GN=LCMT2 PE=1 SV=3	High	27.606	26	4	4	1.391	0.48	0.654595	0.17386	9.77169e+06	7.02504e+06	22.91	40.05	5.91989e+06	9.49201e+06	1.03336e+07	1.00596e+07	4.82962e+06	5.54191e+06	1.14463e+07	8.90509e+06	High	High	High	High	High	High	High	High
P47985	Cytochrome b-c1 complex subunit Rieske, mitochondrial OS=Homo sapiens OX=9606 GN=UQCRFS1 PE=1 SV=2	High	61.832	61	5	5	0.66	-0.6	0.656975	0.175336	1.40417e+07	2.12669e+07	12.08	7.77	1.17428e+07	1.46825e+07	1.34289e+07	1.56138e+07	2.32705e+07	2.23231e+07	1.97705e+07	2.02607e+07	High	High	High	High	High	High	High	High
Q9H299	SH3 domain-binding glutamic acid-rich-like protein 3 OS=Homo sapiens OX=9606 GN=SH3BGRL3 PE=1 SV=1	High	37.495	87	3	3	1.299	0.38	0.656975	0.175532	1.88955e+07	1.45502e+07	6.54	5.13	1.88586e+07	1.68205e+07	1.96412e+07	1.89325e+07	1.43742e+07	1.55318e+07	1.37351e+07	14728246	High	High	High	High	High	High	High	High
O95070	Protein YIF1A OS=Homo sapiens OX=9606 GN=YIF1A PE=1 SV=2	High	41.22	37	5	5	1.37	0.45	0.656975	0.174911	4.38086e+06	3.19745e+06	59.16	5.34	2.96476e+06	3.5452e+06	5.41351e+06	1.01657e+07	3.08597e+06	3.31296e+06	3.40101e+06	3.04966e+06	High	High	High	High	High	High	High	High
Q6ZNJ1	Neurobeachin-like protein 2 OS=Homo sapiens OX=9606 GN=NBEAL2 PE=1 SV=2	High	8.136	4	2	2	1.443	0.53	0.656975	0.175025	2.85536e+06	1.97842e+06	10.52	12.05	3.11137e+06	2.87635e+06	2.40285e+06	2.83453e+06	2.12612e+06	1.66254e+06	2.14816e+06	1.84097e+06	Peak Found	Peak Found	Peak Found	Peak Found	High	High	Peak Found	High
Q15800	Methylsterol monooxygenase 1 OS=Homo sapiens OX=9606 GN=MSMO1 PE=1 SV=1	High	12.998	6	1	1	0.473	-1.08	0.656975	0.175551	613769	1.29683e+06	66.37	13.37	1.68971e+06	695383	541732	481844	1.19191e+06	1.52944e+06	1.41097e+06	1.16048e+06	High	Peak Found	High	Peak Found	Peak Found	Peak Found	Peak Found	High
O95563	Mitochondrial pyruvate carrier 2 OS=Homo sapiens OX=9606 GN=MPC2 PE=1 SV=1	High	14.09	18	2	2	0.542	-0.88	0.658141	0.176005	1.8247e+06	3.36903e+06	11.54	8.79	1.90109e+06	1.75139e+06	2.20103e+06	1.72431e+06	3.35156e+06	3.98118e+06	3.36368e+06	3.37439e+06	High	Peak Found	High	Peak Found	High	High	High	High
Q15637	Splicing factor 1 OS=Homo sapiens OX=9606 GN=SF1 PE=1 SV=4	High	197.429	265	13	13	0.695	-0.53	0.659601	0.176582	4.60967e+07	6.63642e+07	1.82	13.11	4.71656e+07	4.65028e+07	4.52805e+07	4.56941e+07	7.59158e+07	6.87108e+07	6.40977e+07	5.52689e+07	High	High	High	High	High	High	High	High
Q9NRF8	CTP synthase 2 OS=Homo sapiens OX=9606 GN=CTPS2 PE=1 SV=1	High	45.183	36	6	4	1.599	0.68	0.659601	0.176797	1.7595e+06	1.10013e+06	22.29	53.64	2.06588e+06	1.96267e+06	1.2329e+06	1.57736e+06	554756	2.03087e+06	1.41706e+06	854087	High	High	High	High	Peak Found	Peak Found	High	Peak Found
O95573	Long-chain-fatty-acid--CoA ligase 3 OS=Homo sapiens OX=9606 GN=ACSL3 PE=1 SV=3	High	151.915	288	15	14	0.714	-0.49	0.659601	0.176898	7.39207e+07	1.03563e+08	5.35	10.6	7.81562e+07	7.19075e+07	6.93887e+07	7.59903e+07	1.13738e+08	1.01429e+08	1.05742e+08	8.78525e+07	High	High	High	High	High	High	High	High
Q12834	Cell division cycle protein 20 homolog OS=Homo sapiens OX=9606 GN=CDC20 PE=1 SV=2	High	12.58	12	1	1	0.476	-1.07	0.659601	0.176911	284115	596979	31.92	13.38	435285	208372	307794	262258	649371	568550	626829	475410	High	Peak Found	Peak Found	High	High	High	High	High
P24752	Acetyl-CoA acetyltransferase, mitochondrial OS=Homo sapiens OX=9606 GN=ACAT1 PE=1 SV=1	High	140.208	196	12	12	0.679	-0.56	0.659601	0.176787	2.99582e+07	4.41178e+07	23.12	2.94	3.99763e+07	2.44705e+07	3.42325e+07	2.62177e+07	4.45801e+07	4.44827e+07	4.1811e+07	4.37558e+07	High	High	High	High	High	High	High	High
Q9BSJ8	Extended synaptotagmin-1 OS=Homo sapiens OX=9606 GN=ESYT1 PE=1 SV=1	High	274.849	232	23	23	1.219	0.29	0.659841	0.177078	6.06366e+07	4.97518e+07	9.38	2.46	6.64997e+07	5.27648e+07	6.03746e+07	6.08997e+07	5.13899e+07	4.84523e+07	4.94697e+07	5.00354e+07	High	High	High	High	High	High	High	High
P45973	Chromobox protein homolog 5 OS=Homo sapiens OX=9606 GN=CBX5 PE=1 SV=1	High	112.622	146	9	9	0.697	-0.52	0.661682	0.177779	4.98979e+07	7.1605e+07	12.3	3.53	6.07685e+07	5.05368e+07	4.9267e+07	4.60798e+07	7.32e+07	7.4555e+07	6.92231e+07	7.00448e+07	High	High	High	High	High	High	High	High
O75964	ATP synthase subunit g, mitochondrial OS=Homo sapiens OX=9606 GN=ATP5MG PE=1 SV=3	High	54.708	132	5	5	0.696	-0.52	0.662267	0.178118	2.72965e+07	3.92016e+07	13.49	11.58	3.14412e+07	2.65581e+07	2.80553e+07	2.2598e+07	4.01851e+07	3.83393e+07	3.1038e+07	4.00833e+07	High	High	High	High	High	High	High	High
P30838	Aldehyde dehydrogenase, dimeric NADP-preferring OS=Homo sapiens OX=9606 GN=ALDH3A1 PE=1 SV=3	High	96.687	111	7	6	1.351	0.43	0.662544	0.178321	1.44167e+07	1.0668e+07	33.84	12.02	2.37124e+07	1.24776e+07	1.18083e+07	1.66572e+07	1.10842e+07	1.02674e+07	8.71818e+06	1.15767e+07	High	High	High	High	High	High	High	High
Q9UHL4	Dipeptidyl peptidase 2 OS=Homo sapiens OX=9606 GN=DPP7 PE=1 SV=3	High	44.264	37	6	6	0.6	-0.74	0.663275	0.178726	8.28402e+06	1.38106e+07	8.28	13.67	7.36801e+06	8.79664e+06	7.89691e+06	8.6901e+06	1.55255e+07	1.52725e+07	1.18526e+07	1.24886e+07	High	High	High	High	High	High	High	High
P52815	39S ribosomal protein L12, mitochondrial OS=Homo sapiens OX=9606 GN=MRPL12 PE=1 SV=2	High	33.962	24	3	3	0.608	-0.72	0.663275	0.178696	8.81159e+06	1.44885e+07	43.95	20.27	1.50957e+07	6.403e+06	1.21262e+07	6.24048e+06	1.36074e+07	1.91501e+07	1.54266e+07	1.20608e+07	High	High	High	High	High	High	Peak Found	High
O43396	Thioredoxin-like protein 1 OS=Homo sapiens OX=9606 GN=TXNL1 PE=1 SV=3	High	108.467	203	11	11	1.238	0.31	0.663303	0.178887	4.23505e+07	3.41963e+07	3.36	5.39	4.31738e+07	4.1543e+07	4.42379e+07	4.11754e+07	3.36458e+07	3.14971e+07	3.57631e+07	3.47559e+07	High	High	High	High	High	High	High	High
Q9H3K6	BolA-like protein 2 OS=Homo sapiens OX=9606 GN=BOLA2 PE=1 SV=1	High	52.28	80	4	4	1.251	0.32	0.663303	0.17894	2.82442e+07	2.25746e+07	9.35	6.23	2.86517e+07	3.06737e+07	2.44131e+07	2.78426e+07	2.20528e+07	2.27864e+07	2.23648e+07	2.52159e+07	High	High	High	High	High	High	High	High
P27694	Replication protein A 70 kDa DNA-binding subunit OS=Homo sapiens OX=9606 GN=RPA1 PE=1 SV=2	High	211.28	266	17	17	0.697	-0.52	0.663899	0.179205	4.94341e+07	7.09204e+07	22.43	3.98	6.70152e+07	5.68268e+07	4.30031e+07	4.27539e+07	7.61669e+07	6.97947e+07	7.10183e+07	7.08227e+07	High	High	High	High	High	High	High	High
O94966	Ubiquitin carboxyl-terminal hydrolase 19 OS=Homo sapiens OX=9606 GN=USP19 PE=1 SV=2	High	15.977	15	3	3	0.478	-1.07	0.664614	0.179606	301899	631674	13.91	17.04	337190		301899	254627	627052	636330	650519	438450	High	Not Found	High	Peak Found	High	High	High	High
O15160	DNA-directed RNA polymerases I and III subunit RPAC1 OS=Homo sapiens OX=9606 GN=POLR1C PE=1 SV=1	High	93.864	67	9	9	0.653	-0.61	0.664614	0.179564	1.19554e+07	1.83005e+07	4.66	5.95	1.17145e+07	1.21675e+07	1.29303e+07	1.1747e+07	1.85063e+07	1.67086e+07	1.8097e+07	1.9284e+07	High	High	High	High	High	High	High	High
P46060	Ran GTPase-activating protein 1 OS=Homo sapiens OX=9606 GN=RANGAP1 PE=1 SV=1	High	227.732	286	21	21	1.21	0.28	0.665365	0.179913	1.63385e+08	1.35022e+08	1.33	3.63	1.66657e+08	1.61568e+08	1.64031e+08	1.62742e+08	1.3359e+08	1.34551e+08	1.44375e+08	1.35494e+08	High	High	High	High	High	High	High	High
P07737	Profilin-1 OS=Homo sapiens OX=9606 GN=PFN1 PE=1 SV=2	High	178.568	1370	13	13	1.209	0.27	0.667763	0.181746	1.29454e+09	1.07101e+09	5.54	2.17	1.29375e+09	1.29534e+09	1.3442e+09	1.17753e+09	1.03959e+09	1.07515e+09	1.09548e+09	1.06689e+09	High	High	High	High	High	High	High	High
P51648	Aldehyde dehydrogenase family 3 member A2 OS=Homo sapiens OX=9606 GN=ALDH3A2 PE=1 SV=1	High	80.414	111	10	9	1.192	0.25	0.667763	0.181803	8.16594e+07	6.85285e+07	9.66	4.36	9.46962e+07	8.22701e+07	8.10532e+07	7.5625e+07	6.87754e+07	6.50677e+07	7.23726e+07	6.82824e+07	High	High	High	High	High	High	High	High
Q9UL54	Serine/threonine-protein kinase TAO2 OS=Homo sapiens OX=9606 GN=TAOK2 PE=1 SV=2	High	11.224	13	3	1	0.473	-1.08	0.667763	0.181615	460446	974432	22.16	47.8	395731	622446	524347	404333	941035	1.07713e+06	1.00901e+06	236899	High	Peak Found	Peak Found	Peak Found	Peak Found	Peak Found	Peak Found	High
O95155	Ubiquitin conjugation factor E4 B OS=Homo sapiens OX=9606 GN=UBE4B PE=1 SV=1	High	97.332	101	17	17	0.711	-0.49	0.667763	0.181034	1.25768e+08	1.7685e+08	9.06	4.65	1.35958e+08	1.30053e+08	1.21624e+08	1.09986e+08	1.79108e+08	1.74621e+08	1.89093e+08	1.69642e+08	High	High	High	High	High	High	High	High
Q8WVM7	Cohesin subunit SA-1 OS=Homo sapiens OX=9606 GN=STAG1 PE=1 SV=3	High	48.439	44	8	4	0.563	-0.83	0.667763	0.180972	2.12614e+06	3.7754e+06	27.33	14.15	2.85044e+06	1.42381e+06	2.10721e+06	2.14524e+06	4.29455e+06	3.12891e+06	4.06794e+06	3.50389e+06	High	High	Peak Found	High	High	High	High	High
P68871	Hemoglobin subunit beta OS=Homo sapiens OX=9606 GN=HBB PE=1 SV=2	High	24.447	29	3	3	1.202	0.27	0.667763	0.181522	9.12989e+07	7.59391e+07	12.44	15.35	8.03821e+07	1.06136e+08	8.59328e+07	9.70001e+07	8.4643e+07	7.01235e+07	8.2237e+07	6.00701e+07	High	High	High	High	Peak Found	Peak Found	High	High
Q13033	Striatin-3 OS=Homo sapiens OX=9606 GN=STRN3 PE=1 SV=3	High	28.534	15	5	4	1.293	0.37	0.667763	0.180786	1.62186e+07	1.25455e+07	20.09	16.82	1.25815e+07	1.82248e+07	1.95911e+07	1.44332e+07	1.01449e+07	1.48469e+07	1.1522e+07	1.36598e+07	High	High	Peak Found	High	High	High	Peak Found	Peak Found
O95229	ZW10 interactor OS=Homo sapiens OX=9606 GN=ZWINT PE=1 SV=2	High	6.698	5	2	2	0.472	-1.08	0.667763	0.181666	544092	1.15276e+06		16.98	544092				1.38038e+06	1.10478e+06	1.20284e+06	912412	High	Not Found	Not Found	Not Found	High	High	High	Peak Found
P38117	Electron transfer flavoprotein subunit beta OS=Homo sapiens OX=9606 GN=ETFB PE=1 SV=3	High	85.624	164	11	11	0.7	-0.51	0.667763	0.181411	5.86268e+07	8.37651e+07	5.21	10.28	6.43421e+07	5.76591e+07	5.78644e+07	5.93992e+07	8.78939e+07	8.07815e+07	6.96855e+07	8.68589e+07	High	High	High	High	High	High	High	High
P02533	Keratin, type I cytoskeletal 14 OS=Homo sapiens OX=9606 GN=KRT14 PE=1 SV=4	High	167.63	773	19	2	1.356	0.44	0.667763	0.181632	6.15118e+06	4.53467e+06	47.92	10.36	4.49741e+06	9.14611e+06	2.96198e+06	8.41307e+06	4.21515e+06	4.90888e+06	4.8784e+06	3.98998e+06	High	High	High	High	Peak Found	High	High	High
O00470	Homeobox protein Meis1 OS=Homo sapiens OX=9606 GN=MEIS1 PE=1 SV=1	High	38.65	25	4	4	0.654	-0.61	0.667763	0.181814	1.34142e+07	2.05107e+07	6.32	16.59	1.36471e+07	1.31853e+07	1.37742e+07	1.19548e+07	2.16215e+07	2.56257e+07	1.74761e+07	1.94569e+07	Peak Found	Peak Found	Peak Found	Peak Found	High	High	High	High
Q8N3V7	Synaptopodin OS=Homo sapiens OX=9606 GN=SYNPO PE=1 SV=2	High	43.996	37	5	5	0.552	-0.86	0.66921	0.18252	1.99202e+06	3.6103e+06	25.01	27.53	2.85893e+06	1.61449e+06	2.04244e+06	1.94284e+06	3.23299e+06	4.40676e+06	4.03164e+06	2.24427e+06	High	High	High	High	High	High	High	High
Q9H1H9	Kinesin-like protein KIF13A OS=Homo sapiens OX=9606 GN=KIF13A PE=1 SV=2	High	11.706	13	3	2	0.684	-0.55	0.66921	0.182521	3.6643e+07	5.36075e+07	8.02	12.45	4.05344e+07	3.6999e+07	3.33512e+07	3.62905e+07	5.8862e+07	5.44901e+07	5.27391e+07	43382540	Peak Found	High	Peak Found	Peak Found	Peak Found	High	High	Peak Found
P09211	Glutathione S-transferase P OS=Homo sapiens OX=9606 GN=GSTP1 PE=1 SV=2	High	224.071	806	12	12	0.712	-0.49	0.669738	0.182838	4.69698e+08	6.59747e+08	7.52	8.7	5.0533e+08	4.20446e+08	4.653e+08	4.74137e+08	5.71179e+08	6.3241e+08	6.89377e+08	6.88265e+08	High	High	High	High	High	High	High	High
Q9UHJ6	Sedoheptulokinase OS=Homo sapiens OX=9606 GN=SHPK PE=1 SV=3	High	14.136	4	1	1	0.477	-1.07	0.669907	0.183026	261399	548123	7.94	17.4	275669	280162	238022	247868	553081	543210	565605	377442	Peak Found	Peak Found	Peak Found	Peak Found	Peak Found	Peak Found	High	High
Q14691	DNA replication complex GINS protein PSF1 OS=Homo sapiens OX=9606 GN=GINS1 PE=1 SV=1	High	25.631	21	3	3	0.518	-0.95	0.66991	0.183131	1.40136e+06	2.70654e+06	45.24	9.36	1.15442e+06	1.70114e+06	2.03569e+06	617823	2.64039e+06	2.77435e+06	2.84055e+06	2.28742e+06	High	High	High	High	High	High	High	High
Q06546	GA-binding protein alpha chain OS=Homo sapiens OX=9606 GN=GABPA PE=1 SV=1	High	19.031	15	4	4	1.339	0.42	0.669943	0.183245	7.99385e+06	5.9688e+06	7.45	23.24	8.53928e+06	7.16276e+06	8.19369e+06	7.79889e+06	5.09032e+06	5.90243e+06	6.03591e+06	8.52489e+06	Peak Found	High	High	High	High	High	Peak Found	High
O94888	UBX domain-containing protein 7 OS=Homo sapiens OX=9606 GN=UBXN7 PE=1 SV=2	High	57.977	45	8	8	0.583	-0.78	0.670245	0.183642	5.75078e+06	9.86685e+06	9.86	5.98	6.57906e+06	5.24806e+06	5.95663e+06	5.55204e+06	1.03476e+07	1.04155e+07	9.40844e+06	9.31677e+06	High	Peak Found	High	High	High	High	High	High
Q9HAV4	Exportin-5 OS=Homo sapiens OX=9606 GN=XPO5 PE=1 SV=1	High	157.502	160	18	18	1.231	0.3	0.670245	0.183462	2.61683e+07	2.12595e+07	2.64	5.2	2.64162e+07	2.59227e+07	2.69931e+07	2.53751e+07	2.04468e+07	2.28041e+07	2.06243e+07	21914174	High	High	High	High	High	High	High	High
Q86V81	THO complex subunit 4 OS=Homo sapiens OX=9606 GN=ALYREF PE=1 SV=3	High	168.337	235	9	9	0.717	-0.48	0.670387	0.183785	7.67729e+07	1.07048e+08	6.19	5.12	8.30008e+07	7.82613e+07	7.53128e+07	7.17243e+07	1.02963e+08	1.1264e+08	1.11295e+08	102094810	High	High	High	High	High	High	High	High
Q9C0F1	Centrosomal protein of 44 kDa OS=Homo sapiens OX=9606 GN=CEP44 PE=1 SV=2	High	14.641	5	2	2	0.478	-1.06	0.67042	0.18405	398969	833824	22.6	30.04		339587		468735	1.04809e+06	679522	1.02316e+06	552235	Not Found	High	Not Found	Peak Found	High	Peak Found	Peak Found	Peak Found
P46778	60S ribosomal protein L21 OS=Homo sapiens OX=9606 GN=RPL21 PE=1 SV=2	High	65.912	124	5	5	1.193	0.25	0.67042	0.184214	9.26948e+07	7.77255e+07	14.57	7.33	9.01184e+07	9.53449e+07	1.00519e+08	7.07595e+07	6.74971e+07	7.67736e+07	7.86892e+07	7.95358e+07	High	High	High	High	High	High	High	High
Q9NVQ4	Fas apoptotic inhibitory molecule 1 OS=Homo sapiens OX=9606 GN=FAIM PE=1 SV=1	High	48.374	23	5	5	0.594	-0.75	0.67042	0.184211	4.31232e+06	7.25945e+06	32.37	14.79	4.57733e+06	1.99244e+06	4.5764e+06	4.06348e+06	5.82203e+06	7.60211e+06	6.93223e+06	8.31439e+06	High	Peak Found	High	High	High	High	High	High
Q96CW1	AP-2 complex subunit mu OS=Homo sapiens OX=9606 GN=AP2M1 PE=1 SV=2	High	53.791	125	9	9	0.649	-0.62	0.670605	0.184376	1.23311e+07	1.90017e+07	9.14	10.34	1.39421e+07	1.11883e+07	1.24619e+07	1.22017e+07	2.04706e+07	1.86814e+07	1.93275e+07	1.59409e+07	High	High	High	High	High	High	High	High
Q9NVS2	39S ribosomal protein S18a, mitochondrial OS=Homo sapiens OX=9606 GN=MRPS18A PE=1 SV=1	High	15.205	15	3	3	0.593	-0.75	0.670605	0.184474	3.75167e+06	6.32361e+06	12.56	9.09	4.10943e+06	4.23317e+06	3.42505e+06	3.29793e+06	7.39914e+06	6.41091e+06	6.2375e+06	6.08024e+06	Peak Found	Peak Found	High	Peak Found	High	High	High	High
P82933	28S ribosomal protein S9, mitochondrial OS=Homo sapiens OX=9606 GN=MRPS9 PE=1 SV=2	High	58.789	63	8	8	0.615	-0.7	0.671142	0.184775	9.34774e+06	1.51996e+07	14.08	8.09	1.0374e+07	8.31403e+06	8.42297e+06	1.09311e+07	1.72565e+07	1.52989e+07	1.43073e+07	1.51009e+07	High	High	High	High	High	High	High	High
Q969S9	Ribosome-releasing factor 2, mitochondrial OS=Homo sapiens OX=9606 GN=GFM2 PE=1 SV=1	High	11.267	9	2	2	0.502	-0.99	0.671142	0.184859	1.2625e+06	2.51503e+06	36.76	17.91	1.32434e+06	1.85113e+06	1.20355e+06	711769	3.21799e+06	2.36277e+06	2.67711e+06	2.14506e+06	Peak Found	High	Peak Found	Peak Found	High	High	High	Peak Found
P18085	ADP-ribosylation factor 4 OS=Homo sapiens OX=9606 GN=ARF4 PE=1 SV=3	High	108.622	384	9	5	0.713	-0.49	0.672676	0.185675	9.25801e+07	1.29883e+08	5.65	4.07	1.02823e+08	9.3467e+07	9.17016e+07	9.15476e+07	1.30238e+08	1.29529e+08	1.37268e+08	1.24364e+08	High	High	High	High	High	High	High	High
Q8IZV5	Retinol dehydrogenase 10 OS=Homo sapiens OX=9606 GN=RDH10 PE=1 SV=1	High	3.293	5	3	3	1.369	0.45	0.672676	0.185489	1.05515e+07	7.70966e+06	16.93	14.01	1.03878e+07	7.32096e+06	1.07593e+07	1.07178e+07	7.96324e+06	7.46415e+06	9.02055e+06	6420221	Peak Found	Peak Found	High	High	Peak Found	Peak Found	Peak Found	Peak Found
P21953	2-oxoisovalerate dehydrogenase subunit beta, mitochondrial OS=Homo sapiens OX=9606 GN=BCKDHB PE=1 SV=2	High	25.837	12	1	1	0.484	-1.05	0.675255	0.186597	791118	1.63341e+06	43.31	53.36		1.46417e+06	681115	791118	2.64527e+06	1.80177e+06	1.48079e+06	552978	Not Found	High	High	High	High	High	Peak Found	High
Q9BTD8	RNA-binding protein 42 OS=Homo sapiens OX=9606 GN=RBM42 PE=1 SV=1	High	34.863	17	5	5	0.561	-0.83	0.67535	0.186729	2.10143e+06	3.74269e+06	14.12	26.89	2.42571e+06	1.71811e+06	2.17035e+06	2.03469e+06	3.2674e+06	4.28713e+06	4.61984e+06	2.46186e+06	High	Peak Found	Peak Found	Peak Found	High	High	High	Peak Found
Q5JTZ9	Alanine--tRNA ligase, mitochondrial OS=Homo sapiens OX=9606 GN=AARS2 PE=1 SV=1	High	42.297	34	8	8	0.656	-0.61	0.676942	0.187275	1.17534e+07	1.79065e+07	3.36	8.75	1.16857e+07	1.21066e+07	1.11673e+07	1.18214e+07	1.80356e+07	1.91894e+07	1.77783e+07	1.55042e+07	High	High	Peak Found	High	High	High	High	High
P13987	CD59 glycoprotein OS=Homo sapiens OX=9606 GN=CD59 PE=1 SV=1	High	6.787	43	2	2	0.587	-0.77	0.677304	0.187481	6.25688e+06	1.06601e+07	22.59	13.05	9.21787e+06	6.53052e+06	5.90681e+06	5.99472e+06	1.18116e+07	1.03917e+07	1.09354e+07	8588581	High	High	High	High	High	High	High	High
Q96A57	Transmembrane protein 230 OS=Homo sapiens OX=9606 GN=TMEM230 PE=1 SV=1	High	6.721	19	1	1	0.507	-0.98	0.678069	0.187799	1.29918e+06	2.56256e+06	29.4	44.59	1.95537e+06	1.1152e+06	1.06163e+06	1.51352e+06	3.60822e+06	2.95021e+06	2.22585e+06	1.04879e+06	High	High	High	High	High	High	High	High
Q14247	Src substrate cortactin OS=Homo sapiens OX=9606 GN=CTTN PE=1 SV=2	High	147.734	294	15	15	1.204	0.27	0.679706	0.188359	2.25826e+08	1.87573e+08	12.65	10.51	2.45254e+08	2.67362e+08	2.07936e+08	2.07876e+08	1.93483e+08	1.95169e+08	1.81843e+08	1.53989e+08	High	High	High	High	High	High	High	High
P49406	39S ribosomal protein L19, mitochondrial OS=Homo sapiens OX=9606 GN=MRPL19 PE=1 SV=2	High	26.92	48	4	4	0.588	-0.77	0.680134	0.188699	5.27888e+06	8.98382e+06	15.41	6.65	6.26372e+06	5.87172e+06	4.58741e+06	4.7459e+06	8.84143e+06	9.12851e+06	9.13371e+06	7903616	High	High	High	High	High	High	High	High
Q9Y5X3	Sorting nexin-5 OS=Homo sapiens OX=9606 GN=SNX5 PE=1 SV=1	High	61.811	42	8	8	0.596	-0.75	0.680134	0.188796	7.87507e+06	1.32099e+07	16.69	4.81	7.84998e+06	1.05525e+07	7.90024e+06	7.50668e+06	1.28335e+07	1.35972e+07	1.3789e+07	1.24468e+07	High	High	High	High	High	High	High	High
O14545	TRAF-type zinc finger domain-containing protein 1 OS=Homo sapiens OX=9606 GN=TRAFD1 PE=1 SV=1	High	14.111	10	1	1	0.485	-1.04	0.680134	0.18863	135612	279736	12.12	28.86	158271	121410	144293	127453	311613	251121	357198	174725	High	Peak Found	High	Peak Found	High	High	High	Peak Found
Q96FZ7	Charged multivesicular body protein 6 OS=Homo sapiens OX=9606 GN=CHMP6 PE=1 SV=3	High	10.247	2	1	1	1.437	0.52	0.680214	0.189031	521662	363083	20.34	10.05	675171		456808	521662	348372	370043	431808	356253	High	Not Found	Peak Found	Peak Found	Peak Found	Peak Found	Peak Found	Peak Found
P42771	Cyclin-dependent kinase inhibitor 2A OS=Homo sapiens OX=9606 GN=CDKN2A PE=1 SV=2	High	39.185	62	3	2	0.613	-0.71	0.680214	0.188964	8.54019e+06	1.39381e+07	15.3	16.13	1.11417e+07	8.42742e+06	8.11268e+06	8.65447e+06	1.26936e+07	1.11777e+07	1.59093e+07	15304679	High	High	High	High	High	High	High	High
Q99720	Sigma non-opioid intracellular receptor 1 OS=Homo sapiens OX=9606 GN=SIGMAR1 PE=1 SV=1	High	39.492	33	3	3	0.692	-0.53	0.680755	0.189394	2.35619e+07	3.40577e+07	11.55	11.25	2.84126e+07	2.21749e+07	2.44381e+07	2.27172e+07	3.9669e+07	3.166e+07	3.17112e+07	3.65778e+07	High	High	High	High	High	High	High	High
P68400	Casein kinase II subunit alpha OS=Homo sapiens OX=9606 GN=CSNK2A1 PE=1 SV=1	High	146.085	162	11	11	1.182	0.24	0.680755	0.189302	7.33147e+07	6.20268e+07	8.1	5.27	6.98666e+07	7.58754e+07	7.08404e+07	8.31303e+07	6.13708e+07	5.64776e+07	6.26898e+07	6.37707e+07	High	High	High	High	High	High	High	High
Q13405	39S ribosomal protein L49, mitochondrial OS=Homo sapiens OX=9606 GN=MRPL49 PE=1 SV=1	High	28.673	32	3	3	0.613	-0.71	0.680758	0.189501	4.71378e+06	7.68835e+06	4.84	7.49	4.66919e+06	4.72877e+06	4.69884e+06	5.16225e+06	8.08731e+06	7.30908e+06	7.06881e+06	8.24104e+06	High	High	High	High	High	High	High	High
Q13098	COP9 signalosome complex subunit 1 OS=Homo sapiens OX=9606 GN=GPS1 PE=1 SV=4	High	82.27	146	10	10	0.7	-0.51	0.680909	0.189756	2.7071e+07	3.86548e+07	10.91	3.44	3.20196e+07	2.57898e+07	2.54201e+07	2.84159e+07	3.85086e+07	4.04649e+07	3.88015e+07	3.7221e+07	High	High	High	High	High	High	High	High
P12955	Xaa-Pro dipeptidase OS=Homo sapiens OX=9606 GN=PEPD PE=1 SV=3	High	43.206	42	6	6	1.203	0.27	0.680909	0.189685	1.37207e+08	1.14054e+08	9.05	4.33	1.27565e+08	1.57325e+08	1.3947e+08	1.34981e+08	1.17551e+08	1.18895e+08	1.10662e+08	1.08955e+08	High	High	High	High	High	High	High	High
P18206	Vinculin OS=Homo sapiens OX=9606 GN=VCL PE=1 SV=4	High	490.046	1153	43	43	1.202	0.27	0.68324	0.190513	3.32892e+08	2.76853e+08	6.64	3.9	3.73399e+08	3.31697e+08	3.34091e+08	3.22307e+08	2.7424e+08	2.73055e+08	2.96762e+08	2.7949e+08	High	High	High	High	High	High	High	High
O76075	DNA fragmentation factor subunit beta OS=Homo sapiens OX=9606 GN=DFFB PE=1 SV=1	High	5.432	2	1	1	0.469	-1.09	0.683252	0.190728	332965	710616	1.86	1.38	328625		337363			717584		703716	Peak Found	Not Found	Peak Found	Not Found	Not Found	Peak Found	Not Found	High
P35606	Coatomer subunit beta' OS=Homo sapiens OX=9606 GN=COPB2 PE=1 SV=2	High	248.414	342	28	28	1.202	0.27	0.683252	0.190729	1.70067e+08	1.41456e+08	8.72	4.67	1.95455e+08	1.70015e+08	1.70118e+08	1.59896e+08	1.39902e+08	1.43027e+08	1.49997e+08	1.34113e+08	High	High	High	High	High	High	High	High
P50750	Cyclin-dependent kinase 9 OS=Homo sapiens OX=9606 GN=CDK9 PE=1 SV=3	High	47.95	98	6	4	0.592	-0.76	0.683471	0.191109	6.4379e+06	1.08775e+07	14.53	10.56	7.68665e+06	5.51884e+06	6.85467e+06	6.04647e+06	1.1505e+07	9.63985e+06	1.02843e+07	1.21815e+07	High	High	High	High	High	High	High	High
Q9Y3B4	Splicing factor 3B subunit 6 OS=Homo sapiens OX=9606 GN=SF3B6 PE=1 SV=1	High	38.428	53	3	3	0.678	-0.56	0.683471	0.191111	1.62268e+07	2.39338e+07	9.36	6.66	1.83507e+07	1.56407e+07	1.48157e+07	1.68349e+07	2.18161e+07	2.35767e+07	2.5626e+07	2.42964e+07	High	High	High	High	High	High	High	High
O15397	Importin-8 OS=Homo sapiens OX=9606 GN=IPO8 PE=1 SV=2	High	100.898	93	12	12	1.202	0.27	0.683471	0.191062	9.61243e+08	7.99685e+08	1.2	6.05	9.41374e+08	9.65966e+08	9.57146e+08	9.65358e+08	7.88026e+08	8.11517e+08	7.22795e+08	8.3315e+08	High	High	High	High	High	High	High	High
Q6IA86	Elongator complex protein 2 OS=Homo sapiens OX=9606 GN=ELP2 PE=1 SV=2	High	26.036	44	6	6	0.603	-0.73	0.684041	0.191378	4.4729e+06	7.41285e+06	8.7	10.96	4.51013e+06	4.77637e+06	4.43598e+06	3.86703e+06	8.02504e+06	8.31871e+06	6.69765e+06	6.84736e+06	High	High	High	High	High	High	High	High
P50336	Protoporphyrinogen oxidase OS=Homo sapiens OX=9606 GN=PPOX PE=1 SV=1	High	35.847	24	3	3	0.544	-0.88	0.68428	0.191551	1.77099e+06	3.2572e+06	37.62	15.59	2.82916e+06	1.32768e+06	1.36513e+06	2.29751e+06	3.73697e+06	2.60661e+06	3.49803e+06	3.03294e+06	High	High	High	High	High	High	High	High
Q15386	Ubiquitin-protein ligase E3C OS=Homo sapiens OX=9606 GN=UBE3C PE=1 SV=3	High	28.596	12	5	5	0.59	-0.76	0.685004	0.191968	6.40505e+06	1.08491e+07	13.44	12.3	6.57469e+06	7.50572e+06	6.23978e+06	5.41567e+06	1.21095e+07	1.04237e+07	9.02856e+06	1.12919e+07	Peak Found	Peak Found	Peak Found	Peak Found	High	High	Peak Found	High
Q9ULC3	Ras-related protein Rab-23 OS=Homo sapiens OX=9606 GN=RAB23 PE=1 SV=1	High	19.895	11	2	2	1.389	0.47	0.685827	0.192464	3.2399e+06	2.33284e+06	10.09	14.28	3.81488e+06	3.23508e+06	3.03354e+06	3.24473e+06	1.99391e+06	2.47955e+06	2.1948e+06	2.76566e+06	High	High	High	High	Peak Found	Peak Found	Peak Found	Peak Found
Q9BRQ8	Ferroptosis suppressor protein 1 OS=Homo sapiens OX=9606 GN=AIFM2 PE=1 SV=1	High	36.952	13	4	4	1.37	0.45	0.685827	0.19252	3.69845e+06	2.69887e+06	13.42	9.94	3.88441e+06	3.5214e+06	4.48285e+06	3.32012e+06	2.64343e+06	2.53688e+06	2.75547e+06	3.16739e+06	Peak Found	High	High	Peak Found	High	High	Peak Found	Peak Found
Q08380	Galectin-3-binding protein OS=Homo sapiens OX=9606 GN=LGALS3BP PE=1 SV=1	High	101.251	108	8	8	0.666	-0.59	0.686185	0.192902	1.50794e+07	2.26374e+07	42.46	6.55	1.45254e+07	1.56547e+07	2.93871e+07	1.26234e+07	2.30538e+07	2.32244e+07	2.22284e+07	2.00669e+07	High	High	High	High	High	High	High	High
O15511	Actin-related protein 2/3 complex subunit 5 OS=Homo sapiens OX=9606 GN=ARPC5 PE=1 SV=3	High	50.502	90	3	3	1.227	0.29	0.686185	0.192935	4.22491e+07	3.44372e+07	9.33	6.11	4.57262e+07	4.13089e+07	4.32107e+07	3.65284e+07	3.60711e+07	3.56398e+07	3.32751e+07	3.16257e+07	High	High	High	High	High	High	High	High
P56556	NADH dehydrogenase [ubiquinone] 1 alpha subcomplex subunit 6 OS=Homo sapiens OX=9606 GN=NDUFA6 PE=1 SV=4	High	23.131	8	3	3	0.499	-1	0.686185	0.192943	946441	1.89803e+06	14.84	63.72	915904		1.1915e+06	946441	2.02024e+06	1.69629e+06	5.24544e+06	1.78321e+06	Peak Found	Not Found	Peak Found	Peak Found	Peak Found	Peak Found	High	High
P13489	Ribonuclease inhibitor OS=Homo sapiens OX=9606 GN=RNH1 PE=1 SV=2	High	51.98	60	6	6	1.237	0.31	0.689865	0.194301	4.10748e+07	3.32041e+07	5.42	8.38	4.47275e+07	4.13971e+07	3.94305e+07	4.07551e+07	3.65176e+07	3.23132e+07	3.41195e+07	29945551	High	High	High	High	High	High	High	High
P16333	Cytoplasmic protein NCK1 OS=Homo sapiens OX=9606 GN=NCK1 PE=1 SV=1	High	26.053	21	4	4	1.376	0.46	0.691121	0.195004	1.03458e+07	7.52134e+06	20.22	17.75	7.35322e+06	1.03958e+07	1.2292e+07	1.02959e+07	9.5379e+06	6.77773e+06	6.61165e+06	8.34653e+06	High	High	High	High	High	High	Peak Found	High
O75390	Citrate synthase, mitochondrial OS=Homo sapiens OX=9606 GN=CS PE=1 SV=2	High	129.415	281	14	14	0.717	-0.48	0.691121	0.195099	9.92035e+07	1.3834e+08	7.66	9.39	9.68189e+07	9.15416e+07	1.0955e+08	1.01647e+08	1.45448e+08	1.24467e+08	1.31578e+08	1.53202e+08	High	High	High	High	High	High	High	High
P50552	Vasodilator-stimulated phosphoprotein OS=Homo sapiens OX=9606 GN=VASP PE=1 SV=3	High	99.553	140	9	9	1.199	0.26	0.69229	0.195958	1.6004e+08	1.3352e+08	1.18	9.7	1.59434e+08	1.6118e+08	1.60648e+08	1.5694e+08	1.1949e+08	1.3669e+08	1.50694e+08	1.30423e+08	High	High	High	High	High	High	High	High
Q8N584	Tetratricopeptide repeat protein 39C OS=Homo sapiens OX=9606 GN=TTC39C PE=2 SV=2	High	27.889	27	4	4	1.414	0.5	0.693204	0.196325	2.36184e+06	1.67007e+06	12.55	10.97	2.62004e+06	1.99889e+06	2.19245e+06	2.54433e+06	1.72434e+06	1.6175e+06	1.55291e+06	1.98117e+06	High	High	High	High	High	High	High	Peak Found
P28715	DNA repair protein complementing XP-G cells OS=Homo sapiens OX=9606 GN=ERCC5 PE=1 SV=3	High	5.107	6	1	1	0.499	-1	0.694203	0.196716	82603.3	165540	18.75	10.22	94386.4			72291.3	168301	180817	162824	140894	High	Not Found	Not Found	Peak Found	Peak Found	Peak Found	High	High
Q8IXM3	39S ribosomal protein L41, mitochondrial OS=Homo sapiens OX=9606 GN=MRPL41 PE=1 SV=1	High	41.559	44	6	6	0.596	-0.75	0.694311	0.19769	6.35801e+06	1.06695e+07	9.09	1.33	6.25983e+06	5.70806e+06	7.11346e+06	6.45773e+06	1.0538e+07	1.06195e+07	1.08673e+07	1.07197e+07	High	High	High	Peak Found	High	High	High	High
Q9NRX1	RNA-binding protein PNO1 OS=Homo sapiens OX=9606 GN=PNO1 PE=1 SV=1	High	61.774	61	4	4	1.197	0.26	0.694311	0.198307	2.57771e+08	2.15345e+08	15.63	9.24	2.36515e+08	3.21553e+08	2.32854e+08	2.80937e+08	2.29933e+08	2.22731e+08	2.08203e+08	1.85588e+08	High	High	High	High	High	High	High	High
Q96G01	Protein bicaudal D homolog 1 OS=Homo sapiens OX=9606 GN=BICD1 PE=1 SV=3	High	9.116	6	2	2	0.49	-1.03	0.694311	0.197862	296158	603987	29.07	20.42	369005	296158	201502		769183	617222	591035	465450	Peak Found	High	Peak Found	High	Peak Found	Peak Found	High	High
Q8IZW8	Tensin-4 OS=Homo sapiens OX=9606 GN=TNS4 PE=1 SV=3	High	16.406	7	3	3	1.594	0.67	0.694311	0.198075	1.10062e+06	690694	17.05	20.82	975050	1.24237e+06			591648	945213	710417	671519	High	High	Not Found	Not Found	Peak Found	Peak Found	Peak Found	Peak Found
Q92599	Septin-8 OS=Homo sapiens OX=9606 GN=SEPTIN8 PE=1 SV=4	High	35.934	140	7	4	0.605	-0.73	0.694311	0.1987	3.34001e+06	5.52398e+06	28.04	11.17	4.07882e+06	1.99754e+06	3.61899e+06	3.08253e+06	5.92017e+06	5.5907e+06	5.45806e+06	4.52099e+06	High	Peak Found	High	High	High	High	High	Peak Found
Q14376	UDP-glucose 4-epimerase OS=Homo sapiens OX=9606 GN=GALE PE=1 SV=2	High	72.047	75	6	6	1.333	0.41	0.694311	0.198214	1.36627e+07	1.02523e+07	4.32	14.01	1.34261e+07	1.2804e+07	1.39034e+07	1.41304e+07	9.77765e+06	1.07499e+07	8.0993e+06	11279935	High	High	High	High	High	High	High	High
O95639	Cleavage and polyadenylation specificity factor subunit 4 OS=Homo sapiens OX=9606 GN=CPSF4 PE=1 SV=1	High	10.959	17	1	1	0.578	-0.79	0.694311	0.19857	2.18487e+06	3.77894e+06	17.27	15.57	2.47009e+06	1.93258e+06			3.50845e+06	3.39663e+06	4.07028e+06	4729416	High	High	Not Found	Not Found	High	High	High	High
O75431	Metaxin-2 OS=Homo sapiens OX=9606 GN=MTX2 PE=1 SV=1	High	38.643	29	5	5	0.587	-0.77	0.694311	0.197204	2.26292e+06	3.85415e+06	25.73	32.34	3.01907e+06	1.65398e+06	2.52214e+06	2.03034e+06	2.15774e+06	4.39859e+06	3.3771e+06	4.84614e+06	High	High	High	Peak Found	High	High	High	High
P51003	Poly(A) polymerase alpha OS=Homo sapiens OX=9606 GN=PAPOLA PE=1 SV=4	High	50.218	35	8	7	1.327	0.41	0.694311	0.198642	6.64883e+06	5.00854e+06	21.73	25.89	6.23604e+06	4.30429e+06	7.08894e+06	7.24657e+06	5.59559e+06	4.34623e+06	4.48308e+06	7.40233e+06	High	High	High	High	High	High	High	High
P36969	Phospholipid hydroperoxide glutathione peroxidase OS=Homo sapiens OX=9606 GN=GPX4 PE=1 SV=3	High	32.284	26	3	3	1.318	0.4	0.695705	0.199208	5.16698e+06	3.92135e+06	55.79	11.56	694582	5.23722e+06	5.61607e+06	5.09768e+06	3.82924e+06	3.77244e+06	4.79864e+06	4.01568e+06	Peak Found	High	High	High	High	Peak Found	High	High
P49588	Alanine--tRNA ligase, cytoplasmic OS=Homo sapiens OX=9606 GN=AARS1 PE=1 SV=2	High	443.529	681	32	32	1.196	0.26	0.696097	0.199538	2.09731e+08	1.75334e+08	7.92	9.33	2.27542e+08	1.87382e+08	2.11636e+08	2.07842e+08	1.79557e+08	1.7121e+08	1.46535e+08	1.80401e+08	High	High	High	High	High	High	High	High
Q92797	Symplekin OS=Homo sapiens OX=9606 GN=SYMPK PE=1 SV=2	High	95.078	56	12	12	1.267	0.34	0.696097	0.199488	1.86994e+07	1.47565e+07	13.82	17.52	2.37606e+07	1.77685e+07	1.84715e+07	1.893e+07	1.54114e+07	1.33176e+07	1.41293e+07	1.9467e+07	High	High	High	High	High	High	High	High
Q8NBU5	Outer mitochondrial transmembrane helix translocase OS=Homo sapiens OX=9606 GN=ATAD1 PE=1 SV=1	High	30.726	33	3	3	1.382	0.47	0.697599	0.200125	3.11395e+06	2.25402e+06	19.8	9.43	3.41906e+06	2.83606e+06	3.81263e+06	2.41576e+06	2.41177e+06	2.20237e+06	1.92636e+06	2.30687e+06	High	High	High	High	High	High	High	High
Q3ZCM7	Tubulin beta-8 chain OS=Homo sapiens OX=9606 GN=TUBB8 PE=1 SV=2	High	165.863	1905	13	2	1.225	0.29	0.698142	0.200841	3.17727e+07	2.59425e+07	15.64	25.67	3.67316e+07	3.36233e+07	2.53009e+07	3.00239e+07	1.80259e+07	2.4647e+07	2.73061e+07	3.41848e+07	High	High	High	High	High	High	High	High
Q9H9P8	L-2-hydroxyglutarate dehydrogenase, mitochondrial OS=Homo sapiens OX=9606 GN=L2HGDH PE=1 SV=3	High	8.84	2	1	1	0.478	-1.06	0.698142	0.200997	343045	716952	56.45	25.36	773505	343045		290944	649181	1.0224e+06	586607	791799	Peak Found	Peak Found	Not Found	Peak Found	Peak Found	Peak Found	Peak Found	High
Q5EB52	Mesoderm-specific transcript homolog protein OS=Homo sapiens OX=9606 GN=MEST PE=1 SV=2	High	9.626	2	1	1	0.487	-1.04	0.698142	0.200813	247600	508747		69.07				247600			298273	867741	Not Found	Not Found	Not Found	Peak Found	Not Found	Not Found	Peak Found	High
O60725	Protein-S-isoprenylcysteine O-methyltransferase OS=Homo sapiens OX=9606 GN=ICMT PE=1 SV=1	High	17.542	18	2	2	1.362	0.45	0.698142	0.200889	3.49884e+06	2.56823e+06	12.62	17.36	4.31582e+06	3.37825e+06	3.30312e+06	3.62373e+06	2.49246e+06	2.53176e+06	2.60522e+06	3.50512e+06	High	High	High	High	High	High	High	High
A6NED2	RCC1 domain-containing protein 1 OS=Homo sapiens OX=9606 GN=RCCD1 PE=1 SV=1	High	6.496	4	1	1	1.502	0.59	0.698142	0.200706	691935	460659	26.97	58.52	759072	387789	739377	647536	1.0729e+06	530521	399997	318563	Peak Found	Peak Found	Peak Found	Peak Found	High	Peak Found	Peak Found	High
Q9UKK9	ADP-sugar pyrophosphatase OS=Homo sapiens OX=9606 GN=NUDT5 PE=1 SV=1	High	83.899	160	7	7	1.234	0.3	0.699345	0.201562	4.09594e+07	3.31984e+07	12.12	4.11	4.56432e+07	3.54336e+07	3.785e+07	4.43242e+07	3.45162e+07	3.27472e+07	3.13384e+07	3.36558e+07	High	High	High	High	High	High	High	High
Q8WWI1	LIM domain only protein 7 OS=Homo sapiens OX=9606 GN=LMO7 PE=1 SV=3	High	266.701	299	29	29	1.231	0.3	0.699345	0.201506	2.87154e+07	2.333e+07	21.81	15.65	4.24396e+07	2.8115e+07	2.92341e+07	2.82059e+07	2.29341e+07	2.37328e+07	2.73438e+07	1.85277e+07	High	High	High	High	High	High	High	High
P28482	Mitogen-activated protein kinase 1 OS=Homo sapiens OX=9606 GN=MAPK1 PE=1 SV=3	High	107.624	105	12	10	1.223	0.29	0.699511	0.201719	3.19882e+07	2.61536e+07	4.65	12.14	3.25341e+07	2.93796e+07	3.24197e+07	3.15624e+07	2.51194e+07	2.62176e+07	2.60898e+07	3.24056e+07	High	High	High	High	High	High	High	High
Q9H814	Phosphorylated adapter RNA export protein OS=Homo sapiens OX=9606 GN=PHAX PE=1 SV=1	High	35.355	21	5	5	0.596	-0.75	0.69985	0.202035	5.68553e+06	9.5444e+06	7.36	13.63	5.84049e+06	5.02335e+06	5.93606e+06	5.53468e+06	9.77852e+06	1.03231e+07	9.31588e+06	7.43253e+06	Peak Found	Peak Found	High	High	High	High	High	High
P62917	60S ribosomal protein L8 OS=Homo sapiens OX=9606 GN=RPL8 PE=1 SV=2	High	64.903	302	8	8	0.72	-0.47	0.69985	0.201943	1.21739e+08	1.69106e+08	9.03	13.19	1.3146e+08	1.18743e+08	1.24809e+08	1.05944e+08	1.74945e+08	1.67705e+08	1.70518e+08	1.29115e+08	High	High	High	High	High	High	High	High
Q9HCE5	N6-adenosine-methyltransferase non-catalytic subunit OS=Homo sapiens OX=9606 GN=METTL14 PE=1 SV=2	High	5.139	2	1	1	1.573	0.65	0.700697	0.202445	1.21344e+06	771267	11.3	0.51		1.21344e+06	1.18542e+06	1.44927e+06	774034	768510			Not Found	Peak Found	Peak Found	High	Peak Found	Peak Found	Not Found	Not Found
Q9NX40	OCIA domain-containing protein 1 OS=Homo sapiens OX=9606 GN=OCIAD1 PE=1 SV=1	High	54.592	99	7	7	1.194	0.26	0.700697	0.202499	3.20495e+08	2.68379e+08	6.26	14.24	3.33932e+08	3.30806e+08	3.10505e+08	2.9133e+08	2.88068e+08	2.50037e+08	2.43512e+08	3.29154e+08	High	High	High	High	High	High	High	High
Q8NHP8	Putative phospholipase B-like 2 OS=Homo sapiens OX=9606 GN=PLBD2 PE=1 SV=2	High	11.734	12	2	2	1.387	0.47	0.701109	0.202728	3.1137e+06	2.24571e+06	12.18	38.9	3.26778e+06	3.39261e+06	2.55852e+06	2.96688e+06	1.75168e+06	3.37659e+06	1.43437e+06	2.87907e+06	Peak Found	High	High	High	Peak Found	High	Peak Found	High
Q7KZF4	Staphylococcal nuclease domain-containing protein 1 OS=Homo sapiens OX=9606 GN=SND1 PE=1 SV=1	High	388.383	783	34	34	0.72	-0.47	0.701178	0.202857	2.30547e+08	3.20086e+08	3.93	1.8	2.39645e+08	2.29077e+08	2.32026e+08	2.17887e+08	3.21996e+08	3.18187e+08	3.10048e+08	3.22333e+08	High	High	High	High	High	High	High	High
Q5TA45	Integrator complex subunit 11 OS=Homo sapiens OX=9606 GN=INTS11 PE=1 SV=2	High	6.368	8	1	1	0.5	-1	0.702627	0.203496	679793	1.35943e+06	6.6	12.58	699535	706626	610392	660608	1.30277e+06	1.08595e+06	1.45205e+06	1.41857e+06	Peak Found	High	Peak Found	Peak Found	High	Peak Found	High	High
O00483	Cytochrome c oxidase subunit NDUFA4 OS=Homo sapiens OX=9606 GN=NDUFA4 PE=1 SV=1	High	13.959	28	2	2	0.597	-0.74	0.702802	0.203657	5.36363e+06	8.98892e+06	8.29	9.16	4.88961e+06	5.64906e+06	5.09262e+06	5.82542e+06	9.11784e+06	8.86182e+06	8.06259e+06	1.00692e+07	High	High	High	High	High	High	High	High
Q5EBL8	PDZ domain-containing protein 11 OS=Homo sapiens OX=9606 GN=PDZD11 PE=1 SV=2	High	15.2	6	1	1	0.502	-0.99	0.703154	0.203868	692941	1.38078e+06	15.42	8.07	773293	644255	544150	745306	1.31045e+06	1.49837e+06	1.45489e+06	1.26639e+06	Peak Found	Peak Found	Peak Found	High	Peak Found	High	Peak Found	High
P06865	Beta-hexosaminidase subunit alpha OS=Homo sapiens OX=9606 GN=HEXA PE=1 SV=2	High	76.465	75	11	10	1.229	0.3	0.703456	0.204066	2.5415e+07	2.06817e+07	10.37	20.47	2.87512e+07	2.39449e+07	2.30097e+07	2.69753e+07	2.19218e+07	2.12e+07	1.33846e+07	2.0176e+07	High	High	High	High	High	High	High	High
Q9Y547	Intraflagellar transport protein 25 homolog OS=Homo sapiens OX=9606 GN=HSPB11 PE=1 SV=1	High	43.8	16	3	3	0.612	-0.71	0.703844	0.204728	4.82566e+06	7.89149e+06	22.14	13.52	5.299e+06	4.36065e+06	4.39461e+06	6.82705e+06	6.2588e+06	7.85979e+06	7.92332e+06	8.74695e+06	High	Peak Found	High	High	High	High	High	Peak Found
Q8TD19	Serine/threonine-protein kinase Nek9 OS=Homo sapiens OX=9606 GN=NEK9 PE=1 SV=2	High	21.342	13	2	2	0.563	-0.83	0.703844	0.204796	1.99662e+06	3.54366e+06	49.25	7.06	3.98962e+06	2.66278e+06	1.49482e+06	1.49711e+06	3.20356e+06	3.57948e+06	3.50819e+06	3.80612e+06	High	Peak Found	Peak Found	High	High	High	High	High
P28331	NADH-ubiquinone oxidoreductase 75 kDa subunit, mitochondrial OS=Homo sapiens OX=9606 GN=NDUFS1 PE=1 SV=3	High	145.554	101	14	14	0.697	-0.52	0.703844	0.205279	3.22989e+07	4.63687e+07	5.93	6.75	3.02758e+07	3.48913e+07	3.18771e+07	3.27263e+07	4.66587e+07	4.60805e+07	4.16652e+07	4.90964e+07	High	High	High	High	High	High	High	High
Q00534	Cyclin-dependent kinase 6 OS=Homo sapiens OX=9606 GN=CDK6 PE=1 SV=1	High	55.335	64	6	5	1.341	0.42	0.703844	0.204973	4.16747e+06	3.10693e+06	26.68	43.08	3.90367e+06	4.56332e+06	2.35138e+06	4.4491e+06	1.96751e+06	2.58849e+06	5.29728e+06	3729217	High	High	High	High	High	High	High	High
O75369	Filamin-B OS=Homo sapiens OX=9606 GN=FLNB PE=1 SV=2	High	1395.88	2660	116	105	1.193	0.25	0.703844	0.204859	8.46176e+08	7.09514e+08	9.04	4.25	9.73276e+08	8.38143e+08	8.54286e+08	7.89331e+08	6.8675e+08	7.10262e+08	7.58811e+08	7.08767e+08	High	High	High	High	High	High	High	High
P08865	40S ribosomal protein SA OS=Homo sapiens OX=9606 GN=RPSA PE=1 SV=4	High	224	564	15	15	0.721	-0.47	0.703844	0.205256	3.70127e+08	5.13189e+08	9.4	6.75	3.68619e+08	4.33691e+08	3.51984e+08	3.71641e+08	5.12159e+08	5.14222e+08	5.2072e+08	4.48783e+08	High	High	High	High	High	High	High	High
P16403	Histone H1.2 OS=Homo sapiens OX=9606 GN=H1-2 PE=1 SV=2	High	130.226	532	8	2	0.721	-0.47	0.703844	0.205077	2.76147e+08	3.82922e+08	12.53	14.12	2.98019e+08	3.13681e+08	2.55881e+08	2.39891e+08	4.26856e+08	4.12239e+08	3.5569e+08	3.11425e+08	High	High	High	High	High	High	High	High
P46976	Glycogenin-1 OS=Homo sapiens OX=9606 GN=GYG1 PE=1 SV=4	High	48.536	42	5	5	0.593	-0.75	0.704029	0.205553	5.45298e+06	9.19245e+06	7.35	11.24	6.1987e+06	5.28911e+06	5.52255e+06	5.38428e+06	1.00417e+07	8.415e+06	8.29096e+06	1.02487e+07	High	High	High	High	High	High	High	High
O43292	Glycosylphosphatidylinositol anchor attachment 1 protein OS=Homo sapiens OX=9606 GN=GPAA1 PE=1 SV=3	High	22.057	29	4	4	1.247	0.32	0.704029	0.205449	1.66724e+07	1.33666e+07	9.11	5.33	1.93342e+07	1.65951e+07	1.57202e+07	1.67501e+07	1.23768e+07	1.3161e+07	1.4046e+07	1.35753e+07	High	High	High	Peak Found	High	High	High	High
Q9P015	39S ribosomal protein L15, mitochondrial OS=Homo sapiens OX=9606 GN=MRPL15 PE=1 SV=1	High	23.23	24	3	3	0.61	-0.71	0.704913	0.205921	4.63907e+06	7.60373e+06	12.78	4.67	4.85026e+06	5.69059e+06	4.43707e+06	4.33314e+06	7.69834e+06	8.19987e+06	7.3816e+06	7.51028e+06	High	High	High	High	High	High	High	High
Q9BXS4	Transmembrane protein 59 OS=Homo sapiens OX=9606 GN=TMEM59 PE=1 SV=1	High	8.803	2	1	1	0.499	-1	0.707169	0.20669	111385	223074	43.01	80.61	152479		81366.1				426240	116747	Peak Found	Not Found	Peak Found	Not Found	Not Found	Not Found	High	Peak Found
Q5VT52	Regulation of nuclear pre-mRNA domain-containing protein 2 OS=Homo sapiens OX=9606 GN=RPRD2 PE=1 SV=1	High	127.198	85	16	16	0.649	-0.62	0.707257	0.206827	1.12619e+07	1.73513e+07	13.64	18.27	1.21089e+07	1.19465e+07	1.06165e+07	8.9043e+06	2.20753e+07	1.60979e+07	1.87024e+07	1.46321e+07	High	High	High	High	High	High	High	High
Q9BYX2	TBC1 domain family member 2A OS=Homo sapiens OX=9606 GN=TBC1D2 PE=1 SV=3	High	26.311	21	4	4	0.517	-0.95	0.707829	0.207215	1.28915e+06	2.49414e+06	23.25	7.48	1.52179e+06			1.09207e+06	2.57481e+06	2.16544e+06	2.48853e+06	2.49977e+06	High	Not Found	Not Found	High	High	High	High	High
P28289	Tropomodulin-1 OS=Homo sapiens OX=9606 GN=TMOD1 PE=1 SV=1	High	36.128	18	5	5	0.606	-0.72	0.707957	0.207569	3.93108e+06	6.49196e+06	18.74	5.13	3.55421e+06	5.33284e+06	3.97193e+06	3.89065e+06	6.59285e+06	6.70568e+06	5.95881e+06	6.39261e+06	Peak Found	Peak Found	Peak Found	Peak Found	High	High	High	High
P05386	60S acidic ribosomal protein P1 OS=Homo sapiens OX=9606 GN=RPLP1 PE=1 SV=1	High	52.975	92	3	3	0.692	-0.53	0.707957	0.207585	2.22875e+07	3.21936e+07	15.69	16.37	2.43059e+07	1.67391e+07	2.3327e+07	2.12942e+07	3.005e+07	3.16385e+07	3.27584e+07	4.24653e+07	High	High	High	High	High	High	High	High
P04075	Fructose-bisphosphate aldolase A OS=Homo sapiens OX=9606 GN=ALDOA PE=1 SV=2	High	315.179	2013	22	21	1.191	0.25	0.708016	0.207713	1.79625e+09	1.50852e+09	11.81	3.19	1.52515e+09	2.0058e+09	1.88844e+09	1.70855e+09	1.52781e+09	1.48947e+09	1.53975e+09	1.43362e+09	High	High	High	High	High	High	High	High
Q9Y6I9	Testis-expressed protein 264 OS=Homo sapiens OX=9606 GN=TEX264 PE=1 SV=1	High	7.625	28	2	2	0.518	-0.95	0.708034	0.207829	1.16264e+06	2.24313e+06	15.74	90.23	895396	1.32634e+06	1.17816e+06	1.14734e+06	7.86845e+06	1.0295e+06	983174	4.88746e+06	High	High	High	High	High	High	High	High
P26640	Valine--tRNA ligase OS=Homo sapiens OX=9606 GN=VARS1 PE=1 SV=4	High	463.892	692	43	43	1.19	0.25	0.709404	0.208419	2.03637e+08	1.71085e+08	2.51	4.65	2.1124e+08	2.03775e+08	1.98819e+08	2.035e+08	1.8079e+08	1.6546e+08	1.65066e+08	1.76901e+08	High	High	High	High	High	High	High	High
Q7LBR1	Charged multivesicular body protein 1b OS=Homo sapiens OX=9606 GN=CHMP1B PE=1 SV=1	High	8.686	29	2	2	0.606	-0.72	0.709439	0.208906	3.99622e+06	6.59719e+06	17.21	8.7	4.5731e+06	4.62394e+06	3.32987e+06	3.49211e+06	7.29894e+06	7.02412e+06	6.19622e+06	6.15545e+06	High	Peak Found	High	High	High	High	High	High
Q9NVM6	DnaJ homolog subfamily C member 17 OS=Homo sapiens OX=9606 GN=DNAJC17 PE=1 SV=1	High	35.755	22	3	3	1.383	0.47	0.709439	0.208758	2.92794e+06	2.11727e+06	13.6	26.08	2.84435e+06	2.71242e+06	3.6506e+06	3.01399e+06	1.51268e+06	2.33687e+06	1.91831e+06	2.81756e+06	High	High	High	High	Peak Found	High	High	High
P61019	Ras-related protein Rab-2A OS=Homo sapiens OX=9606 GN=RAB2A PE=1 SV=1	High	115.717	179	11	11	0.727	-0.46	0.71032	0.209523	6.41795e+07	8.83146e+07	7.76	10.91	7.02622e+07	6.72405e+07	6.12579e+07	5.95782e+07	7.06703e+07	8.72583e+07	8.93836e+07	9.00968e+07	High	High	High	High	High	High	High	High
Q15651	High mobility group nucleosome-binding domain-containing protein 3 OS=Homo sapiens OX=9606 GN=HMGN3 PE=1 SV=2	High	4.927	8	1	1	0.497	-1.01	0.71032	0.209539	58220	117192		30.03	58220				115648	118756	166589	78771.2	Peak Found	Not Found	High	Not Found	High	High	High	High
Q99755	Phosphatidylinositol 4-phosphate 5-kinase type-1 alpha OS=Homo sapiens OX=9606 GN=PIP5K1A PE=1 SV=1	High	26.68	18	4	4	1.391	0.48	0.71032	0.20946	2.65174e+06	1.90569e+06	38.84	33.93	2.23998e+06	3.52019e+06	1.3015e+06	3.1392e+06	1.44191e+06	1.69857e+06	2.13806e+06	3.05004e+06	Peak Found	High	High	High	High	Peak Found	High	High
Q96P47	Arf-GAP with GTPase, ANK repeat and PH domain-containing protein 3 OS=Homo sapiens OX=9606 GN=AGAP3 PE=1 SV=2	High	19.76	8	2	2	0.49	-1.03	0.71032	0.20961	358945	733159	25.72	23.94	292393	453928	440644	277258	997722	793419	677475	572935	Peak Found	Peak Found	High	Peak Found	High	High	Peak Found	High
Q9BRX2	Protein pelota homolog OS=Homo sapiens OX=9606 GN=PELO PE=1 SV=2	High	49.174	45	6	6	1.313	0.39	0.710419	0.20975	6.79875e+06	5.17776e+06	5.39	1.74	6.59064e+06	6.30465e+06	7.07179e+06	7.01343e+06	5.1875e+06	5.04613e+06	5.26238e+06	5.16804e+06	High	High	High	High	High	High	High	High
P09496	Clathrin light chain A OS=Homo sapiens OX=9606 GN=CLTA PE=1 SV=1	High	19.976	36	5	5	0.679	-0.56	0.711574	0.2103	1.57973e+07	2.32767e+07	13.5	5.21	1.7929e+07	1.69808e+07	1.32728e+07	1.46962e+07	2.29624e+07	2.12704e+07	2.35954e+07	2.39795e+07	High	High	High	High	High	High	High	High
Q14669	E3 ubiquitin-protein ligase TRIP12 OS=Homo sapiens OX=9606 GN=TRIP12 PE=1 SV=1	High	92.023	83	15	15	0.621	-0.69	0.712144	0.210593	4.74803e+06	7.65154e+06	13.06	1.76	4.2434e+06	4.27382e+06	5.27486e+06	5.40617e+06	7.60552e+06	7.69783e+06	7.70095e+06	7.41513e+06	High	High	High	High	High	High	High	High
Q71RC2	La-related protein 4 OS=Homo sapiens OX=9606 GN=LARP4 PE=1 SV=3	High	81.251	79	10	10	0.662	-0.59	0.71367	0.21125	1.24339e+07	1.8773e+07	3.9	5.82	1.2967e+07	1.20917e+07	1.20025e+07	1.27858e+07	1.78134e+07	1.88067e+07	1.87394e+07	2.0463e+07	High	High	High	High	High	High	High	High
P07602	Prosaposin OS=Homo sapiens OX=9606 GN=PSAP PE=1 SV=2	High	28.717	58	6	6	0.64	-0.64	0.71367	0.21137	1.07999e+07	1.68708e+07	12.44	11.16	1.00863e+07	1.23915e+07	1.1564e+07	9.42926e+06	1.67408e+07	1.70019e+07	1.91295e+07	1.45292e+07	High	High	High	High	High	High	High	High
P55769	NHP2-like protein 1 OS=Homo sapiens OX=9606 GN=SNU13 PE=1 SV=3	High	48.747	116	4	4	0.698	-0.52	0.714945	0.211889	3.23375e+07	4.63213e+07	21.72	11.87	3.29448e+07	3.17414e+07	3.70162e+07	2.13283e+07	4.71184e+07	5.01041e+07	4.55376e+07	3.75743e+07	High	High	High	High	High	High	High	High
P54886	Delta-1-pyrroline-5-carboxylate synthase OS=Homo sapiens OX=9606 GN=ALDH18A1 PE=1 SV=2	High	258.092	438	22	22	0.733	-0.45	0.715448	0.212241	8.52797e+07	1.16326e+08	3.95	6.22	8.51815e+07	8.8059e+07	8.53781e+07	8.00623e+07	1.17067e+08	1.15589e+08	1.04198e+08	1.2068e+08	High	High	High	High	High	High	High	High
P19022	Cadherin-2 OS=Homo sapiens OX=9606 GN=CDH2 PE=1 SV=4	High	62.79	42	7	7	1.316	0.4	0.718521	0.213666	1.3008e+07	9.88409e+06	8.63	4.69	1.4768e+07	1.22395e+07	1.35169e+07	1.25183e+07	1.00816e+07	9.60017e+06	9.69047e+06	1.06302e+07	High	High	High	High	High	High	High	High
Q9H4A4	Aminopeptidase B OS=Homo sapiens OX=9606 GN=RNPEP PE=1 SV=2	High	201.218	281	17	17	0.725	-0.46	0.718521	0.21385	9.5471e+07	1.31752e+08	4.86	12.79	1.02366e+08	9.1157e+07	9.62074e+07	9.47402e+07	1.13848e+08	1.32329e+08	1.55371e+08	1.31178e+08	High	High	High	High	High	High	High	High
Q15648	Mediator of RNA polymerase II transcription subunit 1 OS=Homo sapiens OX=9606 GN=MED1 PE=1 SV=4	High	16.621	9	3	3	0.506	-0.98	0.718521	0.214051	731386	1.44667e+06	55.46	13.58	658756	1.69326e+06	812024	566182	1.41666e+06	1.10704e+06	1.47732e+06	1.52216e+06	Peak Found	High	High	Peak Found	Peak Found	High	High	High
P68036	Ubiquitin-conjugating enzyme E2 L3 OS=Homo sapiens OX=9606 GN=UBE2L3 PE=1 SV=1	High	75.954	266	7	7	0.715	-0.48	0.718521	0.21404	4.13758e+07	5.78632e+07	16.87	12.52	4.35284e+07	3.475e+07	3.93296e+07	5.15405e+07	6.40305e+07	6.29865e+07	5.31566e+07	4.95337e+07	High	High	High	High	High	High	High	High
O00743	Serine/threonine-protein phosphatase 6 catalytic subunit OS=Homo sapiens OX=9606 GN=PPP6C PE=1 SV=1	High	57.5	44	6	6	0.662	-0.6	0.718521	0.21372	1.1472e+07	1.73379e+07	16.16	15.34	1.0709e+07	9.05476e+06	1.3214e+07	1.22893e+07	1.92306e+07	1.7064e+07	1.7616e+07	1.31665e+07	High	High	High	High	High	High	High	High
P62304	Small nuclear ribonucleoprotein E OS=Homo sapiens OX=9606 GN=SNRPE PE=1 SV=1	High	18.003	36	1	1	0.686	-0.54	0.718521	0.213619	2.13805e+07	3.11542e+07	9.38	9.58	2.3752e+07	2.10258e+07	2.17412e+07	1.88983e+07	3.15895e+07	2.55915e+07	3.11283e+07	3.11802e+07	High	High	High	High	High	High	High	High
Q9Y6K9	NF-kappa-B essential modulator OS=Homo sapiens OX=9606 GN=IKBKG PE=1 SV=2	High	31.159	27	3	3	0.578	-0.79	0.718983	0.214431	2.05612e+06	3.55563e+06	11.56	10	1.94214e+06	2.49036e+06	2.1177e+06	1.99632e+06	3.73375e+06	3.386e+06	4.05743e+06	3.25637e+06	High	High	Peak Found	High	High	High	High	High
Q96GG9	DCN1-like protein 1 OS=Homo sapiens OX=9606 GN=DCUN1D1 PE=1 SV=1	High	31.099	40	3	3	0.603	-0.73	0.719099	0.214673	4.17682e+06	6.93045e+06	2.53	26.21	4.15307e+06	4.2007e+06	4.20717e+06	3.98345e+06	1.03745e+07	7.11668e+06	6.7491e+06	5.85686e+06	High	High	High	High	High	High	High	High
P02792	Ferritin light chain OS=Homo sapiens OX=9606 GN=FTL PE=1 SV=2	High	25.827	23	3	3	0.606	-0.72	0.721202	0.215949	2.63238e+06	4.34458e+06	6.91	14.7	2.56414e+06	2.70243e+06	2.41151e+06	2.83412e+06	4.17144e+06	3.7326e+06	5.27069e+06	4.5249e+06	High	High	High	High	High	High	High	High
Q9BUK6	Protein misato homolog 1 OS=Homo sapiens OX=9606 GN=MSTO1 PE=1 SV=1	High	4.016	2	2	2	1.18	0.24	0.721202	0.215977	1.08226e+08	9.17344e+07	17.99	13.62	1.48467e+08	1.03551e+08	1.06342e+08	1.10145e+08	1.0258e+08	9.45319e+07	8.90197e+07	7.35582e+07	Peak Found	Peak Found	High	Peak Found	Peak Found	Peak Found	Peak Found	High
P51398	28S ribosomal protein S29, mitochondrial OS=Homo sapiens OX=9606 GN=DAP3 PE=1 SV=1	High	116.403	94	11	11	0.68	-0.56	0.721202	0.215936	1.55316e+07	2.28499e+07	13.22	9.64	1.7252e+07	1.25013e+07	1.59854e+07	1.50907e+07	2.09664e+07	2.36294e+07	2.20961e+07	2.61341e+07	High	High	High	High	High	High	High	High
Q96G23	Ceramide synthase 2 OS=Homo sapiens OX=9606 GN=CERS2 PE=1 SV=1	High	38.862	67	4	4	1.24	0.31	0.721565	0.216262	1.98371e+07	1.59989e+07	3.21	16.41	1.89254e+07	1.96185e+07	2.03959e+07	2.00581e+07	1.57822e+07	1.53511e+07	1.62187e+07	21380274	High	High	High	High	High	High	High	High
O60927	E3 ubiquitin-protein ligase PPP1R11 OS=Homo sapiens OX=9606 GN=PPP1R11 PE=1 SV=1	High	37.529	22	3	3	1.322	0.4	0.721565	0.216312	1.07954e+07	8.16383e+06	43.58	50.5	1.60534e+07	7.20122e+06	7.28533e+06	1.59966e+07	6.86665e+06	8.84693e+06	7.53348e+06	1.8044e+07	High	High	High	High	High	High	High	Peak Found
O60671	Cell cycle checkpoint protein RAD1 OS=Homo sapiens OX=9606 GN=RAD1 PE=1 SV=1	High	39.764	8	3	3	0.524	-0.93	0.722802	0.216881	1.1349e+06	2.16486e+06	19.07	21.69	1.2184e+06	766806	1.11015e+06	1.16021e+06	2.16818e+06	2.16155e+06	2.85736e+06	1.68845e+06	High	Peak Found	High	Peak Found	High	Peak Found	High	Peak Found
P29558	RNA-binding motif, single-stranded-interacting protein 1 OS=Homo sapiens OX=9606 GN=RBMS1 PE=1 SV=3	High	12.513	12	1	1	1.33	0.41	0.722802	0.21736	4.1674e+06	3.13234e+06	11.59	12.09	4.96561e+06	4.05081e+06	4.28734e+06	3.816e+06	3.08083e+06	2.85318e+06	3.18471e+06	3768004	High	Peak Found	Peak Found	High	High	High	High	High
Q9UHR4	Brain-specific angiogenesis inhibitor 1-associated protein 2-like protein 1 OS=Homo sapiens OX=9606 GN=BAIAP2L1 PE=1 SV=2	High	18.063	13	3	3	0.497	-1.01	0.722802	0.216966	478223	961661	56.81	49.98	663190	304506	344843	1.01585e+06	2.08225e+06	925453	999284	777835	High	High	High	High	High	Peak Found	Peak Found	High
Q16204	Coiled-coil domain-containing protein 6 OS=Homo sapiens OX=9606 GN=CCDC6 PE=1 SV=2	High	47.117	49	6	6	0.603	-0.73	0.722802	0.217313	5.71145e+06	9.47204e+06	24.84	15.67	6.73337e+06	3.53813e+06	5.77828e+06	5.64539e+06	1.00805e+07	9.99659e+06	8.97502e+06	7.04111e+06	High	Peak Found	High	High	High	High	High	High
Q6Y1H2	Very-long-chain (3R)-3-hydroxyacyl-CoA dehydratase 2 OS=Homo sapiens OX=9606 GN=HACD2 PE=1 SV=1	High	9.419	14	1	1	1.366	0.45	0.724124	0.217871	3.0846e+06	2.25798e+06	14.79	12.9	3.63635e+06	2.75655e+06	3.45169e+06	2.74052e+06	2.77231e+06	2.1019e+06	2.16154e+06	2.35871e+06	High	High	High	High	High	Peak Found	High	High
Q7Z7N9	Transmembrane protein 179B OS=Homo sapiens OX=9606 GN=TMEM179B PE=1 SV=1	High	14.901	4	1	1	1.534	0.62	0.724904	0.218559	933859	608625	8.2	16.83	909379	1.07758e+06	911003	957288	609141	608110	604116	830190	High	Peak Found	Peak Found	Peak Found	Peak Found	Peak Found	High	Peak Found
O95372	Acyl-protein thioesterase 2 OS=Homo sapiens OX=9606 GN=LYPLA2 PE=1 SV=1	High	40.247	25	4	4	0.536	-0.9	0.724904	0.218283	1.39382e+06	2.60199e+06	58.63	34.77	1.73346e+06	224453	1.69528e+06	1.14596e+06		3.93014e+06	1.99762e+06	2.60199e+06	High	High	High	High	Not Found	High	High	High
Q9BUT1	3-hydroxybutyrate dehydrogenase type 2 OS=Homo sapiens OX=9606 GN=BDH2 PE=1 SV=2	High	17.634	11	2	2	1.522	0.61	0.724904	0.218494	1.50577e+06	989013	24.16	14.18	2.00136e+06	1.38091e+06	1.64192e+06	1.13238e+06	989013	885445		1.16972e+06	High	High	High	High	Peak Found	Peak Found	Not Found	Peak Found
Q9Y6N5	Sulfide:quinone oxidoreductase, mitochondrial OS=Homo sapiens OX=9606 GN=SQOR PE=1 SV=1	High	41.727	26	7	7	1.295	0.37	0.726216	0.219068	7.90069e+06	6.10036e+06	11.52	19.37	7.84476e+06	7.95701e+06	7.09695e+06	9.32425e+06	7.22853e+06	6.62628e+06	5.61619e+06	4.57874e+06	High	High	High	High	High	High	Peak Found	High
Q9BQ95	Evolutionarily conserved signaling intermediate in Toll pathway, mitochondrial OS=Homo sapiens OX=9606 GN=ECSIT PE=1 SV=1	High	23.69	9	4	4	0.526	-0.93	0.726743	0.219341	1.16168e+06	2.2092e+06	59.83	21.21	1.33113e+06	418918	2.19883e+06	1.0138e+06	2.3869e+06	2.04473e+06	2.0401e+06	3.12125e+06	Peak Found	Peak Found	Peak Found	High	High	High	Peak Found	High
Q9NVM9	Integrator complex subunit 13 OS=Homo sapiens OX=9606 GN=INTS13 PE=1 SV=2	High	32.918	19	5	5	0.609	-0.72	0.727849	0.220016	4.29486e+06	7.05621e+06	6.61	11.84	4.39744e+06	3.94133e+06	4.60375e+06	4.19467e+06	7.3104e+06	5.86009e+06	6.81087e+06	7.78037e+06	Peak Found	High	High	Peak Found	Peak Found	High	High	High
Q9BWE0	Replication initiator 1 OS=Homo sapiens OX=9606 GN=REPIN1 PE=1 SV=1	High	24.086	15	2	2	0.499	-1	0.727849	0.219915	500000	1.00245e+06	15.95	10.2	599276	435649	447043	559232	1.0722e+06	1.09327e+06	885083	937248	Peak Found	High	Peak Found	Peak Found	High	High	High	High
O75122	CLIP-associating protein 2 OS=Homo sapiens OX=9606 GN=CLASP2 PE=1 SV=3	High	81.553	78	13	11	0.676	-0.56	0.727849	0.219973	1.45062e+07	2.14541e+07	10.31	5.62	1.53312e+07	1.67818e+07	1.37256e+07	1.35129e+07	2.09841e+07	2.24852e+07	2.19346e+07	1.97533e+07	High	High	High	High	High	High	High	High
Q9NT62	Ubiquitin-like-conjugating enzyme ATG3 OS=Homo sapiens OX=9606 GN=ATG3 PE=1 SV=1	High	51.989	52	5	5	0.608	-0.72	0.731117	0.221232	6.04537e+06	9.94786e+06	11.51	12.24	6.80373e+06	5.11774e+06	6.08626e+06	6.00476e+06	9.27703e+06	1.06672e+07	1.17847e+07	9.14465e+06	High	High	High	High	High	High	High	High
O75312	Zinc finger protein ZPR1 OS=Homo sapiens OX=9606 GN=ZPR1 PE=1 SV=1	High	48.657	30	5	5	0.608	-0.72	0.731864	0.221801	4.08405e+06	6.7193e+06	27.83	17.25	6.44396e+06	4.43618e+06	3.75987e+06	3.72497e+06	6.30493e+06	7.39434e+06	7.16089e+06	4.93552e+06	High	High	High	Peak Found	High	High	High	High
Q96RL1	BRCA1-A complex subunit RAP80 OS=Homo sapiens OX=9606 GN=UIMC1 PE=1 SV=2	High	17.091	7	3	3	0.54	-0.89	0.731864	0.221689	1.47517e+06	2.73413e+06	28.6	3.36	2.02949e+06	1.83724e+06	1.16674e+06	1.18445e+06	2.77373e+06	2.72923e+06	2.56954e+06	2.73904e+06	Peak Found	Peak Found	Peak Found	Peak Found	High	High	High	High
Q04637	Eukaryotic translation initiation factor 4 gamma 1 OS=Homo sapiens OX=9606 GN=EIF4G1 PE=1 SV=4	High	375.349	732	37	35	0.728	-0.46	0.731879	0.22192	1.71388e+08	2.35508e+08	4.13	6.63	1.64722e+08	1.65876e+08	1.77954e+08	1.77083e+08	2.35245e+08	2.3577e+08	2.58222e+08	2.20035e+08	High	High	High	High	High	High	High	High
P62857	40S ribosomal protein S28 OS=Homo sapiens OX=9606 GN=RPS28 PE=1 SV=1	High	21.807	123	2	2	0.73	-0.45	0.732516	0.22296	8.1672e+07	1.11888e+08	7.67	7.38	7.86128e+07	9.06211e+07	8.48501e+07	7.66494e+07	1.17104e+08	1.06905e+08	1.20715e+08	103225312	High	High	High	High	High	High	High	High
Q9BVV7	Mitochondrial import inner membrane translocase subunit Tim21 OS=Homo sapiens OX=9606 GN=TIMM21 PE=1 SV=1	High	11.491	15	2	2	1.329	0.41	0.732516	0.222828	1.03658e+07	7.79934e+06	6	13.12	1.10337e+07	9.58375e+06	1.05926e+07	1.01438e+07	7.04611e+06	8.6331e+06	6.90296e+06	8.86838e+06	High	High	High	Peak Found	High	High	High	High
Q9Y4P1	Cysteine protease ATG4B OS=Homo sapiens OX=9606 GN=ATG4B PE=1 SV=2	High	12.623	4	1	1	0.488	-1.03	0.732516	0.22236	341469	699136	6.88	9.17	338385	344580	299426	349894	654524	627313	752502	746788	Peak Found	Peak Found	Peak Found	Peak Found	Peak Found	Peak Found	High	High
P30533	Alpha-2-macroglobulin receptor-associated protein OS=Homo sapiens OX=9606 GN=LRPAP1 PE=1 SV=1	High	65.115	97	10	10	1.285	0.36	0.732516	0.223029	1.4318e+07	1.11394e+07	19.75	11.91	1.89069e+07	1.19913e+07	1.49593e+07	1.37042e+07	1.11715e+07	1.01739e+07	1.11075e+07	1.33904e+07	High	High	High	High	High	High	High	High
Q8IVF2	Protein AHNAK2 OS=Homo sapiens OX=9606 GN=AHNAK2 PE=1 SV=2	High	556.869	484	66	66	1.181	0.24	0.732516	0.222944	2.60154e+08	2.20273e+08	4.01	3.91	2.73067e+08	2.63371e+08	2.56976e+08	2.48332e+08	2.18265e+08	2.22299e+08	2.09748e+08	2.30422e+08	High	High	High	High	High	High	High	High
Q9C0E8	Endoplasmic reticulum junction formation protein lunapark OS=Homo sapiens OX=9606 GN=LNPK PE=1 SV=2	High	20.968	20	3	3	1.328	0.41	0.732516	0.222415	3.74167e+06	2.81854e+06	11.65	19.26	3.86109e+06	2.99864e+06	3.9115e+06	3.62594e+06	2.25077e+06	3.12282e+06	2.54391e+06	3.46088e+06	High	High	Peak Found	High	High	High	High	High
Q96PZ0	Pseudouridylate synthase 7 homolog OS=Homo sapiens OX=9606 GN=PUS7 PE=1 SV=2	High	168.069	91	15	15	0.671	-0.57	0.732516	0.222857	1.26613e+07	1.88604e+07	17.32	7.23	1.43957e+07	1.35913e+07	9.57919e+06	1.17949e+07	1.90049e+07	1.69729e+07	1.87169e+07	2.02603e+07	High	High	High	High	High	High	High	High
Q9Y657	Spindlin-1 OS=Homo sapiens OX=9606 GN=SPIN1 PE=1 SV=3	High	29.625	30	4	4	0.549	-0.86	0.733483	0.223438	1.62464e+06	2.95701e+06	15.73	10.76	2.11236e+06	1.62296e+06	1.62631e+06	1.50426e+06	3.11379e+06	2.80813e+06	3.16097e+06	2.48962e+06	High	High	High	High	High	High	High	High
O60716	Catenin delta-1 OS=Homo sapiens OX=9606 GN=CTNND1 PE=1 SV=1	High	191.396	263	18	18	1.2	0.26	0.73408	0.223735	3.71799e+07	3.09706e+07	6.72	1.06	3.75145e+07	3.2913e+07	3.84921e+07	3.68484e+07	3.05059e+07	3.1259e+07	3.10905e+07	3.08511e+07	High	High	High	High	High	High	High	High
Q7Z406	Myosin-14 OS=Homo sapiens OX=9606 GN=MYH14 PE=1 SV=2	High	88.827	303	8	2	1.335	0.42	0.734252	0.224017	1.02697e+07	7.69153e+06	10.62	3.6	1.07488e+07	9.81189e+06	9.16011e+06	1.16778e+07	7.5904e+06	7.24872e+06	7.85999e+06	7.79401e+06	High	High	High	High	High	High	High	High
Q9NUQ2	1-acyl-sn-glycerol-3-phosphate acyltransferase epsilon OS=Homo sapiens OX=9606 GN=AGPAT5 PE=1 SV=3	High	12.947	4	3	3	1.53	0.61	0.734252	0.223912	1.26208e+06	825121	17.1	18.52	1.01774e+06	1.47763e+06	1.14082e+06	1.39624e+06	919863	746238	611360	912341	Peak Found	High	High	Peak Found	High	Peak Found	Peak Found	Peak Found
Q14997	Proteasome activator complex subunit 4 OS=Homo sapiens OX=9606 GN=PSME4 PE=1 SV=2	High	15.129	18	5	5	1.514	0.6	0.734317	0.224312	1.52876e+06	1.01007e+06	25.13	21.56	1.35293e+06	2.21893e+06	1.32967e+06	1.72743e+06	1.04989e+06	971759	879783	1.41075e+06	High	Peak Found	High	High	Peak Found	High	Peak Found	Peak Found
Q6NXS1	Protein phosphatase inhibitor 2 family member B OS=Homo sapiens OX=9606 GN=PPP1R2B PE=1 SV=2	High	23.762	17	3	3	0.608	-0.72	0.73501	0.224937	6.52634e+06	1.07306e+07	11.65	9.38	7.20919e+06	5.98766e+06	7.11348e+06	5.73521e+06	1.06284e+07	1.10132e+07	1.08338e+07	8.90996e+06	High	High	High	High	High	High	High	High
Q8TDN6	Ribosome biogenesis protein BRX1 homolog OS=Homo sapiens OX=9606 GN=BRIX1 PE=1 SV=2	High	143.947	297	13	13	1.178	0.24	0.73501	0.224865	6.57156e+07	5.57946e+07	12.78	6.77	6.7363e+07	5.09811e+07	6.83194e+07	6.41085e+07	5.80556e+07	5.81129e+07	5.36217e+07	5.04486e+07	High	High	High	High	High	High	High	High
P05166	Propionyl-CoA carboxylase beta chain, mitochondrial OS=Homo sapiens OX=9606 GN=PCCB PE=1 SV=3	High	18.07	20	4	4	0.729	-0.46	0.735175	0.225103	9.69856e+07	1.33049e+08	8.12	6.18	1.05373e+08	8.62612e+07	9.70644e+07	9.69068e+07	1.28813e+08	1.37424e+08	1.38892e+08	1.21429e+08	High	High	Peak Found	High	High	High	High	High
Q8IX12	Cell division cycle and apoptosis regulator protein 1 OS=Homo sapiens OX=9606 GN=CCAR1 PE=1 SV=2	High	97.22	137	11	11	1.18	0.24	0.735828	0.225418	1.23758e+08	1.04921e+08	12.92	7.07	1.18549e+08	1.00986e+08	1.37336e+08	1.29196e+08	1.05734e+08	1.04115e+08	1.01326e+08	1.18473e+08	High	High	High	High	High	High	High	High
Q13123	Protein Red OS=Homo sapiens OX=9606 GN=IK PE=1 SV=3	High	67.486	119	8	8	0.674	-0.57	0.735836	0.225535	1.20564e+07	1.78788e+07	5.91	11.03	1.34162e+07	1.20028e+07	1.21102e+07	1.18221e+07	1.79314e+07	1.78264e+07	1.85368e+07	1.43627e+07	High	High	High	High	High	High	High	High
O14569	Cytochrome b561 domain-containing protein 2 OS=Homo sapiens OX=9606 GN=CYB561D2 PE=1 SV=1	High	18.582	10	2	2	1.474	0.56	0.736225	0.225848	1.77546e+06	1.20482e+06	9.97	28.56	1.53076e+06	1.95787e+06	1.78709e+06	1.76391e+06	1.17524e+06	1.1861e+06	1.22383e+06	1.99019e+06	High	High	High	High	Peak Found	Peak Found	Peak Found	High
O60684	Importin subunit alpha-7 OS=Homo sapiens OX=9606 GN=KPNA6 PE=1 SV=1	High	101.083	138	11	5	1.21	0.28	0.736225	0.225884	2.52829e+07	2.08906e+07	9.19	2.84	2.51585e+07	2.17469e+07	2.72313e+07	2.5408e+07	2.10428e+07	2.07407e+07	1.98033e+07	2.10416e+07	High	High	High	High	High	High	High	High
P02461	Collagen alpha-1(III) chain OS=Homo sapiens OX=9606 GN=COL3A1 PE=1 SV=4	High	217.727	203	21	21	0.729	-0.46	0.737661	0.226441	1.86142e+08	2.55181e+08	7.74	5.34	1.86793e+08	1.70922e+08	2.06232e+08	1.85494e+08	2.50115e+08	2.59779e+08	2.79827e+08	2.50664e+08	High	High	Peak Found	High	High	High	High	High
P41223	Protein BUD31 homolog OS=Homo sapiens OX=9606 GN=BUD31 PE=1 SV=2	High	29.897	84	4	4	0.622	-0.69	0.737853	0.226615	4.70091e+06	7.56008e+06	16.44	17.46	4.55414e+06	4.15946e+06	4.85242e+06	6.02892e+06	5.26719e+06	7.99637e+06	7.65285e+06	7.46843e+06	High	High	High	High	High	High	High	High
Q9H501	ESF1 homolog OS=Homo sapiens OX=9606 GN=ESF1 PE=1 SV=1	High	6.827	1	1	1	0.504	-0.99	0.740287	0.227594	501922	996310	15.46	21.15	560141		449755		996310	1.03575e+06	685855		High	Not Found	Peak Found	Not Found	Peak Found	Peak Found	Peak Found	Not Found
Q86SK9	Stearoyl-CoA desaturase 5 OS=Homo sapiens OX=9606 GN=SCD5 PE=1 SV=2	High	17.233	16	2	2	0.507	-0.98	0.741268	0.228011	810557	1.59723e+06	10.64	14.15	750930	929384	869540	755575	1.61143e+06	1.58316e+06	1.62359e+06	1.18278e+06	Peak Found	High	High	Peak Found	High	High	High	High
P58107	Epiplakin OS=Homo sapiens OX=9606 GN=EPPK1 PE=1 SV=3	High	882.981	1178	78	71	0.73	-0.45	0.741404	0.22822	3.32456e+08	4.55344e+08	13.06	7.14	3.9965e+08	2.9786e+08	3.4876e+08	3.16915e+08	3.95723e+08	4.63599e+08	4.51689e+08	4.59028e+08	High	High	High	High	High	High	High	High
[truncated: 3,484 more rows]

## Sheet: OXPHOS complex proteins
Accession	Description	GENE NAME	Protein FDR Confidence: Combined	Sum PEP Score	# PSMs	# Peptides	# Unique Peptides	Abundance Ratio: (KO RTN4IP1) / (WT)	Abundance Ratio (log2): (KO RTN4IP1) / (WT)	Abundance Ratio Adj. P-Value: (KO RTN4IP1) / (WT)	Abundances (Grouped): KO RTN4IP1	Abundances (Grouped): WT	Log abundance KO	Log abundance WT	COMPLEJO	TIPO	MÓDULO
[truncated: 87 more rows]
