# Supplementary material for: Time-resolved mitochondrial screen identifies regulatory components of oxidative metabolism
Source: EMBO Rep. 2025 Apr 29;26(12):3045–74. doi: 10.1038/s44319-025-00459-9 (PMC12187934; doi:10.1038/s44319-025-00459-9)
Supplement: Supplementary file 5 — Data Set EV4 [file 44319_2025_459_MOESM5_ESM.xlsx]

## Sheet: ECLIPSE_dataset
				MUTANT											Suma	WT											Suma
	Complex	subcomplex	Prot	1	2	3	4	5	6	7	8	9	10	11		1	2	3	4	5	6	7	8	9	10	11		Pearson	Slope	CountM	CountW		SumM	SumW	DIFF	Ratio KO/WT
			HAPLN2	1208250	3126640	0	0	2589140	0	1409870	0	2496460	0	0	10830360	0	0	0	0	0	0	0	0	0	0	0	0	#DIV/0!	#DIV/0!	5	0	5	10830360	0	10830360	#DIV/0!
			KRTAP3-1	0	0	0	0	702039	0	25340.2	0	0	0	0	727379	0	0	0	0	0	0	0	0	0	0	0	0	#DIV/0!	#DIV/0!	2	0	2	727379	0	727379	#DIV/0!
			KRT38	0	0	0	0	690249	0	0	0	0	0	0	690249	0	0	0	0	0	0	0	0	0	0	0	0	#DIV/0!	#DIV/0!	1	0	1	690249	0	690249	#DIV/0!
			KRTAP8-1	0	0	0	0	606101	0	0	0	0	0	0	606101	0	0	0	0	0	0	0	0	0	0	0	0	#DIV/0!	#DIV/0!	1	0	1	606101	0	606101	#DIV/0!
			KRTAP16-1	0	0	0	0	598200	0	0	0	0	0	0	598200	0	0	0	0	0	0	0	0	0	0	0	0	#DIV/0!	#DIV/0!	1	0	1	598200	0	598200	#DIV/0!
			KRTAP24-1	0	0	0	0	569721	0	0	0	0	0	0	569721	0	0	0	0	0	0	0	0	0	0	0	0	#DIV/0!	#DIV/0!	1	0	1	569721	0	569721	#DIV/0!
			KRTAP6-1	0	0	0	0	557751	0	0	0	0	0	0	557751	0	0	0	0	0	0	0	0	0	0	0	0	#DIV/0!	#DIV/0!	1	0	1	557751	0	557751	#DIV/0!
			KRTAP19-5	0	0	0	0	378934	0	0	0	0	0	0	378934	0	0	0	0	0	0	0	0	0	0	0	0	#DIV/0!	#DIV/0!	1	0	1	378934	0	378934	#DIV/0!
			STON2	6316030	5369120	1655320	1364190	357066	0	237033	0	427945	249171	557413	16533288	0	0	0	0	0	0	0	0	0	0	0	0	#DIV/0!	#DIV/0!	9	0	9	16533288	0	16533288	#DIV/0!
			KRTAP9-1;KRTAP9-2;KRTAP9-3;KRTAP9-4;KRTAP9-7;KRTAP9-8;KRTAP9-9	0	0	0	0	208322	0	0	0	0	0	0	208322	0	0	0	0	0	0	0	0	0	0	0	0	#DIV/0!	#DIV/0!	1	0	1	208322	0	208322	#DIV/0!
			KRTAP4-3	0	0	0	0	168881	0	0	0	0	0	0	168881	0	0	0	0	0	0	0	0	0	0	0	0	#DIV/0!	#DIV/0!	1	0	1	168881	0	168881	#DIV/0!
			KRTAP3-2	0	0	0	0	148160	0	0	0	0	0	0	148160	0	0	0	0	0	0	0	0	0	0	0	0	#DIV/0!	#DIV/0!	1	0	1	148160	0	148160	#DIV/0!
			EDC3	0	0	0	0	134148	0	59267.8	0	0	0	0	193416	0	0	0	0	0	0	0	0	0	0	0	0	#DIV/0!	#DIV/0!	2	0	2	193416	0	193416	#DIV/0!
			KRTAP19-7	0	0	0	0	133024	0	0	0	0	0	0	133024	0	0	0	0	0	0	0	0	0	0	0	0	#DIV/0!	#DIV/0!	1	0	1	133024	0	133024	#DIV/0!
			KAT2A	0	0	0	0	132494	0	0	0	0	0	0	132494	0	0	0	0	0	0	0	0	0	0	0	0	#DIV/0!	#DIV/0!	1	0	1	132494	0	132494	#DIV/0!
			KRTAP3-3	0	0	0	0	122504	0	0	0	0	0	0	122504	0	0	0	0	0	0	0	0	0	0	0	0	#DIV/0!	#DIV/0!	1	0	1	122504	0	122504	#DIV/0!
			KRTAP13-2	0	0	0	0	121070	0	0	0	0	0	0	121070	0	0	0	0	0	0	0	0	0	0	0	0	#DIV/0!	#DIV/0!	1	0	1	121070	0	121070	#DIV/0!
			KRTAP4-4	0	0	0	0	85679.3	0	0	0	0	0	0	85679.3	0	0	0	0	0	0	0	0	0	0	0	0	#DIV/0!	#DIV/0!	1	0	1	85679.3	0	85679.3	#DIV/0!
			KRTAP20-2	0	0	0	0	81833.3	0	0	0	0	0	0	81833.3	0	0	0	0	0	0	0	0	0	0	0	0	#DIV/0!	#DIV/0!	1	0	1	81833.3	0	81833.3	#DIV/0!
			VBP1	0	0	0	0	76166.7	0	0	0	0	0	0	76166.7	0	0	0	0	0	0	0	0	0	0	0	0	#DIV/0!	#DIV/0!	1	0	1	76166.7	0	76166.7	#DIV/0!
			ERICH6B	0	0	0	0	64609.9	0	0	0	0	0	0	64609.9	0	0	0	0	0	0	0	0	0	0	0	0	#DIV/0!	#DIV/0!	1	0	1	64609.9	0	64609.9	#DIV/0!
			KRTAP4-11;KRTAP4-9	0	0	0	0	63062	0	0	0	0	0	0	63062	0	0	0	0	0	0	0	0	0	0	0	0	#DIV/0!	#DIV/0!	1	0	1	63062	0	63062	#DIV/0!
			CALML3	0	0	0	0	60921.6	0	0	0	0	0	0	60921.6	0	0	0	0	0	0	0	0	0	0	0	0	#DIV/0!	#DIV/0!	1	0	1	60921.6	0	60921.6	#DIV/0!
			ABL1	0	0	0	0	54793.4	0	0	0	0	0	0	54793.4	0	0	0	0	0	0	0	0	0	0	0	0	#DIV/0!	#DIV/0!	1	0	1	54793.4	0	54793.4	#DIV/0!
			OR5H15	0	0	0	20834.7	50037.8	24124	41499.4	0	27332.4	23318.7	0	187147	0	0	0	0	0	0	0	0	0	0	0	0	#DIV/0!	#DIV/0!	6	0	6	187147	0	187147	#DIV/0!
			S100A3	0	0	0	0	49373.2	0	0	0	0	0	0	49373.2	0	0	0	0	0	0	0	0	0	0	0	0	#DIV/0!	#DIV/0!	1	0	1	49373.2	0	49373.2	#DIV/0!
			LRPAP1	0	0	0	16690.5	47621.6	0	0	0	22744.8	0	0	87056.9	0	0	0	0	0	0	0	0	0	0	0	0	#DIV/0!	#DIV/0!	3	0	3	87056.9	0	87056.9	#DIV/0!
			AKAP10	0	0	0	38053.3	47597.4	23066.5	0	0	0	0	0	108717	0	0	0	0	0	0	0	0	0	0	0	0	#DIV/0!	#DIV/0!	3	0	3	108717	0	108717	#DIV/0!
			CARD6	0	0	0	0	45529.7	0	0	0	0	0	0	45529.7	0	0	0	0	0	0	0	0	0	0	0	0	#DIV/0!	#DIV/0!	1	0	1	45529.7	0	45529.7	#DIV/0!
			HAUS7	0	0	0	0	43342.1	0	0	3416.63	0	0	0	46758.7	0	0	0	0	0	0	0	0	0	0	0	0	#DIV/0!	#DIV/0!	2	0	2	46758.7	0	46758.7	#DIV/0!
			PCDHB10	0	0	0	0	41439.2	0	0	0	0	0	0	41439.2	0	0	0	0	0	0	0	0	0	0	0	0	#DIV/0!	#DIV/0!	1	0	1	41439.2	0	41439.2	#DIV/0!
			CST3	0	0	0	0	40543.8	0	0	0	0	0	0	40543.8	0	0	0	0	0	0	0	0	0	0	0	0	#DIV/0!	#DIV/0!	1	0	1	40543.8	0	40543.8	#DIV/0!
			PFDN1	0	0	0	0	38119.2	0	0	0	0	0	71930.3	110050	0	0	0	0	0	0	0	0	0	0	0	0	#DIV/0!	#DIV/0!	2	0	2	110050	0	110050	#DIV/0!
			RHOD	0	0	0	0	37924.5	18439.9	41458.9	0	0	0	0	97823.3	0	0	0	0	0	0	0	0	0	0	0	0	#DIV/0!	#DIV/0!	3	0	3	97823.3	0	97823.3	#DIV/0!
			LYG2	0	0	0	0	35802.3	0	0	0	0	0	0	35802.3	0	0	0	0	0	0	0	0	0	0	0	0	#DIV/0!	#DIV/0!	1	0	1	35802.3	0	35802.3	#DIV/0!
			KRTAP12-1	0	0	0	0	34739.3	0	0	0	0	0	0	34739.3	0	0	0	0	0	0	0	0	0	0	0	0	#DIV/0!	#DIV/0!	1	0	1	34739.3	0	34739.3	#DIV/0!
			RNF126	0	0	0	0	33560.5	0	0	0	0	0	0	33560.5	0	0	0	0	0	0	0	0	0	0	0	0	#DIV/0!	#DIV/0!	1	0	1	33560.5	0	33560.5	#DIV/0!
			TGM2	0	0	0	0	32910.3	25785.2	57828	0	39573.4	0	78425.4	234522	0	0	0	0	0	0	0	0	0	0	0	0	#DIV/0!	#DIV/0!	5	0	5	234522	0	234522	#DIV/0!
			PTP4A1;PTP4A2	0	0	0	26766.6	32711.6	0	0	0	0	0	0	59478.2	0	0	0	0	0	0	0	0	0	0	0	0	#DIV/0!	#DIV/0!	2	0	2	59478.2	0	59478.2	#DIV/0!
			CRYBG3	0	0	0	0	31710.9	0	0	0	0	0	0	31710.9	0	0	0	0	0	0	0	0	0	0	0	0	#DIV/0!	#DIV/0!	1	0	1	31710.9	0	31710.9	#DIV/0!
			KRTAP13-1	0	0	0	0	31698.8	0	0	0	0	0	0	31698.8	0	0	0	0	0	0	0	0	0	0	0	0	#DIV/0!	#DIV/0!	1	0	1	31698.8	0	31698.8	#DIV/0!
			VTN	0	0	0	0	31055.5	0	0	0	0	0	0	31055.5	0	0	0	0	0	0	0	0	0	0	0	0	#DIV/0!	#DIV/0!	1	0	1	31055.5	0	31055.5	#DIV/0!
			KRTAP10-4	0	0	0	0	30811.7	0	0	0	0	0	0	30811.7	0	0	0	0	0	0	0	0	0	0	0	0	#DIV/0!	#DIV/0!	1	0	1	30811.7	0	30811.7	#DIV/0!
			ODAD2	0	0	0	0	30100.5	0	0	0	0	0	0	30100.5	0	0	0	0	0	0	0	0	0	0	0	0	#DIV/0!	#DIV/0!	1	0	1	30100.5	0	30100.5	#DIV/0!
			EFHD1	0	0	0	0	28939.6	0	0	0	0	0	0	28939.6	0	0	0	0	0	0	0	0	0	0	0	0	#DIV/0!	#DIV/0!	1	0	1	28939.6	0	28939.6	#DIV/0!
			NUMB	0	0	0	0	26841.7	0	0	0	0	0	0	26841.7	0	0	0	0	0	0	0	0	0	0	0	0	#DIV/0!	#DIV/0!	1	0	1	26841.7	0	26841.7	#DIV/0!
			TLE4	0	0	0	0	23744.4	0	0	0	0	0	0	23744.4	0	0	0	0	0	0	0	0	0	0	0	0	#DIV/0!	#DIV/0!	1	0	1	23744.4	0	23744.4	#DIV/0!
			FGF2	0	0	0	0	22380	0	0	0	0	0	46025.1	68405.1	0	0	0	0	0	0	0	0	0	0	0	0	#DIV/0!	#DIV/0!	2	0	2	68405.1	0	68405.1	#DIV/0!
			PNLIP;PNLIPRP1	0	0	0	0	21109.1	0	0	0	0	0	0	21109.1	0	0	0	0	0	0	0	0	0	0	0	0	#DIV/0!	#DIV/0!	1	0	1	21109.1	0	21109.1	#DIV/0!
			KRTAP19-6	0	0	0	0	20734.5	0	0	0	0	0	0	20734.5	0	0	0	0	0	0	0	0	0	0	0	0	#DIV/0!	#DIV/0!	1	0	1	20734.5	0	20734.5	#DIV/0!
			STK24;STK26	0	0	0	0	19772.6	0	0	0	60404.7	0	0	80177.3	0	0	0	0	0	0	0	0	0	0	0	0	#DIV/0!	#DIV/0!	2	0	2	80177.3	0	80177.3	#DIV/0!
			ATG7	0	0	0	0	19331.9	0	0	0	0	27758.5	52919.9	100010	0	0	0	0	0	0	0	0	0	0	0	0	#DIV/0!	#DIV/0!	3	0	3	100010	0	100010	#DIV/0!
			AGPAT4	0	0	0	0	18246.2	0	0	0	0	0	0	18246.2	0	0	0	0	0	0	0	0	0	0	0	0	#DIV/0!	#DIV/0!	1	0	1	18246.2	0	18246.2	#DIV/0!
			TK1	0	0	0	38474.7	12698.2	0	60858.3	0	0	0	59125.4	171157	0	0	0	0	0	0	0	0	0	0	0	0	#DIV/0!	#DIV/0!	4	0	4	171157	0	171157	#DIV/0!
			SLFN5	32588.4	75765.3	0	46858.9	11668	0	0	0	0	0	0	166881	0	0	0	0	0	0	0	0	0	0	0	0	#DIV/0!	#DIV/0!	4	0	4	166881	0	166881	#DIV/0!
			INPP5K	0	0	0	0	11016	0	18679.6	0	0	0	0	29695.6	0	0	0	0	0	0	0	0	0	0	0	0	#DIV/0!	#DIV/0!	2	0	2	29695.6	0	29695.6	#DIV/0!
			A4GALT	0	0	0	0	0	0	0	0	0	48078	18502.6	66580.6	0	0	0	0	0	0	0	0	0	0	0	0	#DIV/0!	#DIV/0!	2	0	2	66580.6	0	66580.6	#DIV/0!
			AACS	0	0	0	0	0	0	0	0	0	0	42269.4	42269.4	0	0	0	0	0	0	0	0	0	0	0	0	#DIV/0!	#DIV/0!	1	0	1	42269.4	0	42269.4	#DIV/0!
			ABCG1	0	0	0	0	0	0	0	0	0	0	46173.8	46173.8	0	0	0	0	0	0	0	0	0	0	0	0	#DIV/0!	#DIV/0!	1	0	1	46173.8	0	46173.8	#DIV/0!
			ABCG5	104261	0	0	0	0	0	0	0	0	0	0	104261	0	0	0	0	0	0	0	0	0	0	0	0	#DIV/0!	#DIV/0!	1	0	1	104261	0	104261	#DIV/0!
			ACTR1A;ACTR1B	0	0	0	77765.8	0	0	0	0	0	0	0	77765.8	0	0	0	0	0	0	0	0	0	0	0	0	#DIV/0!	#DIV/0!	1	0	1	77765.8	0	77765.8	#DIV/0!
			ADAM19	0	0	0	0	0	0	39727.9	0	0	24492.3	16446.8	80667	0	0	0	0	0	0	0	0	0	0	0	0	#DIV/0!	#DIV/0!	3	0	3	80667	0	80667	#DIV/0!
			ADRM1	0	42507.8	0	0	0	0	0	0	0	0	0	42507.8	0	0	0	0	0	0	0	0	0	0	0	0	#DIV/0!	#DIV/0!	1	0	1	42507.8	0	42507.8	#DIV/0!
			AFAP1;AFAP1L1	0	0	0	19938.2	0	0	0	0	0	0	0	19938.2	0	0	0	0	0	0	0	0	0	0	0	0	#DIV/0!	#DIV/0!	1	0	1	19938.2	0	19938.2	#DIV/0!
			AFAP1L2	0	0	0	0	0	0	0	0	0	42006	81543.5	123550	0	0	0	0	0	0	0	0	0	0	0	0	#DIV/0!	#DIV/0!	2	0	2	123550	0	123550	#DIV/0!
			AGPAT3	0	67936.5	0	0	0	0	0	0	0	0	0	67936.5	0	0	0	0	0	0	0	0	0	0	0	0	#DIV/0!	#DIV/0!	1	0	1	67936.5	0	67936.5	#DIV/0!
			AIG1	0	0	0	41851.7	0	0	0	0	0	0	0	41851.7	0	0	0	0	0	0	0	0	0	0	0	0	#DIV/0!	#DIV/0!	1	0	1	41851.7	0	41851.7	#DIV/0!
			ANK2	0	0	0	0	0	0	0	0	0	54240.9	62154.2	116395	0	0	0	0	0	0	0	0	0	0	0	0	#DIV/0!	#DIV/0!	2	0	2	116395	0	116395	#DIV/0!
			ANKMY2	0	0	0	0	0	0	0	0	28648.4	0	31212.5	59860.9	0	0	0	0	0	0	0	0	0	0	0	0	#DIV/0!	#DIV/0!	2	0	2	59860.9	0	59860.9	#DIV/0!
			ANKS3	0	0	0	0	0	0	30466.5	0	0	0	0	30466.5	0	0	0	0	0	0	0	0	0	0	0	0	#DIV/0!	#DIV/0!	1	0	1	30466.5	0	30466.5	#DIV/0!
			AP1M1;AP1M2	0	0	0	0	0	0	0	0	0	0	0	0	0	0	0	0	0	0	0	0	0	0	0	0	#DIV/0!	#DIV/0!	0	0	0	0	0	0	#DIV/0!
			ARFGAP2	0	18502.6	0	0	0	0	0	0	0	0	0	18502.6	0	0	0	0	0	0	0	0	0	0	0	0	#DIV/0!	#DIV/0!	1	0	1	18502.6	0	18502.6	#DIV/0!
			ARL5B	0	0	0	0	0	0	0	0	0	26513.6	0	26513.6	0	0	0	0	0	0	0	0	0	0	0	0	#DIV/0!	#DIV/0!	1	0	1	26513.6	0	26513.6	#DIV/0!
			ARL8A	0	0	0	0	0	0	0	0	0	0	51494.6	51494.6	0	0	0	0	0	0	0	0	0	0	0	0	#DIV/0!	#DIV/0!	1	0	1	51494.6	0	51494.6	#DIV/0!
			ARTN	0	0	0	0	0	11042.8	0	0	0	0	0	11042.8	0	0	0	0	0	0	0	0	0	0	0	0	#DIV/0!	#DIV/0!	1	0	1	11042.8	0	11042.8	#DIV/0!
			ASCL4	0	129771	0	0	0	0	0	0	178028	110501	116781	535081	0	0	0	0	0	0	0	0	0	0	0	0	#DIV/0!	#DIV/0!	4	0	4	535081	0	535081	#DIV/0!
			ASXL1	0	0	0	0	0	0	0	0	0	0	0	0	0	0	0	0	0	0	0	0	0	0	0	0	#DIV/0!	#DIV/0!	0	0	0	0	0	0	#DIV/0!
			ATP7B	0	0	0	0	0	0	52200.4	0	0	0	0	52200.4	0	0	0	0	0	0	0	0	0	0	0	0	#DIV/0!	#DIV/0!	1	0	1	52200.4	0	52200.4	#DIV/0!
			BCAR3;SHC3;SHC4	0	27280	0	0	0	0	0	0	0	0	0	27280	0	0	0	0	0	0	0	0	0	0	0	0	#DIV/0!	#DIV/0!	1	0	1	27280	0	27280	#DIV/0!
			BCAS3	0	0	0	0	0	0	0	0	0	0	34320.9	34320.9	0	0	0	0	0	0	0	0	0	0	0	0	#DIV/0!	#DIV/0!	1	0	1	34320.9	0	34320.9	#DIV/0!
			BID	0	0	0	0	0	0	0	0	24499.2	24499.2	18479.5	67477.9	0	0	0	0	0	0	0	0	0	0	0	0	#DIV/0!	#DIV/0!	3	0	3	67477.9	0	67477.9	#DIV/0!
			BIN3	0	0	0	0	0	0	0	0	81086.5	97636.5	8105.77	186829	0	0	0	0	0	0	0	0	0	0	0	0	#DIV/0!	#DIV/0!	3	0	3	186829	0	186829	#DIV/0!
			BRMS1	0	0	0	0	0	0	0	0	0	0	0	0	0	0	0	0	0	0	0	0	0	0	0	0	#DIV/0!	#DIV/0!	0	0	0	0	0	0	#DIV/0!
			BTN3A1;BTN3A2;BTN3A3	0	0	0	0	0	0	0	0	0	210732	0	210732	0	0	0	0	0	0	0	0	0	0	0	0	#DIV/0!	#DIV/0!	1	0	1	210732	0	210732	#DIV/0!
			C1QTNF1	0	0	0	0	0	0	0	0	0	65082.4	33487.8	98570.2	0	0	0	0	0	0	0	0	0	0	0	0	#DIV/0!	#DIV/0!	2	0	2	98570.2	0	98570.2	#DIV/0!
			C3orf80	0	0	0	0	0	0	0	0	0	48954.3	51814.6	100769	0	0	0	0	0	0	0	0	0	0	0	0	#DIV/0!	#DIV/0!	2	0	2	100769	0	100769	#DIV/0!
			CA3	0	0	0	0	0	0	73951.3	0	0	0	0	73951.3	0	0	0	0	0	0	0	0	0	0	0	0	#DIV/0!	#DIV/0!	1	0	1	73951.3	0	73951.3	#DIV/0!
			CALHM5	0	0	0	0	0	0	36552.1	0	60703.2	0	0	97255.3	0	0	0	0	0	0	0	0	0	0	0	0	#DIV/0!	#DIV/0!	2	0	2	97255.3	0	97255.3	#DIV/0!
			CAVIN2	0	48795.2	0	0	0	0	0	0	0	0	0	48795.2	0	0	0	0	0	0	0	0	0	0	0	0	#DIV/0!	#DIV/0!	1	0	1	48795.2	0	48795.2	#DIV/0!
			CCDC126	0	0	0	0	0	0	0	0	59529.5	0	0	59529.5	0	0	0	0	0	0	0	0	0	0	0	0	#DIV/0!	#DIV/0!	1	0	1	59529.5	0	59529.5	#DIV/0!
			CCDC50	0	0	0	0	0	0	0	0	0	0	27961	27961	0	0	0	0	0	0	0	0	0	0	0	0	#DIV/0!	#DIV/0!	1	0	1	27961	0	27961	#DIV/0!
			CCDC96	0	0	0	0	0	0	0	0	0	0	0	0	0	0	0	0	0	0	0	0	0	0	0	0	#DIV/0!	#DIV/0!	0	0	0	0	0	0	#DIV/0!
			CCN1	0	0	0	0	0	0	34242.5	0	0	0	0	34242.5	0	0	0	0	0	0	0	0	0	0	0	0	#DIV/0!	#DIV/0!	1	0	1	34242.5	0	34242.5	#DIV/0!
			CD33	0	0	0	0	0	0	0	0	0	95778.6	73205.8	168984	0	0	0	0	0	0	0	0	0	0	0	0	#DIV/0!	#DIV/0!	2	0	2	168984	0	168984	#DIV/0!
			CD99L2	0	0	0	10905.9	0	0	80898.2	0	39378.3	118902	17079.9	267164	0	0	0	0	0	0	0	0	0	0	0	0	#DIV/0!	#DIV/0!	5	0	5	267164	0	267164	#DIV/0!
			CDH13	0	0	0	0	0	0	0	0	17737.3	66242.1	112499	196478	0	0	0	0	0	0	0	0	0	0	0	0	#DIV/0!	#DIV/0!	3	0	3	196478	0	196478	#DIV/0!
			CDKN2AIP	0	0	0	0	0	0	0	0	0	0	28458.2	28458.2	0	0	0	0	0	0	0	0	0	0	0	0	#DIV/0!	#DIV/0!	1	0	1	28458.2	0	28458.2	#DIV/0!
			CEP43	0	0	0	0	0	0	0	0	0	0	54570.6	54570.6	0	0	0	0	0	0	0	0	0	0	0	0	#DIV/0!	#DIV/0!	1	0	1	54570.6	0	54570.6	#DIV/0!
			CHAT	0	0	0	0	0	0	0	0	0	18144.2	0	18144.2	0	0	0	0	0	0	0	0	0	0	0	0	#DIV/0!	#DIV/0!	1	0	1	18144.2	0	18144.2	#DIV/0!
			CHCHD1	0	0	85079.2	0	0	0	0	0	0	0	0	85079.2	0	0	0	0	0	0	0	0	0	0	0	0	#DIV/0!	#DIV/0!	1	0	1	85079.2	0	85079.2	#DIV/0!
			CHD7;CHD8	0	0	0	0	0	0	0	0	0	0	0	0	0	0	0	0	0	0	0	0	0	0	0	0	#DIV/0!	#DIV/0!	0	0	0	0	0	0	#DIV/0!
			CHL1	0	0	0	0	0	0	0	0	38098.3	0	0	38098.3	0	0	0	0	0	0	0	0	0	0	0	0	#DIV/0!	#DIV/0!	1	0	1	38098.3	0	38098.3	#DIV/0!
			CIMAP2	0	17175.3	0	0	0	0	0	0	0	0	0	17175.3	0	0	0	0	0	0	0	0	0	0	0	0	#DIV/0!	#DIV/0!	1	0	1	17175.3	0	17175.3	#DIV/0!
			CIMIP2A	0	0	0	0	0	0	0	0	0	64022.9	0	64022.9	0	0	0	0	0	0	0	0	0	0	0	0	#DIV/0!	#DIV/0!	1	0	1	64022.9	0	64022.9	#DIV/0!
			CLUH;PCDHAC2	0	0	0	0	0	0	0	0	0	0	0	0	0	0	0	0	0	0	0	0	0	0	0	0	#DIV/0!	#DIV/0!	0	0	0	0	0	0	#DIV/0!
			CMIP	0	0	0	0	0	0	0	0	0	0	62539.1	62539.1	0	0	0	0	0	0	0	0	0	0	0	0	#DIV/0!	#DIV/0!	1	0	1	62539.1	0	62539.1	#DIV/0!
			CMTM4	0	0	0	0	0	0	0	0	0	0	42028.5	42028.5	0	0	0	0	0	0	0	0	0	0	0	0	#DIV/0!	#DIV/0!	1	0	1	42028.5	0	42028.5	#DIV/0!
			CNOT6	0	61155.1	0	0	0	0	0	0	0	0	0	61155.1	0	0	0	0	0	0	0	0	0	0	0	0	#DIV/0!	#DIV/0!	1	0	1	61155.1	0	61155.1	#DIV/0!
			CNOT8	0	104718	0	0	0	0	0	0	0	0	0	104718	0	0	0	0	0	0	0	0	0	0	0	0	#DIV/0!	#DIV/0!	1	0	1	104718	0	104718	#DIV/0!
			COL4A1;COL4A5	0	0	0	42021.5	0	0	0	0	0	0	0	42021.5	0	0	0	0	0	0	0	0	0	0	0	0	#DIV/0!	#DIV/0!	1	0	1	42021.5	0	42021.5	#DIV/0!
			COP1	0	0	0	0	0	0	0	0	0	262273	0	262273	0	0	0	0	0	0	0	0	0	0	0	0	#DIV/0!	#DIV/0!	1	0	1	262273	0	262273	#DIV/0!
			CREG1	0	0	0	0	0	0	0	0	23432.5	0	0	23432.5	0	0	0	0	0	0	0	0	0	0	0	0	#DIV/0!	#DIV/0!	1	0	1	23432.5	0	23432.5	#DIV/0!
			CSK	0	43467.7	0	0	0	0	0	0	0	0	0	43467.7	0	0	0	0	0	0	0	0	0	0	0	0	#DIV/0!	#DIV/0!	1	0	1	43467.7	0	43467.7	#DIV/0!
			CSTF2;CSTF2T	0	0	29264.8	0	0	0	0	0	0	0	0	29264.8	0	0	0	0	0	0	0	0	0	0	0	0	#DIV/0!	#DIV/0!	1	0	1	29264.8	0	29264.8	#DIV/0!
			CTSH	0	0	0	0	0	0	0	0	0	0	0	0	0	0	0	0	0	0	0	0	0	0	0	0	#DIV/0!	#DIV/0!	0	0	0	0	0	0	#DIV/0!
			CTSS	0	63030.2	0	22777.8	0	0	46684.4	0	0	0	0	132492	0	0	0	0	0	0	0	0	0	0	0	0	#DIV/0!	#DIV/0!	3	0	3	132492	0	132492	#DIV/0!
			CUX2	0	0	0	62420.2	0	329751	0	60915	0	0	0	453086	0	0	0	0	0	0	0	0	0	0	0	0	#DIV/0!	#DIV/0!	3	0	3	453086	0	453086	#DIV/0!
			CYB5R2	0	0	0	0	0	0	0	0	0	0	0	0	0	0	0	0	0	0	0	0	0	0	0	0	#DIV/0!	#DIV/0!	0	0	0	0	0	0	#DIV/0!
			CYP4F2;CYP4F3;CYP4F8	0	0	0	0	0	0	0	0	38827.4	0	0	38827.4	0	0	0	0	0	0	0	0	0	0	0	0	#DIV/0!	#DIV/0!	1	0	1	38827.4	0	38827.4	#DIV/0!
			DBNL	0	0	0	0	0	0	0	0	0	0	45755.6	45755.6	0	0	0	0	0	0	0	0	0	0	0	0	#DIV/0!	#DIV/0!	1	0	1	45755.6	0	45755.6	#DIV/0!
			DBR1	0	0	0	0	0	0	59510.8	0	0	0	58569.4	118080	0	0	0	0	0	0	0	0	0	0	0	0	#DIV/0!	#DIV/0!	2	0	2	118080	0	118080	#DIV/0!
			DCP1A	0	0	0	0	0	0	26466.3	0	0	0	0	26466.3	0	0	0	0	0	0	0	0	0	0	0	0	#DIV/0!	#DIV/0!	1	0	1	26466.3	0	26466.3	#DIV/0!
			DCUN1D3	0	0	0	0	0	0	0	0	31977.5	0	0	31977.5	0	0	0	0	0	0	0	0	0	0	0	0	#DIV/0!	#DIV/0!	1	0	1	31977.5	0	31977.5	#DIV/0!
			DDHD2	0	0	0	0	0	0	0	0	0	0	58532.3	58532.3	0	0	0	0	0	0	0	0	0	0	0	0	#DIV/0!	#DIV/0!	1	0	1	58532.3	0	58532.3	#DIV/0!
			DHTKD1	73249.6	0	0	0	0	0	0	0	0	0	0	73249.6	0	0	0	0	0	0	0	0	0	0	0	0	#DIV/0!	#DIV/0!	1	0	1	73249.6	0	73249.6	#DIV/0!
			DNALI1	0	0	0	0	0	13073	0	0	0	0	0	13073	0	0	0	0	0	0	0	0	0	0	0	0	#DIV/0!	#DIV/0!	1	0	1	13073	0	13073	#DIV/0!
			DPP9	0	0	0	0	0	0	0	0	0	0	48813.5	48813.5	0	0	0	0	0	0	0	0	0	0	0	0	#DIV/0!	#DIV/0!	1	0	1	48813.5	0	48813.5	#DIV/0!
			DVL1;DVL1P1;DVL3	0	0	0	20899.8	0	0	0	0	0	0	0	20899.8	0	0	0	0	0	0	0	0	0	0	0	0	#DIV/0!	#DIV/0!	1	0	1	20899.8	0	20899.8	#DIV/0!
			EPS8L2	0	0	0	0	0	0	0	0	0	20937.6	26238.1	47175.7	0	0	0	0	0	0	0	0	0	0	0	0	#DIV/0!	#DIV/0!	2	0	2	47175.7	0	47175.7	#DIV/0!
			FAM219B	0	0	0	0	0	0	0	0	0	0	61527.7	61527.7	0	0	0	0	0	0	0	0	0	0	0	0	#DIV/0!	#DIV/0!	1	0	1	61527.7	0	61527.7	#DIV/0!
			FBXL18	0	0	0	0	0	0	0	0	0	0	37342.4	37342.4	0	0	0	0	0	0	0	0	0	0	0	0	#DIV/0!	#DIV/0!	1	0	1	37342.4	0	37342.4	#DIV/0!
			FBXO16	0	0	0	0	0	0	0	0	0	0	0	0	0	0	0	0	0	0	0	0	0	0	0	0	#DIV/0!	#DIV/0!	0	0	0	0	0	0	#DIV/0!
			FBXO6	0	0	0	0	0	41505	0	0	0	0	0	41505	0	0	0	0	0	0	0	0	0	0	0	0	#DIV/0!	#DIV/0!	1	0	1	41505	0	41505	#DIV/0!
			FER1L5	0	0	0	0	0	0	0	0	0	0	0	0	0	0	0	0	0	0	0	0	0	0	0	0	#DIV/0!	#DIV/0!	0	0	0	0	0	0	#DIV/0!
			FGFR1OP2	0	0	0	0	0	0	0	0	0	0	0	0	0	0	0	0	0	0	0	0	0	0	0	0	#DIV/0!	#DIV/0!	0	0	0	0	0	0	#DIV/0!
			FKBP4	0	0	0	0	0	0	0	0	52145.7	0	94613.4	146759	0	0	0	0	0	0	0	0	0	0	0	0	#DIV/0!	#DIV/0!	2	0	2	146759	0	146759	#DIV/0!
			FRS2	0	0	0	0	0	0	0	0	0	0	75385	75385	0	0	0	0	0	0	0	0	0	0	0	0	#DIV/0!	#DIV/0!	1	0	1	75385	0	75385	#DIV/0!
			FSTL1	0	0	0	0	0	0	67537.6	0	0	0	0	67537.6	0	0	0	0	0	0	0	0	0	0	0	0	#DIV/0!	#DIV/0!	1	0	1	67537.6	0	67537.6	#DIV/0!
			FUBP1	0	0	0	0	0	0	0	0	0	0	30409.8	30409.8	0	0	0	0	0	0	0	0	0	0	0	0	#DIV/0!	#DIV/0!	1	0	1	30409.8	0	30409.8	#DIV/0!
			FYN;LCK;SRC;YES1	0	0	0	0	0	27384.8	0	0	0	0	0	27384.8	0	0	0	0	0	0	0	0	0	0	0	0	#DIV/0!	#DIV/0!	1	0	1	27384.8	0	27384.8	#DIV/0!
			FZD2;FZD7	0	21284.3	0	0	0	0	0	0	0	0	0	21284.3	0	0	0	0	0	0	0	0	0	0	0	0	#DIV/0!	#DIV/0!	1	0	1	21284.3	0	21284.3	#DIV/0!
			GDA	0	0	0	0	0	0	0	0	0	0	0	0	0	0	0	0	0	0	0	0	0	0	0	0	#DIV/0!	#DIV/0!	0	0	0	0	0	0	#DIV/0!
			GMEB2	0	0	0	0	0	0	0	0	0	54304	52337.6	106642	0	0	0	0	0	0	0	0	0	0	0	0	#DIV/0!	#DIV/0!	2	0	2	106642	0	106642	#DIV/0!
			GNL1	0	0	0	0	0	0	0	0	18575.5	0	0	18575.5	0	0	0	0	0	0	0	0	0	0	0	0	#DIV/0!	#DIV/0!	1	0	1	18575.5	0	18575.5	#DIV/0!
			GP1BA	0	0	0	0	0	0	0	0	62880.3	0	0	62880.3	0	0	0	0	0	0	0	0	0	0	0	0	#DIV/0!	#DIV/0!	1	0	1	62880.3	0	62880.3	#DIV/0!
			GPAT3	0	0	0	0	0	0	0	0	0	0	17360.4	17360.4	0	0	0	0	0	0	0	0	0	0	0	0	#DIV/0!	#DIV/0!	1	0	1	17360.4	0	17360.4	#DIV/0!
			GPR39	0	0	0	0	0	0	0	0	0	0	91146.4	91146.4	0	0	0	0	0	0	0	0	0	0	0	0	#DIV/0!	#DIV/0!	1	0	1	91146.4	0	91146.4	#DIV/0!
			GPRC5C	0	0	0	0	0	0	0	0	0	0	178116	178116	0	0	0	0	0	0	0	0	0	0	0	0	#DIV/0!	#DIV/0!	1	0	1	178116	0	178116	#DIV/0!
			GRWD1	0	0	0	0	0	0	37138.8	0	0	0	0	37138.8	0	0	0	0	0	0	0	0	0	0	0	0	#DIV/0!	#DIV/0!	1	0	1	37138.8	0	37138.8	#DIV/0!
			GSDME	0	0	0	0	0	0	25907.9	0	0	0	0	25907.9	0	0	0	0	0	0	0	0	0	0	0	0	#DIV/0!	#DIV/0!	1	0	1	25907.9	0	25907.9	#DIV/0!
			GSTM1	0	0	0	0	0	0	0	0	0	0	43403.6	43403.6	0	0	0	0	0	0	0	0	0	0	0	0	#DIV/0!	#DIV/0!	1	0	1	43403.6	0	43403.6	#DIV/0!
			GSTM2;GSTM3;GSTM5	22513.1	0	0	22912.4	0	0	0	0	61519.8	0	0	106945	0	0	0	0	0	0	0	0	0	0	0	0	#DIV/0!	#DIV/0!	3	0	3	106945	0	106945	#DIV/0!
			GSTM3	0	0	0	0	0	0	0	0	0	87055.2	0	87055.2	0	0	0	0	0	0	0	0	0	0	0	0	#DIV/0!	#DIV/0!	1	0	1	87055.2	0	87055.2	#DIV/0!
			GTF2F1	0	0	0	0	0	0	0	0	0	0	70436.2	70436.2	0	0	0	0	0	0	0	0	0	0	0	0	#DIV/0!	#DIV/0!	1	0	1	70436.2	0	70436.2	#DIV/0!
			HBS1L	0	0	0	0	0	0	0	0	35623.4	0	0	35623.4	0	0	0	0	0	0	0	0	0	0	0	0	#DIV/0!	#DIV/0!	1	0	1	35623.4	0	35623.4	#DIV/0!
			HDAC7	0	0	0	0	0	0	0	0	0	0	31498.3	31498.3	0	0	0	0	0	0	0	0	0	0	0	0	#DIV/0!	#DIV/0!	1	0	1	31498.3	0	31498.3	#DIV/0!
			HDGF	0	0	0	0	0	0	0	0	0	0	56638.5	56638.5	0	0	0	0	0	0	0	0	0	0	0	0	#DIV/0!	#DIV/0!	1	0	1	56638.5	0	56638.5	#DIV/0!
			HERPUD1	59784.2	0	0	0	0	0	0	0	0	0	0	59784.2	0	0	0	0	0	0	0	0	0	0	0	0	#DIV/0!	#DIV/0!	1	0	1	59784.2	0	59784.2	#DIV/0!
			HGFAC	0	0	0	0	0	0	0	0	25775.1	0	0	25775.1	0	0	0	0	0	0	0	0	0	0	0	0	#DIV/0!	#DIV/0!	1	0	1	25775.1	0	25775.1	#DIV/0!
			HTATIP2	0	31641.7	0	0	0	0	0	0	0	0	0	31641.7	0	0	0	0	0	0	0	0	0	0	0	0	#DIV/0!	#DIV/0!	1	0	1	31641.7	0	31641.7	#DIV/0!
			IFT81	0	33414.2	0	0	0	0	0	0	0	0	0	33414.2	0	0	0	0	0	0	0	0	0	0	0	0	#DIV/0!	#DIV/0!	1	0	1	33414.2	0	33414.2	#DIV/0!
			IGF1R;INSR	24648.5	0	0	0	0	0	0	0	0	0	0	24648.5	0	0	0	0	0	0	0	0	0	0	0	0	#DIV/0!	#DIV/0!	1	0	1	24648.5	0	24648.5	#DIV/0!
			IL18	0	0	0	0	0	0	0	0	0	0	0	0	0	0	0	0	0	0	0	0	0	0	0	0	#DIV/0!	#DIV/0!	0	0	0	0	0	0	#DIV/0!
			IL1R1	0	0	0	0	0	0	0	0	0	53295.5	38408.6	91704.1	0	0	0	0	0	0	0	0	0	0	0	0	#DIV/0!	#DIV/0!	2	0	2	91704.1	0	91704.1	#DIV/0!
			ILK	0	0	0	0	0	0	0	0	0	0	41254.4	41254.4	0	0	0	0	0	0	0	0	0	0	0	0	#DIV/0!	#DIV/0!	1	0	1	41254.4	0	41254.4	#DIV/0!
			IPO13	0	0	0	0	0	0	0	0	0	0	45682.8	45682.8	0	0	0	0	0	0	0	0	0	0	0	0	#DIV/0!	#DIV/0!	1	0	1	45682.8	0	45682.8	#DIV/0!
			IRF2BP2	0	0	0	0	0	0	0	0	0	28709.1	0	28709.1	0	0	0	0	0	0	0	0	0	0	0	0	#DIV/0!	#DIV/0!	1	0	1	28709.1	0	28709.1	#DIV/0!
			ITGB2;ITGB7	0	0	0	0	0	0	18302.3	0	0	0	0	18302.3	0	0	0	0	0	0	0	0	0	0	0	0	#DIV/0!	#DIV/0!	1	0	1	18302.3	0	18302.3	#DIV/0!
			IVL	0	0	0	0	0	0	0	0	0	0	0	0	0	0	0	0	0	0	0	0	0	0	0	0	#DIV/0!	#DIV/0!	0	0	0	0	0	0	#DIV/0!
			IVNS1ABP	0	0	0	0	0	0	0	0	0	0	182536	182536	0	0	0	0	0	0	0	0	0	0	0	0	#DIV/0!	#DIV/0!	1	0	1	182536	0	182536	#DIV/0!
			JAG1	0	0	0	0	0	0	0	0	0	30605.5	11620.7	42226.2	0	0	0	0	0	0	0	0	0	0	0	0	#DIV/0!	#DIV/0!	2	0	2	42226.2	0	42226.2	#DIV/0!
			KATNAL2	0	0	0	0	0	907989	0	0	0	0	0	907989	0	0	0	0	0	0	0	0	0	0	0	0	#DIV/0!	#DIV/0!	1	0	1	907989	0	907989	#DIV/0!
			KCNH2;KCNH6;KCNH7	0	0	0	0	0	16398.4	0	0	0	0	0	16398.4	0	0	0	0	0	0	0	0	0	0	0	0	#DIV/0!	#DIV/0!	1	0	1	16398.4	0	16398.4	#DIV/0!
			KIF17;KIF3B;KIF3C;KIFC3	0	0	0	34373.5	0	0	0	0	0	0	0	34373.5	0	0	0	0	0	0	0	0	0	0	0	0	#DIV/0!	#DIV/0!	1	0	1	34373.5	0	34373.5	#DIV/0!
			KNOP1	0	0	0	0	0	0	0	0	0	0	10981.4	10981.4	0	0	0	0	0	0	0	0	0	0	0	0	#DIV/0!	#DIV/0!	1	0	1	10981.4	0	10981.4	#DIV/0!
			KRAS	0	0	0	0	0	0	0	0	52086.1	0	36600	88686.1	0	0	0	0	0	0	0	0	0	0	0	0	#DIV/0!	#DIV/0!	2	0	2	88686.1	0	88686.1	#DIV/0!
			KRT6C	0	0	41631	0	0	0	0	0	0	0	0	41631	0	0	0	0	0	0	0	0	0	0	0	0	#DIV/0!	#DIV/0!	1	0	1	41631	0	41631	#DIV/0!
			LANCL3	0	0	0	0	0	0	0	0	0	0	80127.3	80127.3	0	0	0	0	0	0	0	0	0	0	0	0	#DIV/0!	#DIV/0!	1	0	1	80127.3	0	80127.3	#DIV/0!
			LGALSL	0	0	0	0	0	0	0	0	0	0	0	0	0	0	0	0	0	0	0	0	0	0	0	0	#DIV/0!	#DIV/0!	0	0	0	0	0	0	#DIV/0!
			LGI1	0	32162.9	0	0	0	0	0	0	0	0	0	32162.9	0	0	0	0	0	0	0	0	0	0	0	0	#DIV/0!	#DIV/0!	1	0	1	32162.9	0	32162.9	#DIV/0!
			LPIN1;LPIN2;LPIN3	0	0	0	0	0	0	0	0	0	35344.3	0	35344.3	0	0	0	0	0	0	0	0	0	0	0	0	#DIV/0!	#DIV/0!	1	0	1	35344.3	0	35344.3	#DIV/0!
			LRP12	0	0	0	0	0	0	0	0	0	0	71552.6	71552.6	0	0	0	0	0	0	0	0	0	0	0	0	#DIV/0!	#DIV/0!	1	0	1	71552.6	0	71552.6	#DIV/0!
			LSM14A	0	41572.2	0	0	0	0	0	0	0	0	0	41572.2	0	0	0	0	0	0	0	0	0	0	0	0	#DIV/0!	#DIV/0!	1	0	1	41572.2	0	41572.2	#DIV/0!
			LTBP1	0	0	0	0	0	0	0	0	43726.3	44937.3	52644.2	141308	0	0	0	0	0	0	0	0	0	0	0	0	#DIV/0!	#DIV/0!	3	0	3	141308	0	141308	#DIV/0!
			LYRM7	0	0	0	0	0	0	0	0	0	0	122279	122279	0	0	0	0	0	0	0	0	0	0	0	0	#DIV/0!	#DIV/0!	1	0	1	122279	0	122279	#DIV/0!
			LZIC	0	0	0	0	0	0	0	0	0	0	0	0	0	0	0	0	0	0	0	0	0	0	0	0	#DIV/0!	#DIV/0!	0	0	0	0	0	0	#DIV/0!
			MAFG	0	0	0	0	0	0	0	0	0	0	0	0	0	0	0	0	0	0	0	0	0	0	0	0	#DIV/0!	#DIV/0!	0	0	0	0	0	0	#DIV/0!
			MAP2K1;MAP2K2	0	0	0	39616.7	0	0	0	0	0	0	0	39616.7	0	0	0	0	0	0	0	0	0	0	0	0	#DIV/0!	#DIV/0!	1	0	1	39616.7	0	39616.7	#DIV/0!
			MAPK7	0	0	0	0	0	0	0	0	0	0	10654.5	10654.5	0	0	0	0	0	0	0	0	0	0	0	0	#DIV/0!	#DIV/0!	1	0	1	10654.5	0	10654.5	#DIV/0!
			MARCKSL1	0	0	0	0	0	0	0	0	0	38648.3	21032.5	59680.8	0	0	0	0	0	0	0	0	0	0	0	0	#DIV/0!	#DIV/0!	2	0	2	59680.8	0	59680.8	#DIV/0!
			MAT2B	0	0	0	0	0	0	0	0	78622.4	0	126210	204832	0	0	0	0	0	0	0	0	0	0	0	0	#DIV/0!	#DIV/0!	2	0	2	204832	0	204832	#DIV/0!
			MBD5	0	23415.8	0	0	0	0	0	0	0	0	0	23415.8	0	0	0	0	0	0	0	0	0	0	0	0	#DIV/0!	#DIV/0!	1	0	1	23415.8	0	23415.8	#DIV/0!
			MDH1	0	0	0	0	0	0	0	0	0	58672.6	77803.9	136476	0	0	0	0	0	0	0	0	0	0	0	0	#DIV/0!	#DIV/0!	2	0	2	136476	0	136476	#DIV/0!
			MFSD9	0	0	0	0	0	0	0	0	0	0	11016.4	11016.4	0	0	0	0	0	0	0	0	0	0	0	0	#DIV/0!	#DIV/0!	1	0	1	11016.4	0	11016.4	#DIV/0!
			MICALL1	0	0	0	0	0	0	0	0	0	0	68294.8	68294.8	0	0	0	0	0	0	0	0	0	0	0	0	#DIV/0!	#DIV/0!	1	0	1	68294.8	0	68294.8	#DIV/0!
			MICB	0	0	0	0	0	0	0	0	0	0	47687.1	47687.1	0	0	0	0	0	0	0	0	0	0	0	0	#DIV/0!	#DIV/0!	1	0	1	47687.1	0	47687.1	#DIV/0!
			MKLN1	0	54932.8	0	0	0	0	0	0	0	0	0	54932.8	0	0	0	0	0	0	0	0	0	0	0	0	#DIV/0!	#DIV/0!	1	0	1	54932.8	0	54932.8	#DIV/0!
			MRM2	0	58290.3	0	0	0	0	0	0	0	0	0	58290.3	0	0	0	0	0	0	0	0	0	0	0	0	#DIV/0!	#DIV/0!	1	0	1	58290.3	0	58290.3	#DIV/0!
			MRPS18C	0	62122.7	0	0	0	0	0	0	0	0	0	62122.7	0	0	0	0	0	0	0	0	0	0	0	0	#DIV/0!	#DIV/0!	1	0	1	62122.7	0	62122.7	#DIV/0!
			MS4A14	0	0	0	0	0	0	0	0	753205	0	0	753205	0	0	0	0	0	0	0	0	0	0	0	0	#DIV/0!	#DIV/0!	1	0	1	753205	0	753205	#DIV/0!
			MTAP	0	0	0	0	0	0	0	0	0	0	60179.1	60179.1	0	0	0	0	0	0	0	0	0	0	0	0	#DIV/0!	#DIV/0!	1	0	1	60179.1	0	60179.1	#DIV/0!
			MTLN	0	0	0	0	0	0	0	0	23737.9	0	0	23737.9	0	0	0	0	0	0	0	0	0	0	0	0	#DIV/0!	#DIV/0!	1	0	1	23737.9	0	23737.9	#DIV/0!
			MTPN	0	0	0	0	0	0	0	0	0	74751.5	79859.6	154611	0	0	0	0	0	0	0	0	0	0	0	0	#DIV/0!	#DIV/0!	2	0	2	154611	0	154611	#DIV/0!
			MXRA8	0	0	0	0	0	0	0	0	0	70301.5	54032.5	124334	0	0	0	0	0	0	0	0	0	0	0	0	#DIV/0!	#DIV/0!	2	0	2	124334	0	124334	#DIV/0!
			MYH1	0	0	0	0	0	0	0	0	125896	0	0	125896	0	0	0	0	0	0	0	0	0	0	0	0	#DIV/0!	#DIV/0!	1	0	1	125896	0	125896	#DIV/0!
			MYH11	0	0	0	0	0	122280	0	0	0	0	0	122280	0	0	0	0	0	0	0	0	0	0	0	0	#DIV/0!	#DIV/0!	1	0	1	122280	0	122280	#DIV/0!
			MYH7	0	0	0	13818.4	0	0	0	0	0	0	0	13818.4	0	0	0	0	0	0	0	0	0	0	0	0	#DIV/0!	#DIV/0!	1	0	1	13818.4	0	13818.4	#DIV/0!
			MYL1	0	0	0	0	0	0	117481	0	105114	0	0	222595	0	0	0	0	0	0	0	0	0	0	0	0	#DIV/0!	#DIV/0!	2	0	2	222595	0	222595	#DIV/0!
			MYL2	0	0	25504.2	0	0	0	0	0	0	0	0	25504.2	0	0	0	0	0	0	0	0	0	0	0	0	#DIV/0!	#DIV/0!	1	0	1	25504.2	0	25504.2	#DIV/0!
			MYLK2;MYLK3;MYLK4	0	0	0	0	0	0	0	0	20779.5	0	0	20779.5	0	0	0	0	0	0	0	0	0	0	0	0	#DIV/0!	#DIV/0!	1	0	1	20779.5	0	20779.5	#DIV/0!
			NAA10	0	0	0	0	0	0	0	0	0	0	15409.1	15409.1	0	0	0	0	0	0	0	0	0	0	0	0	#DIV/0!	#DIV/0!	1	0	1	15409.1	0	15409.1	#DIV/0!
			NACC1	0	0	0	0	0	0	0	0	35607.1	0	0	35607.1	0	0	0	0	0	0	0	0	0	0	0	0	#DIV/0!	#DIV/0!	1	0	1	35607.1	0	35607.1	#DIV/0!
			NAP1L1;NAP1L4	0	0	0	0	0	23834.3	0	0	0	0	0	23834.3	0	0	0	0	0	0	0	0	0	0	0	0	#DIV/0!	#DIV/0!	1	0	1	23834.3	0	23834.3	#DIV/0!
			NDRG2	0	0	0	0	0	0	0	0	72334.6	0	0	72334.6	0	0	0	0	0	0	0	0	0	0	0	0	#DIV/0!	#DIV/0!	1	0	1	72334.6	0	72334.6	#DIV/0!
			NDUFC1	0	0	0	0	0	0	0	0	0	0	0	0	0	0	0	0	0	0	0	0	0	0	0	0	#DIV/0!	#DIV/0!	0	0	0	0	0	0	#DIV/0!
			NEK6;NEK7	0	0	0	0	0	0	0	0	0	0	18524.2	18524.2	0	0	0	0	0	0	0	0	0	0	0	0	#DIV/0!	#DIV/0!	1	0	1	18524.2	0	18524.2	#DIV/0!
			NFKBIB	0	0	0	0	0	0	0	0	0	29852.4	23456	53308.4	0	0	0	0	0	0	0	0	0	0	0	0	#DIV/0!	#DIV/0!	2	0	2	53308.4	0	53308.4	#DIV/0!
			NLRP12	0	0	0	0	0	0	0	0	0	0	55016.3	55016.3	0	0	0	0	0	0	0	0	0	0	0	0	#DIV/0!	#DIV/0!	1	0	1	55016.3	0	55016.3	#DIV/0!
			NPEPL1	0	0	0	0	0	0	0	0	0	0	51811	51811	0	0	0	0	0	0	0	0	0	0	0	0	#DIV/0!	#DIV/0!	1	0	1	51811	0	51811	#DIV/0!
			ODAD3	0	0	0	0	0	0	49734.1	0	0	0	0	49734.1	0	0	0	0	0	0	0	0	0	0	0	0	#DIV/0!	#DIV/0!	1	0	1	49734.1	0	49734.1	#DIV/0!
			OGFR	0	0	0	0	0	0	0	0	0	0	26480.6	26480.6	0	0	0	0	0	0	0	0	0	0	0	0	#DIV/0!	#DIV/0!	1	0	1	26480.6	0	26480.6	#DIV/0!
			OR5AC2	0	165193	0	0	0	0	0	0	0	0	0	165193	0	0	0	0	0	0	0	0	0	0	0	0	#DIV/0!	#DIV/0!	1	0	1	165193	0	165193	#DIV/0!
			OTULIN	81276.5	0	0	0	0	0	76885.2	0	0	0	0	158162	0	0	0	0	0	0	0	0	0	0	0	0	#DIV/0!	#DIV/0!	2	0	2	158162	0	158162	#DIV/0!
			PAPSS2	0	0	0	0	0	0	0	0	0	0	31096.4	31096.4	0	0	0	0	0	0	0	0	0	0	0	0	#DIV/0!	#DIV/0!	1	0	1	31096.4	0	31096.4	#DIV/0!
			PAWR	0	29589.1	0	0	0	0	0	0	0	0	21994.8	51583.9	0	0	0	0	0	0	0	0	0	0	0	0	#DIV/0!	#DIV/0!	2	0	2	51583.9	0	51583.9	#DIV/0!
			PCDHB10;PCDHB11;PCDHB13;PCDHB14;PCDHB15;PCDHB16;PCDHB18P;PCDHB2;PCDHB3;PCDHB4;PCDHB5;PCDHB6;PCDHB7;PCDHB8;PCDHB9;PCDHGB1;PCDHGB2;PCDHGB5	0	0	13336.5	0	0	0	0	0	0	0	0	13336.5	0	0	0	0	0	0	0	0	0	0	0	0	#DIV/0!	#DIV/0!	1	0	1	13336.5	0	13336.5	#DIV/0!
			PCDHB10;PCDHB9	0	0	0	0	0	0	0	0	23532.3	0	0	23532.3	0	0	0	0	0	0	0	0	0	0	0	0	#DIV/0!	#DIV/0!	1	0	1	23532.3	0	23532.3	#DIV/0!
			PCDHB18P	0	21381.5	0	0	0	0	0	0	0	0	0	21381.5	0	0	0	0	0	0	0	0	0	0	0	0	#DIV/0!	#DIV/0!	1	0	1	21381.5	0	21381.5	#DIV/0!
			PCMTD1	0	0	0	0	0	0	0	0	0	0	979166	979166	0	0	0	0	0	0	0	0	0	0	0	0	#DIV/0!	#DIV/0!	1	0	1	979166	0	979166	#DIV/0!
			PCOLCE2	0	0	0	22532.9	0	0	0	0	668452	0	0	690985	0	0	0	0	0	0	0	0	0	0	0	0	#DIV/0!	#DIV/0!	2	0	2	690985	0	690985	#DIV/0!
			PDAP1	0	19054.8	0	0	0	0	0	0	0	0	0	19054.8	0	0	0	0	0	0	0	0	0	0	0	0	#DIV/0!	#DIV/0!	1	0	1	19054.8	0	19054.8	#DIV/0!
			PDCL3	0	0	0	0	0	0	50028	0	0	0	0	50028	0	0	0	0	0	0	0	0	0	0	0	0	#DIV/0!	#DIV/0!	1	0	1	50028	0	50028	#DIV/0!
			PDRG1	0	0	0	0	0	0	0	0	0	0	0	0	0	0	0	0	0	0	0	0	0	0	0	0	#DIV/0!	#DIV/0!	0	0	0	0	0	0	#DIV/0!
			PFKL;PFKM;PFKP	0	0	0	0	0	0	0	0	0	0	0	0	0	0	0	0	0	0	0	0	0	0	0	0	#DIV/0!	#DIV/0!	0	0	0	0	0	0	#DIV/0!
			PGAM1;PGAM2	0	0	0	0	0	0	0	0	0	0	18451.2	18451.2	0	0	0	0	0	0	0	0	0	0	0	0	#DIV/0!	#DIV/0!	1	0	1	18451.2	0	18451.2	#DIV/0!
			PIK3CA	0	0	0	0	0	0	0	0	0	0	105215	105215	0	0	0	0	0	0	0	0	0	0	0	0	#DIV/0!	#DIV/0!	1	0	1	105215	0	105215	#DIV/0!
			PIK3CB	0	0	0	0	0	0	0	0	0	50016.5	46796.3	96812.8	0	0	0	0	0	0	0	0	0	0	0	0	#DIV/0!	#DIV/0!	2	0	2	96812.8	0	96812.8	#DIV/0!
			PIP4K2B	0	0	0	0	0	0	0	0	0	0	42055	42055	0	0	0	0	0	0	0	0	0	0	0	0	#DIV/0!	#DIV/0!	1	0	1	42055	0	42055	#DIV/0!
			PKHD1	0	0	0	0	0	0	0	0	60841.4	0	0	60841.4	0	0	0	0	0	0	0	0	0	0	0	0	#DIV/0!	#DIV/0!	1	0	1	60841.4	0	60841.4	#DIV/0!
			PLEKHO2	0	0	0	0	0	0	0	0	21521.6	0	40989.7	62511.3	0	0	0	0	0	0	0	0	0	0	0	0	#DIV/0!	#DIV/0!	2	0	2	62511.3	0	62511.3	#DIV/0!
			PLXNB1;PLXNB3	19083.2	0	0	0	0	0	0	0	0	0	0	19083.2	0	0	0	0	0	0	0	0	0	0	0	0	#DIV/0!	#DIV/0!	1	0	1	19083.2	0	19083.2	#DIV/0!
			PNPLA2	0	0	0	0	0	0	0	0	0	36003.6	0	36003.6	0	0	0	0	0	0	0	0	0	0	0	0	#DIV/0!	#DIV/0!	1	0	1	36003.6	0	36003.6	#DIV/0!
			POLR2M	0	0	0	0	0	0	0	0	0	26128.4	28313	54441.4	0	0	0	0	0	0	0	0	0	0	0	0	#DIV/0!	#DIV/0!	2	0	2	54441.4	0	54441.4	#DIV/0!
			POLR3E	0	0	0	0	0	0	0	0	0	0	0	0	0	0	0	0	0	0	0	0	0	0	0	0	#DIV/0!	#DIV/0!	0	0	0	0	0	0	#DIV/0!
			PPFIBP1;PPFIBP2	0	0	29868.7	0	0	0	0	0	0	0	0	29868.7	0	0	0	0	0	0	0	0	0	0	0	0	#DIV/0!	#DIV/0!	1	0	1	29868.7	0	29868.7	#DIV/0!
			PPIL4	0	0	0	0	0	0	0	0	0	0	57553.1	57553.1	0	0	0	0	0	0	0	0	0	0	0	0	#DIV/0!	#DIV/0!	1	0	1	57553.1	0	57553.1	#DIV/0!
			PPP1R13B;TP53BP2	0	30201.1	0	0	0	0	0	0	0	0	0	30201.1	0	0	0	0	0	0	0	0	0	0	0	0	#DIV/0!	#DIV/0!	1	0	1	30201.1	0	30201.1	#DIV/0!
			PPP1R3F	0	0	0	0	0	0	0	0	0	0	0	0	0	0	0	0	0	0	0	0	0	0	0	0	#DIV/0!	#DIV/0!	0	0	0	0	0	0	#DIV/0!
			PPP2R5C;PPP2R5D	0	0	0	0	0	0	0	0	0	0	0	0	0	0	0	0	0	0	0	0	0	0	0	0	#DIV/0!	#DIV/0!	0	0	0	0	0	0	#DIV/0!
			PPP5C	0	0	0	0	0	0	0	0	0	0	26487.5	26487.5	0	0	0	0	0	0	0	0	0	0	0	0	#DIV/0!	#DIV/0!	1	0	1	26487.5	0	26487.5	#DIV/0!
			PRKAG1	0	14808.1	0	0	0	0	0	0	0	48443.5	61511.3	124763	0	0	0	0	0	0	0	0	0	0	0	0	#DIV/0!	#DIV/0!	3	0	3	124763	0	124763	#DIV/0!
			PRUNE1	0	0	0	56766	0	0	0	0	0	0	0	56766	0	0	0	0	0	0	0	0	0	0	0	0	#DIV/0!	#DIV/0!	1	0	1	56766	0	56766	#DIV/0!
			PSMG1	0	0	0	0	0	0	0	0	0	97702.9	96147.2	193850	0	0	0	0	0	0	0	0	0	0	0	0	#DIV/0!	#DIV/0!	2	0	2	193850	0	193850	#DIV/0!
			PSMG2	0	0	0	0	0	0	0	0	0	0	0	0	0	0	0	0	0	0	0	0	0	0	0	0	#DIV/0!	#DIV/0!	0	0	0	0	0	0	#DIV/0!
			PTCH2	0	0	0	0	0	0	0	0	0	0	0	0	0	0	0	0	0	0	0	0	0	0	0	0	#DIV/0!	#DIV/0!	0	0	0	0	0	0	#DIV/0!
			PTPRE	0	0	0	0	0	0	0	0	0	73455.7	103991	177447	0	0	0	0	0	0	0	0	0	0	0	0	#DIV/0!	#DIV/0!	2	0	2	177447	0	177447	#DIV/0!
			PURB	0	0	0	0	0	0	0	0	0	0	15253.4	15253.4	0	0	0	0	0	0	0	0	0	0	0	0	#DIV/0!	#DIV/0!	1	0	1	15253.4	0	15253.4	#DIV/0!
			RAB1C	0	0	0	0	0	0	0	0	0	0	84614.1	84614.1	0	0	0	0	0	0	0	0	0	0	0	0	#DIV/0!	#DIV/0!	1	0	1	84614.1	0	84614.1	#DIV/0!
			RAB27B	0	0	0	0	0	0	0	0	0	754916	0	754916	0	0	0	0	0	0	0	0	0	0	0	0	#DIV/0!	#DIV/0!	1	0	1	754916	0	754916	#DIV/0!
			RAB29	0	0	0	19668.3	0	0	0	0	102074	0	159555	281297	0	0	0	0	0	0	0	0	0	0	0	0	#DIV/0!	#DIV/0!	3	0	3	281297	0	281297	#DIV/0!
			RAB29;RAB32;RAB38	0	0	0	0	0	0	0	0	0	0	0	0	0	0	0	0	0	0	0	0	0	0	0	0	#DIV/0!	#DIV/0!	0	0	0	0	0	0	#DIV/0!
			RAB38	0	0	0	0	0	0	0	0	33836.4	31602.7	22284.4	87723.5	0	0	0	0	0	0	0	0	0	0	0	0	#DIV/0!	#DIV/0!	3	0	3	87723.5	0	87723.5	#DIV/0!
			RAP2A;RAP2B;RAP2C	49929	0	0	0	0	0	0	0	0	0	0	49929	0	0	0	0	0	0	0	0	0	0	0	0	#DIV/0!	#DIV/0!	1	0	1	49929	0	49929	#DIV/0!
			RBM4;RBM4B	0	0	0	0	0	0	0	0	0	0	0	0	0	0	0	0	0	0	0	0	0	0	0	0	#DIV/0!	#DIV/0!	0	0	0	0	0	0	#DIV/0!
			RELL1	0	0	0	0	0	0	0	0	113878	40426	78529.4	232833	0	0	0	0	0	0	0	0	0	0	0	0	#DIV/0!	#DIV/0!	3	0	3	232833	0	232833	#DIV/0!
			REXO2	0	0	0	0	0	0	0	0	0	0	0	0	0	0	0	0	0	0	0	0	0	0	0	0	#DIV/0!	#DIV/0!	0	0	0	0	0	0	#DIV/0!
			RHOA;RHOB;RHOC	0	0	0	0	0	17779.6	0	0	0	0	0	17779.6	0	0	0	0	0	0	0	0	0	0	0	0	#DIV/0!	#DIV/0!	1	0	1	17779.6	0	17779.6	#DIV/0!
			RIGI	0	0	0	0	0	0	0	0	0	0	21418.6	21418.6	0	0	0	0	0	0	0	0	0	0	0	0	#DIV/0!	#DIV/0!	1	0	1	21418.6	0	21418.6	#DIV/0!
			RPL38	174869	0	0	0	0	0	0	0	0	0	0	174869	0	0	0	0	0	0	0	0	0	0	0	0	#DIV/0!	#DIV/0!	1	0	1	174869	0	174869	#DIV/0!
			RRAS2	0	0	0	0	0	0	0	0	0	11612	45713.6	57325.6	0	0	0	0	0	0	0	0	0	0	0	0	#DIV/0!	#DIV/0!	2	0	2	57325.6	0	57325.6	#DIV/0!
			S100P	0	0	0	0	0	0	0	0	0	0	0	0	0	0	0	0	0	0	0	0	0	0	0	0	#DIV/0!	#DIV/0!	0	0	0	0	0	0	#DIV/0!
			SASH1	0	0	0	0	0	0	0	0	25301.4	89937	0	115238	0	0	0	0	0	0	0	0	0	0	0	0	#DIV/0!	#DIV/0!	2	0	2	115238	0	115238	#DIV/0!
			SDK1	0	0	0	0	0	0	0	0	0	0	0	0	0	0	0	0	0	0	0	0	0	0	0	0	#DIV/0!	#DIV/0!	0	0	0	0	0	0	#DIV/0!
			SEMG1	0	0	48570.7	198862	0	0	0	0	0	0	0	247433	0	0	0	0	0	0	0	0	0	0	0	0	#DIV/0!	#DIV/0!	2	0	2	247433	0	247433	#DIV/0!
			SEMG2	0	0	0	94258.3	0	0	0	0	0	0	0	94258.3	0	0	0	0	0	0	0	0	0	0	0	0	#DIV/0!	#DIV/0!	1	0	1	94258.3	0	94258.3	#DIV/0!
			SERPINE1	0	0	0	0	0	0	0	0	0	14812.4	0	14812.4	0	0	0	0	0	0	0	0	0	0	0	0	#DIV/0!	#DIV/0!	1	0	1	14812.4	0	14812.4	#DIV/0!
			SIRPA;SIRPB1	0	0	0	26967.7	0	24038.8	31717.4	3697.63	0	0	0	86421.5	0	0	0	0	0	0	0	0	0	0	0	0	#DIV/0!	#DIV/0!	4	0	4	86421.5	0	86421.5	#DIV/0!
			SLC16A6	0	0	0	0	0	0	0	0	0	0	15128.6	15128.6	0	0	0	0	0	0	0	0	0	0	0	0	#DIV/0!	#DIV/0!	1	0	1	15128.6	0	15128.6	#DIV/0!
			SLC22A8	0	0	0	56626.9	0	0	0	0	0	0	0	56626.9	0	0	0	0	0	0	0	0	0	0	0	0	#DIV/0!	#DIV/0!	1	0	1	56626.9	0	56626.9	#DIV/0!
			SLC2A12	0	0	0	0	0	0	0	0	0	0	62696.1	62696.1	0	0	0	0	0	0	0	0	0	0	0	0	#DIV/0!	#DIV/0!	1	0	1	62696.1	0	62696.1	#DIV/0!
			SLC36A1	0	0	0	0	0	0	0	0	0	0	71078.2	71078.2	0	0	0	0	0	0	0	0	0	0	0	0	#DIV/0!	#DIV/0!	1	0	1	71078.2	0	71078.2	#DIV/0!
			SLC43A1	0	0	0	0	0	0	0	0	0	0	45916.4	45916.4	0	0	0	0	0	0	0	0	0	0	0	0	#DIV/0!	#DIV/0!	1	0	1	45916.4	0	45916.4	#DIV/0!
			SLC4A4	0	0	0	0	0	0	0	0	0	0	0	0	0	0	0	0	0	0	0	0	0	0	0	0	#DIV/0!	#DIV/0!	0	0	0	0	0	0	#DIV/0!
			SLC5A11	0	0	0	0	0	0	0	0	0	118629	0	118629	0	0	0	0	0	0	0	0	0	0	0	0	#DIV/0!	#DIV/0!	1	0	1	118629	0	118629	#DIV/0!
			SMAP1	0	0	0	0	0	0	0	0	45257.4	31663.2	42700	119621	0	0	0	0	0	0	0	0	0	0	0	0	#DIV/0!	#DIV/0!	3	0	3	119621	0	119621	#DIV/0!
			SNX1;SNX2	0	0	23029.2	0	0	25690.1	0	0	0	0	0	48719.3	0	0	0	0	0	0	0	0	0	0	0	0	#DIV/0!	#DIV/0!	2	0	2	48719.3	0	48719.3	#DIV/0!
			SPATA7	0	0	0	0	0	0	0	0	0	0	18283.4	18283.4	0	0	0	0	0	0	0	0	0	0	0	0	#DIV/0!	#DIV/0!	1	0	1	18283.4	0	18283.4	#DIV/0!
			SPOCK1;SPOCK3	0	0	27491.4	0	0	0	0	964.635	0	0	0	28456	0	0	0	0	0	0	0	0	0	0	0	0	#DIV/0!	#DIV/0!	2	0	2	28456	0	28456	#DIV/0!
			SRP19	0	0	0	0	0	0	0	0	60461.1	44965.3	0	105426	0	0	0	0	0	0	0	0	0	0	0	0	#DIV/0!	#DIV/0!	2	0	2	105426	0	105426	#DIV/0!
			ST13;ST13P4;ST13P5	0	38222.8	0	45086.5	0	0	65596.2	0	0	0	0	148906	0	0	0	0	0	0	0	0	0	0	0	0	#DIV/0!	#DIV/0!	3	0	3	148906	0	148906	#DIV/0!
			ST6GALNAC1	0	0	0	0	0	0	0	0	0	0	86536.6	86536.6	0	0	0	0	0	0	0	0	0	0	0	0	#DIV/0!	#DIV/0!	1	0	1	86536.6	0	86536.6	#DIV/0!
			STAT5A;STAT5B	0	21286	0	0	0	0	15856.4	0	0	0	0	37142.4	0	0	0	0	0	0	0	0	0	0	0	0	#DIV/0!	#DIV/0!	2	0	2	37142.4	0	37142.4	#DIV/0!
			STK24	0	62769.1	0	22163.8	0	0	0	0	0	0	0	84932.9	0	0	0	0	0	0	0	0	0	0	0	0	#DIV/0!	#DIV/0!	2	0	2	84932.9	0	84932.9	#DIV/0!
			STRADA	0	0	0	0	0	0	0	0	0	63852.3	0	63852.3	0	0	0	0	0	0	0	0	0	0	0	0	#DIV/0!	#DIV/0!	1	0	1	63852.3	0	63852.3	#DIV/0!
			STX11	0	0	0	0	0	0	0	0	0	0	41711	41711	0	0	0	0	0	0	0	0	0	0	0	0	#DIV/0!	#DIV/0!	1	0	1	41711	0	41711	#DIV/0!
			SUSD2	0	0	0	0	0	0	0	0	0	0	58593.1	58593.1	0	0	0	0	0	0	0	0	0	0	0	0	#DIV/0!	#DIV/0!	1	0	1	58593.1	0	58593.1	#DIV/0!
			TARS3	0	29789.5	0	0	0	0	0	0	0	0	0	29789.5	0	0	0	0	0	0	0	0	0	0	0	0	#DIV/0!	#DIV/0!	1	0	1	29789.5	0	29789.5	#DIV/0!
			TBC1D10A	0	0	0	0	0	0	0	0	0	0	31584.8	31584.8	0	0	0	0	0	0	0	0	0	0	0	0	#DIV/0!	#DIV/0!	1	0	1	31584.8	0	31584.8	#DIV/0!
			TBCK	0	0	0	0	0	0	0	0	0	0	0	0	0	0	0	0	0	0	0	0	0	0	0	0	#DIV/0!	#DIV/0!	0	0	0	0	0	0	#DIV/0!
			TGFB1I1	0	0	0	0	0	0	0	0	0	38597.9	0	38597.9	0	0	0	0	0	0	0	0	0	0	0	0	#DIV/0!	#DIV/0!	1	0	1	38597.9	0	38597.9	#DIV/0!
			TGFB2	0	0	0	0	0	0	0	0	0	37364.8	0	37364.8	0	0	0	0	0	0	0	0	0	0	0	0	#DIV/0!	#DIV/0!	1	0	1	37364.8	0	37364.8	#DIV/0!
			THEMIS	0	0	0	0	0	0	0	0	0	0	0	0	0	0	0	0	0	0	0	0	0	0	0	0	#DIV/0!	#DIV/0!	0	0	0	0	0	0	#DIV/0!
			THOP1	0	0	0	0	0	0	0	0	0	0	0	0	0	0	0	0	0	0	0	0	0	0	0	0	#DIV/0!	#DIV/0!	0	0	0	0	0	0	#DIV/0!
			TIA1	0	0	0	0	0	0	0	0	0	0	0	0	0	0	0	0	0	0	0	0	0	0	0	0	#DIV/0!	#DIV/0!	0	0	0	0	0	0	#DIV/0!
			TM7SF2	0	0	0	0	0	0	0	0	0	0	0	0	0	0	0	0	0	0	0	0	0	0	0	0	#DIV/0!	#DIV/0!	0	0	0	0	0	0	#DIV/0!
			TMEM51	0	0	0	0	0	0	0	0	0	0	34576.2	34576.2	0	0	0	0	0	0	0	0	0	0	0	0	#DIV/0!	#DIV/0!	1	0	1	34576.2	0	34576.2	#DIV/0!
			TMEM92	0	0	0	0	0	0	0	0	40772.1	0	18759.8	59531.9	0	0	0	0	0	0	0	0	0	0	0	0	#DIV/0!	#DIV/0!	2	0	2	59531.9	0	59531.9	#DIV/0!
			TNFRSF10D	0	0	0	0	0	0	0	0	0	33706.3	0	33706.3	0	0	0	0	0	0	0	0	0	0	0	0	#DIV/0!	#DIV/0!	1	0	1	33706.3	0	33706.3	#DIV/0!
			TNFRSF12A	0	0	0	0	0	0	0	0	38137.3	0	0	38137.3	0	0	0	0	0	0	0	0	0	0	0	0	#DIV/0!	#DIV/0!	1	0	1	38137.3	0	38137.3	#DIV/0!
			TNIK	0	0	0	0	0	0	52865.6	0	0	0	0	52865.6	0	0	0	0	0	0	0	0	0	0	0	0	#DIV/0!	#DIV/0!	1	0	1	52865.6	0	52865.6	#DIV/0!
			TOP3A;TOP3B	0	0	0	0	0	0	0	0	0	0	0	0	0	0	0	0	0	0	0	0	0	0	0	0	#DIV/0!	#DIV/0!	0	0	0	0	0	0	#DIV/0!
			TREX2	0	0	0	0	0	0	0	0	0	0	0	0	0	0	0	0	0	0	0	0	0	0	0	0	#DIV/0!	#DIV/0!	0	0	0	0	0	0	#DIV/0!
			TRIP6	0	34758.3	0	0	0	0	0	0	25140.7	0	54016.3	113915	0	0	0	0	0	0	0	0	0	0	0	0	#DIV/0!	#DIV/0!	3	0	3	113915	0	113915	#DIV/0!
			TTC39B	0	0	0	21771.4	0	0	0	0	0	0	0	21771.4	0	0	0	0	0	0	0	0	0	0	0	0	#DIV/0!	#DIV/0!	1	0	1	21771.4	0	21771.4	#DIV/0!
			UBA2	0	0	0	0	0	0	0	0	0	0	35702.5	35702.5	0	0	0	0	0	0	0	0	0	0	0	0	#DIV/0!	#DIV/0!	1	0	1	35702.5	0	35702.5	#DIV/0!
			UBA6	0	0	0	0	0	0	0	0	23278.9	21173.7	29110.1	73562.7	0	0	0	0	0	0	0	0	0	0	0	0	#DIV/0!	#DIV/0!	3	0	3	73562.7	0	73562.7	#DIV/0!
			UBE3B	0	0	0	0	0	0	0	0	0	0	99755.6	99755.6	0	0	0	0	0	0	0	0	0	0	0	0	#DIV/0!	#DIV/0!	1	0	1	99755.6	0	99755.6	#DIV/0!
			UBXN1	0	0	0	0	0	0	50329.7	0	0	0	0	50329.7	0	0	0	0	0	0	0	0	0	0	0	0	#DIV/0!	#DIV/0!	1	0	1	50329.7	0	50329.7	#DIV/0!
			UFD1	0	0	0	0	0	0	0	0	0	0	33476.9	33476.9	0	0	0	0	0	0	0	0	0	0	0	0	#DIV/0!	#DIV/0!	1	0	1	33476.9	0	33476.9	#DIV/0!
			USP50	0	0	0	0	0	0	0	0	1149630	0	0	1149630	0	0	0	0	0	0	0	0	0	0	0	0	#DIV/0!	#DIV/0!	1	0	1	1149630	0	1149630	#DIV/0!
			UTP25	0	0	0	0	0	0	0	0	0	0	16627.5	16627.5	0	0	0	0	0	0	0	0	0	0	0	0	#DIV/0!	#DIV/0!	1	0	1	16627.5	0	16627.5	#DIV/0!
			VLDLR	0	0	0	0	0	0	0	0	0	54109.3	74240.4	128350	0	0	0	0	0	0	0	0	0	0	0	0	#DIV/0!	#DIV/0!	2	0	2	128350	0	128350	#DIV/0!
			VPS54	0	0	0	0	0	0	0	0	0	0	0	0	0	0	0	0	0	0	0	0	0	0	0	0	#DIV/0!	#DIV/0!	0	0	0	0	0	0	#DIV/0!
			VRK1	0	0	0	0	0	14474.2	0	0	0	0	0	14474.2	0	0	0	0	0	0	0	0	0	0	0	0	#DIV/0!	#DIV/0!	1	0	1	14474.2	0	14474.2	#DIV/0!
			WASH2P;WASH3P;WASH6P	0	86159	0	0	0	0	0	0	0	0	0	86159	0	0	0	0	0	0	0	0	0	0	0	0	#DIV/0!	#DIV/0!	1	0	1	86159	0	86159	#DIV/0!
			WWC1	0	0	0	0	0	0	0	0	0	30700	0	30700	0	0	0	0	0	0	0	0	0	0	0	0	#DIV/0!	#DIV/0!	1	0	1	30700	0	30700	#DIV/0!
			XIAP	0	0	0	0	0	0	0	0	0	0	22050.9	22050.9	0	0	0	0	0	0	0	0	0	0	0	0	#DIV/0!	#DIV/0!	1	0	1	22050.9	0	22050.9	#DIV/0!
			YTHDF2	0	0	0	0	0	0	0	0	0	0	0	0	0	0	0	0	0	0	0	0	0	0	0	0	#DIV/0!	#DIV/0!	0	0	0	0	0	0	#DIV/0!
			ZBTB10	0	0	0	0	0	0	0	0	0	590636	995137	1585773	0	0	0	0	0	0	0	0	0	0	0	0	#DIV/0!	#DIV/0!	2	0	2	1585773	0	1585773	#DIV/0!
			ZFYVE27	0	0	0	11202.3	0	0	0	0	0	0	0	11202.3	0	0	0	0	0	0	0	0	0	0	0	0	#DIV/0!	#DIV/0!	1	0	1	11202.3	0	11202.3	#DIV/0!
			ZMIZ2	0	0	0	0	0	0	0	0	0	0	57017	57017	0	0	0	0	0	0	0	0	0	0	0	0	#DIV/0!	#DIV/0!	1	0	1	57017	0	57017	#DIV/0!
			ZNF765	0	0	0	0	0	0	0	0	23595.9	0	0	23595.9	0	0	0	0	0	0	0	0	0	0	0	0	#DIV/0!	#DIV/0!	1	0	1	23595.9	0	23595.9	#DIV/0!
			CLDN1	0	12984.8	0	0	0	0	0	12578.3	109237	181005	190131	505936	0	0	0	0	0	0	0	1357.96	0	0	0	1357.96	-0.145647	-27.0682	5	1	6	505936	1357.96	504578	372.571
			NEXN	0	0	0	0	0	0	0	59429.5	0	982088	184984	1.2265e+06	0	0	0	0	0	0	0	3778.43	0	0	0	3778.43	-0.0587026	-15.1591	3	1	4	1.2265e+06	3778.43	1.22272e+06	324.606
			TERF2	0	0	0	0	0	0	0	0	0	0	519600	519600	0	0	0	0	0	0	0	0	0	0	11143.4	11143.4	1	46.6285	1	1	2	519600	11143.4	508457	46.6285
			BCL2L12	0	0	0	0	0	0	52957.6	0	299723	143465	149058	645204	0	0	0	0	0	0	16154.2	0	0	0	0	16154.2	-0.0191272	-0.387949	4	1	5	645204	16154.2	629049	39.9403
			KRT33A	0	0	59843.9	74930	7937710	0	0	0	0	0	0	8.07248e+06	0	139889	22046.5	0	54698.9	0	0	0	0	0	0	216634	0.267048	14.7239	3	3	6	8.07248e+06	216634	7.85585e+06	37.2632
			RPS24	0	322577	154265	371081	66525.4	22986.2	0	0	0	0	0	937435	0	26153	0	0	0	0	0	0	0	0	0	26153	0.570181	9.98322	5	1	6	937435	26153	911282	35.8442
			SH3KBP1	0	0	0	0	0	0	27111.3	0	133609	148114	116524	425358	0	0	0	0	0	0	0	0	0	12702	0	12702	0.591545	9.478	4	1	5	425358	12702	412656	33.4875
			ANXA5	0	41636	0	46665	72124.1	20565.8	0	0	140744	139861	100484	562080	0	0	0	0	0	0	0	0	0	0	19447.1	19447.1	0.297651	2.79345	7	1	8	562080	19447.1	542633	28.903
			MYL3	0	95040.9	39300.3	135820	1160620	30586.6	0	0	0	0	0	1.46137e+06	0	0	31668.7	0	0	19315.1	0	0	0	0	0	50983.8	-0.134489	-4.33273	5	2	7	1.46137e+06	50983.8	1410384	28.6634
			CD99	81308.7	43012.9	0	86947.9	31225.3	0	207257	4641.69	655280	870089	998487	2.97825e+06	0	0	0	0	0	0	0	0	11861	13833.7	80362.7	106057	0.783553	12.3681	9	3	12	2.97825e+06	106057	2.87219e+06	28.0815
			LGALS1	0	151726	57523.8	151659	231328	153137	577570	74704	1760230	1099100	893198	5.15018e+06	0	0	0	0	0	0	18543.1	3490.49	52286.7	49439.3	77001.7	200761	0.841845	16.9409	10	5	15	5.15018e+06	200761	4.94941e+06	25.6532
			CNN3	0	0	0	34101.5	37260.5	0	0	11951.4	0	0	0	83313.4	0	0	0	0	0	0	0	3315.93	0	0	0	3315.93	0.101078	1.45213	3	1	4	83313.4	3315.93	79997.4	25.1252
			MYL6B	92405.2	469175	96221.5	522982	250554	0	0	0	0	35654.3	62194.3	1.52919e+06	0	0	0	42776.5	0	0	0	0	0	0	29129.2	71905.7	0.498498	6.42435	7	2	9	1.52919e+06	71905.7	1.45728e+06	21.2666
			AMIGO2	0	0	0	51522	66203.6	0	176741	0	402131	455790	464907	1.61729e+06	0	0	0	0	0	0	0	0	0	23265.2	53620.6	76885.8	0.72671	8.41544	6	2	8	1.61729e+06	76885.8	1.54041e+06	21.035
			ITGA11	598208	1425530	881683	6468610	3593800	3287820	8517060	1.1238e+06	27429100	11183400	11197800	7.57068e+07	8903.4	25554.7	16845.3	165859	129439	90976.3	251746	129895	1942670	457912	399651	3.61945e+06	0.960369	13.6591	11	11	22	7.57068e+07	3.61945e+06	7.20874e+07	20.9166
			LASP1	27925.3	43987.4	0	40451.8	0	23632.3	42415.6	0	39333.9	0	61628.8	279375	0	0	0	0	0	0	0	0	0	0	13652.4	13652.4	0.539643	2.91921	7	1	8	279375	13652.4	265723	20.4634
			SNX27	0	0	0	0	34661.6	0	33056.4	0	89693.4	75049.2	55035.5	287496	0	0	0	0	0	0	0	0	0	15935.1	0	15935.1	0.478665	3.37648	5	1	6	287496	15935.1	271561	18.0417
			ARHGDIA	0	0	26234.1	15166.7	35119.9	0	0	0	0	0	0	76520.7	0	0	0	0	0	0	0	4319.45	0	0	0	4319.45	-0.181306	-1.77154	3	1	4	76520.7	4319.45	72201.2	17.7154
			SDF2	0	0	0	0	0	0	0	18462.2	0	44050.7	54305.7	116819	0	0	0	0	0	0	0	7153.85	0	0	0	7153.85	0.130215	1.20586	3	1	4	116819	7153.85	109665	16.3295
			PATL1	0	0	0	0	0	0	27911.2	0	196606	205172	227423	657112	0	0	0	0	0	0	0	0	0	21968.9	21971.7	43940.6	0.798398	8.70958	4	2	6	657112	43940.6	613172	14.9546
			NHERF1	0	112667	69847.7	87788.2	57006.9	0	74857	0	138822	97423.3	70293.4	708706	0	0	0	0	0	0	0	0	0	27441.8	22725.3	50167.1	0.216225	0.998133	8	2	10	708706	50167.1	658538	14.1269
			RPS7	64738.1	2052840	846162	1111090	150585	103291	215161	0	116493	0	50757.6	4.71112e+06	77577.8	0	49958.6	0	40077.8	13744.7	31749.6	0	41234.5	0	83744	338087	-0.366532	-7.69347	9	7	16	4.71112e+06	338087	4.37303e+06	13.9346
			NHERF2	41666.2	70904.8	66477.5	84609.6	40657.7	44823.2	87542.2	4529.11	85819.5	130942	70723.5	728695	0	0	0	0	32097.7	0	0	0	0	10179.9	14725	57002.6	-0.0284866	-0.0916684	11	3	14	728695	57002.6	671693	12.7835
			ITGB3	0	0	0	23187.8	0	0	71955.6	15385.1	807633	124775	0	1.04294e+06	0	0	0	28772.8	0	0	0	2027.25	31573.7	24535.5	0	86909.2	0.663783	12.0511	5	4	9	1.04294e+06	86909.2	956027	12.0003
			FAS	0	37646.4	0	0	41161.2	63270.1	193492	19886	335677	418429	156877	1.26644e+06	0	0	0	0	0	0	0	1282.73	21267.4	47482	39011.7	109044	0.798066	6.54023	8	4	12	1.26644e+06	109044	1.15739e+06	11.614
			IRF2BPL	0	0	0	0	0	0	0	0	89669.5	122365	179130	391164	0	0	0	0	0	0	0	0	15347.5	0	19517.2	34864.7	0.795692	7.17942	3	2	5	391164	34864.7	356300	11.2195
			NFKB2	135410	259508	116865	191323	583764	332255	1585990	98193	1436240	1193720	638159	6571427	198473	25899.5	0	0	0	0	137449	5834.8	57204.8	104062	59244	588167	0.388686	3.21097	11	7	18	6571427	588167	5.98326e+06	11.1727
			CSRP1	38056.8	100913	56981.4	42441.2	126394	41996.2	119321	0	242855	104977	129942	1.00388e+06	0	19802.5	0	0	0	0	26156.5	0	0	0	43968.2	89927.2	0.262709	1.15452	10	3	13	1.00388e+06	89927.2	913950	11.1632
			CRMP1	0	10622.3	0	0	0	0	0	0	62257.6	137643	554685	765208	0	0	0	0	0	0	0	0	0	0	69149.4	69149.4	0.966072	7.7171	4	1	5	765208	69149.4	696058	11.066
			HPCA;HPCAL1;NCALD	0	47957.9	0	30810.8	37042.1	28181.6	59175.7	0	0	0	0	203168	0	0	0	0	0	0	18463.3	0	0	0	0	18463.3	0.594051	2.42516	5	1	6	203168	18463.3	184705	11.0039
			AIP	0	26819.2	0	51956.4	0	0	79979.5	0	126500	48454.8	82932.1	416642	0	0	0	0	0	0	0	0	0	15663.7	22841.2	38504.9	0.342365	1.88967	6	2	8	416642	38504.9	378137	10.8205
			CA12	0	0	0	0	0	0	81245.5	5967.85	280452	371767	409515	1.14895e+06	0	0	0	0	0	0	0	1378.58	0	35527.1	71761.4	108667	0.821241	5.85235	5	3	8	1.14895e+06	108667	1.04028e+06	10.5731
			CMTM6	40061.2	0	0	0	94289.1	0	239469	2.8301e+07	893845	2580630	3524170	3.56735e+07	0	0	0	0	29375.7	0	35241.7	14105.7	190352	812175	2293190	3.37444e+06	-0.00314657	-0.0376648	7	6	13	3.56735e+07	3.37444e+06	3.2299e+07	10.5717
			SH3GL1;SH3GL2	0	46741	0	58158.7	0	48485.1	56079.2	0	80636.2	0	0	290100	0	0	28249.7	0	0	0	0	0	0	0	0	28249.7	-0.277793	-1.02691	5	1	6	290100	28249.7	261850	10.2691
			GABPA	0	0	0	0	0	0	0	0	0	48956.8	73646.6	122603	0	0	0	0	0	0	0	0	0	0	12212.7	12212.7	0.815953	5.62946	2	1	3	122603	12212.7	110391	10.039
			RPS13	172146	2445410	3497160	2315710	556693	168878	341716	0	110615	110282	81878.6	9.80049e+06	35670.6	35986.7	215504	54598	61881.1	24519.1	65287.2	12510.3	115479	178523	191859	991818	0.220394	3.73651	10	11	21	9.80049e+06	991818	8.80867e+06	9.88134
			MYL9	576242	2640210	1293250	1601690	1035160	131314	133078	0	111997	129840	116958	7769739	26593.8	242606	99215.4	292223	92168.3	16668.8	27061.9	0	0	0	0	796537	0.902384	7.41628	10	7	17	7769739	796537	6.9732e+06	9.7544
			SDC1	541739	414361	79357.1	189915	63090.5	0	0	0	0	0	0	1.28846e+06	21250.9	53719.6	0	57272.8	0	0	0	0	0	0	0	132243	0.684808	5.79957	5	3	8	1.28846e+06	132243	1.15622e+06	9.74312
			MYL12A;MYL12B	2860860	11033500	3716800	7771130	4234260	702644	589581	1473075	210293	138905	177716	32908764	202986	823762	450357	958621	574225	90216.1	93470.8	11649.8	64943.9	87858.3	76557.4	3.43465e+06	0.928158	9.81259	11	11	22	32908764	3.43465e+06	2.94741e+07	9.58141
			TPM1	0	0	0	0	0	0	0	2656.44	34417.3	214349	259822	511245	0	0	0	0	0	0	0	0	0	0	53390.6	53390.6	0.742227	4.39553	4	1	5	511245	53390.6	457854	9.57556
			BLOC1S4	0	0	0	0	0	0	0	0	59569.3	235382	39935.2	334886	0	0	0	0	0	0	0	0	15894.5	0	19163.5	35058	0.127476	1.26895	3	2	5	334886	35058	299828	9.55236
			PRMT1	0	0	0	0	0	0	0	0	0	198780	100721	299501	0	0	0	0	0	0	0	0	0	0	31627.7	31627.7	0.378358	2.55608	2	1	3	299501	31627.7	267873	9.46958
			MYH9	6813040	27827000	19218600	37919200	25512500	3270760	1686940	1.50654e+06	230124	132136	97422.8	1.24214e+08	511104	2872030	1811210	4634470	2737810	293251	233062	50595.1	101622	124540	0	1.33697e+07	0.991584	8.68168	11	10	21	1.24214e+08	1.33697e+07	1.10845e+08	9.29073
			LPP	0	30922.8	0	26843.4	29029.7	0	50470.4	657.52	62806.4	41367.4	39785.5	281883	0	0	0	0	0	0	15812.7	0	0	14700.3	0	30513	0.448316	1.63635	8	2	10	281883	30513	251370	9.23813
			DMGDH	35398.1	0	0	0	105033	0	0	0	0	0	0	140431	0	0	0	0	15300.1	0	0	0	0	0	0	15300.1	0.944731	6.6335	2	1	3	140431	15300.1	125131	9.17844
			ARFGAP3	0	58446.2	17811.1	31589.6	38276.6	0	0	0	0	50981.5	65600.8	262706	0	11733.2	0	0	17114.4	0	0	0	0	0	0	28847.6	0.418861	1.83675	6	2	8	262706	28847.6	233858	9.10668
			FAM177A1	0	0	0	0	0	0	0	0	0	47556	111789	159345	0	0	0	0	0	0	0	0	0	17539	0	17539	0.310846	2.07407	2	1	3	159345	17539	141806	9.08518
			CALD1	75682.2	225856	99337.2	141807	37938.3	51586.6	227928	2466.95	95226.5	178708	276374	1.41291e+06	0	0	0	0	0	0	0	0	31246.5	80725	44777.9	156749	0.403369	1.32749	11	3	14	1.41291e+06	156749	1.25616e+06	9.01382
			HRAS	0	0	0	0	0	0	0	0	0	91903.4	172015	263918	0	0	0	0	0	0	0	0	0	0	29598.7	29598.7	0.87191	5.50107	2	1	3	263918	29598.7	234320	8.91655
			STXBP3	0	31226.8	0	43880.7	40981.7	0	73413.9	2878.22	335310	548546	317978	1.39422e+06	0	0	0	0	0	0	0	0	41938.8	45472.9	69583.2	156995	0.872194	6.41492	8	3	11	1.39422e+06	156995	1.23722e+06	8.88064
			PCYT1A;PCYT1B	0	0	19888	0	0	36282.2	105240	0	0	0	0	161410	0	0	0	0	0	0	18711.4	0	0	0	0	18711.4	0.930576	5.32419	3	1	4	161410	18711.4	142699	8.6263
			ZYX	39324.1	88137.7	35185.2	70684.6	64165.8	29230.2	95258.6	3271.78	237929	281670	510415	1.45527e+06	0	0	0	0	0	0	0	856.185	44824.4	38821.9	86854.4	171357	0.977295	5.15581	11	4	15	1.45527e+06	171357	1.28392e+06	8.49264
			SLC12A6	0	0	0	0	0	0	52302.1	1.71703e+06	262865	91437.3	36799.5	2.16044e+06	0	0	0	0	0	0	0	15581.1	188466	0	51685.7	255733	0.0961353	0.860915	5	3	8	2.16044e+06	255733	1.9047e+06	8.44803
			SRP14	0	84826.9	0	42138.5	0	0	0	0	35843.8	56412.3	47596.6	266818	0	0	0	0	0	0	0	0	0	0	31599.3	31599.3	0.254777	0.812501	5	1	6	266818	31599.3	235219	8.4438
			USP5	34189.9	71422.5	24537	44108.9	52787.7	20812.5	72221.7	0	313176	106567	552883	1.29271e+06	38268.2	0	10235.6	0	0	0	17136	4748.57	0	0	83266.5	153655	0.711458	4.61251	10	5	15	1.29271e+06	153655	1.13905e+06	8.41305
			MYH10	735873	1447450	1513260	2373150	1767410	763286	163040	0	0	0	0	8763469	67808	127614	144284	339994	231735	110020	58645.2	0	0	0	0	1.0801e+06	0.961599	7.48989	7	7	14	8763469	1.0801e+06	7.68337e+06	8.11357
			SLC22A23	0	0	0	0	0	0	0	0	63920.6	102747	174233	340901	0	0	0	0	0	0	0	0	0	0	42019.8	42019.8	0.809592	3.74981	3	1	4	340901	42019.8	298881	8.11286
			PRRT3	0	0	0	117730	26918.1	0	82101.3	0	0	0	57828.8	284578	0	0	0	0	0	0	0	0	0	0	35618	35618	0.254777	0.986969	4	1	5	284578	35618	248960	7.98973
			MYL6	3385600	12438600	7223820	15181000	6622950	1079020	774329	3235.85	1138880	2158000	2000970	5.20064e+07	189650	937081	725704	1614090	628068	102308	119585	22767.9	347812	795219	1042730	6.52501e+06	0.787249	8.11041	11	11	22	5.20064e+07	6.52501e+06	4.54814e+07	7.97031
			C9	167341	166679	0	0	0	0	0	0	0	0	0	334020	23098.8	19213.3	0	0	0	0	0	0	0	0	0	42312.1	0.995105	7.8154	2	2	4	334020	42312.1	291708	7.8942
			ASNS	94219.9	14488.2	0	36539.5	44107.5	18102.1	0	0	94375	65986.7	121148	488967	31415.6	30712.7	0	0	0	0	0	0	0	0	0	62128.3	0.117744	0.407298	8	2	10	488967	62128.3	426839	7.87028
			CD276	0	0	40293	92273.1	144726	109117	322241	0	520447	1467100	1056300	3.7525e+06	0	0	0	0	12071.7	0	32254.8	0	41634.9	203573	191368	480902	0.975682	6.18024	8	5	13	3.7525e+06	480902	3.27159e+06	7.80303
			RPS4X	265056	5024700	2908020	2793920	460522	135197	362076	18497.2	206857	105491	118323	1.23987e+07	94708	140403	194064	139836	108282	30933.5	110236	15656.6	209844	203169	362813	1.60995e+06	0.0453755	0.790839	11	11	22	1.23987e+07	1.60995e+06	1.07887e+07	7.70129
			RFTN1	0	0	0	0	20823.7	0	39662.8	0	119185	95451.2	212993	488116	0	0	0	0	0	0	0	0	0	0	63818.9	63818.9	0.798685	2.90636	5	1	6	488116	63818.9	424297	7.64845
			ANKRD44	0	15193.4	0	38223.4	88119.6	0	60858.3	0	0	63429.3	93447.2	359271	0	0	0	0	0	0	32558	0	0	15011.5	0	47569.5	0.352649	1.27812	6	2	8	359271	47569.5	311702	7.55255
			RASA1	0	0	0	0	0	0	0	0	99075	0	129296	228371	0	0	0	0	0	0	0	0	0	0	30256.8	30256.8	0.77111	3.94584	2	1	3	228371	30256.8	198114	7.54776
			CORO1C	0	52066.2	0	35419.6	43705.2	0	100048	0	107485	173262	240118	752104	0	0	0	0	0	0	0	0	20541.7	37961.3	41594.5	100098	0.912656	4.44729	7	3	10	752104	100098	652006	7.51371
			DSC2	0	0	0	0	12666.1	0	30566.9	0	27797.7	35990.4	57454.1	164475	0	0	0	0	0	0	0	0	0	22415	0	22415	0.348682	1.03243	5	1	6	164475	22415	142060	7.33773
			DCBLD1	0	32560.3	0	0	37421.1	0	87458.8	0	108575	129597	126334	521946	0	0	0	0	0	0	0	0	36271.7	0	34948	71219.7	0.631475	2.39607	6	2	8	521946	71219.7	450726	7.32868
			ITGB2	0	0	0	0	0	0	0	0	72585.7	89155.8	97289	259030	0	0	0	0	0	0	0	0	0	0	35669.5	35669.5	0.600584	2.27407	3	1	4	259030	35669.5	223361	7.26196
			CD81	0	0	0	0	0	0	0	0	192786	150186	117607	460579	0	0	0	0	0	0	0	0	44554.8	0	20115.1	64669.9	0.789759	4.10413	3	2	5	460579	64669.9	395909	7.122
			RPS6	182642	3770220	2195700	2028820	300159	175513	285260	18743.8	191092	213355	69131.8	9.43064e+06	79157.9	87988.1	161098	82290	76412.8	38987.9	102498	37239.6	212669	304770	154416	1.33753e+06	-0.103523	-1.58916	11	11	22	9.43064e+06	1.33753e+06	8.09311e+06	7.0508
			DPYSL3	204999	314059	166330	179258	213437	130127	320974	29896.8	980736	1745610	7044600	1.133e+07	0	0	33677.9	0	0	0	37739.7	10532	110310	151145	1265620	1.60902e+06	0.992067	5.44723	11	6	17	1.133e+07	1.60902e+06	9.721e+06	7.04155
			XPOT	0	0	0	67012.8	28961.6	0	0	0	0	72735.8	86396.7	255107	0	0	0	0	0	0	0	0	0	0	36379.4	36379.4	0.60095	1.91113	4	1	5	255107	36379.4	218728	7.0124
			FAP	0	0	0	0	0	19824.2	212928	21093.5	590767	379671	175011	1.39929e+06	0	0	0	0	0	0	0	1771.22	109725	70585	19166.7	201248	0.94687	5.06273	6	4	10	1.39929e+06	201248	1.19805e+06	6.95309
			DUT	44139.6	64958.1	37210.9	52798.5	0	38095.5	137571	0	127272	171203	88733.7	761982	0	0	0	0	0	0	0	0	39406.4	33849.9	36381.7	109638	0.672785	2.19969	9	3	12	761982	109638	652344	6.94998
			TSPAN18	0	0	0	0	0	0	60584.7	0	144997	167733	0	373315	0	0	0	0	0	0	0	0	0	0	54122.6	54122.6	-0.177617	-0.689758	3	1	4	373315	54122.6	319192	6.89758
			IL18R1	0	0	0	0	0	0	0	0	166331	155984	214444	536759	0	0	0	0	0	0	0	0	29188.4	12310.9	36653.1	78152.4	0.95417	6.03987	3	3	6	536759	78152.4	458607	6.86811
			TPST1	0	0	0	0	0	0	0	0	24708.9	67281.6	22994.6	114985	0	0	0	0	0	0	0	0	0	0	16881.7	16881.7	0.196868	0.81719	3	1	4	114985	16881.7	98103.4	6.81123
			ACTN1	0	0	0	0	0	0	0	0	98057.4	81853.2	74171.5	254082	0	0	0	0	0	0	0	0	0	8044.17	29418.5	37462.7	0.552083	2.461	3	2	5	254082	37462.7	216619	6.78227
			TAGLN	0	0	0	0	0	0	13574.9	0	25498.6	34160.8	24999.9	98234.2	0	0	0	0	0	0	0	0	14519.2	0	0	14519.2	0.415489	1.25524	4	1	5	98234.2	14519.2	83715	6.76581
			NEFL	0	0	0	0	498952	0	0	0	0	0	0	498952	0	0	0	0	0	0	0	0	0	0	73836.6	73836.6	-0.1	-0.675752	1	1	2	498952	73836.6	425115	6.75752
			EIF4B	0	0	0	0	0	0	0	0	0	27539.4	35839.2	63378.6	0	0	0	0	0	0	0	0	0	0	9394.77	9394.77	0.77016	3.52167	2	1	3	63378.6	9394.77	53983.8	6.74616
			ITIH2	0	0	0	0	0	0	0	0	82008.8	143363	333167	558539	0	0	0	0	0	0	0	0	13200.1	0	70204.1	83404.2	0.912936	4.52687	3	2	5	558539	83404.2	475135	6.69677
			RPS11	34182.1	1022390	803328	623117	166194	51378.1	108884	0	64113.7	44389.9	46776.4	2.96475e+06	48198.3	32102.6	68619.3	0	51468.7	14484	34764.9	12317.3	45609.7	52133.6	89608.7	449307	-0.0948124	-1.3309	10	10	20	2.96475e+06	449307	2.51545e+06	6.5985
			ANLN	0	24908.3	0	0	0	0	0	0	0	0	23812.1	48720.4	0	0	0	0	0	0	0	0	0	0	7499.15	7499.15	0.652171	2.84316	2	1	3	48720.4	7499.15	41221.2	6.49679
			TAPBPL	0	0	0	0	0	0	0	0	16494.7	41989.1	34679.7	93163.5	0	0	0	0	0	0	0	0	0	14370.6	0	14370.6	0.710427	2.56577	3	1	4	93163.5	14370.6	78792.9	6.48292
			PCDHB14	0	0	0	0	0	0	52368.6	0	127942	0	0	180311	0	0	0	0	0	0	28045.1	0	0	0	0	28045.1	0.29686	1.4111	2	1	3	180311	28045.1	152266	6.42931
			HIRIP3	0	0	0	0	0	0	52790.6	0	150585	108937	241993	554306	0	0	0	0	0	0	0	0	0	0	86277.3	86277.3	0.770857	2.44284	4	1	5	554306	86277.3	468028	6.4247
			BDH2	18470.1	49873	28502.2	75769.3	43939.1	24745.5	52006.8	0	139352	103185	149469	685312	0	0	0	0	29726.1	0	0	0	0	0	77538.4	107264	0.520669	1.06208	10	2	12	685312	107264	578048	6.38899
			SVIP	0	0	0	0	0	0	0	0	90806.3	173864	165202	429872	0	0	0	0	0	0	0	0	0	0	67612.1	67612.1	0.597775	2.05193	3	1	4	429872	67612.1	362260	6.35792
			GFPT2	0	0	0	0	0	0	0	0	0	47995.1	46673.8	94668.9	0	0	0	0	0	0	0	0	0	0	15133.7	15133.7	0.659299	2.76696	2	1	3	94668.9	15133.7	79535.2	6.2555
			HGH1	0	32739.3	0	17471.7	28467.2	0	0	0	0	59787.1	59990.3	198456	0	0	0	0	0	0	0	0	0	0	31818.2	31818.2	0.578678	1.45023	5	1	6	198456	31818.2	166637	6.23717
			PTGS2	63864.9	85071	40060.2	121289	118395	57305.8	270559	12960.3	889443	3273010	3661280	8.59324e+06	0	0	0	0	0	0	0	0	119141	694301	580573	1394015	0.984781	5.20071	11	3	14	8.59324e+06	1394015	7.19922e+06	6.16438
			RECK	0	0	0	0	0	0	0	0	0	268314	226710	495024	0	0	0	0	0	0	0	0	0	0	80989	80989	0.599332	2.46797	2	1	3	495024	80989	414035	6.11224
			CORO1B	34104.4	74694.9	0	63189.7	73413.7	31408.7	70545.2	0	99832.9	245989	480096	1.17327e+06	0	18927.9	0	14985.8	0	0	0	0	33023.4	0	125787	192724	0.860567	3.22195	9	4	13	1.17327e+06	192724	980550	6.08785
			TPM4	0	0	0	29290	0	0	0	26698.9	128720	467618	1868550	2.52088e+06	0	0	0	0	0	0	0	8897.8	27594	55481.2	323848	415821	0.996385	5.79695	5	4	9	2.52088e+06	415821	2.10506e+06	6.06241
			RPS8	200563	3423510	2265530	1842560	495778	147312	304397	27557	134462	105669	95575.6	9.04291e+06	232967	105631	109406	109597	112684	39150	136212	36030	172342	223306	221338	1498663	-0.253418	-4.21661	11	11	22	9.04291e+06	1498663	7.54425e+06	6.03399
			PLBD1	26871	35949.1	34636.9	145886	0	0	680149	3702.95	54377.8	2855140	0	3.83671e+06	59408.8	83609.4	31564.8	31650	0	0	157568	32207.6	105773	87536	48697.8	638015	0.371047	6.67043	8	9	17	3.83671e+06	638015	3.1987e+06	6.01351
			PTGES	147258	281367	225023	466095	659174	391660	1252870	27450.4	3455150	4711410	7199180	1.88166e+07	24972.7	50201.5	61432.6	131965	159837	62944.1	185128	60171.9	538445	746332	1110910	3.13234e+06	0.997745	6.61514	11	11	22	1.88166e+07	3.13234e+06	1.56843e+07	6.00721
			CA9	0	125223	0	103161	119588	40776.8	352962	6376.45	693121	591042	531809	2.56406e+06	0	0	0	0	0	0	17975.1	0	143908	115288	153543	430714	0.929592	3.78921	9	4	13	2.56406e+06	430714	2.13335e+06	5.95304
			MAP3K4	0	0	0	0	29073.4	0	57518.7	0	0	0	0	86592.1	0	0	0	0	0	0	14564.9	0	0	0	0	14564.9	0.883682	3.74952	2	1	3	86592.1	14564.9	72027.2	5.94526
			TSC22D4	0	0	0	0	0	0	0	0	0	0	65364.2	65364.2	0	0	0	0	0	0	0	0	0	0	11003.2	11003.2	1	5.94047	1	1	2	65364.2	11003.2	54361	5.94047
			SH3GL1	0	0	0	0	0	0	0	0	0	58890.3	20085.6	78975.9	0	0	0	0	0	0	0	0	0	13318.5	0	13318.5	0.943463	4.27088	2	1	3	78975.9	13318.5	65657.4	5.92979
			RRAS	0	0	0	0	0	0	59199.7	0	256508	309796	412498	1.038e+06	0	0	0	0	0	0	0	0	0	69098.3	107806	176904	0.866968	3.62927	4	2	6	1.038e+06	176904	861097	5.86759
			KRT86	37059.1	75033.8	0	0	10535000	0	0	0	0	0	0	1.06471e+07	113567	1584810	0	0	123470	0	0	0	0	0	0	1821847	-0.0226174	-0.151704	3	3	6	1.06471e+07	1821847	8.82525e+06	5.84412
			AKR1C2	0	0	0	0	0	0	284380	117834	9265540	6469690	3681680	19819124	0	0	0	0	0	0	33694.5	17605.9	1525140	1160210	667667	3.40432e+06	0.998695	5.86263	5	5	10	19819124	3.40432e+06	1.64148e+07	5.82176
			NRP1	0	0	0	0	0	0	96627.1	0	246062	59343.2	87317.8	489350	0	0	0	0	0	0	0	0	0	54747.7	29826.4	84574.1	0.150973	0.645998	4	2	6	489350	84574.1	404776	5.78605
	CI-AF		ACAD9	471004	1111800	2742670	2650730	2483300	3119980	7056800	2.27659e+06	4902110	1824330	733939	2.93733e+07	179932	350908	402505	1531840	4109520	1284950	4643650	1.35389e+06	6440840	3628930	1152310	2.50793e+07	0.699281	0.639964	11	11	22	2.93733e+07	2.50793e+07	4293985	1.17122
			LGALS8	0	24223.7	0	18452.6	44252.9	0	93198.4	2061.05	311755	735400	382554	1.6119e+06	0	0	0	0	16079.4	0	0	0	26033.2	77473.8	164691	284277	0.712678	3.26215	8	4	12	1.6119e+06	284277	1.32762e+06	5.67016
			SFT2D3	0	0	0	0	0	0	0	0	36302.6	28218	34094.3	98614.9	0	0	0	0	0	0	0	0	17465.6	0	0	17465.6	0.586183	1.72175	3	1	4	98614.9	17465.6	81149.3	5.64624
			CLMP	0	0	0	0	0	0	88533	0	199743	366627	471819	1126722	0	0	0	0	0	0	0	0	22085.1	49780.6	127807	199673	0.928172	3.98773	4	3	7	1126722	199673	927049	5.64284
			C3	29179.4	59343	27389.6	31228.5	50875.9	33794.9	91737.9	5511.8	267195	659964	792026	2048246	0	23026.3	0	0	15956.7	13706.5	22235.5	2133.24	81397.9	73773.6	130927	363157	0.92626	5.9493	11	8	19	2048246	363157	1.68509e+06	5.64012
			CLTA	3897100	186503	0	0	0	0	0	0	0	0	0	4083603	655007	68566	0	0	0	0	0	2969.45	0	0	0	726542	0.998388	5.95115	2	3	5	4083603	726542	3.35706e+06	5.6206
			PPP1R13L	0	49749.5	0	0	0	0	0	0	72515.2	193817	386585	702667	0	0	0	0	0	0	0	0	0	43850.3	83487.4	127338	0.978886	4.39953	4	2	6	702667	127338	575329	5.51814
			PCYT1A	21769.1	0	0	0	0	0	0	0	311402	544298	546034	1.4235e+06	0	0	0	0	0	0	0	0	59211	84931.8	116375	260518	0.986036	5.22303	4	3	7	1.4235e+06	260518	1.16299e+06	5.46413
			CTDSP1	15499.7	30824	0	8939.25	0	0	0	0	116026	162231	268142	601662	0	0	0	0	0	0	0	0	0	42473.2	67805.7	110279	0.924775	3.59519	6	2	8	601662	110279	491383	5.45582
			SUCO	110806	0	0	0	0	0	0	0	0	0	0	110806	20369.3	0	0	0	0	0	0	0	0	0	0	20369.3	1	5.43985	1	1	2	110806	20369.3	90436.7	5.43985
			RPS23	89215.9	1231790	849702	621783	281257	65951.1	156338	8248	60521.5	68335.5	56022.8	3.48916e+06	58156.3	46492.3	28920.7	46702.3	45424.1	15708.8	78526.9	17944.4	68375.1	98116.8	138568	642936	-0.290912	-3.23879	11	11	22	3.48916e+06	642936	2.84623e+06	5.42693
			CRELD1	0	0	0	0	0	0	67176.9	0	498361	1476910	150593	2.19304e+06	0	0	0	0	0	0	45141.1	0	100285	156444	103466	405336	0.856295	6.76698	4	4	8	2.19304e+06	405336	1.7877e+06	5.41043
			MRPL16	293298	1151370	0	0	0	0	0	0	26279.4	26406	76436.5	1.57379e+06	79543.1	132221	0	0	0	0	0	0	0	32433.8	49495.3	293693	0.906414	7.09743	5	4	9	1.57379e+06	293693	1.2801e+06	5.35862
			GNAI1	0	119015	43645.8	89067.5	118722	71688.5	332170	7025.5	1404840	2345410	3203370	7.73495e+06	0	0	0	0	27570.1	0	43131.3	16336.9	224766	521070	613843	1.44672e+06	0.992546	4.89716	10	6	16	7.73495e+06	1.44672e+06	6288237	5.34656
			DNAAF1	0	56991.4	128780	0	0	0	0	0	0	0	0	185771	0	0	34845.1	0	0	0	0	0	0	0	0	34845.1	0.908242	3.53223	2	1	3	185771	34845.1	150926	5.33135
			MRPL46	1909340	5052250	0	33978.7	0	0	0	0	0	54164	48682.1	7.09841e+06	375254	858215	0	0	0	0	0	0	0	49181	54050.7	1.3367e+06	0.996697	5.82448	5	4	9	7.09841e+06	1.3367e+06	5.76171e+06	5.3104
			PPP1R16A	0	0	0	0	0	0	0	0	75764.5	0	67559.2	143324	0	0	0	0	0	0	0	0	0	0	26994.4	26994.4	0.622636	2.22204	2	1	3	143324	26994.4	116329	5.30939
			CD109	0	0	0	30513.9	51305.9	39888.1	107678	0	622337	3377190	2243460	6.47237e+06	0	0	0	0	0	0	51381.2	15068.2	226453	553149	376156	1.22221e+06	0.979709	5.84802	7	5	12	6.47237e+06	1.22221e+06	5.25017e+06	5.29564
			COL1A1	142802	176509	46027	124706	147501	66571.3	199789	14082.1	509674	797488	1451310	3.67646e+06	19258.3	0	0	63155	0	0	0	1354.9	70532.8	97312.5	449459	701072	0.935067	3.07822	11	6	17	3.67646e+06	701072	2.97539e+06	5.24405
			SUGT1	0	50924.2	0	41076.5	40380.9	0	0	0	54384.4	53451.4	77803.7	318021	0	0	0	0	0	0	0	0	0	30628.8	30483.1	61111.9	0.619066	1.46747	6	2	8	318021	61111.9	256909	5.20391
			MRPL40	402949	2803970	0	0	0	0	0	0	0	0	0	3206919	99910	490576	0	0	0	0	0	0	0	0	29477.9	619964	0.996729	5.70278	2	3	5	3206919	619964	2.58696e+06	5.17275
			MRPL48	330293	1603110	0	0	0	0	0	0	0	0	0	1933403	66043.3	307973	0	0	0	0	0	0	0	0	0	374016	0.999965	5.20036	2	2	4	1933403	374016	1.55939e+06	5.1693
			IGSF1	0	0	0	0	0	0	0	0	104783	99919.2	47095.3	251798	0	0	0	0	0	0	0	0	0	39363.5	9785.07	49148.6	0.656013	2.29298	3	2	5	251798	49148.6	202649	5.12319
			GNG5	0	0	0	0	0	0	0	46514.1	130676	161164	217196	555550	0	0	0	0	0	0	0	0	0	41913.2	66935.1	108848	0.866977	3.0612	4	2	6	555550	108848	446702	5.10389
			IL1RAP	0	37592.1	0	0	63308.7	59252.5	200899	0	866579	367200	298492	1.89332e+06	0	0	0	0	0	0	30286.3	0	149362	65572.6	127276	372497	0.905552	4.2902	7	4	11	1.89332e+06	372497	1.52083e+06	5.08279
			MRPL55	634278	2219390	0	0	0	0	0	0	0	0	0	2853668	186081	375600	0	0	0	0	0	0	0	0	0	561681	0.981303	5.48164	2	2	4	2853668	561681	2291987	5.08058
			AURKAIP1	0	128987	0	0	0	0	0	0	0	0	0	128987	0	25414.9	0	0	0	0	0	0	0	0	0	25414.9	1	5.07525	1	1	2	128987	25414.9	103572	5.07525
			GNAI2	33122.5	366910	131857	300434	994699	831020	1014670	1378.86	4995140	5837320	5488970	1.99955e+07	0	55129.4	0	0	244424	138294	132611	39699.1	610347	1137190	1583890	3.94158e+06	0.928265	4.0965	11	8	19	1.99955e+07	3.94158e+06	1.60539e+07	5.07297
			P4HA3	0	0	0	0	0	0	0	0	0	89271.2	134822	224093	0	0	0	0	0	0	0	0	0	0	44327.7	44327.7	0.8171	2.8401	2	1	3	224093	44327.7	179766	5.05538
			USP15	0	48365	0	56966.6	0	31639.6	0	0	0	0	0	136971	0	27293.1	0	0	0	0	0	0	0	0	0	27293.1	0.539193	1.44741	3	1	4	136971	27293.1	109678	5.01853
			KDM3B	0	0	0	0	0	0	0	0	0	64669.2	172655	237324	0	0	0	0	0	0	0	0	0	0	47316.1	47316.1	0.932541	3.51229	2	1	3	237324	47316.1	190008	5.01572
			RCN1	24242.7	33662.3	0	0	0	0	0	0	0	69116.8	152819	279841	0	0	0	0	0	0	0	0	0	13037.8	43498.9	56536.7	0.962855	3.44911	4	2	6	279841	56536.7	223304	4.94972
			RELB	0	0	0	0	54939.8	0	242498	5293.15	124061	11017.7	0	437810	0	0	0	0	0	0	0	0	0	38011.7	50541.3	88553	-0.221279	-0.945001	5	2	7	437810	88553	349257	4.94404
			TMEM147	0	0	0	0	65159.8	0	225375	2865400	0	0	0	3.15593e+06	0	0	0	0	167670	0	477889	0	0	0	0	645559	-0.052492	-0.304583	3	2	5	3.15593e+06	645559	2.51038e+06	4.88869
			MYO6	0	0	0	0	0	0	0	0	15344.8	125537	977624	1.11851e+06	0	0	0	0	0	0	0	0	0	23356.3	206056	229412	0.999786	4.73705	3	2	5	1.11851e+06	229412	889094	4.87553
			PTPN9	0	0	0	0	0	0	0	4923	0	34227.2	0	39150.2	0	0	0	0	0	0	0	8038.25	0	0	0	8038.25	0.0440111	0.186643	2	1	3	39150.2	8038.25	31111.9	4.87049
			UNC13D	0	0	0	0	18052.8	0	55560.3	0	84466.6	194032	406165	758277	0	0	0	0	0	0	0	0	29896.8	46054.3	79933.4	155884	0.975236	4.61172	5	3	8	758277	155884	602392	4.86435
			EFL1	0	49263.3	0	0	0	0	0	0	57366.5	77686.6	90388.5	274705	0	0	0	0	0	0	0	0	0	34226.9	22637.8	56864.7	0.770942	2.36339	4	2	6	274705	56864.7	217840	4.83085
			ELFN2	0	0	0	17965.4	38876.3	0	44275.8	0	84331.5	0	0	185449	0	0	0	0	0	0	0	0	38398.3	0	0	38398.3	0.802305	1.93289	4	1	5	185449	38398.3	147051	4.82961
			THUMPD3	0	0	0	25011.8	33546	0	58430.2	0	20509.2	92209	117180	346886	0	0	0	0	0	0	38290.6	0	16477.8	0	17394.9	72163.3	0.454599	1.49211	6	3	9	346886	72163.3	274723	4.80696
			NIBAN1	0	0	0	0	0	0	43405.3	0	107279	170531	127340	448555	0	0	0	0	0	0	0	0	16569.6	28227.5	49530.1	94327.2	0.864213	3.33319	4	3	7	448555	94327.2	354228	4.75531
			ARAP1	13412.1	62627.3	0	25999.9	34500.2	18026.1	60895.8	0	222963	674423	1289950	2.4028e+06	0	17187.8	0	0	0	0	0	0	68152.4	96824.2	324447	506611	0.97613	4.04609	9	4	13	2.4028e+06	506611	1896186	4.74288
			FHL2	130960	64264.7	0	27887.4	43065.6	27409.6	71433.3	0	69569.8	54362	18661	507613	0	23451.7	0	16426.6	0	0	20710.3	0	12791.4	20614.7	13312.9	107308	0.200772	0.77677	9	6	15	507613	107308	400306	4.73045
			CNN2	70846.1	119977	57806.4	114514	188148	68511.9	84794.8	0	115511	138067	157274	1.11545e+06	19399.5	0	0	18278.1	49760.1	0	23664.1	0	19519.2	35453.8	71863.2	237938	0.755955	1.69571	10	7	17	1.11545e+06	237938	877512	4.68799
			ARPC1A	0	0	0	81970.7	123926	54282.9	270908	9988.6	3702260	17425100	3774080	2.54425e+07	0	0	0	25748.8	95828.2	19372.8	104706	38609	819488	2446600	1901530	5.45188e+06	0.884855	5.30387	8	8	16	2.54425e+07	5.45188e+06	1.99906e+07	4.66674
			RAB12	0	0	0	0	0	0	0	0	264675	91743.5	189835	546254	0	0	0	0	0	0	0	0	12338.1	35644.6	69486.3	117469	0.6649	2.7805	3	3	6	546254	117469	428784	4.65019
			SPATA20	0	0	0	0	0	0	0	0	59265	38827.8	58015.3	156108	0	0	0	0	0	0	0	0	0	0	33631.5	33631.5	0.58513	1.43336	3	1	4	156108	33631.5	122477	4.64172
			DYNLT1	199060	190611	84321.7	70644.4	33996.3	0	0	0	220015	192290	119064	1.11e+06	32207.2	42874.6	30026.7	0	0	0	0	0	66124.1	68084.2	0	239317	0.854353	2.71909	8	5	13	1.11e+06	239317	870686	4.63821
			SNX1	16784.9	36843.4	0	39179.2	50929.4	0	76988.1	0	110604	236045	507926	1075300	0	0	0	0	0	0	28579	0	26337.7	56851.2	120226	231994	0.986982	3.97933	8	4	12	1075300	231994	843306	4.63504
			ACTA2	0	0	0	0	0	0	888504	0	0	0	0	888504	0	0	0	0	0	0	192086	0	0	0	0	192086	1	4.62555	1	1	2	888504	192086	696418	4.62555
			ARHGAP5	0	0	0	0	0	0	0	0	0	88513	164301	252814	0	0	0	0	0	0	0	0	0	0	54672.3	54672.3	0.870067	2.8433	2	1	3	252814	54672.3	198142	4.62417
			NPR3	82091.2	224403	66226.1	198664	276155	168754	815239	37151.8	2248880	1468850	1101540	6.68795e+06	0	17978.8	0	0	66174.8	8820.65	134618	17129.8	476064	352076	374456	1447318	0.963954	3.87682	11	8	19	6.68795e+06	1447318	5.24064e+06	4.62093
			STAT2	0	0	0	0	0	0	0	0	0	0	123966	123966	0	0	0	0	0	0	0	0	0	0	26847	26847	1	4.6175	1	1	2	123966	26847	97119	4.6175
			CLTB	1284660	42080.3	0	0	0	0	0	0	0	0	0	1.32674e+06	200109	0	87646.1	0	0	0	0	0	0	0	0	287755	0.907958	5.53176	2	2	4	1.32674e+06	287755	1.03899e+06	4.61066
			GMDS	0	34301	0	0	24077.4	0	42757.4	0	0	57747.3	87953.9	246837	0	0	0	0	0	0	0	0	0	17369.4	36290.5	53659.9	0.850362	2.2041	5	2	7	246837	53659.9	193177	4.60003
			TSPAN8	0	0	0	0	0	0	0	0	91857.4	69493.6	122883	284234	0	0	0	0	0	0	0	0	0	0	61908.7	61908.7	0.701967	1.72428	3	1	4	284234	61908.7	222325	4.59118
			ICAM1	0	35517.3	0	0	33976.3	0	56067.5	0	457288	724077	1195430	2.50236e+06	0	0	0	0	0	0	0	0	60015.7	164292	322055	546363	0.983491	3.79851	6	3	9	2.50236e+06	546363	1.95599e+06	4.58003
			CPNE1	23959.1	61415.8	20618.3	67169.4	66037.7	44798.6	132661	0	193734	227850	340445	1.17869e+06	0	13603.2	22921.7	0	18830.2	9521.06	0	6602.55	70162.2	50661.8	65095	257398	0.815101	3.28764	10	8	18	1.17869e+06	257398	921291	4.57925
			TNFAIP2	0	51639.6	0	29002.5	32638.4	0	62263.8	0	100679	116503	169345	562071	0	0	0	0	0	0	16869.3	0	26387.3	46723.8	32816.2	122797	0.878375	2.93831	7	4	11	562071	122797	439275	4.57725
			CBS	0	0	0	0	0	0	58490.6	0	126135	108763	272044	565433	0	0	0	0	0	0	0	0	0	41792.7	82291.3	124084	0.883065	2.8873	4	2	6	565433	124084	441349	4.55685
			EIF2AK2	21518.2	28408.7	0	0	51918.8	0	51091.2	0	65166.8	78323.3	47663.8	344091	0	0	0	0	0	0	0	0	52786.9	0	22822.3	75609.2	0.445181	0.775798	7	2	9	344091	75609.2	268482	4.55091
			GNG12	0	56102	0	171107	89995	62950.7	235964	2524.02	629210	1196380	1615630	4.05986e+06	0	0	0	0	0	0	25271.5	14607	186063	335292	338608	899842	0.975434	3.91221	9	5	14	4.05986e+06	899842	3.16002e+06	4.51175
			RAB3A;RAB3D	0	0	0	0	0	0	0	0	63103.4	125379	0	188482	0	0	0	0	0	0	0	0	0	41836.7	0	41836.7	0.884552	2.84603	2	1	3	188482	41836.7	146646	4.50519
			C10orf90	0	0	0	0	175195	0	0	0	0	0	0	175195	0	0	0	0	39053.3	0	0	0	0	0	0	39053.3	1	4.48605	1	1	2	175195	39053.3	136142	4.48605
			STIP1	0	0	0	72684.5	68391.5	0	126368	0	103106	326761	263087	960398	0	0	0	0	23931.6	0	0	0	0	76540.5	113705	214177	0.856333	2.49258	6	3	9	960398	214177	746221	4.48413
			TENM3	37973.8	83035.7	38748.9	100703	260750	432757	257517	0	44183.2	0	0	1.25567e+06	0	20478.2	0	0	92641.5	66920.2	48774.3	0	52612.5	0	0	281427	0.785667	3.28837	8	5	13	1.25567e+06	281427	974242	4.4618
			DCTN3	0	0	0	0	0	0	60443	0	0	133611	183016	377070	0	0	0	0	0	0	0	0	0	0	84580.7	84580.7	0.760511	1.93437	3	1	4	377070	84580.7	292489	4.45811
			LDB2	0	106099	0	0	0	0	0	0	0	0	0	106099	0	23830.1	0	0	0	0	0	0	0	0	0	23830.1	1	4.45231	1	1	2	106099	23830.1	82268.9	4.45231
			CTTN	84132	195187	164922	179420	111910	76431.3	167792	54659	522697	725777	415013	2.69794e+06	26490	21584.2	0	0	35212.5	0	35821.4	12810.9	141443	142113	191818	607293	0.841867	2.6377	11	8	19	2.69794e+06	607293	2.09065e+06	4.44257
			GOLT1B	0	0	0	0	0	0	37885.3	0	24732.3	0	0	62617.6	0	0	0	0	0	0	0	0	0	0	14120.6	14120.6	-0.145207	-0.443449	2	1	3	62617.6	14120.6	48497	4.43449
			WDHD1	0	0	13126.8	128593	549378	430654	950341	40887.3	232438	0	0	2.34542e+06	0	0	0	0	107274	56150.3	112955	0	253050	0	0	529429	0.541204	2.06745	7	4	11	2.34542e+06	529429	1.81599e+06	4.43009
			DDX60	0	0	0	0	0	0	0	0	0	0	42225.4	42225.4	0	0	0	0	0	0	0	0	0	0	9571.35	9571.35	1	4.41165	1	1	2	42225.4	9571.35	32654.1	4.41165
			CELF1	121741	0	0	0	0	0	0	0	0	0	0	121741	27725.5	0	0	0	0	0	0	0	0	0	0	27725.5	1	4.39094	1	1	2	121741	27725.5	94015.5	4.39094
			RBM12	0	0	0	0	0	0	0	0	0	0	61676.5	61676.5	0	0	0	0	0	0	0	0	0	0	14047.8	14047.8	1	4.39047	1	1	2	61676.5	14047.8	47628.7	4.39047
			PACS1	0	19604.9	0	0	0	0	0	0	31305.4	58976.8	102762	212649	0	0	0	0	0	0	0	0	0	17986.5	30516.9	48503.4	0.950622	3.13098	4	2	6	212649	48503.4	164146	4.38421
			PCDHB13	0	0	0	0	0	0	0	0	0	66109.4	0	66109.4	0	0	0	0	0	0	0	0	0	15120.6	0	15120.6	1	4.37214	1	1	2	66109.4	15120.6	50988.8	4.37214
			USP11;USP15;USP4	35548.7	0	46986.3	0	46074.3	0	79708.7	0	0	0	0	208318	19505.7	0	0	0	0	0	28247.2	0	0	0	0	47752.9	0.73201	2.10139	4	2	6	208318	47752.9	160565	4.36242
			GPR176	0	0	0	0	0	0	0	0	0	41303.6	85085	126389	0	0	0	0	0	0	0	0	0	0	29109.5	29109.5	0.891682	2.78104	2	1	3	126389	29109.5	97279.1	4.34183
			CD2AP	0	84086.5	0	79985.7	76974.4	129494	526784	22820.3	868193	1013130	510506	3.31197e+06	0	0	0	0	0	0	40443.6	16447.6	203718	241783	264079	766471	0.867537	2.94037	9	5	14	3.31197e+06	766471	2.5455e+06	4.32107
			MGRN1;RNF157	0	0	0	64507.1	0	0	0	0	0	0	0	64507.1	0	0	0	14953.5	0	0	0	0	0	0	0	14953.5	1	4.31385	1	1	2	64507.1	14953.5	49553.6	4.31385
			NECTIN2	16231.1	74120.4	26602.6	58815.2	70154.8	76125.5	178292	19207.4	575947	621327	755197	2472020	0	0	0	0	0	0	34334.8	6053.8	104457	136232	291970	573048	0.933671	2.82017	11	5	16	2472020	573048	1.89897e+06	4.31381
			TACSTD2	0	0	0	0	46126.7	28601.4	64798.3	2121.44	277300	2826620	1195840	4.44141e+06	0	0	0	0	11750.5	0	16639.5	0	53760.9	426503	522766	1.03142e+06	0.856657	3.95482	7	5	12	4.44141e+06	1.03142e+06	3.40999e+06	4.30611
			TPM2;TPM4	35496.4	48625.6	0	0	111770	60064.8	91654.9	0	0	0	0	347612	41891.3	0	0	0	31248.5	7600.58	0	0	0	0	0	80740.4	0.470135	1.31332	5	3	8	347612	80740.4	266871	4.3053
			RPLP1	0	226699	0	50293.7	128027	0	0	0	0	0	0	405020	94079.3	0	0	0	0	0	0	0	0	0	0	94079.3	-0.164068	-0.430509	3	1	4	405020	94079.3	310940	4.30509
			TBCD	0	82789.7	0	14606.6	21715.5	0	45580.3	0	106871	54924.5	93400.3	419888	0	0	0	0	0	0	0	0	39210.7	26307.3	32849.4	98367.4	0.775826	2.03735	7	3	10	419888	98367.4	321520	4.26857
			POU3F1;POU3F2;POU3F3	0	932463	0	0	0	0	0	0	0	0	0	932463	0	218609	0	0	0	0	0	0	0	0	0	218609	1	4.26544	1	1	2	932463	218609	713854	4.26544
			LGALS3	240988	430606	126699	230969	554980	206180	1010670	0	1940780	1738700	1221340	7701912	94011.6	144089	318263	64632.4	95224	0	102428	20771	329372	355144	283908	1.80784e+06	0.712419	3.66135	10	10	20	7701912	1.80784e+06	5.89407e+06	4.26028
			UGDH	0	0	0	0	0	0	35848.7	0	981916	1661720	534440	3.21392e+06	0	0	0	0	0	0	0	7055.55	215220	372442	161196	755914	0.99457	4.37098	4	4	8	3.21392e+06	755914	2.45801e+06	4.25171
			CD58	0	0	0	0	0	0	0	0	184112	388443	758572	1331127	0	0	0	0	0	0	0	0	11464	47238.5	254542	313244	0.940324	3.01613	3	3	6	1331127	313244	1.01788e+06	4.24948
			CARS1	0	42119.5	0	61686.5	81138.6	32888	87234.3	0	114612	179018	500990	1.09969e+06	0	0	0	0	26966.3	0	0	0	0	108515	123764	259245	0.860543	2.65778	8	3	11	1.09969e+06	259245	840442	4.24188
			USP16	0	0	0	0	0	0	0	0	0	33050.3	26632.8	59683.1	0	0	0	0	0	0	0	0	0	0	14162.4	14162.4	0.578587	1.64716	2	1	3	59683.1	14162.4	45520.7	4.21419
			GNAI3	44278.4	187637	388423	887274	202333	169407	702330	8637.3	2723730	2155070	4914290	1.23834e+07	160394	48793.4	146235	211919	50187.2	0	99373	129585	418973	504812	1170110	2.94038e+06	0.963073	4.40697	11	10	21	1.23834e+07	2.94038e+06	9.44303e+06	4.2115
			DPYSL4	0	0	0	0	0	0	40679.4	0	102967	229972	1962780	2.3364e+06	0	0	0	0	0	0	0	0	37882.8	34788.8	482379	555051	0.998318	4.05548	4	3	7	2.3364e+06	555051	1.78135e+06	4.20934
			BCAR3	0	0	0	0	0	0	0	0	187315	458315	66825.9	712456	0	0	0	0	0	0	0	0	0	145344	24192.8	169537	0.91843	2.99779	3	2	5	712456	169537	542919	4.20237
			SDC4	43452	56625.8	0	34753.2	71565	0	0	0	0	52440.1	237881	496717	0	0	0	0	43868.6	0	0	0	0	17619.9	57093.2	118582	0.860955	2.91497	6	3	9	496717	118582	378135	4.18882
			TPBG	51522.1	99530.3	0	85550.7	138418	80927.4	332323	0	1127500	1330680	4176150	7.4226e+06	0	11463.7	0	0	13849.8	0	25694.6	4779.78	95344.1	260889	1362740	1.77476e+06	0.976982	3.00792	9	7	16	7.4226e+06	1.77476e+06	5.64784e+06	4.18231
			NOTCH3	78612.5	255072	93891	204762	129621	140080	692416	2000.59	253186	293344	231592	2.37458e+06	0	40783.5	0	49068.1	44489.6	24499.4	206342	28147.8	82271.4	0	92492.5	568094	0.847047	2.56068	11	8	19	2.37458e+06	568094	1.80648e+06	4.1799
			ADGRD1	0	0	0	0	0	0	49718.6	0	84884.9	223031	102246	459880	0	0	0	0	0	0	0	0	0	84607.5	25490.7	110098	0.915555	2.51609	4	2	6	459880	110098	349782	4.177
			DSE	99202.5	147597	42545.5	23773.1	0	0	57701.3	0	104850	175415	170585	821669	12377.2	39507.6	0	0	0	0	28643.4	0	31627.8	34823	51318.2	198297	0.904797	3.17325	8	6	14	821669	198297	623372	4.14363
			RAPH1	0	0	0	0	0	0	0	0	0	51095.3	112278	163373	0	0	0	0	0	0	0	0	0	0	39435.3	39435.3	0.903493	2.71758	2	1	3	163373	39435.3	123938	4.14282
			LRRFIP2	0	0	0	0	0	0	0	0	55166.1	52170.7	231391	338728	0	0	0	0	0	0	0	0	0	0	81808.7	81808.7	0.95164	2.69724	3	1	4	338728	81808.7	256919	4.14049
			PIK3R1	0	0	0	0	0	0	0	0	0	0	94900.2	94900.2	0	0	0	0	0	0	0	0	0	0	22946.4	22946.4	1	4.13573	1	1	2	94900.2	22946.4	71953.8	4.13573
			ZFP91	0	0	0	0	0	0	0	0	65601.9	108264	191253	365119	0	0	0	0	0	0	0	0	0	0	88363	88363	0.823915	1.96764	3	1	4	365119	88363	276756	4.13203
			EVA1C	0	0	0	0	24048.7	0	40721.4	0	59799.3	58097.3	63383.7	246050	0	0	0	0	0	0	0	0	0	13394.7	46188.1	59582.8	0.606149	1.19245	5	2	7	246050	59582.8	186468	4.12955
			PLXDC2	0	90891.4	0	91203.2	70951.4	46688.8	165842	7296.6	311496	367989	235427	1.38779e+06	0	0	0	24181.9	18643.3	0	28524.6	31537.8	88370.6	88728	56449.6	336436	0.916663	3.49061	9	7	16	1.38779e+06	336436	1.05135e+06	4.12496
			GGT1	0	0	0	0	0	0	399127	0	1488390	2938450	3570370	8396337	0	0	0	0	0	0	171811	0	438291	576892	850310	2037304	0.986169	4.32934	4	4	8	8396337	2037304	6359033	4.1213
			PDLIM5	61504.3	74540.5	0	79156.8	63685.1	18781.7	87183.9	0	166463	131669	243207	926191	0	0	0	18157.9	0	0	20503	0	40648.4	45719.1	100094	225122	0.926828	2.16067	9	5	14	926191	225122	701069	4.11417
			STAM;STAM2	0	0	0	0	22067.3	0	34422	0	0	0	0	56489.3	0	0	0	0	0	0	13737.1	0	0	0	0	13737.1	0.826326	2.34513	2	1	3	56489.3	13737.1	42752.2	4.11217
			PTPN12	0	84375.5	0	29932.3	12103.8	0	0	0	54957.2	96750.1	191298	469417	0	0	0	0	0	0	0	0	17019.4	21848.6	75423.3	114291	0.901215	2.39175	6	3	9	469417	114291	355126	4.1072
			NEMF	0	0	0	0	0	0	92078.9	0	185700	546058	911343	1.73518e+06	0	0	0	0	0	0	0	0	60091.6	86535.5	278446	425073	0.962634	3.39475	4	3	7	1.73518e+06	425073	1.31011e+06	4.08207
			CTNND1	262668	465284	156314	380392	580491	671054	809970	20751.8	869387	863787	1141090	6.22119e+06	51866.9	58714.8	106798	52713.5	114688	83058	210520	32130.4	231919	231044	351915	1.52537e+06	0.88189	2.95831	11	11	22	6.22119e+06	1.52537e+06	4.69582e+06	4.07848
			NADK	0	0	0	0	0	0	0	0	0	27381.7	84512.6	111894	0	0	0	0	0	0	0	0	0	0	27688.4	27688.4	0.948731	2.95338	2	1	3	111894	27688.4	84205.9	4.0412
			TRIM16	0	129182	0	68768.5	30531.4	37364.5	137842	0	251783	452878	1026560	2.13491e+06	0	20108.8	0	0	0	0	52550.6	7950.4	92787.9	116277	239089	528764	0.981436	4.00451	8	6	14	2.13491e+06	528764	1.60615e+06	4.03755
			SYNC	0	0	0	0	0	0	0	0	55247.9	196123	194038	445409	0	0	0	0	0	0	0	0	0	51641	59013.7	110655	0.97446	3.39503	3	2	5	445409	110655	334754	4.02521
			S100A13	52643.1	0	0	0	0	0	0	0	15308.7	0	31546.7	99498.5	17302.3	0	0	0	0	0	0	0	0	0	7536.17	24838.5	0.957802	3.07893	3	2	5	99498.5	24838.5	74660	4.00582
			SLC2A1	958722	1930220	487724	1145760	1965070	1123710	5655450	1337038	14253300	26134200	92345700	147336894	176089	378269	411443	265784	398601	138846	365925	145632	1735810	4873660	27923300	3.68134e+07	0.99091	3.27801	11	11	22	147336894	3.68134e+07	1.10524e+08	4.00227
			PEDS1	0	0	0	0	0	0	0	0	28074.8	115058	137620	280753	0	0	0	0	0	0	0	0	0	32000.4	38412	70412.4	0.986329	3.50013	3	2	5	280753	70412.4	210340	3.98726
			MALSU1	143383	373842	0	0	0	0	0	0	0	0	0	517225	36741.1	93590.3	0	0	0	0	0	0	0	0	0	130331	0.999965	3.98464	2	2	4	517225	130331	386894	3.96854
			AHCYL1;AHCYL2	0	0	0	95296.6	104462	59046.3	89698.9	0	135660	0	0	484164	0	0	0	0	0	16376.5	36372	0	69750	0	0	122498	0.687552	1.63001	5	3	8	484164	122498	361665	3.95241
			RAP2B	0	0	0	0	0	0	0	0	590157	469938	877089	1937184	0	0	0	0	0	0	0	0	124324	110597	257761	492682	0.987254	3.67265	3	3	6	1937184	492682	1444502	3.93192
			PPA1	0	0	0	0	0	0	0	0	66813.4	0	131998	198811	0	0	0	0	0	0	0	0	50670.1	0	0	50670.1	0.377939	1.05809	2	1	3	198811	50670.1	148141	3.92364
			SNX6	0	18450.4	0	0	0	0	0	0	53031.9	107033	432278	610793	0	0	0	0	0	0	0	0	12604.9	31500.1	111865	155970	0.998372	3.81863	4	3	7	610793	155970	454823	3.91609
			MMP15	0	0	0	0	0	0	0	0	0	58540.4	34536.3	93076.7	0	0	0	0	0	0	0	0	0	23776.3	0	23776.3	0.848455	2.31688	2	1	3	93076.7	23776.3	69300.4	3.91468
			COL4A1	0	0	0	0	48326.6	38709.5	209925	9383.25	420101	306625	39448.3	1.07252e+06	0	0	0	0	0	0	81386.2	1388.54	105529	85887.9	0	274192	0.971813	3.33434	7	4	11	1.07252e+06	274192	798327	3.91157
			DCBLD2	0	0	0	0	0	0	0	0	189833	240836	339062	769731	0	0	0	0	0	0	0	0	27547.1	63523.1	105759	196829	0.96935	3.42085	3	3	6	769731	196829	572902	3.91065
			TPCN1	0	0	0	0	41195.7	96962.2	258273	598640	104522	0	0	1.09959e+06	0	0	0	0	0	0	135388	21465.6	124986	0	0	281840	0.341589	1.20288	5	3	8	1.09959e+06	281840	817753	3.90148
			MICA	0	0	0	0	0	0	0	0	0	61044.6	96811.1	157856	0	0	0	0	0	0	0	0	0	0	40836.1	40836.1	0.830918	2.22124	2	1	3	157856	40836.1	117020	3.86559
			PPIP5K2	0	0	0	0	0	0	0	0	0	0	52897.1	52897.1	0	0	0	0	0	0	0	0	0	0	13703.3	13703.3	1	3.86017	1	1	2	52897.1	13703.3	39193.8	3.86017
			SWAP70	0	0	0	0	0	0	0	0	0	0	128638	128638	0	0	0	0	0	0	0	0	0	0	33356.1	33356.1	1	3.85651	1	1	2	128638	33356.1	95281.9	3.85651
			ARFIP1	0	0	22460.6	54284	19442.6	0	43305.6	0	84709.6	140178	237292	601672	0	0	0	0	0	0	15346.8	0	0	41643	99191.8	156182	0.92816	2.24131	7	3	10	601672	156182	445491	3.85239
			CPB2	0	0	0	0	0	0	0	0	0	314546	0	314546	0	0	0	0	0	0	0	0	0	81873.3	0	81873.3	1	3.84186	1	1	2	314546	81873.3	232673	3.84186
			PRMT3	0	0	0	0	26379.9	0	0	0	91821.9	198210	231846	548258	0	0	0	0	0	0	0	0	0	39398.3	103607	143005	0.884259	2.36897	4	2	6	548258	143005	405253	3.83383
			PLS3	51513.9	148075	62328.9	107203	106659	0	188310	0	263596	152986	121332	1.202e+06	21853.6	21286.2	24770	0	29739.4	0	58370.1	0	67878.2	45782.6	44025.1	313705	0.853745	2.88265	9	8	17	1.202e+06	313705	888299	3.83163
			F5	20911.7	49847.8	0	38685.4	50903.9	0	100420	0	287581	764444	1428310	2.7411e+06	0	0	0	0	0	0	0	0	96381.1	186930	434411	717722	0.993318	3.28956	8	3	11	2.7411e+06	717722	2.02338e+06	3.81917
			DDT;DDTL	0	0	0	0	0	0	41706.1	0	0	0	0	41706.1	0	0	0	0	0	0	10926.9	0	0	0	0	10926.9	1	3.81683	1	1	2	41706.1	10926.9	30779.2	3.81683
			DYNC1LI2	114724	367912	191469	199436	579257	864338	454945	0	0	79283.7	64541.9	2.91591e+06	15372	57637	109025	43545.9	142974	202785	132271	0	0	23337.9	37446.8	764395	0.93498	3.81256	9	9	18	2.91591e+06	764395	2151512	3.81466
			KHSRP	30142.4	53356.5	21192.9	51427.8	40073	0	45261.5	0	122142	109108	171696	644400	0	0	52798.1	0	0	0	0	4854.91	24274.2	43611.9	43692.2	169231	0.55571	1.39547	9	5	14	644400	169231	475169	3.80781
			LAMA4	584490	304502	0	0	0	0	0	0	0	0	0	888992	165487	68028	0	0	0	0	0	0	0	0	0	233515	0.995276	3.64304	2	2	4	888992	233515	655477	3.807
			SLC7A11	58626.6	41399.7	0	102327	117611	133276	500863	34368.1	1124040	3059430	5003530	1.01755e+07	0	0	0	0	14304.4	9205.9	0	11733.3	99254.8	544575	1998650	2.67772e+06	0.945289	2.54939	10	6	16	1.01755e+07	2.67772e+06	7.49775e+06	3.80005
			MRPS36	589597	0	0	0	0	0	0	0	0	0	13754.5	603352	118521	0	0	0	0	0	0	0	0	0	40404.1	158925	0.950966	4.61148	2	2	4	603352	158925	444426	3.79645
			MYO1E	0	0	0	0	0	0	0	0	70836.8	115772	189314	375923	0	0	0	0	0	0	0	0	0	45860.8	53307.9	99168.7	0.92742	2.96533	3	2	5	375923	99168.7	276754	3.79074
			ITGA5	190943	409604	265164	456993	1368510	952312	2871440	519536	16566700	26679600	1980740	5.22615e+07	16516.3	42755.7	31548.6	32578.5	87130.7	36922.7	127706	68733.1	1399010	10757100	1201230	1.38012e+07	0.893686	2.43124	11	11	22	5.22615e+07	1.38012e+07	3.84603e+07	3.78673
			CAST	0	137015	0	57749.8	58235.7	68303.2	163469	6713.9	1705980	2739690	3661470	8.59863e+06	0	0	0	0	0	0	35354	13650.4	476399	777911	968483	2.2718e+06	0.998518	3.62437	9	5	14	8.59863e+06	2.2718e+06	6.32683e+06	3.78494
			PALS2	137429	194286	64607.8	212712	323464	151733	409910	32921.7	1816210	1205670	847979	5.39692e+06	18392.1	83006.4	0	66845	68369.5	0	38528	7474	332938	346392	468078	1430023	0.826917	2.79727	11	9	20	5.39692e+06	1430023	3.9669e+06	3.77401
			DAG1	0	51988.9	26896.3	57295.6	135812	59248.4	170285	24716.1	1172120	2416370	780474	4.89521e+06	0	0	0	0	18677	11799.3	66732.7	0	180831	551365	467690	1297095	0.883541	3.30523	10	6	16	4.89521e+06	1297095	3.59811e+06	3.77398
			PLA2G4A	217066	351038	110436	197732	328170	200599	476343	47247.3	1024760	1026820	1239820	5.22003e+06	54842.4	98097.8	45663.1	49002.8	100260	45511.4	138141	43885.9	252972	247680	309511	1.38557e+06	0.993948	4.24075	11	11	22	5.22003e+06	1.38557e+06	3.83446e+06	3.76743
			PFKL	0	0	0	0	0	0	0	0	0	125768	60918.6	186687	0	0	0	0	0	0	0	0	0	49579.8	0	49579.8	0.892104	2.41381	2	1	3	186687	49579.8	137107	3.76538
			BASP1	45023	129516	34368.4	84610.5	89847.4	41295.8	316763	90844.5	1015940	2701660	7735830	1.22857e+07	0	0	28644.8	0	27138.1	0	85518.7	75652.4	368517	777239	1903040	3.26575e+06	0.996187	3.98818	11	7	18	1.22857e+07	3.26575e+06	9.01995e+06	3.76198
			STAT3	0	0	0	0	0	0	0	0	32641.9	58776.8	193629	285048	0	0	0	0	0	0	0	0	0	0	76356.3	76356.3	0.9453	2.41614	3	1	4	285048	76356.3	208691	3.73313
			ACBD3	0	20127.8	0	0	26465.3	0	0	0	34958.3	44603.5	39208.5	165363	0	0	0	0	0	0	0	0	0	20963.9	23454.1	44418	0.718463	1.46494	5	2	7	165363	44418	120945	3.72289
			SH3GLB2	0	0	0	0	0	0	0	0	0	0	73087.5	73087.5	0	0	0	0	0	0	0	0	0	0	19647.8	19647.8	1	3.71988	1	1	2	73087.5	19647.8	53439.7	3.71988
			PTPN13	0	29110.1	0	0	0	0	0	0	59090.9	54867.3	39176.5	182245	0	0	0	0	0	0	0	0	49028.8	0	0	49028.8	0.582357	0.954042	4	1	5	182245	49028.8	133216	3.7171
			ISG15	234834	266142	118282	48037.8	0	0	0	0	0	0	38979.1	706275	82523.4	82043.8	25565.1	0	0	0	0	0	0	0	0	190132	0.977417	2.93631	5	3	8	706275	190132	516143	3.71465
			ANXA6	28457.1	102337	31763.1	127870	148873	70705.7	281195	6239.5	272242	364110	333593	1.76739e+06	32941.5	30646.1	0	26805.8	23037.4	0	65331.4	10400.9	91155.7	85319.9	110776	476415	0.91078	3.06908	11	9	20	1.76739e+06	476415	1.29097e+06	3.70976
			NDRG1	0	0	0	0	29387	22305.8	61970.9	2632.66	213246	351741	168318	849601	0	0	0	0	0	0	0	0	56550.6	57266.2	116859	230676	0.743616	2.22639	7	3	10	849601	230676	618926	3.6831
			SNX29;SNX29P2	0	0	0	0	0	0	0	0	92751.6	51309.4	0	144061	0	0	0	0	0	0	0	0	39181	0	0	39181	0.864036	2.2363	2	1	3	144061	39181	104880	3.67681
			PRPF3	0	0	0	0	0	0	0	0	0	0	129061	129061	0	0	0	0	0	0	0	0	0	0	35172.7	35172.7	1	3.66935	1	1	2	129061	35172.7	93888.3	3.66935
			NFKB1	0	28393	0	24313.3	50582.3	68982.8	209969	10470.1	442823	76624.7	170708	1.08287e+06	0	0	0	0	0	0	84903	25023.1	102920	0	83300.3	296146	0.877243	2.80173	9	4	13	1.08287e+06	296146	786720	3.65652
			WARS1	0	0	0	0	0	0	0	0	0	68582.4	385702	454284	0	0	0	0	0	0	0	0	0	0	124260	124260	0.984162	3.0488	2	1	3	454284	124260	330024	3.65592
			SDC2	52947.6	68754.9	52995.5	37561.3	34640.1	0	0	15614	26270.7	179393	128733	596910	6563.13	0	0	0	16127.7	0	0	12199	0	66759.4	62090.9	163740	0.880523	1.92527	9	5	14	596910	163740	433170	3.64547
			RPS9	649157	12855700	7094140	6297870	1746490	550849	989900	23537.2	717674	572970	580415	3.20787e+07	225216	412967	482640	415887	539307	210191	593642	160356	1487550	1863280	2413090	8.80413e+06	-0.288329	-1.54996	11	11	22	3.20787e+07	8.80413e+06	2.32746e+07	3.6436
			CACHD1	0	44510	0	0	40676.9	0	0	0	119899	134310	128276	467672	0	0	0	0	0	0	0	0	0	49517.7	78862.5	128380	0.739278	1.57657	5	2	7	467672	128380	339292	3.64287
			RAB2B	0	0	0	0	0	0	0	0	40538.7	28886.8	42985.3	112411	0	0	0	0	0	0	0	0	30889	0	0	30889	0.564186	1.07972	3	1	4	112411	30889	81521.8	3.63919
			FAU	62339.7	6632260	4578420	2892700	985007	219898	632212	0	323010	230318	194498	1.67507e+07	89420.3	312303	313271	442042	512515	249840	575328	115622	890571	583106	526222	4.61024e+06	-0.150633	-1.43271	10	11	21	1.67507e+07	4.61024e+06	1.21404e+07	3.63336
			RHOA;RHOC	0	0	0	27329.1	52936	0	120134	0	98255.9	61715.1	21109.8	381480	0	0	0	0	30807.8	0	0	0	25490.6	26103.2	22754	105156	0.446057	1.43908	6	4	10	381480	105156	276324	3.62777
			ARMC9	0	0	0	0	0	0	0	0	0	36646.7	58205.9	94852.6	0	0	0	0	0	0	0	0	0	0	26225.2	26225.2	0.831331	2.07973	2	1	3	94852.6	26225.2	68627.4	3.61685
			BIN1	0	0	0	0	0	0	0	0	283647	265878	654001	1203526	0	0	0	0	0	0	0	0	163245	39107.8	130471	332824	0.842634	3.00634	3	3	6	1203526	332824	870702	3.61611
			GOLGA4	317992	643025	105995	105746	0	0	0	0	0	0	0	1172758	95385.7	145037	36548.9	47638.7	0	0	0	0	0	0	0	324610	0.981256	4.05203	4	4	8	1172758	324610	848148	3.61282
			HFE	0	0	0	0	0	0	77173.8	0	90572.2	271848	211870	651464	0	0	0	0	0	0	0	0	41073.7	47340.5	92642.1	181056	0.850121	2.67504	4	3	7	651464	181056	470408	3.59813
			SERPINE2	0	48014.5	0	26133.8	75455.3	0	26695.1	0	55261.9	220850	108557	560968	0	0	0	0	0	0	0	0	30259.7	40490	85356.8	156106	0.647789	1.56312	7	3	10	560968	156106	404861	3.59349
			NAMPT	79809.4	104539	0	50669.5	81737.7	0	106142	0	180258	187743	446202	1.2371e+06	51078.4	40861.1	0	0	26363.9	0	28678.4	0	0	90369.6	107352	344703	0.804166	2.69978	8	6	14	1.2371e+06	344703	892397	3.58888
			PLIN3	0	0	0	50719.3	27703.6	27136.4	35437.7	0	164449	107937	298312	711695	0	0	0	0	0	0	24332.3	0	51065	31171.5	92035.6	198604	0.970275	3.00682	7	4	11	711695	198604	513091	3.58348
			H2BC11;H2BC17;H2BC21;H2BC26;H2BC3	0	0	0	0	147122	0	0	0	0	0	0	147122	0	0	0	0	0	0	0	41199.1	0	0	0	41199.1	-0.1	-0.3571	1	1	2	147122	41199.1	105923	3.571
			CXADR	49055.8	102357	27819.8	68584.4	107112	84799.9	206030	10693.2	870779	1961690	1174110	4.66303e+06	13723.5	0	37852.2	0	0	0	29950.6	0	61219.2	329288	836074	1.30811e+06	0.691526	1.72343	11	6	17	4.66303e+06	1.30811e+06	3.35492e+06	3.56472
			VPS26A	0	0	0	0	0	0	0	0	0	105815	137647	243462	0	0	0	0	0	0	0	0	0	0	68492.7	68492.7	0.770016	1.85517	2	1	3	243462	68492.7	174969	3.55457
			G6PD	62718.4	78179.4	30357	82433.4	105187	0	96389.6	12254.6	306231	349174	568030	1.69095e+06	19503.7	15913.3	97823.8	0	0	0	20016.4	11821.2	76597.1	94794.8	139298	475768	0.796589	2.86848	10	8	18	1.69095e+06	475768	1.21519e+06	3.55416
			TES	0	38012.9	0	0	30083.3	19005.4	0	0	24563.8	57496.9	35866.3	205029	0	0	0	0	0	0	0	0	0	42490.4	15288	57778.4	0.71895	1.10301	6	2	8	205029	57778.4	147250	3.54853
			MARCKS	0	0	0	0	42431.3	0	68895.4	14980.4	323532	754404	1802500	3.00674e+06	0	0	0	0	0	0	0	4870.41	116722	208921	517525	848038	0.997803	3.45134	6	4	10	3.00674e+06	848038	2.1587e+06	3.54553
			FAH	0	0	0	36154.5	155939	49489	529486	53081	465160	78876.9	46131.3	1.41432e+06	0	0	0	0	60407.5	0	149294	35270.9	136228	17746.1	0	398946	0.981597	3.28674	8	5	13	1.41432e+06	398946	1.01537e+06	3.54513
			WDR44	0	0	0	0	0	0	0	0	0	25067.8	151846	176914	0	0	0	0	0	0	0	0	0	0	49910.5	49910.5	0.986338	2.99214	2	1	3	176914	49910.5	127003	3.54462
			MYO5A	0	0	0	0	25825.9	0	38347.9	0	0	0	0	64173.8	0	0	0	0	0	0	18121	0	0	0	0	18121	0.812122	1.97369	2	1	3	64173.8	18121	46052.8	3.5414
			FSCN1	138889	812727	999942	1161210	2749510	3103940	4662120	7.62605e+06	1180530	1180490	502352	2.41178e+07	71914.2	296631	405464	442640	1226030	914076	1883440	151838	577905	498603	343823	6.81236e+06	0.319837	1.34465	11	11	22	2.41178e+07	6.81236e+06	1.73054e+07	3.54029
			USP11	0	0	0	0	0	0	0	0	109346	0	0	109346	0	0	0	0	0	0	0	0	31083.3	0	0	31083.3	1	3.51784	1	1	2	109346	31083.3	78262.7	3.51784
			RILPL1;RILPL2	0	0	0	0	0	0	0	0	0	0	28139.9	28139.9	0	0	0	0	0	0	0	0	0	0	8010.06	8010.06	1	3.51307	1	1	2	28139.9	8010.06	20129.8	3.51307
			LRRK1	0	0	0	0	0	0	0	0	60424.9	0	1555420	1.61584e+06	0	0	0	0	0	0	0	0	27654.8	0	432896	460551	0.999685	3.59633	2	2	4	1.61584e+06	460551	1.15529e+06	3.50851
			BTAF1	0	0	0	0	0	0	0	0	626473	694574	241765	1562812	0	0	0	0	0	0	0	0	175406	131581	139129	446116	0.915587	3.47624	3	3	6	1562812	446116	1116696	3.50315
			EIF3J	0	0	0	0	0	0	0	0	0	62031.7	160251	222283	0	0	0	0	0	0	0	0	0	0	63462.1	63462.1	0.928265	2.4274	2	1	3	222283	63462.1	158821	3.50261
			LAMA5	632060	0	0	0	0	0	35723.4	0	59616.5	35391.9	60375.2	823167	47390.2	0	0	0	0	0	36677.4	7172.4	62291.1	42198.4	39458.7	235188	0.472022	3.6443	5	6	11	823167	235188	587979	3.50004
			HSPBP1	0	0	0	0	0	0	58221.2	0	57088.6	64900.9	172381	352592	0	0	0	0	0	0	14858.2	0	29595.1	30013	26373.5	100840	0.808365	3.28883	4	4	8	352592	100840	251752	3.49655
			KIFAP3	0	0	0	0	0	0	107027	0	1019320	647604	0	1773951	0	0	0	0	0	0	26594	0	265663	215468	0	507725	0.991715	3.51417	3	3	6	1773951	507725	1266226	3.49392
			DLST	15639800	1088560	181228	360898	105466	40624.4	94079	6063.6	365943	155028	350232	18387922	2615720	887334	207645	439283	158498	26288.5	72342	43132.9	426568	143205	243679	5.2637e+06	0.9625	5.94903	11	11	22	18387922	5.2637e+06	1.31242e+07	3.49335
			S100A4	111303	270325	0	206000	223983	0	301455	0	382804	371212	610878	2477960	19688	50179.3	0	41335.7	74745.2	0	99176	14487.1	146531	104425	160537	711104	0.948508	3.19646	8	9	17	2477960	711104	1.76686e+06	3.48466
			PHLDB1	41021.3	74730.6	0	37682.8	43618.4	0	24796	0	48506.3	78309.6	91220.7	439886	27034.3	0	0	0	0	0	0	0	0	19342.2	80558.7	126935	0.612617	0.798739	8	3	11	439886	126935	312950	3.46544
			PZP	0	0	0	0	108270	95324.3	483488	813485	305705	18667.4	0	1.82494e+06	0	0	0	0	16267.6	0	159565	40503.4	291456	18925.2	0	526717	0.45806	1.30276	6	5	11	1.82494e+06	526717	1.29822e+06	3.46474
			HTRA1	0	53662.2	0	70721.2	341429	488182	167930	0	79666.9	129765	240541	1.5719e+06	0	0	0	26845.2	129365	104485	30631.6	0	16081.7	32657.8	113942	454008	0.895628	2.82419	8	7	15	1.5719e+06	454008	1.11789e+06	3.46227
			RAB3D	0	0	0	0	0	0	0	0	0	0	71594.8	71594.8	0	0	0	0	0	0	0	0	0	0	20685.6	20685.6	1	3.46109	1	1	2	71594.8	20685.6	50909.2	3.46109
			APH1B	0	0	0	0	0	0	0	0	138711	158980	101173	398864	0	0	0	0	0	0	0	0	0	70230.8	45317.5	115548	0.758068	2.00274	3	2	5	398864	115548	283316	3.45192
			RAPGEF2	0	0	0	0	0	0	0	0	34204.6	50181.8	33367.4	117754	0	0	0	0	0	0	0	0	0	34153.3	0	34153.3	0.695786	1.27146	3	1	4	117754	34153.3	83600.5	3.4478
			CXorf38	0	0	0	0	0	0	0	0	0	29641.9	35590.6	65232.5	0	0	0	0	0	0	0	0	0	18977.8	0	18977.8	0.593046	1.37439	2	1	3	65232.5	18977.8	46254.7	3.43731
			TSN	0	0	0	0	0	0	39157.9	0	39678.8	64855.7	76808.1	220501	0	0	0	0	0	0	0	0	14804.8	17853.3	31699.1	64357.2	0.902459	2.47808	4	3	7	220501	64357.2	156143	3.4262
			ERCC6L	0	0	0	0	0	0	0	0	0	180015	283486	463501	0	0	0	0	0	0	0	0	0	48902.7	86408.2	135311	0.998467	3.36823	2	2	4	463501	135311	328190	3.42545
			AKR1C1;AKR1C3	92090.5	205088	99250.7	211972	0	372618	0	25481.5	0	0	0	1.0065e+06	31553.5	85298.7	27496	67481.3	0	68018	0	14380	0	0	0	294228	0.902624	3.43516	6	6	12	1.0065e+06	294228	712273	3.42082
			ITGB5	0	125773	62703.2	169084	254432	188361	630160	560111	1811500	2295660	219495	6.31728e+06	0	24175.9	0	16923.5	0	0	62573.8	46352.6	413572	1114760	170461	1.84882e+06	0.913899	2.06784	10	7	17	6.31728e+06	1.84882e+06	4.46846e+06	3.41693
			MARVELD2	0	0	0	0	0	0	59696.8	0	86478	0	239396	385571	0	0	0	0	0	0	0	0	36339.4	0	77339.7	113679	0.964126	2.88432	3	2	5	385571	113679	271892	3.39175
			COL2A1	0	0	0	0	0	0	0	0	0	0	87462.2	87462.2	0	0	0	0	0	0	0	0	0	0	25840.7	25840.7	1	3.38467	1	1	2	87462.2	25840.7	61621.5	3.38467
			ACTA2;ACTG2	0	0	0	0	0	0	0	0	681059	272141	333652	1286852	0	0	0	0	0	0	0	0	168504	111370	102942	382816	0.977096	3.5363	3	3	6	1286852	382816	904036	3.36154
			MAP2K1	0	65196	0	0	0	0	0	0	0	0	0	65196	0	19402.1	0	0	0	0	0	0	0	0	0	19402.1	1	3.36025	1	1	2	65196	19402.1	45793.9	3.36025
			SNX5	0	0	0	0	0	0	0	0	94806.4	109081	342231	546118	0	0	0	0	0	0	0	0	49962.7	44161.4	68519.4	162644	0.912054	3.70048	3	3	6	546118	162644	383475	3.35776
			TNC	0	34028.3	0	0	30748.3	17803.8	190472	3745.76	110433	0	0	387231	0	0	0	0	15948	0	51453.5	1220.54	46737	0	0	115359	0.947812	2.93868	6	4	10	387231	115359	271872	3.35675
			PTPRA	12003.8	41748.5	0	22768.8	54603.8	27332.7	177540	0	287251	357801	480764	1.46181e+06	0	0	0	0	0	0	30071.3	8034.6	118046	113844	166106	436102	0.976793	2.66952	9	5	14	1.46181e+06	436102	1.02571e+06	3.352
			PALLD	95829.6	274063	132519	204811	185229	87514.9	206633	0	284044	226030	279000	1.97567e+06	0	0	27629.7	70433.6	54580.9	0	86507.4	0	146395	72841.8	131119	589507	0.714653	1.2208	10	7	17	1.97567e+06	589507	1.38617e+06	3.3514
			DNM2	0	0	0	0	0	0	1708160	69956	3430230	185504	886548	6280398	0	0	0	0	0	0	445150	172837	970346	44206.8	245144	1.87768e+06	0.987373	3.57188	5	5	10	6280398	1.87768e+06	4.40271e+06	3.34476
			SNAP23	75958.3	95810.3	27040.2	69824.9	87728.2	66778.2	263849	2570.35	297632	328918	426613	1.74272e+06	0	0	0	0	25177.4	0	34018.9	17844.8	124286	147426	172576	521329	0.920028	1.9777	11	6	17	1.74272e+06	521329	1.22139e+06	3.34285
			GNB2	0	176710	92310.1	224972	283263	303525	262039	28294.2	894358	2170180	1693580	6.12923e+06	0	48778.1	76419.2	62050.6	86362.6	49662.4	57302.7	43165.2	228607	422586	759797	1.83473e+06	0.878984	2.78018	10	10	20	6.12923e+06	1.83473e+06	4.2945e+06	3.34067
			DNAJB4	0	0	0	0	0	0	104410	0	415927	374199	293905	1188441	0	0	0	0	0	0	62767.1	0	0	0	293530	356297	0.365078	0.691571	4	2	6	1188441	356297	832144	3.33553
			TPM3	0	214927	76464.4	88308.7	0	0	282058	2763.6	568368	822163	219613	2.27467e+06	0	95488.1	54244	0	0	0	75699	39782.5	130371	229455	59710.3	684750	0.95364	3.61086	8	7	15	2.27467e+06	684750	1.58992e+06	3.32189
			SNX33	0	0	0	0	0	0	0	0	0	23415.2	141808	165223	0	0	0	0	0	0	0	0	0	0	49806.4	49806.4	0.986333	2.80017	2	1	3	165223	49806.4	115417	3.31731
			SHB	0	0	0	0	0	0	0	0	26416.7	0	27376.3	53793	0	0	0	0	0	0	0	0	16233.2	0	0	16233.2	0.656067	1.45868	2	1	3	53793	16233.2	37559.8	3.31376
			PDLIM7	52526.1	66736.3	0	58545.1	68954.7	0	68974.2	0	146117	160381	228003	850237	0	10417.7	0	0	67158.7	0	0	0	57817.8	61967.7	59532.3	256894	0.779527	1.86489	8	5	13	850237	256894	593343	3.30968
			DYNC1LI1	921871	1812330	786588	1242570	2168720	1836830	1509370	0	0	0	167302	10445581	223154	446008	271955	421866	791998	449002	560441	0	0	0	0	3164424	0.959051	2.91223	8	7	15	10445581	3164424	7281157	3.30094
			CALU	79447.5	98652.1	0	0	27539.4	0	104371	0	145963	174396	189172	819541	25344.1	26529.5	0	0	0	0	0	0	58927.2	60939.9	76992.4	248733	0.909513	2.25142	7	5	12	819541	248733	570808	3.29486
			TPD52L2	0	37449.8	0	34781.1	30300.3	0	57547.7	0	63799.1	65461.7	106610	395950	0	0	65008.8	0	0	0	0	0	13008.2	26953.6	15256.4	120227	-0.0151424	-0.0264313	7	4	11	395950	120227	275723	3.29335
			BAG3	73963.8	94047.1	40057.1	82608.2	68896.9	40993.1	105927	0	70972.6	117535	128482	823483	28917.4	36951.6	16383.4	15118.3	44679.6	0	24932.9	0	0	49622.9	34327.7	250934	0.695449	1.45253	10	8	18	823483	250934	572549	3.28167
			HAS1	0	0	178225	652263	0	0	0	0	0	0	0	830488	0	0	0	196927	0	0	0	56152.5	0	0	0	253080	0.916085	3.02794	2	2	4	830488	253080	577408	3.28153
			DNAJC21	0	0	0	0	0	0	0	0	59871.9	0	63084.6	122956	0	0	0	0	0	0	0	0	0	0	37490.8	37490.8	0.691955	1.52297	2	1	3	122956	37490.8	85465.7	3.27964
			GNAQ	0	0	0	0	73999.7	0	0	0	353716	617664	891102	1.93648e+06	0	0	0	0	0	0	0	0	104353	209463	276687	590503	0.996115	3.10068	4	3	7	1.93648e+06	590503	1.34598e+06	3.27938
			MANEA	0	0	0	0	0	0	0	0	0	0	195761	195761	0	0	0	0	0	0	0	0	0	0	59702.2	59702.2	1	3.27896	1	1	2	195761	59702.2	136059	3.27896
			REL	0	0	0	0	0	0	44198.1	0	68729.8	234642	151493	499063	0	0	0	0	0	0	0	0	0	64859.3	87520.3	152380	0.876514	2.21041	4	2	6	499063	152380	346683	3.27513
			MSH4	0	0	0	0	0	0	0	0	35171.6	138946	108783	282901	0	0	0	0	0	0	0	0	0	86623.6	0	86623.6	0.749554	1.43784	3	1	4	282901	86623.6	196277	3.26586
			GNPAT	0	0	0	0	0	0	0	0	0	87261.2	74175	161436	0	0	0	0	0	0	0	0	0	0	49433.4	49433.4	0.601947	1.32398	2	1	3	161436	49433.4	112003	3.26573
			BLOC1S5	0	0	0	0	0	0	0	2067.67	73466.6	90791.2	0	166325	0	0	0	0	0	0	0	0	0	50983.1	0	50983.1	0.752284	1.63265	3	1	4	166325	50983.1	115342	3.26236
			GARS1	37916.9	64467.5	0	0	44074	20073.8	193167	0	271923	532895	6562880	7.7274e+06	22250.1	26137.1	0	0	0	0	140513	9937.7	107719	243921	1827730	2.37821e+06	0.997715	3.60229	8	7	15	7.7274e+06	2.37821e+06	5.34919e+06	3.24925
			KIF3B	0	0	0	0	0	0	0	3178.58	315738	293386	56495.5	668798	0	0	0	0	0	0	0	0	86369.3	120186	0	206555	0.966511	2.77229	4	2	6	668798	206555	462243	3.23786
			GNPTAB	58217.6	181169	116998	298618	293800	48020.1	82228.1	0	88390.7	0	0	1.16744e+06	0	29966.5	46105.4	88873.7	124215	13675.8	41251.6	0	17259.1	0	0	361347	0.924866	2.46466	8	7	15	1.16744e+06	361347	806094	3.2308
			GNA11	0	0	0	28557.9	0	0	275354	12358.9	664412	1079120	1200700	3.2605e+06	0	0	0	0	0	0	98990	12609.7	162029	302812	437011	1.01345e+06	0.983595	3.04265	6	5	11	3.2605e+06	1.01345e+06	2.24705e+06	3.21723
			BOLA2	31769.5	45594.9	0	35461.8	32657.3	0	38991.4	0	146972	101093	124212	556752	10126.1	0	0	0	0	0	19712	0	71757	36486.2	35083	173164	0.91497	1.99376	8	5	13	556752	173164	383588	3.21517
			MYO1B	44128.6	86739.6	35530.1	61082.6	55268.2	33214.4	79540.5	0	143527	305203	382490	1226724	0	26296.5	0	32978.2	46634.8	0	36448	7314.25	55073.6	84190.6	93067.1	382003	0.906861	3.35111	10	8	18	1226724	382003	844721	3.21129
			EPHA2	20384.9	56490.4	0	51092.8	72295.3	55403.4	170363	40243.7	320960	296128	388223	1.47158e+06	0	9718.37	0	0	0	0	26112.5	9544.65	128663	133516	153382	460937	0.971987	2.13124	10	6	16	1.47158e+06	460937	1.01065e+06	3.1926
			CCNY	0	0	0	0	0	0	76138.5	0	79996.2	122370	337319	615824	0	0	0	0	0	0	0	0	26042	73989.9	93094.8	193127	0.909526	2.77619	4	3	7	615824	193127	422697	3.1887
			RPS27	0	273802	304587	0	0	0	0	0	0	0	0	578389	0	70608.8	111102	0	0	0	0	0	0	0	0	181711	0.983343	3.04438	2	2	4	578389	181711	396678	3.18302
			CTPS1	37177	69627.8	25614.8	91779.3	87661.7	30844.5	64926.8	0	104887	191091	204415	908025	0	16630.1	0	36181.8	0	0	29897.1	0	59709.3	82687	60708.7	285814	0.877614	1.89253	10	6	16	908025	285814	622211	3.17698
			C1GALT1	0	0	0	0	0	0	0	0	0	300757	450555	751312	0	0	0	0	0	0	0	0	0	94912.4	141575	236487	0.999998	3.17848	2	2	4	751312	236487	514825	3.17696
			USP8	0	39665.5	0	45587	0	0	0	0	189756	433429	1174230	1.88267e+06	0	0	0	0	0	0	0	0	77696.3	113660	402915	594271	0.994781	2.91849	5	3	8	1.88267e+06	594271	1.2884e+06	3.16803
			TNFRSF10B	0	0	0	0	84963.8	58748	176984	0	508271	528801	319590	1.67736e+06	0	0	0	0	15510.4	0	20135.1	0	102065	168400	223960	530070	0.826459	2.13244	6	5	11	1.67736e+06	530070	1.14729e+06	3.16441
			STARD9	0	0	0	0	0	0	0	0	0	189876	40986.6	230863	0	0	0	0	0	0	0	0	0	0	72967.3	72967.3	0.115662	0.301491	2	1	3	230863	72967.3	157895	3.16392
			RAB13	53189.9	98922	122754	32502.4	95036.8	50391.4	1659530	59430.5	1763480	2007660	1301620	7244517	0	30789.6	0	22377.4	25977.8	0	575116	129531	511397	721093	276339	2292621	0.968765	2.97068	11	8	19	7244517	2292621	4951896	3.15993
			CAPN2	54020.1	95798.1	0	41142.3	64673	0	147722	0	485626	408087	257977	1.55505e+06	11699.7	16815.1	0	0	18824.1	0	84092.3	8378.35	135528	131528	86391.3	493257	0.961871	3.03958	8	8	16	1.55505e+06	493257	1.06179e+06	3.15261
			CAPNS1	0	65221.1	25479	46345.9	58860.6	34220.6	95593.3	12050.4	1140740	1904350	532639	3.9155e+06	0	0	0	0	23085.9	0	24531.9	13588.9	406036	546783	230190	1.24422e+06	0.987025	3.14788	10	6	16	3.9155e+06	1.24422e+06	2.67128e+06	3.14696
			HAT1	0	23324.2	0	0	0	0	13920.7	0	68316	27922	0	133483	0	0	0	0	0	0	16381	0	0	16200.4	9847.74	42429.1	0.113714	0.356624	4	3	7	133483	42429.1	91053.8	3.14602
			ASAP2	0	0	0	0	0	0	0	0	105759	301145	148000	554904	0	0	0	0	0	0	0	0	0	100174	76389.1	176563	0.92159	2.49811	3	2	5	554904	176563	378341	3.14281
			DNAJC7	0	37149	0	0	0	0	0	0	0	35978.7	0	73127.7	0	0	23323.3	0	0	0	0	0	0	0	0	23323.3	-0.149048	-0.313539	2	1	3	73127.7	23323.3	49804.4	3.13539
			STAT1	0	96861.5	0	57949.4	50190.7	0	108552	0	212435	200623	283113	1.00972e+06	0	24348.5	0	0	0	0	0	0	140439	74020.6	83356.5	322165	0.851162	1.76205	7	4	11	1.00972e+06	322165	687560	3.13419
			USP14	39333.8	33398.9	0	48992.2	17769.5	0	34443.6	0	35630.4	0	0	209568	25253.4	0	0	0	14757.4	0	26874.7	0	0	0	0	66885.5	0.427571	0.774443	6	3	9	209568	66885.5	142683	3.13324
			PAPSS1	0	21685.5	0	0	0	0	0	0	0	0	104183	125868	0	0	0	0	0	0	0	0	0	0	40289.2	40289.2	0.978356	2.53205	2	1	3	125868	40289.2	85579.3	3.12413
			DNM3	0	0	0	0	32357.1	0	211534	41885.9	467913	275116	675722	1.70453e+06	0	0	0	0	15142.3	0	45800.7	15810.2	123972	76432.2	268541	545698	0.973631	2.71355	6	6	12	1.70453e+06	545698	1.15883e+06	3.12357
			GALNT4	0	0	0	0	0	0	0	0	44527.6	53713	16684	114925	0	0	0	0	0	0	0	0	36891.5	0	0	36891.5	0.569045	1.01617	3	1	4	114925	36891.5	78033.1	3.11521
			ARPC5	145917	156059	54054.1	290397	58961.2	39192.5	389523	15647	8814040	29487600	15372100	5.48235e+07	49893.7	41688.5	22159.4	41173.8	62540.7	24531.8	180808	66363.4	1345920	8172940	7592180	1.76002e+07	0.943214	2.87308	11	11	22	5.48235e+07	1.76002e+07	3.72233e+07	3.11494
			LRRFIP1	136033	272141	100001	154064	128647	53373.7	80443.4	0	33603.7	24809.7	4172.8	987289	59177.4	65754	24780.8	43073.5	32149.8	21370.3	39239.2	4951.81	9150.59	0	17392.4	317040	0.889544	3.35279	10	10	20	987289	317040	670250	3.11409
			LIMA1	0	18780.2	0	11253.4	0	0	38217.6	0	53589	66508.9	232090	420439	0	0	0	0	0	0	0	0	0	135131	0	135131	0.136802	0.230265	6	1	7	420439	135131	285308	3.11134
			ACAP2	0	0	0	0	0	0	59470.2	0	171063	819067	621400	1.671e+06	0	0	0	0	0	0	0	0	40047.1	220907	276629	537583	0.958443	2.76213	4	3	7	1.671e+06	537583	1.13342e+06	3.10836
			KLC1	61439.7	169588	41521.1	372145	1372230	2044260	2072850	26852.5	0	0	0	6.16089e+06	15188.8	28083.6	0	100909	561562	572226	683582	30169.8	0	0	0	1.99172e+06	0.984314	3.00156	8	7	15	6.16089e+06	1.99172e+06	4.16917e+06	3.09325
			ACTN4	45455.3	200188	64804.7	115791	187290	66923.6	289272	43841.8	716556	842527	895362	3.46801e+06	45010.4	56421.4	25249.7	29848.6	46235	0	94038	58608.9	226288	206677	332906	1121283	0.956677	3.02592	11	10	21	3.46801e+06	1121283	2.34673e+06	3.0929
			FNBP1	0	0	0	0	0	0	0	0	0	0	79170.7	79170.7	0	0	0	0	0	0	0	0	0	0	25609	25609	1	3.09152	1	1	2	79170.7	25609	53561.7	3.09152
			NRAS	0	127675	51411.3	77272.3	100209	36817.2	285389	0	540043	642884	1017470	2.87917e+06	0	39819.5	13693.6	14255.8	27568.9	0	47629	0	239488	186528	366062	935045	0.977877	2.63868	9	8	17	2.87917e+06	935045	1.94413e+06	3.07918
			SNX7	0	0	0	0	0	0	0	0	0	0	77283.5	77283.5	0	0	0	0	0	0	0	0	0	0	25099.9	25099.9	1	3.07904	1	1	2	77283.5	25099.9	52183.6	3.07904
			RPS26	0	2618480	825957	1259820	319033	0	0	899800	0	117945	94017.4	6.13505e+06	0	313315	139591	279826	256321	0	0	31184.6	0	542576	431495	1.99431e+06	0.245242	1.02282	7	7	14	6.13505e+06	1.99431e+06	4.14074e+06	3.07628
			PSME3	15140.2	24334	0	0	0	0	62828.7	0	54541.2	56920.5	275338	489103	0	0	0	0	0	0	37415.6	35944.3	0	0	85697.8	159058	0.841388	2.43977	6	3	9	489103	159058	330045	3.075
			PRKCA	0	20261.2	0	15852.2	48137.7	0	69733.6	18186.2	153221	981141	366064	1.6726e+06	0	0	0	0	0	0	21107.6	0	74077.8	270989	178294	544468	0.962757	3.10162	8	4	12	1.6726e+06	544468	1.12813e+06	3.07198
			AFG2A	0	0	25338.6	54982.2	52216.8	0	50354.1	0	86892.3	55571.9	94855.7	420212	0	0	0	29538	40812.6	0	0	0	27105.9	20602	18849.6	136908	0.703477	1.62361	7	5	12	420212	136908	283304	3.0693
			THBS1	192367	957145	794336	1111960	532900	67315.5	273962	0	0	87446.1	35082.8	4.05251e+06	59523	407247	170209	297774	239744	0	148043	0	0	0	0	1322540	0.923931	2.64511	9	6	15	4.05251e+06	1322540	2.72997e+06	3.06419
			CLTC	13239500	1159990	53902.5	227098	83475.3	36174.3	155256	0	361275	874489	936376	1.71275e+07	3031270	455015	150003	120875	55683.9	8570.19	87779.7	9183.75	173686	624704	894473	5.61124e+06	0.97117	4.28412	10	11	21	1.71275e+07	5.61124e+06	1.15163e+07	3.05236
			KLC2	122145	80091.2	104925	186555	796395	1493070	1055390	5409.35	135208	84885.8	62116.6	4.12619e+06	18956.6	20731.7	52305.2	44341.8	325930	339352	345783	0	71494.6	73444.2	60097	1.35244e+06	0.943878	3.40348	11	10	21	4.12619e+06	1.35244e+06	2.77375e+06	3.05093
			SOD2	5396040	35096500	3686460	2495110	2131400	1623540	3095540	26114.2	765329	806796	646388	5.57692e+07	2145110	10201700	1201390	966480	1071540	525655	1224230	159447	361228	317961	127333	1.83021e+07	0.997863	3.47518	11	11	22	5.57692e+07	1.83021e+07	3.74671e+07	3.04715
			VPS26C	0	0	0	0	0	0	58516.4	0	50674.6	52091.9	132514	293797	0	0	0	0	0	0	0	0	0	20521.8	76073.1	96594.9	0.862502	1.59884	4	2	6	293797	96594.9	197202	3.04154
			CDK16	0	0	0	0	0	119842	0	0	0	0	34492.8	154335	0	0	0	0	0	0	0	0	0	0	50755.2	50755.2	0.185489	0.443474	2	1	3	154335	50755.2	103580	3.04077
			MOV10	97203.6	176207	46405.3	116656	100361	59276.8	155834	9.23339e+06	131978	86712.2	57300.8	1.02613e+07	413180	595960	203784	360083	463164	164887	400202	37101.1	411188	179704	148423	3.37768e+06	-0.51808	-8.42627	11	11	22	1.02613e+07	3.37768e+06	6.88365e+06	3.03798
			STRAP	15326.5	0	0	19963.3	30619.1	0	28400.7	0	52863.4	80100.9	81499.6	308774	19691.7	0	0	0	0	0	0	5229.8	21226.6	25517.1	30165.4	101831	0.814358	2.06722	7	5	12	308774	101831	206943	3.03223
			LRP1	87224.2	383433	240659	650931	2499880	3015650	5903660	594641	1457040	726644	459738	1.60195e+07	31677.2	121997	93648.4	272707	718071	834544	2254760	124782	285940	341336	207946	5.28741e+06	0.979511	2.6777	11	11	22	1.60195e+07	5.28741e+06	1.07321e+07	3.02974
			VARS1	27277.6	169289	307938	1789450	4251040	2235940	4771580	1410196	7491790	1610570	1711320	2.57764e+07	0	50482.7	70196.2	418217	1324790	608303	1625560	171314	3082860	581035	578451	8.51121e+06	0.983696	2.43243	11	10	21	2.57764e+07	8.51121e+06	1.72652e+07	3.02852
			PCDH7	0	31402.3	0	0	0	0	77175.7	0	109511	83121.1	57035.7	358246	0	0	0	0	0	0	0	8489.95	64375.2	0	45677.2	118542	0.619133	1.15307	5	3	8	358246	118542	239703	3.02209
			ABCC3	52554.6	94894.1	65714.2	119909	148381	153307	698704	11769	3072540	3291960	180462	7.89019e+06	0	11618.6	0	14319.6	17018.7	25507	90789.6	29213.6	927564	1410640	89282.8	2.61595e+06	0.976071	2.54015	11	9	20	7.89019e+06	2.61595e+06	5.27424e+06	3.01618
			SIRPA	0	0	0	0	0	0	0	0	147912	254422	174124	576458	0	0	0	0	0	0	0	0	24610.1	89578.5	77304.8	191493	0.954931	2.64862	3	3	6	576458	191493	384965	3.01033
			ARPC2	30168.9	84581	0	25910.8	45473.7	26269.1	230863	37090.1	2537240	11556500	3446890	1.8021e+07	21044.5	68017.1	0	0	0	0	93620.5	47798.7	619486	2901350	2246920	5.99824e+06	0.917661	3.11915	10	7	17	1.8021e+07	5.99824e+06	1.20227e+07	3.00438
			DNM1	0	0	0	0	0	221402	185531	42405.4	493235	2354890	6000120	9.29758e+06	0	0	0	0	0	51674.9	51886.6	39701.7	184713	570488	2201500	3.09996e+06	0.991492	2.77598	6	6	12	9.29758e+06	3.09996e+06	6.19762e+06	2.99926
			BCL9L	0	0	0	0	0	0	0	0	95015.5	67761.3	53484.8	216262	0	0	0	0	0	0	0	0	0	0	72129.6	72129.6	0.320807	0.515837	3	1	4	216262	72129.6	144132	2.99824
			NME2P1	0	0	571879	0	0	0	0	0	0	0	0	571879	0	0	190824	0	0	0	0	0	0	0	0	190824	1	2.99689	1	1	2	571879	190824	381055	2.99689
			GOLGB1	63948.2	57479.7	0	29261.8	0	0	0	10643.9	0	0	0	161334	0	0	0	21778.8	0	0	0	32111.4	0	0	0	53890.2	0.0691552	0.15199	4	2	6	161334	53890.2	107443	2.99375
			EPHB2	41020.5	125832	30953.9	146993	134766	83779.3	222949	0	1149450	1164490	1245530	4.34576e+06	0	0	0	0	0	0	53488.5	0	102093	216843	1081020	1.45344e+06	0.699272	1.11299	10	4	14	4.34576e+06	1.45344e+06	2.89232e+06	2.98998
			PXMP2	0	0	0	0	0	0	0	0	0	45967.5	165407	211374	0	0	0	0	0	0	0	0	0	0	70792.9	70792.9	0.961853	2.27156	2	1	3	211374	70792.9	140582	2.98581
			RAB23	0	0	0	0	0	0	0	0	64492.2	82737.9	137442	284672	0	0	0	0	0	0	0	0	36017.1	0	59416.9	95434	0.844836	2.00504	3	2	5	284672	95434	189238	2.98292
			ACTR2	0	47002.1	0	0	49082.8	67491.8	144312	6755.85	1741030	9000220	2124270	1.31802e+07	21884.8	0	0	0	30700.6	20084.3	82041.8	26494.2	427384	2426980	1386650	4.42222e+06	0.951138	3.25178	8	8	16	1.31802e+07	4.42222e+06	8.75794e+06	2.98044
			KCTD12	33396.1	101686	29631.8	68558.3	77934.1	38002.6	129147	2928.81	302646	496092	1529470	2.80949e+06	14772.8	0	0	0	36036.9	0	36382.1	0	151643	207117	500292	946244	0.986435	2.86224	11	6	17	2.80949e+06	946244	1.86325e+06	2.9691
			COL4A5	0	0	0	0	0	0	0	0	227092	0	0	227092	0	0	0	0	0	0	0	0	76488.1	0	0	76488.1	1	2.96898	1	1	2	227092	76488.1	150604	2.96898
			GORASP2	0	0	0	0	0	0	0	0	119969	56267.7	77112.2	253349	0	0	0	0	0	0	0	0	85374	0	0	85374	0.76484	1.24899	3	1	4	253349	85374	167975	2.96752
			TUBB3	0	86195.4	0	0	85963.2	52823.3	0	0	0	0	0	224982	0	0	0	0	26029.6	11636.2	0	0	0	0	38150.2	75816	0.273129	0.745545	3	3	6	224982	75816	149166	2.96747
	CI-AF		COA1	0	0	0	26841.2	37702.8	16263.7	151657	6117.25	272145	352834	197920	1.06148e+06	0	0	0	49842.6	73804.4	0	251018	73625.7	248152	437642	169902	1.30399e+06	0.952518	0.846012	8	7	15	1.06148e+06	1.30399e+06	-242506	0.814027
			CYP1B1	13342.2	22328.2	0	26863.7	38396.9	32891	85101.5	0	177244	66694.7	138819	601681	90502.9	15535.2	0	0	0	0	10975	0	35351.5	50607	0	202972	0.0605282	0.119194	9	5	14	601681	202972	398710	2.96436
			ERCC5	0	0	0	0	0	0	0	0	114137	14281.2	0	128418	0	0	0	0	0	0	0	0	0	43365.5	0	43365.5	0.0252418	0.066124	2	1	3	128418	43365.5	85052.7	2.9613
			NSF	0	143514	65676	181516	362394	464801	6190490	20583	522769	333408	339577	8.62473e+06	66490	70896.3	47994.1	56109.8	148385	131041	1654510	79346.3	304057	187483	181525	2.92784e+06	0.995082	3.84092	10	11	21	8.62473e+06	2.92784e+06	5.69689e+06	2.94577
			RAC1	0	0	0	0	0	0	0	0	1746060	1864450	1264260	4874770	0	0	0	0	0	0	0	0	433174	507196	716569	1656939	0.91138	2.64348	3	3	6	4874770	1656939	3217831	2.94203
			IMMP1L	0	0	0	0	0	0	0	0	52936.1	23774.9	0	76711	0	0	0	0	0	0	0	0	26100.1	0	0	26100.1	0.905759	1.9371	2	1	3	76711	26100.1	50610.9	2.93911
			RBMS1	0	0	0	0	0	0	0	0	51682.8	39315.4	49543	140541	0	0	0	0	0	0	0	0	13723.9	34178.9	0	47902.8	0.609105	1.25531	3	2	5	140541	47902.8	92638.4	2.93388
			PFN1	2962230	1050630	300104	438870	285888	175419	357434	12479.5	573603	286691	332941	6.77629e+06	656201	234900	103040	101502	104493	78629	151168	54600.7	384348	218502	230698	2.31808e+06	0.896486	4.18429	11	11	22	6.77629e+06	2.31808e+06	4.45821e+06	2.92323
			PHACTR4	0	0	0	0	0	0	0	0	0	20983.4	136465	157448	0	0	0	0	0	0	0	0	0	0	53901.4	53901.4	0.988142	2.49282	2	1	3	157448	53901.4	103547	2.92104
			RAB22A;RAB31	35025.8	0	22498	0	0	22482.1	0	0	0	0	0	80005.9	0	0	18884.8	0	0	0	0	8513.75	0	0	0	27398.5	0.291777	0.625127	3	2	5	80005.9	27398.5	52607.3	2.92008
			PRKACA;PRKACB	24589.3	190866	0	48572.9	46832.4	0	54024	5965.8	0	0	0	370850	13676.5	75248.7	0	0	0	0	35693.6	2482.4	0	0	0	127101	0.917535	2.18279	6	4	10	370850	127101	243749	2.91776
			KSR1	41785.8	41105.4	0	0	0	0	0	0	0	123611	141291	347793	13189.3	14448.8	0	0	0	0	0	0	0	36705.8	54944.9	119289	0.989132	2.79967	4	4	8	347793	119289	228504	2.91556
			ACTR3	99670.8	120020	53244.4	58022.1	168573	63635	322976	35425.7	3765650	17017200	4912420	2.66168e+07	83755.9	55443.9	37862.8	30991.7	70678.3	12736.6	149384	63875.7	978828	4670600	2978430	9.13259e+06	0.950568	3.14375	11	11	22	2.66168e+07	9.13259e+06	1.74843e+07	2.91449
			PDCD4	0	17261.9	0	0	0	0	0	0	0	0	81058.3	98320.2	0	0	0	0	0	0	0	0	0	0	33742.7	33742.7	0.977357	2.35109	2	1	3	98320.2	33742.7	64577.5	2.91382
			C6orf120	136601	28736.9	0	0	0	0	0	0	0	0	0	165338	56884.3	0	0	0	0	0	0	0	0	0	0	56884.3	0.977897	2.35087	2	1	3	165338	56884.3	108454	2.90656
			UCK1;UCK2	0	27417.1	0	0	0	0	0	0	0	0	0	27417.1	0	9437.03	0	0	0	0	0	0	0	0	0	9437.03	1	2.90527	1	1	2	27417.1	9437.03	17980.1	2.90527
			PEX16	0	0	0	0	20819.9	0	50911.7	0	86619.2	135067	106434	399852	0	0	0	0	0	0	0	0	35156.7	67008.2	35606.8	137772	0.937284	2.06469	5	3	8	399852	137772	262080	2.90228
			SMAD2;SMAD3;SMAD9	58541.8	147180	0	75139.6	89303	0	148560	0	274889	213828	238579	1.24602e+06	0	0	0	0	0	0	66701.2	0	146523	89583.9	126985	429793	0.892986	1.53126	8	4	12	1.24602e+06	429793	816227	2.89912
			NOMO2	0	0	0	0	0	419082	3302780	11513800	0	179448	12651	15427761	0	0	0	0	0	644671	3972390	452249	62570.7	157945	36285.7	5.32611e+06	0.271332	0.805411	5	6	11	15427761	5.32611e+06	1.01016e+07	2.89663
			LPCAT2	128094	142762	0	63515.8	42376.7	54666.7	151667	0	333046	511357	551998	1.97948e+06	0	50660.6	0	37609.5	0	0	64378.6	13096.6	104378	149803	264397	684323	0.936872	2.22648	9	7	16	1.97948e+06	684323	1.29516e+06	2.89261
			TMEM185A;TMEM185B	0	0	0	0	0	0	31574.5	0	95617.8	0	0	127192	0	0	0	0	0	0	0	0	44042	0	0	44042	0.946836	2.09937	2	1	3	127192	44042	83150.3	2.88798
			YWHAQ	0	170927	12633	80324.2	66570.6	141800	53672	4622.74	496693	249122	142053	1.41842e+06	0	0	27255.3	28984.8	0	66398.3	26529.8	0	218968	61522.6	61736.4	491395	0.903896	2.06031	10	7	17	1.41842e+06	491395	927022	2.88651
			PMEPA1	0	0	0	81283.8	111143	0	267332	0	394449	273949	348270	1.47643e+06	0	0	0	0	0	0	79824.5	0	158042	128884	144780	511530	0.959701	2.23227	6	4	10	1.47643e+06	511530	964896	2.88629
			CAPZA2	108525	132959	187660	306885	55567.1	0	196101	15333	268724	170691	116965	1.55941e+06	28858.6	25253.5	52528.3	61312.7	44878.6	0	39393.8	23260.8	138871	80461.4	45681.1	540500	0.716969	1.90603	10	10	20	1.55941e+06	540500	1.01891e+06	2.88513
			NAP1L4	0	0	0	0	0	0	0	0	0	102490	144968	247458	0	0	0	0	0	0	0	0	0	33531	52294.3	85825.3	0.99877	2.84909	2	2	4	247458	85825.3	161633	2.88328
			UCKL1	0	0	0	0	0	0	0	0	46054.9	52737.6	37909.6	136702	0	0	0	0	0	0	0	0	17839.5	0	29583.6	47423.1	0.631912	1.36882	3	2	5	136702	47423.1	89279	2.88261
			STAT6	0	0	0	0	0	0	0	0	0	0	62712.4	62712.4	0	0	0	0	0	0	0	0	0	0	21801.1	21801.1	1	2.87657	1	1	2	62712.4	21801.1	40911.3	2.87657
			SLITRK4	0	74484	0	46075.8	87263.1	0	282610	0	367752	308958	254864	1.42201e+06	0	0	0	0	0	0	40037.7	0	100483	157169	196992	494682	0.793546	1.56875	7	4	11	1.42201e+06	494682	927325	2.87459
			MCAM	111847	250872	146496	266171	322422	146344	938946	127306	3003850	4323110	9622360	1.92597e+07	28990.5	19971.6	30543.6	26429.3	80210.8	367670	70190.6	35011.3	307325	826591	4911780	6.70471e+06	0.936853	1.9168	11	11	22	1.92597e+07	6.70471e+06	1.2555e+07	2.87256
			ASL	0	0	0	0	0	0	0	0	0	298911	387623	686534	0	0	0	0	0	0	0	0	0	128665	110758	239423	0.974929	2.81434	2	2	4	686534	239423	447111	2.86745
			CIAO2B	0	0	0	0	0	0	0	0	0	118686	186151	304837	0	0	0	0	0	0	0	0	0	37391.8	69027.4	106419	0.996993	2.79314	2	2	4	304837	106419	198418	2.86449
			ACTG2	127371	321557	432075	209763	189704	164677	0	0	0	0	0	1445147	67375.9	126498	97659.6	55637	97663.6	45025.3	0	15443.6	0	0	0	505303	0.898572	2.87977	6	7	13	1445147	505303	939844	2.85996
			DYNC1H1	3034800	8492200	3816470	6815210	5735760	5616020	6002140	662750	250692	98853.8	56816.2	4.05817e+07	1018800	2831260	1098480	2896660	2097170	1610430	2301900	47784.8	153702	89323.8	54979.7	1.42005e+07	0.978085	2.66097	11	11	22	4.05817e+07	1.42005e+07	2.63812e+07	2.85777
			ADSL	0	0	0	0	0	0	66899.5	0	160822	199014	379904	806640	0	0	0	0	0	0	17806	0	48557.1	66835.4	149105	282304	0.994133	2.63208	4	4	8	806640	282304	524336	2.85735
			NID1	187402	84398.6	33142	37335.2	36479.7	32420.2	51870.9	0	36657.9	44858.7	57584.7	602150	40089	27346.5	11548	17702.2	11433.3	0	0	4920.4	40868.7	35556.3	21508.8	210973	0.551745	1.76145	10	9	19	602150	210973	391177	2.85415
			USP15;USP4	0	0	0	0	0	0	0	0	0	110162	56588.4	166750	0	0	0	0	0	0	0	0	0	58632.5	0	58632.5	0.880352	1.78234	2	1	3	166750	58632.5	108118	2.84399
			CUL5	0	0	0	0	0	0	0	0	0	0	361498	361498	0	0	0	0	0	0	0	0	0	0	127212	127212	1	2.8417	1	1	2	361498	127212	234286	2.8417
			GNB4	0	0	0	0	0	0	84010	2495.49	389580	247524	225446	949055	0	0	0	0	0	0	14813.9	4290.28	106224	76713.4	132025	334067	0.915789	2.53401	5	5	10	949055	334067	614989	2.84092
			KIF5B	246210	643369	300407	831317	3398940	6379080	6487110	57905.5	941531	2190950	387660	2.18645e+07	57818.4	137636	91686	294919	1453280	1888210	2278500	93651.6	462170	782056	158657	7.69858e+06	0.984849	2.95061	11	11	22	2.18645e+07	7.69858e+06	1.41659e+07	2.84007
			IGBP1	0	26151.6	0	0	0	0	50837.3	0	0	0	0	76988.9	0	0	0	0	0	0	27133.1	0	0	0	0	27133.1	0.880054	1.77724	2	1	3	76988.9	27133.1	49855.8	2.83745
			B2M	0	75191.4	0	62053.7	73516.1	81992	476704	24811.5	1079180	1179750	954854	4.00805e+06	0	0	0	0	0	12812.6	51870.1	40466.4	268782	382777	656371	1.41308e+06	0.852328	1.86284	9	6	15	4.00805e+06	1.41308e+06	2.59497e+06	2.8364
			GSPT1	0	83926.5	0	65241	42312.5	0	0	4504.45	75777.6	201375	369849	842986	0	27207.7	0	32591.1	0	0	0	3143.89	32176.3	71836.2	130559	297514	0.989604	2.75271	7	6	13	842986	297514	545472	2.83343
			GLIPR2	0	0	0	0	0	0	60175.5	0	80614	162504	275926	579220	0	0	0	0	0	0	42618.5	0	42298.2	37804.5	81729.4	204451	0.937379	3.02027	4	4	8	579220	204451	374769	2.83305
			DNMBP	0	78317	0	47098.6	59304.4	28547.2	104138	0	761236	844249	224951	2.14784e+06	0	0	0	0	0	0	40428.5	13118.8	248560	331981	124448	758536	0.981724	2.58126	8	5	13	2.14784e+06	758536	1.3893e+06	2.83156
			EIF5	0	0	0	0	0	0	0	0	0	124287	336636	460923	0	0	0	0	0	0	0	0	0	69064.7	93991.2	163056	0.954249	2.98485	2	2	4	460923	163056	297867	2.82678
			DLGAP5	0	0	0	0	0	0	0	0	0	46261.9	86472.4	132734	0	0	0	0	0	0	0	0	0	0	46983.9	46983.9	0.871614	1.74201	2	1	3	132734	46983.9	85750.4	2.8251
			SAFB;SAFB2	0	0	29228.1	0	0	0	0	0	0	0	0	29228.1	0	0	10346.9	0	0	0	0	0	0	0	0	10346.9	1	2.82482	1	1	2	29228.1	10346.9	18881.2	2.82482
			IQANK1	0	0	0	0	0	0	0	0	0	269701	225155	494856	0	0	0	0	0	0	0	0	0	100957	74957.5	175914	0.998031	2.78445	2	2	4	494856	175914	318942	2.81305
			TAB2	0	120462	0	0	0	0	0	0	0	183171	123996	427629	0	0	0	0	0	0	0	0	0	71354.3	81354.2	152708	0.812766	1.79574	3	2	5	427629	152708	274920	2.8003
			SLC25A39	0	0	0	0	0	0	0	0	47753.3	57030.9	80319.1	185103	0	0	0	0	0	0	0	0	29285.2	0	36826.5	66111.7	0.808168	1.78579	3	2	5	185103	66111.7	118992	2.79986
			RNF170	87703.9	0	0	0	0	0	0	0	0	0	0	87703.9	18412.3	0	0	0	0	0	0	0	0	0	12975	31387.3	0.798343	3.26608	1	2	3	87703.9	31387.3	56316.6	2.79425
			HSPA4	0	22312.8	0	0	0	0	33850	0	77071.2	101194	162078	396506	0	0	0	0	0	0	12909.5	0	36371.5	31483.6	61275.3	142040	0.981223	2.55323	5	4	9	396506	142040	254466	2.79151
			PPIP5K1	0	0	0	0	0	0	0	0	0	53764.7	91358.6	145123	0	0	0	0	0	0	0	0	0	0	52147.4	52147.4	0.849078	1.64883	2	1	3	145123	52147.4	92975.9	2.78294
			TLR6	0	0	0	0	0	0	0	0	51268	59429.2	144595	255292	0	0	0	0	0	0	0	0	0	17732.8	74115.5	91848.3	0.933689	1.91224	3	2	5	255292	91848.3	163444	2.7795
			LIMCH1	63148.2	252305	44522.4	68500.5	101371	33731.2	146452	4636.99	575111	1654830	1496130	4.44074e+06	0	19803.7	0	0	41642.7	0	37937.4	25302.2	219413	634001	620211	1.59831e+06	0.993575	2.42763	11	7	18	4.44074e+06	1.59831e+06	2.84243e+06	2.77839
			ALDOA	1572600	2710210	937899	1879570	1251400	769482	1509150	1.2017e+06	1774700	2363120	7153950	2.31238e+07	600376	1259120	419306	705994	596390	339558	522096	148450	659971	851112	2226260	8.32863e+06	0.963283	3.02008	11	11	22	2.31238e+07	8.32863e+06	1.47952e+07	2.77642
			URGCP	0	0	0	0	0	0	21729.6	0	36378.5	0	0	58108.1	0	0	0	0	0	0	20939.1	0	0	0	0	20939.1	0.447089	0.864018	2	1	3	58108.1	20939.1	37169	2.7751
			TMEM248	0	0	0	0	0	0	0	0	0	92137.4	42780	134917	0	0	0	0	0	0	0	0	0	34462.5	14169.6	48632.1	0.998853	2.71424	2	2	4	134917	48632.1	86285.3	2.77425
			RAB34	36044.8	79499.7	23328.5	35129.7	129840	26149.7	145066	2676.05	194362	204824	112665	989585	0	0	14225	16959.2	0	0	76116.2	0	109499	72942.6	67675.7	357418	0.811133	1.42884	11	6	17	989585	357418	632168	2.76871
			EIF2B4	0	0	0	0	0	0	51790.7	0	129420	191183	310499	682893	0	0	0	0	0	0	10405.3	5530.2	44823	46638.8	139431	246828	0.965418	2.37174	4	5	9	682893	246828	436064	2.76667
			IRS2	0	40071	0	9460.09	24555	51190.8	58156.7	0	172142	168615	100012	624203	0	0	0	0	0	0	27098.3	0	34957.9	90972.9	73004.8	226034	0.823341	1.59451	8	4	12	624203	226034	398169	2.76154
			SNX18	0	0	0	0	0	0	0	0	240374	193850	185660	619884	0	0	0	0	0	0	0	0	0	115351	109162	224513	0.677325	1.45233	3	2	5	619884	224513	395371	2.76102
			KIRREL1	23743.4	91702.7	54538.3	60653.5	61172.8	32020	187811	0	232822	331789	598489	1.67474e+06	0	0	0	0	15176.2	0	46597.8	0	91720.3	109375	343964	606833	0.969477	1.68005	10	5	15	1.67474e+06	606833	1.06791e+06	2.75981
			UGP2	41780	92350.9	0	53454.3	62052.9	75043.9	1242070	36835.4	13283100	160493	23310.6	15070491	0	0	0	0	101327	106671	491231	19290.1	4586950	143855	15191	5.46452e+06	0.999471	2.90659	10	7	17	15070491	5.46452e+06	9.60598e+06	2.75788
			ZDHHC3	0	0	0	0	0	0	0	0	0	38077.8	82707.4	120785	0	0	0	0	0	0	0	0	0	0	43800.4	43800.4	0.901456	1.80134	2	1	3	120785	43800.4	76984.8	2.75763
			ALDOC	208027	435507	150568	297494	286792	48731.3	279074	0	321306	535203	1351410	3.91411e+06	111939	122563	57014.1	107357	114705	0	82469.7	16929.5	114447	105824	587877	1.42113e+06	0.965237	2.23126	10	10	20	3.91411e+06	1.42113e+06	2.49299e+06	2.75423
			SEZ6L2	0	0	0	0	0	0	0	0	0	176319	446544	622863	0	0	0	0	0	0	0	0	0	65422.3	160787	226209	0.999939	2.76778	2	2	4	622863	226209	396654	2.75348
			NQO1	695555	846735	96446.7	104065	259884	93109	572540	3651.91	720751	447551	621509	4.4618e+06	276059	196138	22501.4	56776.2	76137.2	20371.8	185901	35083.5	277936	189273	285340	1.62152e+06	0.915407	2.58105	11	11	22	4.4618e+06	1.62152e+06	2.84028e+06	2.75162
			ERGIC2	0	0	0	0	0	0	0	0	84671.3	164899	1149460	1.39903e+06	0	0	0	0	0	0	0	0	49329.6	79463.1	380061	508854	0.996591	3.00356	3	3	6	1.39903e+06	508854	890177	2.74938
			NCEH1	38158.2	162414	44448.9	137045	66375.7	81122	385319	5289.05	1049890	584164	1580450	4.13468e+06	21478.5	82746.3	40055.8	0	33994.9	0	120170	23517.2	335626	195320	652890	1.5058e+06	0.983521	2.51786	11	9	20	4.13468e+06	1.5058e+06	2.62888e+06	2.74584
			FLOT1	73021.7	75612.8	18280.1	40317.8	47904.1	33891.9	120263	0	193353	202806	191818	997268	54813.3	41786.1	0	20181.5	27797.1	0	38990.1	0	49584.3	55489.2	74743.2	363385	0.847503	2.47005	10	8	18	997268	363385	633884	2.74439
			RHOG	0	0	0	0	38972.7	0	0	0	44115.8	228344	202300	513732	0	0	0	0	0	0	0	0	11730.5	111257	64727.2	187715	0.966585	2.2404	4	3	7	513732	187715	326018	2.73677
			PFKP	89208.5	111678	87029.3	92985.9	80453.8	78189.6	194992	7022.8	514745	680828	352274	2.28941e+06	51374.1	75692	72469.6	47857.3	66628.1	34912.5	82002.5	4828.16	146164	144948	110451	837327	0.91783	4.51477	11	11	22	2.28941e+06	837327	1.45208e+06	2.73418
			GNB1	0	0	23089.9	0	129696	83728.3	638848	0	1158830	2067080	1380930	5.4822e+06	0	0	32735.9	0	23225.4	0	140403	28900.2	346695	620400	815875	2.00823e+06	0.916265	2.30366	7	7	14	5.4822e+06	2.00823e+06	3.47397e+06	2.72986
			TNS4	91252.6	119790	65231.1	93523.9	111511	22156.2	202744	0	81895.8	298730	133931	1.22077e+06	0	77913.3	0	0	44966	0	56095.5	0	29564.1	166364	73095.2	447998	0.885874	1.40999	10	6	16	1.22077e+06	447998	772768	2.72493
			PDCD10	0	0	0	0	0	0	52262.6	0	0	61324.8	0	113587	0	0	0	0	0	0	0	0	0	41814.5	0	41814.5	0.733386	1.3416	2	1	3	113587	41814.5	71772.9	2.71646
			SERPINB6	0	0	18669.4	0	0	0	104604	0	116330	141892	119447	500942	35745.5	0	21382.1	0	0	0	30014.7	0	41611.8	55755.2	0	184509	0.624549	1.80049	5	5	10	500942	184509	316433	2.715
			ARFGAP1	0	0	0	0	33333.1	0	34659.5	0	52556.3	50362.2	60268.6	231180	0	0	0	0	0	0	0	0	44289.2	16635.2	24481.1	85405.5	0.763813	1.30881	5	3	8	231180	85405.5	145774	2.70685
			SCFD1	0	0	0	0	0	0	0	0	77581.1	93631.2	61390	232602	0	0	0	0	0	0	0	0	48031.9	38004.1	0	86036	0.843566	1.77539	3	2	5	232602	86036	146566	2.70355
			CUL4B	0	0	0	0	0	0	35676.8	0	90659.8	145515	479641	751493	0	0	0	0	0	0	0	0	56702.5	46778.2	174649	278130	0.986652	2.65696	4	3	7	751493	278130	473363	2.70195
			ARPC4	189900	203163	77160.8	129528	154963	112721	461898	49400.2	5517100	20111700	9427110	3.64346e+07	81588.6	126572	72891.2	66501.6	156242	68477.7	258994	106840	1615670	5392280	5570750	1.35168e+07	0.917395	2.70955	11	11	22	3.64346e+07	1.35168e+07	2.29178e+07	2.69551
			ARHGAP18	0	0	0	0	0	0	0	0	0	0	72022	72022	0	0	0	0	0	0	0	0	0	0	26747.1	26747.1	1	2.6927	1	1	2	72022	26747.1	45274.9	2.6927
			DYNC1I2	753124	1057530	924970	717438	459178	188482	134508	40972.7	1110230	849256	443986	6.67967e+06	195822	233936	216223	339418	193159	0	67342.2	25579.5	617813	419887	174429	2.48361e+06	0.808784	1.68815	11	10	21	6.67967e+06	2.48361e+06	4196066	2.6895
			S100A6	0	0	69400.9	82030.8	0	57500.6	155823	0	254499	240364	0	859618	0	0	0	0	0	31951	63145.6	0	99988.1	124891	0	319976	0.939303	1.97867	6	4	10	859618	319976	539643	2.68651
			WIPF1	0	0	0	0	0	0	0	0	0	0	131017	131017	0	0	0	0	0	0	0	0	0	0	48770.1	48770.1	1	2.68642	1	1	2	131017	48770.1	82246.9	2.68642
			KIF3A	0	0	0	0	0	0	0	0	413145	155738	30806.5	599690	0	0	0	0	0	0	0	0	153405	69884.2	0	223289	0.994489	2.59957	3	2	5	599690	223289	376400	2.68571
			ACVR1	0	0	0	0	60697.5	0	156869	0	141341	137346	67934.7	564188	0	0	0	0	0	0	0	0	79300.5	43077.4	87713.5	210091	0.547026	1.04083	5	3	8	564188	210091	354097	2.68544
			SORT1	0	0	0	0	0	11823.2	45285.4	0	72755.8	174680	245389	549933	0	0	0	0	0	0	0	0	27968.3	66660	110358	204986	0.984396	2.24602	5	3	8	549933	204986	344947	2.68278
			CSDE1	0	0	0	0	0	0	19591.3	0	97236.8	89025	264750	470603	55202.1	0	0	0	0	0	0	0	0	0	120284	175486	0.770927	1.65382	4	2	6	470603	175486	295117	2.68171
			MAD1L1	0	0	0	0	0	0	0	0	1130750	208190	0	1338940	0	0	0	0	0	0	0	0	370209	129520	0	499729	0.986957	2.93417	2	2	4	1338940	499729	839211	2.67933
			DNAJC5	0	0	0	0	0	0	13709	0	121986	0	75501.7	211197	0	0	0	0	0	0	0	0	53402.8	0	25518.4	78921.2	0.988532	2.35827	3	2	5	211197	78921.2	132276	2.67605
			ITGA7	0	37175.5	0	37474.5	64356.7	48039.9	131033	6802.55	706154	236808	0	1.26784e+06	0	0	0	0	0	0	0	1060.15	175052	297856	0	473968	0.672511	1.41021	8	3	11	1.26784e+06	473968	793876	2.67496
			HSPA13	0	44039.9	0	0	0	0	0	0	109519	251168	366858	771585	0	0	0	0	0	0	0	5870.3	42024.3	85272.1	155585	288752	0.987845	2.44539	4	4	8	771585	288752	482833	2.67214
			PFKM	22162.9	24175	0	32618.5	10487.4	0	0	0	155431	461190	195885	901950	8146.46	0	0	17475.4	0	0	0	0	90975.8	103635	117680	337913	0.850843	2.5389	7	5	12	901950	337913	564037	2.66918
			SLC39A8	0	0	0	0	0	0	0	0	0	158837	24675.7	183513	0	0	0	0	0	0	0	0	0	0	68762.3	68762.3	0.0555453	0.127861	2	1	3	183513	68762.3	114750	2.6688
			SNX2	0	45195.1	0	0	24719	0	49310.4	0	139624	171467	353296	783612	0	18440.5	0	0	0	0	24044.8	0	45895.8	55539.8	149790	293711	0.989864	2.41246	6	5	11	783612	293711	489901	2.66797
			UXS1	0	0	0	0	0	0	0	0	505732	432432	0	938164	0	0	0	0	0	0	0	0	175682	176172	0	351854	0.996157	2.66598	2	2	4	938164	351854	586310	2.66634
			TXNRD1	0	0	0	0	29437.3	0	0	0	66623.9	120555	407370	623986	0	0	0	0	0	0	0	0	0	63297.6	171435	234733	0.981836	2.2599	4	2	6	623986	234733	389254	2.65829
			MAP2	0	112771	0	36554.1	94095.4	56015.5	193016	0	0	0	0	492452	0	0	0	0	45699.9	8416.07	131262	0	0	0	0	185378	0.841899	1.34081	5	3	8	492452	185378	307074	2.65648
			KIF9;STARD9	12137.8	0	0	0	0	15708.4	0	2575.41	673945	0	0	704367	0	36077.4	0	0	51663.7	17407	0	11144.1	149468	0	0	265760	0.921099	4.13518	4	5	9	704367	265760	438606	2.65038
			IFNGR1	73354.4	0	0	0	21488	0	0	0	0	59836	71181.4	225860	20951.6	0	0	0	28688.4	0	0	0	0	0	35592.2	85232.2	0.684501	1.57184	4	3	7	225860	85232.2	140628	2.64994
			ABCF3	0	39764.2	0	56379.5	96103.2	0	58267.3	0	60340.3	107887	140723	559464	0	12139.2	0	0	62536.4	0	28895.4	5574.6	20734.6	42958.1	38883.8	211722	0.830639	1.89064	7	7	14	559464	211722	347742	2.64245
			GYS1	16915.5	0	0	0	0	0	0	0	0	0	0	16915.5	0	0	0	0	0	0	0	6405.15	0	0	0	6405.15	-0.1	-0.264092	1	1	2	16915.5	6405.15	10510.4	2.64092
			STXBP2	0	0	0	0	0	0	31944.7	1836.92	109582	83575.9	90969	317909	0	0	0	0	0	0	0	0	48874.6	26633.9	45158.4	120667	0.960945	2.15077	5	3	8	317909	120667	197242	2.6346
			CD44	265197	576340	561065	642621	2052890	1359190	2839960	91170.5	6169530	19083000	16813600	5.04546e+07	116429	186252	281228	102269	318732	182588	357793	212831	1248850	7354050	8793660	1.91547e+07	0.971192	2.10208	11	11	22	5.04546e+07	1.91547e+07	3.12999e+07	2.63406
			TLE3	0	0	0	0	0	0	149416	2930.26	495065	196889	119636	963936	0	0	0	0	0	0	46180.3	31388.2	144322	88200.7	55877.4	365969	0.962654	3.10602	5	5	10	963936	365969	597968	2.63393
			RAB32	0	0	0	0	50409.9	0	117095	3217.59	320217	214949	287128	993016	0	0	0	0	0	0	28407.2	0	140203	79024.7	129381	377016	0.984387	2.23814	6	4	10	993016	377016	616001	2.63388
			FRG1	0	0	0	0	0	0	39048	0	0	0	38476.3	77524.3	0	0	0	0	0	0	12123	0	0	0	17317.2	29440.2	0.97991	2.53273	2	2	4	77524.3	29440.2	48084.1	2.63328
			ERLIN1	2756560	1063550	0	0	0	0	33680.6	4995.78	233126	0	0	4.09191e+06	857665	478750	0	0	0	0	13742.5	13680.4	190104	0	0	1.55394e+06	0.982072	2.99337	5	5	10	4.09191e+06	1.55394e+06	2.53797e+06	2.63325
			SUSD5	0	0	0	0	0	0	0	0	0	108777	122217	230994	0	0	0	0	0	0	0	0	0	38009	49759.2	87768.2	0.996582	2.59997	2	2	4	230994	87768.2	143226	2.63186
			GLT8D2	0	0	0	0	0	0	0	0	0	75073.7	59728.7	134802	0	0	0	0	0	0	0	0	0	29447.4	21772.2	51219.6	0.99924	2.61496	2	2	4	134802	51219.6	83582.8	2.63185
			OLA1	0	0	0	0	0	0	0	0	0	0	60164.2	60164.2	0	0	0	0	0	0	0	0	0	0	22861.1	22861.1	1	2.63173	1	1	2	60164.2	22861.1	37303.1	2.63173
			AKAP12	124534	466845	404123	1256990	2547390	755930	682937	88047.5	442282	242033	162468	7.17358e+06	12670.4	68566.4	99346.9	379393	850126	231815	304941	229852	303534	137104	108941	2.72629e+06	0.929329	2.89209	11	11	22	7.17358e+06	2.72629e+06	4.44729e+06	2.63126
			NACA	34398.2	39956.3	0	40146.9	37188.2	0	89435	0	99863.4	151208	252730	744926	0	0	0	0	0	0	26109	8446.8	65500.8	53955.4	129231	283243	0.945138	1.75752	8	5	13	744926	283243	461683	2.62999
			MYO1C	125908	265493	132009	121813	224477	196347	294662	10509.8	761591	1447780	2442490	6.02308e+06	76439.2	147895	82218.4	74360.3	167648	66770.3	158615	46231.1	374260	451710	644900	2.29105e+06	0.971082	3.72737	11	11	22	6.02308e+06	2.29105e+06	3.73203e+06	2.62896
			ABCA1	0	0	0	0	0	0	37588	0	167631	77873.9	0	283093	0	0	0	0	0	0	0	0	44323.3	63374.2	0	107698	0.812608	1.94736	3	2	5	283093	107698	175395	2.62859
			MAP3K7	0	27988.8	0	0	0	0	0	0	40137.7	84283.6	95871.3	248281	0	0	0	0	0	0	0	0	18061.1	22924.6	53543.2	94528.9	0.917282	1.94639	4	3	7	248281	94528.9	153753	2.62651
			MTR	0	0	0	22640.9	0	0	43863.5	0	60881.7	80467.6	66715.9	274570	0	0	0	0	0	0	20455.6	0	20670.2	26979.8	36467.8	104573	0.939529	2.17321	5	4	9	274570	104573	169996	2.62562
			ARPC5L	134727	210946	29890.6	63090.9	78083.5	28782.6	277617	411938	2513110	3455270	1471050	8.67451e+06	47559.4	162102	20890.6	40061.3	106521	30790.8	254936	55238.8	818520	931491	849739	3.31785e+06	0.929445	2.96057	11	11	22	8.67451e+06	3.31785e+06	5.35666e+06	2.6145
			TMEM161B	0	0	0	0	0	0	0	0	0	0	151670	151670	0	0	0	0	0	0	0	0	0	0	58146	58146	1	2.60843	1	1	2	151670	58146	93524	2.60843
			COMMD3	0	0	0	0	0	0	0	0	77217.7	0	0	77217.7	0	0	0	0	0	0	0	0	29619.7	0	0	29619.7	1	2.60697	1	1	2	77217.7	29619.7	47598	2.60697
			CCNYL1	0	0	0	0	0	0	0	0	142803	143372	260310	546485	0	0	0	0	0	0	0	0	43724.9	74153.1	92379.9	210258	0.977228	2.5556	3	3	6	546485	210258	336227	2.59912
			MB21D2	0	0	0	0	0	0	0	0	0	210359	273967	484326	0	0	0	0	0	0	0	0	0	89169	97251.4	186420	0.995368	2.61012	2	2	4	484326	186420	297906	2.59803
			CLEC16A	0	0	0	0	0	0	0	0	66358.2	92941.3	450587	609886	0	0	0	0	0	0	0	0	43072.7	40671.3	151096	234840	0.989669	2.89319	3	3	6	609886	234840	375046	2.59703
			BROX	159965	86381.1	31886.1	0	44466.9	0	0	0	0	0	0	322699	96864.8	27563.9	0	0	0	0	0	0	0	0	0	124429	0.933645	1.62858	4	2	6	322699	124429	198270	2.59345
			TAB1	0	20388.9	0	0	0	0	0	0	51423.1	89060.5	95004.5	255877	0	0	0	0	0	0	0	0	0	45875.4	52852.9	98728.3	0.906607	1.69756	4	2	6	255877	98728.3	157149	2.59173
			EFNB1	0	32080.5	0	23773.2	0	0	135546	0	188282	197973	191892	769547	0	13191.9	0	0	0	0	0	0	75241.4	96385.3	112718	297537	0.880191	1.74323	6	4	10	769547	297537	472010	2.58639
			TRPM4	0	0	0	0	0	0	130156	0	0	0	0	130156	0	0	0	0	0	0	50361.3	0	0	0	0	50361.3	1	2.58444	1	1	2	130156	50361.3	79794.7	2.58444
			LRFN4	0	25503.6	0	131479	118101	0	33058.8	0	81132.4	156985	262197	808457	0	0	0	0	0	0	0	0	61846.6	73801.7	177185	312833	0.82901	1.26124	7	3	10	808457	312833	495623	2.58431
			TMEM184C	0	0	0	0	38726.7	24692.3	62703.7	0	73837.3	92368.3	138255	430583	0	0	0	0	0	0	13994.5	0	30025.7	53942.9	68931.5	166895	0.94013	1.77855	6	4	10	430583	166895	263689	2.57997
			PKM	2032120	3762250	2559460	3930380	4132380	1359030	6029150	2497020	101046000	202643000	212599000	542589790	738298	1381260	1165770	1395410	1748680	393606	2135250	538223	46257900	84693900	69865300	210313597	0.988224	2.58701	11	11	22	542589790	210313597	332276193	2.57991
			OXSR1	117013	179098	55713.6	91960.8	97672.6	0	140949	5702.55	70646.1	159291	212911	1.13096e+06	18140.3	55083	17885.4	32523	60836.5	0	58409.7	0	35389.3	77058.9	83590.8	438917	0.887113	2.06566	10	9	19	1.13096e+06	438917	692041	2.5767
			RSU1	0	0	0	0	0	0	0	0	56689.3	58009.5	278131	392830	0	0	0	0	0	0	0	0	19224.1	19599	113694	152517	0.998868	2.45578	3	3	6	392830	152517	240313	2.57564
			LUM	0	0	0	0	0	0	0	0	0	0	40024.5	40024.5	0	0	0	0	0	0	0	0	0	0	15555	15555	1	2.5731	1	1	2	40024.5	15555	24469.5	2.5731
			PARVA;PARVB	0	0	0	0	0	0	0	0	32512.1	37526	30544.4	100582	0	0	0	0	0	0	0	0	0	11541.7	27623.1	39164.8	0.670814	1.21396	3	2	5	100582	39164.8	61417.7	2.56819
			BCAR1	0	0	0	0	0	0	24149.3	0	263518	596796	281218	1.16568e+06	0	0	0	0	0	0	0	0	89020	234160	130735	453915	0.994257	2.48489	4	3	7	1.16568e+06	453915	711766	2.56806
			PPP3CA;PPP3CB	0	25624	0	0	37842	0	0	0	122247	93542.2	0	279255	0	0	0	0	0	0	0	0	47160.2	61736.2	0	108896	0.911596	1.7702	4	2	6	279255	108896	170359	2.56441
			BUB1B	36503.9	74338	0	47956.5	31372.8	21080.3	40689.3	0	77013.5	99007.3	146297	574259	0	19137.7	0	0	23849	0	30087.2	0	0	63862.4	87024	223960	0.81721	1.20436	9	5	14	574259	223960	350298	2.56411
			DEK	0	0	0	0	0	0	0	0	90755	117163	199705	407623	0	0	0	0	0	0	0	0	49114.6	27930	81989.5	159034	0.965212	2.39125	3	3	6	407623	159034	248589	2.56312
			RAB11B	223687	383536	0	219566	517205	118861	525186	0	1177160	2290990	2897590	8353781	94772	88908.9	0	0	125567	30926.4	147458	0	468696	958882	1345520	3.26073e+06	0.994181	2.14506	9	8	17	8353781	3.26073e+06	5.09305e+06	2.56194
			CDKL1;CDKL2;CDKL3;CDKL5;PRKD1;PRKD2;PRKD3;STK36	0	0	0	0	17658.1	0	23200.2	0	0	0	0	40858.3	0	0	0	0	0	0	15968.2	0	0	0	0	15968.2	0.773385	1.34232	2	1	3	40858.3	15968.2	24890.1	2.55873
			CDHR3	0	0	0	0	86185.1	0	0	0	0	0	0	86185.1	0	0	0	0	33687.7	0	0	0	0	0	0	33687.7	1	2.55836	1	1	2	86185.1	33687.7	52497.4	2.55836
			KRT84	0	274259	248536	0	475974	0	0	0	0	0	0	998769	0	70344.7	320149	0	0	0	0	0	0	0	0	390494	0.396796	0.677543	3	2	5	998769	390494	608275	2.55771
			SRP9	0	0	0	0	0	0	0	0	81242.3	83503.9	209290	374036	0	0	0	0	0	0	0	0	33872.4	40060.2	72488.7	146421	0.990386	2.68902	3	3	6	374036	146421	227615	2.55452
			GPI	64088	58839.2	0	19523.4	41248.6	0	34860.2	0	26409.7	44166.1	64729	353864	51091.3	30933.5	0	0	0	0	23644.8	0	0	19050.1	13956.3	138676	0.74336	1.09082	8	5	13	353864	138676	215188	2.55173
			PKP4	21881	37152.7	16982.3	73094.5	75782.4	0	85562.6	0	0	30957.3	80303.1	421716	0	11355.5	0	0	35372	0	43777.2	0	0	0	74975.2	165480	0.74936	1.01498	8	4	12	421716	165480	256236	2.54844
			ARPC3	0	104556	43134.7	127225	77581.9	77600.4	153061	0	3759440	16171800	5832860	26347259	0	74341.6	9495.12	139270	58722.8	63803.5	75699.9	0	989294	4820850	4127940	1.03594e+07	0.918279	2.56783	9	9	18	26347259	1.03594e+07	1.59878e+07	2.54331
			MOCOS	0	53261.5	0	38280.1	38872.1	0	95638.7	0	134506	151813	230490	742861	0	0	0	0	35927.7	0	0	3485.93	81556.7	51335.5	120079	292385	0.880449	1.62971	7	5	12	742861	292385	450477	2.5407
			STARD3NL	28335.8	64799.8	0	57690.3	0	40327.9	122058	0	141348	213935	154695	823190	23519.4	37734.6	0	0	0	0	38118.2	0	80171.8	71161.7	73514.5	324220	0.897563	1.9898	8	6	14	823190	324220	498970	2.53898
			DNM1L	86764.3	249456	53992.6	84679.9	69913.6	52768.8	184117	6403.4	436939	928536	2448760	4.60233e+06	40855.7	175920	52036.4	71069.1	31141.6	19380.3	64895.8	14222.2	179208	325818	840074	1.81462e+06	0.994253	2.96259	11	11	22	4.60233e+06	1.81462e+06	2.78771e+06	2.53625
			CGN	0	0	0	0	0	0	71487.4	0	0	0	0	71487.4	0	0	0	0	0	0	28189.9	0	0	0	0	28189.9	1	2.53592	1	1	2	71487.4	28189.9	43297.5	2.53592
			HEATR6	0	0	0	0	0	0	0	0	0	27732.4	52286.5	80018.9	0	0	0	0	0	0	0	0	0	0	31564.7	31564.7	0.873512	1.56863	2	1	3	80018.9	31564.7	48454.2	2.53508
			KPNB1	99206.1	123982	57299	112029	141285	82067	151883	0	284389	325092	594754	1.97199e+06	39398.5	34246.5	48496	24175.9	41004.8	16361.4	51716.2	11066	120154	146402	245906	778927	0.977786	2.26807	10	11	21	1.97199e+06	778927	1.19306e+06	2.53167
			SLC39A10	234862	1105570	259883	364280	1388730	612868	2842660	65412	3019150	3755110	2087660	15736185	0	28994.5	0	37357.9	53563.6	28140.1	166462	47044.6	919117	1518590	3441440	6.24071e+06	0.526843	0.639518	11	9	20	15736185	6.24071e+06	9.49548e+06	2.52154
			CAPZB	273699	562920	169445	237204	355214	207214	735969	12313.1	775591	497121	607619	4.43431e+06	90391.5	151411	81878.5	46514.1	117544	76954.2	202738	56251.6	369198	290542	275987	1.75941e+06	0.852806	1.93979	11	11	22	4.43431e+06	1.75941e+06	2.6749e+06	2.52034
			COL8A2	0	0	0	0	369001	0	0	0	0	0	0	369001	0	0	0	0	146545	0	0	0	0	0	0	146545	1	2.518	1	1	2	369001	146545	222456	2.518
			RAP1A	0	0	0	0	0	0	0	0	838138	764003	986279	2588420	0	0	0	0	0	0	0	0	393583	298315	336772	1028670	0.987093	2.48119	3	3	6	2588420	1028670	1559750	2.51628
			SERINC5	0	0	0	0	0	0	0	0	0	83999.2	75035.1	159034	0	0	0	0	0	0	0	0	0	0	63316.8	63316.8	0.623397	1.05241	2	1	3	159034	63316.8	95717.5	2.51172
			RAB33B	0	0	0	0	0	0	0	0	0	0	1289540	1289540	0	0	0	0	0	0	0	0	0	0	513487	513487	1	2.51134	1	1	2	1289540	513487	776053	2.51134
			FAM114A2	0	0	0	0	0	0	0	0	0	0	130329	130329	0	0	0	0	0	0	0	0	0	0	51966.1	51966.1	1	2.50796	1	1	2	130329	51966.1	78362.9	2.50796
			PLOD2	286946	394836	165239	333320	716074	840456	4472860	7266070	27388600	10035200	12103900	64003501	38715.5	82007.2	63825.6	88881.2	227674	137374	760742	721680	14208200	4008690	5280630	2.56184e+07	0.975861	1.88539	11	11	22	64003501	2.56184e+07	3.83851e+07	2.49834
			ABCF1	18555.1	79089.4	0	0	25190.4	32152.6	154299	2944.45	517998	790168	1608260	3.22866e+06	0	34004.5	0	0	12425.6	0	73242	1614.72	208811	289859	674341	1.2943e+06	0.99811	2.4182	9	7	16	3.22866e+06	1.2943e+06	1.93436e+06	2.49452
			SLC2A14;SLC2A3	0	0	0	0	0	0	0	0	340661	986447	2732040	4059148	0	0	0	0	0	0	0	0	84837.8	364741	1178970	1.62855e+06	0.997663	2.33399	3	3	6	4059148	1.62855e+06	2.4306e+06	2.49249
			CAPN1	93945	246507	127716	148664	236208	167119	577739	22986.5	4856480	5075890	3266410	1.48197e+07	200025	166431	54268.6	53936.3	116433	61350.4	166642	90571.4	2045190	1615760	1380920	5.95153e+06	0.983612	2.64609	11	11	22	1.48197e+07	5.95153e+06	8.86814e+06	2.49006
			NAGK	0	0	0	0	0	0	0	0	66131.2	50653.7	57452.2	174237	0	0	0	0	0	0	0	7178.1	31790.7	31014	0	69982.8	0.746348	1.62453	3	3	6	174237	69982.8	104254	2.48971
			RAB8A	0	0	0	0	0	0	0	0	50921.2	66271.8	62764.1	179957	0	0	0	0	0	0	0	0	22653.6	49673.3	0	72326.9	0.729625	1.30226	3	2	5	179957	72326.9	107630	2.48811
			VCPIP1	0	0	0	0	0	0	0	0	0	62933.4	156418	219351	0	0	0	0	0	0	0	0	0	0	88219.1	88219.1	0.922933	1.70173	2	1	3	219351	88219.1	131132	2.48644
			ARFIP2	0	0	0	0	0	0	0	0	0	97182.2	515696	612878	0	0	0	0	0	0	0	0	0	67850.5	178698	246548	0.982868	2.74135	2	2	4	612878	246548	366330	2.48583
			RPS6KA2;TLK1;TLK2	0	0	0	0	26545.2	0	32232.1	0	43551.3	62688.8	45931	210948	0	0	0	0	10912.6	0	18254.3	0	0	30523.9	25213.1	84903.9	0.837257	1.70144	5	4	9	210948	84903.9	126045	2.48455
			HNRNPUL2	0	0	0	0	0	0	0	0	42442.3	49990.8	62061	154494	0	0	0	0	0	0	0	0	0	0	62192.7	62192.7	0.651111	0.849259	3	1	4	154494	62192.7	92301.4	2.48412
			MICAL2	0	0	0	0	0	0	178109	0	87780.4	198032	0	463921	0	0	0	0	0	0	40799	0	35496.6	110638	0	186934	0.917152	2.03598	3	3	6	463921	186934	276988	2.48174
			SH2B1	0	0	0	0	0	0	0	0	0	0	44425.1	44425.1	0	0	0	0	0	0	0	0	0	0	17912.3	17912.3	1	2.48014	1	1	2	44425.1	17912.3	26512.8	2.48014
			PSME4	0	0	39268.2	66196.5	0	0	243461	61437	85821.5	51719.1	64132.6	612036	0	0	0	0	0	0	64335.7	136216	0	0	46289.6	246841	0.431112	0.687471	7	3	10	612036	246841	365194	2.47947
			CAPZA1	251957	914135	0	70829.7	482376	216959	876599	0	582936	1156100	1063940	5.61583e+06	128274	176334	0	0	113415	38321.1	281460	53055	278043	742561	453902	2.26537e+06	0.863367	1.6602	9	9	18	5.61583e+06	2.26537e+06	3.35047e+06	2.479
			DIAPH2	52003.6	69377.2	0	40361	152587	451717	1483510	46229.1	413316	89574	0	2.79867e+06	0	0	0	0	49476.5	186234	468005	153803	212038	60546.1	0	1.1301e+06	0.940902	2.81914	9	6	15	2.79867e+06	1.1301e+06	1.66857e+06	2.47648
			ARPC1B	30428.7	46341	0	28408.6	27770.4	0	74806	5922.6	1183420	4420350	2410370	8.22782e+06	0	32374.1	0	27303.5	0	0	65341.9	19339.5	321424	1127690	1732590	3.32606e+06	0.846356	2.09047	9	7	16	8.22782e+06	3.32606e+06	4.90175e+06	2.47374
			ELP5	0	0	0	0	0	0	28973.4	0	129168	103102	302311	563554	0	0	0	0	0	0	0	0	68215.9	0	160107	228323	0.945672	1.78155	4	2	6	563554	228323	335232	2.46823
			PAIP1	0	0	0	63146.3	19535.1	0	48109.8	0	160367	83563.5	139613	514335	0	0	0	0	0	0	0	0	151637	15639.9	41403.4	208680	0.800584	1.03114	6	3	9	514335	208680	305654	2.4647
			SBNO1	0	0	0	0	0	0	0	0	0	85531.3	178431	263962	0	0	0	0	0	0	0	0	0	65810.2	41644.8	107455	0.816919	2.08969	2	2	4	263962	107455	156507	2.45649
			RP2	0	0	0	0	0	0	0	0	83131.3	72576	129259	284966	0	0	0	0	0	0	0	0	24123.9	28516	63529	116169	0.975709	2.20665	3	3	6	284966	116169	168797	2.45303
			RPS15A	227683	3735780	4383140	3653440	945855	391957	152081	0	338726	198707	227996	14255365	318291	570854	400923	493542	794174	223010	165373	123751	937443	808995	989281	5825637	-0.0403521	-0.220763	10	11	21	14255365	5825637	8429728	2.44701
			SLC26A2	0	0	0	0	43355.4	0	353452	0	1863830	0	0	2.26064e+06	0	0	0	0	0	0	12135	0	912094	0	0	924229	0.984522	2.00732	3	2	5	2.26064e+06	924229	1.33641e+06	2.44597
			ANTXR1	0	79530.4	40408.4	67158.2	95014.8	59318	283790	3908.38	557010	407472	590941	2.18455e+06	0	17206.7	13029.6	32329.7	49022.5	9252.92	83949.4	12360.9	207324	225007	243824	893307	0.969274	2.25684	10	10	20	2.18455e+06	893307	1.29124e+06	2.44547
			AP1G2	0	0	0	0	0	0	0	0	164678	826337	375008	1366023	0	0	0	0	0	0	0	0	59955.2	225657	274440	560052	0.874538	2.2672	3	3	6	1366023	560052	805971	2.4391
			CCDC102B	0	0	0	0	0	0	0	0	0	791130	0	791130	0	0	0	0	0	0	0	0	0	324627	0	324627	1	2.43704	1	1	2	791130	324627	466503	2.43704
			MTG1	158801	472515	0	0	0	0	0	4858.22	20289.8	66192	46533.7	769190	44268.9	75859.9	0	0	0	0	0	1454.05	25301.9	70120.2	98826.4	315831	0.575509	2.18653	6	6	12	769190	315831	453358	2.43544
			VPS35L	0	0	0	32738.6	0	33821.9	171124	0	145983	219339	414728	1.01773e+06	0	0	0	0	0	0	111368	14571.6	58928.8	47579.4	185815	418263	0.940491	2.06792	6	5	11	1.01773e+06	418263	599472	2.43324
			SLC9A6	0	0	0	0	0	0	80379.8	6073.6	903745	285083	975157	2.25044e+06	0	0	0	0	0	0	0	0	494190	403556	29136.7	926883	0.590357	1.21413	5	3	8	2.25044e+06	926883	1.32356e+06	2.42796
			TTC1	23246.5	0	0	0	0	18756.6	62455.9	0	104381	124670	164711	498221	0	0	0	0	0	0	22105.2	5559.15	54284.8	49228.1	74063.5	205241	0.978863	2.13197	6	5	11	498221	205241	292980	2.4275
			PPM1G	0	0	0	0	0	0	26090.7	0	0	19362.4	34668.3	80121.4	0	0	0	0	0	0	0	0	0	33016.6	0	33016.6	0.309632	0.402419	3	1	4	80121.4	33016.6	47104.8	2.4267
			CSPG4	60111.5	103735	38173.7	100910	262596	87662.3	203021	10762.1	454380	503423	562902	2.38768e+06	0	0	0	0	28167.2	0	40186.4	8673.65	143157	302779	461362	984325	0.899306	1.16597	11	6	17	2.38768e+06	984325	1.40335e+06	2.4257
			PDCL	0	0	0	0	58427.1	62244.1	203140	0	0	0	0	323811	0	0	0	0	28102.1	23859.8	81738.1	0	0	0	0	133700	0.998345	2.46226	3	3	6	323811	133700	190111	2.42192
			PLPP6	0	0	0	0	0	0	0	0	69942.6	109397	94993.9	274334	0	0	0	0	0	0	0	0	26646.8	0	86639.1	113286	0.627357	1.03106	3	2	5	274334	113286	161048	2.4216
			FKBP10	36700.2	55440.1	28629.7	57661	65244.3	44177.2	107065	0	94688.5	179873	140871	810350	0	11908.6	0	0	76031.5	0	56495.8	0	18876.4	107851	64203.6	335367	0.843497	1.14633	10	6	16	810350	335367	474983	2.41631
			GGT1;GGT2P;GGT3P	94040.3	0	73815.9	0	0	97866.5	0	21025.1	0	0	0	286748	48392.5	0	21384.5	0	0	42514.4	0	6525.6	0	0	0	118817	0.973695	2.17779	4	4	8	286748	118817	167931	2.41336
			AFG2B	59803.5	144061	25173.2	165631	53745.8	0	60457	0	135448	71427.2	98532.9	814280	27240.8	54033.3	0	0	52120.2	0	41507.6	15888.9	71646.6	40637.7	34620.7	337696	0.416768	0.962218	9	8	17	814280	337696	476584	2.41128
			NIBAN2	84529.6	117708	30780.4	96598.8	69977.3	48164.2	135090	0	354496	289765	1138240	2.36535e+06	50938.6	59550.4	24208.3	0	88811.1	0	72935.2	8719.4	247717	147238	281116	981234	0.847914	2.83013	10	9	19	2.36535e+06	981234	1.38412e+06	2.41059
			CLTCL1	65038.7	37911.8	0	0	0	0	0	0	0	0	0	102950	42765.6	0	0	0	0	0	0	0	0	0	0	42765.6	0.851466	1.43217	2	1	3	102950	42765.6	60184.9	2.40732
			ATN1	0	0	0	0	0	0	0	0	53800.1	221826	126048	401674	0	0	0	0	0	0	0	0	44465.5	67229.1	55556.2	167251	0.939376	2.58519	3	3	6	401674	167251	234423	2.40163
			ITGA1	27089.9	83986.9	37564.8	95638.6	205692	107609	861006	78113	12057400	1014900	77337.3	1.46463e+07	11190.6	0	0	0	0	12292.4	138632	42195.7	3849750	2014410	34924.8	6.1034e+06	0.908935	2.60808	11	7	18	1.46463e+07	6.1034e+06	8.54294e+06	2.3997
			LRP5	36938.2	79173.1	36939.1	47224.4	87368.2	46586.3	131681	3885.93	699663	202471	135531	1.50746e+06	0	0	0	0	40689	17249.1	44640	18769.6	339991	96979	70829	629147	0.988254	1.94452	11	7	18	1.50746e+06	629147	878314	2.39604
			MED12	0	0	0	0	0	0	0	0	131840	338543	124825	595208	0	0	0	0	0	0	0	0	131246	117203	0	248449	0.805072	1.71745	3	2	5	595208	248449	346759	2.39569
			PRSS2	0	29145.7	159453	0	0	24725.8	0	0	0	0	0	213324	0	20085.6	45814.8	0	0	23194	0	0	0	0	0	89094.4	0.927505	2.90516	3	3	6	213324	89094.4	124230	2.39436
			RAB15	0	261139	0	211337	0	201171	586286	0	1318780	1798120	0	4376833	147097	135889	0	0	0	111381	505398	0	928825	0	0	1828590	0.473736	0.982526	6	5	11	4376833	1828590	2548243	2.39356
			TRIM2	0	0	0	0	0	0	0	0	0	21649.9	210424	232074	0	0	0	0	0	0	0	0	0	0	97039.4	97039.4	0.994693	2.14613	2	1	3	232074	97039.4	135034	2.39154
			TMC6	0	0	0	0	0	0	0	0	391296	0	0	391296	0	0	0	0	0	0	0	0	163694	0	0	163694	1	2.39041	1	1	2	391296	163694	227602	2.39041
			USP47	0	16512.5	0	0	0	0	67290.9	0	210344	325354	382456	1.00196e+06	0	0	0	0	0	0	19489.3	0	78254.7	145660	175771	419175	0.995735	2.20921	5	4	9	1.00196e+06	419175	582782	2.39031
			KCT2	0	61593	0	48381.1	60704.6	0	0	0	179857	183322	70495.8	604354	0	0	0	0	38839.5	0	0	31330.1	95552.7	87624.9	0	253347	0.857246	1.61086	6	4	10	604354	253347	351006	2.38548
			CDCP1	292514	925390	602517	2036440	3676880	756765	1932540	36201.2	3555490	3404420	1776870	1.8996e+07	34115.5	132561	76344	277989	1037590	196607	451055	102759	1497540	2187490	1969910	7.96396e+06	0.747729	1.23266	11	11	22	1.8996e+07	7.96396e+06	1.10321e+07	2.38525
			TPI1	690621	1372060	1335270	2339400	10123800	3310280	9021190	797044	1133970	728245	156125	3.1008e+07	371012	523836	529428	836883	5000260	858261	3861870	104013	484635	367302	116347	1.30538e+07	0.987839	2.08029	11	11	22	3.1008e+07	1.30538e+07	1.79542e+07	2.37539
			HDAC6	0	0	0	0	0	0	0	0	52905.8	81981.8	173386	308274	0	0	0	0	0	0	0	0	26258.5	29090.6	74597.9	129947	0.995695	2.34778	3	3	6	308274	129947	178327	2.3723
			MRC2	0	141245	25124.6	69847.7	149643	90184.6	306543	1648.86	794891	6359320	1066720	9.00517e+06	0	12942	0	16428.5	40499.7	30406.1	94665.5	34506.8	277987	1384930	1905550	3.79792e+06	0.649478	1.84658	10	9	19	9.00517e+06	3.79792e+06	5.20725e+06	2.37108
			SERPINH1	248024	1324010	264085	1246350	1343340	518364	3082030	174820	6516690	2359980	2594720	1.96724e+07	106413	401015	124197	567777	555689	191455	1313130	265218	2495830	928193	1361360	8310277	0.984886	2.5137	11	11	22	1.96724e+07	8310277	1.13621e+07	2.36724
			FNBP1L	0	0	0	0	0	0	0	0	0	0	61401.3	61401.3	0	0	0	0	0	0	0	0	0	0	25978.4	25978.4	1	2.36355	1	1	2	61401.3	25978.4	35422.9	2.36355
			MPZL1	44677.9	155898	46572.9	125803	155725	112267	375977	19873.8	959702	1577030	1011890	4.58542e+06	11691.8	37461.9	35764.4	58607.6	52929.6	27494.5	73760.7	18489.9	159358	432142	1032410	1.94011e+06	0.696465	1.18266	11	11	22	4.58542e+06	1.94011e+06	2.64531e+06	2.36348
			ARAF	0	76539.6	24661.8	46519.2	0	23878.1	86463	0	123257	63343.3	98632.7	543295	0	27355.3	15153.8	0	0	10243.5	56130.2	0	54714.1	25222.7	41068.2	229888	0.911423	1.81293	8	7	15	543295	229888	313407	2.3633
	CI-AF		ECSIT	92496.6	635470	1032250	1527690	961443	1218570	3481860	17203.5	1643670	506514	27327	1.11445e+07	51048.5	157924	140025	937584	1793020	421769	2303620	646656	2530460	1267300	36040.9	1.02854e+07	0.689067	0.750657	11	11	22	1.11445e+07	1.02854e+07	859046	1.08352
			KIF16B	0	0	0	0	0	0	29333.4	0	297538	131900	120421	579192	0	0	0	0	0	0	64124.8	8867.25	111899	60432.9	0	245324	0.822077	2.02977	4	4	8	579192	245324	333868	2.36093
			VPS37B	0	0	0	0	0	0	0	0	0	0	113098	113098	0	0	0	0	0	0	0	0	0	0	47977.6	47977.6	1	2.35731	1	1	2	113098	47977.6	65120.4	2.35731
			AQP1	0	0	0	0	0	0	37196.7	0	134057	148120	0	319374	0	0	0	0	0	0	0	0	30030.2	105574	0	135604	0.862756	1.51564	3	2	5	319374	135604	183770	2.35519
			KCMF1	572256	153377	0	0	0	0	0	0	0	0	0	725633	210366	98036.4	0	0	0	0	0	0	0	0	0	308402	0.982896	2.54488	2	2	4	725633	308402	417231	2.35288
			R3HDM1	0	0	0	0	0	0	0	0	50701.4	33687.1	40199.9	124588	0	0	0	0	0	0	0	0	0	27223.2	25745	52968.2	0.637917	1.1769	3	2	5	124588	52968.2	71620.2	2.35214
			BZW2	71271	124011	16341	59884.3	73096.2	37730.6	126848	0	443260	342430	307138	1.60201e+06	31486.6	34522.1	21809.8	25514.4	38693.1	0	67319	15997.5	158349	133545	153884	681120	0.964174	2.46301	10	10	20	1.60201e+06	681120	920890	2.35202
			PDSS1	0	0	0	0	0	0	0	0	0	72631.8	87286.4	159918	0	0	0	0	0	0	0	0	0	0	67997.5	67997.5	0.742155	1.17686	2	1	3	159918	67997.5	91920.7	2.35182
			SRBD1	0	0	0	0	0	0	0	0	141446	0	0	141446	0	0	0	0	0	0	0	0	60144	0	0	60144	1	2.35179	1	1	2	141446	60144	81302	2.35179
			TUSC2	0	0	0	0	0	0	0	0	0	0	198210	198210	0	0	0	0	0	0	0	0	0	0	84948.5	84948.5	1	2.3333	1	1	2	198210	84948.5	113262	2.3333
			HLA-A	353357	1553630	325813	902566	726135	1650000	5171180	748938	5345990	7032210	4458360	28268179	117756	264429	157490	187893	166380	208239	867791	463989	1318880	2502540	5877370	1.21328e+07	0.604684	0.845102	11	11	22	28268179	1.21328e+07	1.61354e+07	2.32991
			AARS1	0	0	0	0	0	0	0	0	46122.4	49652.8	110519	206294	43417.3	0	0	0	0	0	0	0	0	45125.9	0	88543.2	0.0900307	0.180786	3	2	5	206294	88543.2	117751	2.32987
			ADPGK	0	0	0	0	0	37721.6	301878	0	430169	954967	443917	2.16865e+06	0	0	0	0	0	18443.4	113914	23034.6	216031	266637	294686	932746	0.901471	2.36488	5	6	11	2.16865e+06	932746	1.23591e+06	2.32502
			GNA13	413354	767323	0	68171.4	99683.8	110516	2462300	0	1692100	2310940	4446930	1.23713e+07	173529	137572	0	0	0	0	328751	9790.6	375773	694450	3602060	5.32193e+06	0.867141	1.18599	9	7	16	1.23713e+07	5.32193e+06	7.04939e+06	2.32459
			TBC1D5	0	53678.4	0	35369.9	46633.3	0	67766.3	0	385942	445333	529602	1.56432e+06	0	11048.2	0	0	22723.4	0	13515.7	0	97384.6	189134	339201	673007	0.932309	1.73656	7	6	13	1.56432e+06	673007	891318	2.32438
			DPYSL2	64078.8	133714	56544.1	59994.1	67378	46745.4	114761	0	292483	768429	5677500	7.28163e+06	0	0	34464.2	0	28224.3	0	38128.2	0	109552	225893	2696650	3.13291e+06	0.998687	2.08656	10	6	16	7.28163e+06	3.13291e+06	4.14872e+06	2.32424
			APBA1	0	416814	147514	0	0	0	0	0	0	0	0	564328	0	201798	41514.1	0	0	0	0	0	0	0	0	243312	0.98965	2.09782	2	2	4	564328	243312	321016	2.31936
			CARMIL1	0	0	0	0	56165.1	25300.9	209547	10771.3	403600	302841	190913	1.19914e+06	0	0	0	0	89413.1	0	26775.6	11812.3	139162	136587	113544	517294	0.856645	2.07612	7	6	13	1.19914e+06	517294	681844	2.3181
			KIAA1217	52632.2	108272	40162.2	143894	90268.3	55463.2	91380.1	221609	85690	123399	79976.8	1.09275e+06	23817.8	0	31674	147852	62133.3	0	55047.3	9525.8	48370.7	54300.8	38793.8	471515	0.174333	0.215258	11	9	20	1.09275e+06	471515	621232	2.31752
			PVR	0	0	0	48380.5	65442.4	26678.1	171541	0	775704	2023090	2328610	5439446	0	0	0	0	0	0	30135.9	0	106114	637389	1573540	2.34718e+06	0.918059	1.62117	7	4	11	5439446	2.34718e+06	3.09227e+06	2.31744
			DNAJC2	0	0	0	0	0	0	0	0	0	88763.4	171305	260068	0	0	0	0	0	0	0	0	0	26317.7	85905.1	112223	0.981365	2.07853	2	2	4	260068	112223	147846	2.31743
			GALNT3	0	0	0	0	0	0	0	0	0	26582.3	11730.3	38312.6	0	0	0	0	0	0	0	0	0	0	16555.6	16555.6	0.324447	0.547976	2	1	3	38312.6	16555.6	21757	2.31418
			RFFL	0	0	0	0	0	0	0	0	0	208363	75744.4	284107	0	0	0	0	0	0	0	0	0	32667.5	90334.1	123002	0.577938	1.33369	2	2	4	284107	123002	161106	2.30979
			PFDN6	0	0	0	0	0	0	0	0	0	0	68531.8	68531.8	0	0	0	0	0	0	0	0	0	0	29685.8	29685.8	1	2.30857	1	1	2	68531.8	29685.8	38846	2.30857
			INSR	0	0	0	0	0	0	38515.1	0	0	0	0	38515.1	0	0	0	0	0	0	16684.6	0	0	0	0	16684.6	1	2.30842	1	1	2	38515.1	16684.6	21830.5	2.30842
			LNPK	260188	439290	119246	155148	209812	159874	479202	17285.3	2843200	2392130	1033660	8.10904e+06	110277	194663	56776.6	67266.9	79666.7	40921.6	161129	45622.6	920737	923381	917137	3.51758e+06	0.901527	2.26028	11	11	22	8.10904e+06	3.51758e+06	4.59146e+06	2.30529
			TFRC	1368520	4757150	2214520	3257880	3903800	4042800	6791370	2540336	14827700	77293400	31521900	152519376	341240	1126620	536003	826502	1020620	807673	1410340	141622	3425740	37674800	18948600	6.62598e+07	0.990219	1.90986	11	11	22	152519376	6.62598e+07	8.62596e+07	2.30184
			ATP2A3	0	0	0	0	0	0	39186.1	0	214101	454268	524407	1.23196e+06	0	0	0	0	0	0	13062.5	0	88405	195191	238608	535266	0.999181	2.25129	4	4	8	1.23196e+06	535266	696696	2.30159
			CD46	92473.7	47136	104732	196295	277151	272216	835057	18526.8	2192410	4709490	1925990	1.06715e+07	120147	17759.4	71160.3	164366	160344	85335.8	250938	109575	1008880	1556480	1093990	4.63898e+06	0.963503	2.63765	11	11	22	1.06715e+07	4.63898e+06	6.0325e+06	2.3004
			HLA-B	149112	299093	170327	215939	333246	243866	764381	0	2685770	5233640	5193270	15288644	54466.1	41299.5	90807.8	31569	32737.7	19816.5	261213	42189.7	585321	1471870	4027310	6.6586e+06	0.858072	1.43366	10	11	21	15288644	6.6586e+06	8.63004e+06	2.29607
			BCAM	0	29000.6	0	42272.1	75339.7	48862.1	185301	8956.55	423357	606790	1072570	2.49245e+06	0	0	0	0	0	0	33291.4	0	78613.2	168232	806027	1.08616e+06	0.920879	1.31473	9	4	13	2.49245e+06	1.08616e+06	1.40629e+06	2.29473
			ENTPD4	0	0	0	0	0	0	0	0	37860.9	88093.7	52996.8	178951	0	0	0	0	0	0	0	0	0	36460.5	41526	77986.5	0.869073	1.65701	3	2	5	178951	77986.5	100965	2.29465
			DERA	56156.6	394123	105524	277935	189888	68723.1	113259	0	149956	108325	0	1.46389e+06	18988.7	64229.8	58148.1	88075.6	75044.6	46888.7	63068.3	7943.4	131554	84842.3	0	638784	0.558883	1.71212	9	10	19	1.46389e+06	638784	825106	2.29168
			DBN1	0	0	0	0	0	0	0	0	46848.8	141854	136209	324912	0	0	0	0	0	0	0	0	0	57292.9	84607.6	141900	0.942142	1.79552	3	2	5	324912	141900	183011	2.28972
			TJP1	66053	91143.3	87342.1	114457	253647	268760	437431	1.53806e+06	346045	300717	173710	3.67737e+06	0	0	0	39839.5	136678	128212	420178	82914.1	349340	273542	175615	1.60632e+06	0.134135	0.382912	11	8	19	3.67737e+06	1.60632e+06	2.07105e+06	2.28931
			SLC3A2	935675	3427490	1349370	2101770	3073070	3093660	10897800	4449840	37356900	79994800	115570000	262250375	291897	994131	987805	489386	527572	283384	1052890	1.58645e+06	5461200	17869900	85083800	1.14628e+08	0.891906	1.36885	11	11	22	262250375	1.14628e+08	1.47622e+08	2.28783
			PPP1R12C	0	0	0	0	0	0	0	0	26165	0	86796.3	112961	0	0	0	0	0	0	0	0	22901.8	0	26473.8	49375.6	0.897936	2.38114	2	2	4	112961	49375.6	63585.7	2.2878
			DCTN2	0	78083.9	26007.8	98008	95946.1	114480	421553	15725.6	290614	476963	1175690	2.79307e+06	0	0	109036	18913.6	34015.4	22931.5	146078	52682.9	146786	269140	424052	1.22364e+06	0.939814	2.45757	10	9	19	2.79307e+06	1.22364e+06	1.56944e+06	2.2826
			SNTB1	0	35316.1	0	56410.6	58464.1	71229	110937	0	114231	96576.2	45609.7	588774	0	0	0	0	18384.1	17679.5	55215.3	7188.8	66474.1	48481.9	44620.8	258044	0.827011	1.38721	8	7	15	588774	258044	330729	2.28168
			TTN	0	0	0	0	91511.3	0	94366	38539.6	0	0	161163	385580	0	0	0	0	54734.9	0	0	17566.8	0	0	96802.7	169104	0.865971	1.52441	4	3	7	385580	169104	216476	2.28013
			SOWAHB	0	184009	0	0	0	0	0	0	0	0	0	184009	0	80707	0	0	0	0	0	0	0	0	0	80707	1	2.27996	1	1	2	184009	80707	103302	2.27996
			TRMT112	22995.4	0	0	0	0	0	0	0	65468.3	0	87843.2	176307	0	0	0	0	0	0	0	0	41164.4	0	36182.8	77347.2	0.948338	1.88373	3	2	5	176307	77347.2	98959.7	2.27942
			ST13;ST13P4	0	0	0	0	110555	30443.7	0	0	236945	414596	1115260	1.9078e+06	0	0	0	0	41705.8	0	0	9935	145596	180983	459158	837378	0.994043	2.37092	5	5	10	1.9078e+06	837378	1.07042e+06	2.2783
			SLITRK5	0	39767.2	0	0	57465.6	0	35353.1	0	99361.6	142298	197826	572072	0	0	0	0	0	0	0	30610.5	49156.1	50783.3	120795	251345	0.883068	1.55173	6	4	10	572072	251345	320727	2.27604
			MLH1	0	0	0	0	0	0	0	0	0	65911	60153.6	126065	0	0	0	0	0	0	0	0	0	55401.8	0	55401.8	0.707364	1.08111	2	1	3	126065	55401.8	70662.8	2.27546
			RRM1	0	28420.1	0	32799.2	38463	0	53133.5	0	138805	121352	165451	578424	0	10337.9	0	0	0	0	33368.3	6804	77680.2	47636.4	78622.3	254449	0.953867	1.85067	7	6	13	578424	254449	323975	2.27324
			ROCK2	82858.3	243121	166002	365219	2078050	1078530	3197940	905410	0	0	0	8.11713e+06	40045.6	84760.8	60409.5	251834	1054380	461681	1506170	114147	0	0	0	3573428	0.978506	2.02185	8	8	16	8.11713e+06	3573428	4.5437e+06	2.27152
			GALNT10	0	0	0	0	0	0	0	0	162250	154659	125744	442653	0	0	0	0	0	0	0	7412.7	66074.9	50135.9	71327.7	194951	0.964034	2.28768	3	4	7	442653	194951	247702	2.27058
			PIK3R2	0	0	0	0	0	0	0	0	0	100883	232055	332938	0	0	0	0	0	0	0	0	0	40838	105925	146763	0.998985	2.21947	2	2	4	332938	146763	186175	2.26854
			NPTN	1034760	619243	183052	339819	650765	571553	2073560	101597	6635800	2209450	2156440	16576039	0	0	139348	0	0	0	247628	13686.6	1494550	2209960	3206550	7.31172e+06	0.532775	0.89041	11	6	17	16576039	7.31172e+06	9.26432e+06	2.26705
			PPP2R1A	0	84046.6	0	0	32657.3	0	39388.7	7575.3	158025	331743	492772	1.14621e+06	0	44376.7	0	0	0	0	0	6881.65	88760.1	115485	250443	505946	0.97812	2.02307	7	5	12	1.14621e+06	505946	640261	2.26547
			MCMBP	0	0	0	0	0	0	0	0	31457.4	39437.9	40610.7	111506	0	0	0	0	0	0	0	0	25170.9	11083.4	13086.4	49340.7	0.85664	1.7841	3	3	6	111506	49340.7	62165.3	2.25992
			SEL1L	465982	282181	76934	120927	165382	76310.6	134843	22177.5	237002	109030	56034.3	1.7468e+06	203033	102307	33199.3	45774	60146.6	20216.8	79603.3	27554.9	147013	55108.6	0	773956	0.941933	1.99842	11	10	21	1.7468e+06	773956	972847	2.25698
			CBR1;CBR3	0	0	0	0	0	0	0	0	25185.4	25981.7	0	51167.1	0	0	0	0	0	0	0	0	0	22746.5	0	22746.5	0.683479	1.03151	2	1	3	51167.1	22746.5	28420.6	2.24945
			NIF3L1	0	0	0	0	0	0	0	0	0	80282.8	180769	261052	0	0	0	0	0	0	0	0	0	0	116227	116227	0.907651	1.48624	2	1	3	261052	116227	144825	2.24605
			TRIP10	0	0	0	0	0	0	0	0	184599	826408	1126580	2137587	0	0	0	0	0	0	0	0	0	148702	803081	951783	0.87928	1.4412	3	2	5	2137587	951783	1185804	2.24588
			MMS19	0	0	0	0	28839.5	27210.9	71185.6	0	118364	108732	195787	550119	0	0	0	0	0	0	33832	0	93601.1	40528	77009	244970	0.90819	1.72336	6	4	10	550119	244970	305149	2.24566
			ERGIC3	41125.6	70805.9	27317.5	60118.5	57179.3	50924.4	101330	0	250466	535401	2387380	3.58205e+06	20454.3	26051.4	41622.6	72516.2	49534.4	23331.2	74976.7	14122.1	136109	251532	887241	1.59749e+06	0.997076	2.73212	10	11	21	3.58205e+06	1.59749e+06	1.98456e+06	2.2423
			AKAP9	25887.3	0	0	0	0	0	0	0	0	0	0	25887.3	11548.6	0	0	0	0	0	0	0	0	0	0	11548.6	1	2.2416	1	1	2	25887.3	11548.6	14338.7	2.2416
			AGPS	0	96078.5	58080.3	175679	38615.9	0	85603.6	0	536329	1953080	5373180	8.31665e+06	0	133282	164158	218180	43400.5	0	33112.4	12403.1	192668	593940	2319620	3.71076e+06	0.989143	2.38108	8	9	17	8.31665e+06	3.71076e+06	4.60588e+06	2.24122
			MAGED2	124034	261872	127050	123521	140599	109398	203648	13430.5	343859	359020	475797	2.28223e+06	86767.5	92973.8	56588.4	64312.3	111680	53357.6	106752	31825.2	159276	123423	132716	1.01967e+06	0.840369	2.9877	11	11	22	2.28223e+06	1.01967e+06	1.26256e+06	2.2382
			AHNAK2	620259	3556050	2160700	3339030	4112940	2443030	5665560	8256116	4527000	2580290	1455620	38716595	65301.1	527136	387857	1112910	1672630	920596	2976290	382933	4361030	2846930	2047520	1.73011e+07	0.166551	0.260267	11	11	22	38716595	1.73011e+07	2.14155e+07	2.23781
			INPPL1	80775.4	167427	69555.8	177195	274117	99353.4	341894	32679.5	1383070	732715	848275	4.20706e+06	22718	40078	20991.8	53042.8	106485	19092.1	116946	81281.8	644885	369429	405109	1.88006e+06	0.988433	2.03545	11	11	22	4.20706e+06	1.88006e+06	2.327e+06	2.23773
			MME	0	0	0	0	0	0	0	0	0	115849	114886	230735	0	0	0	0	0	0	0	0	0	0	103161	103161	0.667391	1.00136	2	1	3	230735	103161	127574	2.23665
			RPS15	0	264367	353418	175398	85254.1	0	0	0	0	0	0	878437	0	181608	57816.4	92926.5	60619.6	0	0	0	0	0	0	392970	0.780198	1.69183	4	4	8	878437	392970	485467	2.23538
			COPB1	74337.4	158420	74297.6	101812	216911	200536	1121820	915179	520400	424349	1206690	5.01475e+06	36920.3	77998.5	102907	31869.1	111559	47146.9	571064	86683.6	366458	247111	564582	2.2443e+06	0.828257	1.73129	11	11	22	5.01475e+06	2.2443e+06	2.77045e+06	2.23444
			EVA1A	0	15124.3	0	0	32081	0	0	0	116977	0	165504	329686	0	19341.1	0	0	23188.2	0	0	0	0	0	105568	148097	0.778593	1.39823	4	3	7	329686	148097	181589	2.22615
			SLC39A11	0	0	0	0	0	0	0	0	0	0	703745	703745	0	0	0	0	0	0	0	0	0	0	316786	316786	1	2.22152	1	1	2	703745	316786	386959	2.22152
			ARF1;ARF3	0	31085.5	19586.5	24262.1	51807.1	0	0	0	43960.4	69047.8	104167	343916	0	12612.6	39809	18045.4	0	0	0	0	34725.7	49626.4	0	154819	0.270142	0.483916	7	5	12	343916	154819	189097	2.22141
			PRDX1	2908010	4106300	1765750	3224180	2755750	1448100	4620930	230457	9435830	10566500	7638530	48700337	473378	709683	295039	529277	687133	372949	1286510	445747	4197640	6920030	6007810	21925196	0.917142	1.24553	11	11	22	48700337	21925196	26775141	2.2212
			UNC45A	97573.1	215986	116807	139200	92893.7	38717.5	200248	0	219196	389757	598622	2.109e+06	37254.5	49702.2	55762.8	45653.4	50413.2	19589.2	94818.9	15597.4	109157	173447	298335	949731	0.973336	1.98956	10	11	21	2.109e+06	949731	1.15927e+06	2.22063
			GNPTG	0	31641.3	0	115842	77147.6	0	0	0	52061.1	52420.9	92834.6	421948	0	0	0	35064.9	34829.9	0	0	0	38990.7	31470.8	49671.9	190028	0.891579	1.87311	6	5	11	421948	190028	231919	2.22045
			AKT1S1	0	0	0	0	0	0	0	0	0	0	63479.6	63479.6	0	0	0	0	0	0	0	0	0	0	28593.8	28593.8	1	2.22005	1	1	2	63479.6	28593.8	34885.8	2.22005
			RMDN2	0	0	0	127510	190748	183457	840476	21736.2	433580	139394	51940.5	1.98884e+06	0	0	0	0	106908	73757.4	358467	106064	210726	39978	0	895900	0.943152	2.10151	8	6	14	1.98884e+06	895900	1.09294e+06	2.21994
			MSH3	0	0	0	0	0	0	0	0	0	0	73747.5	73747.5	0	0	0	0	0	0	0	0	0	0	33233.6	33233.6	1	2.21906	1	1	2	73747.5	33233.6	40513.9	2.21906
			SCYL1	0	0	0	0	0	0	99607.3	8763.55	621483	426089	263391	1.41933e+06	0	0	0	0	0	0	46327.8	20842.5	242879	185792	143969	639810	0.990007	2.39028	5	5	10	1.41933e+06	639810	779524	2.21837
			FERMT2	40647.3	61706.2	0	32057	27438.8	24377	91452.5	0	105953	76122	122790	582544	13829.4	27386	0	14500.3	20103	0	66475.2	8222.7	36812.8	26284.6	48991.9	262606	0.85758	1.74382	9	9	18	582544	262606	319938	2.21832
			NAB1	0	0	0	0	0	0	0	0	57197.8	0	14648.9	71846.7	0	0	0	0	0	0	0	0	32438.4	0	0	32438.4	0.967463	1.71812	2	1	3	71846.7	32438.4	39408.3	2.21487
			SLC16A3	572278	625804	333405	956701	789909	739179	3024070	701740	8573200	23338700	15669200	55324186	217754	129349	210846	211341	126772	77448.3	346332	223504	1177810	4314910	17945400	2.49815e+07	0.648875	0.938855	11	11	22	55324186	2.49815e+07	3.03427e+07	2.21461
			RAET1G;RAET1L;ULBP2	23200.2	0	0	0	0	0	62288	6343.5	0	0	0	91831.7	0	0	0	0	0	0	36518.1	4994.84	0	0	0	41512.9	0.930395	1.63061	3	2	5	91831.7	41512.9	50318.8	2.21212
			ALCAM	30888.5	94633.1	51297.8	151389	202238	187494	454547	16277.4	2049370	5836550	5257210	1.43319e+07	0	0	0	0	0	0	17208.9	15236.3	171062	1576290	4699700	6.4795e+06	0.821443	1.24243	11	5	16	1.43319e+07	6.4795e+06	7.8524e+06	2.21188
			CELSR3	29270.4	124292	54294.7	125582	161243	170302	398436	0	57459.5	0	46946.1	1.16783e+06	0	26077.9	0	29737.9	83261.6	57957.7	241582	0	53463.1	0	36462.9	528543	0.940997	1.53433	9	7	16	1.16783e+06	528543	639283	2.20952
			M6PR	53074.5	36177.8	0	45619.5	75151.2	53134.4	34636.8	0	327656	420500	594278	1.64023e+06	0	0	0	0	48330.3	0	0	0	138569	138946	418416	744261	0.942462	1.48068	9	4	13	1.64023e+06	744261	895967	2.20383
			PRDX2	642022	1277270	471243	834870	845099	463115	1566320	177248	4117370	2866620	3239950	16501127	264171	452970	102085	184691	247538	113295	367966	233578	1662170	1702020	2158500	7.48898e+06	0.929571	1.60446	11	11	22	16501127	7.48898e+06	9.01214e+06	2.20339
			BZW1	19816.4	0	0	0	0	0	0	0	0	113124	77574.4	210515	0	0	0	0	0	0	0	0	0	49637.9	46049	95686.9	0.97477	1.96058	3	2	5	210515	95686.9	114828	2.20004
			RABAC1	65636.9	105239	52612.8	60487.4	83454.8	0	170264	26719	198317	344883	277629	1.38524e+06	28721.4	54130.2	0	25246.8	32779.3	0	51529.2	28689.4	99959	150017	158581	629653	0.955126	1.88819	10	9	19	1.38524e+06	629653	755590	2.20001
			SRSF11	0	27020.2	0	0	0	0	0	0	0	0	12827.7	39847.9	0	18119.6	0	0	0	0	0	0	0	0	0	18119.6	0.895889	1.42042	2	1	3	39847.9	18119.6	21728.3	2.19916
			HEG1	0	0	0	46832.1	111888	62907.6	298122	0	372908	446046	154262	1.49297e+06	0	0	0	0	40782.3	17691.3	115667	27516.3	148981	140025	188235	678898	0.811554	1.84788	7	7	14	1.49297e+06	678898	814068	2.1991
			SUMF1	0	0	0	0	0	0	0	0	90531.1	111241	110889	312661	0	0	0	0	0	0	0	0	62645.3	40939.8	38942.1	142527	0.933352	1.99091	3	3	6	312661	142527	170134	2.19369
			SGMS1	0	0	0	0	37054.9	0	0	0	236763	192395	464401	930614	0	0	0	0	0	0	0	0	55203.1	146513	222594	424310	0.941096	1.88466	4	3	7	930614	424310	506304	2.19324
			RAB31	0	58746.1	0	60691.1	62917.8	0	173727	0	327313	60965.7	292108	1.03647e+06	0	27399.9	0	22709.8	34097.3	0	66636.9	0	121552	24664.3	175598	472658	0.956654	1.97562	7	7	14	1.03647e+06	472658	563810	2.19285
			SDAD1	0	0	0	0	0	0	0	0	0	0	46429	46429	0	0	0	0	0	0	0	0	0	0	21179.4	21179.4	1	2.19218	1	1	2	46429	21179.4	25249.6	2.19218
			LPCAT4	0	29354.1	0	0	0	0	40827.5	0	51243.4	70809.8	81041.7	273276	0	0	0	0	0	0	0	0	33085.7	35190.7	56475.5	124752	0.886223	1.37909	5	3	8	273276	124752	148525	2.19056
			ARHGAP35	0	0	0	0	0	0	0	0	66810	239849	232172	538831	0	0	0	0	0	0	0	0	24315.9	88884.7	132968	246169	0.970982	2.02081	3	3	6	538831	246169	292662	2.18887
			H1-0	42938.5	76928	32082.6	60318.4	97735.2	0	0	0	36557.4	0	30235.9	376796	110733	0	45320.8	0	0	0	0	0	16258.6	0	0	172312	0.0776458	0.0758083	7	3	10	376796	172312	204484	2.1867
			ARHGEF11	0	45481.8	0	63646.9	142180	46991.1	66161.4	0	35378	0	0	399839	0	0	0	0	64173.1	23030.3	47127.2	0	48576.7	0	0	182907	0.7615	1.35659	6	4	10	399839	182907	216932	2.18602
			TRIO	83262.4	236167	62745.9	122304	401296	167933	688468	18365.5	217006	124872	87158.6	2.20958e+06	16428.4	52429.8	54327.3	56084.4	141158	52117.7	292543	44822.7	139599	85014.2	79259.9	1.01378e+06	0.917973	2.30552	11	11	22	2.20958e+06	1.01378e+06	1195794	2.17953
			CLIP1	38611.9	839308	448703	156669	279437	231690	591275	0	0	0	0	2.58569e+06	34669.5	79420.8	47439.6	68433.7	208477	159930	548911	39524.2	0	0	0	1.18681e+06	0.528165	0.93262	7	8	15	2.58569e+06	1.18681e+06	1.39889e+06	2.1787
			ANXA7	271218	386660	83261.9	141477	143129	110131	272037	2155.06	270375	517542	272933	2.47092e+06	136913	230770	51342.7	69911.1	86150.8	57858.9	154811	29739	111653	138099	68864.7	1.13611e+06	0.775058	1.95586	11	11	22	2.47092e+06	1.13611e+06	1.33481e+06	2.17489
			RPS17	0	515683	597874	466424	254400	78978.6	85501.7	2974.11	0	0	0	2.00184e+06	0	272766	130653	264726	179298	36326.9	36942.3	0	0	0	0	920712	0.879603	1.89689	7	6	13	2.00184e+06	920712	1.08112e+06	2.17422
			CCT7	268326	516842	312023	972787	3919680	8825620	11594700	6.16649e+06	773158	602384	505626	3.44576e+07	77104.3	195831	120402	343215	1610050	3638600	8284730	125679	481968	472740	504062	1.58544e+07	0.86883	1.39155	11	11	22	3.44576e+07	1.58544e+07	18603254	2.17338
			SH3GLB1	0	0	0	0	0	0	0	0	41805.2	74737.5	143621	260164	0	0	0	0	0	0	0	0	0	70410.5	49339.6	119750	0.825878	1.56302	3	2	5	260164	119750	140414	2.17256
			VASN	69442.8	283793	37089.3	80557.3	91436.8	104772	192192	27710.6	644251	864810	1203150	3.5992e+06	13169.6	52484.8	0	0	47033.5	24666.3	55661	31069.2	226927	411348	794525	1.65688e+06	0.964955	1.55172	11	9	20	3.5992e+06	1.65688e+06	1.94232e+06	2.17227
			IQGAP1	304796	747946	337263	489106	732510	441723	1347770	40622.3	4570440	9008940	9623180	2.76443e+07	101128	174227	154933	182320	230534	107797	387971	94638.6	1750680	3514800	6036540	1.27356e+07	0.962186	1.7843	11	11	22	2.76443e+07	1.27356e+07	1.49087e+07	2.17064
			MAT2A	35311.3	31378.3	0	49349.1	25437.9	0	0	0	107598	98060.8	156090	503225	21876.5	0	0	0	15526.3	0	0	0	35929.4	85454.8	73327.1	232114	0.862311	1.45425	7	5	12	503225	232114	271111	2.16801
			PODXL2	0	0	0	0	0	0	115417	0	256413	211473	220608	803911	0	0	0	0	0	0	0	0	96577.6	152019	122723	371320	0.90161	1.62593	4	3	7	803911	371320	432591	2.16501
			FAM234A	0	0	0	0	46096.2	55994.1	120435	20844.1	393518	448615	561368	1.64687e+06	0	0	0	0	0	0	32874.6	10982.1	82323	103259	531467	760906	0.804088	1.07596	7	5	12	1.64687e+06	760906	885965	2.16436
			SLC39A6	56318.2	160338	47498.2	130569	177631	115952	385723	3793.49	558079	721451	518381	2.87573e+06	0	0	0	0	0	0	79601.8	11119.1	187953	370350	680716	1.32974e+06	0.765003	0.847356	11	5	16	2.87573e+06	1.32974e+06	1.54599e+06	2.16263
			ZDHHC5	0	100091	36626.4	71543.1	103794	87588.8	302744	92862.5	730330	1108360	2274540	4.90848e+06	0	0	29356.5	0	15021	0	33631	60269.4	234439	522184	1375040	2.26994e+06	0.984908	1.64203	10	7	17	4.90848e+06	2.26994e+06	2.63854e+06	2.16238
			GGT7	0	0	0	0	0	0	153259	0	291704	605645	428447	1479055	0	0	0	0	0	0	136800	0	133175	233689	182497	686161	0.966753	2.29606	4	4	8	1479055	686161	792894	2.15555
			TNKS1BP1	398491	938461	189155	294201	276393	195239	577382	5231.8	213469	261244	203247	3.55251e+06	187914	259147	53076.9	136942	127377	72957.2	327295	39337.3	152019	188387	106115	1.65057e+06	0.8156	2.31816	11	11	22	3.55251e+06	1.65057e+06	1.90195e+06	2.1523
			NME2;NME2P1	347921	0	0	0	0	778005	0	0	0	0	0	1125926	180351	0	0	0	0	343176	0	0	0	0	0	523527	0.997661	2.20254	2	2	4	1125926	523527	602399	2.15066
			TBC1D10B	0	0	0	0	0	0	0	0	0	53533.2	100986	154519	0	0	0	0	0	0	0	0	0	0	71849.7	71849.7	0.873631	1.33101	2	1	3	154519	71849.7	82669.5	2.15059
			ELP6	0	0	0	0	0	0	0	0	73884.2	95948	112363	282195	0	0	0	0	0	0	0	0	0	39922.4	91332.3	131255	0.827968	1.28156	3	2	5	282195	131255	150940	2.14998
			TOM1	0	0	0	0	0	0	0	0	0	24671.3	50965.3	75636.6	0	0	0	0	0	0	0	0	0	0	35180.6	35180.6	0.892219	1.37855	2	1	3	75636.6	35180.6	40456	2.14995
			PGK1	0	122407	42439.8	55186.1	100978	80675.9	252559	18802	871151	1373850	1983940	4.90199e+06	0	69508.9	46937.7	19566.7	45951.8	33445.2	90841.7	34900.8	388647	703846	848725	2.28237e+06	0.993978	2.20597	10	10	20	4.90199e+06	2.28237e+06	2.61962e+06	2.14776
			NUP35	0	0	0	0	0	0	106335	0	61912.3	79963.1	144682	392892	0	0	0	0	0	0	23978.4	5139.4	43344.9	33249.8	77246.7	182959	0.921237	1.92536	4	5	9	392892	182959	209933	2.14743
			HSPH1	0	40642	19613.3	68845.3	44875.8	40702.5	127424	0	235788	298032	431998	1.30792e+06	82762.6	30006.1	0	0	16739	0	68447.5	10351.8	102880	111494	186404	609085	0.883617	2.06966	9	8	17	1.30792e+06	609085	698836	2.14735
			NCR3LG1	0	0	0	23054.9	118036	0	163909	5775.25	413109	556345	683651	1.96388e+06	0	0	0	0	0	0	45796.2	0	130103	179300	560766	915965	0.886165	1.31616	7	4	11	1.96388e+06	915965	1.04791e+06	2.14406
			CNNM4	0	24580.7	28785.2	114104	169173	114218	428150	5664.15	408207	994461	213847	2.50119e+06	0	0	0	14213.7	43987.7	9288.73	115901	77050.1	139925	403077	364628	1.16807e+06	0.767695	1.55496	10	8	18	2.50119e+06	1.16807e+06	1.33312e+06	2.1413
			ADGRE2	0	0	0	0	0	21455.4	64390.9	0	143922	288558	265961	784287	0	0	0	0	0	0	0	0	68255.1	105549	192621	366425	0.922649	1.60665	5	3	8	784287	366425	417862	2.14038
			TOR1B	0	42507.7	0	0	0	0	0	0	40558.5	0	0	83066.2	0	0	0	0	0	0	0	0	38848.6	0	0	38848.6	0.651362	0.934596	2	1	3	83066.2	38848.6	44217.6	2.1382
			TRAF6	0	0	0	0	0	0	0	0	0	91327.8	136062	227390	0	0	0	0	0	0	0	0	0	28617.6	77730.9	106348	0.966928	1.88439	2	2	4	227390	106348	121041	2.13816
			IGLL5	0	0	0	0	0	0	0	0	0	0	98422.6	98422.6	0	0	0	0	0	0	0	0	0	0	46044.4	46044.4	1	2.13756	1	1	2	98422.6	46044.4	52378.2	2.13756
			SH3PXD2B	0	123951	0	0	0	0	107735	0	74639.2	160118	192842	659285	0	0	0	0	0	0	48388.4	0	57240.2	86222.8	117336	309187	0.86067	1.51067	5	4	9	659285	309187	350098	2.13232
			HOMER3	0	0	0	0	0	0	0	0	0	0	20853.2	20853.2	0	0	0	0	0	0	0	0	0	0	9782.24	9782.24	1	2.13174	1	1	2	20853.2	9782.24	11071	2.13174
			ATP8B2	0	0	0	0	36056.5	0	135990	5321.75	229743	397228	319300	1.12364e+06	0	0	0	0	0	0	42414.6	0	51140.5	109010	325194	527759	0.763387	1.1449	6	4	10	1.12364e+06	527759	595880	2.12908
			AP1S2	0	0	0	0	0	0	25619.4	0	193943	804716	189469	1.21375e+06	0	0	0	0	0	0	0	0	50170	376370	143804	570344	0.982004	2.04699	4	3	7	1.21375e+06	570344	643403	2.1281
			ENO3	44091.2	29955.5	0	0	0	0	49463.4	0	0	0	0	123510	0	0	58087.2	0	0	0	0	0	0	0	0	58087.2	-0.188542	-0.212629	3	1	4	123510	58087.2	65422.9	2.12629
			ST3GAL1	0	0	0	0	0	0	0	0	0	32774.4	78540.3	111315	0	0	0	0	0	0	0	0	0	19347.4	33020.5	52367.9	0.989419	2.21958	2	2	4	111315	52367.9	58946.8	2.12563
			EXTL2	0	0	0	0	57533.9	36099.2	239609	0	446715	142765	0	922722	0	0	0	0	0	0	95106.2	21412.3	232832	84755	0	434106	0.977211	1.90609	5	4	9	922722	434106	488617	2.12557
			VAT1	177216	303821	94488	203656	297332	125810	435557	26667.3	970673	1232710	2575730	6.44366e+06	74445.2	111424	51301.3	85067.2	176520	45503.8	182962	56802.8	502547	704535	1042630	3.03374e+06	0.981329	2.25449	11	11	22	6.44366e+06	3.03374e+06	3409922	2.124
			CYB5R3	211734	614935	228910	351316	336377	339424	1727530	19983.2	930317	1105670	2010950	7.87715e+06	75040.6	127992	117107	140041	103179	96169.5	560494	41580.5	554197	480596	1418340	3.71474e+06	0.908035	1.45045	11	11	22	7.87715e+06	3.71474e+06	4.16241e+06	2.12051
			STX4	66139.1	90684.6	0	45756	176110	58982	299176	9880.8	978146	1169670	1429290	4.32383e+06	41055.4	43626.7	0	14799.1	95158.3	0	119729	20022.2	353011	487135	865541	2.04008e+06	0.965449	1.85502	10	9	19	4.32383e+06	2.04008e+06	2.28376e+06	2.11945
			SEC31A	64465.6	200070	25102.2	115250	128948	91029	283392	36424.7	3675840	2385150	1146100	8.15177e+06	56451.8	51692.7	51741.1	0	46776.3	0	78999	70508.5	1477980	1205260	807661	3.84707e+06	0.975652	2.16749	11	9	20	8.15177e+06	3.84707e+06	4.3047e+06	2.11896
			PRPSAP2	0	0	0	0	0	0	0	0	0	41668.2	184118	225786	0	0	0	0	0	0	0	0	0	0	106673	106673	0.974472	1.68694	2	1	3	225786	106673	119113	2.11662
			ANXA1	8928390	24625700	8845550	4542260	5506970	4328480	6436710	115949	1807130	883999	458288	66479426	6368070	11475300	2615730	1681390	3209980	1384290	2540870	272188	1104550	551171	225008	3.14285e+07	0.961577	1.98269	11	11	22	66479426	3.14285e+07	3.50509e+07	2.11526
			GET3	63715.2	0	78310.5	0	0	26607.2	0	0	351077	390330	488684	1.39872e+06	47638.9	0	74275.3	0	0	0	0	0	117701	182322	240183	662120	0.972118	2.12504	6	5	11	1.39872e+06	662120	736604	2.11249
			ARL15	0	49418.3	11680.7	0	48420.7	0	171550	0	481301	496571	438593	1.69753e+06	0	10461.6	28570.8	0	0	0	38138.4	0	149534	233036	343911	803652	0.895508	1.60093	7	6	13	1.69753e+06	803652	893883	2.11228
			SNX24	0	0	0	0	0	40631.7	59751.7	0	0	0	0	100383	0	0	0	0	0	28965.6	18574	0	0	0	0	47539.6	0.90276	1.89354	2	2	4	100383	47539.6	52843.8	2.11157
			GRK2	0	0	0	0	0	0	0	0	0	0	97594	97594	0	0	0	0	0	0	0	0	0	0	46228.9	46228.9	1	2.1111	1	1	2	97594	46228.9	51365.1	2.1111
			GPR180	0	0	0	0	0	0	0	0	44693.5	49079.4	138400	232173	0	0	0	0	0	0	0	0	22589.4	48433.9	39226.4	110250	0.828143	1.97233	3	3	6	232173	110250	121923	2.10588
			EVA1B	0	0	0	0	0	0	0	0	0	0	45663.7	45663.7	0	0	0	0	0	0	0	0	0	0	21687.6	21687.6	1	2.10552	1	1	2	45663.7	21687.6	23976.1	2.10552
			LDHA	5833770	8897010	2506630	5996580	3408990	2358240	7368930	10488505	35108300	16439200	21371300	119777455	1933030	3382300	649816	1744500	1345220	411805	1989200	2098190	22594000	6620500	14134200	56902761	0.976796	1.39183	11	11	22	119777455	56902761	62874694	2.10495
			MRPL14	325787	989157	29454.2	0	33697.7	0	53986.9	0	68395	108383	123862	1.73272e+06	113833	350000	12754.9	0	35524.3	0	52129.3	10374.2	63128.8	95890.8	89710.1	823345	0.977799	2.85781	8	9	17	1.73272e+06	823345	909377	2.10449
			TMEM123	0	0	0	0	0	0	52104.3	22245.2	811107	6727970	2400360	1.00138e+07	0	0	0	0	0	0	0	5021.25	176462	1904770	2676740	4.76299e+06	0.779123	1.7174	5	4	9	1.00138e+07	4.76299e+06	5.25079e+06	2.10241
			PLEKHG2	0	0	0	0	28903.1	0	70515.8	0	126358	92173.7	36964.1	354915	0	0	0	0	11050	0	0	7323.75	108650	41988.1	0	169012	0.831015	1.11828	5	4	9	354915	169012	185903	2.09994
			C12orf57	0	0	0	0	0	0	0	0	89884.7	0	23793.2	113678	0	0	0	0	0	0	0	0	18197.9	0	35982.1	54180	0.606319	1.42157	2	2	4	113678	54180	59497.9	2.09815
			ACOX3	0	0	0	0	0	52190	91133.9	11725.1	468182	2985370	87903.3	3.6965e+06	0	0	0	0	0	0	47521.4	10434.9	139684	1360410	204982	1.76303e+06	0.99002	2.17932	6	5	11	3.6965e+06	1.76303e+06	1.93347e+06	2.09667
			CAT	111304	192596	146295	154313	335771	319801	1859410	361940	9928770	9445810	2529930	2.53859e+07	338191	215718	38404.2	96011.5	183323	108250	884206	681350	5244480	3241030	1083390	1.21144e+07	0.964925	2.18119	11	11	22	2.53859e+07	1.21144e+07	1.32716e+07	2.09553
			AKR1C3	0	0	0	0	316520	0	597263	0	1020310	839790	718592	3492475	0	0	0	0	125463	0	215867	109662	427089	444817	344763	1.66766e+06	0.968751	2.17117	5	6	11	3492475	1.66766e+06	1.82481e+06	2.09424
			WASL	0	0	0	0	0	0	0	0	0	73409.4	160028	233437	0	0	0	0	0	0	0	0	0	42824.3	68649.1	111473	0.990416	2.17167	2	2	4	233437	111473	121964	2.09411
			CLINT1	31246.9	69378.7	0	0	0	0	0	0	23256.9	0	63006.1	186889	45518.9	43764.7	0	0	0	0	0	0	0	0	0	89283.6	0.61013	0.901648	4	2	6	186889	89283.6	97605	2.0932
			ERLEC1	289188	460398	81916.4	153458	98887.5	66896.8	252623	10931.5	447842	212903	62445.3	2.13749e+06	138751	180481	26361.8	42308.9	49930.9	26353.6	123837	32322.4	245970	85872	69058.7	1.02125e+06	0.941139	2.02116	11	11	22	2.13749e+06	1.02125e+06	1.11624e+06	2.09302
			HNRNPR;SYNCRIP	0	96606.8	32786.8	0	93673.5	39988.8	0	0	0	0	0	263056	0	39136.6	44831.1	0	41737.7	0	0	0	0	0	0	125705	0.824271	1.59977	4	3	7	263056	125705	137351	2.09264
			ANPEP	0	0	0	26567.6	47175	44691.2	170955	3048.88	2509330	1354160	3622220	7.77815e+06	0	0	0	0	46626.4	0	56731.5	12155.8	659348	288221	2656280	3.71936e+06	0.905806	1.43135	8	6	14	7.77815e+06	3.71936e+06	4.05878e+06	2.09126
			NONO;SFPQ	0	87055.8	0	0	0	0	0	0	0	0	0	87055.8	0	41630.4	0	0	0	0	0	0	0	0	0	41630.4	1	2.09116	1	1	2	87055.8	41630.4	45425.4	2.09116
			STARD3	0	0	0	0	0	0	0	0	0	61035.1	0	61035.1	0	0	0	0	0	0	0	0	0	29194.8	0	29194.8	1	2.09062	1	1	2	61035.1	29194.8	31840.3	2.09062
			VTA1	76488.1	88790	43661.5	0	0	0	0	0	0	166657	382954	758551	46887.5	75883.8	71185.2	0	0	0	0	13723.6	0	78639.1	76825.4	363145	0.721996	2.32276	5	6	11	758551	363145	395406	2.08884
			FAM241A	0	0	0	0	81554.7	48169.6	130733	15100.8	794865	0	0	1.07042e+06	0	0	0	0	13559.6	32025.3	46780	37730.5	382476	0	0	512571	0.992472	2.07091	5	5	10	1.07042e+06	512571	557852	2.08834
			VIM	212404	582886	216193	474569	379626	571941	776629	15121.9	605868	845803	3708810	8.38985e+06	164031	205764	151291	315365	306536	347721	384487	57748.6	377433	376282	1335940	4.0226e+06	0.987626	2.93017	11	11	22	8.38985e+06	4.0226e+06	4.36725e+06	2.08568
			RBCK1	0	0	0	0	0	0	0	0	122062	124935	26930.6	273928	0	0	0	0	0	0	0	0	0	97477.5	33906.8	131384	0.65948	1.08119	3	2	5	273928	131384	142543	2.08493
			MYO3B	0	0	0	0	0	0	0	0	71552.9	58728.2	91581.8	221863	0	0	0	0	0	0	0	0	17539.7	36370.5	52523.9	106434	0.935022	1.80227	3	3	6	221863	106434	115429	2.08451
			PRRC1	0	0	0	0	0	0	0	1977.65	31346.2	0	52993.3	86317.1	0	0	0	0	0	0	0	0	41414.5	0	0	41414.5	0.441417	0.624156	3	1	4	86317.1	41414.5	44902.6	2.08423
			OPTN	0	0	0	0	0	0	0	0	29396.9	106307	208721	344425	0	0	0	0	0	0	0	0	9256.14	41548	114585	165389	0.990141	1.88091	3	3	6	344425	165389	179036	2.08251
			KLC4	0	52170.9	0	60762.1	713085	931824	955688	0	29025.7	144530	108244	2.99533e+06	0	0	0	19696.6	367046	354117	449829	21825.8	31734.3	81682.7	112593	1.43852e+06	0.980541	2.21948	8	8	16	2.99533e+06	1.43852e+06	1.55681e+06	2.08222
			NUCB1	0	0	0	0	0	0	0	6940	0	22555.7	29348.8	58844.5	0	0	0	0	0	0	0	2504.89	0	0	25768.7	28273.6	0.766445	1.04148	3	2	5	58844.5	28273.6	30570.9	2.08125
			COMMD9	0	0	0	0	0	0	0	0	0	0	20886.9	20886.9	0	0	0	0	0	0	0	0	0	0	10036.5	10036.5	1	2.08109	1	1	2	20886.9	10036.5	10850.4	2.08109
			LRP8	0	84632.9	0	0	49759.7	0	178898	0	255644	325422	585178	1.47953e+06	0	0	0	0	0	0	77542.3	3828.63	157531	207995	264568	711465	0.967932	1.84488	6	5	11	1.47953e+06	711465	768070	2.07956
			DIAPH1	664310	1098820	277612	1720460	1782970	1576710	1279390	1411750	0	0	0	9812022	231613	484200	161121	1045380	1221030	867088	693237	15608.5	0	0	0	4.71928e+06	0.835648	1.31674	8	8	16	9812022	4.71928e+06	5.09274e+06	2.07914
			CC2D1B	0	0	0	0	0	0	0	0	0	0	195019	195019	0	0	0	0	0	0	0	0	0	0	93972.2	93972.2	1	2.07528	1	1	2	195019	93972.2	101047	2.07528
			CCT2	201936	513934	170878	410857	1550720	5133930	16694900	4.37399e+06	431387	582510	457527	3.05226e+07	66204.5	163293	74042.7	165167	701380	1956600	10589800	48989.8	246779	354344	361969	1.47286e+07	0.962595	1.52306	11	11	22	3.05226e+07	1.47286e+07	1.5794e+07	2.07234
			TARS1	70563.9	82709	39795.4	73402.2	70944.2	37874.1	114731	2212.44	480650	1188430	19189600	2.13509e+07	54375.1	57064.3	161983	33946.8	48173.1	0	26374.4	11533.2	193467	600803	9115870	1.03036e+07	0.999847	2.10822	11	10	21	2.13509e+07	1.03036e+07	1.10473e+07	2.07218
			NELFB	0	0	0	0	27232	0	0	0	39042.9	103256	161269	330800	0	0	0	0	0	0	0	0	0	42403.1	117359	159762	0.943957	1.39616	4	2	6	330800	159762	171038	2.07058
			HSPA12A	0	34657.8	23189.5	78848.3	72989.3	0	120028	0	0	0	0	329713	0	0	0	25538.2	35546.3	0	98164.7	0	0	0	0	159249	0.90535	1.25639	5	3	8	329713	159249	170464	2.07042
			PRIM1	0	0	0	0	0	0	0	0	154398	0	0	154398	0	0	0	0	0	0	0	0	74629.3	0	0	74629.3	1	2.06887	1	1	2	154398	74629.3	79768.7	2.06887
			SLC35E1	0	27018.4	0	0	0	0	60411.8	0	85802.4	80210.2	126056	379499	0	0	0	0	0	0	0	0	49467.5	55113.8	79016.3	183598	0.911851	1.41872	5	3	8	379499	183598	195901	2.06701
			NCL	56909.6	102334	36987.8	48870.8	81237.3	51368.6	91026.6	10489.5	290608	487257	1478480	2.73557e+06	193178	64776.1	75954.1	0	53284.1	17950	57987.7	35255.1	154987	237693	433034	1.3241e+06	0.911171	3.07348	11	10	21	2.73557e+06	1.3241e+06	1.41147e+06	2.06599
			SNAP25	0	0	0	0	0	0	0	0	0	34127.5	60089.6	94217.1	0	0	0	0	0	0	0	0	0	17620.1	27992.1	45612.2	0.998779	2.09162	2	2	4	94217.1	45612.2	48604.9	2.06561
			HPCAL1	0	0	0	0	0	0	0	0	136062	700183	1444130	2280375	0	0	0	0	0	0	0	0	75644.4	280184	749619	1.10545e+06	0.994759	1.98081	3	3	6	2280375	1.10545e+06	1.17493e+06	2.06285
			VASP	0	0	0	66394.6	183761	178405	579968	23515.8	745305	477473	702007	2.95683e+06	0	0	0	19595.8	89869.8	40510.8	257403	73917.1	338087	233088	381278	1.43375e+06	0.978539	2.0177	8	8	16	2.95683e+06	1.43375e+06	1.52308e+06	2.06231
			MRPL54	1113230	7532290	171089	136651	72388.4	0	108078	0	93198.6	83563.4	87601.1	9.39809e+06	1172580	2548840	236458	181076	83087.7	0	56590.9	0	111611	78198.9	92335.7	4.56078e+06	0.955969	2.7364	9	9	18	9.39809e+06	4.56078e+06	4.83731e+06	2.06063
			ADGRE5	58060.5	307175	61386.7	277702	293486	215458	1300270	6417	2641570	4267370	4929460	1.43584e+07	18840.4	73184.6	27840.4	86132.9	70062.1	43089.7	164844	40835.6	460075	1661040	4322530	6.96847e+06	0.874506	1.20353	11	11	22	1.43584e+07	6.96847e+06	7.38988e+06	2.06047
			DNAAF5	0	74870.7	0	20848.8	32655.3	0	67043.8	6087.2	130006	161329	297881	790722	0	28171.8	0	22483	20778.4	0	39620.5	3637.01	81614.1	78990.8	108476	383772	0.957633	2.33103	8	8	16	790722	383772	406950	2.0604
			YES1	0	0	0	70149.3	145768	0	250176	0	163591	604767	177120	1.41157e+06	0	0	0	0	128549	0	70827.4	0	45741.3	328062	111929	685109	0.951754	1.72327	6	5	11	1.41157e+06	685109	726463	2.06036
			MSRB2	0	0	0	0	0	0	0	0	65319.7	0	31647.7	96967.4	0	0	0	0	0	0	0	0	47073.4	0	0	47073.4	0.892052	1.32038	2	1	3	96967.4	47073.4	49894	2.05992
			SRP72	0	0	0	0	0	0	0	0	78965.7	310467	248314	637747	0	0	0	0	0	0	0	0	34947.4	120021	154725	309693	0.96522	1.96088	3	3	6	637747	309693	328053	2.05928
			AHCYL2	0	0	29964.8	0	0	0	0	0	0	183497	249665	463127	0	0	21071.8	0	0	0	0	0	0	95201	109120	225393	0.994397	2.13469	3	3	6	463127	225393	237734	2.05475
			RGL4	0	0	0	0	0	0	0	0	607059	0	0	607059	0	0	0	0	0	0	0	0	295730	0	0	295730	1	2.05275	1	1	2	607059	295730	311329	2.05275
			BUB3	0	0	0	41288.7	0	28367.1	59536.2	0	64603.8	77015.5	97420.5	368232	0	0	0	0	0	0	37608.5	0	34677.3	49964.7	57278.6	179529	0.925627	1.44536	6	4	10	368232	179529	188703	2.0511
			TRIM25	72446.2	172701	67821.1	81951.3	104489	65691.5	181994	7584.7	351709	361029	582818	2.05023e+06	14481.8	19327	14368.8	23551.2	42445.1	15488.5	61586.1	16777.4	154473	183529	453624	999652	0.948602	1.23784	11	11	22	2.05023e+06	999652	1.05058e+06	2.05095
			PPP6R1	0	78328.2	15109.6	85281.8	81830.7	35040	80763.9	0	67766	77892.6	90588	612601	0	0	0	41568.6	62408.1	13606.9	62168.8	0	30744.2	35090.9	53456.5	299044	0.778793	1.08783	9	7	16	612601	299044	313557	2.04853
			C1RL	0	0	0	0	0	0	0	0	134960	33382.2	26851.4	195194	0	0	0	0	0	0	0	0	58205.9	37106.4	0	95312.3	0.915882	1.8794	3	2	5	195194	95312.3	99881.3	2.04794
			MIEF1	566809	1904950	0	0	0	0	106840	0	223247	215890	212126	3229862	194389	446406	0	0	0	0	118051	22175.9	236150	289621	270507	1.5773e+06	0.787624	2.86663	6	7	13	3229862	1.5773e+06	1.65256e+06	2.04772
			WDR64	0	0	0	0	0	39722.2	0	0	0	0	0	39722.2	0	0	0	0	0	19399.7	0	0	0	0	0	19399.7	1	2.04757	1	1	2	39722.2	19399.7	20322.5	2.04757
			PLA2R1	0	0	0	0	0	0	0	0	68819.4	148277	0	217096	0	0	0	0	0	0	0	0	0	53550.1	52580.3	106130	0.574875	1.2685	2	2	4	217096	106130	110966	2.04556
			RPA1	0	0	0	0	0	0	0	0	65781.1	34618.9	58319.7	158720	0	0	0	0	0	0	0	0	63307.5	14382.5	0	77690	0.717958	0.966	3	2	5	158720	77690	81029.7	2.04299
			ANXA3	45721.5	73415.6	37441.4	96939.9	128178	98379	497272	5959.85	395540	1451840	883711	3.7144e+06	22290	12642.9	37352.4	0	79046.2	153562	532196	0	120012	512176	350150	1.81943e+06	0.839814	1.88475	11	9	20	3.7144e+06	1.81943e+06	1.89497e+06	2.04152
			KATNB1	0	0	0	0	0	0	0	0	52058	85500.9	100471	238030	0	0	0	0	0	0	0	0	0	42910.3	73690.9	116601	0.89961	1.4165	3	2	5	238030	116601	121429	2.0414
			RAB9A	0	0	0	0	32337.5	0	70317.2	0	44510.5	0	190645	337810	0	0	0	0	26130.1	0	0	0	0	0	139477	165607	0.91329	1.26675	4	2	6	337810	165607	172203	2.03983
			RNFT2	0	0	0	0	0	0	0	0	172251	206500	0	378751	0	0	0	0	0	0	0	0	0	185799	0	185799	0.741265	1.01871	2	1	3	378751	185799	192952	2.0385
			P3H4	32634.4	0	0	0	17810.4	0	37414.4	0	116404	165124	305325	674712	0	0	0	0	0	0	0	0	61150.9	102678	167367	331196	0.987747	1.69728	6	3	9	674712	331196	343516	2.0372
			PGAP1	0	0	0	0	30408.1	0	39169	0	44163.2	64261.4	46288.4	224290	0	0	0	0	29948.6	0	0	0	35529	29315.5	15406.4	110200	0.78051	1.31496	5	4	9	224290	110200	114091	2.03531
			EIPR1	0	0	0	36912.2	197763	148925	160814	0	0	0	0	544414	0	0	0	5130.66	97568.1	73026.2	91940.4	0	0	0	0	267665	0.991271	1.8966	4	4	8	544414	267665	276749	2.03394
			FARP1	0	58817.9	0	49172.7	99671.3	27542.3	147751	25575.7	193233	212161	243524	1.05745e+06	0	0	0	0	25723.7	0	65457.4	18945	86696.1	113217	210022	520061	0.914513	1.20997	9	6	15	1.05745e+06	520061	537388	2.03332
			TKFC	0	0	0	49518.4	223451	86033	561526	10591.4	297947	217166	260966	1.7072e+06	0	0	0	32130	87857.4	35992.9	283802	23042.3	151636	122251	103652	840364	0.987889	2.0142	8	8	16	1.7072e+06	840364	866835	2.0315
			MSH2	0	0	0	0	0	0	0	0	0	114703	187839	302542	0	0	0	0	0	0	0	0	0	61166.4	87809	148975	0.997826	2.05769	2	2	4	302542	148975	153567	2.03082
			SEC23IP	0	0	0	0	52934.9	0	145550	3596.77	449143	1438860	1006290	3.09637e+06	0	0	0	0	0	0	0	0	169537	562475	798646	1530658	0.918557	1.6342	6	3	9	3.09637e+06	1530658	1.56572e+06	2.0229
			EHD2	0	0	0	23668.5	33210.2	0	61091.5	0	106569	136004	221602	582145	0	0	0	13192.1	16178	0	37757.2	0	56799.4	65439.1	99257.2	288623	0.994184	2.13157	6	6	12	582145	288623	293522	2.01697
			GOPC	0	38324.4	0	32619.2	0	0	0	0	15352.7	0	101853	188149	0	11640.1	0	0	0	0	0	0	13799.8	0	67863.5	93303.4	0.932026	1.44304	4	3	7	188149	93303.4	94845.9	2.01653
			PPP3CA	0	0	0	0	0	0	46839.4	0	0	0	245264	292103	0	0	0	0	0	0	19586.8	0	0	0	125471	145058	0.999393	1.9586	2	2	4	292103	145058	147046	2.0137
			FKRP	0	0	0	0	0	0	0	4123.5	87139.1	113864	268190	473317	0	0	0	0	0	0	0	10116.1	43767.1	69213.3	112368	235464	0.985016	2.20504	4	4	8	473317	235464	237852	2.01014
			HSP90AB1	340260	474038	448376	1022950	1088500	697305	1611300	20605.5	2425710	2952750	8058020	1.91398e+07	243950	187275	593157	538907	517366	282160	818407	149211	1203670	1383840	3605720	9.52366e+06	0.993708	2.27982	11	11	22	1.91398e+07	9.52366e+06	9.61615e+06	2.00971
			TOMM40	114060	228963	87980.8	152299	194078	171131	661517	2.32828e+07	6844630	2572650	266796	3.45769e+07	66208.4	157630	52407.3	104891	230369	159320	570029	104563	8840600	6390680	530725	1.72074e+07	0.121996	0.2796	11	11	22	3.45769e+07	1.72074e+07	1.73695e+07	2.00942
			VPS26B	0	0	0	0	0	0	52959	0	94065.1	94781.1	86715.8	328521	0	0	0	0	0	0	0	0	27725.9	57626.4	78239.8	163592	0.834553	1.28166	4	3	7	328521	163592	164929	2.00817
			CPNE2	0	0	0	0	0	0	0	0	0	0	106221	106221	0	0	0	0	0	0	0	0	0	0	52939	52939	1	2.00648	1	1	2	106221	52939	53282	2.00648
			MGAT5	0	0	0	0	0	0	76619.2	0	312590	0	54790.2	443999	0	0	0	0	0	0	56198.5	20307.6	144788	0	0	221294	0.962939	2.02332	3	3	6	443999	221294	222705	2.00638
			PPAT	0	0	0	0	0	0	0	0	0	0	108215	108215	0	0	0	0	0	0	0	0	0	0	53943	53943	1	2.0061	1	1	2	108215	53943	54272	2.0061
			RAB27A	0	33980.5	0	0	30783.8	0	70996.4	0	238065	187228	149775	710829	0	0	0	0	0	0	23302	0	144522	98830.8	87760.2	354415	0.98452	1.63049	6	4	10	710829	354415	356414	2.00564
	CV		MT-ATP6	32657.3	171627	294801	296084	700940	820425	13954300	0	1184290	279967	215553	1.79506e+07	18429.6	121046	155395	195993	1461770	1412050	12437500	90975	2192610	561159	184194	1.88311e+07	0.993056	1.12214	10	11	21	1.79506e+07	1.88311e+07	-880477	0.953244
			SLC4A2	234635	889291	476887	1109130	1679240	1172330	4741280	1.26422e+07	989218	168296	68977.9	2.41715e+07	80436.2	261327	156093	470549	741234	490955	4811110	436484	3043490	1047070	560437	1.20992e+07	0.139827	0.350038	11	11	22	2.41715e+07	1.20992e+07	1.20723e+07	1.99778
			CDC42	0	0	0	0	0	0	36187.6	0	76108.3	141823	76938.8	331058	0	0	0	0	0	0	0	0	0	99656.1	66193.9	165850	0.860414	1.20509	4	2	6	331058	165850	165208	1.99613
			PTPRJ	28926.9	48992.6	23264.9	51910.8	68084.8	58824.9	212314	13570.7	640824	921779	444206	2.5127e+06	18029.6	23397.1	0	0	15995.2	39611.1	30655.6	15540.7	193133	422049	501893	1.2603e+06	0.827793	1.40654	11	9	20	2.5127e+06	1.2603e+06	1.25239e+06	1.99372
			PDIA6	81763.8	274898	111423	142705	219893	174169	1005590	1.4437e+06	1516600	1641900	887137	7.49978e+06	46692.2	130393	73906.8	113877	163715	96433.3	649101	66161.3	1035160	792446	595914	3.7638e+06	0.758732	1.34157	11	11	22	7.49978e+06	3.7638e+06	3.73598e+06	1.99261
			TXNDC9	0	0	0	0	0	0	67421.6	0	0	0	0	67421.6	0	0	0	0	0	0	33895.4	0	0	0	0	33895.4	1	1.98911	1	1	2	67421.6	33895.4	33526.2	1.98911
			PML	0	0	0	46026	0	0	68443	0	189881	58623.4	19890.7	382864	0	0	0	0	0	0	39032.6	0	114901	38766	0	192700	0.968442	1.56032	5	3	8	382864	192700	190165	1.98684
			GALNT2	706290	1487820	847209	938649	1122030	733368	1805400	1280207	6998090	9149920	10917400	35986383	300924	558101	422239	480987	604910	262197	910226	111879	3587270	4132870	6749010	1.81206e+07	0.983027	1.71424	11	11	22	35986383	1.81206e+07	1.78658e+07	1.98594
			POMGNT1	0	0	0	0	0	0	34701.4	0	116440	93032.3	70787.5	314961	0	0	0	0	0	0	0	0	95703.5	35595.9	27514.8	158814	0.902511	1.33354	4	3	7	314961	158814	156147	1.98321
			ZDHHC17	0	19158.4	0	0	35826.4	0	81779.1	0	349279	347815	364823	1.19868e+06	0	8842.92	0	0	0	0	47382.6	10549.1	137666	177068	224002	605511	0.97414	1.86035	6	6	12	1.19868e+06	605511	593170	1.97962
			TLN1	319518	574017	196812	509223	507994	402137	1107680	580772	10590600	23284900	5697960	4.37716e+07	82173.1	175087	60173.9	178172	250790	147155	421653	84181.1	3411110	11062700	6246330	2.21195e+07	0.939814	1.87918	11	11	22	4.37716e+07	2.21195e+07	2.16521e+07	1.97887
			BIRC2;BIRC3	0	0	0	0	0	0	0	0	0	20506.2	34361.6	54867.8	0	0	0	0	0	0	0	0	0	0	27728.2	27728.2	0.845531	1.16528	2	1	3	54867.8	27728.2	27139.6	1.97877
			SLC30A5	0	0	0	0	19549.1	0	53594.3	0	250742	185316	109633	618834	0	0	0	0	0	0	53971.5	5514.15	105212	101943	46122.1	312763	0.962479	2.01967	5	5	10	618834	312763	306072	1.97861
			SEC23A	80095.9	123827	42902.3	103796	115282	48057.1	271584	0	523050	1044110	1973610	4.32631e+06	34140.9	0	20131.7	116295	82457	24793.5	95823.6	24630.4	240324	551254	998719	2.18857e+06	0.993665	1.9499	10	10	20	4.32631e+06	2.18857e+06	2.13775e+06	1.97678
			HMMR	0	0	0	0	0	0	0	0	0	0	479133	479133	0	0	0	0	0	0	0	0	102288	72706.4	67489.8	242484	0.389713	1.45566	1	3	4	479133	242484	236649	1.97593
			CANT1	0	0	0	0	0	0	0	0	35230	105157	95528.6	235916	0	0	0	0	0	0	0	0	32337.2	48592	38501.3	119430	0.960609	2.05025	3	3	6	235916	119430	116485	1.97534
			CCT4	307362	495004	304751	745875	2249810	5792880	14475500	1.01528e+06	353547	606012	352210	2.66982e+07	129790	187214	113163	321744	1057560	2249350	8331450	102671	229533	485413	322385	1.35303e+07	0.990081	1.75022	11	11	22	2.66982e+07	1.35303e+07	1.3168e+07	1.97322
			CAND1	38301.5	51445.8	51387.1	51061	56254.2	28277.3	97631.5	0	274211	772684	2938900	4.36015e+06	12500.2	27596.2	81242.2	0	37766.4	0	61937	8762.15	87457.1	171904	1720730	2.2099e+06	0.98508	1.69542	10	9	19	4.36015e+06	2.2099e+06	2.15026e+06	1.97301
			ACTR3B;ACTR3C	0	0	0	0	0	0	0	0	0	107337	0	107337	0	0	0	0	0	0	0	0	0	54453.1	0	54453.1	1	1.97118	1	1	2	107337	54453.1	52883.9	1.97118
			ACBD5	41146.1	109723	26002.2	25986.3	54219.1	26416.3	155115	0	33805.4	16967.6	0	489381	13129.7	32834	18693.4	28833.5	32162.8	29301.1	79837	0	13541.8	0	0	248333	0.890575	1.8368	9	8	17	489381	248333	241048	1.97066
			MID1	0	0	0	0	0	0	0	0	64351.6	130572	218392	413316	0	0	0	0	0	0	0	0	0	52317.3	157499	209816	0.940844	1.41643	3	2	5	413316	209816	203499	1.96989
			PPP2CA;PPP2CB	0	146224	0	93335	116160	0	46797.6	0	179483	207081	214978	1.00406e+06	0	51302.4	139396	39203.9	0	0	0	0	129782	71974.8	78089.6	509749	0.426086	0.698146	7	6	13	1.00406e+06	509749	494310	1.96971
			MRTFA	0	0	0	0	0	0	0	2694.62	116533	122639	61509.8	303376	0	0	0	0	0	0	0	0	56779.2	53196.4	44085.1	154061	0.979243	1.98703	4	3	7	303376	154061	149316	1.9692
			PDE8A	0	0	0	0	0	0	0	0	92547.1	78439.5	151910	322897	0	0	0	0	0	0	0	0	47470.7	19790.6	96777.4	164039	0.962009	1.65523	3	3	6	322897	164039	158858	1.96842
			SLC9A2	0	0	0	0	0	0	0	0	269140	0	0	269140	0	0	0	0	0	0	0	0	136744	0	0	136744	1	1.9682	1	1	2	269140	136744	132396	1.9682
			ASPHD1	0	0	0	0	0	0	0	0	0	0	23340.9	23340.9	0	0	0	0	0	0	0	0	0	0	11861.9	11861.9	1	1.96772	1	1	2	23340.9	11861.9	11479	1.96772
			RUSF1	15996.3	73580.5	0	61717.2	25362.5	0	115434	1358.72	283294	562271	1454760	2.59377e+06	12569	34012.1	0	39444.8	0	0	69995.6	16081.5	199414	274575	672451	1318543	0.994715	2.13613	9	8	17	2.59377e+06	1318543	1.27523e+06	1.96715
			PFAS	0	29306.5	0	35823.5	43808.6	19381	68305.7	0	86827	205275	164601	653328	0	28261.1	0	31486	0	0	0	6469.65	48444.7	139884	77985.7	332531	0.916551	1.41404	8	6	14	653328	332531	320797	1.96471
			PAK2	17634.8	0	0	0	0	0	0	0	0	65193.3	106013	188841	41548.3	0	0	0	0	0	0	0	0	19807.1	34829.5	96184.9	0.726874	1.63217	3	3	6	188841	96184.9	92656.2	1.96331
			EMG1	0	0	0	0	0	0	0	0	0	0	171192	171192	0	0	0	0	0	0	0	0	0	0	87438.9	87438.9	1	1.95785	1	1	2	171192	87438.9	83753.1	1.95785
			SLC33A1	0	0	0	0	23977.6	0	37294.5	0	90588	284906	1326090	1.76286e+06	0	0	0	0	0	0	29190.4	0	34498.1	86536.8	750559	900784	0.994752	1.76279	5	4	9	1.76286e+06	900784	862072	1.95702
			IMPDH2	402779	600343	273124	651127	888870	747559	1268590	28854.5	3605300	3791710	1256820	1.35151e+07	184780	328504	172241	353336	965467	221538	640040	159580	1273710	1612360	996636	6.90819e+06	0.901058	2.26264	11	11	22	1.35151e+07	6.90819e+06	6.60688e+06	1.95638
			P4HB	423843	160233	78054.9	155806	240391	392025	1538870	54554	1317550	1778890	2435420	8.57564e+06	129230	50735.6	100832	63593.6	121582	97470.2	745573	112272	776400	974691	1213000	4.38538e+06	0.987381	1.88932	11	11	22	8.57564e+06	4.38538e+06	4.19026e+06	1.95551
			VPS35	0	29225.5	43007.6	67917.6	50519.9	47977.4	206597	0	503826	465450	409592	1824113	0	0	113339	0	0	23177.4	52264.6	8409.95	199056	233851	303757	933855	0.890057	1.58303	9	7	16	1824113	933855	890258	1.95332
			CSNK1G1;CSNK1G2;CSNK1G3	57517.9	64264.7	0	0	40486.5	0	0	0	0	0	0	162269	42458.1	0	0	0	40629.7	0	0	0	0	0	0	83087.8	0.658401	1.01256	3	2	5	162269	83087.8	79181.3	1.95298
			CHST14	156858	253064	126906	91412.9	68632.8	42693.6	77155.1	0	216461	366167	378617	1.77797e+06	47631.7	91069.1	39749	59665.6	49401.6	0	61765.6	11088.2	142896	201176	206767	911210	0.938187	1.68725	10	10	20	1.77797e+06	911210	866758	1.95122
			COLGALT2	0	0	0	0	0	0	0	0	0	0	318247	318247	0	0	0	0	0	0	0	0	0	0	163200	163200	1	1.95004	1	1	2	318247	163200	155047	1.95004
			ERGIC1	100860	434796	71664.2	126395	495262	424412	1112330	46163.2	2016430	2483200	14464600	2.17761e+07	46325.7	165419	219494	69195.1	271488	173843	365249	55707.9	755564	1149620	7899870	1.11718e+07	0.997974	1.82534	11	11	22	2.17761e+07	1.11718e+07	1.06043e+07	1.94921
			PANK4	0	0	0	0	0	0	0	0	0	61307.1	108642	169949	0	0	0	0	0	0	0	0	0	0	87308	87308	0.859362	1.17413	2	1	3	169949	87308	82641.1	1.94655
			SLC16A7	0	0	0	0	20290.6	31723.4	65465.9	2732.28	377652	793785	1252840	2.54449e+06	0	0	0	0	0	0	0	0	47962.4	133578	1126290	1.30783e+06	0.872998	1.08781	7	3	10	2.54449e+06	1.30783e+06	1.23666e+06	1.94558
			CCT8	321335	647167	365273	1177860	2949820	7770670	22316000	3.00494e+06	746589	595838	519323	4.04148e+07	103025	205195	134513	491777	1312980	3326810	13723800	179243	495327	429400	390337	2.07924e+07	0.988447	1.60823	11	11	22	4.04148e+07	2.07924e+07	1.96224e+07	1.94373
			LIPJ	0	0	0	0	0	0	0	0	0	89025.7	50552	139578	0	0	0	0	0	0	0	0	0	71863.9	0	71863.9	0.85787	1.16847	2	1	3	139578	71863.9	67713.8	1.94225
			JPT2	0	0	0	29976.7	0	0	0	0	177138	0	55555	262670	0	0	0	21827.8	0	0	0	0	113415	0	0	135243	0.95033	1.5	3	2	5	262670	135243	127427	1.94221
			AIFM2	0	0	0	0	0	0	16423.4	0	0	78344.7	131085	225853	0	0	0	0	0	0	0	0	0	40705.9	75762.5	116468	0.992643	1.74067	3	2	5	225853	116468	109385	1.93918
			SPTBN1	2977710	886354	138141	165141	199355	128452	321318	8354.85	125769	101377	89400	5.14137e+06	1374610	491687	136068	177973	167221	38975.2	108114	30643.7	60270.1	33871.7	34610.8	2.65404e+06	0.992516	2.1546	11	11	22	5.14137e+06	2.65404e+06	2.48733e+06	1.93718
			COMMD8	0	0	0	0	0	0	0	0	115013	68973	0	183986	0	0	0	0	0	0	0	0	70233.4	24746.1	0	94979.5	0.976539	1.73459	2	2	4	183986	94979.5	89006.5	1.93711
			ENAH	0	85676.4	120098	233046	627838	529781	1099930	23490.6	1167610	544646	1072090	5504206	0	31273.5	254862	102575	298503	185612	471693	95338.5	815375	231862	360992	2848086	0.864058	1.66495	10	10	20	5504206	2848086	2656120	1.9326
			FLII	190912	551588	96802.2	160324	133101	37598.9	222825	0	282061	328637	450723	2.45457e+06	75550	117701	36315.9	56486.5	86358	17178.3	98807.1	18897.3	174691	217385	371134	1.2705e+06	0.731761	1.17929	10	11	21	2.45457e+06	1.2705e+06	1.18407e+06	1.93197
			NAP1L1	22470.1	0	0	0	0	0	29956.4	0	88521.4	183651	211159	535758	57652.4	0	0	0	0	0	0	0	48413.5	60952.3	110412	277430	0.887943	1.82328	5	4	9	535758	277430	258328	1.93114
			ZDHHC20	0	0	0	0	0	0	0	0	207892	426542	646832	1281266	0	0	0	0	0	0	0	0	103636	205741	354458	663835	0.997945	1.88429	3	3	6	1281266	663835	617431	1.9301
			FILIP1	0	0	0	0	75775.9	0	0	0	0	0	0	75775.9	0	0	0	0	39262	0	0	0	0	0	0	39262	1	1.93001	1	1	2	75775.9	39262	36513.9	1.93001
			APMAP	108654	218153	153545	136881	113038	116735	329639	14625	936243	1606620	3123330	6857463	60756.6	116070	48616.4	80756.1	99857.4	67259.4	209688	42083.5	482643	867102	1481900	3.55673e+06	0.997316	2.07618	11	11	22	6857463	3.55673e+06	3.30073e+06	1.92802
			ARFGEF2	33102	85228.2	81466.1	167972	268403	366556	774904	0	174370	45849.8	17964	2.01582e+06	0	0	0	55828.6	149432	176303	466207	18380.3	128408	35602.5	15458	1.04562e+06	0.97901	1.59767	10	8	18	2.01582e+06	1.04562e+06	970196	1.92787
			DTNBP1	0	0	0	0	0	0	0	0	287609	215741	36219.8	539570	0	0	0	0	0	0	0	0	97429.2	151119	32195.4	280744	0.919424	1.83274	3	3	6	539570	280744	258826	1.92193
			BTN2A1	0	0	0	0	0	0	111995	3716.22	482261	850709	463531	1.91221e+06	0	0	0	0	0	0	22095.4	1698.15	67613.3	446889	456697	994993	0.865314	1.40404	5	5	10	1.91221e+06	994993	917219	1.92184
			NPEPPS	0	0	0	18288.7	31569.6	0	0	0	87077.7	66705.9	81852.9	285495	13594.8	21023.5	0	0	0	0	0	0	42797.9	21849.2	49593.5	148859	0.82256	1.59131	5	5	10	285495	148859	136636	1.91789
			PEX10	0	0	0	0	31483.8	0	0	0	191593	478707	549325	1.25111e+06	0	0	0	0	23209.3	0	0	0	46172.6	183719	399376	652477	0.937448	1.54368	4	4	8	1.25111e+06	652477	598632	1.91748
			EPG5	0	0	0	0	0	0	0	0	223678	0	0	223678	0	0	0	0	0	0	0	0	116676	0	0	116676	1	1.91709	1	1	2	223678	116676	107002	1.91709
			ACLY	404356	632807	417186	589142	899025	520214	2431520	7575025	22853000	217170	157469	36696914	114236	178427	127643	197339	305122	128979	694116	1505015	15594500	184226	114523	19144126	0.973269	1.43902	11	11	22	36696914	19144126	17552788	1.91688
			SRP68	0	23747.8	0	0	30222.8	0	69071	6007.1	358614	428916	558738	1.47532e+06	0	0	0	0	32187.4	0	31696.8	14970	145179	189693	356744	770470	0.970716	1.75433	7	6	13	1.47532e+06	770470	704847	1.91483
			SYVN1	176714	203861	0	62986.4	36137.1	0	37099.1	7872.05	71376.5	27581.6	0	623628	71252.7	123007	0	21352.2	0	0	28140.9	16819	42521.7	0	22618.9	325712	0.922264	1.71769	8	7	15	623628	325712	297915	1.91466
			TYRO3	0	0	0	0	0	0	74146.7	0	43317.5	0	37135	154599	0	0	0	0	0	0	0	0	44335.7	0	36427.2	80762.9	0.507298	0.792019	3	2	5	154599	80762.9	73836.3	1.91424
			ITGAV	133573	250509	204097	382878	598408	593282	2569310	1341882	10868100	4039950	3590110	24572099	47635	79045.9	48507.6	154992	267631	128985	546562	180781	5290720	5107040	985812	1.28377e+07	0.855893	1.35677	11	11	22	24572099	1.28377e+07	1.17344e+07	1.91406
			AKR1B1	0	0	0	0	0	0	0	0	0	0	69194.4	69194.4	0	0	0	0	0	0	0	0	0	0	36193.4	36193.4	1	1.9118	1	1	2	69194.4	36193.4	33001	1.9118
			PPP2R2A	0	0	0	0	0	0	0	0	0	97136.2	46363.1	143499	0	0	0	0	0	0	0	0	0	49200.4	25874.6	75075	0.999118	1.93941	2	2	4	143499	75075	68424.3	1.91141
			KRAS;NRAS	56611.8	0	0	0	0	0	0	21831.2	0	0	0	78443.1	37476.3	0	0	0	0	0	0	3576.74	0	0	0	41053	0.959904	1.50858	2	2	4	78443.1	41053	37390	1.91077
			ATP13A3	0	0	0	20341.1	57386.5	26977.8	98378.1	0	305825	954936	271984	1.73583e+06	0	0	0	0	0	0	25841.9	7079.55	104018	492940	278691	908570	0.952987	1.70135	7	5	12	1.73583e+06	908570	827258	1.91051
			ZNF207	0	42713.2	0	0	0	0	0	0	0	0	81890	124603	0	0	0	0	0	0	0	0	0	0	65295.9	65295.9	0.877127	1.18872	2	1	3	124603	65295.9	59307.3	1.90829
			EIF2B3	0	0	0	0	0	0	59766.5	0	303734	423948	1070290	1.85774e+06	0	0	0	0	0	0	34510.7	19655.8	291732	187745	440225	973868	0.946112	2.07816	4	5	9	1.85774e+06	973868	883870	1.90759
			RNF121	0	0	0	0	0	0	0	0	393383	0	0	393383	0	0	0	0	0	0	0	0	206256	0	0	206256	1	1.90726	1	1	2	393383	206256	187127	1.90726
			RHOB	0	0	0	0	0	0	35687.9	0	172809	145804	143344	497645	0	0	0	0	0	0	0	0	59439.7	51594.9	149982	261017	0.816019	1.22177	4	3	7	497645	261017	236628	1.90656
			ALDH16A1	0	141412	94875.8	298441	139424	78933.3	125486	3282.34	121662	115606	0	1.11912e+06	0	34382.4	35466.5	168843	77834.7	39798.6	81301.5	6617.27	79000.7	63896.1	0	587141	0.948251	1.65499	9	9	18	1.11912e+06	587141	531982	1.90605
			HLA-F	0	0	0	0	0	0	0	0	0	138535	64586	203121	0	0	0	0	0	0	0	0	0	53025.1	53557.8	106583	0.925602	1.90146	2	2	4	203121	106583	96538.1	1.90576
			CSNK2A1	0	0	0	0	0	0	0	0	0	0	825286	825286	0	0	0	0	0	0	0	0	0	0	433564	433564	1	1.90349	1	1	2	825286	433564	391722	1.90349
			COQ10B	0	0	0	0	0	0	0	0	138386	193558	328826	660770	0	0	0	0	0	0	0	0	0	62152	284990	347142	0.881707	1.14519	3	2	5	660770	347142	313628	1.90346
			FBLN1	0	0	0	0	11076.1	0	0	0	37662.8	107626	139290	295655	0	0	0	0	0	0	0	0	28681.5	48908.9	77830.4	155421	0.986302	1.83821	4	3	7	295655	155421	140234	1.90229
			YIPF2	0	0	0	0	0	0	0	0	186147	153962	460353	800462	0	0	0	0	0	0	0	0	114280	163997	142571	420848	0.842376	1.8454	3	3	6	800462	420848	379614	1.90202
			TMEM260	0	0	0	0	0	0	0	0	49277.9	87248.7	132310	268837	0	0	0	0	0	0	0	0	35485.2	52926.1	53005.7	141417	0.963978	1.96428	3	3	6	268837	141417	127420	1.90102
			PDIA4	80544.4	96824.7	42771.5	71143.8	120647	82216	201447	8074.5	350602	446708	610777	2.11176e+06	44028.4	45174.8	38483.4	56026.9	82909.8	45392.7	109540	44106.6	220884	190319	234204	1.11107e+06	0.953374	2.40063	11	11	22	2.11176e+06	1.11107e+06	1.00069e+06	1.90065
			TGOLN2	0	0	0	0	0	0	0	0	48325.5	62112.8	148742	259180	0	0	0	0	0	0	0	0	34177.1	41854.5	60560.4	136592	0.963331	2.05279	3	3	6	259180	136592	122588	1.89748
			CAB39	0	0	0	0	0	0	0	0	0	35247.8	0	35247.8	0	0	0	0	0	0	0	0	0	18577.7	0	18577.7	1	1.89732	1	1	2	35247.8	18577.7	16670.1	1.89732
			NBEAL1	0	0	0	0	0	0	0	32718.4	203912	64962.5	0	301593	0	0	0	0	0	0	0	4011.78	102704	52468.5	0	159184	0.975697	1.82665	3	3	6	301593	159184	142409	1.89461
			HSP90AA1	88728.3	292429	103751	66223.2	107325	85385.4	188243	2139.53	1341550	1741050	5043110	9.05993e+06	275144	124481	163457	54788	83098.8	47617.7	88839.2	64300.1	598836	758499	2526600	4.78566e+06	0.993032	2.05209	11	11	22	9.05993e+06	4.78566e+06	4.27427e+06	1.89314
			NPLOC4	0	0	0	0	0	0	0	0	0	0	104617	104617	0	0	0	0	0	0	0	0	0	0	55267.7	55267.7	1	1.89291	1	1	2	104617	55267.7	49349.3	1.89291
			TM9SF3	0	102164	80024.7	101237	193156	132692	515284	29644	1322510	1296320	1387100	5.16013e+06	0	46390.9	29814.2	32589.4	73001.7	44592.9	213881	61892.8	610647	675933	938428	2.72717e+06	0.975153	1.68784	10	10	20	5.16013e+06	2.72717e+06	2.43296e+06	1.89212
			BCL2L1	0	0	0	0	0	0	0	0	91439.4	0	0	91439.4	0	0	0	0	0	0	0	0	48355.5	0	0	48355.5	1	1.89098	1	1	2	91439.4	48355.5	43083.9	1.89098
			RSF1	0	0	0	46788.3	48288.1	0	33371.8	0	103376	83508.4	19496.8	334829	0	0	0	0	50108.3	0	58843.9	0	68158.4	0	0	177111	0.590036	0.777385	6	3	9	334829	177111	157719	1.89051
			ODR4	0	36509.8	20394.9	0	28421.6	0	54612.7	0	378996	297824	337690	1154449	0	0	0	0	16761.2	0	27360.1	0	215898	118699	232048	610766	0.971826	1.63359	7	5	12	1154449	610766	543683	1.89016
			TMEM132A	0	0	0	18529.7	29456	0	37327.8	1594.89	56329.8	110932	66555.2	320725	0	0	0	0	0	0	30787.2	8546.42	31424.7	76953.9	21994.7	169707	0.9142	1.37778	7	5	12	320725	169707	151018	1.88988
			DOP1A	0	36536	0	0	0	0	0	0	0	0	0	36536	0	19332.9	0	0	0	0	0	0	0	0	0	19332.9	1	1.88984	1	1	2	36536	19332.9	17203.1	1.88984
			RNASEH2A	0	0	0	0	0	46831.5	0	0	0	0	35398.7	82230.2	0	0	28556.8	0	0	14962.3	0	0	0	0	0	43519.1	0.239554	0.432872	2	2	4	82230.2	43519.1	38711.1	1.88952
			ZNF579	0	0	0	0	0	0	0	0	0	0	16207.3	16207.3	0	0	0	0	0	0	0	0	0	0	8587.85	8587.85	1	1.88724	1	1	2	16207.3	8587.85	7619.45	1.88724
			ADRA2A	0	15979.3	0	34101.9	29643.2	0	80635.9	0	179645	260841	473006	1.07385e+06	0	10588.4	0	0	18333.3	0	49741.7	12281.8	75165.9	141855	262233	570199	0.992237	1.8162	7	7	14	1.07385e+06	570199	503653	1.88329
			COPG2	0	0	0	0	0	26470.3	144671	0	0	52225.4	49307.4	272674	0	0	0	0	0	15473.5	112248	0	0	17207.8	0	144929	0.930628	1.24311	4	3	7	272674	144929	127745	1.88143
			TOR1AIP2	70554.6	139898	0	54344.3	60900.2	97909.5	161391	4399.14	622371	678721	1557940	3.44843e+06	18845	37030.3	0	0	24426	30679.5	36019.2	22828.2	300068	285839	1077250	1.83299e+06	0.982922	1.45499	10	9	19	3.44843e+06	1.83299e+06	1.61544e+06	1.88132
			PEX11B	0	0	0	0	0	0	25792.1	0	413743	1978400	434696	2.85263e+06	0	0	0	0	0	0	0	0	160044	820870	535659	1516573	0.922867	1.96812	4	3	7	2.85263e+06	1516573	1.33606e+06	1.88097
			RAN	234677	98952.2	113255	140382	207425	94539.8	205394	6137.7	321548	339169	626246	2.38773e+06	162571	41001.8	199317	65844.7	99322	32709.3	105148	31281.9	134009	126559	271742	1.26951e+06	0.790992	1.77391	11	11	22	2.38773e+06	1.26951e+06	1.11822e+06	1.88083
			ARHGAP42	0	0	0	0	0	0	0	0	0	0	23859.2	23859.2	0	0	0	0	0	0	0	0	0	0	12689.2	12689.2	1	1.88028	1	1	2	23859.2	12689.2	11170	1.88028
			TMEM87A	0	0	0	0	0	0	0	0	46222.4	199393	125836	371451	0	0	0	0	0	0	0	0	0	109733	87827.1	197560	0.970412	1.62035	3	2	5	371451	197560	173891	1.88019
			UFSP2	0	0	0	0	0	0	59848.1	0	546483	283395	461695	1.35142e+06	0	0	0	0	0	0	23322.4	11706.9	253340	141841	289191	719401	0.985255	1.85231	4	5	9	1.35142e+06	719401	632020	1.87854
			PEX3	21132.2	49271.8	0	27181.9	42675.7	41689.3	94064.8	0	197731	215722	163114	852583	0	21789.4	0	23558.3	47314.5	0	71424.6	6106	104594	106568	72910	454265	0.940357	1.78481	9	8	17	852583	454265	398318	1.87684
			FKBP2	0	0	0	0	0	0	0	0	0	0	73951.5	73951.5	0	0	0	0	0	0	0	0	0	0	39427.6	39427.6	1	1.87563	1	1	2	73951.5	39427.6	34523.9	1.87563
			VPS51	0	49884.7	0	129517	469954	356180	293236	0	64326.9	63498.8	25125.2	1.45172e+06	0	0	0	62450.8	303045	164675	212826	7265.4	0	0	23891.2	774153	0.967421	1.48744	8	6	14	1.45172e+06	774153	677569	1.87524
			TYK2	0	0	0	0	0	0	0	0	0	57630	85829.7	143460	0	0	0	0	0	0	0	0	0	26953.6	49562	76515.6	0.994829	1.8144	2	2	4	143460	76515.6	66944.1	1.87491
			ERF	0	0	0	0	0	0	0	0	0	38618.6	80063.9	118682	0	0	0	0	0	0	0	0	0	0	63390.8	63390.8	0.892903	1.2021	2	1	3	118682	63390.8	55291.7	1.87224
			CUL1	0	0	0	0	0	0	34804.1	0	63340.9	177850	425925	701920	0	0	0	0	0	0	0	0	62306.8	88509.2	224391	375207	0.98777	1.85348	4	3	7	701920	375207	326713	1.87075
			YWHAE	36751.4	0	21638.7	0	25186.4	31985.7	45230.4	0	29882.2	73573.1	52362	316610	10136.9	0	86236.3	0	16643	0	31195.6	6611.5	18494	0	0	169317	-0.0420921	-0.0383638	8	6	14	316610	169317	147293	1.86992
			EIF2B5	0	0	0	0	0	0	116679	0	107508	153305	268277	645769	0	0	0	0	0	0	52682.8	0	67056.6	58433.8	167212	345385	0.977827	1.68684	4	4	8	645769	345385	300384	1.86971
			CAP2	0	0	0	0	0	203822	74488.9	0	1397070	2093640	360434	4.12945e+06	0	0	0	0	0	118469	40235.6	0	673999	1099810	276215	2.20873e+06	0.996076	1.93687	5	5	10	4.12945e+06	2.20873e+06	1.92073e+06	1.86961
			PSMA6	60333.7	524055	661761	1369910	155008	92145.9	609935	5260757	2348730	109003	109752	1.13014e+07	124156	248301	256291	674982	110118	45545.6	302086	321158	3667610	145869	159426	6.05554e+06	0.337999	0.506143	11	11	22	1.13014e+07	6.05554e+06	5.24585e+06	1.86629
			DYNLRB1	0	0	0	0	0	0	0	0	0	194754	1463850	1658604	0	0	0	0	0	0	0	0	0	98738.7	790123	888862	0.999967	1.85306	2	2	4	1658604	888862	769742	1.86599
			CADM4	0	0	0	0	0	0	0	0	166926	102380	152604	421910	0	0	0	0	0	0	0	0	42812.7	53533.4	129760	226106	0.857463	1.40666	3	3	6	421910	226106	195804	1.86598
			CCDC180	0	199811	0	0	0	0	0	0	0	0	0	199811	0	107284	0	0	0	0	0	0	0	0	0	107284	1	1.86245	1	1	2	199811	107284	92527	1.86245
			RPS19	427398	4591370	1980910	2679540	1025100	173692	508899	0	277709	140421	150681	11955720	272767	1467010	777377	1157480	1085410	186259	511117	73973.5	410525	231922	250070	6.42391e+06	0.904594	2.79415	10	11	21	11955720	6.42391e+06	5.53181e+06	1.86113
			H6PD	0	0	0	0	0	0	0	0	0	122834	150223	273057	0	0	0	0	0	0	0	0	0	62123.4	84828.6	146952	0.998275	1.83966	2	2	4	273057	146952	126105	1.85814
			DDB2	0	0	0	11043.8	22582.6	0	94030.2	9563.25	176951	77888.5	181384	573443	0	0	0	0	0	0	44101.8	15409.6	83575.7	31101.8	134932	309121	0.953172	1.51952	7	5	12	573443	309121	264322	1.85508
			MAD2L1	0	0	0	0	0	0	0	0	635905	230004	0	865909	0	0	0	0	0	0	0	0	261594	144151	61045.6	466791	0.964855	2.22564	2	3	5	865909	466791	399118	1.85503
			VMP1	0	0	0	0	0	0	0	0	141989	216758	245401	604148	0	0	0	0	0	0	0	0	90168.6	101240	134425	325834	0.992046	1.85981	3	3	6	604148	325834	278314	1.85416
			LRP1B	0	67501.2	0	92863.3	82343.2	77619.1	237719	0	24851.9	0	0	582898	0	0	0	80526.5	61500.1	33755.5	138662	0	0	0	0	314444	0.935779	1.45357	6	4	10	582898	314444	268454	1.85374
			SCAMP4	0	0	0	0	22201.9	0	0	0	90940.3	122011	131531	366684	0	0	0	0	0	0	0	0	68692.7	51236.2	77912.6	197842	0.959872	1.63873	4	3	7	366684	197842	168843	1.85342
			F8A1	0	0	0	0	0	0	55529.2	0	92711.9	0	0	148241	0	0	0	0	0	0	0	0	79982.4	0	0	79982.4	0.844599	1.08973	2	1	3	148241	79982.4	68258.7	1.85342
			AQR	0	0	0	0	0	0	97116.2	0	418029	182357	745997	1.4435e+06	0	0	0	0	0	0	0	0	51330.9	83827.4	644484	779642	0.893129	1.12293	4	3	7	1.4435e+06	779642	663857	1.85149
			LRIG2	0	0	0	0	0	0	62695.6	0	0	0	0	62695.6	0	0	0	0	0	0	33873.6	0	0	0	0	33873.6	1	1.85087	1	1	2	62695.6	33873.6	28822	1.85087
			SLC7A5	868448	1156800	583956	1189340	1798070	1614840	4536520	3295885	18525000	42472300	56458600	132499759	296214	372061	317475	324225	469279	167346	532033	291148	2457630	10524700	55861300	7.16134e+07	0.86177	1.00628	11	11	22	132499759	7.16134e+07	6.08863e+07	1.85021
			WASHC2A;WASHC2C	0	26752.6	0	62237.2	0	71669.9	0	0	0	0	0	160660	0	0	0	39451.9	0	42422	0	5051.85	0	0	0	86925.8	0.947735	1.56834	3	3	6	160660	86925.8	73733.9	1.84824
			AKAP5	0	0	0	0	0	0	0	0	106727	0	0	106727	0	0	0	0	0	0	0	0	57746	0	0	57746	1	1.84821	1	1	2	106727	57746	48981	1.84821
			EPB41L1	0	0	0	0	0	0	26185.8	0	55771.7	117879	377313	577150	0	0	0	0	0	0	36131.4	9027.95	58636.1	95753.1	112781	312330	0.8659	2.33508	4	5	9	577150	312330	264820	1.84789
			CDR2L	0	0	0	0	0	0	0	0	0	29742.5	57042.8	86785.3	0	0	0	0	0	0	0	0	0	0	46990.1	46990.1	0.877203	1.15064	2	1	3	86785.3	46990.1	39795.2	1.84688
			MTMR6	0	0	0	0	0	0	0	0	0	77968.1	98288	176256	0	0	0	0	0	0	0	0	0	40340.7	55113.6	95454.3	0.999089	1.8331	2	2	4	176256	95454.3	80801.8	1.8465
			ATP1B1	203874	450126	138297	298919	667811	325631	1049470	36213.9	5267870	13491600	6494110	2.84239e+07	70537.7	131200	68827.7	103306	149033	46833.3	167071	63250.2	741819	3088610	10771700	1.54022e+07	0.553974	0.727567	11	11	22	2.84239e+07	1.54022e+07	1.30217e+07	1.84545
			RAB18	76410.8	265995	52107.8	36526.5	42518.1	26817.1	179330	0	298982	223974	310394	1.51306e+06	58466.1	153000	38346.8	18095.1	31219	0	0	12136.2	174955	136214	198266	820698	0.892744	1.41469	10	9	19	1.51306e+06	820698	692357	1.84362
			PDE3A	200404	525774	288534	408048	431961	342363	933227	18431.4	1247840	1128180	1832370	7.35713e+06	162615	242813	132196	199650	309626	139664	485296	96275.8	673102	507075	1042740	3.99105e+06	0.980125	1.84131	11	11	22	7.35713e+06	3.99105e+06	3.36608e+06	1.84341
			ARV1	0	0	0	0	0	0	33775.4	0	54540.9	0	0	88316.3	0	0	0	0	0	0	0	0	47933.5	0	0	47933.5	0.835822	1.06738	2	1	3	88316.3	47933.5	40382.8	1.84248
			HEATR5A	0	0	0	0	0	0	0	0	96244.6	505436	221272	822953	0	0	0	0	0	0	0	0	60526.8	190200	195999	446726	0.90901	1.86161	3	3	6	822953	446726	376227	1.84219
			SLC6A6	0	49259	0	45826	65921.1	44708.7	339792	11087.7	770256	2041330	897666	4.26585e+06	0	0	0	0	0	0	38908.3	5667.05	116794	1214570	941469	2.31741e+06	0.915783	1.33915	9	5	14	4.26585e+06	2.31741e+06	1.94844e+06	1.84078
			RPAP1	0	40860.6	0	29451.7	114424	0	115477	0	349580	227882	209736	1.08741e+06	0	0	0	0	66043.5	0	41653.4	24445.9	171688	153480	133936	591247	0.962139	1.67814	7	6	13	1.08741e+06	591247	496164	1.83918
			NTPCR	82597.8	223386	45517.5	122964	151161	47757.4	158024	0	120398	325933	179789	1.45753e+06	32067.5	58379.1	0	76992.7	68106.5	0	93261	14800	104681	198750	146201	793239	0.856985	1.26458	10	9	19	1.45753e+06	793239	664289	1.83744
			SEMA4B	0	0	0	0	0	0	0	0	42314.2	44727.6	65443.7	152486	0	0	0	0	0	0	0	0	12172.4	24215.2	46622.3	83009.9	0.9487	1.53328	3	3	6	152486	83009.9	69475.6	1.83696
			PLCD3	0	55847.6	0	0	43869.6	0	90709.4	0	226230	231025	239452	887134	0	32111.6	0	0	0	0	44374.3	0	159001	107364	141335	484186	0.972286	1.59564	6	5	11	887134	484186	402948	1.83222
			SLC35B3	0	0	0	0	0	0	0	0	0	0	42040.2	42040.2	0	0	0	0	0	0	0	0	0	0	22963.4	22963.4	1	1.83075	1	1	2	42040.2	22963.4	19076.8	1.83075
			SYNRG	0	12411.6	0	24329.9	38999.3	0	0	0	0	0	0	75740.8	0	0	0	17263	24117.1	0	0	0	0	0	0	41380.1	0.956865	1.48572	3	2	5	75740.8	41380.1	34360.7	1.83037
			SEC24C	38509.6	159654	16844.2	79737.6	128426	26832.1	198140	9369.15	356822	951723	2070070	4.03613e+06	10450.4	69034.7	38914.5	0	48728.9	0	72406.2	12411.8	157854	550943	1245940	2.20668e+06	0.997772	1.64082	11	9	20	4.03613e+06	2.20668e+06	1.82944e+06	1.82905
			COL7A1	280021	221652	86070.2	293272	685163	235301	388045	11055.5	2571410	2448620	427123	7.64773e+06	78323.3	78756.3	40400.2	141377	382250	93477.2	192970	33605.8	1392360	1461920	286130	4.18157e+06	0.99618	1.72376	11	11	22	7.64773e+06	4.18157e+06	3.46616e+06	1.82891
			LPGAT1	35176	74138	27479.2	59158.1	24874.8	0	48639.2	0	163225	208556	275723	916969	18823.1	36492.3	0	0	19882.7	0	43235.5	6239	112364	142078	122321	501436	0.93245	1.58665	9	8	17	916969	501436	415534	1.82869
			HSP90B1	520705	905428	222573	517117	574567	313399	552113	20742.2	3332780	4422110	5612390	1.69939e+07	92795.8	180050	232274	173109	326334	103063	283177	103083	1795720	2801440	3205950	9.297e+06	0.991186	1.64429	11	11	22	1.69939e+07	9.297e+06	7.69693e+06	1.82789
			C1orf50	0	0	0	0	0	0	0	0	0	44061.2	0	44061.2	0	0	0	0	0	0	0	0	0	24123.3	0	24123.3	1	1.8265	1	1	2	44061.2	24123.3	19937.9	1.8265
			SLC16A10	0	0	0	0	0	0	0	0	0	0	30863.5	30863.5	0	0	0	0	0	0	0	0	0	0	16902.8	16902.8	1	1.82594	1	1	2	30863.5	16902.8	13960.7	1.82594
			XKR8	0	0	0	0	0	0	0	0	0	54957.2	106784	161741	0	0	0	0	0	0	0	0	0	19535.1	69125.1	88660.2	0.977326	1.60876	2	2	4	161741	88660.2	73081	1.82428
			BCKDHA	55584.2	0	0	0	0	0	0	0	0	0	0	55584.2	30479.6	0	0	0	0	0	0	0	0	0	0	30479.6	1	1.82365	1	1	2	55584.2	30479.6	25104.6	1.82365
			PLP2	0	0	198746	78798.2	287909	190574	409754	17114.2	954855	1938750	911143	4.98764e+06	0	0	138141	28810.8	144312	37273	133975	28227.2	242601	471728	1513580	2.73865e+06	0.536809	0.726316	9	9	18	4.98764e+06	2.73865e+06	2.249e+06	1.82121
			RPS25	1052170	10166500	9858910	2936790	2015370	692311	1813830	96919	866846	478905	501936	30480487	681307	3903290	3019140	1773800	2467820	699323	1872370	176172	1041500	558603	555805	1.67491e+07	0.895032	2.75094	11	11	22	30480487	1.67491e+07	1.37314e+07	1.81983
			LRP10	0	39274.6	0	0	32684.7	52678.1	152665	0	254026	258558	522090	1.31198e+06	0	0	0	0	0	29691.7	65973	19779.3	233722	146778	225660	721604	0.91632	1.64801	7	6	13	1.31198e+06	721604	590372	1.81814
			ADH5	0	0	0	0	28918.8	0	0	10125.8	2257280	1386810	268089	3.95122e+06	0	0	0	0	0	0	0	22678.9	1280910	751698	118195	2.17348e+06	0.999351	1.77854	5	4	9	3.95122e+06	2.17348e+06	1.77774e+06	1.81792
			GOLIM4	833143	2630350	1702780	3439080	752556	462740	372362	3190.89	107581	53042.6	39363.4	1.03962e+07	413416	1210080	652180	2165850	693645	197416	207179	29243.2	91137.7	34742.4	26000.4	5.72089e+06	0.965207	1.69712	11	11	22	1.03962e+07	5.72089e+06	4.6753e+06	1.81723
			CCT5	238758	362463	274063	453019	1758950	3750110	11303700	21352.5	289754	424061	196347	1.90726e+07	79024.9	98595.2	79871	163840	944783	1591610	6776900	57342.7	234396	243969	227203	1.04975e+07	0.994843	1.6788	11	11	22	1.90726e+07	1.04975e+07	8.57504e+06	1.81686
			CALM1;CALM2;CALM3	0	65445.5	0	0	0	0	36150.1	0	153854	244731	58454.8	558635	0	53095.9	0	0	0	0	18244.2	54317	28476.5	127700	25934.9	307768	0.819009	1.67868	5	6	11	558635	307768	250867	1.81512
			VPS53	0	126143	34484.7	172979	393111	443833	608788	10061.2	116479	44251.1	0	1.95013e+06	0	55049	0	70082	232812	174504	417252	19176	80265.1	25700.8	0	1.07484e+06	0.962091	1.5501	9	8	17	1.95013e+06	1.07484e+06	875289	1.81434
			SEC24D	0	0	0	0	0	0	23858.6	0	79570	206642	467552	777623	0	0	0	0	0	0	0	0	93234.8	122900	212762	428897	0.965227	1.9482	4	3	7	777623	428897	348726	1.81308
			KPNA3	0	0	0	23886.5	0	0	49581.4	0	110065	111899	144561	439993	0	0	0	0	0	0	26537.3	0	45338.4	51828.5	119152	242856	0.932836	1.37354	5	4	9	439993	242856	197137	1.81174
			PDIA3	189085	310969	144690	245177	489302	375941	1221920	862883	2333830	2814980	3095630	12084407	97850.5	105911	105431	113877	202817	133781	620170	198332	1594340	1638990	1860480	6671979	0.986909	1.53509	11	11	22	12084407	6671979	5412428	1.81122
			BRAT1	0	0	0	0	0	0	0	0	0	46622.5	73416.1	120039	0	0	0	0	0	0	0	0	0	32137.2	34190.1	66327.3	0.978502	1.82294	2	2	4	120039	66327.3	53711.3	1.80979
			FOXK1	0	0	0	0	0	0	0	0	0	70550.5	103460	174010	0	0	0	0	0	0	0	0	0	48089.8	48067.3	96157.1	0.97878	1.80955	2	2	4	174010	96157.1	77853.4	1.80965
			TICAM2;TMED7	13021.5	51259.6	24543.5	61163.8	103610	56311.7	181589	2458.34	623232	0	0	1.11719e+06	19320	40108.7	47893.4	27897.3	36098.7	10008.8	88145.3	23694.5	324330	0	0	617497	0.984745	1.93374	9	9	18	1.11719e+06	617497	499693	1.80922
			NAPA	0	31505.9	0	36435.7	49329.3	58601.4	557885	0	149693	389800	309981	1.58323e+06	0	17676.6	0	0	11875.6	26073.6	174156	8702.4	76762.4	233302	326716	875265	0.821807	1.37686	8	8	16	1.58323e+06	875265	707967	1.80886
			CFHR4	0	0	0	0	0	0	0	0	0	73725.3	123434	197159	0	0	0	0	0	0	0	0	0	59190.4	49807.1	108998	0.933508	1.74505	2	2	4	197159	108998	88161.8	1.80884
			MPDZ	0	73747.1	0	24121.3	95682.5	73766.5	303195	1.74794e+06	264238	92511.7	88532.3	2.76373e+06	0	33521.6	0	27521.9	109353	76335.8	453602	77674.8	418446	172138	161350	1.52994e+06	0.0612166	0.196107	9	9	18	2.76373e+06	1.52994e+06	1.23379e+06	1.80643
			NELFE	0	0	0	0	0	0	0	0	0	35553.9	64183.8	99737.7	0	0	0	0	0	0	0	0	0	0	55284.4	55284.4	0.863722	1.09666	2	1	3	99737.7	55284.4	44453.3	1.80408
			CLIC1	0	0	0	0	49467.2	0	0	0	99595.3	115962	90924.3	355949	0	0	27953	0	0	0	0	0	34086.8	96763.8	38520.8	197324	0.812142	1.26835	4	4	8	355949	197324	158624	1.80388
			KDELR1	0	0	0	0	0	0	0	0	0	97101.6	49825.1	146927	0	0	0	0	0	0	0	0	0	28421.8	53053.2	81475	0.787334	1.42927	2	2	4	146927	81475	65451.7	1.80333
			TMEM161A	0	0	0	0	0	0	26327.4	0	64335.4	0	0	90662.8	0	0	0	0	0	0	16791.1	0	33490.3	0	0	50281.4	0.996631	1.85929	2	2	4	90662.8	50281.4	40381.4	1.80311
			EIF4G2	41739.3	78244.3	31098.4	35259.6	0	0	35064.6	0	46339.9	71204.7	71569.1	410520	23305.1	40339.4	15781.7	14566.5	0	0	15223.3	0	15718.1	50702.6	52039.4	227676	0.946019	1.42333	8	8	16	410520	227676	182844	1.80309
			RHOBTB3	0	0	0	0	0	0	30871	0	82254	55539.6	45041.3	213706	0	0	0	0	0	0	0	0	64639.7	25215.8	28678.4	118534	0.927628	1.30898	4	3	7	213706	118534	95172	1.80291
			YIF1B	0	72291.7	0	41112.1	32895	0	106902	4555.66	132875	440481	643276	1.47439e+06	0	0	0	19349.3	16471.9	0	60250.3	10158.4	62671.7	246413	403038	818353	0.992894	1.60782	8	7	15	1.47439e+06	818353	656036	1.80165
			RPS14	175311	2379330	1456880	720896	472924	123363	213908	11798.6	140043	123602	109773	5.92783e+06	378042	853414	352978	299194	522378	117471	256722	43858.6	183650	143293	139962	3.29096e+06	0.839892	2.70083	11	11	22	5.92783e+06	3.29096e+06	2.63687e+06	1.80124
			TMEM185B	0	0	0	0	0	0	0	0	0	176059	133094	309153	0	0	0	0	0	0	0	0	0	83478.7	88240.6	171719	0.983284	1.79018	2	2	4	309153	171719	137434	1.80034
			PRKAA1	59208.6	148057	27684.2	92532.2	103422	47748.1	147660	0	381944	287839	418950	1.71505e+06	33999.3	87556.3	0	43971.3	71866.8	0	80579.8	14841.4	355955	111296	152657	952723	0.837232	1.18796	10	9	19	1.71505e+06	952723	762322	1.80015
			FKBP1A	173606	241442	28069.3	54053.7	50296.8	59926.8	79167	0	114048	103979	117289	1.02188e+06	115254	66119.8	96694.1	33371	35343.1	23167.2	42801.7	6753.4	60217.4	44861.2	44222.4	568805	0.503838	1.09633	10	11	21	1.02188e+06	568805	453072	1.79653
			MPHOSPH10	0	0	0	0	0	0	0	0	0	0	47592.6	47592.6	0	0	0	0	0	0	0	0	0	0	26544.5	26544.5	1	1.79294	1	1	2	47592.6	26544.5	21048.1	1.79294
			TNS3	81381.4	110299	47173.2	86486.4	55476	89261.1	290736	9528.2	179768	582622	466818	1.99955e+06	26070.5	50275.3	0	46733.5	51443.2	35377.4	142335	13375.5	110816	351715	287733	1.11587e+06	0.989973	1.59306	11	10	21	1.99955e+06	1.11587e+06	883675	1.79191
			ZNF229	0	0	0	0	164464	0	0	0	0	0	0	164464	0	0	0	0	91829.6	0	0	0	0	0	0	91829.6	1	1.79097	1	1	2	164464	91829.6	72634.4	1.79097
			VKORC1L1	0	0	0	40270.5	79187.6	46233.9	185492	0	276812	240750	127631	996377	0	0	0	24887.5	31546	0	95896.8	20954.7	121741	138755	122679	556460	0.922004	1.6648	7	7	14	996377	556460	439917	1.79056
			FKBP9	22032.1	93255.7	0	0	0	0	0	0	0	212758	380971	709017	9931.63	0	0	0	0	0	0	0	0	135678	250417	396027	0.974903	1.47795	4	3	7	709017	396027	312990	1.79033
			PEX13	30908.7	194967	28567.1	342844	663932	853446	275549	0	21352.9	24879.5	31891.5	2.46834e+06	0	98982.4	15273.9	235966	534868	238304	223999	0	22902.2	0	9089.86	1.37939e+06	0.834938	1.43895	10	8	18	2.46834e+06	1.37939e+06	1.08895e+06	1.78945
			FN1	0	0	0	0	20443.1	0	0	0	57874.8	0	0	78317.9	0	0	0	0	43792.8	0	0	0	0	0	0	43792.8	0.246643	0.334658	2	1	3	78317.9	43792.8	34525.1	1.78837
			SLC20A1	0	36037.4	0	25452.3	38090.1	17949.2	101724	13126.8	145031	241807	266220	885438	0	0	0	0	0	0	16133.1	5034.2	48625.4	80868.4	344749	495410	0.807447	0.758683	9	5	14	885438	495410	390028	1.78728
			PTRHD1	0	0	0	0	26463.3	16186.7	68729.2	0	156595	0	0	267974	0	0	0	0	60668.5	0	0	0	89315	0	0	149984	0.791254	1.24188	4	2	6	267974	149984	117991	1.78669
			TRIP13	114166	162190	60469.1	84699.8	88248.6	46413.7	152278	5053.05	182598	224988	223351	1.34446e+06	62597.2	79247.9	31175.8	44469.3	74658.7	24431.7	103948	18425.1	119703	100724	93237.4	752618	0.894415	1.86641	11	11	22	1.34446e+06	752618	591837	1.78637
			HS3ST3A1;HS3ST3B1	0	0	0	0	0	0	0	0	90177.1	69206	37163.1	196546	0	0	0	0	0	0	0	0	0	60151.1	49974.2	110125	0.55097	0.80835	3	2	5	196546	110125	86420.9	1.78475
			ARL6IP6	0	54097.7	0	60147	94689.8	30896.2	71053.8	0	69365.8	56289.2	79439.5	515979	0	0	0	22890	60697.3	10863.8	35235.7	0	54562.7	44176.3	61021	289447	0.857479	1.13654	8	7	15	515979	289447	226532	1.78264
			XRCC6	67599.8	256975	133417	212783	294735	314758	643186	8626.6	436016	421753	1062640	3.85249e+06	71694.3	128553	100199	150534	244688	186799	303914	30049.3	240331	208637	495754	2.16115e+06	0.977558	2.26023	11	11	22	3.85249e+06	2.16115e+06	1.69134e+06	1.78261
			SNAP29	0	0	0	0	0	0	100817	0	83479	140976	138843	464115	0	0	0	0	0	0	51686.6	5473.75	54219.9	58844	90276.1	260500	0.970542	1.76605	4	5	9	464115	260500	203615	1.78163
			LCP1;PLS3	0	0	0	0	0	41785.1	0	0	0	0	0	41785.1	0	0	0	0	0	23453.7	0	0	0	0	0	23453.7	1	1.7816	1	1	2	41785.1	23453.7	18331.4	1.7816
			PSMD9	36415.6	138547	0	52383.5	57435.4	0	53370.8	0	0	0	115686	453838	17770.1	81548.5	0	26782.1	41606.6	0	23152.6	0	0	0	64134.4	254994	0.990289	1.70164	6	6	12	453838	254994	198844	1.7798
			BMPR1A	0	0	0	0	0	0	0	0	44698.3	78563.1	53818.2	177080	0	0	0	0	0	0	0	0	28828.2	41136.3	29552.7	99517.2	0.995605	1.8062	3	3	6	177080	99517.2	77562.4	1.77939
			GHDC	59632.4	109496	23950.1	61888.4	67972.2	19947.9	170666	0	218556	286664	347119	1365892	29555	50619.7	0	34420.2	47367.9	16905.2	68806.8	11566.6	171713	146399	190661	768014	0.956091	1.64342	10	10	20	1365892	768014	597878	1.77847
			GADL1	0	0	0	0	0	0	0	0	325147	421462	345699	1092308	0	0	0	0	0	0	0	0	216515	206310	191831	614656	0.988763	1.76973	3	3	6	1092308	614656	477652	1.7771
			HLA-C	25324.1	459567	169502	433900	737289	342077	1867410	2.1866e+06	3249670	3077120	2059590	1.4608e+07	11602.9	190180	85675.5	125240	245753	122323	863641	330986	2850820	1117020	2285850	8.22909e+06	0.793809	0.974901	11	11	22	1.4608e+07	8.22909e+06	6.37896e+06	1.77517
			CCT6A	254872	484720	265217	703379	2176890	6352210	16808300	2115773	670892	460507	432106	30724866	131849	212070	106365	294333	1144190	3198310	11009500	69809.8	515173	312555	325315	1.73195e+07	0.99024	1.51379	11	11	22	30724866	1.73195e+07	1.34054e+07	1.77401
			ITGB1	1035300	1726630	815373	1294640	2903930	2431350	8207240	8052985	42901300	31641600	4419120	105429468	290392	499072	245119	387710	699433	290067	1257560	977978	14426300	30682800	9699310	5.94557e+07	0.79699	1.17242	11	11	22	105429468	5.94557e+07	4.59737e+07	1.77324
			ARHGAP45	0	0	0	0	0	40722	165632	0	0	0	0	206354	0	0	0	0	0	0	95839.4	20534.7	0	0	0	116374	0.941979	1.63461	2	2	4	206354	116374	89979.9	1.7732
			ENY2	0	0	0	0	0	0	0	0	28059.5	0	0	28059.5	0	0	0	0	0	0	0	0	15848	0	0	15848	1	1.77054	1	1	2	28059.5	15848	12211.5	1.77054
			ATP2A2	317887	713933	397123	986084	820437	775440	2110430	3.02916e+06	5368520	8796580	10013900	3.33295e+07	170331	455411	314131	693546	655246	452530	1075450	220071	2242590	5953520	6620030	1.88529e+07	0.962034	1.43831	11	11	22	3.33295e+07	1.88529e+07	1.44766e+07	1.76788
			HS6ST2	0	0	0	0	0	0	0	0	57581.3	61413.1	85756.9	204751	0	0	0	0	0	0	0	0	0	44379.9	71451.9	115832	0.848854	1.14375	3	2	5	204751	115832	88919.5	1.76766
			FUT8	0	26874.2	0	0	34696.3	25859.1	81866.9	0	192241	132101	58592	552230	0	0	0	0	23465.3	16976.1	57048.9	0	142118	53385.4	19606.9	312601	0.950048	1.38142	7	6	13	552230	312601	239630	1.76657
			TRAPPC11	0	72656.4	29448.3	249222	295910	120697	100119	0	0	0	0	868053	0	0	0	83410.3	203677	82013.6	122548	0	0	0	0	491649	0.87713	1.33636	6	4	10	868053	491649	376404	1.76559
			SYNJ1	0	0	0	0	0	0	0	0	0	0	39707.2	39707.2	0	0	0	0	0	0	0	0	0	0	22504.5	22504.5	1	1.76441	1	1	2	39707.2	22504.5	17202.7	1.76441
			HNRNPAB;HNRNPDL	0	0	0	15284.1	0	0	0	0	94006.2	108948	0	218238	0	0	0	0	0	0	0	0	61328	41748.2	20667	123743	0.905031	1.73129	3	3	6	218238	123743	94495.1	1.76364
			SORD	681140	821236	379258	548637	491952	267983	580636	113785	413705	1091820	1377260	6767412	321312	390894	119218	290924	384024	161957	349327	88984.8	253093	640490	837311	3.83753e+06	0.963929	1.58799	11	11	22	6767412	3.83753e+06	2.92988e+06	1.76348
			DUSP23	0	0	0	0	0	0	23197.5	0	0	0	39149.1	62346.6	0	0	0	0	0	0	0	0	0	0	35365.8	35365.8	0.847347	1.04138	2	1	3	62346.6	35365.8	26980.8	1.76291
			VPS50	0	22834.2	0	36952.5	218346	106216	239009	0	79374.4	42114.5	107919	852766	0	0	0	26181	130777	64118.7	124678	9915.05	54517.5	46782.8	26961.2	483931	0.950096	1.70834	8	8	16	852766	483931	368834	1.76216
			UBE2D2;UBE2D3	0	0	0	176515	0	0	0	0	162237	86220.2	39688.7	464661	0	0	0	96465	0	0	0	12309	106488	0	48638.3	263900	0.893276	1.49048	4	4	8	464661	263900	200761	1.76074
			LRIG1	0	36571.3	32319.2	85071.6	137070	39699.4	305849	4966.61	143215	107840	0	892602	0	0	0	39771.8	72456.8	0	156397	19496.4	63311.5	102286	53232.6	506952	0.870659	1.56979	9	7	16	892602	506952	385650	1.76072
			ZNFX1	0	0	0	0	0	0	33893.7	0	130947	151924	36947	353712	0	0	0	0	0	0	0	0	59538.8	106303	35268.8	201111	0.951893	1.51324	4	3	7	353712	201111	152601	1.75879
			GLB1L	0	0	0	0	0	0	0	0	0	0	26577.4	26577.4	0	0	0	0	0	0	0	0	0	0	15115.7	15115.7	1	1.75826	1	1	2	26577.4	15115.7	11461.7	1.75826
			SLC12A4	21554.6	101033	0	103556	341078	130483	609100	2.00776e+06	2610320	782223	1111580	7.81869e+06	0	21306.6	0	19448.7	232383	36522.9	269820	53817.3	2060670	529080	1225010	4.44806e+06	0.753281	0.998481	10	9	19	7.81869e+06	4.44806e+06	3.37063e+06	1.75778
			CAMLG	0	0	0	0	0	0	48547.1	0	163720	452433	520750	1.18545e+06	0	0	0	0	0	0	30456.6	0	85087.5	232885	326465	674894	0.993886	1.70918	4	4	8	1.18545e+06	674894	510556	1.7565
			BECN1	0	0	0	12938.8	0	0	0	0	189072	0	0	202011	0	0	0	0	0	0	0	0	115061	0	0	115061	0.997658	1.63199	2	1	3	202011	115061	86949.8	1.75568
			CCT3	305105	910653	416469	1168040	5488050	10137300	47485600	302023	1196670	1087780	927276	6.9425e+07	186531	284493	179831	371982	2236440	4078430	29486100	138451	951952	757719	904716	39576645	0.996334	1.60749	11	11	22	6.9425e+07	39576645	2.98483e+07	1.75419
			MTMR9	0	0	0	0	0	0	0	74996	0	81300.6	82518.2	238815	0	0	0	0	0	0	0	73805	0	62427.7	0	136233	0.742893	0.99943	3	2	5	238815	136233	102582	1.75299
			FLNA	10536800	25286100	23282700	116946000	160430000	10804000	20921400	13077030	28992600	19464700	11541100	441282430	4586800	11379200	12190200	76272900	65777200	7057940	12464700	7354940	27599000	16018900	11046000	251747780	0.944561	1.91827	11	11	22	441282430	251747780	189534650	1.75288
			MIF	7681690	6433850	1116150	2167070	1204730	527384	1986280	0	1029780	536199	344558	23027691	5570900	3899420	354070	937973	567364	146074	635962	68403.5	378387	358918	238580	1.31561e+07	0.985496	1.39472	10	11	21	23027691	1.31561e+07	9.87164e+06	1.75035
			PI4K2B	0	0	0	0	0	0	0	0	123624	66102.1	116943	306669	0	0	0	0	0	0	0	0	77429.4	43840.4	53980.7	175250	0.984639	1.72866	3	3	6	306669	175250	131419	1.74989
			ANO6	0	35539.5	0	36881.8	49142	48035	253401	33192.1	1306920	2265170	44026.8	4.07231e+06	0	0	0	0	24119.8	14530.4	39791.5	37224.1	241981	1874690	97154.2	2.32949e+06	0.909215	1.20205	9	7	16	4.07231e+06	2.32949e+06	1.74282e+06	1.74815
			GALK2	0	0	0	0	0	0	0	0	0	118922	241518	360440	0	0	0	0	0	0	0	0	0	55655.7	150625	206281	0.993831	1.65342	2	2	4	360440	206281	154159	1.74733
			EXOC8	0	0	0	0	26432.9	0	78882.4	0	0	0	0	105315	0	0	0	0	0	0	60320.3	0	0	0	0	60320.3	0.945331	1.2639	2	1	3	105315	60320.3	44995	1.74593
			SORL1	0	74481.4	31934.3	81562.5	251159	83548.9	303014	13595	351375	73013.7	56112.2	1.3198e+06	0	26888.9	0	36166.6	81286.7	22733.7	110084	52732.5	334155	47458.8	45128.7	756635	0.821187	1.06836	10	9	19	1.3198e+06	756635	563161	1.7443
			SGCE	0	0	0	0	0	0	0	0	0	27441	47729.9	75170.9	0	0	0	0	0	0	0	0	0	0	43100.8	43100.8	0.854866	1.04373	2	1	3	75170.9	43100.8	32070.1	1.74407
			EIF2S2	0	0	0	0	0	0	0	0	0	67795.6	144141	211937	0	0	0	0	0	0	0	0	0	0	121787	121787	0.897606	1.12788	2	1	3	211937	121787	90149.6	1.74022
			ARCN1	22773.6	64951	33302.1	43140.3	98203.5	95259.1	750368	17637.8	165773	263221	902288	2.45692e+06	22249.3	22762.7	37612.9	26989.1	49711.5	34223.5	492549	73804.6	96231.7	121216	435245	1.4126e+06	0.973139	1.77277	11	11	22	2.45692e+06	1.4126e+06	1.04432e+06	1.73929
			B4GALT1	126885	375855	119913	163366	261770	186286	568177	17807	1780930	1396240	2402010	7.39924e+06	44308.1	140438	87616.3	116012	150182	100616	245046	81304.1	895228	1069510	1324500	4.25476e+06	0.974774	1.682	11	11	22	7.39924e+06	4.25476e+06	3.14448e+06	1.73905
			ITGA2	59678.8	44985	31122.7	173152	381330	279098	859852	113485	4759010	5112110	238745	1.20526e+07	26790	0	16336.4	19077.7	48526	25578.8	83182.7	83999.4	759842	5527100	348895	6.93933e+06	0.779334	0.909802	11	10	21	1.20526e+07	6.93933e+06	5.11324e+06	1.73685
			AAK1	0	0	0	66759.9	0	0	0	0	33386	303452	634846	1.03844e+06	0	0	0	0	0	0	0	0	0	164512	433510	598022	0.991188	1.47234	4	2	6	1.03844e+06	598022	440422	1.73646
			KRT36	0	55118.4	2337140	0	137457	0	0	0	0	0	0	2.52972e+06	0	57803.1	1356980	0	42250.6	0	0	0	0	0	0	1.45703e+06	0.999376	1.72079	3	3	6	2.52972e+06	1.45703e+06	1.07268e+06	1.73621
			ZNRD2	163507	667503	148154	0	0	0	0	0	0	0	0	979164	33275.8	471842	59489.4	0	0	0	0	0	0	0	0	564607	0.981804	1.40671	3	3	6	979164	564607	414557	1.73424
			PRKCD	0	0	0	0	0	0	0	0	0	0	39082.6	39082.6	0	0	0	0	0	0	0	0	0	0	22536.5	22536.5	1	1.73419	1	1	2	39082.6	22536.5	16546.1	1.73419
			RAB9A;RAB9B	0	48191.9	0	0	0	21659.1	0	0	0	0	0	69851	0	40294.6	0	0	0	0	0	0	0	0	0	40294.6	0.905641	1.14224	2	1	3	69851	40294.6	29556.4	1.73351
			CLIP2	0	0	0	0	0	0	24736.6	13390.7	536474	0	0	574601	0	0	0	0	0	0	37273.8	22047.1	272248	0	0	331569	0.994742	1.96896	3	3	6	574601	331569	243032	1.73298
			AVEN	0	0	0	67805.3	70989.5	0	27212.1	0	135576	617247	267726	1.18656e+06	0	0	0	0	0	0	0	0	131412	312955	240463	684830	0.93858	1.54523	6	3	9	1.18656e+06	684830	501726	1.73263
			ABHD13	0	0	0	0	0	0	21798.8	0	216978	378259	64886.5	681922	0	0	0	0	0	0	0	0	62554	331193	0	393747	0.928784	1.15006	4	2	6	681922	393747	288175	1.73188
			SNAPIN	0	0	0	0	0	0	32263.8	0	183922	116037	84845	417068	0	0	0	0	0	0	0	0	99036.2	68829.2	73068.1	240934	0.965921	1.59276	4	3	7	417068	240934	176134	1.73105
			ARHGAP1	77898	127580	27905.4	88549.1	69697.3	35385.3	124081	0	121285	118285	146860	937526	42164.6	46706.6	23736.6	35487.2	50962.5	19165.3	62604.9	10572	77548.8	74127.3	98701.8	541778	0.891083	1.5712	10	11	21	937526	541778	395748	1.73046
			APEH	13905.5	14841	44640	0	16960.2	16649.6	37305.9	0	49636.9	60925.4	165399	420264	44416.8	42513.3	0	0	0	0	32139.9	8679.4	42546.2	29995.7	42589.4	242881	0.441483	1.02525	9	7	16	420264	242881	177383	1.73033
			MCTP2	0	198358	15964.8	96181.2	114263	0	221695	2157.6	499498	302303	52723.3	1.50314e+06	0	50745.4	0	0	60758.1	0	98056.8	20716.3	262090	303905	72588.6	868860	0.870001	1.28661	9	7	16	1.50314e+06	868860	634284	1.73002
			OBI1	0	0	0	0	0	0	0	0	0	62942.1	0	62942.1	0	0	0	0	0	0	0	0	0	36394.9	0	36394.9	1	1.72942	1	1	2	62942.1	36394.9	26547.2	1.72942
			TGFBI	61427	0	104900	77891.9	53783.9	51804.8	151606	0	344724	337448	174193	1.35778e+06	0	0	53906.6	0	47090.4	47010.4	103919	12358.6	224145	189246	107434	785110	0.959216	1.49234	9	8	17	1.35778e+06	785110	572669	1.72941
			SEPTIN2	113255	200595	42438.7	310543	1108920	1092790	3038720	1137690	2313110	981736	472931	1.08127e+07	0	58603.8	33293.7	71468.3	497831	755030	2152290	266840	1568150	606413	243989	6.25391e+06	0.973915	1.326	11	10	21	1.08127e+07	6.25391e+06	4.55882e+06	1.72896
			LDHB	64357.2	59115.6	54860.6	61473.1	71165.5	58824.9	310845	732805	10335400	4429200	12110900	2.82889e+07	58557.4	23325.7	236753	27208.6	44662.6	10701.9	117090	559633	5625190	1985010	7684470	1.63726e+07	0.993163	1.6752	11	11	22	2.82889e+07	1.63726e+07	1.19163e+07	1.72782
			ATP7A	40958.3	99375.6	42929	75848.4	98300.7	65976.8	255903	21512	451471	988620	177085	2.31798e+06	13042.9	31305	0	18339.8	20657.3	16920.7	71521.2	21734.3	167580	739894	240588	1.34158e+06	0.947324	1.24375	11	10	21	2.31798e+06	1.34158e+06	976396	1.72779
			HSPA4L	10197.5	0	0	21103.2	0	0	0	0	64057.8	187059	459909	742326	43242.2	0	0	0	0	0	0	0	55042.5	76746.6	254628	429659	0.978508	1.80878	5	4	9	742326	429659	312667	1.72771
			GTPBP10	229299	677717	27523.9	33519.3	41708.3	0	53194	0	29414.6	50279.7	64260.6	1.20692e+06	134704	250370	15986.4	11575.5	51706.9	0	59498.4	0	49999.2	48438.6	76322.1	698601	0.955127	2.58438	9	9	18	1.20692e+06	698601	508315	1.72762
			BLOC1S1	0	0	0	0	0	0	0	0	84247	102143	93900	280290	0	0	0	0	0	0	0	0	49017.6	54568.2	58735.4	162321	0.99689	1.72223	3	3	6	280290	162321	117969	1.72676
			MTMR2	0	0	0	0	0	0	99054.4	0	0	105882	297648	502584	0	0	0	0	0	0	60398	7249.3	0	81151.2	142549	291348	0.981067	1.90887	3	4	7	502584	291348	211237	1.72503
			RELA	53147.9	77565.5	0	56106.7	54542.9	76461.6	220454	0	305674	764092	507492	2.11554e+06	0	0	0	0	37881.6	10235.8	33129.6	0	126629	461570	557523	1226969	0.911067	1.10554	9	6	15	2.11554e+06	1226969	888568	1.7242
			SLC30A7	0	60944.8	0	79538.4	113115	0	211890	12098.5	479659	541941	1076260	2.57545e+06	0	0	0	0	0	0	150324	14214.5	160045	331171	839281	1.49504e+06	0.967708	1.2764	8	5	13	2.57545e+06	1.49504e+06	1.08041e+06	1.72267
			TUBB6	285521	742938	534101	1585270	966679	357720	998711	8705.9	807747	632676	358851	7.27892e+06	175632	427838	332699	868214	576431	163544	538514	67812	425819	429767	220471	4226741	0.989143	1.86459	11	11	22	7.27892e+06	4226741	3.05218e+06	1.72211
			PFDN2	0	0	0	44286.3	55417.9	37884.2	0	0	66404.7	55630.7	61752.8	321377	0	0	0	0	0	60793.4	0	8683.55	54608.1	36082	26474.3	186641	0.601214	0.736867	6	5	11	321377	186641	134735	1.72189
			MFN1;MFN2	0	0	48175.5	0	0	0	0	0	0	0	0	48175.5	0	0	27978.6	0	0	0	0	0	0	0	0	27978.6	1	1.72187	1	1	2	48175.5	27978.6	20196.9	1.72187
			SEPTIN7	163585	222614	91477.2	440977	1331380	1650340	1872530	1.38063e+06	6878330	3211660	1021080	18264604	24015.5	66363.7	92431.9	174639	947525	1017570	1211580	500118	4157490	1779320	642748	10613801	0.994069	1.6307	11	11	22	18264604	10613801	7650803	1.72084
			SH3BGRL	0	0	0	0	0	0	0	0	0	0	820765	820765	0	0	0	0	0	0	0	0	0	0	477174	477174	1	1.72005	1	1	2	820765	477174	343591	1.72005
			CSTB	24756.5	58249.5	0	42890.7	87159.7	38170.8	151041	0	482924	319202	276009	1.4804e+06	78451.4	72473.3	0	0	0	0	42291.8	23546.8	259100	208700	176571	861134	0.923952	1.5548	9	7	16	1.4804e+06	861134	619269	1.71913
			CSNK2A2	0	0	0	0	0	0	0	0	97878.5	174099	378230	650208	0	0	0	0	0	0	0	0	65475.2	105861	206889	378225	0.997905	1.78253	3	3	6	650208	378225	271982	1.7191
			ARHGEF1	23053.2	59916.1	0	27199.9	66816.7	49417.5	157704	4785.24	722655	757984	239889	2.10942e+06	0	10488.3	0	0	0	12266.7	76752.4	25577.6	402490	471284	228942	1.2278e+06	0.980082	1.57051	10	7	17	2.10942e+06	1.2278e+06	881620	1.71805
			P4HA1	0	0	0	55103	34124.6	184209	142032	7954.3	284244	328472	544201	1.58034e+06	0	0	0	49492.6	30089.4	99415.3	75274.4	20142.9	206160	183326	256287	920188	0.974962	1.89008	8	8	16	1.58034e+06	920188	660152	1.71741
			STX7	0	0	38959.7	67449.7	91293	103126	491124	4933.39	541688	609444	765725	2.71374e+06	0	0	19254.2	0	48579.8	0	193074	30716.6	433127	423893	432112	1.58076e+06	0.956242	1.45195	9	7	16	2.71374e+06	1.58076e+06	1.13299e+06	1.71674
			SH3BP4	43643.6	65318.3	26002	67502.1	134323	54633.3	112844	13233.4	336344	229509	337291	1.42064e+06	0	19068.7	0	0	50287.9	0	40134.1	14125.2	215009	148882	340730	828237	0.949439	1.00259	11	7	18	1.42064e+06	828237	592407	1.71526
			IPO4	179749	172716	0	63141.5	51518.4	0	815970	0	570477	981887	1440410	4.27587e+06	67874.5	87364.2	0	0	25543.6	0	781099	21433.9	312107	499363	702075	2.49686e+06	0.930363	1.53396	8	8	16	4.27587e+06	2.49686e+06	1.77901e+06	1.7125
			UEVLD	0	0	0	0	0	0	0	0	0	0	85591.9	85591.9	0	0	0	0	0	0	0	0	0	0	50000.9	50000.9	1	1.71181	1	1	2	85591.9	50000.9	35591	1.71181
			VTI1A	0	0	0	0	0	0	69351.8	4772.52	61665.9	103887	91899.2	331576	0	0	0	0	0	0	26425.3	0	20655.5	70235.7	76731.1	194048	0.940172	1.36171	5	4	9	331576	194048	137529	1.70874
			PPP6R3	0	56036.6	0	50196.3	44564.1	0	62001.2	0	59115.4	61053.7	58262.6	391230	0	0	0	73025.7	20211.1	0	0	0	40335	50673.3	44719.3	228964	0.588024	0.628541	7	5	12	391230	228964	162266	1.70869
			TMEM30A	164646	297868	112066	235500	405014	341150	1046680	112950	3537280	3927790	2266160	1.24471e+07	53314.6	76675.1	47031.8	83936.4	154409	83167.3	272810	55286.9	1034730	2386930	3047250	7.29554e+06	0.793971	1.0691	11	11	22	1.24471e+07	7.29554e+06	5.15156e+06	1.70612
			HMOX2	28966.7	70484.5	11223.5	19808.7	48290.6	24946.8	87509.3	7736.6	157336	221654	199938	877895	17499.3	31635.9	0	17488.2	16795	0	31907.8	13863.5	103840	131320	150269	514619	0.970897	1.39053	11	9	20	877895	514619	363276	1.70591
			GAPDH	15690400	10717400	4115230	25118400	17346800	12846400	48538600	16790465	287550000	217641000	50770600	707125295	9004140	5740630	1547630	10066900	5665950	4674250	16937600	776356	169770000	169121000	21324900	4.14629e+08	0.983944	1.43683	11	11	22	707125295	4.14629e+08	2.92496e+08	1.70544
			ARMCX3	59922.9	99037.8	29603.8	51221.5	132670	74090	211759	15778.5	389733	477228	496678	2.03772e+06	0	57884.2	13394.8	38207.9	82969.5	46923.5	97638.5	45786.3	206784	279799	326135	1.19552e+06	0.979238	1.61227	11	10	21	2.03772e+06	1.19552e+06	842200	1.70446
			CUL2	0	0	0	0	0	0	0	0	77309.9	37527.6	97687.4	212525	0	0	0	0	0	0	0	0	29530.7	8327.67	86866	124724	0.910583	1.22602	3	3	6	212525	124724	87800.5	1.70396
			RPS2	306042	2798900	2356640	987514	381931	184874	358287	25119	189267	151948	176020	7.91654e+06	237860	843860	629084	561636	534783	167218	392667	78345	297615	378001	527617	4.64869e+06	0.799915	3.42544	11	11	22	7.91654e+06	4.64869e+06	3.26786e+06	1.70296
			AKR1D1	0	0	0	0	0	0	0	0	346992	0	0	346992	0	0	0	0	0	0	0	0	203819	0	0	203819	1	1.70245	1	1	2	346992	203819	143173	1.70245
			GGT1;GGT2P	0	162782	0	114982	137707	0	0	0	0	0	0	415471	0	102572	0	60379.1	81369	0	0	0	0	0	0	244320	0.996845	1.66763	3	3	6	415471	244320	171151	1.70052
			CD151	346149	246157	376872	549696	1645870	1181390	1894150	68544	28918400	3137950	1263080	39628258	312418	239508	133736	271118	436972	228052	468085	128041	13581600	5400880	2113010	2.33134e+07	0.951165	1.95172	11	11	22	39628258	2.33134e+07	1.63148e+07	1.6998
			SERINC1	0	30313.3	20945	33609.6	34638.4	46028.3	288515	4731.98	97177.1	134263	290876	981098	0	0	0	13947.3	56649.4	0	127962	26526	45937.2	101541	204713	577276	0.922758	1.47438	10	7	17	981098	577276	403822	1.69953
			SEC24A	62023.7	101709	35971.5	54859.7	63334.6	29281.7	177213	0	499872	408247	1912670	3.34518e+06	0	61101.2	0	46740.9	34864.2	0	95691.8	6630.45	235997	224274	1263370	1.96867e+06	0.996713	1.50443	10	8	18	3.34518e+06	1.96867e+06	1.37651e+06	1.69921
			WDR91	57685.2	400240	127180	0	0	0	0	0	0	0	0	585105	32218.6	312192	0	0	0	0	0	0	0	0	0	344411	0.950339	1.23681	3	2	5	585105	344411	240695	1.69886
			ABCE1	0	59796.9	0	67715.8	46552.4	0	102919	3882.32	214529	306914	518643	1.32095e+06	67510	31738.8	0	51055.3	51602	0	53438.4	11737.9	108018	167412	235165	777677	0.96297	2.16241	8	9	17	1.32095e+06	777677	543275	1.69859
			FOCAD	22049	138534	102530	291379	78609.7	43602.3	174012	6765.15	320020	1137550	603923	2.91897e+06	0	62152.5	32607	157696	34949.3	0	55552.6	24105.6	166775	577866	607526	1.71923e+06	0.919333	1.39266	11	9	20	2.91897e+06	1.71923e+06	1.19974e+06	1.69784
			UBE2V1	1197400	2313200	943099	1368360	775973	316108	460330	0	215511	138792	106517	7835290	588932	1357190	490400	935809	552200	83508.8	167148	45227	178329	136126	82471.9	4.61734e+06	0.979113	1.64035	10	11	21	7835290	4.61734e+06	3.21795e+06	1.69693
			POLA2	0	0	0	0	0	0	0	0	142650	57163.1	21691.4	221504	25220.1	0	0	0	0	0	0	0	60309.4	29080.1	16059	130669	0.921347	2.08715	3	4	7	221504	130669	90835.9	1.69516
			ICMT	88470.1	181208	59989.7	112181	117160	0	317165	0	686868	658739	1213170	3.43495e+06	48143.6	107820	39857.9	84438.8	102211	0	173724	43792.4	400442	419655	607331	2.02742e+06	0.990297	1.90987	9	10	19	3.43495e+06	2.02742e+06	1.40754e+06	1.69425
			OPLAH	0	0	0	0	0	0	0	0	0	0	162058	162058	0	0	0	0	0	0	0	0	0	0	95709.2	95709.2	1	1.69323	1	1	2	162058	95709.2	66348.8	1.69323
			MAN1B1	0	70904.1	0	16344.8	0	0	41876.3	3364.62	446242	370582	323300	1.27261e+06	0	37768.7	0	0	0	0	0	16248.4	272801	228578	196837	752233	0.996013	1.60627	7	5	12	1.27261e+06	752233	520381	1.69178
			SNX11	0	0	0	0	0	0	55986.4	0	82886.6	0	71433.6	210307	0	0	0	0	0	0	30377.2	0	45332	0	48608.7	124318	0.992149	1.66522	3	3	6	210307	124318	85988.7	1.69168
			OS9	542099	242461	59104.2	58632.1	30064	49546.2	46166.9	0	169425	93558.9	83963.6	1.37502e+06	320255	124232	25867.1	50281.4	21650.3	0	43055.9	18797.9	146078	62886.5	0	813104	0.961101	1.57018	10	9	19	1.37502e+06	813104	561917	1.69108
			SLC19A2	0	0	0	0	0	0	0	3143	144493	165764	343535	656935	0	0	0	0	0	0	0	3832.97	34732.7	113431	236477	388474	0.967745	1.45446	4	4	8	656935	388474	268461	1.69107
			TRAPPC8	0	45494.9	46676.6	273416	413998	187315	122418	0	0	0	0	1.08932e+06	0	20764.8	0	104330	297911	110518	110841	0	0	0	0	644365	0.953236	1.41976	6	5	11	1.08932e+06	644365	444954	1.69053
			B4GALNT1	0	0	0	0	0	0	114363	0	246931	397252	709523	1468069	0	0	0	0	0	0	86393.3	8547.45	140766	224956	407768	868431	0.998732	1.75	4	5	9	1468069	868431	599638	1.69048
			GRIA4	0	0	0	0	0	0	86649.5	0	0	0	0	86649.5	0	0	0	0	0	0	51273.7	0	0	0	0	51273.7	1	1.68994	1	1	2	86649.5	51273.7	35375.8	1.68994
			TRIM3	0	0	0	0	0	0	0	0	0	85110.8	140866	225977	0	0	0	0	0	0	0	0	0	58703	75071.4	133774	0.991322	1.72009	2	2	4	225977	133774	92202.4	1.68924
			KLC3	0	0	0	0	0	0	70549.8	0	0	0	0	70549.8	0	0	0	0	0	0	41799.8	0	0	0	0	41799.8	1	1.6878	1	1	2	70549.8	41799.8	28750	1.6878
			BAG4	0	0	0	0	0	0	0	0	0	89271	41279.7	130551	0	0	0	0	0	0	0	0	0	31235.5	46153.8	77389.3	0.827594	1.47389	2	2	4	130551	77389.3	53161.4	1.68693
			SERPINB1	0	0	0	0	0	0	47121.7	0	123705	578799	433378	1.183e+06	0	0	0	0	0	0	0	0	54894.3	361344	285838	702076	0.995951	1.5504	4	3	7	1.183e+06	702076	480927	1.68501
			GPRC6A	0	0	0	942937	0	0	0	0	0	0	0	942937	0	0	0	559711	0	0	0	0	0	0	0	559711	1	1.68469	1	1	2	942937	559711	383226	1.68469
			CTDNEP1	0	0	0	0	0	0	50280.4	0	124372	148650	122703	446005	0	0	0	0	0	0	39022.9	0	0	138691	87072	264786	0.789469	1.02553	4	3	7	446005	264786	181220	1.6844
			MMP14	0	0	0	0	0	0	40855.4	0	158361	105870	466696	771782	0	0	0	0	0	0	0	0	230449	23835.3	204172	458456	0.823755	1.33945	4	3	7	771782	458456	313326	1.68344
			TMBIM1	0	0	0	0	43580.8	0	51321.7	0	102048	108019	75302.8	380272	0	0	0	0	0	0	24686.5	6456.05	52772.1	69837.6	72374.7	226127	0.906169	1.32865	5	5	10	380272	226127	154145	1.68168
			SLK	0	75232.8	0	0	47780.2	45455.7	52834.3	9185.05	783752	2189180	239560	3.44298e+06	0	0	0	0	50093.6	0	24742.5	27744.4	397525	1298710	248825	2.04764e+06	0.99363	1.68528	8	6	14	3.44298e+06	2.04764e+06	1.39534e+06	1.68144
			FARP2	0	24664.8	0	0	0	0	43758.7	0	0	23555.5	23420.9	115400	0	0	0	0	0	0	23430.3	0	0	26241.6	18986.5	68658.4	0.813718	1.16952	4	3	7	115400	68658.4	46741.5	1.68078
			GOLM2	101836	151031	63976.2	44546	168973	129899	424716	145752	2013290	288664	74595.3	3607278	40119.1	48126.8	0	57903.1	132143	31237.5	117727	265124	1232280	191448	30471.5	2146580	0.975975	1.57449	11	10	21	3607278	2146580	1460698	1.68048
			MCCC1	39772	47483.4	38763	71055.7	90458.6	60721	159413	7312.4	205706	178171	155445	1.0543e+06	0	0	0	0	61535.9	20488.5	70869.2	16609.2	127271	178471	152290	627535	0.884528	0.884034	11	7	18	1.0543e+06	627535	426766	1.68007
			CAP1	0	67168.7	44608.2	103730	100935	292057	455376	17867.9	8021610	13690200	857514	2.36511e+07	0	19093.8	20397.8	0	87923.4	198399	296396	71202.2	4194370	8279650	913364	1.40808e+07	0.996411	1.70356	10	9	19	2.36511e+07	1.40808e+07	9.57027e+06	1.67967
			ROCK1	0	110994	50328.9	106131	215327	303829	1272590	26490.8	163893	0	0	2.24958e+06	0	33272.3	27639.1	0	169650	151414	721504	181005	55159.4	0	0	1.33964e+06	0.959472	1.66889	8	7	15	2.24958e+06	1.33964e+06	909940	1.67924
			TM9SF4	48929.2	371716	147830	99202.3	285231	138770	303262	16192.8	1091760	1590810	2084430	6.17813e+06	0	142658	163036	63010.4	190237	70284.8	145644	79498.5	587451	989943	1247520	3.67928e+06	0.992883	1.66238	11	10	21	6.17813e+06	3.67928e+06	2.49885e+06	1.67917
			LNPEP	73732.9	139597	79397	188982	308596	294574	1089140	84134.5	2914560	317692	175927	5.66633e+06	0	31735.2	32163.9	52510.2	98735.5	69384	333995	148195	2017390	471838	119333	3.37528e+06	0.961246	1.38907	11	10	21	5.66633e+06	3.37528e+06	2.29105e+06	1.67877
			MAN2C1	0	0	0	0	0	0	0	0	82720.1	259595	46978.8	389294	0	0	0	0	0	0	0	0	45935	185957	0	231892	0.982669	1.37939	3	2	5	389294	231892	157402	1.67877
			RCE1	0	0	0	0	0	0	59324.3	0	62060.4	82232.8	51154.4	254772	0	0	0	0	0	0	0	0	0	75784.8	75987.8	151773	0.65313	0.700797	4	2	6	254772	151773	102999	1.67864
			PPP4R1	0	54985.5	0	43870.5	25560	21062.2	78927.8	0	113417	124231	295134	757188	0	0	0	0	21863	0	23711.1	9272.7	64762.6	60534	271172	451315	0.95287	1.0353	8	6	14	757188	451315	305873	1.67774
			LRP4	0	0	0	0	0	0	0	0	111653	66954.2	0	178607	0	0	0	0	0	0	0	0	64833.3	41641.2	0	106474	0.999435	1.69116	2	2	4	178607	106474	72132.7	1.67746
			SOS1	0	0	0	0	0	0	0	0	0	141173	135156	276329	0	0	0	0	0	0	0	0	0	69547.3	95297.7	164845	0.981033	1.62098	2	2	4	276329	164845	111484	1.6763
			EEF2	597585	801529	438948	729977	648502	330072	944186	31469	2612010	1787910	2403420	11325608	655468	408887	680492	283120	374466	146134	412840	154761	1357550	855202	1435950	6.76487e+06	0.916127	1.76046	11	11	22	11325608	6.76487e+06	4.56074e+06	1.67418
			PCNT	0	66012.4	0	0	0	0	0	0	0	0	0	66012.4	0	39431.2	0	0	0	0	0	0	0	0	0	39431.2	1	1.67412	1	1	2	66012.4	39431.2	26581.2	1.67412
			DSG2	146578	498860	214537	520884	521239	482107	1528230	144310	6401320	3766320	1570880	1.57953e+07	21791.1	78589.2	43033.8	55938.4	86367.1	39240.8	179630	70176	1940090	4887710	2043050	9.44562e+06	0.691846	0.879225	11	11	22	1.57953e+07	9.44562e+06	6.34965e+06	1.67223
			FHOD1	0	0	0	0	49940.1	94844.7	400431	5136.15	218987	414028	395408	1.57877e+06	0	0	0	0	0	0	76906.9	0	118959	257487	491083	944436	0.789606	0.901154	7	4	11	1.57877e+06	944436	634339	1.67166
			CLDND1	0	0	0	0	0	0	55713.3	0	159167	278326	385868	879074	0	0	0	0	0	0	0	0	44609.3	99690.8	381945	526245	0.895944	1.05683	4	3	7	879074	526245	352829	1.67047
			UBE2D3	0	0	61063	0	0	59062.3	0	0	0	0	0	120125	0	0	39938	0	0	31984.3	0	0	0	0	0	71922.3	0.994675	1.64932	2	2	4	120125	71922.3	48203	1.67021
			RPS18	215096	6790630	1449580	2182600	1068340	325152	843100	19030.6	846785	495078	653225	1.48886e+07	142548	2517650	450447	1575350	1232790	263792	684393	99099.6	705267	441811	802297	8.91544e+06	0.906998	2.3888	11	11	22	1.48886e+07	8.91544e+06	5.97317e+06	1.66998
			DDX3X	137489	260426	104694	228344	179096	89984	411838	14636.2	459195	453421	425468	2.76459e+06	125050	116528	98888.8	141865	80651.5	28245.9	201203	39866.6	267549	239126	318084	1.65706e+06	0.922649	1.58615	11	11	22	2.76459e+06	1.65706e+06	1.10753e+06	1.66837
			RRM2	0	0	0	0	0	0	0	0	0	0	59588	59588	0	0	0	0	0	0	0	0	0	0	35730	35730	1	1.66773	1	1	2	59588	35730	23858	1.66773
			RPL10A	1522700	767080	157082	175515	174672	116331	199150	1.8331e+07	182335	132729	92162.7	2.18508e+07	2746360	1620990	910128	979663	1104720	547048	1274230	84516.4	1502670	1234310	1098200	1.31028e+07	-0.485518	-3.94091	11	11	22	2.18508e+07	1.31028e+07	8.74794e+06	1.66764
			FADS3	0	0	0	0	0	0	26666.5	0	79759.4	92386.6	113846	312658	0	0	0	0	0	0	0	0	44272.2	62303.9	81053.4	187630	0.978999	1.43108	4	3	7	312658	187630	125029	1.66636
			ARAP3	30531.1	0	0	0	0	0	0	0	0	40090.1	0	70621.2	0	0	0	0	0	0	0	0	0	8072.58	34315.3	42387.9	0.0343189	0.0477092	2	2	4	70621.2	42387.9	28233.3	1.66607
			HPS6	0	23271.1	0	0	0	0	0	0	113057	107531	139866	383725	0	0	0	0	0	0	0	0	91983.3	74684.9	63784.8	230453	0.950891	1.45434	4	3	7	383725	230453	153272	1.66509
			CHPF	48154.1	157179	28473.5	81900.8	82097.3	58060.8	187075	3305.22	317151	371404	409442	1.74424e+06	23336.5	68236.6	0	39437.7	71576.1	29390.5	117285	32180.3	196614	199951	269588	1.0476e+06	0.97634	1.58817	11	10	21	1.74424e+06	1.0476e+06	696647	1.665
			WNT5A	0	0	0	30686	27029	0	60034.1	0	163761	297067	106997	685574	0	0	0	0	0	0	29195.9	0	83183.2	130689	168746	411814	0.801764	1.22892	6	4	10	685574	411814	273760	1.66477
			UBQLN1	0	0	0	0	0	0	0	0	0	270537	276674	547211	0	0	0	0	0	0	0	0	0	328821	0	328821	0.661574	0.738607	2	1	3	547211	328821	218390	1.66416
			ECE1	78385.7	141064	54324.7	121116	162819	95796.8	421326	32035.9	1042460	6289160	9720030	1.81585e+07	21892.5	38489.1	31558	55455	114492	51658.3	192682	58783.6	400829	1428290	8526290	1.09204e+07	0.904667	1.15989	11	11	22	1.81585e+07	1.09204e+07	7.2381e+06	1.6628
			GRIPAP1	0	0	0	0	0	0	0	4112.93	498548	159818	0	662479	0	0	0	0	0	0	0	11482.4	233873	153477	0	398832	0.95746	1.83272	3	3	6	662479	398832	263647	1.66105
			PGRMC1	336442	745431	121037	192517	275620	222846	858863	53664.5	2298500	2240450	3676280	1.10217e+07	235116	377236	100373	100087	126768	101833	459986	154905	1672880	1341940	1970430	6.64155e+06	0.983506	1.67494	11	11	22	1.10217e+07	6.64155e+06	4.3801e+06	1.6595
			FMNL1	66539.8	67360.7	49915.7	89924.4	215834	347424	1047040	23789	273501	459681	848597	3.48961e+06	34844	23493.3	0	38959.5	87367.4	108297	611790	62118.7	179581	295516	661984	2.10395e+06	0.968061	1.41179	11	10	21	3.48961e+06	2.10395e+06	1.38566e+06	1.6586
			RAB33A;RAB33B	0	0	0	0	0	0	0	0	0	45647	0	45647	0	0	0	0	0	0	0	0	0	27525	0	27525	1	1.65838	1	1	2	45647	27525	18122	1.65838
			YIPF6	0	0	0	0	0	0	0	0	421168	742531	967467	2131166	0	0	0	0	0	0	0	7771.05	187926	739987	349906	1.28559e+06	0.861364	1.29347	3	4	7	2131166	1.28559e+06	845576	1.65773
			GOLPH3	0	0	0	0	0	0	59859.4	0	96974.1	448612	304950	910396	0	0	0	0	0	0	0	0	57878.1	292106	200361	550345	0.993164	1.50274	4	3	7	910396	550345	360050	1.65423
			LMBRD2	0	0	0	0	0	0	33074.7	0	51562.8	114012	373276	571926	0	0	0	0	0	0	0	0	39006.6	68708.9	238283	345998	0.99552	1.54975	4	3	7	571926	345998	225927	1.65297
			CRIM1	0	0	0	0	0	28826	48024.7	0	130226	168248	0	375325	0	0	0	0	0	0	0	2947.11	57936.6	144767	21479.7	227130	0.903035	1.20192	4	4	8	375325	227130	148194	1.65246
			GNB1;GNB2;GNB3	133910	0	0	0	0	0	0	0	0	0	0	133910	81163.3	0	0	0	0	0	0	0	0	0	0	81163.3	1	1.64988	1	1	2	133910	81163.3	52746.7	1.64988
			PDCD6IP	225880	399900	141606	296954	250665	132845	400819	11339.2	621586	1030430	769126	4.28115e+06	101172	182766	219666	160572	198236	68122.9	255014	61778.5	372897	639396	336566	2.59619e+06	0.931646	1.70493	11	11	22	4.28115e+06	2.59619e+06	1.68496e+06	1.64901
			A2M	171691	466373	331596	604539	1541320	474011	3289090	415231	2535260	2052900	1069300	12951311	20965.2	58706	78723.2	222006	534520	145421	1635360	365098	1914520	1729610	1149910	7.85484e+06	0.902596	1.26266	11	11	22	12951311	7.85484e+06	5.09647e+06	1.64883
			NISCH	0	0	0	0	0	0	0	0	246375	57329.9	0	303705	0	0	0	0	0	0	0	0	143921	40433.9	0	184355	0.998881	1.69726	2	2	4	303705	184355	119350	1.64739
			SPTAN1	5555780	1096020	148291	185841	149462	172085	315904	26915.7	161295	201284	475317	8.48819e+06	2740710	656255	192257	285327	179140	73777.4	195646	105846	157993	207521	359671	5.15414e+06	0.997683	2.08986	11	11	22	8.48819e+06	5.15414e+06	3.33405e+06	1.64687
			STXBP5	35710.9	79851.9	0	108019	106385	93277.3	190579	0	615373	607121	470066	2.30638e+06	0	11015.2	0	0	40545.1	39795	74261.5	26261.7	344673	412133	452536	1.40122e+06	0.948153	1.24591	9	8	17	2.30638e+06	1.40122e+06	905163	1.64598
			AMDHD2	0	0	0	0	0	0	0	6825.7	770760	994719	47047.5	1.81935e+06	0	0	0	0	0	0	0	0	495153	610372	0	1105525	0.998919	1.59082	4	2	6	1.81935e+06	1105525	713827	1.64569
			MYH6	0	0	88719.4	43591.1	0	25754.8	0	0	0	0	0	158065	0	0	12269	18404.9	56851.3	8553.46	0	0	0	0	0	96078.7	0.14872	0.247173	3	4	7	158065	96078.7	61986.6	1.64517
			SELENOF	0	38817.7	0	0	36389.3	0	147129	0	342913	326370	409610	1301229	0	0	0	0	25044.4	0	83472	0	239541	167739	275543	791339	0.987225	1.51048	6	5	11	1301229	791339	509890	1.64434
			XXYLT1	0	0	0	0	41379.9	0	0	0	323696	575366	1223340	2.16378e+06	0	0	0	0	0	0	0	0	193079	275158	849752	1317989	0.99052	1.47839	4	3	7	2.16378e+06	1317989	845793	1.64173
			RNF123	0	0	0	0	0	0	0	0	0	95133.6	339900	435034	0	0	0	0	0	0	0	0	0	47311	217734	265045	0.998108	1.5725	2	2	4	435034	265045	169989	1.64136
			BTN3A2	0	0	0	0	0	0	0	0	157650	0	88189.2	245839	0	0	0	0	0	0	0	0	77003.2	0	72815.8	149819	0.96327	1.65517	2	2	4	245839	149819	96020.2	1.64091
			TBK1	24817.5	34683.3	0	12879.6	29638.6	35492.2	148053	18070.5	331993	171350	87117.2	894095	0	0	0	0	0	10788.2	100377	31955.8	211988	97437.5	92527.2	545074	0.966013	1.41219	10	6	16	894095	545074	349021	1.64032
			BLOC1S3	0	0	0	0	0	0	0	0	752546	613834	85820.7	1.4522e+06	0	0	0	0	0	0	0	0	356455	398829	130359	885643	0.971235	1.75715	3	3	6	1.4522e+06	885643	566558	1.63971
			PLCH1	0	0	0	0	0	0	0	0	0	204375	318486	522861	0	0	0	0	0	0	0	0	0	124904	194523	319427	1	1.63699	2	2	4	522861	319427	203434	1.63687
			CYCS	0	0	0	0	0	0	36605.6	0	88739.8	91413.5	116798	333557	0	0	0	0	0	0	12039.8	0	52734	56375.7	82904.4	204054	0.988745	1.49798	4	4	8	333557	204054	129503	1.63465
			CCDC88A	44389.1	153394	133970	199010	0	0	0	0	0	0	0	530763	36666.5	100974	68640.4	118568	0	0	0	0	0	0	0	324849	0.992381	1.65248	4	4	8	530763	324849	205914	1.63388
			ZFPL1	61485.6	137611	73873.4	108611	100462	75079	197125	0	514065	510750	428320	2207382	31974.3	47520.4	52997.7	82453.8	80170.8	32334.6	96792.8	15449.9	294955	304970	313142	1.35276e+06	0.9783	1.5599	10	11	21	2207382	1.35276e+06	854621	1.63176
			FZD7	0	0	0	0	0	0	34496.2	0	74901.3	156630	228845	494872	0	0	0	0	0	0	0	0	0	90032.6	213297	303330	0.93452	1.0891	4	2	6	494872	303330	191543	1.63147
			TMEM115	0	0	0	0	0	0	0	0	0	494299	865980	1360279	0	0	0	0	0	0	0	0	0	379558	455101	834659	0.981312	1.66236	2	2	4	1360279	834659	525620	1.62974
			SGPP1	0	0	0	0	0	0	0	0	65150	86483.7	172703	324337	0	0	0	0	0	0	0	0	29583.6	55842.8	113602	199028	0.994355	1.54219	3	3	6	324337	199028	125308	1.6296
			USP12;USP46	0	0	0	0	0	0	39262.6	0	81584.6	76614.3	0	197462	0	0	0	0	0	0	11588	0	45728.3	63878.4	0	121195	0.95465	1.38901	3	3	6	197462	121195	76266.8	1.62929
			SBF2	0	0	0	0	0	0	31360.7	0	0	0	0	31360.7	0	0	0	0	0	0	0	19266.8	0	0	0	19266.8	-0.1	-0.162771	1	1	2	31360.7	19266.8	12093.9	1.62771
			DSTN	54221.5	0	44712.3	119192	125978	191988	1003020	33738.3	2030380	1073140	352022	5.02839e+06	27051.1	0	53548.3	43869.5	68990.1	52317.8	270074	78352.9	1154480	698219	644441	3.09134e+06	0.894431	1.51367	10	10	20	5.02839e+06	3.09134e+06	1.93705e+06	1.6266
			GDAP2	0	0	0	0	0	0	0	0	0	0	50998.4	50998.4	0	0	0	0	0	0	0	0	0	0	31391.8	31391.8	1	1.62458	1	1	2	50998.4	31391.8	19606.6	1.62458
			ENDOD1	121047	203900	81045.8	137127	141854	116311	285519	19446	376186	2094240	1837870	5.41455e+06	54269.8	75197.8	42480.9	52648.7	77148.3	51235.3	143597	68701.9	237474	1444420	1088970	3.33614e+06	0.994499	1.50825	11	11	22	5.41455e+06	3.33614e+06	2.0784e+06	1.623
			FANCD2	0	0	0	0	0	0	0	0	74114.8	127112	125163	326390	0	0	0	0	0	0	0	0	19065.3	65784.6	116341	201191	0.916122	1.26263	3	3	6	326390	201191	125199	1.62229
			PTPN23	49675.8	114776	0	66412.3	78595.3	49017.1	113290	0	771605	1887920	268655	3.39995e+06	12976.2	39861.4	0	0	35576.8	0	56241	19762	348349	1310480	272754	2.096e+06	0.986143	1.4357	9	8	17	3.39995e+06	2.096e+06	1.30395e+06	1.62211
			PODXL	506441	1336370	1097500	3118840	6395760	3827040	4594290	84137	2817710	2439750	1134450	27352288	238124	366578	192597	489683	1431190	2523190	4323850	791854	3158020	1915060	1438550	1.68687e+07	0.556712	0.795037	11	11	22	27352288	1.68687e+07	1.04836e+07	1.62148
			FLAD1	0	0	0	0	0	0	86510.3	0	236033	261616	392791	976950	0	0	0	0	0	0	0	0	158844	174235	269453	602532	0.983394	1.42242	4	3	7	976950	602532	374418	1.62141
			C1GALT1C1	0	0	0	0	0	0	0	0	0	0	74351.2	74351.2	0	0	0	0	0	0	0	0	0	0	45881.7	45881.7	1	1.6205	1	1	2	74351.2	45881.7	28469.5	1.6205
			NAPG	0	0	0	0	0	41961.7	319286	0	138493	148751	245406	893898	0	0	0	0	0	0	108266	3529.93	111089	98893.7	229993	551772	0.86173	1.29103	5	5	10	893898	551772	342126	1.62005
			SRP54	0	0	0	0	0	0	0	0	67584.6	35914	36715.2	140214	0	0	0	0	0	0	0	0	30060.9	31467.3	25061	86589.2	0.943139	1.61831	3	3	6	140214	86589.2	53624.6	1.6193
			B3GAT3	90701.5	199893	83806.5	85219.9	126954	170423	291564	0	610727	750921	635306	3.04552e+06	90363.1	116406	63887.3	86553.2	209581	53104.5	177303	41132	399505	342782	300616	1.88123e+06	0.915332	1.90727	10	11	21	3.04552e+06	1.88123e+06	1.16428e+06	1.61889
			AKAP11	0	108465	0	0	0	0	0	0	0	0	0	108465	0	67026.2	0	0	0	0	0	0	0	0	0	67026.2	1	1.61825	1	1	2	108465	67026.2	41438.8	1.61825
			NDRG3	0	0	0	0	48232	53315.2	189629	0	898400	600716	531098	2.32139e+06	0	0	0	0	28158.2	0	87109	0	288552	418646	612385	1.43485e+06	0.816596	1.2117	6	5	11	2.32139e+06	1.43485e+06	886540	1.61786
			RAC1;RAC3	0	0	0	0	0	0	622880	0	0	0	0	622880	0	0	0	0	0	0	342266	42790.3	0	0	0	385056	0.992159	1.81412	1	2	3	622880	385056	237824	1.61763
			FIGNL1	0	0	0	0	0	0	0	0	146402	0	0	146402	0	0	0	0	0	0	0	0	90507.8	0	0	90507.8	1	1.61756	1	1	2	146402	90507.8	55894.2	1.61756
			GALNT1	159298	846648	158955	261463	500022	329413	1659920	51299	5786000	4709750	4547220	19009988	69615.1	321357	58538	137927	247806	114784	808891	256134	3060100	2848280	3836640	1.17601e+07	0.963731	1.46425	11	11	22	19009988	1.17601e+07	7.24992e+06	1.61649
			CDH6	0	0	0	0	64925.7	0	0	0	63789.6	0	0	128715	0	0	0	0	0	0	0	9324.3	70306.6	0	0	79630.9	0.646678	0.797808	2	2	4	128715	79630.9	49084.4	1.6164
			PROS1	0	0	0	0	0	0	0	0	189748	412608	173961	776317	0	0	0	0	0	0	0	0	154301	214951	111526	480778	0.978957	1.68366	3	3	6	776317	480778	295539	1.61471
			MCM3	62870.2	43862	0	30400.6	33044.3	25248.4	76378.8	1224.52	337290	182748	309322	1.10239e+06	14728.6	31372.8	0	0	42334.4	0	34659.1	16999.6	254140	87184.9	202025	683444	0.972357	1.35984	10	8	18	1.10239e+06	683444	418944	1.61299
			IER3IP1	0	49237.1	0	40452.7	32077.9	16354.6	50227	0	225982	252127	419953	1.08641e+06	0	25328.1	0	12775.3	0	0	0	12322.1	153784	205590	264551	674351	0.982057	1.39079	8	6	14	1.08641e+06	674351	412061	1.61105
			SLC35E2B	0	0	0	0	0	0	0	0	47579.6	52678.5	118448	218706	0	0	0	0	0	0	0	0	0	37159.4	98703.3	135863	0.928431	1.15906	3	2	5	218706	135863	82843.4	1.60976
			SYNCRIP	0	0	0	100766	0	0	141121	0	401428	495248	666509	1805072	0	0	0	44704.8	0	0	72134.5	0	199592	311857	493831	1.12212e+06	0.985717	1.44051	5	5	10	1805072	1.12212e+06	682953	1.60863
			CAV1	161811	404034	178463	347600	489569	296397	965658	129820	1820210	0	0	4793562	85574.1	85651.2	0	112250	147828	98501.8	225006	181448	2045120	0	0	2.98138e+06	0.902303	0.8113	9	8	17	4793562	2.98138e+06	1.81218e+06	1.60783
			USO1	88431.8	171635	63544.2	115687	183982	90172.3	235875	0	459630	1094100	2978550	5.48161e+06	39283.3	79545	77711.6	65020.8	171413	56382.6	141471	31149.5	291160	613901	1846750	3.41379e+06	0.998214	1.63104	10	11	21	5.48161e+06	3.41379e+06	2.06782e+06	1.60573
			TPR	617045	858811	0	0	0	0	0	0	144418	142079	84206.6	1.84656e+06	434035	397636	0	0	0	0	0	0	186856	77840.3	53973.5	1.15034e+06	0.953924	1.69868	5	5	10	1.84656e+06	1.15034e+06	696219	1.60523
			NUDC	0	81595.5	23357.2	16258.2	0	0	57941.8	0	99159.4	113550	114775	506637	43635.7	39647.8	8841.09	14897.1	0	0	43272.2	0	63382.6	54127.1	47896.8	315700	0.820359	1.64329	7	8	15	506637	315700	190937	1.6048
			PKLR	0	0	0	0	0	0	0	0	0	265810	244712	510522	0	0	0	0	0	0	0	0	0	113790	204351	318141	0.939186	1.43911	2	2	4	510522	318141	192381	1.6047
			PGD	420876	761291	259882	605458	695242	599756	651323	14070.1	829318	1411620	1422220	7.67106e+06	382191	524484	161951	434381	597286	258125	267752	112087	433035	788886	820627	4.7808e+06	0.919414	1.67004	11	11	22	7.67106e+06	4.7808e+06	2.89025e+06	1.60455
			PBXIP1	186243	281472	72617.1	198855	223482	201755	566199	0	970290	1070990	1256620	5.02852e+06	70440.9	105338	33610.5	104669	114595	92322.8	355476	89978	615877	680624	871775	3.13471e+06	0.988126	1.45557	10	11	21	5.02852e+06	3.13471e+06	1.89382e+06	1.60414
			MRPL12	1238930	2078630	91851.2	182943	192565	96505	481760	6203.1	1173720	761649	4157250	1.0462e+07	551748	435451	60773.7	66908.8	103206	76411	207094	63215.2	644411	465642	3855490	6.53035e+06	0.922348	1.03911	11	11	22	1.0462e+07	6.53035e+06	3.93166e+06	1.60206
			MSH6	0	0	0	0	0	0	0	0	85113.4	299505	642399	1.02702e+06	0	0	0	0	0	0	0	6336.8	71712.9	130601	432702	641353	0.986823	1.53017	3	4	7	1.02702e+06	641353	385665	1.60133
			ACTR1B	0	0	0	0	0	0	0	0	381150	97689.3	0	478839	0	0	0	0	0	0	0	0	217204	81892.7	0	299097	0.99331	1.69978	2	2	4	478839	299097	179743	1.60095
			DNM1;DNM2	126013	185062	72448.6	115797	211434	0	0	0	0	0	0	710755	58696.2	92461.1	72249.6	83416.9	137160	0	0	0	0	0	0	443984	0.965044	1.58442	5	5	10	710755	443984	266771	1.60086
			SEC24B	0	104617	0	78586.1	113268	0	27073.5	0	183936	384881	680834	1.5732e+06	0	0	0	0	0	0	38846.5	0	135003	203212	605689	982750	0.959662	1.10535	7	4	11	1.5732e+06	982750	590445	1.60081
			SEPTIN10	0	77891.7	0	81753.8	313886	194281	727906	22925	1664830	1251500	126594	4.46157e+06	0	0	0	25618.5	156355	149404	620131	126183	837502	790067	82377.4	2.78764e+06	0.965991	1.6737	9	8	17	4.46157e+06	2.78764e+06	1.67393e+06	1.60048
			DNPEP	0	0	17601.8	57697.3	120732	104256	468136	31359.5	319546	0	0	1.11933e+06	0	0	20801.2	33307.4	91246.1	68370.9	370466	78964.1	36398.1	0	0	699554	0.828292	1.19088	7	7	14	1.11933e+06	699554	419775	1.60006
			IGF2R	139655	455006	302897	820229	1420760	597817	3037090	3.63529e+06	9304780	1157690	246004	2.11172e+07	70940.4	319328	162971	535689	1061670	326037	1699350	516910	7007610	1244400	255479	1.32004e+07	0.941334	1.27881	11	11	22	2.11172e+07	1.32004e+07	7.91683e+06	1.59974
			AGL	0	66204.2	0	89002.2	185370	135682	1157390	2128434	681551	37818.9	11250.6	4.4927e+06	0	55932.3	0	34801.3	134081	75120.1	1165960	208699	1081370	55245	0	2811209	0.486226	0.756755	9	8	17	4.4927e+06	2811209	1.68149e+06	1.59814
			EXT1	0	0	0	0	0	0	0	0	65152.3	53514.8	0	118667	0	0	0	0	0	0	0	0	74265.2	0	0	74265.2	0.746849	0.805233	2	1	3	118667	74265.2	44401.9	1.59788
			ACOX1	0	0	0	0	0	0	0	0	264903	198137	335241	798281	0	0	0	0	0	0	0	0	136226	138967	224500	499693	0.989932	1.56503	3	3	6	798281	499693	298588	1.59754
			TMEM230	0	60323.5	0	59994.6	62510	0	175967	11464.6	247441	222737	311585	1.15202e+06	0	43097.9	0	53639.1	0	0	92115.5	26595.8	165529	108102	232175	721254	0.957859	1.4117	8	7	15	1.15202e+06	721254	430768	1.59725
			XRCC5	106435	390022	130958	319785	438658	316265	687996	8833.45	526875	887325	1967520	5.78067e+06	108694	207087	96241.9	298669	532310	235301	394134	49454.5	333368	437864	926115	3.61924e+06	0.935795	2.04116	11	11	22	5.78067e+06	3.61924e+06	2161434	1.59721
			ATP10D	0	0	0	0	0	0	0	0	57153.3	36375.2	0	93528.5	0	0	0	0	0	0	0	0	0	58566.7	0	58566.7	0.474571	0.523503	2	1	3	93528.5	58566.7	34961.8	1.59696
			LMAN2	152600	407591	153240	303065	560768	323465	901471	1446055	2283980	2392030	3305380	12229645	87646	179953	137199	186280	343105	160371	567678	586302	1583280	1479650	2348680	7.66014e+06	0.985285	1.41329	11	11	22	12229645	7.66014e+06	4.5695e+06	1.59653
			SNX9	0	0	0	0	0	0	32770.5	0	154475	2216090	744058	3.14739e+06	0	0	0	0	0	0	0	0	63316.9	920750	987564	1.97163e+06	0.854021	1.50705	4	3	7	3.14739e+06	1.97163e+06	1.17576e+06	1.59634
			EFR3A	0	0	0	0	29847.3	0	71288.1	0	114562	75925.5	67594.6	359218	0	0	0	0	0	0	39544.7	5350	57625.4	61962.1	60573.5	225056	0.92412	1.39059	5	5	10	359218	225056	134162	1.59613
			MAPK1	0	31989.6	0	0	0	0	0	0	291945	0	0	323935	0	0	0	0	0	0	0	0	203078	0	0	203078	0.993979	1.42185	2	1	3	323935	203078	120857	1.59512
			VPS45	0	91490	17499.3	93110.7	130453	62545.9	294080	16351.8	743065	987933	1246250	3.68278e+06	0	36003.3	12841	0	74721.4	23038.1	164708	71173.2	488935	528460	909489	2.30937e+06	0.98274	1.45484	10	9	19	3.68278e+06	2.30937e+06	1.37341e+06	1.59471
			SEPSECS	0	0	0	0	0	0	0	0	61652.3	110072	72822.6	244547	0	0	0	0	0	0	0	0	0	95393.8	57961.2	153355	0.886256	1.09594	3	2	5	244547	153355	91191.9	1.59465
			HP1BP3	0	0	0	0	0	0	0	0	107018	121722	261531	490271	0	0	0	0	0	0	0	0	68704.7	62615.7	176189	307509	0.995161	1.52306	3	3	6	490271	307509	182762	1.59433
			CLCN3	0	39872.2	0	47266.9	74238.6	88563	331285	77428.5	1635360	111399	62737.8	2468151	0	0	0	0	28294.9	0	141711	151631	1073650	98672.1	55752.6	1.54971e+06	0.988972	1.49666	9	6	15	2468151	1.54971e+06	918440	1.59265
			STUB1	53173.7	40168.7	20000.2	47864.1	50154.6	0	118839	0	215075	343896	269229	1.1584e+06	20145.6	0	46326.1	0	21032.9	0	57287.1	9594.45	108882	140009	324378	727655	0.802726	0.970687	9	8	17	1.1584e+06	727655	430745	1.59196
			CHUK	0	84911.6	0	72256.4	28229.2	50305.4	256276	36278.7	298766	0	0	827023	0	0	0	0	0	0	127007	91148.8	301487	0	0	519643	0.869857	0.956773	7	3	10	827023	519643	307381	1.59152
			AHSA1	27670	91082	30236	75272.9	70815.2	0	72777.8	0	81418.4	66271.4	45516.3	561060	18156.1	30914.4	30420	37587.4	43998.3	0	53371.3	0	57634.2	50098.2	30504.5	352684	0.863391	1.41876	9	9	18	561060	352684	208376	1.59083
			PTDSS2	0	0	0	0	0	0	218134	22580.8	433221	1553250	5267620	7.49481e+06	0	0	0	0	0	0	155810	54642.2	302655	1101480	3098960	4.71355e+06	0.998256	1.68124	5	5	10	7.49481e+06	4.71355e+06	2.78126e+06	1.59006
			PGLS	0	65536.4	147646	0	24206.3	0	39467.7	0	55128.8	0	0	331985	0	57016.6	70890.7	0	21212.2	0	21632.6	0	38167	0	0	208919	0.953878	1.70123	5	5	10	331985	208919	123066	1.58906
			MYO9B	0	56106.7	0	41556.2	31378.4	0	109721	1772.88	183461	0	0	423996	0	28245.7	0	24744.2	35570.5	0	24238.7	12785.2	141332	0	0	266916	0.903274	1.30297	6	6	12	423996	266916	157080	1.5885
			TMEM104	0	0	0	0	0	0	0	0	0	90983	158851	249834	0	0	0	0	0	0	0	0	0	39622.5	117803	157426	0.977958	1.42049	2	2	4	249834	157426	92408.5	1.587
			NOTCH2	340096	703178	391074	580078	672207	798715	2097820	38371.2	580995	389389	256972	6.8489e+06	127388	215916	112657	268444	319494	258991	1047160	87145.1	462568	669959	747550	4.31727e+06	0.635339	1.10782	11	11	22	6.8489e+06	4.31727e+06	2.53162e+06	1.58639
			ANXA2	40222600	33240200	8394120	12640100	12901500	7010460	15601700	21214035	16194600	17905900	10187700	195512915	28823600	21726900	4030940	8687810	10128000	3483660	8713940	1860635	12334600	14786700	8718200	123294985	0.856715	1.09811	11	11	22	195512915	123294985	72217930	1.58573
			HACL1	0	0	0	0	0	0	0	0	1986790	1910860	1744790	5642440	0	0	0	0	0	0	0	29978.3	775728	955175	1798480	3.55936e+06	0.8861	1.30041	3	4	7	5642440	3.55936e+06	2.08308e+06	1.58524
			LIG1	0	0	0	0	0	0	0	0	0	0	469853	469853	0	0	0	0	0	0	0	0	0	0	296429	296429	1	1.58504	1	1	2	469853	296429	173424	1.58504
			PRPS1	0	0	0	0	0	0	0	0	0	141915	217898	359813	0	0	0	0	0	0	0	0	0	55620.2	171580	227200	0.959839	1.35947	2	2	4	359813	227200	132613	1.58368
			ACKR3	0	0	0	0	0	0	0	0	83539.6	76871.5	413751	574162	0	0	0	0	0	0	0	0	60859.4	67021.1	234678	362558	0.994139	1.72274	3	3	6	574162	362558	211604	1.58364
			GBF1	166342	352047	141036	429137	1499240	271123	307880	31413.7	1377260	231794	72733.8	4.88001e+06	28702.9	151888	73076.4	231239	802453	136440	146774	128060	1128200	190243	65430.2	3.08251e+06	0.951934	1.37278	11	11	22	4.88001e+06	3.08251e+06	1.7975e+06	1.58313
			PHKA2	0	0	86771.9	152237	47223	0	67814	0	0	0	0	354046	0	0	61749.2	108728	0	0	53313.6	0	0	0	0	223791	0.960437	1.31592	4	3	7	354046	223791	130255	1.58204
			ERP29	0	0	0	24366.6	15417.7	0	54067.2	0	106919	98488.4	176018	475277	0	0	0	0	0	0	68639.4	0	61198.2	63734.6	107195	300767	0.94866	1.41929	6	4	10	475277	300767	174510	1.58022
			PTPRF	56614.3	145324	186848	247809	400394	232696	483819	41872.3	1229440	2005050	558509	5.58838e+06	92383.2	41374.3	108621	90277.8	130809	55350.8	219460	93392.2	943376	1234790	526951	3.53679e+06	0.96897	1.42105	11	11	22	5.58838e+06	3.53679e+06	2.05159e+06	1.58007
			PACSIN2	37337.3	0	0	0	0	0	47894.2	8480.5	737789	772251	339613	1943365	0	0	0	0	0	0	32399.2	28937.6	356804	465949	346998	1.23109e+06	0.956601	1.59675	6	5	11	1943365	1.23109e+06	712277	1.57858
			DNAJC13	79603	107820	61443.1	227706	322225	290288	97916.4	0	0	34394.8	0	1.2214e+06	46457.3	115106	55594.7	133477	164866	132757	65232.5	0	0	60295.3	0	773786	0.932198	1.85438	8	8	16	1.2214e+06	773786	447610	1.57847
			TMED1	0	0	0	0	0	0	88256.1	0	182046	231032	420131	921465	0	0	0	0	0	0	0	0	90940.4	195413	297940	584293	0.971109	1.32385	4	3	7	921465	584293	337172	1.57706
			JUP	564440	1044200	1003230	1231450	1258240	742435	2250500	186826	5039810	3819290	2212980	19353401	1233780	995075	1540170	344315	285582	263851	419692	397522	1784330	3102350	1911100	12277767	0.64952	1.06096	11	11	22	19353401	12277767	7075634	1.5763
			AGTRAP	0	0	0	49390	55162.7	0	105923	0	280021	306534	406053	1.20308e+06	0	0	0	20002.5	0	0	62170.1	17027.2	181184	239524	243385	763293	0.981259	1.45582	6	6	12	1.20308e+06	763293	439791	1.57618
			STX16	43815.7	101482	136470	78538.1	166488	228719	378068	5487.9	883501	522236	978803	3.52361e+06	0	0	139882	36028.8	151910	97664.9	183576	45091.3	555734	313543	712409	2.23584e+06	0.978156	1.41061	11	9	20	3.52361e+06	2.23584e+06	1.28777e+06	1.57597
			FMNL2	0	0	0	0	0	0	0	0	0	188118	665072	853190	0	0	0	0	0	0	0	0	0	114000	427715	541715	0.999873	1.55909	2	2	4	853190	541715	311475	1.57498
			SLC9A7	0	0	0	0	0	0	0	0	444189	242796	0	686985	0	0	0	0	0	0	0	0	147130	180029	109066	436225	0.803076	1.68168	2	3	5	686985	436225	250760	1.57484
			COPS7B	0	0	0	0	27525	0	138448	0	515308	479311	0	1160592	0	0	0	0	0	0	0	0	225943	480051	30978	736972	0.8883	1.15309	4	3	7	1160592	736972	423620	1.57481
			GOLGA3	2685150	2879760	415022	2356290	1664450	1720130	1123600	0	223982	2415230	749093	16232707	739577	984188	186335	1430420	1168760	1651760	1422250	371161	92051.1	1109210	1155260	1.0311e+07	0.55215	1.0877	10	11	21	16232707	1.0311e+07	5.92173e+06	1.57431
			VCL	144342	175614	87469.7	59403.3	157169	92355.3	231877	11626.9	665771	8093690	5846460	1.55658e+07	114949	89434.4	75094.8	35005.1	81176.6	31955.9	94630.7	40954.5	370707	5475380	3487890	9897178	0.997761	1.5267	11	11	22	1.55658e+07	9897178	5.6686e+06	1.57275
			ITPRIP	0	96475.1	26678.8	65968.3	116512	109368	364715	0	892860	1088880	466131	3.22759e+06	0	52264.1	26997.9	46657.5	68729	20660.9	167246	41386.3	479752	822577	326171	2.05244e+06	0.975444	1.42234	9	10	19	3.22759e+06	2.05244e+06	1.17515e+06	1.57256
			TMCO3	0	0	0	0	47413.5	0	113013	21932.8	241168	0	0	423527	0	0	0	0	0	0	59142.8	23437	186744	0	0	269324	0.97226	1.29507	4	3	7	423527	269324	154203	1.57256
			APPL1	0	106641	0	0	33479.8	0	39875.5	0	98833	195175	921570	1.39557e+06	0	0	0	0	33529.4	0	22317.5	2405.11	50943.7	123392	655951	888539	0.992674	1.38354	6	6	12	1.39557e+06	888539	507036	1.57064
			KPNA6	0	0	0	49375.3	33831.3	0	0	0	0	80577.8	178677	342461	0	0	0	0	37852.1	0	0	0	73933.1	57300.8	49051.8	218138	0.489134	0.952607	4	4	8	342461	218138	124324	1.56993
			FASTK	0	0	0	0	0	0	0	0	0	21160.2	0	21160.2	0	0	0	0	0	0	0	0	0	13482.4	0	13482.4	1	1.56947	1	1	2	21160.2	13482.4	7677.8	1.56947
			SEPTIN6	0	0	0	0	112451	128303	450098	0	410592	205015	69725.4	1.37618e+06	0	0	0	0	44988.1	100151	267897	36931.7	274963	131410	20899.6	877240	0.984191	1.5666	6	7	13	1.37618e+06	877240	498944	1.56877
			MSN	373643	1180390	308712	579543	632613	347635	1371880	35975.8	5531300	9801430	16783900	3.6947e+07	497990	1368110	396883	647633	667364	205944	947578	190825	3213760	5618050	9801860	2.3556e+07	0.998134	1.77139	11	11	22	3.6947e+07	2.3556e+07	1.3391e+07	1.56848
			CSE1L	510644	749653	279948	590271	484833	269270	304429	14447.6	678600	693956	2024350	6.6004e+06	283564	379701	209940	401534	384195	166484	220988	74839.6	472562	450030	1165410	4.20925e+06	0.988931	1.79019	11	11	22	6.6004e+06	4.20925e+06	2.39115e+06	1.56807
			RHBDD1	64317.9	62314.2	0	19445.3	30618.5	0	67269.3	0	104653	85651	116624	550893	18715.9	0	0	19069	12512.4	0	55499.6	0	95734.8	71078.1	78774.1	351384	0.866325	1.01814	8	7	15	550893	351384	199509	1.56778
			FABP3	36197	0	103508	0	30373.4	0	0	0	0	0	0	170078	24550.1	0	49655.7	0	34299.5	0	0	0	0	0	0	108505	0.942269	1.69868	3	3	6	170078	108505	61573.1	1.56747
			MSTO1	0	0	0	0	0	11332.4	25679.4	0	0	0	0	37011.8	0	0	0	0	0	0	23614.9	0	0	0	0	23614.9	0.90871	1.03944	2	1	3	37011.8	23614.9	13396.9	1.56731
	CV		MT-ATP8	0	0	423048	336570	519126	1683310	12875300	0	1403720	535820	33652.5	1.78105e+07	0	0	196015	365779	1617710	4181390	10534100	235932	2743420	1725440	73337.4	2.16731e+07	0.953954	1.14427	8	9	17	1.78105e+07	2.16731e+07	-3.86258e+06	0.82178
			TOR4A	41587.4	170699	46254.9	80648	117443	79378.5	173751	0	224786	217778	119773	1.2721e+06	0	67104.5	14582.3	66111.7	81602.7	36966.4	141660	26297.5	186468	94174.4	97040.6	812008	0.84153	1.12101	10	10	20	1.2721e+06	812008	460091	1.56661
			PKN1	0	0	0	0	0	0	0	0	0	0	36496.5	36496.5	0	0	0	0	0	0	0	0	0	0	23319.4	23319.4	1	1.56507	1	1	2	36496.5	23319.4	13177.1	1.56507
			TCP1	230866	523217	350385	852922	2859790	6186610	18813800	37484.3	483981	484546	753080	3.15767e+07	124509	192822	137472	313412	1532890	2659190	13789700	110397	386495	327656	602073	2.01766e+07	0.99043	1.36868	11	11	22	3.15767e+07	2.01766e+07	1.14001e+07	1.56501
			SMURF1	0	0	0	0	0	0	183542	0	263964	217153	300281	964940	0	0	0	0	0	0	103596	0	131703	147629	234143	617071	0.97555	1.45572	4	4	8	964940	617071	347869	1.56374
			PRDX6	59388.5	233570	94083.6	161627	361993	149099	168144	4710.01	908617	2224380	1227960	5.59357e+06	69701	71641	472116	34403.5	81252.1	72661.8	58774.1	43043.9	484331	1441370	750715	3.58001e+06	0.943597	1.46231	11	11	22	5.59357e+06	3.58001e+06	2.01356e+06	1.56245
			GOLGA7	0	39226.7	0	47252.5	76537.5	42043.1	179646	0	399623	405969	721131	1.91143e+06	0	0	0	0	25514	0	98240.9	30292.3	250821	230762	588175	1.22381e+06	0.981542	1.2605	8	6	14	1.91143e+06	1.22381e+06	687624	1.56187
			TOR1AIP1	0	47130.2	0	39203.6	46256	0	107517	0	247947	258922	398246	1.14522e+06	0	30713.8	0	0	29903	0	48055.5	21110.7	224819	161773	216866	733241	0.953006	1.45549	7	7	14	1.14522e+06	733241	411981	1.56186
			ACO1	0	0	0	0	0	0	0	0	51227	134055	1337820	1523102	0	0	0	0	0	0	0	0	0	63250.1	912039	975289	0.998903	1.45938	3	2	5	1523102	975289	547813	1.56169
			FRYL	87552.1	193448	73743.3	134104	98185.5	14296.2	59595.5	0	0	0	0	660925	27553.4	94182.9	39419	81374.6	68925.5	9022.19	83244.8	19513.4	0	0	0	423236	0.869567	1.5281	7	8	15	660925	423236	237689	1.5616
			UBA1	14014.3	24512	0	26798.7	46435.6	25616.6	33332	0	96878.4	130701	115488	513777	96004	0	55401.6	14626	0	0	0	4817.93	67489.7	40908.4	49803	329051	0.257468	0.351673	9	7	16	513777	329051	184726	1.56139
			COMT	26299.1	94946.1	64984.2	118548	92115.1	30182.7	125317	0	132843	291588	162657	1.13948e+06	77969.4	98090.1	20595.9	80152.8	0	15062.7	59327.1	3298.47	67363.5	180796	127294	729950	0.822269	1.17745	10	10	20	1.13948e+06	729950	409530	1.56104
			STX6	58016.7	94532.4	29335.6	73663.6	128981	93741.4	512744	0	671756	758048	751168	3.17199e+06	17776.5	58120.7	22375.7	42934.6	67372.2	43047.1	176603	35800.3	440279	466564	661650	2.03252e+06	0.944193	1.29946	10	11	21	3.17199e+06	2.03252e+06	1.13946e+06	1.56062
			CUL4A	0	0	0	0	0	0	0	2211.61	44576.8	71443.3	136639	254871	0	0	0	0	0	0	0	0	52971.7	0	110449	163421	0.8647	1.08661	4	2	6	254871	163421	91450	1.5596
			GET4	0	287165	0	241993	357644	209343	1131660	0	0	0	0	2227805	0	152939	0	139144	217255	87832.5	831681	0	0	0	0	1.42885e+06	0.994027	1.36723	5	5	10	2227805	1.42885e+06	798954	1.55916
			KIF9	0	0	0	0	0	0	81518.4	0	0	0	0	81518.4	0	0	0	0	0	0	52294.8	0	0	0	0	52294.8	1	1.55882	1	1	2	81518.4	52294.8	29223.6	1.55882
			VPS52	0	68353.9	52143.8	97402.5	568805	390765	393591	0	81056.7	0	0	1.65212e+06	0	37882.7	64077.7	44109	391944	160374	273772	20549.5	67551.4	0	0	1.06026e+06	0.965934	1.51805	7	8	15	1.65212e+06	1.06026e+06	591858	1.55822
			VPS13C	0	86579.7	21814.7	76982.2	134928	43307.3	243384	15126.6	1910560	324048	120761	2.97749e+06	0	24835.1	32245.1	0	66629.2	13460.9	93262.7	40671.1	818549	482021	340095	1.91177e+06	0.873069	1.82149	10	9	19	2.97749e+06	1.91177e+06	1.06572e+06	1.55745
			COX18	70826.5	39328.8	0	0	0	0	44479.5	0	116230	142526	184222	597613	42856	60826.7	0	0	0	0	30807.7	0	49652.4	103538	96087.5	383768	0.927106	1.55835	6	6	12	597613	383768	213845	1.55722
			STRIP1	0	332572	93456.9	294226	89903	0	0	4724.7	0	0	0	814883	0	117001	66459.5	220054	113554	0	0	6647.1	0	0	0	523716	0.888293	1.49101	5	5	10	814883	523716	291167	1.55596
			WDR1	66074.6	30559.8	49743.6	0	99370.5	0	0	0	254220	425018	2363320	3.28831e+06	50508.4	32921.3	146451	0	56396.4	0	0	0	126230	196464	1504610	2.11358e+06	0.994869	1.57527	7	7	14	3.28831e+06	2.11358e+06	1.17473e+06	1.5558
			GPC1	0	53942	0	70594.9	34902.8	32400.3	111054	0	98149.8	96447.3	125386	622877	0	0	0	0	64039.9	0	89426.2	6345.95	85181.3	68362.7	87133.6	400490	0.794964	0.899809	8	6	14	622877	400490	222387	1.55529
			CYP20A1	0	0	0	0	0	0	0	0	66328.7	90587.5	250422	407338	0	0	0	0	0	0	0	0	15956.7	39119.6	207111	262187	0.97186	1.21669	3	3	6	407338	262187	145151	1.55362
			PPP1R18	0	0	0	0	0	0	0	0	55722.9	111778	310593	478094	0	0	0	0	0	0	0	0	43464.8	67062.5	197236	307763	0.998926	1.57593	3	3	6	478094	307763	170331	1.55345
			NME1	1349810	6058810	2168910	2437720	4649920	1029500	215381	33858.8	660042	11221900	10418400	4.02443e+07	696266	3126570	938620	938582	3252270	507782	118584	214740	718981	8014650	7408810	2.59359e+07	0.9879	1.38315	11	11	22	4.02443e+07	2.59359e+07	1.43084e+07	1.55168
			CFL1	2345600	4247430	2055160	4597870	3328850	2060870	3528430	414450	1881950	1147700	374673	25982983	2442840	3023460	733301	2462340	2174390	954992	2175600	407086	1096940	803667	474402	1.6749e+07	0.896813	1.36663	11	11	22	25982983	1.6749e+07	9.23397e+06	1.55131
			GLS	119419	251388	0	107265	152403	90049.5	300643	24483.8	631178	687119	1172930	3.53688e+06	50168.9	94113.6	0	98770.7	132737	46203.6	168145	42712.6	399706	386682	861631	2.28087e+06	0.984082	1.40283	10	10	20	3.53688e+06	2.28087e+06	1.25601e+06	1.55067
			PSMC4	135431	1332950	989193	2149790	725651	215580	242777	0	0	0	0	5791372	73450.2	555442	683163	1455100	612850	147249	189890	18921	0	0	0	3.73607e+06	0.970482	1.50765	7	8	15	5791372	3.73607e+06	2.05531e+06	1.55013
			CDH2	50565.4	197852	96227.8	202131	470747	185354	1074940	16371.1	3308590	1104740	1026980	7.7345e+06	0	33841.5	0	15282.1	149354	44733.8	371111	243527	2500930	829503	804078	4.99236e+06	0.975031	1.26171	11	9	20	7.7345e+06	4.99236e+06	2.74214e+06	1.54927
			TALDO1	14813.8	14388.2	0	71325	137838	86366.6	309775	28062	1130150	1843250	2084680	5.72065e+06	55306.3	26588.4	0	0	72518.9	46762.4	124913	94767.4	797414	1112040	1364380	3.69469e+06	0.994669	1.55422	10	9	19	5.72065e+06	3.69469e+06	2.02596e+06	1.54834
			GLRX5	0	66449.8	0	0	0	0	23191.2	0	59858.2	52687.5	0	202187	0	0	0	0	0	0	0	0	36151.1	45786.3	48699.8	130637	0.384018	0.515003	4	3	7	202187	130637	71549.5	1.5477
			NOP9	0	0	0	0	0	0	0	0	0	15099	39943.7	55042.7	0	0	0	0	0	0	0	0	0	0	35582.4	35582.4	0.931374	1.08014	2	1	3	55042.7	35582.4	19460.3	1.54691
			NDST1	0	0	0	0	0	0	0	0	126007	259611	412051	797669	0	0	0	0	0	0	0	0	53876.3	200327	261580	515783	0.989665	1.48016	3	3	6	797669	515783	281886	1.54652
			FAM120B	0	0	0	0	0	0	0	0	58844.9	0	32134.1	90979	0	0	0	0	0	0	0	0	16246.3	0	42600.3	58846.6	0.715415	1.04213	2	2	4	90979	58846.6	32132.4	1.54604
			IDH2	0	0	0	0	29013.8	14465.4	148788	29094.4	424107	352723	223260	1.22145e+06	0	0	19146.7	0	32442.5	12901.8	76658.3	47025.6	258992	213191	130703	791061	0.992346	1.70253	7	8	15	1.22145e+06	791061	430391	1.54407
			POLE2	0	0	0	0	0	0	0	0	46342.8	0	0	46342.8	0	0	0	0	0	0	0	0	30020.5	0	0	30020.5	1	1.54371	1	1	2	46342.8	30020.5	16322.3	1.54371
			PIH1D1	0	0	0	0	0	0	0	0	0	62572	174188	236760	0	0	0	0	0	0	0	0	0	38942	114457	153399	0.999839	1.52849	2	2	4	236760	153399	83361	1.54343
			COLGALT1	245233	266722	123963	270373	296014	222032	810350	36779.9	833176	782271	1390700	5.27761e+06	101409	154083	93243.5	145922	237908	91440.5	442465	93657.9	601932	548373	909791	3.42022e+06	0.982187	1.47796	11	11	22	5.27761e+06	3.42022e+06	1.85739e+06	1.54306
			WBP11	0	0	0	0	0	0	0	0	0	0	38881.4	38881.4	0	0	0	0	0	0	0	0	0	0	25202.9	25202.9	1	1.54274	1	1	2	38881.4	25202.9	13678.5	1.54274
			RPS28	0	844056	357859	661055	312538	104258	508942	0	297288	584346	824482	4494824	0	274324	342533	240767	205416	77451.4	236119	35220.2	338960	511959	651086	2.91384e+06	0.760204	1.17419	9	10	19	4494824	2.91384e+06	1.58099e+06	1.54258
			GSTM5	0	0	0	0	0	0	0	0	0	0	67434.9	67434.9	0	0	0	0	0	0	0	0	0	0	43745.7	43745.7	1	1.54152	1	1	2	67434.9	43745.7	23689.2	1.54152
			TLN2	0	35686	0	0	24371.5	0	51423.3	0	287464	881314	409598	1.68986e+06	0	0	0	0	0	0	31995.3	0	150609	448178	465448	1.09623e+06	0.912923	1.39221	6	4	10	1.68986e+06	1.09623e+06	593626	1.54152
			VPS4B	0	0	0	0	0	0	0	0	0	0	123114	123114	0	0	0	0	0	0	0	0	0	0	79891.7	79891.7	1	1.54101	1	1	2	123114	79891.7	43222.3	1.54101
			COL4A2	33285.9	86646.2	0	80871.2	87767.5	31730.5	197609	0	446521	653015	165946	1.78339e+06	10532	73961.4	0	75248.1	86881	8904.92	126482	31425.9	254857	309365	179711	1.15737e+06	0.952892	1.9035	9	10	19	1.78339e+06	1.15737e+06	626024	1.5409
			OGA	0	0	0	0	0	0	93614.2	0	156117	703452	474600	1.42778e+06	0	0	0	0	0	0	0	0	0	219096	707987	927083	0.714937	0.784949	4	2	6	1.42778e+06	927083	500700	1.54008
			PARD3	0	34723.9	0	0	26166.1	0	28838.1	0	0	47769.3	82486.2	219984	0	0	0	0	0	0	11728.3	0	0	38373.2	92787.4	142889	0.885137	0.833078	5	3	8	219984	142889	77094.7	1.53954
			LMBR1	0	0	0	0	0	0	0	0	0	103352	57514.1	160866	0	0	0	0	0	0	0	0	0	40322.6	64205.4	104528	0.851164	1.33156	2	2	4	160866	104528	56338.1	1.53898
			VIPAS39	0	0	0	0	0	0	0	2377.64	110965	214179	107283	434805	0	0	0	0	0	0	0	0	48901.4	142076	91860	282837	0.977927	1.45439	4	3	7	434805	282837	151967	1.5373
			SV2A	0	0	0	0	0	0	20147	0	54301.1	92637.3	231492	398577	0	0	0	0	0	0	0	0	29844.1	41215.7	188252	259312	0.981286	1.24146	4	3	7	398577	259312	139266	1.53706
			CCDC22	0	0	0	20377.2	117291	80662.3	347457	31017	1145400	845159	681805	3.26917e+06	0	0	0	0	79955.4	0	198009	92377.9	810460	557457	388827	2.12709e+06	0.989684	1.46194	8	6	14	3.26917e+06	2.12709e+06	1.14208e+06	1.53692
			AP3D1	29448	71463.3	50427.1	47097.3	106644	39153.2	499363	6057.25	431696	249631	131344	1.66232e+06	12458.4	0	0	20561.9	59191.4	0	198463	51632.1	397456	211907	130045	1.08171e+06	0.864123	1.16049	11	8	19	1.66232e+06	1.08171e+06	580609	1.53675
			OTULINL	198920	610900	0	0	100114	0	194046	0	451443	433909	440992	2430324	75187.1	256206	0	0	84206.9	0	120809	24868.3	335128	294996	390766	1.58217e+06	0.915749	1.40052	7	8	15	2430324	1.58217e+06	848157	1.53607
			UGGT1	44737.9	120303	77966.8	163908	193146	108159	346991	6284.25	599149	1097280	1583450	4.34137e+06	25536.9	79323	55581	121290	207300	81810.2	250629	66044.2	426419	627154	889393	2.83048e+06	0.992314	1.8039	11	11	22	4.34137e+06	2.83048e+06	1.51089e+06	1.53379
			KANK4	0	0	0	0	0	0	0	0	0	55293.2	0	55293.2	0	0	0	0	0	0	0	0	0	19767.6	16282.9	36050.5	0.745826	1.69561	1	2	3	55293.2	36050.5	19242.7	1.53377
			ADAM17	93504.4	153401	57634	91348.7	165368	94756.4	319743	17055.9	976109	1306080	1582730	4.85773e+06	26504	67969.9	34084.5	59691.8	93901.2	48712.4	168371	46218.3	539243	925723	1157260	3.16768e+06	0.991852	1.39148	11	11	22	4.85773e+06	3.16768e+06	1.69005e+06	1.53353
			SMG7	0	0	0	0	0	0	0	0	0	0	59395	59395	0	0	0	0	0	0	0	0	0	0	38741.4	38741.4	1	1.53311	1	1	2	59395	38741.4	20653.6	1.53311
			AARS2	20624.8	42806	19929.6	36011.5	52241.1	26983.7	102792	627797	293577	529363	866218	2.61834e+06	16694.9	32882.9	18649.8	36172.4	51537.3	19327.9	92696.1	22472.3	249484	427193	741662	1.70877e+06	0.805115	1.03832	11	11	22	2.61834e+06	1.70877e+06	909571	1.53229
			ENO1	832391	1630400	371646	561788	498632	429043	978873	146808	1134040	1157340	1000440	8741401	512635	860345	244682	323356	368516	250935	587470	299366	773036	776828	710156	5.70732e+06	0.947176	1.76705	11	11	22	8741401	5.70732e+06	3.03408e+06	1.53161
			MALRD1	0	0	277979	0	0	0	0	0	0	0	0	277979	86965.8	0	94635.1	0	0	0	0	0	0	0	0	181601	0.704678	1.60622	1	2	3	277979	181601	96378.1	1.53071
			NIT1	0	0	0	0	0	0	0	0	0	92933.9	107658	200592	0	0	0	0	0	0	0	0	0	50718.5	80383	131102	0.986558	1.46917	2	2	4	200592	131102	69490.4	1.53005
			EDIL3	283803	747946	224350	421586	418293	313788	819764	27439.3	1773890	2516340	3259400	1.08066e+07	174446	309670	96069.5	215868	342264	124656	499481	104990	1281490	1640230	2284790	7073954	0.993252	1.41358	11	11	22	1.08066e+07	7073954	3.73265e+06	1.52766
			PHGDH	568441	1037280	451099	640442	588206	453435	960170	26432.8	1588500	1491120	1416410	9.22154e+06	376180	564071	284509	477818	548401	258588	653264	156483	1030310	885132	806069	6.04083e+06	0.966033	1.74946	11	11	22	9.22154e+06	6.04083e+06	3.18071e+06	1.52654
			PRKAR1A	47172.1	196744	57687.5	52915.7	19319.6	0	64091.2	0	73651.3	311682	290581	1.11384e+06	34123.7	108137	40819.7	61234	37766.9	0	41543.8	0	27303.4	191147	188588	730664	0.979289	1.62382	9	9	18	1.11384e+06	730664	383181	1.52443
			BET1	15151.8	0	0	20084.9	22498.5	0	55328.6	0	136208	205259	163694	618225	0	0	0	10527.4	0	0	37948.4	13575.7	110014	118606	115233	405904	0.975771	1.43824	7	6	13	618225	405904	212320	1.52308
			LDLR	0	0	0	0	57435.1	23860.5	162202	0	224885	140926	230111	839420	0	0	0	0	0	0	143137	9413.6	121204	128683	148991	551429	0.943845	1.31115	6	5	11	839420	551429	287991	1.52226
			GALNT11	0	0	0	0	0	0	255306	19152.2	0	0	27345.5	301804	0	0	0	0	0	0	158537	10516.3	0	0	29229.8	198283	0.996861	1.59984	3	3	6	301804	198283	103521	1.52209
			PSMA2	0	398618	259602	1363480	102024	49580.2	210802	3298289	1585240	0	0	7.26764e+06	0	172531	74337.8	545936	73007.8	0	83719.1	687972	3094490	0	43662.3	4.77566e+06	0.515991	0.58593	8	8	16	7.26764e+06	4.77566e+06	2.49198e+06	1.52181
			ZMPSTE24	0	89901.7	0	0	26369.4	0	46399.6	0	444131	1032510	2493070	4.13238e+06	0	38420	0	0	0	0	28527.7	23439.4	226810	604240	1795620	2.71706e+06	0.996255	1.40799	6	6	12	4.13238e+06	2.71706e+06	1.41532e+06	1.5209
			VPS8	0	0	0	0	63608.6	0	0	0	0	0	0	63608.6	0	0	0	0	41826.6	0	0	0	0	0	0	41826.6	1	1.52077	1	1	2	63608.6	41826.6	21782	1.52077
			NRDC	0	0	0	0	0	0	0	0	28734.2	150008	89676.5	268419	0	0	0	0	0	0	0	0	0	71738.9	104883	176622	0.872402	1.19128	3	2	5	268419	176622	91796.8	1.51974
			SUPT5H	0	0	0	0	0	0	0	0	0	53159.4	107216	160375	0	0	0	0	0	0	0	0	0	41093.5	64518.6	105612	0.993253	1.56329	2	2	4	160375	105612	54763.3	1.51853
			WDFY3	0	0	0	0	0	0	45021.2	3840.88	305665	0	0	354527	0	0	0	0	0	0	27745.7	0	206313	0	0	234059	0.999854	1.48009	3	2	5	354527	234059	120468	1.51469
			COPS6	0	26318.4	0	0	58077.2	0	222985	20773.3	1214610	2237690	73490	3.85394e+06	0	0	0	0	0	0	40767.5	17155.6	507382	1850520	128589	2.54441e+06	0.966446	1.24834	7	5	12	3.85394e+06	2.54441e+06	1.30953e+06	1.51467
			PCK2	0	36352.8	0	0	0	0	0	0	724885	868428	929276	2.55894e+06	0	18391.8	0	0	0	0	0	8388.9	545770	643622	474960	1.69113e+06	0.978756	1.47937	4	5	9	2.55894e+06	1.69113e+06	867809	1.51315
			ITIH3	0	0	0	0	0	0	0	0	107877	64604.6	153036	325518	0	0	0	0	0	0	0	6658	97612.1	50524.9	60359.1	215154	0.900896	1.44154	3	4	7	325518	215154	110363	1.51295
			PRPF39	0	0	0	0	0	0	0	0	0	0	21874.9	21874.9	0	0	0	0	0	0	0	0	0	0	14458.7	14458.7	1	1.51292	1	1	2	21874.9	14458.7	7416.2	1.51292
			RAP1A;RAP1B	74402.6	157828	59479.6	108022	71732.4	91616.4	276289	13517	0	0	0	852887	61929.5	156380	63318.9	0	70201.3	44879.8	130719	36457.9	0	0	0	563886	0.78453	1.22045	8	7	15	852887	563886	289001	1.51252
			SEL1L3	0	0	0	0	32938.5	0	0	30825.7	175551	78327.4	75031.5	392674	0	0	0	0	0	0	0	4272.4	137424	72587.6	45377.1	259661	0.970793	1.19776	5	4	9	392674	259661	133013	1.51226
			STX10	56333.7	108779	59649.4	71130	150240	121020	421389	9572.35	739114	860498	1229100	3.82683e+06	14530.1	47201.3	43444.6	47819.6	99682.2	72514.4	232184	19827.2	440204	575146	942585	2.53514e+06	0.99083	1.35993	11	11	22	3.82683e+06	2.53514e+06	1291687	1.50951
			MDFIC	378366	502556	0	0	0	0	0	0	0	0	0	880922	254322	271812	0	0	0	0	0	0	0	23370.8	34374.7	583880	0.986982	1.70241	2	4	6	880922	583880	297042	1.50874
			CUL3	0	0	0	0	0	0	0	0	59745.6	245109	730689	1.03554e+06	0	0	0	0	0	0	0	6274.45	52460.9	89398.3	538281	686415	0.985415	1.37271	3	4	7	1.03554e+06	686415	349129	1.50863
			YKT6	46843.6	128140	24661.7	43356	43122.9	0	67571.2	0	181258	137031	136495	808479	14726.1	58940.8	0	0	43809.2	0	48948.2	8834.55	159570	89100.7	112101	536031	0.930944	1.0911	9	8	17	808479	536031	272449	1.50827
			ETF1	0	97973.8	15705	63293.3	54474.5	18103	0	0	75794.3	112873	169339	607556	0	51205.6	35296.4	0	28341	0	0	8668.9	61277.2	78758.4	139292	402840	0.901273	1.13607	8	7	15	607556	402840	204716	1.50818
			GALM	0	0	0	0	0	0	0	0	0	186461	184179	370640	0	0	0	0	0	0	0	0	0	113311	132475	245786	0.995698	1.49598	2	2	4	370640	245786	124854	1.50798
			CYBRD1	0	0	0	0	29890.7	0	76381.6	0	343204	441822	1784680	2.67598e+06	0	0	76161.8	0	0	0	0	8763.35	154335	341641	1193900	1.7748e+06	0.993507	1.48032	5	5	10	2.67598e+06	1.7748e+06	901177	1.50776
			TM9SF1	0	52174.2	45258.6	72563	60374.1	102646	208093	4220.78	389325	524076	623948	2.08268e+06	0	22235.9	0	56331.3	37341.3	49174.4	104225	36275.9	143930	368518	563534	1.38157e+06	0.944333	1.16665	10	9	19	2.08268e+06	1.38157e+06	701113	1.50748
			TMX3	0	34370.3	0	39797.8	187613	138932	250545	15832.5	3180990	267911	1794820	5.91081e+06	0	12285.6	0	0	121873	80487.9	176533	55424.3	2446220	155954	873103	3.92188e+06	0.981979	1.35636	9	8	17	5.91081e+06	3.92188e+06	1.98893e+06	1.50714
			GART	36950.7	110564	42025.2	82911.5	142016	69011.5	253691	7395.65	2482130	2344990	2014360	7.58605e+06	84364.3	42793.3	14747.6	0	63867.3	25548	127716	45704.3	1296770	1364240	1967750	5.0335e+06	0.943001	1.35354	11	10	21	7.58605e+06	5.0335e+06	2.55254e+06	1.50711
			NAA25	0	0	0	0	0	0	0	0	0	0	56047.1	56047.1	0	0	0	0	0	0	0	0	0	0	37192.6	37192.6	1	1.50694	1	1	2	56047.1	37192.6	18854.5	1.50694
			NELFCD	0	0	0	0	0	0	0	0	52794.9	73937.5	123874	250606	0	0	0	0	0	0	0	0	0	38547	127776	166323	0.900021	0.973279	3	2	5	250606	166323	84283.4	1.50675
			OAS3	0	0	0	0	0	0	0	0	58183.5	43718.4	103304	205206	0	0	0	0	0	0	0	0	0	36680.9	99582.6	136264	0.867154	0.976468	3	2	5	205206	136264	68942.4	1.50595
			RPTOR	0	0	0	55955.6	66134.5	0	72491.8	0	0	0	106357	300939	0	0	0	38502.3	38199.4	0	39198.4	0	0	0	83970.8	199871	0.982197	1.39095	4	4	8	300939	199871	101068	1.50567
			ATG5	0	0	0	0	0	0	0	0	70561.4	270750	52477.4	393789	0	0	0	0	0	0	0	0	47339.2	134567	79934.9	261841	0.933752	1.68708	3	3	6	393789	261841	131948	1.50392
			YWHAG	0	374919	44619.1	184161	39991.7	0	452766	33021.8	32951	393878	462744	2.01905e+06	0	212305	170782	51589.9	26314.8	0	333412	108906	0	235091	204446	1.34285e+06	0.851911	1.44331	9	8	17	2.01905e+06	1.34285e+06	676205	1.50356
			ALG11	0	0	0	0	62210.1	0	93448.9	0	263332	212756	182376	814123	0	0	0	0	52909.3	0	62353.8	0	154225	96663	175340	541491	0.937659	1.41665	5	5	10	814123	541491	272632	1.50348
			MBTPS2	0	0	0	0	0	0	22723.2	0	48450.9	236677	253826	561677	0	0	0	0	0	0	18847.4	0	16434.6	116169	222348	373799	0.952404	1.29914	4	4	8	561677	373799	187878	1.50262
			ADCK5	0	0	0	0	0	0	0	0	38213.3	55374.6	44627.6	138216	0	0	0	0	0	0	0	0	26128.8	29241.7	36618	91988.5	0.974863	1.46773	3	3	6	138216	91988.5	46227	1.50253
			AP1M1	0	61229.1	0	70536.1	68069.3	79191.8	115002	0	650285	2225580	767101	4.03699e+06	0	0	0	0	41017.5	0	68570.3	0	323970	1419900	834968	2.68843e+06	0.970171	1.40033	8	5	13	4.03699e+06	2.68843e+06	1.34857e+06	1.50162
			DCTN5	0	0	0	0	0	0	0	0	242941	0	0	242941	0	0	0	0	0	0	0	0	161806	0	0	161806	1	1.50143	1	1	2	242941	161806	81135	1.50143
			ANO10	0	0	0	0	0	0	169366	0	728588	2569180	7161290	10628424	0	0	0	0	0	0	97002.3	0	278136	1073680	5637450	7.08627e+06	0.985882	1.28278	4	4	8	10628424	7.08627e+06	3.54216e+06	1.49986
			AIFM1	332525	352535	102931	250633	114177	72675.4	246888	5607.2	594322	689180	812454	3.57393e+06	142555	198125	87544	117216	95611.9	39967.8	133003	43981.6	421726	498459	604951	2.38314e+06	0.976813	1.32687	11	11	22	3.57393e+06	2.38314e+06	1.19079e+06	1.49967
			ADD3	0	0	0	12541.7	113752	129243	283800	3631.26	341823	441255	345337	1.67138e+06	0	0	0	30724.9	129674	74689.4	174445	27314.8	203952	284583	189137	1.11452e+06	0.977739	1.65742	8	8	16	1.67138e+06	1.11452e+06	556863	1.49964
			HAGH	0	0	0	0	0	0	20243.6	0	0	40362.1	61915.8	122522	0	0	0	0	0	0	0	0	0	14102.4	67625.8	81728.2	0.887615	0.92343	3	2	5	122522	81728.2	40793.3	1.49913
			MGRN1	0	0	23570.2	0	91028.4	90968.4	270096	0	292479	0	0	768142	0	0	0	0	54655.9	38791.5	174348	0	244611	0	0	512406	0.982706	1.28935	5	4	9	768142	512406	255736	1.49909
			RAC1;RAC2;RAC3	170861	250941	99534	189911	314524	194045	0	0	0	0	0	1219816	64372.5	97947.5	224293	79303.6	209460	138461	0	0	0	0	0	813838	0.747081	1.03138	6	6	12	1219816	813838	405978	1.49884
			TMT1B	0	0	0	0	0	0	0	0	26494.2	87898.5	165723	280116	0	0	0	0	0	0	0	0	0	41190.8	145809	187000	0.96533	1.16405	3	2	5	280116	187000	93115.9	1.49795
			CKLF	0	0	0	0	0	17992.3	58998.5	0	163730	579829	603370	1.42392e+06	0	0	0	0	0	0	0	0	41425.3	228482	681120	951027	0.875355	0.98049	5	3	8	1.42392e+06	951027	472892	1.49724
			MYO15A	0	0	0	0	0	0	60998.7	0	0	0	0	60998.7	0	0	0	0	0	0	40755.5	0	0	0	0	40755.5	1	1.4967	1	1	2	60998.7	40755.5	20243.2	1.4967
			CPT1A	192089	228785	118846	306337	291850	582582	604915	31018.7	1455290	1753580	2390690	7.95598e+06	91001.5	124966	73451	147051	160467	225356	368048	150744	970481	1115240	1892040	5.31885e+06	0.984133	1.30765	11	11	22	7.95598e+06	5.31885e+06	2.63714e+06	1.49581
			CERS6	0	0	0	0	0	0	0	0	0	162603	148589	311192	0	0	0	0	0	0	0	0	0	85488.1	122617	208105	0.970261	1.42523	2	2	4	311192	208105	103087	1.49536
			DENND10;DENND10P1	0	0	0	0	0	0	104639	0	213270	105810	41951.9	465671	0	0	0	0	0	0	39108.4	15277.9	164004	93329.2	0	311719	0.949468	1.2527	4	4	8	465671	311719	153951	1.49388
			ETHE1	19912.3	87275.2	0	0	20699.7	0	69630.5	0	157959	281804	438927	1.07621e+06	38489.2	69994.8	0	0	28965.8	0	45000.1	0	132930	146596	258443	720419	0.981232	1.70358	7	7	14	1.07621e+06	720419	355789	1.49386
			GSTK1	0	0	0	0	0	0	0	0	47403.4	48516.4	67723.8	163644	0	0	0	0	0	0	0	0	20021.5	35196	54351.9	109569	0.967986	1.34412	3	3	6	163644	109569	54074.2	1.49352
			C15orf61	0	0	0	0	39408.9	359527	1322550	0	675036	86934.6	86194.7	2.56965e+06	0	0	0	0	45425.3	376881	864384	16844	289087	65282.1	62676.1	1.72058e+06	0.970225	1.5189	6	7	13	2.56965e+06	1.72058e+06	849072	1.49348
			RAB6A;RAB6B	0	0	0	90644.8	96992.5	0	0	0	0	0	0	187637	0	0	0	0	94565.5	31073.3	0	0	0	0	0	125639	0.635826	0.82956	2	2	4	187637	125639	61998.5	1.49347
			S100A11	2701600	4221800	2047830	3218960	7069140	7136010	10725800	2935995	19907700	5466710	2013180	67444725	1758290	2753070	935883	2123490	5639010	3658900	7496760	4063985	12279400	3049280	1410420	45168488	0.96716	1.5418	11	11	22	67444725	45168488	22276237	1.49318
			KRT23	53422.1	68259	72180.3	32047.2	43786.9	82219.3	50369.4	875680	105671	62349.2	39911	1.4859e+06	342653	130070	75167	67195.6	40209.9	40070	40828.5	18063.8	102995	79882.8	58837.6	995973	-0.265944	-0.733061	11	11	22	1.4859e+06	995973	489922	1.4919
			MRPL10	731477	1636440	51838.2	92154.7	95284.1	62974.6	185644	0	428780	595763	1184930	5.06529e+06	394247	455796	52290.5	52762.3	56111.1	22276.7	101067	11203.5	250622	518902	1481740	3.39702e+06	0.723401	0.90018	10	11	21	5.06529e+06	3.39702e+06	1.66827e+06	1.4911
			CNEP1R1	0	0	0	0	0	0	0	0	0	163280	134937	298217	0	0	0	0	0	0	0	0	0	101232	98777.4	200009	0.995851	1.49287	2	2	4	298217	200009	98207.6	1.49101
			ALDH1L1	0	0	0	0	0	0	0	0	47644.2	0	0	47644.2	0	0	0	0	0	0	0	0	31956	0	0	31956	1	1.49093	1	1	2	47644.2	31956	15688.2	1.49093
			PLSCR1	0	0	17294.6	18884.6	53849.2	46864.1	127152	0	232264	366477	118461	981246	0	0	10713.6	0	43827.5	18872	59519.5	12324.4	132025	193510	187401	658193	0.864093	1.34158	8	8	16	981246	658193	323054	1.49082
			MGAT2	0	0	0	62737.4	73994.7	53469.8	228452	0	677696	757120	651592	2.50506e+06	0	0	0	11169.4	56989.4	30454.5	140917	33237.9	426055	472458	510149	1.68143e+06	0.988752	1.46496	7	8	15	2.50506e+06	1.68143e+06	823632	1.48984
			TMBIM6	53191.1	61132.1	0	0	55320.8	0	89159.2	0	171016	293354	657434	1.38061e+06	0	17309.5	0	0	43387.5	0	78910.2	0	110345	211792	466275	928019	0.994544	1.37644	7	6	13	1.38061e+06	928019	452588	1.48769
			TMTC2	0	0	0	0	0	0	36944	0	73466.6	877387	938053	1.92585e+06	0	0	0	0	0	0	52073.8	10744.1	42653.5	644157	545541	1.29517e+06	0.990812	1.51447	4	5	9	1.92585e+06	1.29517e+06	630681	1.48695
			TMEM43	374355	507987	177426	346149	440022	351440	919665	23839.4	1540720	2620060	5063420	1.23651e+07	167881	242556	156479	283187	333317	196991	638477	187465	1110100	1767240	3236040	8.31973e+06	0.996681	1.55519	11	11	22	1.23651e+07	8.31973e+06	4.04535e+06	1.48624
			CACNA2D1	25793.7	53574.4	14448.1	29755.9	49072.8	51312.5	238750	14741.5	985571	3550380	4776230	9.78963e+06	9407.5	27077.9	28957.5	42014.4	58881.2	43770.9	164796	70483.3	336122	1685140	4123110	6.58976e+06	0.956979	1.25834	11	11	22	9.78963e+06	6.58976e+06	3.19987e+06	1.48558
			CACYBP	0	0	0	0	0	0	56338.1	0	97881.1	193711	302090	650020	0	0	0	27338.1	0	0	43613.7	0	0	122060	244614	437626	0.942689	1.23615	4	4	8	650020	437626	212394	1.48533
			MRPL11	1412040	6072800	176278	146592	70880.7	16552.4	88518.7	0	201544	54756.4	141626	8.38159e+06	940660	3728230	160001	130382	96457.4	16680.3	84638.6	10798.5	217098	50697.3	207949	5.64359e+06	0.999447	1.64488	10	11	21	8.38159e+06	5.64359e+06	2.738e+06	1.48515
			AZI2	0	0	0	0	0	0	0	0	46867.6	105836	60096.6	212800	0	0	0	0	0	0	0	0	35857	56403.2	51161.5	143422	0.969596	1.52459	3	3	6	212800	143422	69378.5	1.48374
			PGM2	0	0	0	0	0	0	0	0	0	103218	452535	555753	0	0	0	0	0	0	0	0	0	114524	260071	374595	0.979755	1.62636	2	2	4	555753	374595	181158	1.48361
			CAD	1346450	4729240	1185540	706378	810535	407949	928817	10040.7	193326	81023	56468.8	1.04558e+07	1080270	2758380	560460	610079	723404	272022	669537	44989.2	182562	77716.8	68700.9	7.04812e+06	0.987603	1.69945	11	11	22	1.04558e+07	7.04812e+06	3.40765e+06	1.48348
			ADCK1	0	0	0	0	0	0	0	0	0	0	56533.8	56533.8	0	0	0	0	0	0	0	0	0	0	38145.7	38145.7	1	1.48205	1	1	2	56533.8	38145.7	18388.1	1.48205
			ERO1A	0	0	0	0	0	0	0	0	27010.6	100566	41728	169305	0	0	0	0	0	0	0	0	18715	64628.4	31022.8	114366	0.998241	1.52059	3	3	6	169305	114366	54938.4	1.48037
			RPS6KA3	30532.2	68808	0	21586.7	23925.5	0	0	0	68319.2	67220.4	66531.9	346924	15270.7	0	34666.7	27592.9	44121.9	0	0	0	84967.3	27779.1	0	234399	0.292988	0.335764	7	6	13	346924	234399	112525	1.48006
			ZC3H7B	0	107351	0	76203.8	81093.7	0	157214	0	256208	378556	212761	1.26939e+06	0	0	0	0	56252.5	0	75487.7	0	187038	224883	314489	858150	0.834925	0.928689	7	5	12	1.26939e+06	858150	411237	1.47921
			SLC35B2	191019	253886	129222	194653	200218	197206	503050	62728	1521120	2114020	2479940	7847062	89032.3	167752	86817.5	114740	122376	71835.3	251875	100693	762979	1159420	2377450	5.30497e+06	0.941278	1.15806	11	11	22	7847062	5.30497e+06	2.54209e+06	1.47919
			TMED4	63277.9	191614	80210	0	86842.4	81919.7	320946	0	1152650	1140730	4381550	7499740	35447.8	71289.6	100264	0	73658.7	0	134493	62016.5	884409	928755	2781560	5.07189e+06	0.994949	1.53547	9	9	18	7499740	5.07189e+06	2.42785e+06	1.47869
			ROBO1	46852.5	136196	52424.6	138285	167885	11284000	8459350	15109.5	4833750	5166390	2439900	3.27401e+07	0	26146.2	13709.6	31758.7	54363.9	3059950	3429390	50648	5378930	6566690	3534550	2.21461e+07	0.674752	1.08349	11	10	21	3.27401e+07	2.21461e+07	1.0594e+07	1.47837
			PSMB2	42418.4	247120	337564	1006550	77124.1	64323.4	374610	2032721	1087090	53343.3	0	5.32286e+06	70544.3	101621	156177	439757	59868.9	18390.6	164004	243080	2194650	77336.9	75777.5	3.60121e+06	0.430192	0.436054	10	11	21	5.32286e+06	3.60121e+06	1.72166e+06	1.47808
			FKBP14	0	0	0	0	0	0	0	0	0	0	207430	207430	0	0	0	0	0	0	0	0	0	0	140375	140375	1	1.47768	1	1	2	207430	140375	67055	1.47768
			TRAPPC1	0	97285.8	39484.8	252460	396181	152471	166140	0	116284	0	81359.9	1.30167e+06	0	17390.1	10023.1	80973.6	328827	107826	150791	9662.1	103910	0	71814.9	881218	0.90874	1.13743	8	9	17	1.30167e+06	881218	420449	1.47712
			ADAM22	0	0	0	0	53435.5	0	31705.3	0	131647	205218	120647	542653	0	0	0	0	0	0	0	0	36488.2	154025	176918	367431	0.835081	0.899027	5	3	8	542653	367431	175222	1.47688
			CTSC	61513.8	145117	59852.6	126882	200976	0	206914	0	328120	226350	370631	1.72636e+06	65010.3	111287	22784.1	29964.2	62416.9	0	91963.2	29495	181572	218707	356508	1.16971e+06	0.864112	0.997901	9	10	19	1.72636e+06	1.16971e+06	556649	1.47589
			SPART	0	0	0	0	0	0	0	0	80878.6	51195.3	121935	254009	0	0	0	0	0	0	0	0	70993.4	33104.1	68011.6	172109	0.970995	1.45691	3	3	6	254009	172109	81899.8	1.47586
			CHSY1	0	37512.1	0	0	17821	0	64565.9	0	132656	135847	103423	491825	0	16652.8	0	0	0	0	51777.5	3963.43	92342.6	83715.2	84812	333264	0.981249	1.3752	6	6	12	491825	333264	158561	1.47578
			MICU2	0	35166.1	0	45376.2	60805.4	45026	45835.1	2941.76	92567.3	61750.6	43897.3	433366	0	0	0	0	29209.6	0	24768.3	16747.7	124869	60448.1	37616.1	293659	0.754929	0.572054	9	6	15	433366	293659	139707	1.47575
			DAGLB	36360.8	60227.4	0	81725	109783	52354.6	239222	18799.7	585319	580242	592330	2.35636e+06	10582.8	21369.1	0	0	91068.4	0	128544	51374.2	445934	416430	431700	1.597e+06	0.988508	1.29546	10	8	18	2.35636e+06	1.597e+06	759361	1.47549
			TUBA1A	0	0	0	0	0	0	0	0	0	22021.2	24628	46649.2	0	0	0	0	0	0	0	0	0	31629.1	0	31629.1	0.623815	0.618367	2	1	3	46649.2	31629.1	15020.1	1.47488
			FKBP8	151808	381163	121723	338934	557363	366303	779478	69507	1402570	982092	625379	5776320	59036.6	218832	75194.2	201578	388931	187860	559164	229168	947149	671657	378028	3.9166e+06	0.970484	1.44105	11	11	22	5776320	3.9166e+06	1.85972e+06	1.47483
			TRAPPC13	0	0	0	125252	124611	77162.2	0	0	0	0	0	327025	0	0	0	44100.2	123614	54070.1	0	0	0	0	0	221784	0.892122	1.18044	3	3	6	327025	221784	105241	1.47452
			TBC1D17	0	29007.2	0	0	33285.3	0	117509	0	568358	307060	238764	1.29398e+06	0	0	0	0	10883.1	0	78737	16204.4	349995	211476	210277	877572	0.985815	1.48947	6	6	12	1.29398e+06	877572	416411	1.4745
			PTP4A1	0	0	0	0	0	0	102569	8021.05	118996	214345	76821.9	520753	0	0	0	0	0	0	37686.2	11553.2	58526.4	134036	111418	353220	0.891617	1.31118	5	5	10	520753	353220	167533	1.4743
			LYSMD3	0	0	0	0	0	0	0	0	0	29212.2	55103.8	84316	0	0	0	0	0	0	0	0	0	18356.6	38834	57190.6	0.998768	1.44586	2	2	4	84316	57190.6	27125.4	1.4743
			SHC1	0	0	0	35831.3	23385.2	0	35847.5	0	89007.5	97033.9	92027.4	373133	0	0	0	0	9883.89	0	15600.3	0	71298.8	76259.9	80264.3	253307	0.960191	1.12498	6	5	11	373133	253307	119826	1.47304
			CTTNBP2NL	43691	149774	16968.7	16793.7	0	0	0	0	94905.7	226302	319623	868058	0	80592.7	0	0	0	0	0	0	69933	147096	292032	589654	0.973611	1.13964	7	4	11	868058	589654	278404	1.47215
			SLC23A2	0	0	0	0	0	0	0	0	156705	112985	163022	432712	0	0	0	0	0	0	0	0	125047	94192	74795.7	294035	0.955828	1.38757	3	3	6	432712	294035	138677	1.47164
			DYNLT3	33929.9	46309.8	82540	58747	0	0	32180.4	0	96353.4	102591	21917	474568	28167.4	37104.7	38150	47046.3	0	0	16958.2	0	43675.2	67893.5	43586.2	322582	0.858083	1.44475	8	8	16	474568	322582	151987	1.47116
			FLVCR1	0	0	0	165342	58380.6	0	185018	6918.05	1850190	2805890	3021510	8.09325e+06	0	0	0	0	0	0	0	2352.59	471284	1095940	3933270	5.50285e+06	0.821831	0.833236	7	4	11	8.09325e+06	5.50285e+06	2.5904e+06	1.47074
			ELAPOR2	0	0	0	0	0	0	0	0	148061	258304	909260	1315625	0	0	0	0	0	0	0	0	46583.4	269838	578115	894536	0.980681	1.47201	3	3	6	1315625	894536	421089	1.47073
			SLC30A6	0	83046.4	0	126577	58818.7	78773	180969	6316.65	284358	452251	211430	1.48254e+06	0	0	0	147473	43156.8	104566	117053	65499.9	151080	270224	109433	1.00849e+06	0.897327	1.52322	9	8	17	1.48254e+06	1.00849e+06	474054	1.47007
			TCAF1	0	0	0	14698.1	0	0	0	0	31877.2	0	72309.8	118885	0	0	0	0	0	0	0	0	36944.8	0	43975	80919.8	0.93109	1.28834	3	2	5	118885	80919.8	37965.3	1.46917
			RAD23B	0	34390.8	0	0	0	0	0	0	57577.5	94379.8	34277.3	220625	0	0	0	0	0	0	0	0	45485.9	104720	0	150206	0.898514	0.863949	4	2	6	220625	150206	70419.5	1.46882
			MPV17L2	0	0	0	15218.8	0	0	0	0	153597	157081	152195	478092	0	0	0	0	0	0	0	0	54630.9	137545	133359	325535	0.924298	1.20266	4	3	7	478092	325535	152557	1.46863
			AGPAT1	57341.6	76291.9	0	0	71411.8	0	115782	0	275250	230642	331582	1.1583e+06	16773.6	30198.2	0	0	49474.1	0	101677	16122.6	205862	169292	200093	789492	0.978688	1.42012	7	8	15	1.1583e+06	789492	368809	1.46715
			TRAPPC9	25437.8	165378	45285.3	124101	121283	40892.7	172202	0	351328	161982	50300.6	1.25819e+06	0	37931	0	117999	199545	30560.3	60407	0	221151	147539	42648.2	857780	0.772639	0.954541	10	8	18	1.25819e+06	857780	400410	1.4668
			BSG	2298020	3176810	1088240	2325620	4643640	2841600	6319370	652340	17312700	86403700	76178500	203240540	821501	748019	1198070	515922	684115	241176	505428	293430	2835880	24328700	106421000	1.38593e+08	0.767834	0.757293	11	11	22	203240540	1.38593e+08	6.46473e+07	1.46645
			FURIN	0	0	0	0	0	0	0	0	94699.7	107590	202045	404335	0	0	0	0	0	0	0	11271	80622.8	67817.4	116044	275755	0.98216	1.58841	3	4	7	404335	275755	128580	1.46628
			SLC25A12	133960	623464	140411	241890	238143	117738	618221	54508	25303100	11516300	4457520	43445255	36688.7	284993	62336.1	67365.7	99718.2	42728.4	223919	102535	13543200	13401600	1774720	2.96398e+07	0.919695	1.35529	11	11	22	43445255	2.96398e+07	1.38055e+07	1.46577
			GRN	0	0	0	0	0	0	0	0	217942	453291	304653	975886	0	0	0	0	0	0	0	5139.45	133701	341574	185561	665975	0.993328	1.40977	3	4	7	975886	665975	309911	1.46535
			HNRNPD	0	0	0	42927.9	54670.2	0	0	0	72392.2	75054.5	97686.1	342731	0	0	50095.7	0	31300.9	0	0	0	42554.2	66135.4	43810.5	233897	0.687072	1.01928	5	5	10	342731	233897	108834	1.46531
			PRKD2	0	0	0	0	0	0	0	0	63010.6	248681	132418	444110	0	0	0	0	0	0	0	0	35781	152476	114831	303088	0.984329	1.46918	3	3	6	444110	303088	141022	1.46528
			RPS3A	182459	3654570	1927030	1872970	584580	188858	406145	0	160221	150654	123687	9251174	384911	1601910	587149	1107380	1002610	237021	622948	47471.3	288785	222227	217120	6.31953e+06	0.867055	2.10191	10	11	21	9251174	6.31953e+06	2.93164e+06	1.4639
			NAA15	0	0	0	0	0	0	0	0	0	97374.3	100200	197574	0	0	0	0	0	0	0	0	0	58719.1	76541.7	135261	0.991711	1.43363	2	2	4	197574	135261	62313.5	1.46069
			MICU1	21092.4	35714.9	0	82503	130288	0	235302	15111.6	482634	205472	185456	1.39357e+06	0	0	0	22698.6	58228	0	111734	41277.8	394456	191424	134294	954112	0.963478	1.16829	9	7	16	1.39357e+06	954112	439462	1.4606
			WFS1	26618.4	70492.8	39978.8	94042.3	195201	179936	739048	375080	138685	0	0	1.85908e+06	25609.5	41791.5	28687.6	88150.2	192454	95757.5	463761	205000	131870	0	0	1.27308e+06	0.978494	1.57645	9	9	18	1.85908e+06	1.27308e+06	586000	1.4603
			PSMD12	94905.6	855227	856027	2148310	406843	158456	284331	16544.5	866103	452673	386934	6.52635e+06	91306.1	447142	552610	1613540	433731	99821.5	206471	20326.9	496744	290641	217111	4.46944e+06	0.98058	1.34115	11	11	22	6.52635e+06	4.46944e+06	2.05691e+06	1.46022
			SLC35C1	0	0	0	0	0	0	0	0	0	66974.2	77044.4	144019	0	0	0	0	0	0	0	0	0	0	98628.6	98628.6	0.725984	0.713251	2	1	3	144019	98628.6	45390	1.46021
			LMAN1	880120	1632310	783889	1625670	1495890	1327320	1295750	344507	63679600	1314690	404638	74784384	290180	665579	367017	1233730	1102440	597536	689971	1201815	43494500	1282650	298835	51224253	0.99953	1.46368	11	11	22	74784384	51224253	23560131	1.45994
			PLD2	0	45969.6	0	36540.9	41345	17241.6	92914.9	0	209772	247938	286612	978334	0	23982.9	0	20123.4	30282.3	0	41073.1	11237.2	130297	196751	216451	670198	0.986492	1.30626	8	8	16	978334	670198	308136	1.45977
			NUP155	38890.2	79732.3	27829.4	127445	79910.8	46190.6	147708	844.975	294529	412689	722384	1.97815e+06	35010.6	46840.5	33253.9	61901.3	63007.2	29190.8	78954.5	20103.9	198928	303623	484567	1.35538e+06	0.994482	1.46856	11	11	22	1.97815e+06	1.35538e+06	622773	1.45948
			ITPR2	73524.9	300872	0	65719.9	0	0	0	0	0	0	0	440117	40734.7	205228	0	55703.4	0	0	0	0	0	0	0	301666	0.997319	1.45912	3	3	6	440117	301666	138451	1.45895
			DNER	0	0	0	0	20879.8	0	32501	0	88919.2	155863	37302.2	335465	0	0	0	0	0	0	20992.5	0	50926	97997.1	60102.1	230018	0.931803	1.37341	5	4	9	335465	230018	105448	1.45843
			DBI	0	0	0	0	0	0	0	0	0	0	55693.1	55693.1	0	0	0	0	0	0	0	0	0	0	38187.4	38187.4	1	1.45842	1	1	2	55693.1	38187.4	17505.7	1.45842
			ZDHHC6	0	24783.5	0	28862.6	27971.3	18735.5	74450.1	0	252594	244641	237932	909970	0	0	0	0	30573.3	0	43567.3	11599.1	134326	166402	237916	624384	0.941487	1.19796	8	6	14	909970	624384	285586	1.45739
			ATP11B	0	0	0	0	0	0	66107.5	0	325627	1649630	129839	2.1712e+06	0	0	0	0	0	0	0	28527.2	114906	1210210	136309	1.48995e+06	0.99259	1.35667	4	4	8	2.1712e+06	1.48995e+06	681251	1.45723
			TRIM47	0	0	0	18239.2	20486.3	0	55960	0	157653	182655	313684	748678	0	0	0	0	0	0	44711.8	0	105537	110581	253267	514097	0.989369	1.27964	6	4	10	748678	514097	234581	1.4563
			WNT16	0	0	0	0	0	75572	0	0	0	46510.6	45882.5	167965	0	0	0	0	0	51106.4	0	0	0	47816.4	16534.9	115458	0.937853	1.28336	3	3	6	167965	115458	52507.4	1.45478
			ITM2C	0	0	0	0	0	0	0	0	115791	181854	141238	438883	0	0	0	0	0	0	0	0	80526.8	117601	103643	301771	0.997876	1.46233	3	3	6	438883	301771	137112	1.45436
			LMBRD1	0	0	0	0	0	0	0	0	53452.5	112689	251738	417880	0	0	0	0	0	0	0	0	32997.1	81039.7	173343	287380	0.999574	1.44442	3	3	6	417880	287380	130500	1.4541
			UVRAG	0	0	0	0	35141.5	0	77237.6	0	294898	0	0	407277	0	0	0	0	0	0	64076.1	27406.8	188637	0	0	280120	0.978223	1.50736	3	3	6	407277	280120	127157	1.45394
			ZC3H4	0	0	0	0	0	0	0	0	168759	395787	201091	765637	0	0	0	0	0	0	0	4304.52	97511	205000	219858	526674	0.927044	1.40808	3	4	7	765637	526674	238963	1.45372
			UNC13B	0	0	0	0	0	0	0	0	0	167426	179123	346549	0	0	0	0	0	0	0	0	0	108514	129884	238398	0.998111	1.44484	2	2	4	346549	238398	108151	1.45366
			NIPA1	0	0	0	0	0	0	0	0	0	52370.1	32666.2	85036.3	0	0	0	0	0	0	0	0	0	25737.4	32777.2	58514.6	0.927546	1.37933	2	2	4	85036.3	58514.6	26521.7	1.45325
			MRPL53	1036510	1824200	47415.7	110249	90432.6	39366.5	176905	0	433982	563181	1137270	5.45951e+06	404941	452750	34081.8	41084.2	63330.1	10273.3	102044	24683.1	262480	349995	2011390	3.75705e+06	0.583861	0.601585	10	11	21	5.45951e+06	3.75705e+06	1.70246e+06	1.45314
			ZNF324;ZNF324B	346856	2099330	857268	984985	455875	173652	263828	0	0	0	0	5181794	328781	1420310	691058	795757	260717	71199	0	0	0	0	0	3567822	0.983973	1.35803	7	6	13	5181794	3567822	1613972	1.45237
			HRH1	0	0	0	0	0	0	0	0	0	0	70736.7	70736.7	0	0	0	0	0	0	0	0	0	0	48711.4	48711.4	1	1.45216	1	1	2	70736.7	48711.4	22025.3	1.45216
			KYNU	0	0	0	0	0	0	0	0	200142	285386	1174590	1660118	0	0	0	0	0	0	0	0	0	73700.2	1069510	1.14321e+06	0.973146	1.07207	3	2	5	1660118	1.14321e+06	516908	1.45215
			HSD17B10	275680	459555	98599.2	183751	323682	291908	863425	46443.3	1715670	2864060	2628570	9.75134e+06	167089	281985	75217.8	128918	223574	139718	500512	188901	1287690	2050230	1677240	6.72107e+06	0.992686	1.44309	11	11	22	9.75134e+06	6.72107e+06	3.03027e+06	1.45086
			PGM1	0	0	0	0	0	0	86309	13288.5	947863	1029550	702859	2.77987e+06	0	0	0	0	0	0	32055.8	46217.1	580084	674475	583979	1.91681e+06	0.988821	1.46417	5	5	10	2.77987e+06	1.91681e+06	863059	1.45026
			FZD2	0	0	0	41205.1	46756.1	39170.7	146559	0	287088	317501	334403	1.21268e+06	0	0	0	0	37032.8	0	48108.1	10636.5	125012	193912	421916	836617	0.863386	0.904819	7	6	13	1.21268e+06	836617	376066	1.44951
			EPB41L2	0	65677.9	0	55611.1	61482.4	40653.6	137523	2922.39	349409	1166430	2266090	4.1458e+06	0	0	0	28842.6	74713.2	15440.6	76226.4	24432.7	179023	492891	1970860	2.86243e+06	0.968044	1.17935	9	8	17	4.1458e+06	2.86243e+06	1.28337e+06	1.44835
			NR3C1	35335.8	120208	31421.9	53646.1	50294.7	22878.5	91468	0	106684	148323	118022	778282	18103.7	84959.5	0	28749.1	39510.1	0	48911.8	11929.1	107411	105460	92559.3	537594	0.936806	1.08173	10	9	19	778282	537594	240688	1.44771
			SPAG1	0	0	0	0	0	0	0	0	0	0	27716.4	27716.4	0	0	0	0	0	0	0	0	0	0	19152.7	19152.7	1	1.44713	1	1	2	27716.4	19152.7	8563.7	1.44713
			UQCC4	0	0	0	0	0	0	0	0	0	49880.6	224641	274522	0	0	0	0	0	0	0	0	0	39112.8	150631	189744	0.999313	1.48251	2	2	4	274522	189744	84777.8	1.4468
			FUBP3	94835.9	57614.6	0	25508.4	0	0	54180.1	0	55505.2	132258	99754.4	519657	71103.9	42039.6	0	0	0	0	30256.3	0	68056.2	105487	42259	359202	0.916445	1.16423	7	6	13	519657	359202	160455	1.4467
			STX5	0	32036.8	23379.4	33696	25881.4	34284.7	65785.3	0	180767	266053	259434	921318	0	20072.7	0	0	29381.5	0	41257.7	11877.4	134392	194671	205302	636954	0.986699	1.24535	9	7	16	921318	636954	284363	1.44644
			PEBP1	596471	2060790	1151830	1628280	1421560	778788	1825570	28446.5	653177	418926	205658	1.07695e+07	443409	1253680	652458	987051	1276370	480992	1254860	139087	492543	301391	166983	7.44882e+06	0.959749	1.48461	11	11	22	1.07695e+07	7.44882e+06	3.32067e+06	1.4458
			DDB1	32085.5	49276.7	33575.1	60813.2	89019	77062.2	225587	14491.1	487598	331102	321636	1.72225e+06	36340	19984	0	33911.5	87597.9	35246.9	128466	36994.1	298170	216487	298441	1.19164e+06	0.955788	1.3614	11	10	21	1.72225e+06	1.19164e+06	530607	1.44528
			DDT	0	0	0	0	0	0	0	0	429100	830344	1070800	2330244	0	0	0	0	0	0	0	0	287716	494987	829668	1612371	0.991061	1.38665	3	3	6	2330244	1612371	717873	1.44523
			LCOR	0	0	0	0	0	0	0	0	0	157575	255342	412917	0	0	0	0	0	0	0	0	0	30721.8	255071	285793	0.896605	1.01133	2	2	4	412917	285793	127124	1.44481
			NAXD	0	0	0	0	0	0	0	0	418238	445929	543488	1407655	0	0	0	0	0	0	0	0	396246	307022	271137	974405	0.952583	1.3641	3	3	6	1407655	974405	433250	1.44463
			HNRNPU	145714	335179	68144.6	290416	140391	147643	334532	23961.7	693702	1450880	3422960	7.05352e+06	457102	192381	79288.9	183811	89388.4	96934.5	190073	63768.1	472207	874669	2183910	4.88353e+06	0.984519	1.5821	11	11	22	7.05352e+06	4.88353e+06	2.16999e+06	1.44435
			TBC1D9B	0	53316	0	0	13296.2	0	0	0	58356.7	96333	151138	372440	0	0	0	0	0	0	0	0	29820.3	54677.8	173398	257896	0.910116	0.877533	5	3	8	372440	257896	114544	1.44415
			PAFAH1B1	0	0	0	0	0	0	89564.5	0	422363	671490	317504	1.50092e+06	18797.6	0	0	0	0	0	80470.3	6977.2	329639	441950	162006	1.03984e+06	0.988444	1.47714	4	6	10	1.50092e+06	1.03984e+06	461081	1.44342
			COPS2	0	0	0	0	0	0	0	19224.5	418177	921847	103744	1.46299e+06	0	0	0	0	0	0	0	10671.9	147602	742322	113250	1.01385e+06	0.968291	1.26572	4	4	8	1.46299e+06	1.01385e+06	449147	1.44301
			UBIAD1	0	0	0	63776.1	75743.1	42494.4	163683	11388.3	342890	387839	718584	1.8064e+06	0	0	0	58737.9	68714.4	22096.2	95647.6	45153.7	256461	196203	508814	1.25183e+06	0.984139	1.45563	8	8	16	1.8064e+06	1.25183e+06	554570	1.44301
			SRRT	0	0	0	0	0	0	0	0	0	141368	238932	380300	0	0	0	0	0	0	0	0	0	92497	171164	263661	0.999107	1.42254	2	2	4	380300	263661	116639	1.44238
			RAB21	0	41638.9	0	47476.8	47659	0	194030	0	310914	368374	371753	1.38185e+06	0	18348.3	0	0	0	0	119086	19168.9	262766	260252	279242	958863	0.985195	1.26522	7	6	13	1.38185e+06	958863	422982	1.44113
			ACADVL	2340360	2865920	294584	446986	668707	552331	1094700	232521	3630850	5802480	7280340	25209779	1170430	1457870	266624	387736	691160	353305	855236	421007	2738930	3793140	5358620	17494058	0.985294	1.41857	11	11	22	25209779	17494058	7715721	1.44105
			ERMP1	124969	195209	84656.4	179805	202213	141938	617561	41718.7	1587840	2082890	2098860	7.35766e+06	76261.4	127639	74254.9	139970	127228	70936.4	379141	140520	1138300	1431230	1400660	5.10614e+06	0.996996	1.46942	11	11	22	7.35766e+06	5.10614e+06	2.25152e+06	1.44094
			COPG1	54137	69660.8	25698.9	38409.9	57656.2	61277.3	246235	3463.89	118099	167583	171110	1.01333e+06	36093	33670.6	41184	36336.4	44316.7	15545.9	164719	13727.5	86330.6	116054	115434	703412	0.965931	1.46279	11	11	22	1.01333e+06	703412	309919	1.44059
			RABL6	0	119123	0	171959	156159	48316.2	307165	15680.5	420892	140329	78421.4	1.45805e+06	0	15049.2	0	0	26792.7	13380	147204	86345.6	401015	156503	165971	1.01226e+06	0.758365	0.818813	9	8	17	1.45805e+06	1.01226e+06	445785	1.44039
			COPA	142984	218745	179121	282957	419094	265760	2114800	1911561	3260220	8177230	3127760	20100232	92373.5	140075	155395	203930	272700	132900	1368190	290641	2082480	6468330	2755190	1.39622e+07	0.979101	1.21807	11	11	22	20100232	1.39622e+07	6.13803e+06	1.43962
			CTPS2	0	0	0	0	0	0	0	0	0	0	125237	125237	0	0	0	0	0	0	0	0	0	0	87010.7	87010.7	1	1.43933	1	1	2	125237	87010.7	38226.3	1.43933
			TRAPPC3	69710.1	177997	109255	470830	644049	367808	125110	0	362326	0	0	2.32709e+06	20576.8	81035	58361.3	313086	587446	218550	119239	0	219781	0	0	1.61808e+06	0.967684	1.16831	8	8	16	2.32709e+06	1.61808e+06	709010	1.43818
			FLNC	198394	750357	259686	559762	1158180	211728	1021940	2.83187e+06	2337140	190900	70705.7	9.59067e+06	118131	426582	166331	330210	1021070	111110	716571	507354	2953850	227102	91859	6.67017e+06	0.66106	0.736995	11	11	22	9.59067e+06	6.67017e+06	2.9205e+06	1.43784
			NAGPA	0	0	0	26600.5	0	0	82805.9	0	420394	326933	397185	1.25392e+06	0	0	0	0	0	0	0	16390.2	299669	284387	271802	872248	0.981185	1.29502	5	4	9	1.25392e+06	872248	381670	1.43757
			TTYH2	0	0	0	0	0	0	0	0	0	0	78572.6	78572.6	0	0	0	0	0	0	0	0	0	0	54672.1	54672.1	1	1.43716	1	1	2	78572.6	54672.1	23900.5	1.43716
			UFM1	0	0	0	0	24259.6	0	0	0	64800.5	33420.9	28617.4	151098	0	0	0	0	0	0	0	0	41023.6	36069.5	28087.4	105180	0.898647	1.16469	4	3	7	151098	105180	45917.9	1.43656
			RNH1	59898.6	87253.6	39644.2	65636.1	109078	0	208434	0	137521	149475	150856	1.0078e+06	49945.2	51759.3	0	42423.1	58507.3	0	212500	11791.9	69366	112127	93184.7	701604	0.916903	1.00093	9	9	18	1.0078e+06	701604	306192	1.43642
			ACTB;ACTG1	1439280	1676640	1263940	1152590	2648430	1571030	2839890	197322	14401200	7454900	2787140	3.74324e+07	1368180	1103560	1238880	760432	1719300	589779	1314570	659286	9369650	6199720	1737060	2.60604e+07	0.983116	1.44445	11	11	22	3.74324e+07	2.60604e+07	11371946	1.43637
			NEDD4L	0	0	0	44275.1	20541.3	0	51036.4	0	191720	168748	150519	626840	0	0	0	0	0	0	0	0	167998	98831.8	169727	436557	0.93194	1.00168	6	3	9	626840	436557	190283	1.43587
			GPR107	0	0	0	0	0	0	22973.4	0	0	166316	229799	419088	0	0	0	0	0	0	0	0	0	98740.6	193307	292048	0.982662	1.26303	3	2	5	419088	292048	127041	1.435
			PUF60	21066.4	25328.1	0	0	34658.8	0	31015.6	0	0	132633	231343	476045	50824.5	26267.5	0	0	34150.8	0	29656	11434.4	0	71645.9	107925	331904	0.934431	1.96022	6	7	13	476045	331904	144141	1.43428
			SGMS2	0	0	0	0	0	0	0	0	0	0	100291	100291	0	0	0	0	0	0	0	0	0	0	69924.3	69924.3	1	1.43428	1	1	2	100291	69924.3	30366.7	1.43428
			GNAS	0	0	0	16115.8	43494.3	21677.7	93589.9	0	243075	264205	312022	994180	0	0	0	0	33781.9	19442.2	66925.4	17926.2	187858	185417	182257	693608	0.986014	1.48134	7	7	14	994180	693608	300572	1.43335
			NOS2	0	47232.9	0	0	0	0	0	0	0	0	0	47232.9	0	32958.4	0	0	0	0	0	0	0	0	0	32958.4	1	1.43311	1	1	2	47232.9	32958.4	14274.5	1.43311
			HAUS2	0	0	0	0	28047.1	0	26878	0	0	0	0	54925.1	0	0	0	0	38336	0	0	0	0	0	0	38336	0.688082	0.661501	2	1	3	54925.1	38336	16589.1	1.43273
			REPS2	0	0	0	0	0	0	107779	0	0	0	0	107779	0	0	0	0	0	0	75238.6	0	0	0	0	75238.6	1	1.4325	1	1	2	107779	75238.6	32540.4	1.4325
			TMED10	111407	469310	163765	296128	379678	293133	949121	33182.7	3967330	5506950	16683100	2.88531e+07	112562	338005	247753	179941	244368	124424	636163	164587	2172390	3954530	11972400	2.01471e+07	0.998157	1.3981	11	11	22	2.88531e+07	2.01471e+07	8.70598e+06	1.43212
			EEF1A2	0	0	0	0	0	0	0	0	0	200326	21641100	21841426	0	0	0	0	0	0	0	0	0	218638	15033800	15252438	0.999986	1.44015	2	2	4	21841426	15252438	6588988	1.432
			PLSCR4	0	0	0	0	0	0	0	0	0	88182.8	130411	218594	0	0	0	0	0	0	0	0	0	74062.6	78624.2	152687	0.984307	1.44018	2	2	4	218594	152687	65907	1.43165
			ITGA4	0	0	0	0	0	0	0	0	596080	121276	121223	838579	0	0	0	0	0	0	0	0	326001	159400	100384	585785	0.961958	1.63852	3	3	6	838579	585785	252794	1.43155
			RAB4A;RAB4B	0	0	0	0	0	0	0	0	32350.3	0	0	32350.3	0	0	0	0	0	0	0	0	22606	0	0	22606	1	1.43105	1	1	2	32350.3	22606	9744.3	1.43105
			SERPINB7	0	0	27877.4	0	23547.2	0	0	0	0	0	0	51424.6	0	0	35936.3	0	0	0	0	0	0	0	0	35936.3	0.736674	0.71022	2	1	3	51424.6	35936.3	15488.3	1.43099
			SEPTIN9	109295	171422	44782.2	248776	726201	1017750	3094980	45259.8	318949	175773	205667	6158855	13469.5	38222.4	40517	126223	617127	712163	2154450	132422	188492	96396.1	187584	4.30707e+06	0.995066	1.4122	11	11	22	6158855	4.30707e+06	1.85179e+06	1.42994
			GOLGA5	0	86970.8	0	73311.1	185064	110045	391934	5512.65	419365	0	0	1.2722e+06	0	32415	0	21678.5	112009	28083.3	247732	116364	332020	0	0	890302	0.922604	1.26798	7	7	14	1.2722e+06	890302	381901	1.42896
			IPO8	0	39890.5	0	29088.9	36423.7	0	73984.8	0	172290	147722	308520	807920	0	0	0	0	52803.5	0	0	0	86384.9	87754.3	339378	566321	0.92683	0.893313	7	4	11	807920	566321	241599	1.42661
			BAG6	310553	841153	263815	537350	803401	558499	2269430	16210.3	589172	443083	153746	6.78641e+06	132289	373134	166424	374634	661627	322546	1563120	174425	421091	411942	156676	4.75791e+06	0.969169	1.43985	11	11	22	6.78641e+06	4.75791e+06	2.0285e+06	1.42634
			MAEA	0	102978	0	21625.8	29928.2	0	0	0	0	22664.7	0	177197	0	33802.5	0	0	25343.5	0	0	0	0	42202.3	22900.4	124249	0.628078	1.18887	4	4	8	177197	124249	52948	1.42615
			PTGES2	0	0	0	24838	29394.6	0	26225.5	3988.42	142665	57326.3	76677.3	361115	0	0	0	0	13908.1	0	24445.7	3201.18	82688.6	61428.4	67553.4	253225	0.933515	1.30568	7	6	13	361115	253225	107890	1.42606
			COL6A1	0	0	0	0	0	0	0	0	0	0	490875	490875	0	0	0	0	0	0	0	0	0	0	344734	344734	1	1.42392	1	1	2	490875	344734	146141	1.42392
			PAF1	0	0	80036.7	308445	53019.5	53022.3	87489.4	0	0	0	0	582013	0	0	0	131977	89189.9	76883.7	110722	0	0	0	0	408773	0.76976	1.32515	5	4	9	582013	408773	173240	1.42381
			LHFPL2	0	0	0	0	0	0	0	0	184145	0	0	184145	0	0	0	0	0	0	0	0	129393	0	0	129393	1	1.42314	1	1	2	184145	129393	54752	1.42314
			TRAPPC10	0	0	0	28408.4	49469	0	0	0	127477	75715.9	0	281070	0	0	0	0	60712.5	0	0	0	84465.5	52379.7	0	197558	0.943557	1.26686	4	3	7	281070	197558	83512.6	1.42273
			HPS5	0	0	0	0	0	0	0	0	124293	64304.8	82981.3	271579	0	0	0	0	0	0	0	0	100467	24286.4	66190	190943	0.97297	1.2619	3	3	6	271579	190943	80635.7	1.4223
			RAB3GAP1	0	0	0	0	34510.6	0	61514.8	0	214634	855696	596746	1.7631e+06	0	0	0	0	0	0	0	0	96598.5	477953	665261	1.23981e+06	0.922741	1.16164	5	3	8	1.7631e+06	1.23981e+06	523289	1.42207
			TUBA4A	1759660	2951760	1658550	932922	5216410	5192640	5286880	1931331	7574540	2720190	5663330	40888213	2832010	2615010	1454520	530499	3810190	2619650	3177850	389036	5274020	1855700	4194850	28753335	0.883296	1.26268	11	11	22	40888213	28753335	12134878	1.42203
			VPS33B	0	0	0	0	0	0	0	0	469846	569325	273841	1313012	0	0	0	0	0	0	0	0	223661	424109	276300	924070	0.958551	1.36437	3	3	6	1313012	924070	388942	1.4209
			IDE	0	0	0	0	0	0	78082.7	2239.49	197918	212739	368407	859386	0	42780.8	0	0	0	18264.6	0	71349.4	78148.8	140284	254142	604970	0.907507	1.42694	5	6	11	859386	604970	254417	1.42054
			EXD2	0	29960	0	38177	34184.7	18489.2	76439.4	0	141184	152962	142345	633741	0	20573.8	0	24827.1	0	0	37809.5	13913.9	120616	113480	115256	446476	0.968702	1.16927	8	7	15	633741	446476	187265	1.41943
			UBE3C	0	0	0	0	0	0	0	0	0	82778.1	164637	247415	0	0	0	0	0	0	0	0	0	78054	96397	174451	0.97253	1.45884	2	2	4	247415	174451	72964.1	1.41825
			GCLM	35405.8	52769	0	50819.9	55294.4	0	50972.3	0	83502.1	0	100066	428830	62437.3	38537.8	0	24039.7	41138.3	0	40796.4	0	55793.5	0	39743	302486	0.788551	1.17058	7	7	14	428830	302486	126344	1.41768
			ZNF660	0	0	0	0	0	0	0	0	0	86906.4	20140.8	107047	0	0	0	0	0	0	0	0	0	38227.7	37300.7	75528.4	0.830887	1.43031	2	2	4	107047	75528.4	31518.8	1.41731
			CEP44	0	0	0	0	0	0	0	0	0	81564.7	91512	173077	0	0	0	0	0	0	0	0	0	47735	74414.6	122150	0.98499	1.3594	2	2	4	173077	122150	50927.1	1.41692
			TMEM9	52027.7	57733.1	21219.8	46938.9	61702	67443.4	206075	58055.5	1036740	261467	216624	2.08603e+06	14638.5	16842.2	23158.1	16831.6	34062.6	24694	66812.3	59610.9	714417	275874	225321	1.47226e+06	0.974843	1.34365	11	11	22	2.08603e+06	1.47226e+06	613764	1.41689
			PSMD13	102394	798935	863308	2148000	514955	144342	276343	2481.59	1515040	287636	417325	7.07076e+06	61355.1	472385	660588	1693550	556084	94838.4	241432	37574.3	844515	189620	139876	4.99182e+06	0.96687	1.30235	11	11	22	7.07076e+06	4.99182e+06	2.07894e+06	1.41647
			SLC30A1	208576	187605	116039	192611	545876	494558	1526260	73492.5	3213130	3182140	1948520	1.16888e+07	73993.3	52914.7	0	32185.2	74170.7	31796.5	199570	103292	1035270	1896850	4753780	8.25382e+06	0.579083	0.485051	11	10	21	1.16888e+07	8.25382e+06	3.43499e+06	1.41617
			LPCAT1	178948	256082	97892.1	152731	208908	119698	456442	12905.6	594182	492784	582713	3.15329e+06	86337.8	178472	75577.6	107927	111981	67370.8	273212	46618.1	366573	368326	544260	2.22666e+06	0.947566	1.20245	11	11	22	3.15329e+06	2.22666e+06	926630	1.41615
			SPOCK1	0	56106.6	0	46780.1	113927	64933.4	214720	0	137593	102760	61894.2	798714	0	0	0	15239.2	49201.3	26471.1	105223	27036.7	176627	88730.9	75483.8	564013	0.752156	0.895648	8	8	16	798714	564013	234701	1.41613
			ALS2	0	0	0	0	0	0	38038.7	0	97256.7	0	0	135295	0	0	0	0	0	0	0	0	95559.9	0	0	95559.9	0.926871	0.97795	2	1	3	135295	95559.9	39735.5	1.41582
			SEPTIN11	51948.5	80516.4	27800.6	106090	895848	1012670	3421770	260206	1750540	1512160	673101	9792650	0	16794.4	45719	39587.9	716094	663743	2376100	461381	1307390	822077	471342	6.92023e+06	0.985096	1.43192	11	10	21	9792650	6.92023e+06	2.87242e+06	1.41508
			PHLDB2	0	0	0	20669.2	0	0	0	0	0	70857.4	63380.4	154907	0	0	0	0	0	0	0	0	0	45371.5	64137.7	109509	0.943097	1.12905	3	2	5	154907	109509	45397.8	1.41456
			SPAG9	59577.2	131283	50957.4	133292	462345	965341	1391380	23690.3	203172	114324	43976.3	3.57934e+06	22280.6	63111.8	28573.3	83958.9	266701	540448	966412	143302	223484	154032	38287.4	2.53059e+06	0.975808	1.52681	11	11	22	3.57934e+06	2.53059e+06	1.04875e+06	1.41443
			S100A10	989232	1156440	151509	387019	494479	136348	758790	25525.9	1050990	822311	955596	6.92824e+06	498266	516966	69299.2	199229	174623	62012.4	436767	60163.5	893971	710130	1278310	4.89974e+06	0.790641	0.819474	11	11	22	6.92824e+06	4.89974e+06	2.0285e+06	1.414
			CCDC93	0	0	0	0	0	0	254245	12177.8	1013660	312460	121644	1.71419e+06	0	0	0	0	0	0	105137	83367.8	759754	203773	60276.4	1.21231e+06	0.986433	1.34173	5	5	10	1.71419e+06	1.21231e+06	501879	1.41399
			UBE2J1	200115	102985	0	0	0	0	65121.2	0	0	0	0	368221	124702	67015.3	0	0	0	0	68802	0	0	0	0	260519	0.981313	1.48431	3	3	6	368221	260519	107702	1.41341
			GOSR2	0	51218.5	0	0	0	0	87736	0	212120	222596	203772	777442	0	18443.9	0	0	0	0	48112.9	27565.2	172642	161307	122028	550099	0.975305	1.3659	5	6	11	777442	550099	227343	1.41328
			MUC13	0	0	0	0	0	0	0	0	91138.5	0	0	91138.5	0	0	0	0	0	0	0	0	64491.7	0	0	64491.7	1	1.41318	1	1	2	91138.5	64491.7	26646.8	1.41318
			PRKACA	0	0	0	0	0	0	0	0	248691	530715	374612	1154018	0	0	0	0	0	0	0	0	176517	415349	224763	816629	0.991944	1.35797	3	3	6	1154018	816629	337389	1.41315
			TRAPPC4	0	49669.1	0	180575	199187	114842	82203.6	0	77247.2	0	0	703724	0	0	0	59947.5	195398	81789.7	94737.4	0	66181.3	0	0	498054	0.859492	1.02312	6	5	11	703724	498054	205670	1.41295
			CDK1	43696.8	58774.2	0	0	37221.5	0	97826.3	0	52139.8	66825.8	60850.6	417335	49639.7	26476.5	0	0	59497	0	37165.7	0	38201.5	45550.7	38997.4	295529	0.750478	1.1097	7	7	14	417335	295529	121806	1.41216
			TSPAN13;TSPAN31	0	0	0	0	0	0	0	0	0	171572	350100	521672	0	0	0	0	0	0	0	0	0	141128	228289	369417	0.99433	1.45267	2	2	4	521672	369417	152255	1.41215
			ATL3	344666	678940	354510	723218	364725	96876	245076	1423.62	194581	245792	747627	3.99743e+06	300974	602679	269700	513451	269515	60978.1	154305	20382.2	107815	98715.7	433013	2.83153e+06	0.951597	1.24584	11	11	22	3.99743e+06	2.83153e+06	1.16591e+06	1.41176
			CXCR4	210736	160624	111851	215503	238217	79544.3	168623	3509.38	277795	285821	180475	1.9327e+06	104680	130486	78591.6	226665	237778	68077.9	109160	34279.2	157222	123499	99826.9	1.37027e+06	0.704176	0.959834	11	11	22	1.9327e+06	1.37027e+06	562433	1.41046
			GCN1	288846	717443	250979	533525	716189	463875	744675	1129991	17412600	1700990	793846	24752959	191871	394713	201909	331405	562943	267921	494078	247852	13107300	1205540	544473	17550005	0.998989	1.31637	11	11	22	24752959	17550005	7202954	1.41042
			PARP4	0	0	0	0	0	0	0	0	0	0	64095.6	64095.6	0	0	0	0	0	0	0	0	0	0	45444.5	45444.5	1	1.41041	1	1	2	64095.6	45444.5	18651.1	1.41041
			FAM20B	0	53297.9	29505	45444.1	74164.7	36844.9	225795	11101.2	697908	1809900	1128000	4.11196e+06	0	21372.2	13729.3	44082.4	74282.4	32637.2	188387	52988.2	512662	1125540	850118	2.9158e+06	0.993636	1.51759	10	10	20	4.11196e+06	2.9158e+06	1.19616e+06	1.41023
			TNPO1	0	92495.9	21379.5	41126.9	61387.2	60758.4	98629.2	0	266266	292872	549279	1.48419e+06	0	42844.9	29871.7	45249.9	50139.9	14069.3	59795.9	11272.5	156491	171964	471433	1.05313e+06	0.974517	1.20626	9	10	19	1.48419e+06	1.05313e+06	431062	1.40931
			POLD2	0	0	0	0	0	0	0	0	0	0	68306.4	68306.4	0	0	0	0	0	0	0	0	0	0	48480.1	48480.1	1	1.40896	1	1	2	68306.4	48480.1	19826.3	1.40896
			RABL3	0	0	0	0	0	0	50018.8	0	289191	476644	1627400	2.44325e+06	0	0	0	0	0	0	31684.4	10811.6	246491	364691	1080860	1734538	0.998079	1.48714	4	5	9	2.44325e+06	1734538	708716	1.40859
			YIPF4	41376.6	74465.9	24717.7	70637.9	93669.6	0	267608	9047.05	830788	658897	1684890	3.7561e+06	17086.6	38974.9	35336.4	24419.7	55561.8	0	144911	46239.2	518149	508088	1278250	2.66702e+06	0.994913	1.33364	10	10	20	3.7561e+06	2.66702e+06	1.08908e+06	1.40835
			PKD2	139750	290573	219882	302715	235944	194632	299626	0	212821	80977	28260	2005180	36458	153279	103649	286903	203465	110118	155311	25490.4	316016	0	33129.4	1.42382e+06	0.738369	0.743448	10	10	20	2005180	1.42382e+06	581361	1.40831
			MPP2	0	0	0	0	0	0	0	0	0	38016.1	37326.2	75342.3	0	0	0	0	0	0	0	0	0	18761.9	34753.7	53515.6	0.946302	1.26508	2	2	4	75342.3	53515.6	21826.7	1.40786
			ATP13A1	45738	129738	30420.4	90659.5	353949	83209.9	285334	14124.5	655077	1036230	3267500	5.99198e+06	28300.3	53911.2	46254.1	63259.8	238257	45309.5	167131	41519.7	354763	658617	2559890	4.25721e+06	0.996425	1.27838	11	11	22	5.99198e+06	4.25721e+06	1.73477e+06	1.40749
			CDCA8	0	0	81824	0	0	0	0	0	0	0	0	81824	0	0	58143.9	0	0	0	0	0	0	0	0	58143.9	1	1.40727	1	1	2	81824	58143.9	23680.1	1.40727
			UBL4A	151949	220440	58781.9	154952	208552	125915	712249	5009.5	84992.5	41188.2	45175.5	1.8092e+06	68013.7	112739	45672.4	99652.2	210202	83983.6	416014	26050.3	83522.8	116388	23391.5	1.28563e+06	0.944048	1.64333	11	11	22	1.8092e+06	1.28563e+06	523575	1.40725
			LAMC1	1033530	710407	225635	362923	2227190	86980.5	305078	21395	164530	69786.3	22502.6	5.22996e+06	327886	274011	288582	682172	1358380	59242.3	324883	101378	182197	91253.5	26916	3.7169e+06	0.883969	1.51665	11	11	22	5.22996e+06	3.7169e+06	1.51306e+06	1.40707
			PDE4D	25605	77543.5	46896	62816.7	85280.8	0	98584.1	0	228638	153335	309011	1.08771e+06	20438.1	44036.2	24670.3	29427.7	119865	0	55281.7	0	141304	112604	226238	773865	0.952867	1.2949	9	9	18	1.08771e+06	773865	313845	1.40556
			IGSF8	0	22429.8	0	18079.6	32931	20400	75186.1	4128.09	484059	1297410	680190	2.63481e+06	0	0	0	0	0	0	25364.7	7137.9	242142	710215	891240	1.8761e+06	0.88661	1.15351	9	5	14	2.63481e+06	1.8761e+06	758714	1.40441
			SNX19	0	0	0	0	0	0	0	0	32672.5	0	0	32672.5	0	0	0	0	0	0	0	0	23269.8	0	0	23269.8	1	1.40407	1	1	2	32672.5	23269.8	9402.7	1.40407
			PEX12	0	0	0	0	0	0	0	0	99359.4	430670	396889	926918	0	0	0	0	0	0	0	0	111936	182573	365833	660342	0.91402	1.28022	3	3	6	926918	660342	266576	1.40369
			HCCS	71959.2	127713	78354	149973	135881	110969	480696	12147.5	868714	783374	519624	3.3394e+06	58597	90251.1	63490.2	85857.9	102165	47137.6	210815	64844.8	649643	566457	441060	2.38032e+06	0.971852	1.32142	11	11	22	3.3394e+06	2.38032e+06	959086	1.40292
			QSOX2	0	0	0	0	22915.5	71035.1	92890	0	311518	489841	995799	1.984e+06	0	0	0	0	0	0	84474.7	0	214793	345391	769733	1.41439e+06	0.996614	1.29518	6	4	10	1.984e+06	1.41439e+06	569607	1.40272
			SLC20A2	0	0	0	0	0	0	48635.6	4672.2	80934.6	197840	228658	560740	0	0	0	0	0	0	0	0	24277.2	83043.3	292462	399782	0.864498	0.82671	5	3	8	560740	399782	160958	1.40261
			GDPD1	0	0	0	0	0	0	0	0	0	0	113245	113245	0	0	0	0	0	0	0	0	0	0	80775.7	80775.7	1	1.40197	1	1	2	113245	80775.7	32469.3	1.40197
			PRPSAP1	0	0	0	0	0	0	0	0	0	0	66345.5	66345.5	0	0	0	0	0	0	0	0	0	0	47336.9	47336.9	1	1.40156	1	1	2	66345.5	47336.9	19008.6	1.40156
			PPP2R2A;PPP2R2C	0	0	0	0	22248	0	0	0	79946.4	0	0	102194	0	0	0	0	20118.1	0	0	0	52820.8	0	0	72938.9	0.995219	1.47274	2	2	4	102194	72938.9	29255.5	1.4011
			ISOC1	0	0	0	0	0	0	222017	4383.81	1065520	1561530	901764	3.75521e+06	0	0	0	0	0	0	112982	28337.9	653144	1455480	430543	2.68049e+06	0.960696	1.17999	5	5	10	3.75521e+06	2.68049e+06	1.07473e+06	1.40095
			HLA-H	0	0	0	97857.4	263088	179979	503555	677590	1194400	625541	487302	4.02931e+06	0	0	0	15499.4	69388.2	46596.4	302816	165622	1163360	250482	864978	2.87874e+06	0.821154	0.784545	8	8	16	4.02931e+06	2.87874e+06	1.15057e+06	1.39968
			TCAF2	0	0	0	0	0	0	0	0	270534	0	0	270534	0	0	0	0	0	0	0	0	193308	0	0	193308	1	1.3995	1	1	2	270534	193308	77226	1.3995
			KATNA1	0	0	0	0	0	0	0	0	0	62502.1	176412	238914	0	0	0	0	0	0	0	0	0	29183.6	141563	170747	0.989659	1.26575	2	2	4	238914	170747	68167.5	1.39923
			ORMDL1;ORMDL2;ORMDL3	62934.7	0	0	54466.1	68043.3	57435.4	0	0	0	0	0	242879	30519.2	0	0	52605.9	52965	37506.6	0	0	0	0	0	173597	0.957827	1.29777	4	4	8	242879	173597	69282.8	1.3991
			COMMD2	0	0	0	0	32483.9	0	117049	0	471071	187340	205176	1.01312e+06	0	0	0	0	15675	0	55724.7	21996.3	382986	131861	116110	724353	0.98573	1.26611	5	6	11	1.01312e+06	724353	288767	1.39865
			PTGR1	0	42198.3	17401.2	61829.7	67903.2	59836.4	130774	0	80033.8	0	0	459977	0	0	9970.35	46493.9	48274.8	33095.3	61225.1	13491	95036	21293.6	0	328880	0.779095	1.09678	7	8	15	459977	328880	131096	1.39861
			TMEM256	0	0	0	0	0	0	0	0	0	141047	326776	467823	0	0	0	0	0	0	0	0	0	103924	230788	334712	0.999859	1.40759	2	2	4	467823	334712	133111	1.39769
			ITGB8	0	0	0	0	57485.3	47669.9	92840.1	0	322913	156060	0	676968	0	0	0	0	0	0	20339.9	0	158081	248663	57926.2	485010	0.739698	0.894307	5	4	9	676968	485010	191958	1.39578
			EGFR	231979	412482	193542	332257	448027	351674	905641	81052.5	1659350	5252970	1494650	1.13636e+07	64510.8	141064	67394.5	168916	221556	95480.7	324742	66743.6	689423	4198700	2108420	8.14695e+06	0.95657	1.10562	11	11	22	1.13636e+07	8.14695e+06	3.21667e+06	1.39483
			COPS4	11442.7	0	0	18042.6	0	37537.6	206703	527740	1126670	1779810	113770	3.82172e+06	0	0	0	0	0	0	33823.7	297301	484111	1700810	224646	2.74069e+06	0.941649	1.08728	8	5	13	3.82172e+06	2.74069e+06	1.08102e+06	1.39443
			TRAF2	0	0	0	0	0	0	91985.8	0	341658	483150	878850	1.79564e+06	0	0	0	0	0	0	48716.2	0	78785.4	260172	900602	1.28828e+06	0.939854	1.00247	4	4	8	1.79564e+06	1.28828e+06	507368	1.39384
			STIM1	0	24722.5	0	0	35936.1	0	53571.8	0	172060	299712	537234	1.12324e+06	0	0	0	0	0	0	22127.3	7914.25	128082	220007	428096	806227	0.996273	1.2495	6	5	11	1.12324e+06	806227	317010	1.3932
			BBS1	0	0	0	0	0	0	0	0	71919.9	0	0	71919.9	0	0	0	0	0	0	0	0	51636.4	0	0	51636.4	1	1.39281	1	1	2	71919.9	51636.4	20283.5	1.39281
			LMAN2L	0	0	0	0	0	91969	203419	12446.5	2053290	2240710	911129	5.51296e+06	0	0	0	0	0	58206	85940.8	41966	1009840	1452390	1311960	3.9603e+06	0.907348	1.32719	6	6	12	5.51296e+06	3.9603e+06	1.55266e+06	1.39206
			BCAP31	634046	1039560	255909	313187	600658	259867	742417	104964	2223370	2382620	6160230	1.47168e+07	437214	645218	176294	260958	317196	111201	360273	102460	1207530	2050040	4906470	10574854	0.991479	1.2285	11	11	22	1.47168e+07	10574854	4.14197e+06	1.39168
			TMEM50A	0	0	0	0	27421.4	0	48100.8	0	114571	131282	64751.9	386127	0	0	0	0	12898.6	0	23476.1	5686.5	64665.8	88198	82594.2	277519	0.925804	1.28302	5	6	11	386127	277519	108608	1.39135
			MYO18A	0	205287	157819	599748	536730	174834	0	0	0	0	0	1674418	0	166510	151663	411588	391333	82833	0	0	0	0	0	1203927	0.991947	1.39401	5	5	10	1674418	1203927	470491	1.3908
			ACSF2	0	0	0	0	0	0	0	0	0	0	81584.6	81584.6	0	0	0	0	0	0	0	0	0	0	58732.5	58732.5	1	1.38909	1	1	2	81584.6	58732.5	22852.1	1.38909
			OSMR	0	52155.5	0	41133.3	71443.7	45030.1	126235	0	256778	193103	125750	911629	0	20780.4	0	21146.8	29109.8	0	42031.4	13088.5	237112	133007	160018	656294	0.914455	0.962727	8	8	16	911629	656294	255335	1.38906
			NFATC1	0	0	0	0	0	0	1230030	0	0	0	0	1230030	0	0	0	0	0	0	885566	0	0	0	0	885566	1	1.38898	1	1	2	1230030	885566	344464	1.38898
			INF2	112690	325722	112779	327402	439132	726952	1166210	7320.8	674593	966940	727128	5.58687e+06	49449.2	113964	40041.1	175053	232702	276201	492180	46846.8	590598	1250300	759070	4.02641e+06	0.772456	0.762807	11	11	22	5.58687e+06	4.02641e+06	1.56046e+06	1.38756
			GALNT7	51046.6	44117.4	95042.8	215004	243501	213713	871300	26536.2	3121800	4595400	2196200	1.16737e+07	22267.5	49670.6	33061.2	100141	142241	99110.5	468247	176844	1571390	3463080	2287460	8.41351e+06	0.96091	1.28457	11	11	22	1.16737e+07	8.41351e+06	3.26015e+06	1.38749
			TRAPPC12	0	35256.3	28697.1	154973	205619	102613	77865.4	0	0	0	0	605024	0	0	0	60507.6	189909	78982.9	106729	0	0	0	0	436128	0.897835	1.01969	6	4	10	605024	436128	168895	1.38726
			TMEM63B	0	0	0	0	0	0	38961	3853.68	151866	206376	311618	712675	0	0	0	0	0	0	0	0	67931.4	155203	290665	513799	0.970716	1.11711	5	3	8	712675	513799	198875	1.38707
			ZC3HAV1	86899.4	203419	94424.5	107878	130666	153510	160700	6365.35	313198	333710	402480	1.99325e+06	49509.8	73595.3	45281.4	70785.8	78335	68645.9	129174	39204.8	253414	267820	361574	1.43734e+06	0.945792	1.03186	11	11	22	1.99325e+06	1.43734e+06	555910	1.38676
			GPR89A;GPR89B	0	48717.6	0	57036.5	48152	0	114004	0	265532	395664	894780	1.82389e+06	0	29633.1	0	0	39734.4	0	57234.3	20085.4	247702	261522	659574	1.31549e+06	0.992138	1.33263	7	7	14	1.82389e+06	1.31549e+06	508401	1.38647
			AMOT	0	0	0	0	0	0	0	0	64236.5	0	0	64236.5	0	0	0	0	0	0	0	0	46356.5	0	0	46356.5	1	1.38571	1	1	2	64236.5	46356.5	17880	1.38571
			HPRT1	0	0	0	0	32765.8	0	0	0	130670	96367.5	672898	932701	0	0	0	0	0	0	0	0	61953.2	85587.9	525950	673491	0.995742	1.27011	4	3	7	932701	673491	259210	1.38488
			PTPRB	0	0	0	39889.2	69547.1	53731.1	186333	0	0	0	0	349500	0	0	0	22996.4	33020.1	16077	155045	25255.5	0	0	0	252394	0.954103	1.20156	4	5	9	349500	252394	97106.4	1.38474
			PSMD7	60055.6	524843	316463	664818	196290	89332.3	172977	0	423667	221845	283772	2.95406e+06	42202	220075	256031	609045	308397	51430.7	102159	26229.2	262561	168563	86763.4	2.13346e+06	0.83377	1.00142	10	11	21	2.95406e+06	2.13346e+06	820607	1.38464
			P4HA2	73879.9	132553	83342.3	112675	142340	187586	300692	8878	545864	502540	905853	2.9962e+06	27346	58473	80731.4	98936.9	129993	102360	228830	133633	444342	391613	468097	2164355	0.926842	1.56104	11	11	22	2.9962e+06	2164355	831848	1.38434
			CLCN4	0	0	0	0	0	0	0	0	325154	0	0	325154	0	0	0	0	0	0	0	0	234912	0	0	234912	1	1.38415	1	1	2	325154	234912	90242	1.38415
			HGS	0	0	0	0	33238.2	0	100335	0	328896	865021	445098	1.77259e+06	0	0	0	0	0	0	0	0	171872	646547	462266	1280685	0.973282	1.20118	5	3	8	1.77259e+06	1280685	491903	1.38409
			LAMB1	2749750	863360	158477	295396	3030130	600063	783583	8344.8	684643	1705020	482634	1.13614e+07	904382	343935	174190	695184	2200010	404546	530380	88494.9	816414	1549750	501422	8.20871e+06	0.827479	1.34812	11	11	22	1.13614e+07	8.20871e+06	3.15269e+06	1.38407
			DDX42	10825.8	0	0	0	0	0	0	0	0	251217	481619	743662	17372.3	0	0	0	0	0	0	0	0	121557	398518	537447	0.979881	1.26206	3	3	6	743662	537447	206214	1.38369
			LYN	0	0	0	0	0	0	0	0	0	34710.8	93894.7	128606	0	0	0	0	0	0	0	0	0	0	92943.9	92943.9	0.934179	0.972884	2	1	3	128606	92943.9	35661.6	1.38369
			ATRX	0	48370	0	23169.4	47843.5	57273.1	79431.2	0	49866	37154.2	0	343107	0	15802.2	0	0	0	0	63467.5	7967.25	56575.6	53857.8	50419.9	248090	0.377711	0.391032	7	6	13	343107	248090	95017.2	1.38299
			TXNDC5	125962	270073	79006.3	104388	177670	77147.7	548517	41902.7	2298530	4084260	1969080	9.77654e+06	13315	77235.5	33159.5	46551.4	67404.5	19626.1	199417	65543	1254140	2610930	2682300	7069622	0.908716	1.14424	11	11	22	9.77654e+06	7069622	2.70691e+06	1.38289
			EEF1D	129893	439875	391318	1730710	4480900	3304190	4751680	1904455	3192630	634542	1768500	22728693	89350	210948	363755	622853	2028880	2052220	4366200	1.07931e+06	3114700	1026280	1500390	1.64549e+07	0.879777	1.09862	11	11	22	22728693	1.64549e+07	6.27381e+06	1.38127
			SLC25A28	0	0	0	0	0	0	0	0	0	101606	142761	244367	0	0	0	0	0	0	0	0	0	61355.4	115608	176963	0.989836	1.31677	2	2	4	244367	176963	67403.6	1.38089
			SLC44A5	0	0	0	0	0	0	0	0	128744	48650.8	37124.5	214519	0	0	0	0	0	0	0	0	19853.5	53243.4	82268	155365	0.460803	0.662675	3	3	6	214519	155365	59154.4	1.38074
			PLXNA3	0	134736	49419.1	82344.7	144787	140723	395870	15053	542928	895473	198902	2.60024e+06	0	90379	36613.4	102470	99797.8	78415	248274	49655.5	385878	591106	201374	1.88396e+06	0.988529	1.51849	10	10	20	2.60024e+06	1.88396e+06	716273	1.38019
			FAM8A1	835717	466559	63215.6	0	70104.1	0	134358	0	226099	253865	312277	2.36219e+06	476482	275764	41317	0	20714.6	0	80749.1	0	224208	273800	320608	1.71364e+06	0.936705	1.44464	8	8	16	2.36219e+06	1.71364e+06	648552	1.37846
			DCAF8	0	0	0	0	15503	0	41808.6	0	157800	160789	134154	510055	0	0	0	0	0	0	28477.9	0	132497	86808.6	122242	370026	0.965268	1.24298	5	4	9	510055	370026	140029	1.37843
			ESYT1	1435870	2625750	1012810	2181220	2314770	2518280	2016310	2770363	10411500	3321920	981704	31590497	1300650	1763440	570340	1356220	1486080	1268770	1608570	307144	8442950	3703270	1110750	2.29182e+07	0.947286	1.08265	11	11	22	31590497	2.29182e+07	8.67231e+06	1.3784
			ATP2B1	117020	270365	77940.6	299826	408382	291573	1165010	35366.7	5076080	13244400	318372	2.13043e+07	32943.9	52009.9	36251.3	51547.5	81044.8	37396.6	133537	33831.6	802189	12670400	1543060	1.54742e+07	0.941578	1.00573	11	11	22	2.13043e+07	1.54742e+07	5.83012e+06	1.37676
			MLST8	0	25798.3	0	0	0	0	21689.5	0	215586	0	0	263074	0	15989	0	0	0	0	11672.2	0	163451	0	0	191112	0.999386	1.31718	3	3	6	263074	191112	71961.6	1.37654
			HTT	0	37938.7	0	16558.8	49850.4	34970.6	215173	21590	488700	370816	26609.6	1.26221e+06	0	12062.6	0	0	41453.3	22431.7	172004	121161	491696	43726.3	12591.2	917126	0.788567	0.909054	9	8	17	1.26221e+06	917126	345081	1.37626
			HARS1	0	148669	0	80403.4	113234	84573.6	191055	8076.5	336678	333724	559019	1.85543e+06	0	119352	0	83237.2	126404	35241.6	138811	44109.6	252204	217053	332633	1.34905e+06	0.975154	1.59579	9	9	18	1.85543e+06	1.34905e+06	506387	1.37537
			CSNK1G2;CSNK1G3	0	0	0	0	0	0	39138.9	0	68743	123874	134814	366570	0	0	0	0	0	0	11575.4	0	53547.6	115415	86010.5	266548	0.969399	1.22496	4	4	8	366570	266548	100021	1.37525
			PIGQ	0	0	0	0	0	0	50800.6	8426.2	231004	227191	76689.3	594111	0	0	0	0	0	0	0	37592.9	199770	151882	42808.1	432053	0.96197	1.23687	5	4	9	594111	432053	162058	1.37509
			WASF2	0	32811.2	0	42929.5	72528.6	102368	463122	47175	325008	125294	135270	1.34651e+06	0	0	0	0	27123.7	0	109553	103892	457198	155977	125542	979286	0.622231	0.662369	9	6	15	1.34651e+06	979286	367220	1.37499
			NCKIPSD	0	36454.5	0	0	16253.9	0	41939.2	0	48031.1	150991	146534	440204	0	0	0	0	0	0	32378.3	0	45946	81443.1	160523	320290	0.912455	1.01267	6	4	10	440204	320290	119913	1.37439
			PTPN1	123706	51553.6	16883.9	173974	94516.6	26468.5	127389	4703.24	577854	288037	839810	2.3249e+06	22194.8	39391.5	0	145962	81031.7	0	59887.9	17187	444224	202055	679756	1.69169e+06	0.992544	1.21081	11	9	20	2.3249e+06	1.69169e+06	633206	1.3743
			RAB1A	0	0	0	0	0	0	0	22806.2	2947280	734792	986143	4.69102e+06	0	0	0	0	0	0	0	14690.4	2010250	521078	870731	3.41675e+06	0.995792	1.42393	4	4	8	4.69102e+06	3.41675e+06	1.27427e+06	1.37295
			CLN6	0	0	0	0	0	0	0	0	188557	315026	1017240	1520823	0	0	0	0	0	0	0	0	221354	249793	637448	1108595	0.986391	1.51622	3	3	6	1520823	1108595	412228	1.37185
			PIP5K1A;PIPSL	0	0	0	0	0	0	0	0	0	125468	75560.6	201029	0	0	0	0	0	0	0	0	0	67650.5	78934.5	146585	0.938421	1.32975	2	2	4	201029	146585	54443.6	1.37141
			COMMD1	0	0	0	0	0	0	0	0	175528	0	0	175528	0	0	0	0	0	0	0	0	128004	0	0	128004	1	1.37127	1	1	2	175528	128004	47524	1.37127
			HSPB8	53230.4	88565.8	12926	0	0	0	0	0	85143.4	94274.5	127710	461850	18659.9	41054.2	159730	0	0	0	0	0	48251.5	48355.3	20881.4	336932	0.168003	0.173811	6	6	12	461850	336932	124918	1.37075
			ALG1	173092	190352	74586.4	104985	101318	50084.5	199203	0	308706	453919	475098	2.13134e+06	131913	153650	119797	108235	94668.8	32353.5	101846	16971.7	195518	293833	306190	1554976	0.966925	1.644	10	11	21	2.13134e+06	1554976	576368	1.37066
			PEAK1	46465	83709	0	47992.6	0	17997.1	42612.8	0	50268.5	72935.9	24632	386613	0	42273.8	0	0	0	7388.55	23865.2	0	55992.7	66240.9	86423.6	282185	0.489774	0.447208	8	6	14	386613	282185	104428	1.37007
			SUMO2;SUMO3;SUMO4	37424.1	49942.6	0	32114.8	27065.4	16623.8	0	0	38200.7	60889.6	44795.9	307057	19032.6	0	0	13492.3	31355.8	0	0	6468.65	47161.2	64224.7	42547.9	224283	0.69299	0.650108	8	7	15	307057	224283	82773.7	1.36906
			IFT88	0	64774.2	0	0	0	0	0	0	0	0	0	64774.2	0	47315.6	0	0	0	0	0	0	0	0	0	47315.6	1	1.36898	1	1	2	64774.2	47315.6	17458.6	1.36898
			PRPF4B	0	0	0	0	0	0	0	0	0	42715.3	205894	248609	0	0	0	0	0	0	0	0	0	0	181700	181700	0.978497	1.10964	2	1	3	248609	181700	66909.3	1.36824
			PAICS	110433	204049	95853.4	217476	345903	219832	969643	71600.5	13285800	2644320	407996	1.85729e+07	13303.6	51540.9	35466.9	71740.3	163309	64211.6	349542	134814	6861640	5392270	439040	1.35769e+07	0.867718	1.39067	11	11	22	1.85729e+07	1.35769e+07	4.99603e+06	1.36798
			ADAM10	117833	225166	121403	164001	319353	159979	679591	21075.5	1449610	3667650	3674310	1.06e+07	141003	220579	95948.6	154688	203913	85184	450856	133837	869401	2858160	2536240	7.74981e+06	0.994461	1.3716	11	11	22	1.06e+07	7.74981e+06	2.85016e+06	1.36777
[truncated: 3,826 more rows]
