# Supplementary material for: Time-resolved mitochondrial screen identifies regulatory components of oxidative metabolism
Source: EMBO Rep. 2025 Apr 29;26(12):3045–74. doi: 10.1038/s44319-025-00459-9 (PMC12187934; doi:10.1038/s44319-025-00459-9)
Supplement: Supplementary file 6 — Source data Fig. 1 [file 44319_2025_459_MOESM6_ESM.zip › Figure 1/1C/1C.xlsx]

## Sheet: HeLa
	24h	Total	Mild	Strong
Genes with phenotype		15.6	9.2	6.4
Genes without phenotype		84.4	90.8	93.4
	48h	Total	Mild	Strong
Genes with phenotype		19.1	9.7	9.4
Genes without phenotype		80.9	90.3	90.6
	1W	Total	Mild	Strong
Genes with phenotype		15.1	5.4	9.7
Genes without phenotype		84.9	93.6	90.3
	2W	Total	Mild	Strong
Genes with phenotype		11.3	2.6	8.7
Genes without phenotype		88.7	97.4	91.3

## Sheet: 143B
	24h	Total	Mild	Strong
Genes with phenotype		17.4	10.2	7.2
Genes without phenotype		82.6	89.8	92.8
	48h	Total	Mild	Strong
Genes with phenotype		20.6	7.6	13
Genes without phenotype		89.4	82.4	87
	1W	Total	Mild	Strong
Genes with phenotype		12.2	10.8	1.4
Genes without phenotype		87.8	89.2	88.6
	2W	Total	Mild	Strong
Genes with phenotype		4.5	4	0.5
Genes without phenotype		95.5	96	99.5
