# Supplementary material for: Time-resolved mitochondrial screen identifies regulatory components of oxidative metabolism
Source: EMBO Rep. 2025 Apr 29;26(12):3045–74. doi: 10.1038/s44319-025-00459-9 (PMC12187934; doi:10.1038/s44319-025-00459-9)
Supplement: Supplementary file 7 — Source data Fig. 2 [file 44319_2025_459_MOESM7_ESM.zip]

Archive with 21 entries (14 files):
- Figure 2/
- Figure 2/.DS_Store
- __MACOSX/Figure 2/._.DS_Store
- Figure 2/2A/
- Figure 2/2F/
- Figure 2/2C/
- Figure 2/2D/
- Figure 2/2E/
- Figure 2/2B/
- Figure 2/2A/Dataset EV1.xlsx
- __MACOSX/Figure 2/2A/._Dataset EV1.xlsx
- Figure 2/2F/Dataset EV1.xlsx
- __MACOSX/Figure 2/2F/._Dataset EV1.xlsx
- Figure 2/2C/Dataset EV1.xlsx
- __MACOSX/Figure 2/2C/._Dataset EV1.xlsx
- Figure 2/2D/Dataset EV1.xlsx
- __MACOSX/Figure 2/2D/._Dataset EV1.xlsx
- Figure 2/2E/Dataset EV1.xlsx
- __MACOSX/Figure 2/2E/._Dataset EV1.xlsx
- Figure 2/2B/Dataset EV1.xlsx
- __MACOSX/Figure 2/2B/._Dataset EV1.xlsx
