# Supplementary material for: Time-resolved mitochondrial screen identifies regulatory components of oxidative metabolism
Source: EMBO Rep. 2025 Apr 29;26(12):3045–74. doi: 10.1038/s44319-025-00459-9 (PMC12187934; doi:10.1038/s44319-025-00459-9)
Supplement: Supplementary file 8 — Source data Fig. 3 [file 44319_2025_459_MOESM8_ESM.zip]

Archive with 18 entries (14 files):
- Figure 3/
- Figure 3/3C/
- Figure 3/3D/
- Figure 3/.DS_Store
- __MACOSX/Figure 3/._.DS_Store
- Figure 3/3A/
- Figure 3/3C/OXPHOS_asm_units.enrichment.ods
- __MACOSX/Figure 3/3C/._OXPHOS_asm_units.enrichment.ods
- Figure 3/3C/.DS_Store
- __MACOSX/Figure 3/3C/._.DS_Store
- Figure 3/3C/OXPHOS_all_units.enrichment.ods
- __MACOSX/Figure 3/3C/._OXPHOS_all_units.enrichment.ods
- Figure 3/3C/OXPHOS_str_units.enrichment.ods
- __MACOSX/Figure 3/3C/._OXPHOS_str_units.enrichment.ods
- Figure 3/3D/3D.xlsx
- __MACOSX/Figure 3/3D/._3D.xlsx
- Figure 3/3A/3A.xlsx
- __MACOSX/Figure 3/3A/._3A.xlsx
