# Supplementary material for: Time-resolved mitochondrial screen identifies regulatory components of oxidative metabolism
Source: EMBO Rep. 2025 Apr 29;26(12):3045–74. doi: 10.1038/s44319-025-00459-9 (PMC12187934; doi:10.1038/s44319-025-00459-9)
Supplement: Supplementary file 8 — Source data Fig. 3 [file 44319_2025_459_MOESM8_ESM.zip › Figure 3/3C/OXPHOS_asm_units.enrichment.ods]

## Sheet: OXPHOS_asm_units.enrichment
Cluster	N_Cluster	Cluster_size	Cluster_successes	Enrichment_fold	p-value	nCandidates	Candidate_Genes
JD_GPP3909_Balsa_2902870.sgRNA-rep-noExpNorm-noRowNorm-zscore-t12-q33.5	3	410	43	2,41581160639193	3,91812041502957E-12	80	ATP5F1C,ATP5ME,ATPAF2,BOLA3,CHCHD1,CLPP,CLPX,COQ2,COQ7,COX4I1,COX6A1,COX7C,COX8A,CS,CYC1,DLAT,DLD,DLST,ENSG00000255339,ENSG00000255639,ENSG00000260643,ENSG00000267740,ENSG00000286192,ENSG00000287967,FDX1,FECH,FH,GLRX5,GRSF1,GTPBP6,HCCS,HTD2,LIAS,LIPT1,LIPT2,MDH2,METTL17,MRM2,MRPS31,MTIF3,MTO1,MTRF1,NDUFA1,NDUFA10,NDUFA3,NDUFA4,NDUFA6,NDUFA8,NDUFAB1,NDUFB11,NDUFB2,NDUFB3,NDUFB4,NDUFB6,NDUFB7,NDUFB…
JD_GPP3909_Balsa_2902870.sgRNA-rep-noExpNorm-noRowNorm-zscore-t16-q33.5	3	410	43	2,41581160639193	3,91812041502957E-12	80	ATP5F1C,ATP5ME,ATPAF2,BOLA3,CHCHD1,CLPP,CLPX,COQ2,COQ7,COX4I1,COX6A1,COX7C,COX8A,CS,CYC1,DLAT,DLD,DLST,ENSG00000255339,ENSG00000255639,ENSG00000260643,ENSG00000267740,ENSG00000286192,ENSG00000287967,FDX1,FECH,FH,GLRX5,GRSF1,GTPBP6,HCCS,HTD2,LIAS,LIPT1,LIPT2,MDH2,METTL17,MRM2,MRPS31,MTIF3,MTO1,MTRF1,NDUFA1,NDUFA10,NDUFA3,NDUFA4,NDUFA6,NDUFA8,NDUFAB1,NDUFB11,NDUFB2,NDUFB3,NDUFB4,NDUFB6,NDUFB7,NDUFB…
JD_GPP3909_Balsa_2902870.sgRNA-rep-noExpNorm-noRowNorm-zscore-t32-q33.5	3	410	43	2,41581160639193	3,91812041502957E-12	80	ATP5F1C,ATP5ME,ATPAF2,BOLA3,CHCHD1,CLPP,CLPX,COQ2,COQ7,COX4I1,COX6A1,COX7C,COX8A,CS,CYC1,DLAT,DLD,DLST,ENSG00000255339,ENSG00000255639,ENSG00000260643,ENSG00000267740,ENSG00000286192,ENSG00000287967,FDX1,FECH,FH,GLRX5,GRSF1,GTPBP6,HCCS,HTD2,LIAS,LIPT1,LIPT2,MDH2,METTL17,MRM2,MRPS31,MTIF3,MTO1,MTRF1,NDUFA1,NDUFA10,NDUFA3,NDUFA4,NDUFA6,NDUFA8,NDUFAB1,NDUFB11,NDUFB2,NDUFB3,NDUFB4,NDUFB6,NDUFB7,NDUFB…
JD_GPP3909_Balsa_2902870.sgRNA-rep-nonorm-zscore-t10-q33.5	3	410	43	2,41581160639193	3,91812041502957E-12	80	ATP5F1C,ATP5ME,ATPAF2,BOLA3,CHCHD1,CLPP,CLPX,COQ2,COQ7,COX4I1,COX6A1,COX7C,COX8A,CS,CYC1,DLAT,DLD,DLST,ENSG00000255339,ENSG00000255639,ENSG00000260643,ENSG00000267740,ENSG00000286192,ENSG00000287967,FDX1,FECH,FH,GLRX5,GRSF1,GTPBP6,HCCS,HTD2,LIAS,LIPT1,LIPT2,MDH2,METTL17,MRM2,MRPS31,MTIF3,MTO1,MTRF1,NDUFA1,NDUFA10,NDUFA3,NDUFA4,NDUFA6,NDUFA8,NDUFAB1,NDUFB11,NDUFB2,NDUFB3,NDUFB4,NDUFB6,NDUFB7,NDUFB…
JD_GPP3909_Balsa_2902870.sgRNA-rep-nonorm-zscore-t12-q33.5	3	410	43	2,41581160639193	3,91812041502957E-12	80	ATP5F1C,ATP5ME,ATPAF2,BOLA3,CHCHD1,CLPP,CLPX,COQ2,COQ7,COX4I1,COX6A1,COX7C,COX8A,CS,CYC1,DLAT,DLD,DLST,ENSG00000255339,ENSG00000255639,ENSG00000260643,ENSG00000267740,ENSG00000286192,ENSG00000287967,FDX1,FECH,FH,GLRX5,GRSF1,GTPBP6,HCCS,HTD2,LIAS,LIPT1,LIPT2,MDH2,METTL17,MRM2,MRPS31,MTIF3,MTO1,MTRF1,NDUFA1,NDUFA10,NDUFA3,NDUFA4,NDUFA6,NDUFA8,NDUFAB1,NDUFB11,NDUFB2,NDUFB3,NDUFB4,NDUFB6,NDUFB7,NDUFB…
JD_GPP3909_Balsa_2902870.sgRNA-rep-nonorm-zscore-t13-q33.5	3	410	43	2,41581160639193	3,91812041502957E-12	80	ATP5F1C,ATP5ME,ATPAF2,BOLA3,CHCHD1,CLPP,CLPX,COQ2,COQ7,COX4I1,COX6A1,COX7C,COX8A,CS,CYC1,DLAT,DLD,DLST,ENSG00000255339,ENSG00000255639,ENSG00000260643,ENSG00000267740,ENSG00000286192,ENSG00000287967,FDX1,FECH,FH,GLRX5,GRSF1,GTPBP6,HCCS,HTD2,LIAS,LIPT1,LIPT2,MDH2,METTL17,MRM2,MRPS31,MTIF3,MTO1,MTRF1,NDUFA1,NDUFA10,NDUFA3,NDUFA4,NDUFA6,NDUFA8,NDUFAB1,NDUFB11,NDUFB2,NDUFB3,NDUFB4,NDUFB6,NDUFB7,NDUFB…
JD_GPP3909_Balsa_2902870.sgRNA-rep-nonorm-zscore-t15-q33.5	3	410	43	2,41581160639193	3,91812041502957E-12	80	ATP5F1C,ATP5ME,ATPAF2,BOLA3,CHCHD1,CLPP,CLPX,COQ2,COQ7,COX4I1,COX6A1,COX7C,COX8A,CS,CYC1,DLAT,DLD,DLST,ENSG00000255339,ENSG00000255639,ENSG00000260643,ENSG00000267740,ENSG00000286192,ENSG00000287967,FDX1,FECH,FH,GLRX5,GRSF1,GTPBP6,HCCS,HTD2,LIAS,LIPT1,LIPT2,MDH2,METTL17,MRM2,MRPS31,MTIF3,MTO1,MTRF1,NDUFA1,NDUFA10,NDUFA3,NDUFA4,NDUFA6,NDUFA8,NDUFAB1,NDUFB11,NDUFB2,NDUFB3,NDUFB4,NDUFB6,NDUFB7,NDUFB…
JD_GPP3909_Balsa_2902870.sgRNA-rep-nonorm-zscore-t20-q33.5	3	410	43	2,41581160639193	3,91812041502957E-12	80	ATP5F1C,ATP5ME,ATPAF2,BOLA3,CHCHD1,CLPP,CLPX,COQ2,COQ7,COX4I1,COX6A1,COX7C,COX8A,CS,CYC1,DLAT,DLD,DLST,ENSG00000255339,ENSG00000255639,ENSG00000260643,ENSG00000267740,ENSG00000286192,ENSG00000287967,FDX1,FECH,FH,GLRX5,GRSF1,GTPBP6,HCCS,HTD2,LIAS,LIPT1,LIPT2,MDH2,METTL17,MRM2,MRPS31,MTIF3,MTO1,MTRF1,NDUFA1,NDUFA10,NDUFA3,NDUFA4,NDUFA6,NDUFA8,NDUFAB1,NDUFB11,NDUFB2,NDUFB3,NDUFB4,NDUFB6,NDUFB7,NDUFB…
JD_GPP3909_Balsa_2902870.sgRNA-rep-nonorm-zscore-t25-q33.5	3	410	43	2,41581160639193	3,91812041502957E-12	80	ATP5F1C,ATP5ME,ATPAF2,BOLA3,CHCHD1,CLPP,CLPX,COQ2,COQ7,COX4I1,COX6A1,COX7C,COX8A,CS,CYC1,DLAT,DLD,DLST,ENSG00000255339,ENSG00000255639,ENSG00000260643,ENSG00000267740,ENSG00000286192,ENSG00000287967,FDX1,FECH,FH,GLRX5,GRSF1,GTPBP6,HCCS,HTD2,LIAS,LIPT1,LIPT2,MDH2,METTL17,MRM2,MRPS31,MTIF3,MTO1,MTRF1,NDUFA1,NDUFA10,NDUFA3,NDUFA4,NDUFA6,NDUFA8,NDUFAB1,NDUFB11,NDUFB2,NDUFB3,NDUFB4,NDUFB6,NDUFB7,NDUFB…
JD_GPP3909_Balsa_2902870.sgRNA-rep-rowsum-zscore-t10-q33.5	3	410	43	2,41581160639193	3,91812041502957E-12	80	ATP5F1C,ATP5ME,ATPAF2,BOLA3,CHCHD1,CLPP,CLPX,COQ2,COQ7,COX4I1,COX6A1,COX7C,COX8A,CS,CYC1,DLAT,DLD,DLST,ENSG00000255339,ENSG00000255639,ENSG00000260643,ENSG00000267740,ENSG00000286192,ENSG00000287967,FDX1,FECH,FH,GLRX5,GRSF1,GTPBP6,HCCS,HTD2,LIAS,LIPT1,LIPT2,MDH2,METTL17,MRM2,MRPS31,MTIF3,MTO1,MTRF1,NDUFA1,NDUFA10,NDUFA3,NDUFA4,NDUFA6,NDUFA8,NDUFAB1,NDUFB11,NDUFB2,NDUFB3,NDUFB4,NDUFB6,NDUFB7,NDUFB…
JD_GPP3909_Balsa_2902870.sgRNA-rep-rowsum-zscore-t12-q33.5	3	410	43	2,41581160639193	3,91812041502957E-12	80	ATP5F1C,ATP5ME,ATPAF2,BOLA3,CHCHD1,CLPP,CLPX,COQ2,COQ7,COX4I1,COX6A1,COX7C,COX8A,CS,CYC1,DLAT,DLD,DLST,ENSG00000255339,ENSG00000255639,ENSG00000260643,ENSG00000267740,ENSG00000286192,ENSG00000287967,FDX1,FECH,FH,GLRX5,GRSF1,GTPBP6,HCCS,HTD2,LIAS,LIPT1,LIPT2,MDH2,METTL17,MRM2,MRPS31,MTIF3,MTO1,MTRF1,NDUFA1,NDUFA10,NDUFA3,NDUFA4,NDUFA6,NDUFA8,NDUFAB1,NDUFB11,NDUFB2,NDUFB3,NDUFB4,NDUFB6,NDUFB7,NDUFB…
JD_GPP3909_Balsa_2902870.sgRNA-rep-rowsum-zscore-t13-q33.5	3	410	43	2,41581160639193	3,91812041502957E-12	80	ATP5F1C,ATP5ME,ATPAF2,BOLA3,CHCHD1,CLPP,CLPX,COQ2,COQ7,COX4I1,COX6A1,COX7C,COX8A,CS,CYC1,DLAT,DLD,DLST,ENSG00000255339,ENSG00000255639,ENSG00000260643,ENSG00000267740,ENSG00000286192,ENSG00000287967,FDX1,FECH,FH,GLRX5,GRSF1,GTPBP6,HCCS,HTD2,LIAS,LIPT1,LIPT2,MDH2,METTL17,MRM2,MRPS31,MTIF3,MTO1,MTRF1,NDUFA1,NDUFA10,NDUFA3,NDUFA4,NDUFA6,NDUFA8,NDUFAB1,NDUFB11,NDUFB2,NDUFB3,NDUFB4,NDUFB6,NDUFB7,NDUFB…
JD_GPP3909_Balsa_2902870.sgRNA-rep-rowsum-zscore-t15-q33.5	3	410	43	2,41581160639193	3,91812041502957E-12	80	ATP5F1C,ATP5ME,ATPAF2,BOLA3,CHCHD1,CLPP,CLPX,COQ2,COQ7,COX4I1,COX6A1,COX7C,COX8A,CS,CYC1,DLAT,DLD,DLST,ENSG00000255339,ENSG00000255639,ENSG00000260643,ENSG00000267740,ENSG00000286192,ENSG00000287967,FDX1,FECH,FH,GLRX5,GRSF1,GTPBP6,HCCS,HTD2,LIAS,LIPT1,LIPT2,MDH2,METTL17,MRM2,MRPS31,MTIF3,MTO1,MTRF1,NDUFA1,NDUFA10,NDUFA3,NDUFA4,NDUFA6,NDUFA8,NDUFAB1,NDUFB11,NDUFB2,NDUFB3,NDUFB4,NDUFB6,NDUFB7,NDUFB…
JD_GPP3909_Balsa_2902870.sgRNA-rep-rowsum-zscore-t20-q33.5	3	410	43	2,41581160639193	3,91812041502957E-12	80	ATP5F1C,ATP5ME,ATPAF2,BOLA3,CHCHD1,CLPP,CLPX,COQ2,COQ7,COX4I1,COX6A1,COX7C,COX8A,CS,CYC1,DLAT,DLD,DLST,ENSG00000255339,ENSG00000255639,ENSG00000260643,ENSG00000267740,ENSG00000286192,ENSG00000287967,FDX1,FECH,FH,GLRX5,GRSF1,GTPBP6,HCCS,HTD2,LIAS,LIPT1,LIPT2,MDH2,METTL17,MRM2,MRPS31,MTIF3,MTO1,MTRF1,NDUFA1,NDUFA10,NDUFA3,NDUFA4,NDUFA6,NDUFA8,NDUFAB1,NDUFB11,NDUFB2,NDUFB3,NDUFB4,NDUFB6,NDUFB7,NDUFB…
JD_GPP3909_Balsa_2902870.sgRNA-rep-rowsum-zscore-t25-q33.5	3	410	43	2,41581160639193	3,91812041502957E-12	80	ATP5F1C,ATP5ME,ATPAF2,BOLA3,CHCHD1,CLPP,CLPX,COQ2,COQ7,COX4I1,COX6A1,COX7C,COX8A,CS,CYC1,DLAT,DLD,DLST,ENSG00000255339,ENSG00000255639,ENSG00000260643,ENSG00000267740,ENSG00000286192,ENSG00000287967,FDX1,FECH,FH,GLRX5,GRSF1,GTPBP6,HCCS,HTD2,LIAS,LIPT1,LIPT2,MDH2,METTL17,MRM2,MRPS31,MTIF3,MTO1,MTRF1,NDUFA1,NDUFA10,NDUFA3,NDUFA4,NDUFA6,NDUFA8,NDUFAB1,NDUFB11,NDUFB2,NDUFB3,NDUFB4,NDUFB6,NDUFB7,NDUFB…
JD_GPP3909_Balsa_2902870.sgRNA-rep-noExpNorm-noRowNorm-zscore-t12-q33	3	394	42	2,45545247680728	5,91919859076159E-12	85	ATP5F1C,ATP5ME,ATPAF2,BOLA3,CHCHD1,CLPP,CLPX,COQ2,COQ7,COX4I1,COX6A1,COX7C,COX8A,CS,CYC1,DLAT,DLD,DLST,ECHS1,ENSG00000255339,ENSG00000255639,ENSG00000260643,ENSG00000267740,ENSG00000286192,ENSG00000287967,ETFB,FDX1,FECH,FH,GLRX5,GRSF1,GTPBP3,GTPBP6,HCCS,HTD2,LIAS,LIPT1,LIPT2,MDH2,METTL17,MPC1,MRM2,MRPS31,MTIF3,MTO1,MTRF1,NDUFA10,NDUFA3,NDUFA4,NDUFA6,NDUFA8,NDUFAB1,NDUFB11,NDUFB2,NDUFB3,NDUFB4,NDU…
JD_GPP3909_Balsa_2902870.sgRNA-rep-noExpNorm-noRowNorm-zscore-t16-q33--no-fil-flat	3	394	42	2,45545247680728	5,91919859076159E-12	85	ATP5F1C,ATP5ME,ATPAF2,BOLA3,CHCHD1,CLPP,CLPX,COQ2,COQ7,COX4I1,COX6A1,COX7C,COX8A,CS,CYC1,DLAT,DLD,DLST,ECHS1,ENSG00000255339,ENSG00000255639,ENSG00000260643,ENSG00000267740,ENSG00000286192,ENSG00000287967,ETFB,FDX1,FECH,FH,GLRX5,GRSF1,GTPBP3,GTPBP6,HCCS,HTD2,LIAS,LIPT1,LIPT2,MDH2,METTL17,MPC1,MRM2,MRPS31,MTIF3,MTO1,MTRF1,NDUFA10,NDUFA3,NDUFA4,NDUFA6,NDUFA8,NDUFAB1,NDUFB11,NDUFB2,NDUFB3,NDUFB4,NDU…
JD_GPP3909_Balsa_2902870.sgRNA-rep-noExpNorm-noRowNorm-zscore-t16-q33	3	394	42	2,45545247680728	5,91919859076159E-12	85	ATP5F1C,ATP5ME,ATPAF2,BOLA3,CHCHD1,CLPP,CLPX,COQ2,COQ7,COX4I1,COX6A1,COX7C,COX8A,CS,CYC1,DLAT,DLD,DLST,ECHS1,ENSG00000255339,ENSG00000255639,ENSG00000260643,ENSG00000267740,ENSG00000286192,ENSG00000287967,ETFB,FDX1,FECH,FH,GLRX5,GRSF1,GTPBP3,GTPBP6,HCCS,HTD2,LIAS,LIPT1,LIPT2,MDH2,METTL17,MPC1,MRM2,MRPS31,MTIF3,MTO1,MTRF1,NDUFA10,NDUFA3,NDUFA4,NDUFA6,NDUFA8,NDUFAB1,NDUFB11,NDUFB2,NDUFB3,NDUFB4,NDU…
JD_GPP3909_Balsa_2902870.sgRNA-rep-noExpNorm-noRowNorm-zscore-t32-q33--no-fil-flat	3	394	42	2,45545247680728	5,91919859076159E-12	85	ATP5F1C,ATP5ME,ATPAF2,BOLA3,CHCHD1,CLPP,CLPX,COQ2,COQ7,COX4I1,COX6A1,COX7C,COX8A,CS,CYC1,DLAT,DLD,DLST,ECHS1,ENSG00000255339,ENSG00000255639,ENSG00000260643,ENSG00000267740,ENSG00000286192,ENSG00000287967,ETFB,FDX1,FECH,FH,GLRX5,GRSF1,GTPBP3,GTPBP6,HCCS,HTD2,LIAS,LIPT1,LIPT2,MDH2,METTL17,MPC1,MRM2,MRPS31,MTIF3,MTO1,MTRF1,NDUFA10,NDUFA3,NDUFA4,NDUFA6,NDUFA8,NDUFAB1,NDUFB11,NDUFB2,NDUFB3,NDUFB4,NDU…
JD_GPP3909_Balsa_2902870.sgRNA-rep-noExpNorm-noRowNorm-zscore-t32-q33	3	394	42	2,45545247680728	5,91919859076159E-12	85	ATP5F1C,ATP5ME,ATPAF2,BOLA3,CHCHD1,CLPP,CLPX,COQ2,COQ7,COX4I1,COX6A1,COX7C,COX8A,CS,CYC1,DLAT,DLD,DLST,ECHS1,ENSG00000255339,ENSG00000255639,ENSG00000260643,ENSG00000267740,ENSG00000286192,ENSG00000287967,ETFB,FDX1,FECH,FH,GLRX5,GRSF1,GTPBP3,GTPBP6,HCCS,HTD2,LIAS,LIPT1,LIPT2,MDH2,METTL17,MPC1,MRM2,MRPS31,MTIF3,MTO1,MTRF1,NDUFA10,NDUFA3,NDUFA4,NDUFA6,NDUFA8,NDUFAB1,NDUFB11,NDUFB2,NDUFB3,NDUFB4,NDU…
JD_GPP3909_Balsa_2902870.sgRNA-rep-nonorm-zscore-t10-q33	3	394	42	2,45545247680728	5,91919859076159E-12	85	ATP5F1C,ATP5ME,ATPAF2,BOLA3,CHCHD1,CLPP,CLPX,COQ2,COQ7,COX4I1,COX6A1,COX7C,COX8A,CS,CYC1,DLAT,DLD,DLST,ECHS1,ENSG00000255339,ENSG00000255639,ENSG00000260643,ENSG00000267740,ENSG00000286192,ENSG00000287967,ETFB,FDX1,FECH,FH,GLRX5,GRSF1,GTPBP3,GTPBP6,HCCS,HTD2,LIAS,LIPT1,LIPT2,MDH2,METTL17,MPC1,MRM2,MRPS31,MTIF3,MTO1,MTRF1,NDUFA10,NDUFA3,NDUFA4,NDUFA6,NDUFA8,NDUFAB1,NDUFB11,NDUFB2,NDUFB3,NDUFB4,NDU…
JD_GPP3909_Balsa_2902870.sgRNA-rep-nonorm-zscore-t12-q33	3	394	42	2,45545247680728	5,91919859076159E-12	85	ATP5F1C,ATP5ME,ATPAF2,BOLA3,CHCHD1,CLPP,CLPX,COQ2,COQ7,COX4I1,COX6A1,COX7C,COX8A,CS,CYC1,DLAT,DLD,DLST,ECHS1,ENSG00000255339,ENSG00000255639,ENSG00000260643,ENSG00000267740,ENSG00000286192,ENSG00000287967,ETFB,FDX1,FECH,FH,GLRX5,GRSF1,GTPBP3,GTPBP6,HCCS,HTD2,LIAS,LIPT1,LIPT2,MDH2,METTL17,MPC1,MRM2,MRPS31,MTIF3,MTO1,MTRF1,NDUFA10,NDUFA3,NDUFA4,NDUFA6,NDUFA8,NDUFAB1,NDUFB11,NDUFB2,NDUFB3,NDUFB4,NDU…
JD_GPP3909_Balsa_2902870.sgRNA-rep-nonorm-zscore-t13-q33	3	394	42	2,45545247680728	5,91919859076159E-12	85	ATP5F1C,ATP5ME,ATPAF2,BOLA3,CHCHD1,CLPP,CLPX,COQ2,COQ7,COX4I1,COX6A1,COX7C,COX8A,CS,CYC1,DLAT,DLD,DLST,ECHS1,ENSG00000255339,ENSG00000255639,ENSG00000260643,ENSG00000267740,ENSG00000286192,ENSG00000287967,ETFB,FDX1,FECH,FH,GLRX5,GRSF1,GTPBP3,GTPBP6,HCCS,HTD2,LIAS,LIPT1,LIPT2,MDH2,METTL17,MPC1,MRM2,MRPS31,MTIF3,MTO1,MTRF1,NDUFA10,NDUFA3,NDUFA4,NDUFA6,NDUFA8,NDUFAB1,NDUFB11,NDUFB2,NDUFB3,NDUFB4,NDU…
JD_GPP3909_Balsa_2902870.sgRNA-rep-nonorm-zscore-t15-q33	3	394	42	2,45545247680728	5,91919859076159E-12	85	ATP5F1C,ATP5ME,ATPAF2,BOLA3,CHCHD1,CLPP,CLPX,COQ2,COQ7,COX4I1,COX6A1,COX7C,COX8A,CS,CYC1,DLAT,DLD,DLST,ECHS1,ENSG00000255339,ENSG00000255639,ENSG00000260643,ENSG00000267740,ENSG00000286192,ENSG00000287967,ETFB,FDX1,FECH,FH,GLRX5,GRSF1,GTPBP3,GTPBP6,HCCS,HTD2,LIAS,LIPT1,LIPT2,MDH2,METTL17,MPC1,MRM2,MRPS31,MTIF3,MTO1,MTRF1,NDUFA10,NDUFA3,NDUFA4,NDUFA6,NDUFA8,NDUFAB1,NDUFB11,NDUFB2,NDUFB3,NDUFB4,NDU…
JD_GPP3909_Balsa_2902870.sgRNA-rep-nonorm-zscore-t20-q33	3	394	42	2,45545247680728	5,91919859076159E-12	85	ATP5F1C,ATP5ME,ATPAF2,BOLA3,CHCHD1,CLPP,CLPX,COQ2,COQ7,COX4I1,COX6A1,COX7C,COX8A,CS,CYC1,DLAT,DLD,DLST,ECHS1,ENSG00000255339,ENSG00000255639,ENSG00000260643,ENSG00000267740,ENSG00000286192,ENSG00000287967,ETFB,FDX1,FECH,FH,GLRX5,GRSF1,GTPBP3,GTPBP6,HCCS,HTD2,LIAS,LIPT1,LIPT2,MDH2,METTL17,MPC1,MRM2,MRPS31,MTIF3,MTO1,MTRF1,NDUFA10,NDUFA3,NDUFA4,NDUFA6,NDUFA8,NDUFAB1,NDUFB11,NDUFB2,NDUFB3,NDUFB4,NDU…
JD_GPP3909_Balsa_2902870.sgRNA-rep-nonorm-zscore-t25-q33	3	394	42	2,45545247680728	5,91919859076159E-12	85	ATP5F1C,ATP5ME,ATPAF2,BOLA3,CHCHD1,CLPP,CLPX,COQ2,COQ7,COX4I1,COX6A1,COX7C,COX8A,CS,CYC1,DLAT,DLD,DLST,ECHS1,ENSG00000255339,ENSG00000255639,ENSG00000260643,ENSG00000267740,ENSG00000286192,ENSG00000287967,ETFB,FDX1,FECH,FH,GLRX5,GRSF1,GTPBP3,GTPBP6,HCCS,HTD2,LIAS,LIPT1,LIPT2,MDH2,METTL17,MPC1,MRM2,MRPS31,MTIF3,MTO1,MTRF1,NDUFA10,NDUFA3,NDUFA4,NDUFA6,NDUFA8,NDUFAB1,NDUFB11,NDUFB2,NDUFB3,NDUFB4,NDU…
JD_GPP3909_Balsa_2902870.sgRNA-rep-rowsum-zscore-t10-q33	3	394	42	2,45545247680728	5,91919859076159E-12	85	ATP5F1C,ATP5ME,ATPAF2,BOLA3,CHCHD1,CLPP,CLPX,COQ2,COQ7,COX4I1,COX6A1,COX7C,COX8A,CS,CYC1,DLAT,DLD,DLST,ECHS1,ENSG00000255339,ENSG00000255639,ENSG00000260643,ENSG00000267740,ENSG00000286192,ENSG00000287967,ETFB,FDX1,FECH,FH,GLRX5,GRSF1,GTPBP3,GTPBP6,HCCS,HTD2,LIAS,LIPT1,LIPT2,MDH2,METTL17,MPC1,MRM2,MRPS31,MTIF3,MTO1,MTRF1,NDUFA10,NDUFA3,NDUFA4,NDUFA6,NDUFA8,NDUFAB1,NDUFB11,NDUFB2,NDUFB3,NDUFB4,NDU…
JD_GPP3909_Balsa_2902870.sgRNA-rep-rowsum-zscore-t12-q33	3	394	42	2,45545247680728	5,91919859076159E-12	85	ATP5F1C,ATP5ME,ATPAF2,BOLA3,CHCHD1,CLPP,CLPX,COQ2,COQ7,COX4I1,COX6A1,COX7C,COX8A,CS,CYC1,DLAT,DLD,DLST,ECHS1,ENSG00000255339,ENSG00000255639,ENSG00000260643,ENSG00000267740,ENSG00000286192,ENSG00000287967,ETFB,FDX1,FECH,FH,GLRX5,GRSF1,GTPBP3,GTPBP6,HCCS,HTD2,LIAS,LIPT1,LIPT2,MDH2,METTL17,MPC1,MRM2,MRPS31,MTIF3,MTO1,MTRF1,NDUFA10,NDUFA3,NDUFA4,NDUFA6,NDUFA8,NDUFAB1,NDUFB11,NDUFB2,NDUFB3,NDUFB4,NDU…
JD_GPP3909_Balsa_2902870.sgRNA-rep-rowsum-zscore-t13-q33	3	394	42	2,45545247680728	5,91919859076159E-12	85	ATP5F1C,ATP5ME,ATPAF2,BOLA3,CHCHD1,CLPP,CLPX,COQ2,COQ7,COX4I1,COX6A1,COX7C,COX8A,CS,CYC1,DLAT,DLD,DLST,ECHS1,ENSG00000255339,ENSG00000255639,ENSG00000260643,ENSG00000267740,ENSG00000286192,ENSG00000287967,ETFB,FDX1,FECH,FH,GLRX5,GRSF1,GTPBP3,GTPBP6,HCCS,HTD2,LIAS,LIPT1,LIPT2,MDH2,METTL17,MPC1,MRM2,MRPS31,MTIF3,MTO1,MTRF1,NDUFA10,NDUFA3,NDUFA4,NDUFA6,NDUFA8,NDUFAB1,NDUFB11,NDUFB2,NDUFB3,NDUFB4,NDU…
JD_GPP3909_Balsa_2902870.sgRNA-rep-rowsum-zscore-t15-q33	3	394	42	2,45545247680728	5,91919859076159E-12	85	ATP5F1C,ATP5ME,ATPAF2,BOLA3,CHCHD1,CLPP,CLPX,COQ2,COQ7,COX4I1,COX6A1,COX7C,COX8A,CS,CYC1,DLAT,DLD,DLST,ECHS1,ENSG00000255339,ENSG00000255639,ENSG00000260643,ENSG00000267740,ENSG00000286192,ENSG00000287967,ETFB,FDX1,FECH,FH,GLRX5,GRSF1,GTPBP3,GTPBP6,HCCS,HTD2,LIAS,LIPT1,LIPT2,MDH2,METTL17,MPC1,MRM2,MRPS31,MTIF3,MTO1,MTRF1,NDUFA10,NDUFA3,NDUFA4,NDUFA6,NDUFA8,NDUFAB1,NDUFB11,NDUFB2,NDUFB3,NDUFB4,NDU…
JD_GPP3909_Balsa_2902870.sgRNA-rep-rowsum-zscore-t20-q33	3	394	42	2,45545247680728	5,91919859076159E-12	85	ATP5F1C,ATP5ME,ATPAF2,BOLA3,CHCHD1,CLPP,CLPX,COQ2,COQ7,COX4I1,COX6A1,COX7C,COX8A,CS,CYC1,DLAT,DLD,DLST,ECHS1,ENSG00000255339,ENSG00000255639,ENSG00000260643,ENSG00000267740,ENSG00000286192,ENSG00000287967,ETFB,FDX1,FECH,FH,GLRX5,GRSF1,GTPBP3,GTPBP6,HCCS,HTD2,LIAS,LIPT1,LIPT2,MDH2,METTL17,MPC1,MRM2,MRPS31,MTIF3,MTO1,MTRF1,NDUFA10,NDUFA3,NDUFA4,NDUFA6,NDUFA8,NDUFAB1,NDUFB11,NDUFB2,NDUFB3,NDUFB4,NDU…
JD_GPP3909_Balsa_2902870.sgRNA-rep-rowsum-zscore-t25-q33	3	394	42	2,45545247680728	5,91919859076159E-12	85	ATP5F1C,ATP5ME,ATPAF2,BOLA3,CHCHD1,CLPP,CLPX,COQ2,COQ7,COX4I1,COX6A1,COX7C,COX8A,CS,CYC1,DLAT,DLD,DLST,ECHS1,ENSG00000255339,ENSG00000255639,ENSG00000260643,ENSG00000267740,ENSG00000286192,ENSG00000287967,ETFB,FDX1,FECH,FH,GLRX5,GRSF1,GTPBP3,GTPBP6,HCCS,HTD2,LIAS,LIPT1,LIPT2,MDH2,METTL17,MPC1,MRM2,MRPS31,MTIF3,MTO1,MTRF1,NDUFA10,NDUFA3,NDUFA4,NDUFA6,NDUFA8,NDUFAB1,NDUFB11,NDUFB2,NDUFB3,NDUFB4,NDU…
JD_GPP3909_Balsa_2902870.sgRNA-rep-noExpNorm-noRowNorm-zscore-t12-q36	4	389	41	2,42779895399344	2,44558354580333E-11	80	ATP5F1C,ATP5ME,ATPAF2,BOLA3,CHCHD1,CLPP,CLPX,COQ2,COQ7,COX4I1,COX6A1,COX7C,COX8A,CS,CYC1,DLAT,DLD,DLST,ENSG00000255339,ENSG00000260643,ENSG00000267740,ENSG00000286192,ETFB,FDX1,FECH,FH,GLRX5,GRSF1,GTPBP3,GTPBP6,HCCS,HTD2,LIAS,LIPT1,LIPT2,METTL17,MRM2,MRPS31,MTIF3,MTO1,MTRF1,NDUFA1,NDUFA10,NDUFA3,NDUFA4,NDUFA6,NDUFA8,NDUFAB1,NDUFB11,NDUFB2,NDUFB3,NDUFB4,NDUFB6,NDUFB7,NDUFB9,NDUFC1,NDUFC2,NDUFS5,ND…
JD_GPP3909_Balsa_2902870.sgRNA-rep-noExpNorm-noRowNorm-zscore-t16-q36	4	389	41	2,42779895399344	2,44558354580333E-11	80	ATP5F1C,ATP5ME,ATPAF2,BOLA3,CHCHD1,CLPP,CLPX,COQ2,COQ7,COX4I1,COX6A1,COX7C,COX8A,CS,CYC1,DLAT,DLD,DLST,ENSG00000255339,ENSG00000260643,ENSG00000267740,ENSG00000286192,ETFB,FDX1,FECH,FH,GLRX5,GRSF1,GTPBP3,GTPBP6,HCCS,HTD2,LIAS,LIPT1,LIPT2,METTL17,MRM2,MRPS31,MTIF3,MTO1,MTRF1,NDUFA1,NDUFA10,NDUFA3,NDUFA4,NDUFA6,NDUFA8,NDUFAB1,NDUFB11,NDUFB2,NDUFB3,NDUFB4,NDUFB6,NDUFB7,NDUFB9,NDUFC1,NDUFC2,NDUFS5,ND…
JD_GPP3909_Balsa_2902870.sgRNA-rep-noExpNorm-noRowNorm-zscore-t32-q36	4	389	41	2,42779895399344	2,44558354580333E-11	80	ATP5F1C,ATP5ME,ATPAF2,BOLA3,CHCHD1,CLPP,CLPX,COQ2,COQ7,COX4I1,COX6A1,COX7C,COX8A,CS,CYC1,DLAT,DLD,DLST,ENSG00000255339,ENSG00000260643,ENSG00000267740,ENSG00000286192,ETFB,FDX1,FECH,FH,GLRX5,GRSF1,GTPBP3,GTPBP6,HCCS,HTD2,LIAS,LIPT1,LIPT2,METTL17,MRM2,MRPS31,MTIF3,MTO1,MTRF1,NDUFA1,NDUFA10,NDUFA3,NDUFA4,NDUFA6,NDUFA8,NDUFAB1,NDUFB11,NDUFB2,NDUFB3,NDUFB4,NDUFB6,NDUFB7,NDUFB9,NDUFC1,NDUFC2,NDUFS5,ND…
JD_GPP3909_Balsa_2902870.sgRNA-rep-noExpNorm-noRowNorm-zscore-t12-q35	4	440	43	2,25109717868339	5,93658363486486E-11	86	ATP5F1C,ATP5ME,ATPAF2,BOLA3,CHCHD1,CLPP,CLPX,COQ2,COQ7,COX4I1,COX6A1,COX7C,COX8A,CS,CYC1,DLAT,DLD,DLST,ECHS1,ENSG00000255339,ENSG00000255639,ENSG00000260643,ENSG00000267740,ENSG00000286192,ENSG00000287967,ETFB,FDX1,FECH,FH,GLRX5,GRSF1,GTPBP3,GTPBP6,HCCS,HTD2,LIAS,LIPT1,LIPT2,MDH2,METTL17,MPC1,MRM2,MRPS31,MTIF3,MTO1,MTRF1,NDUFA1,NDUFA10,NDUFA3,NDUFA4,NDUFA6,NDUFA8,NDUFAB1,NDUFB11,NDUFB2,NDUFB3,NDU…
JD_GPP3909_Balsa_2902870.sgRNA-rep-noExpNorm-noRowNorm-zscore-t16-q35--no-fil-flat	4	440	43	2,25109717868339	5,93658363486486E-11	86	ATP5F1C,ATP5ME,ATPAF2,BOLA3,CHCHD1,CLPP,CLPX,COQ2,COQ7,COX4I1,COX6A1,COX7C,COX8A,CS,CYC1,DLAT,DLD,DLST,ECHS1,ENSG00000255339,ENSG00000255639,ENSG00000260643,ENSG00000267740,ENSG00000286192,ENSG00000287967,ETFB,FDX1,FECH,FH,GLRX5,GRSF1,GTPBP3,GTPBP6,HCCS,HTD2,LIAS,LIPT1,LIPT2,MDH2,METTL17,MPC1,MRM2,MRPS31,MTIF3,MTO1,MTRF1,NDUFA1,NDUFA10,NDUFA3,NDUFA4,NDUFA6,NDUFA8,NDUFAB1,NDUFB11,NDUFB2,NDUFB3,NDU…
JD_GPP3909_Balsa_2902870.sgRNA-rep-noExpNorm-noRowNorm-zscore-t16-q35	4	440	43	2,25109717868339	5,93658363486486E-11	86	ATP5F1C,ATP5ME,ATPAF2,BOLA3,CHCHD1,CLPP,CLPX,COQ2,COQ7,COX4I1,COX6A1,COX7C,COX8A,CS,CYC1,DLAT,DLD,DLST,ECHS1,ENSG00000255339,ENSG00000255639,ENSG00000260643,ENSG00000267740,ENSG00000286192,ENSG00000287967,ETFB,FDX1,FECH,FH,GLRX5,GRSF1,GTPBP3,GTPBP6,HCCS,HTD2,LIAS,LIPT1,LIPT2,MDH2,METTL17,MPC1,MRM2,MRPS31,MTIF3,MTO1,MTRF1,NDUFA1,NDUFA10,NDUFA3,NDUFA4,NDUFA6,NDUFA8,NDUFAB1,NDUFB11,NDUFB2,NDUFB3,NDU…
JD_GPP3909_Balsa_2902870.sgRNA-rep-noExpNorm-noRowNorm-zscore-t32-q35--no-fil-flat	4	440	43	2,25109717868339	5,93658363486486E-11	86	ATP5F1C,ATP5ME,ATPAF2,BOLA3,CHCHD1,CLPP,CLPX,COQ2,COQ7,COX4I1,COX6A1,COX7C,COX8A,CS,CYC1,DLAT,DLD,DLST,ECHS1,ENSG00000255339,ENSG00000255639,ENSG00000260643,ENSG00000267740,ENSG00000286192,ENSG00000287967,ETFB,FDX1,FECH,FH,GLRX5,GRSF1,GTPBP3,GTPBP6,HCCS,HTD2,LIAS,LIPT1,LIPT2,MDH2,METTL17,MPC1,MRM2,MRPS31,MTIF3,MTO1,MTRF1,NDUFA1,NDUFA10,NDUFA3,NDUFA4,NDUFA6,NDUFA8,NDUFAB1,NDUFB11,NDUFB2,NDUFB3,NDU…
JD_GPP3909_Balsa_2902870.sgRNA-rep-noExpNorm-noRowNorm-zscore-t32-q35	4	440	43	2,25109717868339	5,93658363486486E-11	86	ATP5F1C,ATP5ME,ATPAF2,BOLA3,CHCHD1,CLPP,CLPX,COQ2,COQ7,COX4I1,COX6A1,COX7C,COX8A,CS,CYC1,DLAT,DLD,DLST,ECHS1,ENSG00000255339,ENSG00000255639,ENSG00000260643,ENSG00000267740,ENSG00000286192,ENSG00000287967,ETFB,FDX1,FECH,FH,GLRX5,GRSF1,GTPBP3,GTPBP6,HCCS,HTD2,LIAS,LIPT1,LIPT2,MDH2,METTL17,MPC1,MRM2,MRPS31,MTIF3,MTO1,MTRF1,NDUFA1,NDUFA10,NDUFA3,NDUFA4,NDUFA6,NDUFA8,NDUFAB1,NDUFB11,NDUFB2,NDUFB3,NDU…
JD_GPP3909_Balsa_2902870.sgRNA-rep-nonorm-zscore-t10-q35	4	440	43	2,25109717868339	5,93658363486486E-11	86	ATP5F1C,ATP5ME,ATPAF2,BOLA3,CHCHD1,CLPP,CLPX,COQ2,COQ7,COX4I1,COX6A1,COX7C,COX8A,CS,CYC1,DLAT,DLD,DLST,ECHS1,ENSG00000255339,ENSG00000255639,ENSG00000260643,ENSG00000267740,ENSG00000286192,ENSG00000287967,ETFB,FDX1,FECH,FH,GLRX5,GRSF1,GTPBP3,GTPBP6,HCCS,HTD2,LIAS,LIPT1,LIPT2,MDH2,METTL17,MPC1,MRM2,MRPS31,MTIF3,MTO1,MTRF1,NDUFA1,NDUFA10,NDUFA3,NDUFA4,NDUFA6,NDUFA8,NDUFAB1,NDUFB11,NDUFB2,NDUFB3,NDU…
JD_GPP3909_Balsa_2902870.sgRNA-rep-nonorm-zscore-t12-q35	4	440	43	2,25109717868339	5,93658363486486E-11	86	ATP5F1C,ATP5ME,ATPAF2,BOLA3,CHCHD1,CLPP,CLPX,COQ2,COQ7,COX4I1,COX6A1,COX7C,COX8A,CS,CYC1,DLAT,DLD,DLST,ECHS1,ENSG00000255339,ENSG00000255639,ENSG00000260643,ENSG00000267740,ENSG00000286192,ENSG00000287967,ETFB,FDX1,FECH,FH,GLRX5,GRSF1,GTPBP3,GTPBP6,HCCS,HTD2,LIAS,LIPT1,LIPT2,MDH2,METTL17,MPC1,MRM2,MRPS31,MTIF3,MTO1,MTRF1,NDUFA1,NDUFA10,NDUFA3,NDUFA4,NDUFA6,NDUFA8,NDUFAB1,NDUFB11,NDUFB2,NDUFB3,NDU…
JD_GPP3909_Balsa_2902870.sgRNA-rep-nonorm-zscore-t13-q35	4	440	43	2,25109717868339	5,93658363486486E-11	86	ATP5F1C,ATP5ME,ATPAF2,BOLA3,CHCHD1,CLPP,CLPX,COQ2,COQ7,COX4I1,COX6A1,COX7C,COX8A,CS,CYC1,DLAT,DLD,DLST,ECHS1,ENSG00000255339,ENSG00000255639,ENSG00000260643,ENSG00000267740,ENSG00000286192,ENSG00000287967,ETFB,FDX1,FECH,FH,GLRX5,GRSF1,GTPBP3,GTPBP6,HCCS,HTD2,LIAS,LIPT1,LIPT2,MDH2,METTL17,MPC1,MRM2,MRPS31,MTIF3,MTO1,MTRF1,NDUFA1,NDUFA10,NDUFA3,NDUFA4,NDUFA6,NDUFA8,NDUFAB1,NDUFB11,NDUFB2,NDUFB3,NDU…
JD_GPP3909_Balsa_2902870.sgRNA-rep-nonorm-zscore-t15-q35	4	440	43	2,25109717868339	5,93658363486486E-11	86	ATP5F1C,ATP5ME,ATPAF2,BOLA3,CHCHD1,CLPP,CLPX,COQ2,COQ7,COX4I1,COX6A1,COX7C,COX8A,CS,CYC1,DLAT,DLD,DLST,ECHS1,ENSG00000255339,ENSG00000255639,ENSG00000260643,ENSG00000267740,ENSG00000286192,ENSG00000287967,ETFB,FDX1,FECH,FH,GLRX5,GRSF1,GTPBP3,GTPBP6,HCCS,HTD2,LIAS,LIPT1,LIPT2,MDH2,METTL17,MPC1,MRM2,MRPS31,MTIF3,MTO1,MTRF1,NDUFA1,NDUFA10,NDUFA3,NDUFA4,NDUFA6,NDUFA8,NDUFAB1,NDUFB11,NDUFB2,NDUFB3,NDU…
JD_GPP3909_Balsa_2902870.sgRNA-rep-nonorm-zscore-t20-q35	4	440	43	2,25109717868339	5,93658363486486E-11	86	ATP5F1C,ATP5ME,ATPAF2,BOLA3,CHCHD1,CLPP,CLPX,COQ2,COQ7,COX4I1,COX6A1,COX7C,COX8A,CS,CYC1,DLAT,DLD,DLST,ECHS1,ENSG00000255339,ENSG00000255639,ENSG00000260643,ENSG00000267740,ENSG00000286192,ENSG00000287967,ETFB,FDX1,FECH,FH,GLRX5,GRSF1,GTPBP3,GTPBP6,HCCS,HTD2,LIAS,LIPT1,LIPT2,MDH2,METTL17,MPC1,MRM2,MRPS31,MTIF3,MTO1,MTRF1,NDUFA1,NDUFA10,NDUFA3,NDUFA4,NDUFA6,NDUFA8,NDUFAB1,NDUFB11,NDUFB2,NDUFB3,NDU…
JD_GPP3909_Balsa_2902870.sgRNA-rep-nonorm-zscore-t25-q35	4	440	43	2,25109717868339	5,93658363486486E-11	86	ATP5F1C,ATP5ME,ATPAF2,BOLA3,CHCHD1,CLPP,CLPX,COQ2,COQ7,COX4I1,COX6A1,COX7C,COX8A,CS,CYC1,DLAT,DLD,DLST,ECHS1,ENSG00000255339,ENSG00000255639,ENSG00000260643,ENSG00000267740,ENSG00000286192,ENSG00000287967,ETFB,FDX1,FECH,FH,GLRX5,GRSF1,GTPBP3,GTPBP6,HCCS,HTD2,LIAS,LIPT1,LIPT2,MDH2,METTL17,MPC1,MRM2,MRPS31,MTIF3,MTO1,MTRF1,NDUFA1,NDUFA10,NDUFA3,NDUFA4,NDUFA6,NDUFA8,NDUFAB1,NDUFB11,NDUFB2,NDUFB3,NDU…
JD_GPP3909_Balsa_2902870.sgRNA-rep-rowsum-zscore-t10-q35	4	440	43	2,25109717868339	5,93658363486486E-11	86	ATP5F1C,ATP5ME,ATPAF2,BOLA3,CHCHD1,CLPP,CLPX,COQ2,COQ7,COX4I1,COX6A1,COX7C,COX8A,CS,CYC1,DLAT,DLD,DLST,ECHS1,ENSG00000255339,ENSG00000255639,ENSG00000260643,ENSG00000267740,ENSG00000286192,ENSG00000287967,ETFB,FDX1,FECH,FH,GLRX5,GRSF1,GTPBP3,GTPBP6,HCCS,HTD2,LIAS,LIPT1,LIPT2,MDH2,METTL17,MPC1,MRM2,MRPS31,MTIF3,MTO1,MTRF1,NDUFA1,NDUFA10,NDUFA3,NDUFA4,NDUFA6,NDUFA8,NDUFAB1,NDUFB11,NDUFB2,NDUFB3,NDU…
JD_GPP3909_Balsa_2902870.sgRNA-rep-rowsum-zscore-t12-q35	4	440	43	2,25109717868339	5,93658363486486E-11	86	ATP5F1C,ATP5ME,ATPAF2,BOLA3,CHCHD1,CLPP,CLPX,COQ2,COQ7,COX4I1,COX6A1,COX7C,COX8A,CS,CYC1,DLAT,DLD,DLST,ECHS1,ENSG00000255339,ENSG00000255639,ENSG00000260643,ENSG00000267740,ENSG00000286192,ENSG00000287967,ETFB,FDX1,FECH,FH,GLRX5,GRSF1,GTPBP3,GTPBP6,HCCS,HTD2,LIAS,LIPT1,LIPT2,MDH2,METTL17,MPC1,MRM2,MRPS31,MTIF3,MTO1,MTRF1,NDUFA1,NDUFA10,NDUFA3,NDUFA4,NDUFA6,NDUFA8,NDUFAB1,NDUFB11,NDUFB2,NDUFB3,NDU…
JD_GPP3909_Balsa_2902870.sgRNA-rep-rowsum-zscore-t13-q35	4	440	43	2,25109717868339	5,93658363486486E-11	86	ATP5F1C,ATP5ME,ATPAF2,BOLA3,CHCHD1,CLPP,CLPX,COQ2,COQ7,COX4I1,COX6A1,COX7C,COX8A,CS,CYC1,DLAT,DLD,DLST,ECHS1,ENSG00000255339,ENSG00000255639,ENSG00000260643,ENSG00000267740,ENSG00000286192,ENSG00000287967,ETFB,FDX1,FECH,FH,GLRX5,GRSF1,GTPBP3,GTPBP6,HCCS,HTD2,LIAS,LIPT1,LIPT2,MDH2,METTL17,MPC1,MRM2,MRPS31,MTIF3,MTO1,MTRF1,NDUFA1,NDUFA10,NDUFA3,NDUFA4,NDUFA6,NDUFA8,NDUFAB1,NDUFB11,NDUFB2,NDUFB3,NDU…
JD_GPP3909_Balsa_2902870.sgRNA-rep-rowsum-zscore-t15-q35	4	440	43	2,25109717868339	5,93658363486486E-11	86	ATP5F1C,ATP5ME,ATPAF2,BOLA3,CHCHD1,CLPP,CLPX,COQ2,COQ7,COX4I1,COX6A1,COX7C,COX8A,CS,CYC1,DLAT,DLD,DLST,ECHS1,ENSG00000255339,ENSG00000255639,ENSG00000260643,ENSG00000267740,ENSG00000286192,ENSG00000287967,ETFB,FDX1,FECH,FH,GLRX5,GRSF1,GTPBP3,GTPBP6,HCCS,HTD2,LIAS,LIPT1,LIPT2,MDH2,METTL17,MPC1,MRM2,MRPS31,MTIF3,MTO1,MTRF1,NDUFA1,NDUFA10,NDUFA3,NDUFA4,NDUFA6,NDUFA8,NDUFAB1,NDUFB11,NDUFB2,NDUFB3,NDU…
JD_GPP3909_Balsa_2902870.sgRNA-rep-rowsum-zscore-t20-q35	4	440	43	2,25109717868339	5,93658363486486E-11	86	ATP5F1C,ATP5ME,ATPAF2,BOLA3,CHCHD1,CLPP,CLPX,COQ2,COQ7,COX4I1,COX6A1,COX7C,COX8A,CS,CYC1,DLAT,DLD,DLST,ECHS1,ENSG00000255339,ENSG00000255639,ENSG00000260643,ENSG00000267740,ENSG00000286192,ENSG00000287967,ETFB,FDX1,FECH,FH,GLRX5,GRSF1,GTPBP3,GTPBP6,HCCS,HTD2,LIAS,LIPT1,LIPT2,MDH2,METTL17,MPC1,MRM2,MRPS31,MTIF3,MTO1,MTRF1,NDUFA1,NDUFA10,NDUFA3,NDUFA4,NDUFA6,NDUFA8,NDUFAB1,NDUFB11,NDUFB2,NDUFB3,NDU…
JD_GPP3909_Balsa_2902870.sgRNA-rep-rowsum-zscore-t25-q35	4	440	43	2,25109717868339	5,93658363486486E-11	86	ATP5F1C,ATP5ME,ATPAF2,BOLA3,CHCHD1,CLPP,CLPX,COQ2,COQ7,COX4I1,COX6A1,COX7C,COX8A,CS,CYC1,DLAT,DLD,DLST,ECHS1,ENSG00000255339,ENSG00000255639,ENSG00000260643,ENSG00000267740,ENSG00000286192,ENSG00000287967,ETFB,FDX1,FECH,FH,GLRX5,GRSF1,GTPBP3,GTPBP6,HCCS,HTD2,LIAS,LIPT1,LIPT2,MDH2,METTL17,MPC1,MRM2,MRPS31,MTIF3,MTO1,MTRF1,NDUFA1,NDUFA10,NDUFA3,NDUFA4,NDUFA6,NDUFA8,NDUFAB1,NDUFB11,NDUFB2,NDUFB3,NDU…
JD_GPP3909_Balsa_2902870.sgRNA-rep-noExpNorm-noRowNorm-zscore-t12-q34	6	381	40	2,41831839985519	7,2684945742179E-11	81	ATP5F1C,ATP5ME,ATPAF2,BOLA3,CHCHD1,CLPP,CLPX,COQ2,COQ7,COX4I1,COX6A1,COX7C,COX8A,CS,CYC1,DLAT,DLD,DLST,ENSG00000255339,ENSG00000260643,ENSG00000267740,ENSG00000286192,ETFB,FDX1,FECH,FH,GLRX5,GRSF1,GTPBP3,GTPBP6,HCCS,HTD2,LIAS,LIPT1,LIPT2,MDH2,METTL17,MRM2,MRPS31,MTIF3,MTO1,MTRF1,NDUFA1,NDUFA10,NDUFA3,NDUFA4,NDUFA6,NDUFA8,NDUFAB1,NDUFB11,NDUFB2,NDUFB3,NDUFB4,NDUFB6,NDUFB7,NDUFB9,NDUFC1,NDUFC2,NDUF…
JD_GPP3909_Balsa_2902870.sgRNA-rep-noExpNorm-noRowNorm-zscore-t16-q34--no-fil-flat	6	381	40	2,41831839985519	7,2684945742179E-11	81	ATP5F1C,ATP5ME,ATPAF2,BOLA3,CHCHD1,CLPP,CLPX,COQ2,COQ7,COX4I1,COX6A1,COX7C,COX8A,CS,CYC1,DLAT,DLD,DLST,ENSG00000255339,ENSG00000260643,ENSG00000267740,ENSG00000286192,ETFB,FDX1,FECH,FH,GLRX5,GRSF1,GTPBP3,GTPBP6,HCCS,HTD2,LIAS,LIPT1,LIPT2,MDH2,METTL17,MRM2,MRPS31,MTIF3,MTO1,MTRF1,NDUFA1,NDUFA10,NDUFA3,NDUFA4,NDUFA6,NDUFA8,NDUFAB1,NDUFB11,NDUFB2,NDUFB3,NDUFB4,NDUFB6,NDUFB7,NDUFB9,NDUFC1,NDUFC2,NDUF…
JD_GPP3909_Balsa_2902870.sgRNA-rep-noExpNorm-noRowNorm-zscore-t16-q34	6	381	40	2,41831839985519	7,2684945742179E-11	81	ATP5F1C,ATP5ME,ATPAF2,BOLA3,CHCHD1,CLPP,CLPX,COQ2,COQ7,COX4I1,COX6A1,COX7C,COX8A,CS,CYC1,DLAT,DLD,DLST,ENSG00000255339,ENSG00000260643,ENSG00000267740,ENSG00000286192,ETFB,FDX1,FECH,FH,GLRX5,GRSF1,GTPBP3,GTPBP6,HCCS,HTD2,LIAS,LIPT1,LIPT2,MDH2,METTL17,MRM2,MRPS31,MTIF3,MTO1,MTRF1,NDUFA1,NDUFA10,NDUFA3,NDUFA4,NDUFA6,NDUFA8,NDUFAB1,NDUFB11,NDUFB2,NDUFB3,NDUFB4,NDUFB6,NDUFB7,NDUFB9,NDUFC1,NDUFC2,NDUF…
JD_GPP3909_Balsa_2902870.sgRNA-rep-noExpNorm-noRowNorm-zscore-t32-q34--no-fil-flat	6	381	40	2,41831839985519	7,2684945742179E-11	81	ATP5F1C,ATP5ME,ATPAF2,BOLA3,CHCHD1,CLPP,CLPX,COQ2,COQ7,COX4I1,COX6A1,COX7C,COX8A,CS,CYC1,DLAT,DLD,DLST,ENSG00000255339,ENSG00000260643,ENSG00000267740,ENSG00000286192,ETFB,FDX1,FECH,FH,GLRX5,GRSF1,GTPBP3,GTPBP6,HCCS,HTD2,LIAS,LIPT1,LIPT2,MDH2,METTL17,MRM2,MRPS31,MTIF3,MTO1,MTRF1,NDUFA1,NDUFA10,NDUFA3,NDUFA4,NDUFA6,NDUFA8,NDUFAB1,NDUFB11,NDUFB2,NDUFB3,NDUFB4,NDUFB6,NDUFB7,NDUFB9,NDUFC1,NDUFC2,NDUF…
JD_GPP3909_Balsa_2902870.sgRNA-rep-noExpNorm-noRowNorm-zscore-t32-q34	6	381	40	2,41831839985519	7,2684945742179E-11	81	ATP5F1C,ATP5ME,ATPAF2,BOLA3,CHCHD1,CLPP,CLPX,COQ2,COQ7,COX4I1,COX6A1,COX7C,COX8A,CS,CYC1,DLAT,DLD,DLST,ENSG00000255339,ENSG00000260643,ENSG00000267740,ENSG00000286192,ETFB,FDX1,FECH,FH,GLRX5,GRSF1,GTPBP3,GTPBP6,HCCS,HTD2,LIAS,LIPT1,LIPT2,MDH2,METTL17,MRM2,MRPS31,MTIF3,MTO1,MTRF1,NDUFA1,NDUFA10,NDUFA3,NDUFA4,NDUFA6,NDUFA8,NDUFAB1,NDUFB11,NDUFB2,NDUFB3,NDUFB4,NDUFB6,NDUFB7,NDUFB9,NDUFC1,NDUFC2,NDUF…
JD_GPP3909_Balsa_2902870.sgRNA-rep-nonorm-zscore-t10-q34	5	381	40	2,41831839985519	7,2684945742179E-11	81	ATP5F1C,ATP5ME,ATPAF2,BOLA3,CHCHD1,CLPP,CLPX,COQ2,COQ7,COX4I1,COX6A1,COX7C,COX8A,CS,CYC1,DLAT,DLD,DLST,ENSG00000255339,ENSG00000260643,ENSG00000267740,ENSG00000286192,ETFB,FDX1,FECH,FH,GLRX5,GRSF1,GTPBP3,GTPBP6,HCCS,HTD2,LIAS,LIPT1,LIPT2,MDH2,METTL17,MRM2,MRPS31,MTIF3,MTO1,MTRF1,NDUFA1,NDUFA10,NDUFA3,NDUFA4,NDUFA6,NDUFA8,NDUFAB1,NDUFB11,NDUFB2,NDUFB3,NDUFB4,NDUFB6,NDUFB7,NDUFB9,NDUFC1,NDUFC2,NDUF…
JD_GPP3909_Balsa_2902870.sgRNA-rep-nonorm-zscore-t12-q34	5	381	40	2,41831839985519	7,2684945742179E-11	81	ATP5F1C,ATP5ME,ATPAF2,BOLA3,CHCHD1,CLPP,CLPX,COQ2,COQ7,COX4I1,COX6A1,COX7C,COX8A,CS,CYC1,DLAT,DLD,DLST,ENSG00000255339,ENSG00000260643,ENSG00000267740,ENSG00000286192,ETFB,FDX1,FECH,FH,GLRX5,GRSF1,GTPBP3,GTPBP6,HCCS,HTD2,LIAS,LIPT1,LIPT2,MDH2,METTL17,MRM2,MRPS31,MTIF3,MTO1,MTRF1,NDUFA1,NDUFA10,NDUFA3,NDUFA4,NDUFA6,NDUFA8,NDUFAB1,NDUFB11,NDUFB2,NDUFB3,NDUFB4,NDUFB6,NDUFB7,NDUFB9,NDUFC1,NDUFC2,NDUF…
JD_GPP3909_Balsa_2902870.sgRNA-rep-nonorm-zscore-t13-q34	5	381	40	2,41831839985519	7,2684945742179E-11	81	ATP5F1C,ATP5ME,ATPAF2,BOLA3,CHCHD1,CLPP,CLPX,COQ2,COQ7,COX4I1,COX6A1,COX7C,COX8A,CS,CYC1,DLAT,DLD,DLST,ENSG00000255339,ENSG00000260643,ENSG00000267740,ENSG00000286192,ETFB,FDX1,FECH,FH,GLRX5,GRSF1,GTPBP3,GTPBP6,HCCS,HTD2,LIAS,LIPT1,LIPT2,MDH2,METTL17,MRM2,MRPS31,MTIF3,MTO1,MTRF1,NDUFA1,NDUFA10,NDUFA3,NDUFA4,NDUFA6,NDUFA8,NDUFAB1,NDUFB11,NDUFB2,NDUFB3,NDUFB4,NDUFB6,NDUFB7,NDUFB9,NDUFC1,NDUFC2,NDUF…
JD_GPP3909_Balsa_2902870.sgRNA-rep-nonorm-zscore-t15-q34	5	381	40	2,41831839985519	7,2684945742179E-11	81	ATP5F1C,ATP5ME,ATPAF2,BOLA3,CHCHD1,CLPP,CLPX,COQ2,COQ7,COX4I1,COX6A1,COX7C,COX8A,CS,CYC1,DLAT,DLD,DLST,ENSG00000255339,ENSG00000260643,ENSG00000267740,ENSG00000286192,ETFB,FDX1,FECH,FH,GLRX5,GRSF1,GTPBP3,GTPBP6,HCCS,HTD2,LIAS,LIPT1,LIPT2,MDH2,METTL17,MRM2,MRPS31,MTIF3,MTO1,MTRF1,NDUFA1,NDUFA10,NDUFA3,NDUFA4,NDUFA6,NDUFA8,NDUFAB1,NDUFB11,NDUFB2,NDUFB3,NDUFB4,NDUFB6,NDUFB7,NDUFB9,NDUFC1,NDUFC2,NDUF…
JD_GPP3909_Balsa_2902870.sgRNA-rep-nonorm-zscore-t20-q34	5	381	40	2,41831839985519	7,2684945742179E-11	81	ATP5F1C,ATP5ME,ATPAF2,BOLA3,CHCHD1,CLPP,CLPX,COQ2,COQ7,COX4I1,COX6A1,COX7C,COX8A,CS,CYC1,DLAT,DLD,DLST,ENSG00000255339,ENSG00000260643,ENSG00000267740,ENSG00000286192,ETFB,FDX1,FECH,FH,GLRX5,GRSF1,GTPBP3,GTPBP6,HCCS,HTD2,LIAS,LIPT1,LIPT2,MDH2,METTL17,MRM2,MRPS31,MTIF3,MTO1,MTRF1,NDUFA1,NDUFA10,NDUFA3,NDUFA4,NDUFA6,NDUFA8,NDUFAB1,NDUFB11,NDUFB2,NDUFB3,NDUFB4,NDUFB6,NDUFB7,NDUFB9,NDUFC1,NDUFC2,NDUF…
JD_GPP3909_Balsa_2902870.sgRNA-rep-nonorm-zscore-t25-q34	5	381	40	2,41831839985519	7,2684945742179E-11	81	ATP5F1C,ATP5ME,ATPAF2,BOLA3,CHCHD1,CLPP,CLPX,COQ2,COQ7,COX4I1,COX6A1,COX7C,COX8A,CS,CYC1,DLAT,DLD,DLST,ENSG00000255339,ENSG00000260643,ENSG00000267740,ENSG00000286192,ETFB,FDX1,FECH,FH,GLRX5,GRSF1,GTPBP3,GTPBP6,HCCS,HTD2,LIAS,LIPT1,LIPT2,MDH2,METTL17,MRM2,MRPS31,MTIF3,MTO1,MTRF1,NDUFA1,NDUFA10,NDUFA3,NDUFA4,NDUFA6,NDUFA8,NDUFAB1,NDUFB11,NDUFB2,NDUFB3,NDUFB4,NDUFB6,NDUFB7,NDUFB9,NDUFC1,NDUFC2,NDUF…
JD_GPP3909_Balsa_2902870.sgRNA-rep-rowsum-zscore-t10-q34	5	381	40	2,41831839985519	7,2684945742179E-11	81	ATP5F1C,ATP5ME,ATPAF2,BOLA3,CHCHD1,CLPP,CLPX,COQ2,COQ7,COX4I1,COX6A1,COX7C,COX8A,CS,CYC1,DLAT,DLD,DLST,ENSG00000255339,ENSG00000260643,ENSG00000267740,ENSG00000286192,ETFB,FDX1,FECH,FH,GLRX5,GRSF1,GTPBP3,GTPBP6,HCCS,HTD2,LIAS,LIPT1,LIPT2,MDH2,METTL17,MRM2,MRPS31,MTIF3,MTO1,MTRF1,NDUFA1,NDUFA10,NDUFA3,NDUFA4,NDUFA6,NDUFA8,NDUFAB1,NDUFB11,NDUFB2,NDUFB3,NDUFB4,NDUFB6,NDUFB7,NDUFB9,NDUFC1,NDUFC2,NDUF…
JD_GPP3909_Balsa_2902870.sgRNA-rep-rowsum-zscore-t12-q34	5	381	40	2,41831839985519	7,2684945742179E-11	81	ATP5F1C,ATP5ME,ATPAF2,BOLA3,CHCHD1,CLPP,CLPX,COQ2,COQ7,COX4I1,COX6A1,COX7C,COX8A,CS,CYC1,DLAT,DLD,DLST,ENSG00000255339,ENSG00000260643,ENSG00000267740,ENSG00000286192,ETFB,FDX1,FECH,FH,GLRX5,GRSF1,GTPBP3,GTPBP6,HCCS,HTD2,LIAS,LIPT1,LIPT2,MDH2,METTL17,MRM2,MRPS31,MTIF3,MTO1,MTRF1,NDUFA1,NDUFA10,NDUFA3,NDUFA4,NDUFA6,NDUFA8,NDUFAB1,NDUFB11,NDUFB2,NDUFB3,NDUFB4,NDUFB6,NDUFB7,NDUFB9,NDUFC1,NDUFC2,NDUF…
JD_GPP3909_Balsa_2902870.sgRNA-rep-rowsum-zscore-t13-q34	5	381	40	2,41831839985519	7,2684945742179E-11	81	ATP5F1C,ATP5ME,ATPAF2,BOLA3,CHCHD1,CLPP,CLPX,COQ2,COQ7,COX4I1,COX6A1,COX7C,COX8A,CS,CYC1,DLAT,DLD,DLST,ENSG00000255339,ENSG00000260643,ENSG00000267740,ENSG00000286192,ETFB,FDX1,FECH,FH,GLRX5,GRSF1,GTPBP3,GTPBP6,HCCS,HTD2,LIAS,LIPT1,LIPT2,MDH2,METTL17,MRM2,MRPS31,MTIF3,MTO1,MTRF1,NDUFA1,NDUFA10,NDUFA3,NDUFA4,NDUFA6,NDUFA8,NDUFAB1,NDUFB11,NDUFB2,NDUFB3,NDUFB4,NDUFB6,NDUFB7,NDUFB9,NDUFC1,NDUFC2,NDUF…
JD_GPP3909_Balsa_2902870.sgRNA-rep-rowsum-zscore-t15-q34	5	381	40	2,41831839985519	7,2684945742179E-11	81	ATP5F1C,ATP5ME,ATPAF2,BOLA3,CHCHD1,CLPP,CLPX,COQ2,COQ7,COX4I1,COX6A1,COX7C,COX8A,CS,CYC1,DLAT,DLD,DLST,ENSG00000255339,ENSG00000260643,ENSG00000267740,ENSG00000286192,ETFB,FDX1,FECH,FH,GLRX5,GRSF1,GTPBP3,GTPBP6,HCCS,HTD2,LIAS,LIPT1,LIPT2,MDH2,METTL17,MRM2,MRPS31,MTIF3,MTO1,MTRF1,NDUFA1,NDUFA10,NDUFA3,NDUFA4,NDUFA6,NDUFA8,NDUFAB1,NDUFB11,NDUFB2,NDUFB3,NDUFB4,NDUFB6,NDUFB7,NDUFB9,NDUFC1,NDUFC2,NDUF…
JD_GPP3909_Balsa_2902870.sgRNA-rep-rowsum-zscore-t20-q34	5	381	40	2,41831839985519	7,2684945742179E-11	81	ATP5F1C,ATP5ME,ATPAF2,BOLA3,CHCHD1,CLPP,CLPX,COQ2,COQ7,COX4I1,COX6A1,COX7C,COX8A,CS,CYC1,DLAT,DLD,DLST,ENSG00000255339,ENSG00000260643,ENSG00000267740,ENSG00000286192,ETFB,FDX1,FECH,FH,GLRX5,GRSF1,GTPBP3,GTPBP6,HCCS,HTD2,LIAS,LIPT1,LIPT2,MDH2,METTL17,MRM2,MRPS31,MTIF3,MTO1,MTRF1,NDUFA1,NDUFA10,NDUFA3,NDUFA4,NDUFA6,NDUFA8,NDUFAB1,NDUFB11,NDUFB2,NDUFB3,NDUFB4,NDUFB6,NDUFB7,NDUFB9,NDUFC1,NDUFC2,NDUF…
JD_GPP3909_Balsa_2902870.sgRNA-rep-rowsum-zscore-t25-q34	5	381	40	2,41831839985519	7,2684945742179E-11	81	ATP5F1C,ATP5ME,ATPAF2,BOLA3,CHCHD1,CLPP,CLPX,COQ2,COQ7,COX4I1,COX6A1,COX7C,COX8A,CS,CYC1,DLAT,DLD,DLST,ENSG00000255339,ENSG00000260643,ENSG00000267740,ENSG00000286192,ETFB,FDX1,FECH,FH,GLRX5,GRSF1,GTPBP3,GTPBP6,HCCS,HTD2,LIAS,LIPT1,LIPT2,MDH2,METTL17,MRM2,MRPS31,MTIF3,MTO1,MTRF1,NDUFA1,NDUFA10,NDUFA3,NDUFA4,NDUFA6,NDUFA8,NDUFAB1,NDUFB11,NDUFB2,NDUFB3,NDUFB4,NDUFB6,NDUFB7,NDUFB9,NDUFC1,NDUFC2,NDUF…
JD_GPP3909_Balsa_2902870.sgRNA-rep-noExpNorm-noRowNorm-zscore-t12-q32.5	3	325	37	2,62238726790451	7,4259180203213E-11	71	ATP5F1C,ATP5ME,ATPAF2,BOLA3,CHCHD1,CLPP,CLPX,COQ2,COQ7,COX4I1,COX6A1,COX8A,CS,CYC1,DLAT,DLD,DLST,ENSG00000255339,ENSG00000260643,ENSG00000267740,ENSG00000287967,FDX1,FECH,FH,GLRX5,GRSF1,GTPBP3,GTPBP6,HCCS,HTD2,LIAS,LIPT1,LIPT2,MDH2,METTL17,MPC1,MRM2,MRPS31,MTIF3,MTO1,MTRF1,NDUFA10,NDUFA3,NDUFA4,NDUFA6,NDUFA8,NDUFAB1,NDUFB2,NDUFB7,NDUFB9,NDUFC2,NDUFS6,NDUFS7,NFU1,NME6,OGDH,PDE12,PDHA1,PDSS2,RMND1,…
JD_GPP3909_Balsa_2902870.sgRNA-rep-noExpNorm-noRowNorm-zscore-t16-q32.5--no-fil-flat	3	325	37	2,62238726790451	7,4259180203213E-11	71	ATP5F1C,ATP5ME,ATPAF2,BOLA3,CHCHD1,CLPP,CLPX,COQ2,COQ7,COX4I1,COX6A1,COX8A,CS,CYC1,DLAT,DLD,DLST,ENSG00000255339,ENSG00000260643,ENSG00000267740,ENSG00000287967,FDX1,FECH,FH,GLRX5,GRSF1,GTPBP3,GTPBP6,HCCS,HTD2,LIAS,LIPT1,LIPT2,MDH2,METTL17,MPC1,MRM2,MRPS31,MTIF3,MTO1,MTRF1,NDUFA10,NDUFA3,NDUFA4,NDUFA6,NDUFA8,NDUFAB1,NDUFB2,NDUFB7,NDUFB9,NDUFC2,NDUFS6,NDUFS7,NFU1,NME6,OGDH,PDE12,PDHA1,PDSS2,RMND1,…
JD_GPP3909_Balsa_2902870.sgRNA-rep-noExpNorm-noRowNorm-zscore-t16-q32.5	3	325	37	2,62238726790451	7,4259180203213E-11	71	ATP5F1C,ATP5ME,ATPAF2,BOLA3,CHCHD1,CLPP,CLPX,COQ2,COQ7,COX4I1,COX6A1,COX8A,CS,CYC1,DLAT,DLD,DLST,ENSG00000255339,ENSG00000260643,ENSG00000267740,ENSG00000287967,FDX1,FECH,FH,GLRX5,GRSF1,GTPBP3,GTPBP6,HCCS,HTD2,LIAS,LIPT1,LIPT2,MDH2,METTL17,MPC1,MRM2,MRPS31,MTIF3,MTO1,MTRF1,NDUFA10,NDUFA3,NDUFA4,NDUFA6,NDUFA8,NDUFAB1,NDUFB2,NDUFB7,NDUFB9,NDUFC2,NDUFS6,NDUFS7,NFU1,NME6,OGDH,PDE12,PDHA1,PDSS2,RMND1,…
JD_GPP3909_Balsa_2902870.sgRNA-rep-noExpNorm-noRowNorm-zscore-t32-q32.5--no-fil-flat	3	325	37	2,62238726790451	7,4259180203213E-11	71	ATP5F1C,ATP5ME,ATPAF2,BOLA3,CHCHD1,CLPP,CLPX,COQ2,COQ7,COX4I1,COX6A1,COX8A,CS,CYC1,DLAT,DLD,DLST,ENSG00000255339,ENSG00000260643,ENSG00000267740,ENSG00000287967,FDX1,FECH,FH,GLRX5,GRSF1,GTPBP3,GTPBP6,HCCS,HTD2,LIAS,LIPT1,LIPT2,MDH2,METTL17,MPC1,MRM2,MRPS31,MTIF3,MTO1,MTRF1,NDUFA10,NDUFA3,NDUFA4,NDUFA6,NDUFA8,NDUFAB1,NDUFB2,NDUFB7,NDUFB9,NDUFC2,NDUFS6,NDUFS7,NFU1,NME6,OGDH,PDE12,PDHA1,PDSS2,RMND1,…
JD_GPP3909_Balsa_2902870.sgRNA-rep-noExpNorm-noRowNorm-zscore-t32-q32.5	3	325	37	2,62238726790451	7,4259180203213E-11	71	ATP5F1C,ATP5ME,ATPAF2,BOLA3,CHCHD1,CLPP,CLPX,COQ2,COQ7,COX4I1,COX6A1,COX8A,CS,CYC1,DLAT,DLD,DLST,ENSG00000255339,ENSG00000260643,ENSG00000267740,ENSG00000287967,FDX1,FECH,FH,GLRX5,GRSF1,GTPBP3,GTPBP6,HCCS,HTD2,LIAS,LIPT1,LIPT2,MDH2,METTL17,MPC1,MRM2,MRPS31,MTIF3,MTO1,MTRF1,NDUFA10,NDUFA3,NDUFA4,NDUFA6,NDUFA8,NDUFAB1,NDUFB2,NDUFB7,NDUFB9,NDUFC2,NDUFS6,NDUFS7,NFU1,NME6,OGDH,PDE12,PDHA1,PDSS2,RMND1,…
JD_GPP3909_Balsa_2902870.sgRNA-rep-nonorm-zscore-t13-q32.5	3	325	37	2,62238726790451	7,4259180203213E-11	71	ATP5F1C,ATP5ME,ATPAF2,BOLA3,CHCHD1,CLPP,CLPX,COQ2,COQ7,COX4I1,COX6A1,COX8A,CS,CYC1,DLAT,DLD,DLST,ENSG00000255339,ENSG00000260643,ENSG00000267740,ENSG00000287967,FDX1,FECH,FH,GLRX5,GRSF1,GTPBP3,GTPBP6,HCCS,HTD2,LIAS,LIPT1,LIPT2,MDH2,METTL17,MPC1,MRM2,MRPS31,MTIF3,MTO1,MTRF1,NDUFA10,NDUFA3,NDUFA4,NDUFA6,NDUFA8,NDUFAB1,NDUFB2,NDUFB7,NDUFB9,NDUFC2,NDUFS6,NDUFS7,NFU1,NME6,OGDH,PDE12,PDHA1,PDSS2,RMND1,…
JD_GPP3909_Balsa_2902870.sgRNA-rep-nonorm-zscore-t15-q32.5	3	325	37	2,62238726790451	7,4259180203213E-11	71	ATP5F1C,ATP5ME,ATPAF2,BOLA3,CHCHD1,CLPP,CLPX,COQ2,COQ7,COX4I1,COX6A1,COX8A,CS,CYC1,DLAT,DLD,DLST,ENSG00000255339,ENSG00000260643,ENSG00000267740,ENSG00000287967,FDX1,FECH,FH,GLRX5,GRSF1,GTPBP3,GTPBP6,HCCS,HTD2,LIAS,LIPT1,LIPT2,MDH2,METTL17,MPC1,MRM2,MRPS31,MTIF3,MTO1,MTRF1,NDUFA10,NDUFA3,NDUFA4,NDUFA6,NDUFA8,NDUFAB1,NDUFB2,NDUFB7,NDUFB9,NDUFC2,NDUFS6,NDUFS7,NFU1,NME6,OGDH,PDE12,PDHA1,PDSS2,RMND1,…
JD_GPP3909_Balsa_2902870.sgRNA-rep-nonorm-zscore-t20-q32.5	3	325	37	2,62238726790451	7,4259180203213E-11	71	ATP5F1C,ATP5ME,ATPAF2,BOLA3,CHCHD1,CLPP,CLPX,COQ2,COQ7,COX4I1,COX6A1,COX8A,CS,CYC1,DLAT,DLD,DLST,ENSG00000255339,ENSG00000260643,ENSG00000267740,ENSG00000287967,FDX1,FECH,FH,GLRX5,GRSF1,GTPBP3,GTPBP6,HCCS,HTD2,LIAS,LIPT1,LIPT2,MDH2,METTL17,MPC1,MRM2,MRPS31,MTIF3,MTO1,MTRF1,NDUFA10,NDUFA3,NDUFA4,NDUFA6,NDUFA8,NDUFAB1,NDUFB2,NDUFB7,NDUFB9,NDUFC2,NDUFS6,NDUFS7,NFU1,NME6,OGDH,PDE12,PDHA1,PDSS2,RMND1,…
JD_GPP3909_Balsa_2902870.sgRNA-rep-nonorm-zscore-t25-q32.5	3	325	37	2,62238726790451	7,4259180203213E-11	71	ATP5F1C,ATP5ME,ATPAF2,BOLA3,CHCHD1,CLPP,CLPX,COQ2,COQ7,COX4I1,COX6A1,COX8A,CS,CYC1,DLAT,DLD,DLST,ENSG00000255339,ENSG00000260643,ENSG00000267740,ENSG00000287967,FDX1,FECH,FH,GLRX5,GRSF1,GTPBP3,GTPBP6,HCCS,HTD2,LIAS,LIPT1,LIPT2,MDH2,METTL17,MPC1,MRM2,MRPS31,MTIF3,MTO1,MTRF1,NDUFA10,NDUFA3,NDUFA4,NDUFA6,NDUFA8,NDUFAB1,NDUFB2,NDUFB7,NDUFB9,NDUFC2,NDUFS6,NDUFS7,NFU1,NME6,OGDH,PDE12,PDHA1,PDSS2,RMND1,…
JD_GPP3909_Balsa_2902870.sgRNA-rep-rowsum-zscore-t13-q32.5	3	325	37	2,62238726790451	7,4259180203213E-11	71	ATP5F1C,ATP5ME,ATPAF2,BOLA3,CHCHD1,CLPP,CLPX,COQ2,COQ7,COX4I1,COX6A1,COX8A,CS,CYC1,DLAT,DLD,DLST,ENSG00000255339,ENSG00000260643,ENSG00000267740,ENSG00000287967,FDX1,FECH,FH,GLRX5,GRSF1,GTPBP3,GTPBP6,HCCS,HTD2,LIAS,LIPT1,LIPT2,MDH2,METTL17,MPC1,MRM2,MRPS31,MTIF3,MTO1,MTRF1,NDUFA10,NDUFA3,NDUFA4,NDUFA6,NDUFA8,NDUFAB1,NDUFB2,NDUFB7,NDUFB9,NDUFC2,NDUFS6,NDUFS7,NFU1,NME6,OGDH,PDE12,PDHA1,PDSS2,RMND1,…
JD_GPP3909_Balsa_2902870.sgRNA-rep-rowsum-zscore-t15-q32.5	3	325	37	2,62238726790451	7,4259180203213E-11	71	ATP5F1C,ATP5ME,ATPAF2,BOLA3,CHCHD1,CLPP,CLPX,COQ2,COQ7,COX4I1,COX6A1,COX8A,CS,CYC1,DLAT,DLD,DLST,ENSG00000255339,ENSG00000260643,ENSG00000267740,ENSG00000287967,FDX1,FECH,FH,GLRX5,GRSF1,GTPBP3,GTPBP6,HCCS,HTD2,LIAS,LIPT1,LIPT2,MDH2,METTL17,MPC1,MRM2,MRPS31,MTIF3,MTO1,MTRF1,NDUFA10,NDUFA3,NDUFA4,NDUFA6,NDUFA8,NDUFAB1,NDUFB2,NDUFB7,NDUFB9,NDUFC2,NDUFS6,NDUFS7,NFU1,NME6,OGDH,PDE12,PDHA1,PDSS2,RMND1,…
JD_GPP3909_Balsa_2902870.sgRNA-rep-rowsum-zscore-t20-q32.5	3	325	37	2,62238726790451	7,4259180203213E-11	71	ATP5F1C,ATP5ME,ATPAF2,BOLA3,CHCHD1,CLPP,CLPX,COQ2,COQ7,COX4I1,COX6A1,COX8A,CS,CYC1,DLAT,DLD,DLST,ENSG00000255339,ENSG00000260643,ENSG00000267740,ENSG00000287967,FDX1,FECH,FH,GLRX5,GRSF1,GTPBP3,GTPBP6,HCCS,HTD2,LIAS,LIPT1,LIPT2,MDH2,METTL17,MPC1,MRM2,MRPS31,MTIF3,MTO1,MTRF1,NDUFA10,NDUFA3,NDUFA4,NDUFA6,NDUFA8,NDUFAB1,NDUFB2,NDUFB7,NDUFB9,NDUFC2,NDUFS6,NDUFS7,NFU1,NME6,OGDH,PDE12,PDHA1,PDSS2,RMND1,…
JD_GPP3909_Balsa_2902870.sgRNA-rep-rowsum-zscore-t25-q32.5	3	325	37	2,62238726790451	7,4259180203213E-11	71	ATP5F1C,ATP5ME,ATPAF2,BOLA3,CHCHD1,CLPP,CLPX,COQ2,COQ7,COX4I1,COX6A1,COX8A,CS,CYC1,DLAT,DLD,DLST,ENSG00000255339,ENSG00000260643,ENSG00000267740,ENSG00000287967,FDX1,FECH,FH,GLRX5,GRSF1,GTPBP3,GTPBP6,HCCS,HTD2,LIAS,LIPT1,LIPT2,MDH2,METTL17,MPC1,MRM2,MRPS31,MTIF3,MTO1,MTRF1,NDUFA10,NDUFA3,NDUFA4,NDUFA6,NDUFA8,NDUFAB1,NDUFB2,NDUFB7,NDUFB9,NDUFC2,NDUFS6,NDUFS7,NFU1,NME6,OGDH,PDE12,PDHA1,PDSS2,RMND1,…
JD_GPP3909_Balsa_2902870.sgRNA-rep-ExpQnorm-noRowNorm-zscore-t2-q35--no-fil-flat	7	487	45	2,12844296537563	7,58412869099473E-11	80	ATP5F1C,ATP5ME,ATPAF2,BOLA3,CHCHD1,CLPP,CLPX,COQ2,COQ7,COX4I1,COX6A1,COX7C,COX8A,CS,CYC1,DLAT,DLD,DLST,ENSG00000255339,ENSG00000255639,ENSG00000265257,ENSG00000267059,ENSG00000267740,ENSG00000286192,ENSG00000287967,ETFB,FDX1,FECH,FH,GLRX5,GRSF1,GTPBP3,GTPBP6,HCCS,LIAS,LIPT1,LIPT2,MDH2,METTL17,MRM2,MRPS31,MTIF3,MTO1,NDUFA1,NDUFA10,NDUFA3,NDUFA4,NDUFA6,NDUFA8,NDUFAB1,NDUFB11,NDUFB2,NDUFB3,NDUFB4,ND…
JD_GPP3909_Balsa_2902870.sgRNA-rep-ExpQnorm-noRowNorm-zscore-t2-q35	7	487	45	2,12844296537563	7,58412869099473E-11	80	ATP5F1C,ATP5ME,ATPAF2,BOLA3,CHCHD1,CLPP,CLPX,COQ2,COQ7,COX4I1,COX6A1,COX7C,COX8A,CS,CYC1,DLAT,DLD,DLST,ENSG00000255339,ENSG00000255639,ENSG00000265257,ENSG00000267059,ENSG00000267740,ENSG00000286192,ENSG00000287967,ETFB,FDX1,FECH,FH,GLRX5,GRSF1,GTPBP3,GTPBP6,HCCS,LIAS,LIPT1,LIPT2,MDH2,METTL17,MRM2,MRPS31,MTIF3,MTO1,NDUFA1,NDUFA10,NDUFA3,NDUFA4,NDUFA6,NDUFA8,NDUFAB1,NDUFB11,NDUFB2,NDUFB3,NDUFB4,ND…
JD_GPP3909_Balsa_2902870.sgRNA-rep-noExpNorm-noRowNorm-zscore-t2-q31.75	10	134	24	4,125579001544	1,06232202407518E-10	33	ATP5F1C,ATP5ME,BOLA3,CHCHD1,CLPP,COQ2,COQ7,COX4I1,COX6A1,DLD,DLST,ENSG00000255339,ENSG00000286192,FDX1,LIAS,LIPT1,LIPT2,METTL17,MRM2,MRPS31,MTIF3,NDUFA4,NDUFA6,NDUFA8,NDUFB7,NDUFB9,NDUFC2,OGDH,PDE12,RMND1,RTN4IP1,SLC25A51,SOD2
JD_GPP3909_Balsa_2902870.sgRNA-rep-noExpNorm-noRowNorm-zscore-t4-q31.75	10	134	24	4,125579001544	1,06232202407518E-10	33	ATP5F1C,ATP5ME,BOLA3,CHCHD1,CLPP,COQ2,COQ7,COX4I1,COX6A1,DLD,DLST,ENSG00000255339,ENSG00000286192,FDX1,LIAS,LIPT1,LIPT2,METTL17,MRM2,MRPS31,MTIF3,NDUFA4,NDUFA6,NDUFA8,NDUFB7,NDUFB9,NDUFC2,OGDH,PDE12,RMND1,RTN4IP1,SLC25A51,SOD2
JD_GPP3909_Balsa_2902870.sgRNA-rep-nonorm-zscore-t2-q31.75	10	134	24	4,125579001544	1,06232202407518E-10	33	ATP5F1C,ATP5ME,BOLA3,CHCHD1,CLPP,COQ2,COQ7,COX4I1,COX6A1,DLD,DLST,ENSG00000255339,ENSG00000286192,FDX1,LIAS,LIPT1,LIPT2,METTL17,MRM2,MRPS31,MTIF3,NDUFA4,NDUFA6,NDUFA8,NDUFB7,NDUFB9,NDUFC2,OGDH,PDE12,RMND1,RTN4IP1,SLC25A51,SOD2
JD_GPP3909_Balsa_2902870.sgRNA-rep-nonorm-zscore-t4-q31.75	10	134	24	4,125579001544	1,06232202407518E-10	33	ATP5F1C,ATP5ME,BOLA3,CHCHD1,CLPP,COQ2,COQ7,COX4I1,COX6A1,DLD,DLST,ENSG00000255339,ENSG00000286192,FDX1,LIAS,LIPT1,LIPT2,METTL17,MRM2,MRPS31,MTIF3,NDUFA4,NDUFA6,NDUFA8,NDUFB7,NDUFB9,NDUFC2,OGDH,PDE12,RMND1,RTN4IP1,SLC25A51,SOD2
JD_GPP3909_Balsa_2902870.sgRNA-rep-rowsum-zscore-t2-q31.75	10	134	24	4,125579001544	1,06232202407518E-10	33	ATP5F1C,ATP5ME,BOLA3,CHCHD1,CLPP,COQ2,COQ7,COX4I1,COX6A1,DLD,DLST,ENSG00000255339,ENSG00000286192,FDX1,LIAS,LIPT1,LIPT2,METTL17,MRM2,MRPS31,MTIF3,NDUFA4,NDUFA6,NDUFA8,NDUFB7,NDUFB9,NDUFC2,OGDH,PDE12,RMND1,RTN4IP1,SLC25A51,SOD2
JD_GPP3909_Balsa_2902870.sgRNA-rep-rowsum-zscore-t4-q31.75	10	134	24	4,125579001544	1,06232202407518E-10	33	ATP5F1C,ATP5ME,BOLA3,CHCHD1,CLPP,COQ2,COQ7,COX4I1,COX6A1,DLD,DLST,ENSG00000255339,ENSG00000286192,FDX1,LIAS,LIPT1,LIPT2,METTL17,MRM2,MRPS31,MTIF3,NDUFA4,NDUFA6,NDUFA8,NDUFB7,NDUFB9,NDUFC2,OGDH,PDE12,RMND1,RTN4IP1,SLC25A51,SOD2
JD_GPP3909_Balsa_2902870.sgRNA-rep-nonorm-t25-q32	7	162	26	3,69689229459344	1,69698265585429E-10	39	ATP5F1C,BOLA3,CLPP,COQ7,COX6A1,COX8A,CS,CYC1,DLD,DLST,ENSG00000267740,FECH,GLRX5,GRSF1,GTPBP6,HCCS,LIAS,LIPT1,LIPT2,MDH2,MRM2,MRPS31,MTO1,NDUFA3,NDUFA4,NDUFA6,NDUFB11,NDUFB7,NDUFB9,NDUFC1,NDUFS7,NME6,PDE12,PDHA1,RMND1,RTN4IP1,SLC25A1,SOD2,UQCRFS1
JD_GPP3909_Balsa_2902870.sgRNA-rep-nonorm-zscore-t10-q34.5	4	476	44	2,12923790205737	1,94564292994524E-10	92	ATP5F1C,ATP5ME,ATPAF2,BOLA3,CHCHD1,CLPP,CLPX,COQ2,COQ7,COX4I1,COX6A1,COX7C,COX8A,CS,CYC1,DLAT,DLD,DLST,ECHS1,ENSG00000255339,ENSG00000255639,ENSG00000260643,ENSG00000267059,ENSG00000267740,ENSG00000286192,ENSG00000287967,ETFB,FDX1,FECH,FH,GLRX5,GRSF1,GTPBP3,GTPBP6,HCCS,HTD2,LIAS,LIPT1,LIPT2,MDH2,METTL17,MPC1,MRM2,MRPS31,MTIF3,MTO1,MTRF1,NDUFA1,NDUFA10,NDUFA3,NDUFA4,NDUFA6,NDUFA8,NDUFAB1,NDUFB11,N…
JD_GPP3909_Balsa_2902870.sgRNA-rep-nonorm-zscore-t12-q34.5	4	476	44	2,12923790205737	1,94564292994524E-10	92	ATP5F1C,ATP5ME,ATPAF2,BOLA3,CHCHD1,CLPP,CLPX,COQ2,COQ7,COX4I1,COX6A1,COX7C,COX8A,CS,CYC1,DLAT,DLD,DLST,ECHS1,ENSG00000255339,ENSG00000255639,ENSG00000260643,ENSG00000267059,ENSG00000267740,ENSG00000286192,ENSG00000287967,ETFB,FDX1,FECH,FH,GLRX5,GRSF1,GTPBP3,GTPBP6,HCCS,HTD2,LIAS,LIPT1,LIPT2,MDH2,METTL17,MPC1,MRM2,MRPS31,MTIF3,MTO1,MTRF1,NDUFA1,NDUFA10,NDUFA3,NDUFA4,NDUFA6,NDUFA8,NDUFAB1,NDUFB11,N…
JD_GPP3909_Balsa_2902870.sgRNA-rep-nonorm-zscore-t13-q34.5	4	476	44	2,12923790205737	1,94564292994524E-10	92	ATP5F1C,ATP5ME,ATPAF2,BOLA3,CHCHD1,CLPP,CLPX,COQ2,COQ7,COX4I1,COX6A1,COX7C,COX8A,CS,CYC1,DLAT,DLD,DLST,ECHS1,ENSG00000255339,ENSG00000255639,ENSG00000260643,ENSG00000267059,ENSG00000267740,ENSG00000286192,ENSG00000287967,ETFB,FDX1,FECH,FH,GLRX5,GRSF1,GTPBP3,GTPBP6,HCCS,HTD2,LIAS,LIPT1,LIPT2,MDH2,METTL17,MPC1,MRM2,MRPS31,MTIF3,MTO1,MTRF1,NDUFA1,NDUFA10,NDUFA3,NDUFA4,NDUFA6,NDUFA8,NDUFAB1,NDUFB11,N…
JD_GPP3909_Balsa_2902870.sgRNA-rep-nonorm-zscore-t15-q34.5	4	476	44	2,12923790205737	1,94564292994524E-10	92	ATP5F1C,ATP5ME,ATPAF2,BOLA3,CHCHD1,CLPP,CLPX,COQ2,COQ7,COX4I1,COX6A1,COX7C,COX8A,CS,CYC1,DLAT,DLD,DLST,ECHS1,ENSG00000255339,ENSG00000255639,ENSG00000260643,ENSG00000267059,ENSG00000267740,ENSG00000286192,ENSG00000287967,ETFB,FDX1,FECH,FH,GLRX5,GRSF1,GTPBP3,GTPBP6,HCCS,HTD2,LIAS,LIPT1,LIPT2,MDH2,METTL17,MPC1,MRM2,MRPS31,MTIF3,MTO1,MTRF1,NDUFA1,NDUFA10,NDUFA3,NDUFA4,NDUFA6,NDUFA8,NDUFAB1,NDUFB11,N…
JD_GPP3909_Balsa_2902870.sgRNA-rep-nonorm-zscore-t20-q34.5	4	476	44	2,12923790205737	1,94564292994524E-10	92	ATP5F1C,ATP5ME,ATPAF2,BOLA3,CHCHD1,CLPP,CLPX,COQ2,COQ7,COX4I1,COX6A1,COX7C,COX8A,CS,CYC1,DLAT,DLD,DLST,ECHS1,ENSG00000255339,ENSG00000255639,ENSG00000260643,ENSG00000267059,ENSG00000267740,ENSG00000286192,ENSG00000287967,ETFB,FDX1,FECH,FH,GLRX5,GRSF1,GTPBP3,GTPBP6,HCCS,HTD2,LIAS,LIPT1,LIPT2,MDH2,METTL17,MPC1,MRM2,MRPS31,MTIF3,MTO1,MTRF1,NDUFA1,NDUFA10,NDUFA3,NDUFA4,NDUFA6,NDUFA8,NDUFAB1,NDUFB11,N…
JD_GPP3909_Balsa_2902870.sgRNA-rep-nonorm-zscore-t25-q34.5	4	476	44	2,12923790205737	1,94564292994524E-10	92	ATP5F1C,ATP5ME,ATPAF2,BOLA3,CHCHD1,CLPP,CLPX,COQ2,COQ7,COX4I1,COX6A1,COX7C,COX8A,CS,CYC1,DLAT,DLD,DLST,ECHS1,ENSG00000255339,ENSG00000255639,ENSG00000260643,ENSG00000267059,ENSG00000267740,ENSG00000286192,ENSG00000287967,ETFB,FDX1,FECH,FH,GLRX5,GRSF1,GTPBP3,GTPBP6,HCCS,HTD2,LIAS,LIPT1,LIPT2,MDH2,METTL17,MPC1,MRM2,MRPS31,MTIF3,MTO1,MTRF1,NDUFA1,NDUFA10,NDUFA3,NDUFA4,NDUFA6,NDUFA8,NDUFAB1,NDUFB11,N…
JD_GPP3909_Balsa_2902870.sgRNA-rep-rowsum-zscore-t10-q34.5	4	476	44	2,12923790205737	1,94564292994524E-10	92	ATP5F1C,ATP5ME,ATPAF2,BOLA3,CHCHD1,CLPP,CLPX,COQ2,COQ7,COX4I1,COX6A1,COX7C,COX8A,CS,CYC1,DLAT,DLD,DLST,ECHS1,ENSG00000255339,ENSG00000255639,ENSG00000260643,ENSG00000267059,ENSG00000267740,ENSG00000286192,ENSG00000287967,ETFB,FDX1,FECH,FH,GLRX5,GRSF1,GTPBP3,GTPBP6,HCCS,HTD2,LIAS,LIPT1,LIPT2,MDH2,METTL17,MPC1,MRM2,MRPS31,MTIF3,MTO1,MTRF1,NDUFA1,NDUFA10,NDUFA3,NDUFA4,NDUFA6,NDUFA8,NDUFAB1,NDUFB11,N…
JD_GPP3909_Balsa_2902870.sgRNA-rep-rowsum-zscore-t12-q34.5	4	476	44	2,12923790205737	1,94564292994524E-10	92	ATP5F1C,ATP5ME,ATPAF2,BOLA3,CHCHD1,CLPP,CLPX,COQ2,COQ7,COX4I1,COX6A1,COX7C,COX8A,CS,CYC1,DLAT,DLD,DLST,ECHS1,ENSG00000255339,ENSG00000255639,ENSG00000260643,ENSG00000267059,ENSG00000267740,ENSG00000286192,ENSG00000287967,ETFB,FDX1,FECH,FH,GLRX5,GRSF1,GTPBP3,GTPBP6,HCCS,HTD2,LIAS,LIPT1,LIPT2,MDH2,METTL17,MPC1,MRM2,MRPS31,MTIF3,MTO1,MTRF1,NDUFA1,NDUFA10,NDUFA3,NDUFA4,NDUFA6,NDUFA8,NDUFAB1,NDUFB11,N…
JD_GPP3909_Balsa_2902870.sgRNA-rep-rowsum-zscore-t13-q34.5	4	476	44	2,12923790205737	1,94564292994524E-10	92	ATP5F1C,ATP5ME,ATPAF2,BOLA3,CHCHD1,CLPP,CLPX,COQ2,COQ7,COX4I1,COX6A1,COX7C,COX8A,CS,CYC1,DLAT,DLD,DLST,ECHS1,ENSG00000255339,ENSG00000255639,ENSG00000260643,ENSG00000267059,ENSG00000267740,ENSG00000286192,ENSG00000287967,ETFB,FDX1,FECH,FH,GLRX5,GRSF1,GTPBP3,GTPBP6,HCCS,HTD2,LIAS,LIPT1,LIPT2,MDH2,METTL17,MPC1,MRM2,MRPS31,MTIF3,MTO1,MTRF1,NDUFA1,NDUFA10,NDUFA3,NDUFA4,NDUFA6,NDUFA8,NDUFAB1,NDUFB11,N…
JD_GPP3909_Balsa_2902870.sgRNA-rep-rowsum-zscore-t15-q34.5	4	476	44	2,12923790205737	1,94564292994524E-10	92	ATP5F1C,ATP5ME,ATPAF2,BOLA3,CHCHD1,CLPP,CLPX,COQ2,COQ7,COX4I1,COX6A1,COX7C,COX8A,CS,CYC1,DLAT,DLD,DLST,ECHS1,ENSG00000255339,ENSG00000255639,ENSG00000260643,ENSG00000267059,ENSG00000267740,ENSG00000286192,ENSG00000287967,ETFB,FDX1,FECH,FH,GLRX5,GRSF1,GTPBP3,GTPBP6,HCCS,HTD2,LIAS,LIPT1,LIPT2,MDH2,METTL17,MPC1,MRM2,MRPS31,MTIF3,MTO1,MTRF1,NDUFA1,NDUFA10,NDUFA3,NDUFA4,NDUFA6,NDUFA8,NDUFAB1,NDUFB11,N…
JD_GPP3909_Balsa_2902870.sgRNA-rep-rowsum-zscore-t20-q34.5	4	476	44	2,12923790205737	1,94564292994524E-10	92	ATP5F1C,ATP5ME,ATPAF2,BOLA3,CHCHD1,CLPP,CLPX,COQ2,COQ7,COX4I1,COX6A1,COX7C,COX8A,CS,CYC1,DLAT,DLD,DLST,ECHS1,ENSG00000255339,ENSG00000255639,ENSG00000260643,ENSG00000267059,ENSG00000267740,ENSG00000286192,ENSG00000287967,ETFB,FDX1,FECH,FH,GLRX5,GRSF1,GTPBP3,GTPBP6,HCCS,HTD2,LIAS,LIPT1,LIPT2,MDH2,METTL17,MPC1,MRM2,MRPS31,MTIF3,MTO1,MTRF1,NDUFA1,NDUFA10,NDUFA3,NDUFA4,NDUFA6,NDUFA8,NDUFAB1,NDUFB11,N…
JD_GPP3909_Balsa_2902870.sgRNA-rep-rowsum-zscore-t25-q34.5	4	476	44	2,12923790205737	1,94564292994524E-10	92	ATP5F1C,ATP5ME,ATPAF2,BOLA3,CHCHD1,CLPP,CLPX,COQ2,COQ7,COX4I1,COX6A1,COX7C,COX8A,CS,CYC1,DLAT,DLD,DLST,ECHS1,ENSG00000255339,ENSG00000255639,ENSG00000260643,ENSG00000267059,ENSG00000267740,ENSG00000286192,ENSG00000287967,ETFB,FDX1,FECH,FH,GLRX5,GRSF1,GTPBP3,GTPBP6,HCCS,HTD2,LIAS,LIPT1,LIPT2,MDH2,METTL17,MPC1,MRM2,MRPS31,MTIF3,MTO1,MTRF1,NDUFA1,NDUFA10,NDUFA3,NDUFA4,NDUFA6,NDUFA8,NDUFAB1,NDUFB11,N…
JD_GPP3909_Balsa_2902870.sgRNA-rep-noExpNorm-noRowNorm-zscore-t2-q32--no-fil-flat	5	250	32	2,94841379310345	2,0126503124312E-10	59	ATP5F1C,ATP5ME,ATPAF2,BOLA3,CHCHD1,CLPP,CLPX,COQ2,COQ7,COX6A1,COX8A,CS,CYC1,DLD,DLST,ENSG00000255339,ENSG00000260643,FDX1,FECH,FH,GRSF1,GTPBP6,HCCS,HTD2,LIAS,LIPT1,LIPT2,MDH2,METTL17,MRM2,MRPS31,MTIF3,MTO1,MTRF1,NDUFA3,NDUFA4,NDUFA6,NDUFA8,NDUFB2,NDUFB7,NDUFB9,NDUFS6,NDUFS7,NFU1,NME6,OGDH,PDE12,PDHA1,PDSS2,RMND1,RPUSD3,RTN4IP1,SDHAF1,SDHB,SLC25A1,SLC25A19,SLC25A51,SOD2,YBEY
JD_GPP3909_Balsa_2902870.sgRNA-rep-noExpNorm-noRowNorm-zscore-t2-q32	5	250	32	2,94841379310345	2,0126503124312E-10	59	ATP5F1C,ATP5ME,ATPAF2,BOLA3,CHCHD1,CLPP,CLPX,COQ2,COQ7,COX6A1,COX8A,CS,CYC1,DLD,DLST,ENSG00000255339,ENSG00000260643,FDX1,FECH,FH,GRSF1,GTPBP6,HCCS,HTD2,LIAS,LIPT1,LIPT2,MDH2,METTL17,MRM2,MRPS31,MTIF3,MTO1,MTRF1,NDUFA3,NDUFA4,NDUFA6,NDUFA8,NDUFB2,NDUFB7,NDUFB9,NDUFS6,NDUFS7,NFU1,NME6,OGDH,PDE12,PDHA1,PDSS2,RMND1,RPUSD3,RTN4IP1,SDHAF1,SDHB,SLC25A1,SLC25A19,SLC25A51,SOD2,YBEY
JD_GPP3909_Balsa_2902870.sgRNA-rep-noExpNorm-noRowNorm-zscore-t4-q32--no-fil-flat	5	250	32	2,94841379310345	2,0126503124312E-10	59	ATP5F1C,ATP5ME,ATPAF2,BOLA3,CHCHD1,CLPP,CLPX,COQ2,COQ7,COX6A1,COX8A,CS,CYC1,DLD,DLST,ENSG00000255339,ENSG00000260643,FDX1,FECH,FH,GRSF1,GTPBP6,HCCS,HTD2,LIAS,LIPT1,LIPT2,MDH2,METTL17,MRM2,MRPS31,MTIF3,MTO1,MTRF1,NDUFA3,NDUFA4,NDUFA6,NDUFA8,NDUFB2,NDUFB7,NDUFB9,NDUFS6,NDUFS7,NFU1,NME6,OGDH,PDE12,PDHA1,PDSS2,RMND1,RPUSD3,RTN4IP1,SDHAF1,SDHB,SLC25A1,SLC25A19,SLC25A51,SOD2,YBEY
JD_GPP3909_Balsa_2902870.sgRNA-rep-noExpNorm-noRowNorm-zscore-t4-q32	5	250	32	2,94841379310345	2,0126503124312E-10	59	ATP5F1C,ATP5ME,ATPAF2,BOLA3,CHCHD1,CLPP,CLPX,COQ2,COQ7,COX6A1,COX8A,CS,CYC1,DLD,DLST,ENSG00000255339,ENSG00000260643,FDX1,FECH,FH,GRSF1,GTPBP6,HCCS,HTD2,LIAS,LIPT1,LIPT2,MDH2,METTL17,MRM2,MRPS31,MTIF3,MTO1,MTRF1,NDUFA3,NDUFA4,NDUFA6,NDUFA8,NDUFB2,NDUFB7,NDUFB9,NDUFS6,NDUFS7,NFU1,NME6,OGDH,PDE12,PDHA1,PDSS2,RMND1,RPUSD3,RTN4IP1,SDHAF1,SDHB,SLC25A1,SLC25A19,SLC25A51,SOD2,YBEY
JD_GPP3909_Balsa_2902870.sgRNA-rep-nonorm-zscore-t2-q32	5	250	32	2,94841379310345	2,0126503124312E-10	59	ATP5F1C,ATP5ME,ATPAF2,BOLA3,CHCHD1,CLPP,CLPX,COQ2,COQ7,COX6A1,COX8A,CS,CYC1,DLD,DLST,ENSG00000255339,ENSG00000260643,FDX1,FECH,FH,GRSF1,GTPBP6,HCCS,HTD2,LIAS,LIPT1,LIPT2,MDH2,METTL17,MRM2,MRPS31,MTIF3,MTO1,MTRF1,NDUFA3,NDUFA4,NDUFA6,NDUFA8,NDUFB2,NDUFB7,NDUFB9,NDUFS6,NDUFS7,NFU1,NME6,OGDH,PDE12,PDHA1,PDSS2,RMND1,RPUSD3,RTN4IP1,SDHAF1,SDHB,SLC25A1,SLC25A19,SLC25A51,SOD2,YBEY
JD_GPP3909_Balsa_2902870.sgRNA-rep-nonorm-zscore-t4-q32	5	250	32	2,94841379310345	2,0126503124312E-10	59	ATP5F1C,ATP5ME,ATPAF2,BOLA3,CHCHD1,CLPP,CLPX,COQ2,COQ7,COX6A1,COX8A,CS,CYC1,DLD,DLST,ENSG00000255339,ENSG00000260643,FDX1,FECH,FH,GRSF1,GTPBP6,HCCS,HTD2,LIAS,LIPT1,LIPT2,MDH2,METTL17,MRM2,MRPS31,MTIF3,MTO1,MTRF1,NDUFA3,NDUFA4,NDUFA6,NDUFA8,NDUFB2,NDUFB7,NDUFB9,NDUFS6,NDUFS7,NFU1,NME6,OGDH,PDE12,PDHA1,PDSS2,RMND1,RPUSD3,RTN4IP1,SDHAF1,SDHB,SLC25A1,SLC25A19,SLC25A51,SOD2,YBEY
JD_GPP3909_Balsa_2902870.sgRNA-rep-rowsum-zscore-t2-q32	5	250	32	2,94841379310345	2,0126503124312E-10	59	ATP5F1C,ATP5ME,ATPAF2,BOLA3,CHCHD1,CLPP,CLPX,COQ2,COQ7,COX6A1,COX8A,CS,CYC1,DLD,DLST,ENSG00000255339,ENSG00000260643,FDX1,FECH,FH,GRSF1,GTPBP6,HCCS,HTD2,LIAS,LIPT1,LIPT2,MDH2,METTL17,MRM2,MRPS31,MTIF3,MTO1,MTRF1,NDUFA3,NDUFA4,NDUFA6,NDUFA8,NDUFB2,NDUFB7,NDUFB9,NDUFS6,NDUFS7,NFU1,NME6,OGDH,PDE12,PDHA1,PDSS2,RMND1,RPUSD3,RTN4IP1,SDHAF1,SDHB,SLC25A1,SLC25A19,SLC25A51,SOD2,YBEY
JD_GPP3909_Balsa_2902870.sgRNA-rep-rowsum-zscore-t4-q32	5	250	32	2,94841379310345	2,0126503124312E-10	59	ATP5F1C,ATP5ME,ATPAF2,BOLA3,CHCHD1,CLPP,CLPX,COQ2,COQ7,COX6A1,COX8A,CS,CYC1,DLD,DLST,ENSG00000255339,ENSG00000260643,FDX1,FECH,FH,GRSF1,GTPBP6,HCCS,HTD2,LIAS,LIPT1,LIPT2,MDH2,METTL17,MRM2,MRPS31,MTIF3,MTO1,MTRF1,NDUFA3,NDUFA4,NDUFA6,NDUFA8,NDUFB2,NDUFB7,NDUFB9,NDUFS6,NDUFS7,NFU1,NME6,OGDH,PDE12,PDHA1,PDSS2,RMND1,RPUSD3,RTN4IP1,SDHAF1,SDHB,SLC25A1,SLC25A19,SLC25A51,SOD2,YBEY
JD_GPP3909_Balsa_2902870.sgRNA-rep-noExpNorm-noRowNorm-zscore-t12-q32	12	255	32	2,89060175794456	3,52343437224801E-10	61	ATP5F1C,ATP5ME,ATPAF2,BOLA3,CHCHD1,CLPP,CLPX,COQ2,COQ7,COX4I1,COX6A1,COX8A,CS,CYC1,DLD,DLST,ENSG00000255339,ENSG00000260643,FDX1,FECH,FH,GLRX5,GRSF1,GTPBP6,HCCS,HTD2,LIAS,LIPT1,LIPT2,MDH2,METTL17,MRM2,MRPS31,MTIF3,MTO1,MTRF1,NDUFA3,NDUFA4,NDUFA6,NDUFA8,NDUFB2,NDUFB7,NDUFB9,NDUFS6,NDUFS7,NFU1,NME6,OGDH,PDE12,PDHA1,PDSS2,RMND1,RPUSD3,RTN4IP1,SDHAF1,SDHB,SLC25A1,SLC25A19,SLC25A51,SOD2,YBEY
JD_GPP3909_Balsa_2902870.sgRNA-rep-noExpNorm-noRowNorm-zscore-t16-q32--no-fil-flat	12	255	32	2,89060175794456	3,52343437224801E-10	61	ATP5F1C,ATP5ME,ATPAF2,BOLA3,CHCHD1,CLPP,CLPX,COQ2,COQ7,COX4I1,COX6A1,COX8A,CS,CYC1,DLD,DLST,ENSG00000255339,ENSG00000260643,FDX1,FECH,FH,GLRX5,GRSF1,GTPBP6,HCCS,HTD2,LIAS,LIPT1,LIPT2,MDH2,METTL17,MRM2,MRPS31,MTIF3,MTO1,MTRF1,NDUFA3,NDUFA4,NDUFA6,NDUFA8,NDUFB2,NDUFB7,NDUFB9,NDUFS6,NDUFS7,NFU1,NME6,OGDH,PDE12,PDHA1,PDSS2,RMND1,RPUSD3,RTN4IP1,SDHAF1,SDHB,SLC25A1,SLC25A19,SLC25A51,SOD2,YBEY
JD_GPP3909_Balsa_2902870.sgRNA-rep-noExpNorm-noRowNorm-zscore-t16-q32	12	255	32	2,89060175794456	3,52343437224801E-10	61	ATP5F1C,ATP5ME,ATPAF2,BOLA3,CHCHD1,CLPP,CLPX,COQ2,COQ7,COX4I1,COX6A1,COX8A,CS,CYC1,DLD,DLST,ENSG00000255339,ENSG00000260643,FDX1,FECH,FH,GLRX5,GRSF1,GTPBP6,HCCS,HTD2,LIAS,LIPT1,LIPT2,MDH2,METTL17,MRM2,MRPS31,MTIF3,MTO1,MTRF1,NDUFA3,NDUFA4,NDUFA6,NDUFA8,NDUFB2,NDUFB7,NDUFB9,NDUFS6,NDUFS7,NFU1,NME6,OGDH,PDE12,PDHA1,PDSS2,RMND1,RPUSD3,RTN4IP1,SDHAF1,SDHB,SLC25A1,SLC25A19,SLC25A51,SOD2,YBEY
JD_GPP3909_Balsa_2902870.sgRNA-rep-noExpNorm-noRowNorm-zscore-t32-q32--no-fil-flat	12	255	32	2,89060175794456	3,52343437224801E-10	61	ATP5F1C,ATP5ME,ATPAF2,BOLA3,CHCHD1,CLPP,CLPX,COQ2,COQ7,COX4I1,COX6A1,COX8A,CS,CYC1,DLD,DLST,ENSG00000255339,ENSG00000260643,FDX1,FECH,FH,GLRX5,GRSF1,GTPBP6,HCCS,HTD2,LIAS,LIPT1,LIPT2,MDH2,METTL17,MRM2,MRPS31,MTIF3,MTO1,MTRF1,NDUFA3,NDUFA4,NDUFA6,NDUFA8,NDUFB2,NDUFB7,NDUFB9,NDUFS6,NDUFS7,NFU1,NME6,OGDH,PDE12,PDHA1,PDSS2,RMND1,RPUSD3,RTN4IP1,SDHAF1,SDHB,SLC25A1,SLC25A19,SLC25A51,SOD2,YBEY
JD_GPP3909_Balsa_2902870.sgRNA-rep-noExpNorm-noRowNorm-zscore-t32-q32	12	255	32	2,89060175794456	3,52343437224801E-10	61	ATP5F1C,ATP5ME,ATPAF2,BOLA3,CHCHD1,CLPP,CLPX,COQ2,COQ7,COX4I1,COX6A1,COX8A,CS,CYC1,DLD,DLST,ENSG00000255339,ENSG00000260643,FDX1,FECH,FH,GLRX5,GRSF1,GTPBP6,HCCS,HTD2,LIAS,LIPT1,LIPT2,MDH2,METTL17,MRM2,MRPS31,MTIF3,MTO1,MTRF1,NDUFA3,NDUFA4,NDUFA6,NDUFA8,NDUFB2,NDUFB7,NDUFB9,NDUFS6,NDUFS7,NFU1,NME6,OGDH,PDE12,PDHA1,PDSS2,RMND1,RPUSD3,RTN4IP1,SDHAF1,SDHB,SLC25A1,SLC25A19,SLC25A51,SOD2,YBEY
JD_GPP3909_Balsa_2902870.sgRNA-rep-nonorm-zscore-t100-q32	12	255	32	2,89060175794456	3,52343437224801E-10	61	ATP5F1C,ATP5ME,ATPAF2,BOLA3,CHCHD1,CLPP,CLPX,COQ2,COQ7,COX4I1,COX6A1,COX8A,CS,CYC1,DLD,DLST,ENSG00000255339,ENSG00000260643,FDX1,FECH,FH,GLRX5,GRSF1,GTPBP6,HCCS,HTD2,LIAS,LIPT1,LIPT2,MDH2,METTL17,MRM2,MRPS31,MTIF3,MTO1,MTRF1,NDUFA3,NDUFA4,NDUFA6,NDUFA8,NDUFB2,NDUFB7,NDUFB9,NDUFS6,NDUFS7,NFU1,NME6,OGDH,PDE12,PDHA1,PDSS2,RMND1,RPUSD3,RTN4IP1,SDHAF1,SDHB,SLC25A1,SLC25A19,SLC25A51,SOD2,YBEY
JD_GPP3909_Balsa_2902870.sgRNA-rep-nonorm-zscore-t1000-q32	12	255	32	2,89060175794456	3,52343437224801E-10	61	ATP5F1C,ATP5ME,ATPAF2,BOLA3,CHCHD1,CLPP,CLPX,COQ2,COQ7,COX4I1,COX6A1,COX8A,CS,CYC1,DLD,DLST,ENSG00000255339,ENSG00000260643,FDX1,FECH,FH,GLRX5,GRSF1,GTPBP6,HCCS,HTD2,LIAS,LIPT1,LIPT2,MDH2,METTL17,MRM2,MRPS31,MTIF3,MTO1,MTRF1,NDUFA3,NDUFA4,NDUFA6,NDUFA8,NDUFB2,NDUFB7,NDUFB9,NDUFS6,NDUFS7,NFU1,NME6,OGDH,PDE12,PDHA1,PDSS2,RMND1,RPUSD3,RTN4IP1,SDHAF1,SDHB,SLC25A1,SLC25A19,SLC25A51,SOD2,YBEY
JD_GPP3909_Balsa_2902870.sgRNA-rep-nonorm-zscore-t13-q32	12	255	32	2,89060175794456	3,52343437224801E-10	61	ATP5F1C,ATP5ME,ATPAF2,BOLA3,CHCHD1,CLPP,CLPX,COQ2,COQ7,COX4I1,COX6A1,COX8A,CS,CYC1,DLD,DLST,ENSG00000255339,ENSG00000260643,FDX1,FECH,FH,GLRX5,GRSF1,GTPBP6,HCCS,HTD2,LIAS,LIPT1,LIPT2,MDH2,METTL17,MRM2,MRPS31,MTIF3,MTO1,MTRF1,NDUFA3,NDUFA4,NDUFA6,NDUFA8,NDUFB2,NDUFB7,NDUFB9,NDUFS6,NDUFS7,NFU1,NME6,OGDH,PDE12,PDHA1,PDSS2,RMND1,RPUSD3,RTN4IP1,SDHAF1,SDHB,SLC25A1,SLC25A19,SLC25A51,SOD2,YBEY
JD_GPP3909_Balsa_2902870.sgRNA-rep-nonorm-zscore-t15-q32	12	255	32	2,89060175794456	3,52343437224801E-10	61	ATP5F1C,ATP5ME,ATPAF2,BOLA3,CHCHD1,CLPP,CLPX,COQ2,COQ7,COX4I1,COX6A1,COX8A,CS,CYC1,DLD,DLST,ENSG00000255339,ENSG00000260643,FDX1,FECH,FH,GLRX5,GRSF1,GTPBP6,HCCS,HTD2,LIAS,LIPT1,LIPT2,MDH2,METTL17,MRM2,MRPS31,MTIF3,MTO1,MTRF1,NDUFA3,NDUFA4,NDUFA6,NDUFA8,NDUFB2,NDUFB7,NDUFB9,NDUFS6,NDUFS7,NFU1,NME6,OGDH,PDE12,PDHA1,PDSS2,RMND1,RPUSD3,RTN4IP1,SDHAF1,SDHB,SLC25A1,SLC25A19,SLC25A51,SOD2,YBEY
JD_GPP3909_Balsa_2902870.sgRNA-rep-nonorm-zscore-t20-q32	12	255	32	2,89060175794456	3,52343437224801E-10	61	ATP5F1C,ATP5ME,ATPAF2,BOLA3,CHCHD1,CLPP,CLPX,COQ2,COQ7,COX4I1,COX6A1,COX8A,CS,CYC1,DLD,DLST,ENSG00000255339,ENSG00000260643,FDX1,FECH,FH,GLRX5,GRSF1,GTPBP6,HCCS,HTD2,LIAS,LIPT1,LIPT2,MDH2,METTL17,MRM2,MRPS31,MTIF3,MTO1,MTRF1,NDUFA3,NDUFA4,NDUFA6,NDUFA8,NDUFB2,NDUFB7,NDUFB9,NDUFS6,NDUFS7,NFU1,NME6,OGDH,PDE12,PDHA1,PDSS2,RMND1,RPUSD3,RTN4IP1,SDHAF1,SDHB,SLC25A1,SLC25A19,SLC25A51,SOD2,YBEY
JD_GPP3909_Balsa_2902870.sgRNA-rep-nonorm-zscore-t25-q32	12	255	32	2,89060175794456	3,52343437224801E-10	61	ATP5F1C,ATP5ME,ATPAF2,BOLA3,CHCHD1,CLPP,CLPX,COQ2,COQ7,COX4I1,COX6A1,COX8A,CS,CYC1,DLD,DLST,ENSG00000255339,ENSG00000260643,FDX1,FECH,FH,GLRX5,GRSF1,GTPBP6,HCCS,HTD2,LIAS,LIPT1,LIPT2,MDH2,METTL17,MRM2,MRPS31,MTIF3,MTO1,MTRF1,NDUFA3,NDUFA4,NDUFA6,NDUFA8,NDUFB2,NDUFB7,NDUFB9,NDUFS6,NDUFS7,NFU1,NME6,OGDH,PDE12,PDHA1,PDSS2,RMND1,RPUSD3,RTN4IP1,SDHAF1,SDHB,SLC25A1,SLC25A19,SLC25A51,SOD2,YBEY
JD_GPP3909_Balsa_2902870.sgRNA-rep-nonorm-zscore-t500-q32	12	255	32	2,89060175794456	3,52343437224801E-10	61	ATP5F1C,ATP5ME,ATPAF2,BOLA3,CHCHD1,CLPP,CLPX,COQ2,COQ7,COX4I1,COX6A1,COX8A,CS,CYC1,DLD,DLST,ENSG00000255339,ENSG00000260643,FDX1,FECH,FH,GLRX5,GRSF1,GTPBP6,HCCS,HTD2,LIAS,LIPT1,LIPT2,MDH2,METTL17,MRM2,MRPS31,MTIF3,MTO1,MTRF1,NDUFA3,NDUFA4,NDUFA6,NDUFA8,NDUFB2,NDUFB7,NDUFB9,NDUFS6,NDUFS7,NFU1,NME6,OGDH,PDE12,PDHA1,PDSS2,RMND1,RPUSD3,RTN4IP1,SDHAF1,SDHB,SLC25A1,SLC25A19,SLC25A51,SOD2,YBEY
JD_GPP3909_Balsa_2902870.sgRNA-rep-rowsum-zscore-t100-q32	12	255	32	2,89060175794456	3,52343437224801E-10	61	ATP5F1C,ATP5ME,ATPAF2,BOLA3,CHCHD1,CLPP,CLPX,COQ2,COQ7,COX4I1,COX6A1,COX8A,CS,CYC1,DLD,DLST,ENSG00000255339,ENSG00000260643,FDX1,FECH,FH,GLRX5,GRSF1,GTPBP6,HCCS,HTD2,LIAS,LIPT1,LIPT2,MDH2,METTL17,MRM2,MRPS31,MTIF3,MTO1,MTRF1,NDUFA3,NDUFA4,NDUFA6,NDUFA8,NDUFB2,NDUFB7,NDUFB9,NDUFS6,NDUFS7,NFU1,NME6,OGDH,PDE12,PDHA1,PDSS2,RMND1,RPUSD3,RTN4IP1,SDHAF1,SDHB,SLC25A1,SLC25A19,SLC25A51,SOD2,YBEY
JD_GPP3909_Balsa_2902870.sgRNA-rep-rowsum-zscore-t1000-q32	12	255	32	2,89060175794456	3,52343437224801E-10	61	ATP5F1C,ATP5ME,ATPAF2,BOLA3,CHCHD1,CLPP,CLPX,COQ2,COQ7,COX4I1,COX6A1,COX8A,CS,CYC1,DLD,DLST,ENSG00000255339,ENSG00000260643,FDX1,FECH,FH,GLRX5,GRSF1,GTPBP6,HCCS,HTD2,LIAS,LIPT1,LIPT2,MDH2,METTL17,MRM2,MRPS31,MTIF3,MTO1,MTRF1,NDUFA3,NDUFA4,NDUFA6,NDUFA8,NDUFB2,NDUFB7,NDUFB9,NDUFS6,NDUFS7,NFU1,NME6,OGDH,PDE12,PDHA1,PDSS2,RMND1,RPUSD3,RTN4IP1,SDHAF1,SDHB,SLC25A1,SLC25A19,SLC25A51,SOD2,YBEY
JD_GPP3909_Balsa_2902870.sgRNA-rep-rowsum-zscore-t13-q32	12	255	32	2,89060175794456	3,52343437224801E-10	61	ATP5F1C,ATP5ME,ATPAF2,BOLA3,CHCHD1,CLPP,CLPX,COQ2,COQ7,COX4I1,COX6A1,COX8A,CS,CYC1,DLD,DLST,ENSG00000255339,ENSG00000260643,FDX1,FECH,FH,GLRX5,GRSF1,GTPBP6,HCCS,HTD2,LIAS,LIPT1,LIPT2,MDH2,METTL17,MRM2,MRPS31,MTIF3,MTO1,MTRF1,NDUFA3,NDUFA4,NDUFA6,NDUFA8,NDUFB2,NDUFB7,NDUFB9,NDUFS6,NDUFS7,NFU1,NME6,OGDH,PDE12,PDHA1,PDSS2,RMND1,RPUSD3,RTN4IP1,SDHAF1,SDHB,SLC25A1,SLC25A19,SLC25A51,SOD2,YBEY
JD_GPP3909_Balsa_2902870.sgRNA-rep-rowsum-zscore-t15-q32	12	255	32	2,89060175794456	3,52343437224801E-10	61	ATP5F1C,ATP5ME,ATPAF2,BOLA3,CHCHD1,CLPP,CLPX,COQ2,COQ7,COX4I1,COX6A1,COX8A,CS,CYC1,DLD,DLST,ENSG00000255339,ENSG00000260643,FDX1,FECH,FH,GLRX5,GRSF1,GTPBP6,HCCS,HTD2,LIAS,LIPT1,LIPT2,MDH2,METTL17,MRM2,MRPS31,MTIF3,MTO1,MTRF1,NDUFA3,NDUFA4,NDUFA6,NDUFA8,NDUFB2,NDUFB7,NDUFB9,NDUFS6,NDUFS7,NFU1,NME6,OGDH,PDE12,PDHA1,PDSS2,RMND1,RPUSD3,RTN4IP1,SDHAF1,SDHB,SLC25A1,SLC25A19,SLC25A51,SOD2,YBEY
JD_GPP3909_Balsa_2902870.sgRNA-rep-rowsum-zscore-t20-q32	12	255	32	2,89060175794456	3,52343437224801E-10	61	ATP5F1C,ATP5ME,ATPAF2,BOLA3,CHCHD1,CLPP,CLPX,COQ2,COQ7,COX4I1,COX6A1,COX8A,CS,CYC1,DLD,DLST,ENSG00000255339,ENSG00000260643,FDX1,FECH,FH,GLRX5,GRSF1,GTPBP6,HCCS,HTD2,LIAS,LIPT1,LIPT2,MDH2,METTL17,MRM2,MRPS31,MTIF3,MTO1,MTRF1,NDUFA3,NDUFA4,NDUFA6,NDUFA8,NDUFB2,NDUFB7,NDUFB9,NDUFS6,NDUFS7,NFU1,NME6,OGDH,PDE12,PDHA1,PDSS2,RMND1,RPUSD3,RTN4IP1,SDHAF1,SDHB,SLC25A1,SLC25A19,SLC25A51,SOD2,YBEY
JD_GPP3909_Balsa_2902870.sgRNA-rep-rowsum-zscore-t25-q32	12	255	32	2,89060175794456	3,52343437224801E-10	61	ATP5F1C,ATP5ME,ATPAF2,BOLA3,CHCHD1,CLPP,CLPX,COQ2,COQ7,COX4I1,COX6A1,COX8A,CS,CYC1,DLD,DLST,ENSG00000255339,ENSG00000260643,FDX1,FECH,FH,GLRX5,GRSF1,GTPBP6,HCCS,HTD2,LIAS,LIPT1,LIPT2,MDH2,METTL17,MRM2,MRPS31,MTIF3,MTO1,MTRF1,NDUFA3,NDUFA4,NDUFA6,NDUFA8,NDUFB2,NDUFB7,NDUFB9,NDUFS6,NDUFS7,NFU1,NME6,OGDH,PDE12,PDHA1,PDSS2,RMND1,RPUSD3,RTN4IP1,SDHAF1,SDHB,SLC25A1,SLC25A19,SLC25A51,SOD2,YBEY
JD_GPP3909_Balsa_2902870.sgRNA-rep-rowsum-zscore-t500-q32	12	255	32	2,89060175794456	3,52343437224801E-10	61	ATP5F1C,ATP5ME,ATPAF2,BOLA3,CHCHD1,CLPP,CLPX,COQ2,COQ7,COX4I1,COX6A1,COX8A,CS,CYC1,DLD,DLST,ENSG00000255339,ENSG00000260643,FDX1,FECH,FH,GLRX5,GRSF1,GTPBP6,HCCS,HTD2,LIAS,LIPT1,LIPT2,MDH2,METTL17,MRM2,MRPS31,MTIF3,MTO1,MTRF1,NDUFA3,NDUFA4,NDUFA6,NDUFA8,NDUFB2,NDUFB7,NDUFB9,NDUFS6,NDUFS7,NFU1,NME6,OGDH,PDE12,PDHA1,PDSS2,RMND1,RPUSD3,RTN4IP1,SDHAF1,SDHB,SLC25A1,SLC25A19,SLC25A51,SOD2,YBEY
JD_GPP3909_Balsa_2902870.sgRNA-rep-ExpQnorm-noRowNorm-zscore-01range-t1.5-q35--no-fil-flat	6	379	39	2,3703029751615	3,5663142391467E-10	69	ATP5F1C,ATP5ME,ATPAF2,BOLA3,CHCHD1,CLPP,CLPX,COQ2,COQ7,COX4I1,COX6A1,COX7C,COX8A,CYC1,DLD,DLST,ENSG00000255339,ENSG00000255639,ENSG00000260643,ENSG00000265257,ENSG00000267740,ENSG00000286192,ENSG00000287967,ETFB,FDX1,FECH,FH,GLRX5,GRSF1,GTPBP6,HCCS,LIAS,LIPT1,LIPT2,METTL17,MRM2,MRPS31,MTIF3,MTO1,NDUFA1,NDUFA10,NDUFA3,NDUFA4,NDUFA6,NDUFA8,NDUFB11,NDUFB2,NDUFB3,NDUFB4,NDUFB6,NDUFB7,NDUFB9,NDUFC1,ND…
JD_GPP3909_Balsa_2902870.sgRNA-rep-ExpQnorm-noRowNorm-zscore-01range-t1.5-q35	6	379	39	2,3703029751615	3,5663142391467E-10	69	ATP5F1C,ATP5ME,ATPAF2,BOLA3,CHCHD1,CLPP,CLPX,COQ2,COQ7,COX4I1,COX6A1,COX7C,COX8A,CYC1,DLD,DLST,ENSG00000255339,ENSG00000255639,ENSG00000260643,ENSG00000265257,ENSG00000267740,ENSG00000286192,ENSG00000287967,ETFB,FDX1,FECH,FH,GLRX5,GRSF1,GTPBP6,HCCS,LIAS,LIPT1,LIPT2,METTL17,MRM2,MRPS31,MTIF3,MTO1,NDUFA1,NDUFA10,NDUFA3,NDUFA4,NDUFA6,NDUFA8,NDUFB11,NDUFB2,NDUFB3,NDUFB4,NDUFB6,NDUFB7,NDUFB9,NDUFC1,ND…
JD_GPP3909_Balsa_2902870.sgRNA-rep-ExpQnorm-noRowNorm-zscore-01range-t1.5-q36	5	379	39	2,3703029751615	3,5663142391467E-10	69	ATP5F1C,ATP5ME,ATPAF2,BOLA3,CHCHD1,CLPP,CLPX,COQ2,COQ7,COX4I1,COX6A1,COX7C,COX8A,CYC1,DLD,DLST,ENSG00000255339,ENSG00000255639,ENSG00000260643,ENSG00000265257,ENSG00000267740,ENSG00000286192,ENSG00000287967,ETFB,FDX1,FECH,FH,GLRX5,GRSF1,GTPBP6,HCCS,LIAS,LIPT1,LIPT2,METTL17,MRM2,MRPS31,MTIF3,MTO1,NDUFA1,NDUFA10,NDUFA3,NDUFA4,NDUFA6,NDUFA8,NDUFB11,NDUFB2,NDUFB3,NDUFB4,NDUFB6,NDUFB7,NDUFB9,NDUFC1,ND…
JD_GPP3909_Balsa_2902870.sgRNA-rep-ExpQnorm-noRowNorm-zscore-01range-t2-q35--no-fil-flat	0	379	39	2,3703029751615	3,5663142391467E-10	69	ATP5F1C,ATP5ME,ATPAF2,BOLA3,CHCHD1,CLPP,CLPX,COQ2,COQ7,COX4I1,COX6A1,COX7C,COX8A,CYC1,DLD,DLST,ENSG00000255339,ENSG00000255639,ENSG00000260643,ENSG00000265257,ENSG00000267740,ENSG00000286192,ENSG00000287967,ETFB,FDX1,FECH,FH,GLRX5,GRSF1,GTPBP6,HCCS,LIAS,LIPT1,LIPT2,METTL17,MRM2,MRPS31,MTIF3,MTO1,NDUFA1,NDUFA10,NDUFA3,NDUFA4,NDUFA6,NDUFA8,NDUFB11,NDUFB2,NDUFB3,NDUFB4,NDUFB6,NDUFB7,NDUFB9,NDUFC1,ND…
JD_GPP3909_Balsa_2902870.sgRNA-rep-ExpQnorm-noRowNorm-zscore-01range-t2-q35	0	379	39	2,3703029751615	3,5663142391467E-10	69	ATP5F1C,ATP5ME,ATPAF2,BOLA3,CHCHD1,CLPP,CLPX,COQ2,COQ7,COX4I1,COX6A1,COX7C,COX8A,CYC1,DLD,DLST,ENSG00000255339,ENSG00000255639,ENSG00000260643,ENSG00000265257,ENSG00000267740,ENSG00000286192,ENSG00000287967,ETFB,FDX1,FECH,FH,GLRX5,GRSF1,GTPBP6,HCCS,LIAS,LIPT1,LIPT2,METTL17,MRM2,MRPS31,MTIF3,MTO1,NDUFA1,NDUFA10,NDUFA3,NDUFA4,NDUFA6,NDUFA8,NDUFB11,NDUFB2,NDUFB3,NDUFB4,NDUFB6,NDUFB7,NDUFB9,NDUFC1,ND…
JD_GPP3909_Balsa_2902870.sgRNA-rep-ExpQnorm-noRowNorm-zscore-01range-t2-q36	0	379	39	2,3703029751615	3,5663142391467E-10	69	ATP5F1C,ATP5ME,ATPAF2,BOLA3,CHCHD1,CLPP,CLPX,COQ2,COQ7,COX4I1,COX6A1,COX7C,COX8A,CYC1,DLD,DLST,ENSG00000255339,ENSG00000255639,ENSG00000260643,ENSG00000265257,ENSG00000267740,ENSG00000286192,ENSG00000287967,ETFB,FDX1,FECH,FH,GLRX5,GRSF1,GTPBP6,HCCS,LIAS,LIPT1,LIPT2,METTL17,MRM2,MRPS31,MTIF3,MTO1,NDUFA1,NDUFA10,NDUFA3,NDUFA4,NDUFA6,NDUFA8,NDUFB11,NDUFB2,NDUFB3,NDUFB4,NDUFB6,NDUFB7,NDUFB9,NDUFC1,ND…
JD_GPP3909_Balsa_2902870.sgRNA-rep-ExpQnorm-noRowNorm-zscore-01range-t4-q35--no-fil-flat	0	379	39	2,3703029751615	3,5663142391467E-10	69	ATP5F1C,ATP5ME,ATPAF2,BOLA3,CHCHD1,CLPP,CLPX,COQ2,COQ7,COX4I1,COX6A1,COX7C,COX8A,CYC1,DLD,DLST,ENSG00000255339,ENSG00000255639,ENSG00000260643,ENSG00000265257,ENSG00000267740,ENSG00000286192,ENSG00000287967,ETFB,FDX1,FECH,FH,GLRX5,GRSF1,GTPBP6,HCCS,LIAS,LIPT1,LIPT2,METTL17,MRM2,MRPS31,MTIF3,MTO1,NDUFA1,NDUFA10,NDUFA3,NDUFA4,NDUFA6,NDUFA8,NDUFB11,NDUFB2,NDUFB3,NDUFB4,NDUFB6,NDUFB7,NDUFB9,NDUFC1,ND…
JD_GPP3909_Balsa_2902870.sgRNA-rep-ExpQnorm-noRowNorm-zscore-01range-t4-q35	0	379	39	2,3703029751615	3,5663142391467E-10	69	ATP5F1C,ATP5ME,ATPAF2,BOLA3,CHCHD1,CLPP,CLPX,COQ2,COQ7,COX4I1,COX6A1,COX7C,COX8A,CYC1,DLD,DLST,ENSG00000255339,ENSG00000255639,ENSG00000260643,ENSG00000265257,ENSG00000267740,ENSG00000286192,ENSG00000287967,ETFB,FDX1,FECH,FH,GLRX5,GRSF1,GTPBP6,HCCS,LIAS,LIPT1,LIPT2,METTL17,MRM2,MRPS31,MTIF3,MTO1,NDUFA1,NDUFA10,NDUFA3,NDUFA4,NDUFA6,NDUFA8,NDUFB11,NDUFB2,NDUFB3,NDUFB4,NDUFB6,NDUFB7,NDUFB9,NDUFC1,ND…
JD_GPP3909_Balsa_2902870.sgRNA-rep-ExpQnorm-noRowNorm-zscore-01range-t4-q36	0	379	39	2,3703029751615	3,5663142391467E-10	69	ATP5F1C,ATP5ME,ATPAF2,BOLA3,CHCHD1,CLPP,CLPX,COQ2,COQ7,COX4I1,COX6A1,COX7C,COX8A,CYC1,DLD,DLST,ENSG00000255339,ENSG00000255639,ENSG00000260643,ENSG00000265257,ENSG00000267740,ENSG00000286192,ENSG00000287967,ETFB,FDX1,FECH,FH,GLRX5,GRSF1,GTPBP6,HCCS,LIAS,LIPT1,LIPT2,METTL17,MRM2,MRPS31,MTIF3,MTO1,NDUFA1,NDUFA10,NDUFA3,NDUFA4,NDUFA6,NDUFA8,NDUFB11,NDUFB2,NDUFB3,NDUFB4,NDUFB6,NDUFB7,NDUFB9,NDUFC1,ND…
JD_GPP3909_Balsa_2902870.sgRNA-rep-ExpQnorm-noRowNorm-zscore-t1.5-q35--no-fil-flat	4	424	41	2,2273910214704	5,41816978394063E-10	73	ATP5F1C,ATP5ME,ATPAF2,BOLA3,CHCHD1,CLPP,CLPX,COQ2,COQ7,COX4I1,COX6A1,COX7C,COX8A,CS,CYC1,DLAT,DLD,DLST,ENSG00000255339,ENSG00000255639,ENSG00000265257,ENSG00000267059,ENSG00000267740,ENSG00000286192,ENSG00000287967,ETFB,FDX1,FECH,FH,GLRX5,GRSF1,GTPBP3,GTPBP6,HCCS,LIAS,LIPT1,LIPT2,METTL17,MRM2,MRPS31,MTIF3,NDUFA1,NDUFA10,NDUFA3,NDUFA4,NDUFA6,NDUFA8,NDUFB11,NDUFB2,NDUFB3,NDUFB4,NDUFB6,NDUFB7,NDUFB9…
JD_GPP3909_Balsa_2902870.sgRNA-rep-ExpQnorm-noRowNorm-zscore-t1.5-q35	4	424	41	2,2273910214704	5,41816978394063E-10	73	ATP5F1C,ATP5ME,ATPAF2,BOLA3,CHCHD1,CLPP,CLPX,COQ2,COQ7,COX4I1,COX6A1,COX7C,COX8A,CS,CYC1,DLAT,DLD,DLST,ENSG00000255339,ENSG00000255639,ENSG00000265257,ENSG00000267059,ENSG00000267740,ENSG00000286192,ENSG00000287967,ETFB,FDX1,FECH,FH,GLRX5,GRSF1,GTPBP3,GTPBP6,HCCS,LIAS,LIPT1,LIPT2,METTL17,MRM2,MRPS31,MTIF3,NDUFA1,NDUFA10,NDUFA3,NDUFA4,NDUFA6,NDUFA8,NDUFB11,NDUFB2,NDUFB3,NDUFB4,NDUFB6,NDUFB7,NDUFB9…
JD_GPP3909_Balsa_2902870.sgRNA-rep-ExpQnorm-noRowNorm-zscore-t2-q32.5--no-fil-flat	8	217	29	3,07834101382488	9,2962230757865E-10	60	ATP5F1C,ATP5ME,ATPAF2,BOLA3,CHCHD1,CLPP,CLPX,COQ2,COQ7,COX6A1,COX8A,CS,DLAT,DLD,DLST,ENSG00000255339,ENSG00000260643,ENSG00000286192,ETFB,FDX1,FECH,FH,GTPBP3,GTPBP6,HCCS,HTD2,LIAS,LIPT1,LIPT2,MDH2,METTL17,MRM2,MRPS31,MTIF3,MTO1,MTRF1,NDUFA3,NDUFA4,NDUFA6,NDUFB7,NDUFC2,NDUFS6,NFU1,NME6,NSUN3,OGDH,PDE12,PDHX,PDSS2,RMND1,RPUSD3,SDHAF1,SDHB,SLC25A1,SLC25A19,SLC25A37,SLC25A51,SOD2,SUCLA2,YBEY
JD_GPP3909_Balsa_2902870.sgRNA-rep-ExpQnorm-noRowNorm-zscore-t2-q32.5	8	217	29	3,07834101382488	9,2962230757865E-10	60	ATP5F1C,ATP5ME,ATPAF2,BOLA3,CHCHD1,CLPP,CLPX,COQ2,COQ7,COX6A1,COX8A,CS,DLAT,DLD,DLST,ENSG00000255339,ENSG00000260643,ENSG00000286192,ETFB,FDX1,FECH,FH,GTPBP3,GTPBP6,HCCS,HTD2,LIAS,LIPT1,LIPT2,MDH2,METTL17,MRM2,MRPS31,MTIF3,MTO1,MTRF1,NDUFA3,NDUFA4,NDUFA6,NDUFB7,NDUFC2,NDUFS6,NFU1,NME6,NSUN3,OGDH,PDE12,PDHX,PDSS2,RMND1,RPUSD3,SDHAF1,SDHB,SLC25A1,SLC25A19,SLC25A37,SLC25A51,SOD2,SUCLA2,YBEY
JD_GPP3909_Balsa_2902870.sgRNA-rep-qnorm-zscore-t2-q32.5	8	217	29	3,07834101382488	9,2962230757865E-10	60	ATP5F1C,ATP5ME,ATPAF2,BOLA3,CHCHD1,CLPP,CLPX,COQ2,COQ7,COX6A1,COX8A,CS,DLAT,DLD,DLST,ENSG00000255339,ENSG00000260643,ENSG00000286192,ETFB,FDX1,FECH,FH,GTPBP3,GTPBP6,HCCS,HTD2,LIAS,LIPT1,LIPT2,MDH2,METTL17,MRM2,MRPS31,MTIF3,MTO1,MTRF1,NDUFA3,NDUFA4,NDUFA6,NDUFB7,NDUFC2,NDUFS6,NFU1,NME6,NSUN3,OGDH,PDE12,PDHX,PDSS2,RMND1,RPUSD3,SDHAF1,SDHB,SLC25A1,SLC25A19,SLC25A37,SLC25A51,SOD2,SUCLA2,YBEY
JD_GPP3909_Balsa_2902870.sgRNA-rep-ExpQnorm-noRowNorm-zscore-t2-q36	4	453	42	2,13564740808404	1,03300395165118E-09	78	ATP5F1C,ATP5ME,ATPAF2,BOLA3,CHCHD1,CLPP,CLPX,COQ2,COQ7,COX4I1,COX6A1,COX7C,COX8A,CS,CYC1,DLAT,DLD,DLST,ENSG00000255339,ENSG00000255639,ENSG00000265257,ENSG00000267740,ENSG00000286192,ENSG00000287967,ETFB,FDX1,FECH,FH,GLRX5,GRSF1,GTPBP3,GTPBP6,HCCS,LIAS,LIPT1,LIPT2,MDH2,METTL17,MRM2,MRPS31,MTIF3,MTO1,NDUFA1,NDUFA10,NDUFA3,NDUFA4,NDUFA6,NDUFA8,NDUFAB1,NDUFB11,NDUFB2,NDUFB3,NDUFB4,NDUFB6,NDUFB7,NDUF…
JD_GPP3909_Balsa_2902870.sgRNA-rep-noExpNorm-noRowNorm-zscore-t2-q32.5--no-fil-flat	9	249	31	2,86774684946683	1,05111193886554E-09	59	ATP5F1C,ATP5ME,ATPAF2,BOLA3,CHCHD1,CLPP,CLPX,COQ2,COQ7,COX6A1,COX8A,CS,CYC1,DLD,DLST,ENSG00000255339,ENSG00000260643,ENSG00000286192,FDX1,FECH,FH,GTPBP6,HCCS,HTD2,LIAS,LIPT1,LIPT2,MDH2,METTL17,MRM2,MRPS31,MTIF3,MTO1,MTRF1,NDUFA3,NDUFA4,NDUFA6,NDUFAB1,NDUFB7,NDUFB9,NDUFS6,NDUFS7,NFU1,NME6,OGDH,PDE12,PDHA1,PDSS2,RMND1,RPUSD3,RTN4IP1,SDHAF1,SDHB,SLC25A1,SLC25A19,SLC25A51,SOD2,UQCRFS1,YBEY
JD_GPP3909_Balsa_2902870.sgRNA-rep-noExpNorm-noRowNorm-zscore-t2-q32.5	9	249	31	2,86774684946683	1,05111193886554E-09	59	ATP5F1C,ATP5ME,ATPAF2,BOLA3,CHCHD1,CLPP,CLPX,COQ2,COQ7,COX6A1,COX8A,CS,CYC1,DLD,DLST,ENSG00000255339,ENSG00000260643,ENSG00000286192,FDX1,FECH,FH,GTPBP6,HCCS,HTD2,LIAS,LIPT1,LIPT2,MDH2,METTL17,MRM2,MRPS31,MTIF3,MTO1,MTRF1,NDUFA3,NDUFA4,NDUFA6,NDUFAB1,NDUFB7,NDUFB9,NDUFS6,NDUFS7,NFU1,NME6,OGDH,PDE12,PDHA1,PDSS2,RMND1,RPUSD3,RTN4IP1,SDHAF1,SDHB,SLC25A1,SLC25A19,SLC25A51,SOD2,UQCRFS1,YBEY
JD_GPP3909_Balsa_2902870.sgRNA-rep-noExpNorm-noRowNorm-zscore-t4-q32.5--no-fil-flat	9	249	31	2,86774684946683	1,05111193886554E-09	59	ATP5F1C,ATP5ME,ATPAF2,BOLA3,CHCHD1,CLPP,CLPX,COQ2,COQ7,COX6A1,COX8A,CS,CYC1,DLD,DLST,ENSG00000255339,ENSG00000260643,ENSG00000286192,FDX1,FECH,FH,GTPBP6,HCCS,HTD2,LIAS,LIPT1,LIPT2,MDH2,METTL17,MRM2,MRPS31,MTIF3,MTO1,MTRF1,NDUFA3,NDUFA4,NDUFA6,NDUFAB1,NDUFB7,NDUFB9,NDUFS6,NDUFS7,NFU1,NME6,OGDH,PDE12,PDHA1,PDSS2,RMND1,RPUSD3,RTN4IP1,SDHAF1,SDHB,SLC25A1,SLC25A19,SLC25A51,SOD2,UQCRFS1,YBEY
JD_GPP3909_Balsa_2902870.sgRNA-rep-noExpNorm-noRowNorm-zscore-t4-q32.5	9	249	31	2,86774684946683	1,05111193886554E-09	59	ATP5F1C,ATP5ME,ATPAF2,BOLA3,CHCHD1,CLPP,CLPX,COQ2,COQ7,COX6A1,COX8A,CS,CYC1,DLD,DLST,ENSG00000255339,ENSG00000260643,ENSG00000286192,FDX1,FECH,FH,GTPBP6,HCCS,HTD2,LIAS,LIPT1,LIPT2,MDH2,METTL17,MRM2,MRPS31,MTIF3,MTO1,MTRF1,NDUFA3,NDUFA4,NDUFA6,NDUFAB1,NDUFB7,NDUFB9,NDUFS6,NDUFS7,NFU1,NME6,OGDH,PDE12,PDHA1,PDSS2,RMND1,RPUSD3,RTN4IP1,SDHAF1,SDHB,SLC25A1,SLC25A19,SLC25A51,SOD2,UQCRFS1,YBEY
JD_GPP3909_Balsa_2902870.sgRNA-rep-nonorm-zscore-t2-q32.5	9	249	31	2,86774684946683	1,05111193886554E-09	59	ATP5F1C,ATP5ME,ATPAF2,BOLA3,CHCHD1,CLPP,CLPX,COQ2,COQ7,COX6A1,COX8A,CS,CYC1,DLD,DLST,ENSG00000255339,ENSG00000260643,ENSG00000286192,FDX1,FECH,FH,GTPBP6,HCCS,HTD2,LIAS,LIPT1,LIPT2,MDH2,METTL17,MRM2,MRPS31,MTIF3,MTO1,MTRF1,NDUFA3,NDUFA4,NDUFA6,NDUFAB1,NDUFB7,NDUFB9,NDUFS6,NDUFS7,NFU1,NME6,OGDH,PDE12,PDHA1,PDSS2,RMND1,RPUSD3,RTN4IP1,SDHAF1,SDHB,SLC25A1,SLC25A19,SLC25A51,SOD2,UQCRFS1,YBEY
JD_GPP3909_Balsa_2902870.sgRNA-rep-nonorm-zscore-t4-q32.5	9	249	31	2,86774684946683	1,05111193886554E-09	59	ATP5F1C,ATP5ME,ATPAF2,BOLA3,CHCHD1,CLPP,CLPX,COQ2,COQ7,COX6A1,COX8A,CS,CYC1,DLD,DLST,ENSG00000255339,ENSG00000260643,ENSG00000286192,FDX1,FECH,FH,GTPBP6,HCCS,HTD2,LIAS,LIPT1,LIPT2,MDH2,METTL17,MRM2,MRPS31,MTIF3,MTO1,MTRF1,NDUFA3,NDUFA4,NDUFA6,NDUFAB1,NDUFB7,NDUFB9,NDUFS6,NDUFS7,NFU1,NME6,OGDH,PDE12,PDHA1,PDSS2,RMND1,RPUSD3,RTN4IP1,SDHAF1,SDHB,SLC25A1,SLC25A19,SLC25A51,SOD2,UQCRFS1,YBEY
JD_GPP3909_Balsa_2902870.sgRNA-rep-rowsum-zscore-t2-q32.5	9	249	31	2,86774684946683	1,05111193886554E-09	59	ATP5F1C,ATP5ME,ATPAF2,BOLA3,CHCHD1,CLPP,CLPX,COQ2,COQ7,COX6A1,COX8A,CS,CYC1,DLD,DLST,ENSG00000255339,ENSG00000260643,ENSG00000286192,FDX1,FECH,FH,GTPBP6,HCCS,HTD2,LIAS,LIPT1,LIPT2,MDH2,METTL17,MRM2,MRPS31,MTIF3,MTO1,MTRF1,NDUFA3,NDUFA4,NDUFA6,NDUFAB1,NDUFB7,NDUFB9,NDUFS6,NDUFS7,NFU1,NME6,OGDH,PDE12,PDHA1,PDSS2,RMND1,RPUSD3,RTN4IP1,SDHAF1,SDHB,SLC25A1,SLC25A19,SLC25A51,SOD2,UQCRFS1,YBEY
JD_GPP3909_Balsa_2902870.sgRNA-rep-rowsum-zscore-t4-q32.5	9	249	31	2,86774684946683	1,05111193886554E-09	59	ATP5F1C,ATP5ME,ATPAF2,BOLA3,CHCHD1,CLPP,CLPX,COQ2,COQ7,COX6A1,COX8A,CS,CYC1,DLD,DLST,ENSG00000255339,ENSG00000260643,ENSG00000286192,FDX1,FECH,FH,GTPBP6,HCCS,HTD2,LIAS,LIPT1,LIPT2,MDH2,METTL17,MRM2,MRPS31,MTIF3,MTO1,MTRF1,NDUFA3,NDUFA4,NDUFA6,NDUFAB1,NDUFB7,NDUFB9,NDUFS6,NDUFS7,NFU1,NME6,OGDH,PDE12,PDHA1,PDSS2,RMND1,RPUSD3,RTN4IP1,SDHAF1,SDHB,SLC25A1,SLC25A19,SLC25A51,SOD2,UQCRFS1,YBEY
JD_GPP3909_Balsa_2902870.sgRNA-rep-ExpQnorm-noRowNorm-zscore-t12-q36	6	457	42	2,11695465177696	1,41780910085803E-09	77	ATP5F1C,ATP5ME,ATPAF2,BOLA3,CHCHD1,CLPP,CLPX,COQ2,COQ7,COX4I1,COX6A1,COX7C,COX8A,CS,CYC1,DLAT,DLD,DLST,ENSG00000255339,ENSG00000255639,ENSG00000265257,ENSG00000267059,ENSG00000267740,ENSG00000286192,ENSG00000287967,ETFB,FDX1,FECH,FH,GLRX5,GRSF1,GTPBP3,GTPBP6,HCCS,LIAS,LIPT1,LIPT2,MDH2,METTL17,MRM2,MRPS31,MTIF3,MTO1,NDUFA1,NDUFA10,NDUFA3,NDUFA4,NDUFA6,NDUFA8,NDUFB11,NDUFB2,NDUFB3,NDUFB4,NDUFB6,NDU…
JD_GPP3909_Balsa_2902870.sgRNA-rep-ExpQnorm-noRowNorm-zscore-t4-q36	6	457	42	2,11695465177696	1,41780910085803E-09	77	ATP5F1C,ATP5ME,ATPAF2,BOLA3,CHCHD1,CLPP,CLPX,COQ2,COQ7,COX4I1,COX6A1,COX7C,COX8A,CS,CYC1,DLAT,DLD,DLST,ENSG00000255339,ENSG00000255639,ENSG00000265257,ENSG00000267059,ENSG00000267740,ENSG00000286192,ENSG00000287967,ETFB,FDX1,FECH,FH,GLRX5,GRSF1,GTPBP3,GTPBP6,HCCS,LIAS,LIPT1,LIPT2,MDH2,METTL17,MRM2,MRPS31,MTIF3,MTO1,NDUFA1,NDUFA10,NDUFA3,NDUFA4,NDUFA6,NDUFA8,NDUFB11,NDUFB2,NDUFB3,NDUFB4,NDUFB6,NDU…
JD_GPP3909_Balsa_2902870.sgRNA-rep-ExpQnorm-noRowNorm-zscore-t8-q36	6	457	42	2,11695465177696	1,41780910085803E-09	77	ATP5F1C,ATP5ME,ATPAF2,BOLA3,CHCHD1,CLPP,CLPX,COQ2,COQ7,COX4I1,COX6A1,COX7C,COX8A,CS,CYC1,DLAT,DLD,DLST,ENSG00000255339,ENSG00000255639,ENSG00000265257,ENSG00000267059,ENSG00000267740,ENSG00000286192,ENSG00000287967,ETFB,FDX1,FECH,FH,GLRX5,GRSF1,GTPBP3,GTPBP6,HCCS,LIAS,LIPT1,LIPT2,MDH2,METTL17,MRM2,MRPS31,MTIF3,MTO1,NDUFA1,NDUFA10,NDUFA3,NDUFA4,NDUFA6,NDUFA8,NDUFB11,NDUFB2,NDUFB3,NDUFB4,NDUFB6,NDU…
JD_GPP3909_Balsa_2902870.sgRNA-rep-noExpNorm-noRowNorm-zscore-01range-t12-q33	5	258	31	2,76770916867148	2,73040100906097E-09	63	ATP5F1C,ATP5ME,ATPAF2,BOLA3,CHCHD1,CLPP,CLPX,COQ2,COQ7,COX6A1,COX8A,CS,CYC1,DLAT,DLD,DLST,ENSG00000255339,ENSG00000260643,ENSG00000286192,ETFB,FDX1,FECH,FH,GRSF1,GTPBP3,GTPBP6,HCCS,HTD2,LIAS,LIPT1,LIPT2,MDH2,METTL17,MRM2,MRPS31,MTIF3,MTO1,MTRF1,NDUFA3,NDUFA4,NDUFA6,NDUFB7,NDUFB9,NDUFS6,NDUFS7,NFU1,NME6,OGDH,PDE12,PDHA1,PDHB,PDSS2,RMND1,RPUSD3,RTN4IP1,SDHAF1,SDHB,SFXN4,SLC25A1,SLC25A19,SLC25A51,SO…
JD_GPP3909_Balsa_2902870.sgRNA-rep-noExpNorm-noRowNorm-zscore-01range-t16-q33--no-fil-flat	5	258	31	2,76770916867148	2,73040100906097E-09	63	ATP5F1C,ATP5ME,ATPAF2,BOLA3,CHCHD1,CLPP,CLPX,COQ2,COQ7,COX6A1,COX8A,CS,CYC1,DLAT,DLD,DLST,ENSG00000255339,ENSG00000260643,ENSG00000286192,ETFB,FDX1,FECH,FH,GRSF1,GTPBP3,GTPBP6,HCCS,HTD2,LIAS,LIPT1,LIPT2,MDH2,METTL17,MRM2,MRPS31,MTIF3,MTO1,MTRF1,NDUFA3,NDUFA4,NDUFA6,NDUFB7,NDUFB9,NDUFS6,NDUFS7,NFU1,NME6,OGDH,PDE12,PDHA1,PDHB,PDSS2,RMND1,RPUSD3,RTN4IP1,SDHAF1,SDHB,SFXN4,SLC25A1,SLC25A19,SLC25A51,SO…
JD_GPP3909_Balsa_2902870.sgRNA-rep-noExpNorm-noRowNorm-zscore-01range-t16-q33	5	258	31	2,76770916867148	2,73040100906097E-09	63	ATP5F1C,ATP5ME,ATPAF2,BOLA3,CHCHD1,CLPP,CLPX,COQ2,COQ7,COX6A1,COX8A,CS,CYC1,DLAT,DLD,DLST,ENSG00000255339,ENSG00000260643,ENSG00000286192,ETFB,FDX1,FECH,FH,GRSF1,GTPBP3,GTPBP6,HCCS,HTD2,LIAS,LIPT1,LIPT2,MDH2,METTL17,MRM2,MRPS31,MTIF3,MTO1,MTRF1,NDUFA3,NDUFA4,NDUFA6,NDUFB7,NDUFB9,NDUFS6,NDUFS7,NFU1,NME6,OGDH,PDE12,PDHA1,PDHB,PDSS2,RMND1,RPUSD3,RTN4IP1,SDHAF1,SDHB,SFXN4,SLC25A1,SLC25A19,SLC25A51,SO…
JD_GPP3909_Balsa_2902870.sgRNA-rep-noExpNorm-noRowNorm-zscore-01range-t32-q33--no-fil-flat	5	258	31	2,76770916867148	2,73040100906097E-09	63	ATP5F1C,ATP5ME,ATPAF2,BOLA3,CHCHD1,CLPP,CLPX,COQ2,COQ7,COX6A1,COX8A,CS,CYC1,DLAT,DLD,DLST,ENSG00000255339,ENSG00000260643,ENSG00000286192,ETFB,FDX1,FECH,FH,GRSF1,GTPBP3,GTPBP6,HCCS,HTD2,LIAS,LIPT1,LIPT2,MDH2,METTL17,MRM2,MRPS31,MTIF3,MTO1,MTRF1,NDUFA3,NDUFA4,NDUFA6,NDUFB7,NDUFB9,NDUFS6,NDUFS7,NFU1,NME6,OGDH,PDE12,PDHA1,PDHB,PDSS2,RMND1,RPUSD3,RTN4IP1,SDHAF1,SDHB,SFXN4,SLC25A1,SLC25A19,SLC25A51,SO…
JD_GPP3909_Balsa_2902870.sgRNA-rep-noExpNorm-noRowNorm-zscore-01range-t32-q33	5	258	31	2,76770916867148	2,73040100906097E-09	63	ATP5F1C,ATP5ME,ATPAF2,BOLA3,CHCHD1,CLPP,CLPX,COQ2,COQ7,COX6A1,COX8A,CS,CYC1,DLAT,DLD,DLST,ENSG00000255339,ENSG00000260643,ENSG00000286192,ETFB,FDX1,FECH,FH,GRSF1,GTPBP3,GTPBP6,HCCS,HTD2,LIAS,LIPT1,LIPT2,MDH2,METTL17,MRM2,MRPS31,MTIF3,MTO1,MTRF1,NDUFA3,NDUFA4,NDUFA6,NDUFB7,NDUFB9,NDUFS6,NDUFS7,NFU1,NME6,OGDH,PDE12,PDHA1,PDHB,PDSS2,RMND1,RPUSD3,RTN4IP1,SDHAF1,SDHB,SFXN4,SLC25A1,SLC25A19,SLC25A51,SO…
JD_GPP3909_Balsa_2902870.sgRNA-rep-noExpNorm-noRowNorm-zscore-01range-t4-q33--no-fil-flat	5	258	31	2,76770916867148	2,73040100906097E-09	63	ATP5F1C,ATP5ME,ATPAF2,BOLA3,CHCHD1,CLPP,CLPX,COQ2,COQ7,COX6A1,COX8A,CS,CYC1,DLAT,DLD,DLST,ENSG00000255339,ENSG00000260643,ENSG00000286192,ETFB,FDX1,FECH,FH,GRSF1,GTPBP3,GTPBP6,HCCS,HTD2,LIAS,LIPT1,LIPT2,MDH2,METTL17,MRM2,MRPS31,MTIF3,MTO1,MTRF1,NDUFA3,NDUFA4,NDUFA6,NDUFB7,NDUFB9,NDUFS6,NDUFS7,NFU1,NME6,OGDH,PDE12,PDHA1,PDHB,PDSS2,RMND1,RPUSD3,RTN4IP1,SDHAF1,SDHB,SFXN4,SLC25A1,SLC25A19,SLC25A51,SO…
JD_GPP3909_Balsa_2902870.sgRNA-rep-noExpNorm-noRowNorm-zscore-01range-t4-q33	5	258	31	2,76770916867148	2,73040100906097E-09	63	ATP5F1C,ATP5ME,ATPAF2,BOLA3,CHCHD1,CLPP,CLPX,COQ2,COQ7,COX6A1,COX8A,CS,CYC1,DLAT,DLD,DLST,ENSG00000255339,ENSG00000260643,ENSG00000286192,ETFB,FDX1,FECH,FH,GRSF1,GTPBP3,GTPBP6,HCCS,HTD2,LIAS,LIPT1,LIPT2,MDH2,METTL17,MRM2,MRPS31,MTIF3,MTO1,MTRF1,NDUFA3,NDUFA4,NDUFA6,NDUFB7,NDUFB9,NDUFS6,NDUFS7,NFU1,NME6,OGDH,PDE12,PDHA1,PDHB,PDSS2,RMND1,RPUSD3,RTN4IP1,SDHAF1,SDHB,SFXN4,SLC25A1,SLC25A19,SLC25A51,SO…
JD_GPP3909_Balsa_2902870.sgRNA-rep-noExpNorm-noRowNorm-zscore-01range-t8-q33--no-fil-flat	5	258	31	2,76770916867148	2,73040100906097E-09	63	ATP5F1C,ATP5ME,ATPAF2,BOLA3,CHCHD1,CLPP,CLPX,COQ2,COQ7,COX6A1,COX8A,CS,CYC1,DLAT,DLD,DLST,ENSG00000255339,ENSG00000260643,ENSG00000286192,ETFB,FDX1,FECH,FH,GRSF1,GTPBP3,GTPBP6,HCCS,HTD2,LIAS,LIPT1,LIPT2,MDH2,METTL17,MRM2,MRPS31,MTIF3,MTO1,MTRF1,NDUFA3,NDUFA4,NDUFA6,NDUFB7,NDUFB9,NDUFS6,NDUFS7,NFU1,NME6,OGDH,PDE12,PDHA1,PDHB,PDSS2,RMND1,RPUSD3,RTN4IP1,SDHAF1,SDHB,SFXN4,SLC25A1,SLC25A19,SLC25A51,SO…
JD_GPP3909_Balsa_2902870.sgRNA-rep-noExpNorm-noRowNorm-zscore-01range-t8-q33	5	258	31	2,76770916867148	2,73040100906097E-09	63	ATP5F1C,ATP5ME,ATPAF2,BOLA3,CHCHD1,CLPP,CLPX,COQ2,COQ7,COX6A1,COX8A,CS,CYC1,DLAT,DLD,DLST,ENSG00000255339,ENSG00000260643,ENSG00000286192,ETFB,FDX1,FECH,FH,GRSF1,GTPBP3,GTPBP6,HCCS,HTD2,LIAS,LIPT1,LIPT2,MDH2,METTL17,MRM2,MRPS31,MTIF3,MTO1,MTRF1,NDUFA3,NDUFA4,NDUFA6,NDUFB7,NDUFB9,NDUFS6,NDUFS7,NFU1,NME6,OGDH,PDE12,PDHA1,PDHB,PDSS2,RMND1,RPUSD3,RTN4IP1,SDHAF1,SDHB,SFXN4,SLC25A1,SLC25A19,SLC25A51,SO…
JD_GPP3909_Balsa_2902870.sgRNA-rep-rowsum-zscore-t7-q33	8	275	32	2,68037617554859	2,87824469345031E-09	66	ATP5F1C,ATP5ME,ATPAF2,BOLA3,CHCHD1,CLPP,CLPX,COQ2,COQ7,COX6A1,COX8A,CS,CYC1,DLAT,DLD,DLST,ECHS1,ENSG00000255639,ENSG00000260643,ENSG00000286192,ETFB,FDX1,FECH,FH,GTPBP3,GTPBP6,HCCS,HTD2,LIAS,LIPT1,LIPT2,MDH2,MPC1,MRM2,MRPS31,MTIF3,MTO1,MTRF1,NDUFA3,NDUFA4,NDUFA6,NDUFAB1,NDUFB7,NDUFS6,NDUFS7,NME6,NSUN3,OGDH,OSGEPL1,PDE12,PDHA1,PDHB,PDHX,PDSS2,RMND1,RPUSD3,RTN4IP1,SDHAF1,SDHB,SFXN4,SLC25A1,SLC25A19…
JD_GPP3909_Balsa_2902870.sgRNA-rep-nonorm-zscore-t7-q33	8	276	32	2,67066466766617	3,17947010849535E-09	66	ATP5F1C,ATP5ME,ATPAF2,BOLA3,CHCHD1,CLPP,CLPX,COQ2,COQ7,COX6A1,COX8A,CS,CYC1,DLAT,DLD,DLST,ECHS1,ENSG00000255639,ENSG00000260643,ENSG00000286192,ETFB,FDX1,FECH,FH,GTPBP3,GTPBP6,HCCS,HTD2,LIAS,LIPT1,LIPT2,MDH2,MPC1,MRM2,MRPS31,MTIF3,MTO1,MTRF1,NDUFA3,NDUFA4,NDUFA6,NDUFAB1,NDUFB7,NDUFS6,NDUFS7,NME6,NSUN3,OGDH,OSGEPL1,PDE12,PDHA1,PDHB,PDHX,PDSS2,RMND1,RPUSD3,RTN4IP1,SDHAF1,SDHB,SFXN4,SLC25A1,SLC25A19…
JD_GPP3909_Balsa_2902870.sgRNA.no3w.ga.gene_av-rep-qnorm-zscore-t8-q34	1	201	27	3,094184251158	4,64514329119695E-09	36	ATP5F1C,COX4I1,COX6A1,COX7C,CYC1,ENSG00000255339,ENSG00000255639,ENSG00000265257,ENSG00000267740,ENSG00000287967,FECH,GLRX5,GRSF1,GTPBP6,HCCS,MRPS31,NDUFA1,NDUFA10,NDUFA3,NDUFA6,NDUFA8,NDUFB11,NDUFB2,NDUFB3,NDUFB4,NDUFB6,NDUFB9,NDUFC1,NDUFC2,NDUFS1,NDUFS5,NDUFS7,NFU1,PDE12,SLC25A19,UQCRFS1
JD_GPP3909_Balsa_2902870.sgRNA-rep-qnorm-t7.5-q34.5	1	159	24	3,47690305790501	4,66131642031378E-09	38	BOLA3,CLPP,CLPX,COQ2,COQ7,COX4I1,COX7C,CS,CYC1,DLD,ECHS1,FECH,FH,LIAS,LIPT1,LIPT2,MTO1,MTRF1,NDUFA10,NDUFA3,NDUFA8,NDUFAB1,NDUFB2,NDUFB9,NDUFS6,NFU1,NME6,OGDH,OSGEPL1,PDHA1,PDSS2,SDHAF1,SDHB,SFXN4,SLC25A1,SOD2,UQCRFS1,YBEY
JD_GPP3909_Balsa_2902870.sgRNA-rep-qnorm-t8-q34.5	1	159	24	3,47690305790501	4,66131642031378E-09	38	BOLA3,CLPP,CLPX,COQ2,COQ7,COX4I1,COX7C,CS,CYC1,DLD,ECHS1,FECH,FH,LIAS,LIPT1,LIPT2,MTO1,MTRF1,NDUFA10,NDUFA3,NDUFA8,NDUFAB1,NDUFB2,NDUFB9,NDUFS6,NFU1,NME6,OGDH,OSGEPL1,PDHA1,PDSS2,SDHAF1,SDHB,SFXN4,SLC25A1,SOD2,UQCRFS1,YBEY
JD_GPP3909_Balsa_2902870.sgRNA-rep-ExpQnorm-noRowNorm-zscore-t12-q32.5	7	217	28	2,97219132369299	5,26072742901904E-09	60	ATP5F1C,ATP5ME,ATPAF2,BOLA3,CHCHD1,CLPP,CLPX,COQ2,COQ7,COX6A1,COX8A,CS,DLAT,DLD,DLST,ENSG00000255339,ENSG00000260643,ENSG00000286192,ETFB,FDX1,FECH,FH,GLRX5,GTPBP3,GTPBP6,HCCS,HTD2,LIAS,LIPT1,LIPT2,METTL17,MRM2,MRPS31,MTIF3,MTO1,MTRF1,NDUFA3,NDUFA4,NDUFA6,NDUFB7,NDUFC2,NDUFS6,NFU1,NME6,OGDH,PDE12,PDHX,PDSS2,RMND1,RPUSD3,RTN4IP1,SDHAF1,SDHB,SLC25A1,SLC25A19,SLC25A37,SLC25A51,SOD2,SUCLA2,YBEY
JD_GPP3909_Balsa_2902870.sgRNA-rep-ExpQnorm-noRowNorm-zscore-t4-q32.5--no-fil-flat	7	217	28	2,97219132369299	5,26072742901904E-09	60	ATP5F1C,ATP5ME,ATPAF2,BOLA3,CHCHD1,CLPP,CLPX,COQ2,COQ7,COX6A1,COX8A,CS,DLAT,DLD,DLST,ENSG00000255339,ENSG00000260643,ENSG00000286192,ETFB,FDX1,FECH,FH,GLRX5,GTPBP3,GTPBP6,HCCS,HTD2,LIAS,LIPT1,LIPT2,METTL17,MRM2,MRPS31,MTIF3,MTO1,MTRF1,NDUFA3,NDUFA4,NDUFA6,NDUFB7,NDUFC2,NDUFS6,NFU1,NME6,OGDH,PDE12,PDHX,PDSS2,RMND1,RPUSD3,RTN4IP1,SDHAF1,SDHB,SLC25A1,SLC25A19,SLC25A37,SLC25A51,SOD2,SUCLA2,YBEY
JD_GPP3909_Balsa_2902870.sgRNA-rep-ExpQnorm-noRowNorm-zscore-t4-q32.5	7	217	28	2,97219132369299	5,26072742901904E-09	60	ATP5F1C,ATP5ME,ATPAF2,BOLA3,CHCHD1,CLPP,CLPX,COQ2,COQ7,COX6A1,COX8A,CS,DLAT,DLD,DLST,ENSG00000255339,ENSG00000260643,ENSG00000286192,ETFB,FDX1,FECH,FH,GLRX5,GTPBP3,GTPBP6,HCCS,HTD2,LIAS,LIPT1,LIPT2,METTL17,MRM2,MRPS31,MTIF3,MTO1,MTRF1,NDUFA3,NDUFA4,NDUFA6,NDUFB7,NDUFC2,NDUFS6,NFU1,NME6,OGDH,PDE12,PDHX,PDSS2,RMND1,RPUSD3,RTN4IP1,SDHAF1,SDHB,SLC25A1,SLC25A19,SLC25A37,SLC25A51,SOD2,SUCLA2,YBEY
JD_GPP3909_Balsa_2902870.sgRNA-rep-ExpQnorm-noRowNorm-zscore-t8-q32.5--no-fil-flat	7	217	28	2,97219132369299	5,26072742901904E-09	60	ATP5F1C,ATP5ME,ATPAF2,BOLA3,CHCHD1,CLPP,CLPX,COQ2,COQ7,COX6A1,COX8A,CS,DLAT,DLD,DLST,ENSG00000255339,ENSG00000260643,ENSG00000286192,ETFB,FDX1,FECH,FH,GLRX5,GTPBP3,GTPBP6,HCCS,HTD2,LIAS,LIPT1,LIPT2,METTL17,MRM2,MRPS31,MTIF3,MTO1,MTRF1,NDUFA3,NDUFA4,NDUFA6,NDUFB7,NDUFC2,NDUFS6,NFU1,NME6,OGDH,PDE12,PDHX,PDSS2,RMND1,RPUSD3,RTN4IP1,SDHAF1,SDHB,SLC25A1,SLC25A19,SLC25A37,SLC25A51,SOD2,SUCLA2,YBEY
JD_GPP3909_Balsa_2902870.sgRNA-rep-ExpQnorm-noRowNorm-zscore-t8-q32.5	7	217	28	2,97219132369299	5,26072742901904E-09	60	ATP5F1C,ATP5ME,ATPAF2,BOLA3,CHCHD1,CLPP,CLPX,COQ2,COQ7,COX6A1,COX8A,CS,DLAT,DLD,DLST,ENSG00000255339,ENSG00000260643,ENSG00000286192,ETFB,FDX1,FECH,FH,GLRX5,GTPBP3,GTPBP6,HCCS,HTD2,LIAS,LIPT1,LIPT2,METTL17,MRM2,MRPS31,MTIF3,MTO1,MTRF1,NDUFA3,NDUFA4,NDUFA6,NDUFB7,NDUFC2,NDUFS6,NFU1,NME6,OGDH,PDE12,PDHX,PDSS2,RMND1,RPUSD3,RTN4IP1,SDHAF1,SDHB,SLC25A1,SLC25A19,SLC25A37,SLC25A51,SOD2,SUCLA2,YBEY
JD_GPP3909_Balsa_2902870.sgRNA-rep-qnorm-zscore-t13-q32.5	7	217	28	2,97219132369299	5,26072742901904E-09	60	ATP5F1C,ATP5ME,ATPAF2,BOLA3,CHCHD1,CLPP,CLPX,COQ2,COQ7,COX6A1,COX8A,CS,DLAT,DLD,DLST,ENSG00000255339,ENSG00000260643,ENSG00000286192,ETFB,FDX1,FECH,FH,GLRX5,GTPBP3,GTPBP6,HCCS,HTD2,LIAS,LIPT1,LIPT2,METTL17,MRM2,MRPS31,MTIF3,MTO1,MTRF1,NDUFA3,NDUFA4,NDUFA6,NDUFB7,NDUFC2,NDUFS6,NFU1,NME6,OGDH,PDE12,PDHX,PDSS2,RMND1,RPUSD3,RTN4IP1,SDHAF1,SDHB,SLC25A1,SLC25A19,SLC25A37,SLC25A51,SOD2,SUCLA2,YBEY
JD_GPP3909_Balsa_2902870.sgRNA-rep-qnorm-zscore-t4-q32.5	7	217	28	2,97219132369299	5,26072742901904E-09	60	ATP5F1C,ATP5ME,ATPAF2,BOLA3,CHCHD1,CLPP,CLPX,COQ2,COQ7,COX6A1,COX8A,CS,DLAT,DLD,DLST,ENSG00000255339,ENSG00000260643,ENSG00000286192,ETFB,FDX1,FECH,FH,GLRX5,GTPBP3,GTPBP6,HCCS,HTD2,LIAS,LIPT1,LIPT2,METTL17,MRM2,MRPS31,MTIF3,MTO1,MTRF1,NDUFA3,NDUFA4,NDUFA6,NDUFB7,NDUFC2,NDUFS6,NFU1,NME6,OGDH,PDE12,PDHX,PDSS2,RMND1,RPUSD3,RTN4IP1,SDHAF1,SDHB,SLC25A1,SLC25A19,SLC25A37,SLC25A51,SOD2,SUCLA2,YBEY
JD_GPP3909_Balsa_2902870.sgRNA-rep-qnorm-zscore-t8-q32.5	7	217	28	2,97219132369299	5,26072742901904E-09	60	ATP5F1C,ATP5ME,ATPAF2,BOLA3,CHCHD1,CLPP,CLPX,COQ2,COQ7,COX6A1,COX8A,CS,DLAT,DLD,DLST,ENSG00000255339,ENSG00000260643,ENSG00000286192,ETFB,FDX1,FECH,FH,GLRX5,GTPBP3,GTPBP6,HCCS,HTD2,LIAS,LIPT1,LIPT2,METTL17,MRM2,MRPS31,MTIF3,MTO1,MTRF1,NDUFA3,NDUFA4,NDUFA6,NDUFB7,NDUFC2,NDUFS6,NFU1,NME6,OGDH,PDE12,PDHX,PDSS2,RMND1,RPUSD3,RTN4IP1,SDHAF1,SDHB,SLC25A1,SLC25A19,SLC25A37,SLC25A51,SOD2,SUCLA2,YBEY
JD_GPP3909_Balsa_2902870.sgRNA-rep-ExpQnorm-noRowNorm-zscore-t2-q34--no-fil-flat	6	433	40	2,12789679063471	5,94709137484846E-09	77	ATP5F1C,ATP5ME,ATPAF2,BOLA3,CHCHD1,CLPP,CLPX,COQ2,COQ7,COX4I1,COX6A1,COX7C,COX8A,CS,CYC1,DLAT,DLD,DLST,ENSG00000255339,ENSG00000255639,ENSG00000265257,ENSG00000267059,ENSG00000267740,ENSG00000286192,ENSG00000287967,ETFB,FDX1,FECH,FH,GLRX5,GRSF1,GTPBP3,GTPBP6,HCCS,LIAS,LIPT1,LIPT2,MDH2,METTL17,MRM2,MRPS31,MTIF3,MTO1,NDUFA1,NDUFA10,NDUFA3,NDUFA4,NDUFA6,NDUFA8,NDUFAB1,NDUFB11,NDUFB2,NDUFB3,NDUFB4,ND…
JD_GPP3909_Balsa_2902870.sgRNA-rep-ExpQnorm-noRowNorm-zscore-t2-q34	6	433	40	2,12789679063471	5,94709137484846E-09	77	ATP5F1C,ATP5ME,ATPAF2,BOLA3,CHCHD1,CLPP,CLPX,COQ2,COQ7,COX4I1,COX6A1,COX7C,COX8A,CS,CYC1,DLAT,DLD,DLST,ENSG00000255339,ENSG00000255639,ENSG00000265257,ENSG00000267059,ENSG00000267740,ENSG00000286192,ENSG00000287967,ETFB,FDX1,FECH,FH,GLRX5,GRSF1,GTPBP3,GTPBP6,HCCS,LIAS,LIPT1,LIPT2,MDH2,METTL17,MRM2,MRPS31,MTIF3,MTO1,NDUFA1,NDUFA10,NDUFA3,NDUFA4,NDUFA6,NDUFA8,NDUFAB1,NDUFB11,NDUFB2,NDUFB3,NDUFB4,ND…
JD_GPP3909_Balsa_2902870.sgRNA-rep-qnorm-zscore-t2-q34	6	433	40	2,12789679063471	5,94709137484846E-09	77	ATP5F1C,ATP5ME,ATPAF2,BOLA3,CHCHD1,CLPP,CLPX,COQ2,COQ7,COX4I1,COX6A1,COX7C,COX8A,CS,CYC1,DLAT,DLD,DLST,ENSG00000255339,ENSG00000255639,ENSG00000265257,ENSG00000267059,ENSG00000267740,ENSG00000286192,ENSG00000287967,ETFB,FDX1,FECH,FH,GLRX5,GRSF1,GTPBP3,GTPBP6,HCCS,LIAS,LIPT1,LIPT2,MDH2,METTL17,MRM2,MRPS31,MTIF3,MTO1,NDUFA1,NDUFA10,NDUFA3,NDUFA4,NDUFA6,NDUFA8,NDUFAB1,NDUFB11,NDUFB2,NDUFB3,NDUFB4,ND…
JD_GPP3909_Balsa_2902870.sgRNA-rep-noExpNorm-noRowNorm-zscore-01range-t12-q36	3	266	31	2,6844697951776	6,14487913584528E-09	64	ATP5F1C,ATP5ME,ATPAF2,BOLA3,CHCHD1,CLPP,CLPX,COQ2,COQ7,COX6A1,COX8A,CS,CYC1,DLAT,DLD,DLST,ENSG00000260643,ENSG00000286192,ETFB,FDX1,FECH,FH,GRSF1,GTPBP3,GTPBP6,HCCS,HTD2,LIAS,LIPT1,LIPT2,MDH2,MRM2,MRPS31,MTIF3,MTO1,MTRF1,NDUFA3,NDUFA4,NDUFAB1,NDUFS6,NDUFS7,NFU1,NME6,NSUN3,OGDH,OSGEPL1,PDE12,PDHA1,PDHB,PDSS2,RMND1,RPUSD3,RTN4IP1,SDHAF1,SDHB,SFXN4,SLC25A1,SLC25A19,SLC25A51,SOD2,SUCLA2,SUCLG1,UQCRFS…
JD_GPP3909_Balsa_2902870.sgRNA-rep-noExpNorm-noRowNorm-zscore-01range-t16-q36	3	266	31	2,6844697951776	6,14487913584528E-09	64	ATP5F1C,ATP5ME,ATPAF2,BOLA3,CHCHD1,CLPP,CLPX,COQ2,COQ7,COX6A1,COX8A,CS,CYC1,DLAT,DLD,DLST,ENSG00000260643,ENSG00000286192,ETFB,FDX1,FECH,FH,GRSF1,GTPBP3,GTPBP6,HCCS,HTD2,LIAS,LIPT1,LIPT2,MDH2,MRM2,MRPS31,MTIF3,MTO1,MTRF1,NDUFA3,NDUFA4,NDUFAB1,NDUFS6,NDUFS7,NFU1,NME6,NSUN3,OGDH,OSGEPL1,PDE12,PDHA1,PDHB,PDSS2,RMND1,RPUSD3,RTN4IP1,SDHAF1,SDHB,SFXN4,SLC25A1,SLC25A19,SLC25A51,SOD2,SUCLA2,SUCLG1,UQCRFS…
JD_GPP3909_Balsa_2902870.sgRNA-rep-noExpNorm-noRowNorm-zscore-01range-t32-q36	3	266	31	2,6844697951776	6,14487913584528E-09	64	ATP5F1C,ATP5ME,ATPAF2,BOLA3,CHCHD1,CLPP,CLPX,COQ2,COQ7,COX6A1,COX8A,CS,CYC1,DLAT,DLD,DLST,ENSG00000260643,ENSG00000286192,ETFB,FDX1,FECH,FH,GRSF1,GTPBP3,GTPBP6,HCCS,HTD2,LIAS,LIPT1,LIPT2,MDH2,MRM2,MRPS31,MTIF3,MTO1,MTRF1,NDUFA3,NDUFA4,NDUFAB1,NDUFS6,NDUFS7,NFU1,NME6,NSUN3,OGDH,OSGEPL1,PDE12,PDHA1,PDHB,PDSS2,RMND1,RPUSD3,RTN4IP1,SDHAF1,SDHB,SFXN4,SLC25A1,SLC25A19,SLC25A51,SOD2,SUCLA2,SUCLG1,UQCRFS…
JD_GPP3909_Balsa_2902870.sgRNA-rep-noExpNorm-noRowNorm-zscore-01range-t4-q36	3	266	31	2,6844697951776	6,14487913584528E-09	64	ATP5F1C,ATP5ME,ATPAF2,BOLA3,CHCHD1,CLPP,CLPX,COQ2,COQ7,COX6A1,COX8A,CS,CYC1,DLAT,DLD,DLST,ENSG00000260643,ENSG00000286192,ETFB,FDX1,FECH,FH,GRSF1,GTPBP3,GTPBP6,HCCS,HTD2,LIAS,LIPT1,LIPT2,MDH2,MRM2,MRPS31,MTIF3,MTO1,MTRF1,NDUFA3,NDUFA4,NDUFAB1,NDUFS6,NDUFS7,NFU1,NME6,NSUN3,OGDH,OSGEPL1,PDE12,PDHA1,PDHB,PDSS2,RMND1,RPUSD3,RTN4IP1,SDHAF1,SDHB,SFXN4,SLC25A1,SLC25A19,SLC25A51,SOD2,SUCLA2,SUCLG1,UQCRFS…
JD_GPP3909_Balsa_2902870.sgRNA-rep-noExpNorm-noRowNorm-zscore-01range-t8-q36	3	266	31	2,6844697951776	6,14487913584528E-09	64	ATP5F1C,ATP5ME,ATPAF2,BOLA3,CHCHD1,CLPP,CLPX,COQ2,COQ7,COX6A1,COX8A,CS,CYC1,DLAT,DLD,DLST,ENSG00000260643,ENSG00000286192,ETFB,FDX1,FECH,FH,GRSF1,GTPBP3,GTPBP6,HCCS,HTD2,LIAS,LIPT1,LIPT2,MDH2,MRM2,MRPS31,MTIF3,MTO1,MTRF1,NDUFA3,NDUFA4,NDUFAB1,NDUFS6,NDUFS7,NFU1,NME6,NSUN3,OGDH,OSGEPL1,PDE12,PDHA1,PDHB,PDSS2,RMND1,RPUSD3,RTN4IP1,SDHAF1,SDHB,SFXN4,SLC25A1,SLC25A19,SLC25A51,SOD2,SUCLA2,SUCLG1,UQCRFS…
JD_GPP3909_Balsa_2902870.sgRNA-rep-ExpQnorm-noRowNorm-zscore-t1.5-q36	4	414	39	2,16991504247876	6,72191892515404E-09	73	ATP5F1C,ATP5ME,ATPAF2,BOLA3,CHCHD1,CLPP,CLPX,COQ2,COQ7,COX4I1,COX6A1,COX7C,COX8A,CS,CYC1,DLAT,DLD,DLST,ENSG00000255339,ENSG00000255639,ENSG00000265257,ENSG00000267059,ENSG00000267740,ENSG00000286192,ENSG00000287967,ETFB,FDX1,FECH,FH,GLRX5,GRSF1,GTPBP3,GTPBP6,HCCS,LIAS,LIPT1,LIPT2,METTL17,MRM2,MRPS31,MTIF3,NDUFA1,NDUFA10,NDUFA3,NDUFA4,NDUFA6,NDUFA8,NDUFB11,NDUFB2,NDUFB3,NDUFB4,NDUFB6,NDUFB7,NDUFB9…
JD_GPP3909_Balsa_2902870.sgRNA-rep-ExpQnorm-noRowNorm-zscore-01range-t1.5-q34--no-fil-flat	2	360	36	2,30344827586207	9,98032400951325E-09	68	ATP5F1C,ATP5ME,ATPAF2,BOLA3,CHCHD1,CLPP,CLPX,COQ2,COQ7,COX4I1,COX6A1,COX7C,COX8A,CYC1,DLD,DLST,ENSG00000255339,ENSG00000255639,ENSG00000260643,ENSG00000265257,ENSG00000267740,ENSG00000286192,ENSG00000287967,ETFB,FDX1,FECH,FH,GLRX5,GRSF1,GTPBP6,HCCS,LIAS,LIPT1,LIPT2,METTL17,MRM2,MRPS31,MTIF3,MTO1,NDUFA1,NDUFA10,NDUFA3,NDUFA4,NDUFA6,NDUFA8,NDUFB11,NDUFB2,NDUFB3,NDUFB4,NDUFB6,NDUFB7,NDUFB9,NDUFC1,ND…
JD_GPP3909_Balsa_2902870.sgRNA-rep-ExpQnorm-noRowNorm-zscore-01range-t1.5-q34	2	360	36	2,30344827586207	9,98032400951325E-09	68	ATP5F1C,ATP5ME,ATPAF2,BOLA3,CHCHD1,CLPP,CLPX,COQ2,COQ7,COX4I1,COX6A1,COX7C,COX8A,CYC1,DLD,DLST,ENSG00000255339,ENSG00000255639,ENSG00000260643,ENSG00000265257,ENSG00000267740,ENSG00000286192,ENSG00000287967,ETFB,FDX1,FECH,FH,GLRX5,GRSF1,GTPBP6,HCCS,LIAS,LIPT1,LIPT2,METTL17,MRM2,MRPS31,MTIF3,MTO1,NDUFA1,NDUFA10,NDUFA3,NDUFA4,NDUFA6,NDUFA8,NDUFB11,NDUFB2,NDUFB3,NDUFB4,NDUFB6,NDUFB7,NDUFB9,NDUFC1,ND…
JD_GPP3909_Balsa_2902870.sgRNA-rep-ExpQnorm-noRowNorm-zscore-01range-t2-q34--no-fil-flat	0	360	36	2,30344827586207	9,98032400951325E-09	68	ATP5F1C,ATP5ME,ATPAF2,BOLA3,CHCHD1,CLPP,CLPX,COQ2,COQ7,COX4I1,COX6A1,COX7C,COX8A,CYC1,DLD,DLST,ENSG00000255339,ENSG00000255639,ENSG00000260643,ENSG00000265257,ENSG00000267740,ENSG00000286192,ENSG00000287967,ETFB,FDX1,FECH,FH,GLRX5,GRSF1,GTPBP6,HCCS,LIAS,LIPT1,LIPT2,METTL17,MRM2,MRPS31,MTIF3,MTO1,NDUFA1,NDUFA10,NDUFA3,NDUFA4,NDUFA6,NDUFA8,NDUFB11,NDUFB2,NDUFB3,NDUFB4,NDUFB6,NDUFB7,NDUFB9,NDUFC1,ND…
JD_GPP3909_Balsa_2902870.sgRNA-rep-ExpQnorm-noRowNorm-zscore-01range-t2-q34	0	360	36	2,30344827586207	9,98032400951325E-09	68	ATP5F1C,ATP5ME,ATPAF2,BOLA3,CHCHD1,CLPP,CLPX,COQ2,COQ7,COX4I1,COX6A1,COX7C,COX8A,CYC1,DLD,DLST,ENSG00000255339,ENSG00000255639,ENSG00000260643,ENSG00000265257,ENSG00000267740,ENSG00000286192,ENSG00000287967,ETFB,FDX1,FECH,FH,GLRX5,GRSF1,GTPBP6,HCCS,LIAS,LIPT1,LIPT2,METTL17,MRM2,MRPS31,MTIF3,MTO1,NDUFA1,NDUFA10,NDUFA3,NDUFA4,NDUFA6,NDUFA8,NDUFB11,NDUFB2,NDUFB3,NDUFB4,NDUFB6,NDUFB7,NDUFB9,NDUFC1,ND…
JD_GPP3909_Balsa_2902870.sgRNA-rep-ExpQnorm-noRowNorm-zscore-01range-t4-q34--no-fil-flat	0	360	36	2,30344827586207	9,98032400951325E-09	68	ATP5F1C,ATP5ME,ATPAF2,BOLA3,CHCHD1,CLPP,CLPX,COQ2,COQ7,COX4I1,COX6A1,COX7C,COX8A,CYC1,DLD,DLST,ENSG00000255339,ENSG00000255639,ENSG00000260643,ENSG00000265257,ENSG00000267740,ENSG00000286192,ENSG00000287967,ETFB,FDX1,FECH,FH,GLRX5,GRSF1,GTPBP6,HCCS,LIAS,LIPT1,LIPT2,METTL17,MRM2,MRPS31,MTIF3,MTO1,NDUFA1,NDUFA10,NDUFA3,NDUFA4,NDUFA6,NDUFA8,NDUFB11,NDUFB2,NDUFB3,NDUFB4,NDUFB6,NDUFB7,NDUFB9,NDUFC1,ND…
JD_GPP3909_Balsa_2902870.sgRNA-rep-ExpQnorm-noRowNorm-zscore-01range-t4-q34	0	360	36	2,30344827586207	9,98032400951325E-09	68	ATP5F1C,ATP5ME,ATPAF2,BOLA3,CHCHD1,CLPP,CLPX,COQ2,COQ7,COX4I1,COX6A1,COX7C,COX8A,CYC1,DLD,DLST,ENSG00000255339,ENSG00000255639,ENSG00000260643,ENSG00000265257,ENSG00000267740,ENSG00000286192,ENSG00000287967,ETFB,FDX1,FECH,FH,GLRX5,GRSF1,GTPBP6,HCCS,LIAS,LIPT1,LIPT2,METTL17,MRM2,MRPS31,MTIF3,MTO1,NDUFA1,NDUFA10,NDUFA3,NDUFA4,NDUFA6,NDUFA8,NDUFB11,NDUFB2,NDUFB3,NDUFB4,NDUFB6,NDUFB7,NDUFB9,NDUFC1,ND…
JD_GPP3909_Balsa_2902870.sgRNA.no3w.ga.gene_av-rep-qnorm-zscore-t4-q33	3	193	26	3,10309094157584	1,00800087249455E-08	36	ATP5F1C,COX4I1,COX6A1,COX7C,CYC1,ENSG00000255339,ENSG00000255639,ENSG00000265257,ENSG00000267740,ENSG00000287967,FECH,GLRX5,GRSF1,GTPBP6,HCCS,MRPS31,NDUFA1,NDUFA10,NDUFA3,NDUFA6,NDUFA8,NDUFB11,NDUFB2,NDUFB3,NDUFB4,NDUFB6,NDUFB9,NDUFC1,NDUFC2,NDUFS1,NDUFS5,NDUFS7,NFU1,PDE12,SLC25A19,UQCRFS1
JD_GPP3909_Balsa_2902870.sgRNA-rep-rowsum-zscore-t2-q33	8	223	28	2,89222205040977	1,01720379858602E-08	55	ATP5F1C,ATP5ME,ATPAF2,BOLA3,CHCHD1,CLPP,CLPX,COQ2,COQ7,COX6A1,COX8A,CS,CYC1,DLD,DLST,ENSG00000260643,ENSG00000286192,FDX1,FECH,FH,GTPBP6,HCCS,LIAS,LIPT1,LIPT2,MDH2,MRM2,MRPS31,MTIF3,MTO1,MTRF1,NDUFA3,NDUFA4,NDUFA6,NDUFAB1,NDUFB7,NDUFS6,NDUFS7,NME6,OGDH,PDE12,PDHA1,PDHB,PDSS2,RMND1,RPUSD3,RTN4IP1,SDHAF1,SDHB,SLC25A1,SLC25A19,SLC25A51,SOD2,UQCRFS1,YBEY
JD_GPP3909_Balsa_2902870.sgRNA-rep-rowsum-zscore-t4-q33	8	223	28	2,89222205040977	1,01720379858602E-08	55	ATP5F1C,ATP5ME,ATPAF2,BOLA3,CHCHD1,CLPP,CLPX,COQ2,COQ7,COX6A1,COX8A,CS,CYC1,DLD,DLST,ENSG00000260643,ENSG00000286192,FDX1,FECH,FH,GTPBP6,HCCS,LIAS,LIPT1,LIPT2,MDH2,MRM2,MRPS31,MTIF3,MTO1,MTRF1,NDUFA3,NDUFA4,NDUFA6,NDUFAB1,NDUFB7,NDUFS6,NDUFS7,NME6,OGDH,PDE12,PDHA1,PDHB,PDSS2,RMND1,RPUSD3,RTN4IP1,SDHAF1,SDHB,SLC25A1,SLC25A19,SLC25A51,SOD2,UQCRFS1,YBEY
JD_GPP3909_Balsa_2902870.sgRNA-rep-noExpNorm-noRowNorm-zscore-t2-q33--no-fil-flat	8	224	28	2,87931034482759	1,13269565947898E-08	55	ATP5F1C,ATP5ME,ATPAF2,BOLA3,CHCHD1,CLPP,CLPX,COQ2,COQ7,COX6A1,COX8A,CS,CYC1,DLD,DLST,ENSG00000260643,ENSG00000286192,FDX1,FECH,FH,GTPBP6,HCCS,LIAS,LIPT1,LIPT2,MDH2,MRM2,MRPS31,MTIF3,MTO1,MTRF1,NDUFA3,NDUFA4,NDUFA6,NDUFAB1,NDUFB7,NDUFS6,NDUFS7,NME6,OGDH,PDE12,PDHA1,PDHB,PDSS2,RMND1,RPUSD3,RTN4IP1,SDHAF1,SDHB,SLC25A1,SLC25A19,SLC25A51,SOD2,UQCRFS1,YBEY
JD_GPP3909_Balsa_2902870.sgRNA-rep-noExpNorm-noRowNorm-zscore-t2-q33	8	224	28	2,87931034482759	1,13269565947898E-08	55	ATP5F1C,ATP5ME,ATPAF2,BOLA3,CHCHD1,CLPP,CLPX,COQ2,COQ7,COX6A1,COX8A,CS,CYC1,DLD,DLST,ENSG00000260643,ENSG00000286192,FDX1,FECH,FH,GTPBP6,HCCS,LIAS,LIPT1,LIPT2,MDH2,MRM2,MRPS31,MTIF3,MTO1,MTRF1,NDUFA3,NDUFA4,NDUFA6,NDUFAB1,NDUFB7,NDUFS6,NDUFS7,NME6,OGDH,PDE12,PDHA1,PDHB,PDSS2,RMND1,RPUSD3,RTN4IP1,SDHAF1,SDHB,SLC25A1,SLC25A19,SLC25A51,SOD2,UQCRFS1,YBEY
JD_GPP3909_Balsa_2902870.sgRNA-rep-noExpNorm-noRowNorm-zscore-t4-q33--no-fil-flat	8	224	28	2,87931034482759	1,13269565947898E-08	55	ATP5F1C,ATP5ME,ATPAF2,BOLA3,CHCHD1,CLPP,CLPX,COQ2,COQ7,COX6A1,COX8A,CS,CYC1,DLD,DLST,ENSG00000260643,ENSG00000286192,FDX1,FECH,FH,GTPBP6,HCCS,LIAS,LIPT1,LIPT2,MDH2,MRM2,MRPS31,MTIF3,MTO1,MTRF1,NDUFA3,NDUFA4,NDUFA6,NDUFAB1,NDUFB7,NDUFS6,NDUFS7,NME6,OGDH,PDE12,PDHA1,PDHB,PDSS2,RMND1,RPUSD3,RTN4IP1,SDHAF1,SDHB,SLC25A1,SLC25A19,SLC25A51,SOD2,UQCRFS1,YBEY
JD_GPP3909_Balsa_2902870.sgRNA-rep-noExpNorm-noRowNorm-zscore-t4-q33	8	224	28	2,87931034482759	1,13269565947898E-08	55	ATP5F1C,ATP5ME,ATPAF2,BOLA3,CHCHD1,CLPP,CLPX,COQ2,COQ7,COX6A1,COX8A,CS,CYC1,DLD,DLST,ENSG00000260643,ENSG00000286192,FDX1,FECH,FH,GTPBP6,HCCS,LIAS,LIPT1,LIPT2,MDH2,MRM2,MRPS31,MTIF3,MTO1,MTRF1,NDUFA3,NDUFA4,NDUFA6,NDUFAB1,NDUFB7,NDUFS6,NDUFS7,NME6,OGDH,PDE12,PDHA1,PDHB,PDSS2,RMND1,RPUSD3,RTN4IP1,SDHAF1,SDHB,SLC25A1,SLC25A19,SLC25A51,SOD2,UQCRFS1,YBEY
JD_GPP3909_Balsa_2902870.sgRNA-rep-nonorm-zscore-t2-q33	8	224	28	2,87931034482759	1,13269565947898E-08	55	ATP5F1C,ATP5ME,ATPAF2,BOLA3,CHCHD1,CLPP,CLPX,COQ2,COQ7,COX6A1,COX8A,CS,CYC1,DLD,DLST,ENSG00000260643,ENSG00000286192,FDX1,FECH,FH,GTPBP6,HCCS,LIAS,LIPT1,LIPT2,MDH2,MRM2,MRPS31,MTIF3,MTO1,MTRF1,NDUFA3,NDUFA4,NDUFA6,NDUFAB1,NDUFB7,NDUFS6,NDUFS7,NME6,OGDH,PDE12,PDHA1,PDHB,PDSS2,RMND1,RPUSD3,RTN4IP1,SDHAF1,SDHB,SLC25A1,SLC25A19,SLC25A51,SOD2,UQCRFS1,YBEY
JD_GPP3909_Balsa_2902870.sgRNA-rep-nonorm-zscore-t4-q33	8	224	28	2,87931034482759	1,13269565947898E-08	55	ATP5F1C,ATP5ME,ATPAF2,BOLA3,CHCHD1,CLPP,CLPX,COQ2,COQ7,COX6A1,COX8A,CS,CYC1,DLD,DLST,ENSG00000260643,ENSG00000286192,FDX1,FECH,FH,GTPBP6,HCCS,LIAS,LIPT1,LIPT2,MDH2,MRM2,MRPS31,MTIF3,MTO1,MTRF1,NDUFA3,NDUFA4,NDUFA6,NDUFAB1,NDUFB7,NDUFS6,NDUFS7,NME6,OGDH,PDE12,PDHA1,PDHB,PDSS2,RMND1,RPUSD3,RTN4IP1,SDHAF1,SDHB,SLC25A1,SLC25A19,SLC25A51,SOD2,UQCRFS1,YBEY
JD_GPP3909_Balsa_2902870.sgRNA.no3w.ga.gene_av-rep-qnorm-zscore-t4-q34	3	240	29	2,78333333333333	1,17401376116323E-08	47	ATP5F1C,COQ2,COX4I1,COX6A1,COX7C,CYC1,DLD,ENSG00000255339,ENSG00000255639,ENSG00000265257,ENSG00000267740,ENSG00000286192,ENSG00000287967,FDX1,FECH,GLRX5,GRSF1,GTPBP6,HCCS,LIAS,LIPT1,METTL17,MRPS31,NDUFA1,NDUFA10,NDUFA3,NDUFA6,NDUFA8,NDUFB11,NDUFB2,NDUFB3,NDUFB4,NDUFB6,NDUFB9,NDUFC1,NDUFC2,NDUFS1,NDUFS5,NDUFS7,NFU1,PDE12,PDSS2,RMND1,RPUSD3,SLC25A19,SLC25A51,UQCRFS1
JD_GPP3909_Balsa_2902870.sgRNA-rep-ExpQnorm-noRowNorm-zscore-t12-q33.5	8	346	35	2,33007773569862	1,48979933131892E-08	57	ATP5F1C,ATP5ME,BOLA3,CHCHD1,CLPP,CLPX,COQ2,COX4I1,COX6A1,COX7C,CYC1,DLD,DLST,ENSG00000255339,ENSG00000255639,ENSG00000265257,ENSG00000267740,ENSG00000286192,ENSG00000287967,FDX1,FECH,GLRX5,GRSF1,GTPBP6,HCCS,LIAS,LIPT1,LIPT2,METTL17,MRM2,MRPS31,MTIF3,NDUFA1,NDUFA10,NDUFA3,NDUFA4,NDUFA6,NDUFA8,NDUFB11,NDUFB2,NDUFB3,NDUFB4,NDUFB6,NDUFB7,NDUFB9,NDUFC1,NDUFC2,NDUFS1,NDUFS5,NFU1,PDE12,PDSS2,RMND1,RTN4I…
JD_GPP3909_Balsa_2902870.sgRNA-rep-ExpQnorm-noRowNorm-zscore-t4-q33.5	8	346	35	2,33007773569862	1,48979933131892E-08	57	ATP5F1C,ATP5ME,BOLA3,CHCHD1,CLPP,CLPX,COQ2,COX4I1,COX6A1,COX7C,CYC1,DLD,DLST,ENSG00000255339,ENSG00000255639,ENSG00000265257,ENSG00000267740,ENSG00000286192,ENSG00000287967,FDX1,FECH,GLRX5,GRSF1,GTPBP6,HCCS,LIAS,LIPT1,LIPT2,METTL17,MRM2,MRPS31,MTIF3,NDUFA1,NDUFA10,NDUFA3,NDUFA4,NDUFA6,NDUFA8,NDUFB11,NDUFB2,NDUFB3,NDUFB4,NDUFB6,NDUFB7,NDUFB9,NDUFC1,NDUFC2,NDUFS1,NDUFS5,NFU1,PDE12,PDSS2,RMND1,RTN4I…
JD_GPP3909_Balsa_2902870.sgRNA-rep-ExpQnorm-noRowNorm-zscore-t8-q33.5	8	346	35	2,33007773569862	1,48979933131892E-08	57	ATP5F1C,ATP5ME,BOLA3,CHCHD1,CLPP,CLPX,COQ2,COX4I1,COX6A1,COX7C,CYC1,DLD,DLST,ENSG00000255339,ENSG00000255639,ENSG00000265257,ENSG00000267740,ENSG00000286192,ENSG00000287967,FDX1,FECH,GLRX5,GRSF1,GTPBP6,HCCS,LIAS,LIPT1,LIPT2,METTL17,MRM2,MRPS31,MTIF3,NDUFA1,NDUFA10,NDUFA3,NDUFA4,NDUFA6,NDUFA8,NDUFB11,NDUFB2,NDUFB3,NDUFB4,NDUFB6,NDUFB7,NDUFB9,NDUFC1,NDUFC2,NDUFS1,NDUFS5,NFU1,PDE12,PDSS2,RMND1,RTN4I…
JD_GPP3909_Balsa_2902870.sgRNA-rep-qnorm-zscore-t10-q33.5	8	346	35	2,33007773569862	1,48979933131892E-08	57	ATP5F1C,ATP5ME,BOLA3,CHCHD1,CLPP,CLPX,COQ2,COX4I1,COX6A1,COX7C,CYC1,DLD,DLST,ENSG00000255339,ENSG00000255639,ENSG00000265257,ENSG00000267740,ENSG00000286192,ENSG00000287967,FDX1,FECH,GLRX5,GRSF1,GTPBP6,HCCS,LIAS,LIPT1,LIPT2,METTL17,MRM2,MRPS31,MTIF3,NDUFA1,NDUFA10,NDUFA3,NDUFA4,NDUFA6,NDUFA8,NDUFB11,NDUFB2,NDUFB3,NDUFB4,NDUFB6,NDUFB7,NDUFB9,NDUFC1,NDUFC2,NDUFS1,NDUFS5,NFU1,PDE12,PDSS2,RMND1,RTN4I…
JD_GPP3909_Balsa_2902870.sgRNA-rep-qnorm-zscore-t12-q33.5	8	346	35	2,33007773569862	1,48979933131892E-08	57	ATP5F1C,ATP5ME,BOLA3,CHCHD1,CLPP,CLPX,COQ2,COX4I1,COX6A1,COX7C,CYC1,DLD,DLST,ENSG00000255339,ENSG00000255639,ENSG00000265257,ENSG00000267740,ENSG00000286192,ENSG00000287967,FDX1,FECH,GLRX5,GRSF1,GTPBP6,HCCS,LIAS,LIPT1,LIPT2,METTL17,MRM2,MRPS31,MTIF3,NDUFA1,NDUFA10,NDUFA3,NDUFA4,NDUFA6,NDUFA8,NDUFB11,NDUFB2,NDUFB3,NDUFB4,NDUFB6,NDUFB7,NDUFB9,NDUFC1,NDUFC2,NDUFS1,NDUFS5,NFU1,PDE12,PDSS2,RMND1,RTN4I…
JD_GPP3909_Balsa_2902870.sgRNA-rep-qnorm-zscore-t13-q33.5	8	346	35	2,33007773569862	1,48979933131892E-08	57	ATP5F1C,ATP5ME,BOLA3,CHCHD1,CLPP,CLPX,COQ2,COX4I1,COX6A1,COX7C,CYC1,DLD,DLST,ENSG00000255339,ENSG00000255639,ENSG00000265257,ENSG00000267740,ENSG00000286192,ENSG00000287967,FDX1,FECH,GLRX5,GRSF1,GTPBP6,HCCS,LIAS,LIPT1,LIPT2,METTL17,MRM2,MRPS31,MTIF3,NDUFA1,NDUFA10,NDUFA3,NDUFA4,NDUFA6,NDUFA8,NDUFB11,NDUFB2,NDUFB3,NDUFB4,NDUFB6,NDUFB7,NDUFB9,NDUFC1,NDUFC2,NDUFS1,NDUFS5,NFU1,PDE12,PDSS2,RMND1,RTN4I…
JD_GPP3909_Balsa_2902870.sgRNA-rep-qnorm-zscore-t7-q33.5	8	346	35	2,33007773569862	1,48979933131892E-08	57	ATP5F1C,ATP5ME,BOLA3,CHCHD1,CLPP,CLPX,COQ2,COX4I1,COX6A1,COX7C,CYC1,DLD,DLST,ENSG00000255339,ENSG00000255639,ENSG00000265257,ENSG00000267740,ENSG00000286192,ENSG00000287967,FDX1,FECH,GLRX5,GRSF1,GTPBP6,HCCS,LIAS,LIPT1,LIPT2,METTL17,MRM2,MRPS31,MTIF3,NDUFA1,NDUFA10,NDUFA3,NDUFA4,NDUFA6,NDUFA8,NDUFB11,NDUFB2,NDUFB3,NDUFB4,NDUFB6,NDUFB7,NDUFB9,NDUFC1,NDUFC2,NDUFS1,NDUFS5,NFU1,PDE12,PDSS2,RMND1,RTN4I…
JD_GPP3909_Balsa_2902870.sgRNA-rep-qnorm-zscore-t7.5-q33.5	8	346	35	2,33007773569862	1,48979933131892E-08	57	ATP5F1C,ATP5ME,BOLA3,CHCHD1,CLPP,CLPX,COQ2,COX4I1,COX6A1,COX7C,CYC1,DLD,DLST,ENSG00000255339,ENSG00000255639,ENSG00000265257,ENSG00000267740,ENSG00000286192,ENSG00000287967,FDX1,FECH,GLRX5,GRSF1,GTPBP6,HCCS,LIAS,LIPT1,LIPT2,METTL17,MRM2,MRPS31,MTIF3,NDUFA1,NDUFA10,NDUFA3,NDUFA4,NDUFA6,NDUFA8,NDUFB11,NDUFB2,NDUFB3,NDUFB4,NDUFB6,NDUFB7,NDUFB9,NDUFC1,NDUFC2,NDUFS1,NDUFS5,NFU1,PDE12,PDSS2,RMND1,RTN4I…
JD_GPP3909_Balsa_2902870.sgRNA-rep-qnorm-zscore-t8-q33.5	8	346	35	2,33007773569862	1,48979933131892E-08	57	ATP5F1C,ATP5ME,BOLA3,CHCHD1,CLPP,CLPX,COQ2,COX4I1,COX6A1,COX7C,CYC1,DLD,DLST,ENSG00000255339,ENSG00000255639,ENSG00000265257,ENSG00000267740,ENSG00000286192,ENSG00000287967,FDX1,FECH,GLRX5,GRSF1,GTPBP6,HCCS,LIAS,LIPT1,LIPT2,METTL17,MRM2,MRPS31,MTIF3,NDUFA1,NDUFA10,NDUFA3,NDUFA4,NDUFA6,NDUFA8,NDUFB11,NDUFB2,NDUFB3,NDUFB4,NDUFB6,NDUFB7,NDUFB9,NDUFC1,NDUFC2,NDUFS1,NDUFS5,NFU1,PDE12,PDSS2,RMND1,RTN4I…
JD_GPP3909_Balsa_2902870.sgRNA-rep-noExpNorm-noRowNorm-zscore-01range-t12-q33.5	6	263	30	2,62750753900616	2,30086523807803E-08	64	ATP5F1C,ATP5ME,ATPAF2,BOLA3,CHCHD1,CLPP,CLPX,COQ2,COQ7,COX6A1,COX8A,CS,CYC1,DLAT,DLD,DLST,ECHS1,ENSG00000260643,ENSG00000267059,ENSG00000286192,ETFB,FDX1,FECH,FH,GRSF1,GTPBP3,GTPBP6,HCCS,HTD2,LIAS,LIPT1,LIPT2,MDH2,MRM2,MRPS31,MTIF3,MTO1,MTRF1,NDUFA3,NDUFA4,NDUFB7,NDUFB9,NDUFS6,NDUFS7,NFU1,NME6,NSUN3,OGDH,PDE12,PDHA1,PDHB,PDSS2,RMND1,RPUSD3,RTN4IP1,SDHAF1,SDHB,SFXN4,SLC25A1,SLC25A19,SLC25A51,SOD2,…
JD_GPP3909_Balsa_2902870.sgRNA-rep-noExpNorm-noRowNorm-zscore-01range-t16-q33.5	6	263	30	2,62750753900616	2,30086523807803E-08	64	ATP5F1C,ATP5ME,ATPAF2,BOLA3,CHCHD1,CLPP,CLPX,COQ2,COQ7,COX6A1,COX8A,CS,CYC1,DLAT,DLD,DLST,ECHS1,ENSG00000260643,ENSG00000267059,ENSG00000286192,ETFB,FDX1,FECH,FH,GRSF1,GTPBP3,GTPBP6,HCCS,HTD2,LIAS,LIPT1,LIPT2,MDH2,MRM2,MRPS31,MTIF3,MTO1,MTRF1,NDUFA3,NDUFA4,NDUFB7,NDUFB9,NDUFS6,NDUFS7,NFU1,NME6,NSUN3,OGDH,PDE12,PDHA1,PDHB,PDSS2,RMND1,RPUSD3,RTN4IP1,SDHAF1,SDHB,SFXN4,SLC25A1,SLC25A19,SLC25A51,SOD2,…
JD_GPP3909_Balsa_2902870.sgRNA-rep-noExpNorm-noRowNorm-zscore-01range-t32-q33.5	6	263	30	2,62750753900616	2,30086523807803E-08	64	ATP5F1C,ATP5ME,ATPAF2,BOLA3,CHCHD1,CLPP,CLPX,COQ2,COQ7,COX6A1,COX8A,CS,CYC1,DLAT,DLD,DLST,ECHS1,ENSG00000260643,ENSG00000267059,ENSG00000286192,ETFB,FDX1,FECH,FH,GRSF1,GTPBP3,GTPBP6,HCCS,HTD2,LIAS,LIPT1,LIPT2,MDH2,MRM2,MRPS31,MTIF3,MTO1,MTRF1,NDUFA3,NDUFA4,NDUFB7,NDUFB9,NDUFS6,NDUFS7,NFU1,NME6,NSUN3,OGDH,PDE12,PDHA1,PDHB,PDSS2,RMND1,RPUSD3,RTN4IP1,SDHAF1,SDHB,SFXN4,SLC25A1,SLC25A19,SLC25A51,SOD2,…
JD_GPP3909_Balsa_2902870.sgRNA-rep-noExpNorm-noRowNorm-zscore-01range-t4-q33.5	6	263	30	2,62750753900616	2,30086523807803E-08	64	ATP5F1C,ATP5ME,ATPAF2,BOLA3,CHCHD1,CLPP,CLPX,COQ2,COQ7,COX6A1,COX8A,CS,CYC1,DLAT,DLD,DLST,ECHS1,ENSG00000260643,ENSG00000267059,ENSG00000286192,ETFB,FDX1,FECH,FH,GRSF1,GTPBP3,GTPBP6,HCCS,HTD2,LIAS,LIPT1,LIPT2,MDH2,MRM2,MRPS31,MTIF3,MTO1,MTRF1,NDUFA3,NDUFA4,NDUFB7,NDUFB9,NDUFS6,NDUFS7,NFU1,NME6,NSUN3,OGDH,PDE12,PDHA1,PDHB,PDSS2,RMND1,RPUSD3,RTN4IP1,SDHAF1,SDHB,SFXN4,SLC25A1,SLC25A19,SLC25A51,SOD2,…
JD_GPP3909_Balsa_2902870.sgRNA-rep-noExpNorm-noRowNorm-zscore-01range-t8-q33.5	6	263	30	2,62750753900616	2,30086523807803E-08	64	ATP5F1C,ATP5ME,ATPAF2,BOLA3,CHCHD1,CLPP,CLPX,COQ2,COQ7,COX6A1,COX8A,CS,CYC1,DLAT,DLD,DLST,ECHS1,ENSG00000260643,ENSG00000267059,ENSG00000286192,ETFB,FDX1,FECH,FH,GRSF1,GTPBP3,GTPBP6,HCCS,HTD2,LIAS,LIPT1,LIPT2,MDH2,MRM2,MRPS31,MTIF3,MTO1,MTRF1,NDUFA3,NDUFA4,NDUFB7,NDUFB9,NDUFS6,NDUFS7,NFU1,NME6,NSUN3,OGDH,PDE12,PDHA1,PDHB,PDSS2,RMND1,RPUSD3,RTN4IP1,SDHAF1,SDHB,SFXN4,SLC25A1,SLC25A19,SLC25A51,SOD2,…
JD_GPP3909_Balsa_2902870.sgRNA-rep-ExpQnorm-noRowNorm-zscore-t1.5-q33.5	4	352	35	2,2903605015674	2,4515760037193E-08	68	ATP5F1C,ATPAF2,BOLA3,CLPP,CLPX,COQ2,COQ7,COQ8B,COX4I1,COX6A1,COX8A,CS,CYC1,DLAT,DLST,ECHS1,ENSG00000255339,ENSG00000255639,ENSG00000260643,ENSG00000267059,ENSG00000267740,ETFB,FDX1,FECH,FH,GRSF1,GTPBP3,GTPBP6,HCCS,HTD2,LIPT2,MDH2,MPC1,MRM2,MRPS31,MTIF3,MTO1,MTRF1,NDUFA10,NDUFA3,NDUFA4,NDUFA6,NDUFA8,NDUFB2,NDUFB3,NDUFB4,NDUFB7,NDUFB9,NDUFS5,NDUFS7,NFU1,NME6,NSUN3,OSGEPL1,PDHA1,PDHB,PDHX,RMND1,RPUS…
JD_GPP3909_Balsa_2902870.sgRNA-rep-noExpNorm-noRowNorm-zscore-01range-t12-q35	3	264	30	2,61755485893417	2,53132367269919E-08	64	ATP5F1C,ATP5ME,ATPAF2,BOLA3,CHCHD1,CLPP,CLPX,COQ2,COQ7,COX6A1,COX8A,CS,CYC1,DLAT,DLD,DLST,ENSG00000260643,ENSG00000286192,ETFB,FDX1,FECH,FH,GRSF1,GTPBP3,GTPBP6,HCCS,HTD2,LIAS,LIPT1,LIPT2,MDH2,MRM2,MRPS31,MTIF3,MTO1,MTRF1,NDUFA3,NDUFA4,NDUFAB1,NDUFS6,NDUFS7,NFU1,NME6,NSUN3,OGDH,OSGEPL1,PDE12,PDHA1,PDHB,PDSS2,RMND1,RPUSD3,RTN4IP1,SDHAF1,SDHB,SFXN4,SLC25A1,SLC25A19,SLC25A51,SOD2,SUCLA2,SUCLG1,UQCRFS…
JD_GPP3909_Balsa_2902870.sgRNA-rep-noExpNorm-noRowNorm-zscore-01range-t16-q35--no-fil-flat	3	264	30	2,61755485893417	2,53132367269919E-08	64	ATP5F1C,ATP5ME,ATPAF2,BOLA3,CHCHD1,CLPP,CLPX,COQ2,COQ7,COX6A1,COX8A,CS,CYC1,DLAT,DLD,DLST,ENSG00000260643,ENSG00000286192,ETFB,FDX1,FECH,FH,GRSF1,GTPBP3,GTPBP6,HCCS,HTD2,LIAS,LIPT1,LIPT2,MDH2,MRM2,MRPS31,MTIF3,MTO1,MTRF1,NDUFA3,NDUFA4,NDUFAB1,NDUFS6,NDUFS7,NFU1,NME6,NSUN3,OGDH,OSGEPL1,PDE12,PDHA1,PDHB,PDSS2,RMND1,RPUSD3,RTN4IP1,SDHAF1,SDHB,SFXN4,SLC25A1,SLC25A19,SLC25A51,SOD2,SUCLA2,SUCLG1,UQCRFS…
JD_GPP3909_Balsa_2902870.sgRNA-rep-noExpNorm-noRowNorm-zscore-01range-t16-q35	3	264	30	2,61755485893417	2,53132367269919E-08	64	ATP5F1C,ATP5ME,ATPAF2,BOLA3,CHCHD1,CLPP,CLPX,COQ2,COQ7,COX6A1,COX8A,CS,CYC1,DLAT,DLD,DLST,ENSG00000260643,ENSG00000286192,ETFB,FDX1,FECH,FH,GRSF1,GTPBP3,GTPBP6,HCCS,HTD2,LIAS,LIPT1,LIPT2,MDH2,MRM2,MRPS31,MTIF3,MTO1,MTRF1,NDUFA3,NDUFA4,NDUFAB1,NDUFS6,NDUFS7,NFU1,NME6,NSUN3,OGDH,OSGEPL1,PDE12,PDHA1,PDHB,PDSS2,RMND1,RPUSD3,RTN4IP1,SDHAF1,SDHB,SFXN4,SLC25A1,SLC25A19,SLC25A51,SOD2,SUCLA2,SUCLG1,UQCRFS…
JD_GPP3909_Balsa_2902870.sgRNA-rep-noExpNorm-noRowNorm-zscore-01range-t32-q35--no-fil-flat	3	264	30	2,61755485893417	2,53132367269919E-08	64	ATP5F1C,ATP5ME,ATPAF2,BOLA3,CHCHD1,CLPP,CLPX,COQ2,COQ7,COX6A1,COX8A,CS,CYC1,DLAT,DLD,DLST,ENSG00000260643,ENSG00000286192,ETFB,FDX1,FECH,FH,GRSF1,GTPBP3,GTPBP6,HCCS,HTD2,LIAS,LIPT1,LIPT2,MDH2,MRM2,MRPS31,MTIF3,MTO1,MTRF1,NDUFA3,NDUFA4,NDUFAB1,NDUFS6,NDUFS7,NFU1,NME6,NSUN3,OGDH,OSGEPL1,PDE12,PDHA1,PDHB,PDSS2,RMND1,RPUSD3,RTN4IP1,SDHAF1,SDHB,SFXN4,SLC25A1,SLC25A19,SLC25A51,SOD2,SUCLA2,SUCLG1,UQCRFS…
JD_GPP3909_Balsa_2902870.sgRNA-rep-noExpNorm-noRowNorm-zscore-01range-t32-q35	3	264	30	2,61755485893417	2,53132367269919E-08	64	ATP5F1C,ATP5ME,ATPAF2,BOLA3,CHCHD1,CLPP,CLPX,COQ2,COQ7,COX6A1,COX8A,CS,CYC1,DLAT,DLD,DLST,ENSG00000260643,ENSG00000286192,ETFB,FDX1,FECH,FH,GRSF1,GTPBP3,GTPBP6,HCCS,HTD2,LIAS,LIPT1,LIPT2,MDH2,MRM2,MRPS31,MTIF3,MTO1,MTRF1,NDUFA3,NDUFA4,NDUFAB1,NDUFS6,NDUFS7,NFU1,NME6,NSUN3,OGDH,OSGEPL1,PDE12,PDHA1,PDHB,PDSS2,RMND1,RPUSD3,RTN4IP1,SDHAF1,SDHB,SFXN4,SLC25A1,SLC25A19,SLC25A51,SOD2,SUCLA2,SUCLG1,UQCRFS…
JD_GPP3909_Balsa_2902870.sgRNA-rep-noExpNorm-noRowNorm-zscore-01range-t4-q35--no-fil-flat	3	264	30	2,61755485893417	2,53132367269919E-08	64	ATP5F1C,ATP5ME,ATPAF2,BOLA3,CHCHD1,CLPP,CLPX,COQ2,COQ7,COX6A1,COX8A,CS,CYC1,DLAT,DLD,DLST,ENSG00000260643,ENSG00000286192,ETFB,FDX1,FECH,FH,GRSF1,GTPBP3,GTPBP6,HCCS,HTD2,LIAS,LIPT1,LIPT2,MDH2,MRM2,MRPS31,MTIF3,MTO1,MTRF1,NDUFA3,NDUFA4,NDUFAB1,NDUFS6,NDUFS7,NFU1,NME6,NSUN3,OGDH,OSGEPL1,PDE12,PDHA1,PDHB,PDSS2,RMND1,RPUSD3,RTN4IP1,SDHAF1,SDHB,SFXN4,SLC25A1,SLC25A19,SLC25A51,SOD2,SUCLA2,SUCLG1,UQCRFS…
JD_GPP3909_Balsa_2902870.sgRNA-rep-noExpNorm-noRowNorm-zscore-01range-t4-q35	3	264	30	2,61755485893417	2,53132367269919E-08	64	ATP5F1C,ATP5ME,ATPAF2,BOLA3,CHCHD1,CLPP,CLPX,COQ2,COQ7,COX6A1,COX8A,CS,CYC1,DLAT,DLD,DLST,ENSG00000260643,ENSG00000286192,ETFB,FDX1,FECH,FH,GRSF1,GTPBP3,GTPBP6,HCCS,HTD2,LIAS,LIPT1,LIPT2,MDH2,MRM2,MRPS31,MTIF3,MTO1,MTRF1,NDUFA3,NDUFA4,NDUFAB1,NDUFS6,NDUFS7,NFU1,NME6,NSUN3,OGDH,OSGEPL1,PDE12,PDHA1,PDHB,PDSS2,RMND1,RPUSD3,RTN4IP1,SDHAF1,SDHB,SFXN4,SLC25A1,SLC25A19,SLC25A51,SOD2,SUCLA2,SUCLG1,UQCRFS…
JD_GPP3909_Balsa_2902870.sgRNA-rep-noExpNorm-noRowNorm-zscore-01range-t8-q35--no-fil-flat	3	264	30	2,61755485893417	2,53132367269919E-08	64	ATP5F1C,ATP5ME,ATPAF2,BOLA3,CHCHD1,CLPP,CLPX,COQ2,COQ7,COX6A1,COX8A,CS,CYC1,DLAT,DLD,DLST,ENSG00000260643,ENSG00000286192,ETFB,FDX1,FECH,FH,GRSF1,GTPBP3,GTPBP6,HCCS,HTD2,LIAS,LIPT1,LIPT2,MDH2,MRM2,MRPS31,MTIF3,MTO1,MTRF1,NDUFA3,NDUFA4,NDUFAB1,NDUFS6,NDUFS7,NFU1,NME6,NSUN3,OGDH,OSGEPL1,PDE12,PDHA1,PDHB,PDSS2,RMND1,RPUSD3,RTN4IP1,SDHAF1,SDHB,SFXN4,SLC25A1,SLC25A19,SLC25A51,SOD2,SUCLA2,SUCLG1,UQCRFS…
JD_GPP3909_Balsa_2902870.sgRNA-rep-noExpNorm-noRowNorm-zscore-01range-t8-q35	3	264	30	2,61755485893417	2,53132367269919E-08	64	ATP5F1C,ATP5ME,ATPAF2,BOLA3,CHCHD1,CLPP,CLPX,COQ2,COQ7,COX6A1,COX8A,CS,CYC1,DLAT,DLD,DLST,ENSG00000260643,ENSG00000286192,ETFB,FDX1,FECH,FH,GRSF1,GTPBP3,GTPBP6,HCCS,HTD2,LIAS,LIPT1,LIPT2,MDH2,MRM2,MRPS31,MTIF3,MTO1,MTRF1,NDUFA3,NDUFA4,NDUFAB1,NDUFS6,NDUFS7,NFU1,NME6,NSUN3,OGDH,OSGEPL1,PDE12,PDHA1,PDHB,PDSS2,RMND1,RPUSD3,RTN4IP1,SDHAF1,SDHB,SFXN4,SLC25A1,SLC25A19,SLC25A51,SOD2,SUCLA2,SUCLG1,UQCRFS…
JD_GPP3909_Balsa_2902870.sgRNA-rep-ExpQnorm-noRowNorm-zscore-t2-q32--no-fil-flat	10	188	25	3,06309611151871	3,04016544326234E-08	52	ATP5F1C,ATP5ME,ATPAF2,BOLA3,CHCHD1,CLPP,COQ2,COQ7,COX6A1,COX8A,CS,DLD,DLST,ENSG00000255339,ENSG00000260643,ENSG00000286192,ETFB,FDX1,FECH,FH,GLRX5,GRSF1,GTPBP6,HCCS,HTD2,LIAS,LIPT1,LIPT2,METTL17,MRM2,MRPS31,MTIF3,MTO1,MTRF1,NDUFA3,NDUFA4,NDUFB7,NDUFB9,NDUFC2,NDUFS6,NME6,OGDH,PDE12,PDSS2,RMND1,RPUSD3,RTN4IP1,SLC25A1,SLC25A19,SLC25A51,SOD2,YBEY
JD_GPP3909_Balsa_2902870.sgRNA-rep-ExpQnorm-noRowNorm-zscore-t2-q32	10	188	25	3,06309611151871	3,04016544326234E-08	52	ATP5F1C,ATP5ME,ATPAF2,BOLA3,CHCHD1,CLPP,COQ2,COQ7,COX6A1,COX8A,CS,DLD,DLST,ENSG00000255339,ENSG00000260643,ENSG00000286192,ETFB,FDX1,FECH,FH,GLRX5,GRSF1,GTPBP6,HCCS,HTD2,LIAS,LIPT1,LIPT2,METTL17,MRM2,MRPS31,MTIF3,MTO1,MTRF1,NDUFA3,NDUFA4,NDUFB7,NDUFB9,NDUFC2,NDUFS6,NME6,OGDH,PDE12,PDSS2,RMND1,RPUSD3,RTN4IP1,SLC25A1,SLC25A19,SLC25A51,SOD2,YBEY
JD_GPP3909_Balsa_2902870.sgRNA-rep-qnorm-zscore-t2-q32	10	188	25	3,06309611151871	3,04016544326234E-08	52	ATP5F1C,ATP5ME,ATPAF2,BOLA3,CHCHD1,CLPP,COQ2,COQ7,COX6A1,COX8A,CS,DLD,DLST,ENSG00000255339,ENSG00000260643,ENSG00000286192,ETFB,FDX1,FECH,FH,GLRX5,GRSF1,GTPBP6,HCCS,HTD2,LIAS,LIPT1,LIPT2,METTL17,MRM2,MRPS31,MTIF3,MTO1,MTRF1,NDUFA3,NDUFA4,NDUFB7,NDUFB9,NDUFC2,NDUFS6,NME6,OGDH,PDE12,PDSS2,RMND1,RPUSD3,RTN4IP1,SLC25A1,SLC25A19,SLC25A51,SOD2,YBEY
JD_GPP3909_Balsa_2902870.sgRNA-rep-ExpQnorm-noRowNorm-zscore-t12-q34	6	374	36	2,21722293933247	3,10960336555665E-08	63	ATP5F1C,ATP5ME,BOLA3,CHCHD1,CLPP,CLPX,COQ2,COQ7,COX4I1,COX6A1,COX7C,CS,CYC1,DLD,DLST,ENSG00000255339,ENSG00000255639,ENSG00000265257,ENSG00000267740,ENSG00000286192,ENSG00000287967,ETFB,FDX1,FECH,GLRX5,GRSF1,GTPBP6,HCCS,LIAS,LIPT1,LIPT2,METTL17,MRM2,MRPS31,MTIF3,NDUFA1,NDUFA10,NDUFA3,NDUFA4,NDUFA6,NDUFA8,NDUFB11,NDUFB2,NDUFB3,NDUFB4,NDUFB6,NDUFB7,NDUFB9,NDUFC1,NDUFC2,NDUFS1,NDUFS5,NDUFS6,NFU1,OGD…
JD_GPP3909_Balsa_2902870.sgRNA-rep-ExpQnorm-noRowNorm-zscore-t4-q34--no-fil-flat	6	374	36	2,21722293933247	3,10960336555665E-08	63	ATP5F1C,ATP5ME,BOLA3,CHCHD1,CLPP,CLPX,COQ2,COQ7,COX4I1,COX6A1,COX7C,CS,CYC1,DLD,DLST,ENSG00000255339,ENSG00000255639,ENSG00000265257,ENSG00000267740,ENSG00000286192,ENSG00000287967,ETFB,FDX1,FECH,GLRX5,GRSF1,GTPBP6,HCCS,LIAS,LIPT1,LIPT2,METTL17,MRM2,MRPS31,MTIF3,NDUFA1,NDUFA10,NDUFA3,NDUFA4,NDUFA6,NDUFA8,NDUFB11,NDUFB2,NDUFB3,NDUFB4,NDUFB6,NDUFB7,NDUFB9,NDUFC1,NDUFC2,NDUFS1,NDUFS5,NDUFS6,NFU1,OGD…
JD_GPP3909_Balsa_2902870.sgRNA-rep-ExpQnorm-noRowNorm-zscore-t4-q34	6	374	36	2,21722293933247	3,10960336555665E-08	63	ATP5F1C,ATP5ME,BOLA3,CHCHD1,CLPP,CLPX,COQ2,COQ7,COX4I1,COX6A1,COX7C,CS,CYC1,DLD,DLST,ENSG00000255339,ENSG00000255639,ENSG00000265257,ENSG00000267740,ENSG00000286192,ENSG00000287967,ETFB,FDX1,FECH,GLRX5,GRSF1,GTPBP6,HCCS,LIAS,LIPT1,LIPT2,METTL17,MRM2,MRPS31,MTIF3,NDUFA1,NDUFA10,NDUFA3,NDUFA4,NDUFA6,NDUFA8,NDUFB11,NDUFB2,NDUFB3,NDUFB4,NDUFB6,NDUFB7,NDUFB9,NDUFC1,NDUFC2,NDUFS1,NDUFS5,NDUFS6,NFU1,OGD…
JD_GPP3909_Balsa_2902870.sgRNA-rep-ExpQnorm-noRowNorm-zscore-t8-q34--no-fil-flat	6	374	36	2,21722293933247	3,10960336555665E-08	63	ATP5F1C,ATP5ME,BOLA3,CHCHD1,CLPP,CLPX,COQ2,COQ7,COX4I1,COX6A1,COX7C,CS,CYC1,DLD,DLST,ENSG00000255339,ENSG00000255639,ENSG00000265257,ENSG00000267740,ENSG00000286192,ENSG00000287967,ETFB,FDX1,FECH,GLRX5,GRSF1,GTPBP6,HCCS,LIAS,LIPT1,LIPT2,METTL17,MRM2,MRPS31,MTIF3,NDUFA1,NDUFA10,NDUFA3,NDUFA4,NDUFA6,NDUFA8,NDUFB11,NDUFB2,NDUFB3,NDUFB4,NDUFB6,NDUFB7,NDUFB9,NDUFC1,NDUFC2,NDUFS1,NDUFS5,NDUFS6,NFU1,OGD…
JD_GPP3909_Balsa_2902870.sgRNA-rep-ExpQnorm-noRowNorm-zscore-t8-q34	6	374	36	2,21722293933247	3,10960336555665E-08	63	ATP5F1C,ATP5ME,BOLA3,CHCHD1,CLPP,CLPX,COQ2,COQ7,COX4I1,COX6A1,COX7C,CS,CYC1,DLD,DLST,ENSG00000255339,ENSG00000255639,ENSG00000265257,ENSG00000267740,ENSG00000286192,ENSG00000287967,ETFB,FDX1,FECH,GLRX5,GRSF1,GTPBP6,HCCS,LIAS,LIPT1,LIPT2,METTL17,MRM2,MRPS31,MTIF3,NDUFA1,NDUFA10,NDUFA3,NDUFA4,NDUFA6,NDUFA8,NDUFB11,NDUFB2,NDUFB3,NDUFB4,NDUFB6,NDUFB7,NDUFB9,NDUFC1,NDUFC2,NDUFS1,NDUFS5,NDUFS6,NFU1,OGD…
JD_GPP3909_Balsa_2902870.sgRNA-rep-qnorm-zscore-t10-q34	6	374	36	2,21722293933247	3,10960336555665E-08	63	ATP5F1C,ATP5ME,BOLA3,CHCHD1,CLPP,CLPX,COQ2,COQ7,COX4I1,COX6A1,COX7C,CS,CYC1,DLD,DLST,ENSG00000255339,ENSG00000255639,ENSG00000265257,ENSG00000267740,ENSG00000286192,ENSG00000287967,ETFB,FDX1,FECH,GLRX5,GRSF1,GTPBP6,HCCS,LIAS,LIPT1,LIPT2,METTL17,MRM2,MRPS31,MTIF3,NDUFA1,NDUFA10,NDUFA3,NDUFA4,NDUFA6,NDUFA8,NDUFB11,NDUFB2,NDUFB3,NDUFB4,NDUFB6,NDUFB7,NDUFB9,NDUFC1,NDUFC2,NDUFS1,NDUFS5,NDUFS6,NFU1,OGD…
JD_GPP3909_Balsa_2902870.sgRNA-rep-qnorm-zscore-t12-q34	6	374	36	2,21722293933247	3,10960336555665E-08	63	ATP5F1C,ATP5ME,BOLA3,CHCHD1,CLPP,CLPX,COQ2,COQ7,COX4I1,COX6A1,COX7C,CS,CYC1,DLD,DLST,ENSG00000255339,ENSG00000255639,ENSG00000265257,ENSG00000267740,ENSG00000286192,ENSG00000287967,ETFB,FDX1,FECH,GLRX5,GRSF1,GTPBP6,HCCS,LIAS,LIPT1,LIPT2,METTL17,MRM2,MRPS31,MTIF3,NDUFA1,NDUFA10,NDUFA3,NDUFA4,NDUFA6,NDUFA8,NDUFB11,NDUFB2,NDUFB3,NDUFB4,NDUFB6,NDUFB7,NDUFB9,NDUFC1,NDUFC2,NDUFS1,NDUFS5,NDUFS6,NFU1,OGD…
JD_GPP3909_Balsa_2902870.sgRNA-rep-qnorm-zscore-t13-q34	6	374	36	2,21722293933247	3,10960336555665E-08	63	ATP5F1C,ATP5ME,BOLA3,CHCHD1,CLPP,CLPX,COQ2,COQ7,COX4I1,COX6A1,COX7C,CS,CYC1,DLD,DLST,ENSG00000255339,ENSG00000255639,ENSG00000265257,ENSG00000267740,ENSG00000286192,ENSG00000287967,ETFB,FDX1,FECH,GLRX5,GRSF1,GTPBP6,HCCS,LIAS,LIPT1,LIPT2,METTL17,MRM2,MRPS31,MTIF3,NDUFA1,NDUFA10,NDUFA3,NDUFA4,NDUFA6,NDUFA8,NDUFB11,NDUFB2,NDUFB3,NDUFB4,NDUFB6,NDUFB7,NDUFB9,NDUFC1,NDUFC2,NDUFS1,NDUFS5,NDUFS6,NFU1,OGD…
JD_GPP3909_Balsa_2902870.sgRNA-rep-qnorm-zscore-t4-q34	6	374	36	2,21722293933247	3,10960336555665E-08	63	ATP5F1C,ATP5ME,BOLA3,CHCHD1,CLPP,CLPX,COQ2,COQ7,COX4I1,COX6A1,COX7C,CS,CYC1,DLD,DLST,ENSG00000255339,ENSG00000255639,ENSG00000265257,ENSG00000267740,ENSG00000286192,ENSG00000287967,ETFB,FDX1,FECH,GLRX5,GRSF1,GTPBP6,HCCS,LIAS,LIPT1,LIPT2,METTL17,MRM2,MRPS31,MTIF3,NDUFA1,NDUFA10,NDUFA3,NDUFA4,NDUFA6,NDUFA8,NDUFB11,NDUFB2,NDUFB3,NDUFB4,NDUFB6,NDUFB7,NDUFB9,NDUFC1,NDUFC2,NDUFS1,NDUFS5,NDUFS6,NFU1,OGD…
JD_GPP3909_Balsa_2902870.sgRNA-rep-qnorm-zscore-t7-q34	6	374	36	2,21722293933247	3,10960336555665E-08	63	ATP5F1C,ATP5ME,BOLA3,CHCHD1,CLPP,CLPX,COQ2,COQ7,COX4I1,COX6A1,COX7C,CS,CYC1,DLD,DLST,ENSG00000255339,ENSG00000255639,ENSG00000265257,ENSG00000267740,ENSG00000286192,ENSG00000287967,ETFB,FDX1,FECH,GLRX5,GRSF1,GTPBP6,HCCS,LIAS,LIPT1,LIPT2,METTL17,MRM2,MRPS31,MTIF3,NDUFA1,NDUFA10,NDUFA3,NDUFA4,NDUFA6,NDUFA8,NDUFB11,NDUFB2,NDUFB3,NDUFB4,NDUFB6,NDUFB7,NDUFB9,NDUFC1,NDUFC2,NDUFS1,NDUFS5,NDUFS6,NFU1,OGD…
JD_GPP3909_Balsa_2902870.sgRNA-rep-qnorm-zscore-t7.5-q34	6	374	36	2,21722293933247	3,10960336555665E-08	63	ATP5F1C,ATP5ME,BOLA3,CHCHD1,CLPP,CLPX,COQ2,COQ7,COX4I1,COX6A1,COX7C,CS,CYC1,DLD,DLST,ENSG00000255339,ENSG00000255639,ENSG00000265257,ENSG00000267740,ENSG00000286192,ENSG00000287967,ETFB,FDX1,FECH,GLRX5,GRSF1,GTPBP6,HCCS,LIAS,LIPT1,LIPT2,METTL17,MRM2,MRPS31,MTIF3,NDUFA1,NDUFA10,NDUFA3,NDUFA4,NDUFA6,NDUFA8,NDUFB11,NDUFB2,NDUFB3,NDUFB4,NDUFB6,NDUFB7,NDUFB9,NDUFC1,NDUFC2,NDUFS1,NDUFS5,NDUFS6,NFU1,OGD…
JD_GPP3909_Balsa_2902870.sgRNA-rep-qnorm-zscore-t8-q34	6	374	36	2,21722293933247	3,10960336555665E-08	63	ATP5F1C,ATP5ME,BOLA3,CHCHD1,CLPP,CLPX,COQ2,COQ7,COX4I1,COX6A1,COX7C,CS,CYC1,DLD,DLST,ENSG00000255339,ENSG00000255639,ENSG00000265257,ENSG00000267740,ENSG00000286192,ENSG00000287967,ETFB,FDX1,FECH,GLRX5,GRSF1,GTPBP6,HCCS,LIAS,LIPT1,LIPT2,METTL17,MRM2,MRPS31,MTIF3,NDUFA1,NDUFA10,NDUFA3,NDUFA4,NDUFA6,NDUFA8,NDUFB11,NDUFB2,NDUFB3,NDUFB4,NDUFB6,NDUFB7,NDUFB9,NDUFC1,NDUFC2,NDUFS1,NDUFS5,NDUFS6,NFU1,OGD…
JD_GPP3909_Balsa_2902870.sgRNA-rep-ExpQnorm-noRowNorm-zscore-t1.5-q33.5	5	355	35	2,27100534239922	3,13065739193092E-08	59	ATP5F1C,ATP5ME,BOLA3,CHCHD1,CLPP,CLPX,COQ2,COX4I1,COX6A1,COX7C,CYC1,DLD,DLST,ENSG00000255339,ENSG00000255639,ENSG00000265257,ENSG00000267740,ENSG00000286192,ENSG00000287967,FDX1,FECH,GLRX5,GRSF1,GTPBP6,HCCS,LIAS,LIPT1,LIPT2,METTL17,MRM2,MRPS31,MTIF3,NDUFA1,NDUFA10,NDUFA3,NDUFA4,NDUFA6,NDUFA8,NDUFB11,NDUFB2,NDUFB3,NDUFB4,NDUFB6,NDUFB7,NDUFB9,NDUFC1,NDUFC2,NDUFS1,NDUFS5,NFU1,OGDH,PDE12,PDSS2,RMND1,…
JD_GPP3909_Balsa_2902870.sgRNA-rep-ExpQnorm-noRowNorm-zscore-t12-q31.75	7	174	24	3,17717003567182	3,14864349107903E-08	45	ATP5F1C,ATP5ME,ATPAF2,BOLA3,CHCHD1,CLPP,COQ2,COQ7,COX6A1,COX8A,CS,DLD,DLST,ENSG00000255339,ENSG00000286192,FDX1,FH,GLRX5,GRSF1,GTPBP6,HCCS,LIAS,LIPT1,LIPT2,METTL17,MRM2,MRPS31,MTIF3,MTO1,NDUFA4,NDUFA6,NDUFB7,NDUFC2,NDUFS5,NDUFS6,NDUFS7,OGDH,PDE12,PDSS2,RMND1,RTN4IP1,SLC25A19,SLC25A51,SOD2,YBEY
JD_GPP3909_Balsa_2902870.sgRNA-rep-ExpQnorm-noRowNorm-zscore-t4-q31.75	7	174	24	3,17717003567182	3,14864349107903E-08	45	ATP5F1C,ATP5ME,ATPAF2,BOLA3,CHCHD1,CLPP,COQ2,COQ7,COX6A1,COX8A,CS,DLD,DLST,ENSG00000255339,ENSG00000286192,FDX1,FH,GLRX5,GRSF1,GTPBP6,HCCS,LIAS,LIPT1,LIPT2,METTL17,MRM2,MRPS31,MTIF3,MTO1,NDUFA4,NDUFA6,NDUFB7,NDUFC2,NDUFS5,NDUFS6,NDUFS7,OGDH,PDE12,PDSS2,RMND1,RTN4IP1,SLC25A19,SLC25A51,SOD2,YBEY
JD_GPP3909_Balsa_2902870.sgRNA-rep-ExpQnorm-noRowNorm-zscore-t8-q31.75	7	174	24	3,17717003567182	3,14864349107903E-08	45	ATP5F1C,ATP5ME,ATPAF2,BOLA3,CHCHD1,CLPP,COQ2,COQ7,COX6A1,COX8A,CS,DLD,DLST,ENSG00000255339,ENSG00000286192,FDX1,FH,GLRX5,GRSF1,GTPBP6,HCCS,LIAS,LIPT1,LIPT2,METTL17,MRM2,MRPS31,MTIF3,MTO1,NDUFA4,NDUFA6,NDUFB7,NDUFC2,NDUFS5,NDUFS6,NDUFS7,OGDH,PDE12,PDSS2,RMND1,RTN4IP1,SLC25A19,SLC25A51,SOD2,YBEY
JD_GPP3909_Balsa_2902870.sgRNA-rep-qnorm-zscore-t4-q31.75	7	174	24	3,17717003567182	3,14864349107903E-08	45	ATP5F1C,ATP5ME,ATPAF2,BOLA3,CHCHD1,CLPP,COQ2,COQ7,COX6A1,COX8A,CS,DLD,DLST,ENSG00000255339,ENSG00000286192,FDX1,FH,GLRX5,GRSF1,GTPBP6,HCCS,LIAS,LIPT1,LIPT2,METTL17,MRM2,MRPS31,MTIF3,MTO1,NDUFA4,NDUFA6,NDUFB7,NDUFC2,NDUFS5,NDUFS6,NDUFS7,OGDH,PDE12,PDSS2,RMND1,RTN4IP1,SLC25A19,SLC25A51,SOD2,YBEY
JD_GPP3909_Balsa_2902870.sgRNA-rep-qnorm-zscore-t8-q31.75	7	174	24	3,17717003567182	3,14864349107903E-08	45	ATP5F1C,ATP5ME,ATPAF2,BOLA3,CHCHD1,CLPP,COQ2,COQ7,COX6A1,COX8A,CS,DLD,DLST,ENSG00000255339,ENSG00000286192,FDX1,FH,GLRX5,GRSF1,GTPBP6,HCCS,LIAS,LIPT1,LIPT2,METTL17,MRM2,MRPS31,MTIF3,MTO1,NDUFA4,NDUFA6,NDUFB7,NDUFC2,NDUFS5,NDUFS6,NDUFS7,OGDH,PDE12,PDSS2,RMND1,RTN4IP1,SLC25A19,SLC25A51,SOD2,YBEY
JD_GPP3909_Balsa_2902870.sgRNA-rep-noExpNorm-noRowNorm-zscore-t12-q31.5	4	161	23	3,29064039408867	3,5098184942027E-08	43	ATP5F1C,ATPAF2,BOLA3,CHCHD1,CLPX,COQ2,COQ7,COX6A1,COX8A,CS,CYC1,DLD,DLST,ENSG00000255339,ENSG00000260643,FECH,FH,GRSF1,GTPBP6,LIAS,LIPT1,LIPT2,MRPS31,MTIF3,MTO1,MTRF1,NDUFA3,NDUFA4,NDUFB2,NDUFB7,NDUFB9,NFU1,NME6,OGDH,PDE12,PDSS2,RMND1,RPUSD3,SDHAF1,SDHB,SLC25A19,SLC25A51,SOD2
JD_GPP3909_Balsa_2902870.sgRNA-rep-noExpNorm-noRowNorm-zscore-t16-q31.5--no-fil-flat	4	161	23	3,29064039408867	3,5098184942027E-08	43	ATP5F1C,ATPAF2,BOLA3,CHCHD1,CLPX,COQ2,COQ7,COX6A1,COX8A,CS,CYC1,DLD,DLST,ENSG00000255339,ENSG00000260643,FECH,FH,GRSF1,GTPBP6,LIAS,LIPT1,LIPT2,MRPS31,MTIF3,MTO1,MTRF1,NDUFA3,NDUFA4,NDUFB2,NDUFB7,NDUFB9,NFU1,NME6,OGDH,PDE12,PDSS2,RMND1,RPUSD3,SDHAF1,SDHB,SLC25A19,SLC25A51,SOD2
JD_GPP3909_Balsa_2902870.sgRNA-rep-noExpNorm-noRowNorm-zscore-t16-q31.5	4	161	23	3,29064039408867	3,5098184942027E-08	43	ATP5F1C,ATPAF2,BOLA3,CHCHD1,CLPX,COQ2,COQ7,COX6A1,COX8A,CS,CYC1,DLD,DLST,ENSG00000255339,ENSG00000260643,FECH,FH,GRSF1,GTPBP6,LIAS,LIPT1,LIPT2,MRPS31,MTIF3,MTO1,MTRF1,NDUFA3,NDUFA4,NDUFB2,NDUFB7,NDUFB9,NFU1,NME6,OGDH,PDE12,PDSS2,RMND1,RPUSD3,SDHAF1,SDHB,SLC25A19,SLC25A51,SOD2
JD_GPP3909_Balsa_2902870.sgRNA-rep-noExpNorm-noRowNorm-zscore-t32-q31.5--no-fil-flat	4	161	23	3,29064039408867	3,5098184942027E-08	43	ATP5F1C,ATPAF2,BOLA3,CHCHD1,CLPX,COQ2,COQ7,COX6A1,COX8A,CS,CYC1,DLD,DLST,ENSG00000255339,ENSG00000260643,FECH,FH,GRSF1,GTPBP6,LIAS,LIPT1,LIPT2,MRPS31,MTIF3,MTO1,MTRF1,NDUFA3,NDUFA4,NDUFB2,NDUFB7,NDUFB9,NFU1,NME6,OGDH,PDE12,PDSS2,RMND1,RPUSD3,SDHAF1,SDHB,SLC25A19,SLC25A51,SOD2
JD_GPP3909_Balsa_2902870.sgRNA-rep-noExpNorm-noRowNorm-zscore-t32-q31.5	4	161	23	3,29064039408867	3,5098184942027E-08	43	ATP5F1C,ATPAF2,BOLA3,CHCHD1,CLPX,COQ2,COQ7,COX6A1,COX8A,CS,CYC1,DLD,DLST,ENSG00000255339,ENSG00000260643,FECH,FH,GRSF1,GTPBP6,LIAS,LIPT1,LIPT2,MRPS31,MTIF3,MTO1,MTRF1,NDUFA3,NDUFA4,NDUFB2,NDUFB7,NDUFB9,NFU1,NME6,OGDH,PDE12,PDSS2,RMND1,RPUSD3,SDHAF1,SDHB,SLC25A19,SLC25A51,SOD2
JD_GPP3909_Balsa_2902870.sgRNA-rep-nonorm-zscore-t100-q31.5	4	161	23	3,29064039408867	3,5098184942027E-08	43	ATP5F1C,ATPAF2,BOLA3,CHCHD1,CLPX,COQ2,COQ7,COX6A1,COX8A,CS,CYC1,DLD,DLST,ENSG00000255339,ENSG00000260643,FECH,FH,GRSF1,GTPBP6,LIAS,LIPT1,LIPT2,MRPS31,MTIF3,MTO1,MTRF1,NDUFA3,NDUFA4,NDUFB2,NDUFB7,NDUFB9,NFU1,NME6,OGDH,PDE12,PDSS2,RMND1,RPUSD3,SDHAF1,SDHB,SLC25A19,SLC25A51,SOD2
JD_GPP3909_Balsa_2902870.sgRNA-rep-nonorm-zscore-t1000-q31.5	4	161	23	3,29064039408867	3,5098184942027E-08	43	ATP5F1C,ATPAF2,BOLA3,CHCHD1,CLPX,COQ2,COQ7,COX6A1,COX8A,CS,CYC1,DLD,DLST,ENSG00000255339,ENSG00000260643,FECH,FH,GRSF1,GTPBP6,LIAS,LIPT1,LIPT2,MRPS31,MTIF3,MTO1,MTRF1,NDUFA3,NDUFA4,NDUFB2,NDUFB7,NDUFB9,NFU1,NME6,OGDH,PDE12,PDSS2,RMND1,RPUSD3,SDHAF1,SDHB,SLC25A19,SLC25A51,SOD2
JD_GPP3909_Balsa_2902870.sgRNA-rep-nonorm-zscore-t500-q31.5	4	161	23	3,29064039408867	3,5098184942027E-08	43	ATP5F1C,ATPAF2,BOLA3,CHCHD1,CLPX,COQ2,COQ7,COX6A1,COX8A,CS,CYC1,DLD,DLST,ENSG00000255339,ENSG00000260643,FECH,FH,GRSF1,GTPBP6,LIAS,LIPT1,LIPT2,MRPS31,MTIF3,MTO1,MTRF1,NDUFA3,NDUFA4,NDUFB2,NDUFB7,NDUFB9,NFU1,NME6,OGDH,PDE12,PDSS2,RMND1,RPUSD3,SDHAF1,SDHB,SLC25A19,SLC25A51,SOD2
JD_GPP3909_Balsa_2902870.sgRNA-rep-rowsum-zscore-t100-q31.5	4	161	23	3,29064039408867	3,5098184942027E-08	43	ATP5F1C,ATPAF2,BOLA3,CHCHD1,CLPX,COQ2,COQ7,COX6A1,COX8A,CS,CYC1,DLD,DLST,ENSG00000255339,ENSG00000260643,FECH,FH,GRSF1,GTPBP6,LIAS,LIPT1,LIPT2,MRPS31,MTIF3,MTO1,MTRF1,NDUFA3,NDUFA4,NDUFB2,NDUFB7,NDUFB9,NFU1,NME6,OGDH,PDE12,PDSS2,RMND1,RPUSD3,SDHAF1,SDHB,SLC25A19,SLC25A51,SOD2
JD_GPP3909_Balsa_2902870.sgRNA-rep-rowsum-zscore-t1000-q31.5	4	161	23	3,29064039408867	3,5098184942027E-08	43	ATP5F1C,ATPAF2,BOLA3,CHCHD1,CLPX,COQ2,COQ7,COX6A1,COX8A,CS,CYC1,DLD,DLST,ENSG00000255339,ENSG00000260643,FECH,FH,GRSF1,GTPBP6,LIAS,LIPT1,LIPT2,MRPS31,MTIF3,MTO1,MTRF1,NDUFA3,NDUFA4,NDUFB2,NDUFB7,NDUFB9,NFU1,NME6,OGDH,PDE12,PDSS2,RMND1,RPUSD3,SDHAF1,SDHB,SLC25A19,SLC25A51,SOD2
JD_GPP3909_Balsa_2902870.sgRNA-rep-rowsum-zscore-t500-q31.5	4	161	23	3,29064039408867	3,5098184942027E-08	43	ATP5F1C,ATPAF2,BOLA3,CHCHD1,CLPX,COQ2,COQ7,COX6A1,COX8A,CS,CYC1,DLD,DLST,ENSG00000255339,ENSG00000260643,FECH,FH,GRSF1,GTPBP6,LIAS,LIPT1,LIPT2,MRPS31,MTIF3,MTO1,MTRF1,NDUFA3,NDUFA4,NDUFB2,NDUFB7,NDUFB9,NFU1,NME6,OGDH,PDE12,PDSS2,RMND1,RPUSD3,SDHAF1,SDHB,SLC25A19,SLC25A51,SOD2
JD_GPP3909_Balsa_2902870.sgRNA-rep-ExpMean_subs-noRowNorm-t16-q33--no-fil-flat	1	597	46	1,77485126783342	3,94702072578321E-08	75	ATP5ME,ATPAF2,BOLA3,CHCHD1,CLPP,CLPX,COQ2,COQ7,COX4I1,COX7C,COX8A,CS,CYC1,DLD,DLST,ECHS1,ENSG00000255339,ENSG00000255639,ENSG00000260643,ENSG00000265257,ENSG00000267740,ENSG00000287967,FDX1,FECH,FH,GLRX5,GRSF1,HCCS,HTD2,LIAS,LIPT1,LIPT2,MDH2,METTL17,MRM2,MRPS31,MTIF3,MTO1,MTRF1,NDUFA1,NDUFA10,NDUFA3,NDUFA4,NDUFA6,NDUFA8,NDUFAB1,NDUFB11,NDUFB2,NDUFB3,NDUFB4,NDUFB6,NDUFB7,NDUFB9,NDUFC1,NDUFC2,NDUFS…
JD_GPP3909_Balsa_2902870.sgRNA-rep-ExpMean_subs-noRowNorm-t16-q33	1	597	46	1,77485126783342	3,94702072578321E-08	75	ATP5ME,ATPAF2,BOLA3,CHCHD1,CLPP,CLPX,COQ2,COQ7,COX4I1,COX7C,COX8A,CS,CYC1,DLD,DLST,ECHS1,ENSG00000255339,ENSG00000255639,ENSG00000260643,ENSG00000265257,ENSG00000267740,ENSG00000287967,FDX1,FECH,FH,GLRX5,GRSF1,HCCS,HTD2,LIAS,LIPT1,LIPT2,MDH2,METTL17,MRM2,MRPS31,MTIF3,MTO1,MTRF1,NDUFA1,NDUFA10,NDUFA3,NDUFA4,NDUFA6,NDUFA8,NDUFAB1,NDUFB11,NDUFB2,NDUFB3,NDUFB4,NDUFB6,NDUFB7,NDUFB9,NDUFC1,NDUFC2,NDUFS…
JD_GPP3909_Balsa_2902870.sgRNA-rep-noExpNorm-noRowNorm-t16-q33--no-fil-flat	1	597	46	1,77485126783342	3,94702072578321E-08	75	ATP5ME,ATPAF2,BOLA3,CHCHD1,CLPP,CLPX,COQ2,COQ7,COX4I1,COX7C,COX8A,CS,CYC1,DLD,DLST,ECHS1,ENSG00000255339,ENSG00000255639,ENSG00000260643,ENSG00000265257,ENSG00000267740,ENSG00000287967,FDX1,FECH,FH,GLRX5,GRSF1,HCCS,HTD2,LIAS,LIPT1,LIPT2,MDH2,METTL17,MRM2,MRPS31,MTIF3,MTO1,MTRF1,NDUFA1,NDUFA10,NDUFA3,NDUFA4,NDUFA6,NDUFA8,NDUFAB1,NDUFB11,NDUFB2,NDUFB3,NDUFB4,NDUFB6,NDUFB7,NDUFB9,NDUFC1,NDUFC2,NDUFS…
JD_GPP3909_Balsa_2902870.sgRNA-rep-noExpNorm-noRowNorm-t16-q33	1	597	46	1,77485126783342	3,94702072578321E-08	75	ATP5ME,ATPAF2,BOLA3,CHCHD1,CLPP,CLPX,COQ2,COQ7,COX4I1,COX7C,COX8A,CS,CYC1,DLD,DLST,ECHS1,ENSG00000255339,ENSG00000255639,ENSG00000260643,ENSG00000265257,ENSG00000267740,ENSG00000287967,FDX1,FECH,FH,GLRX5,GRSF1,HCCS,HTD2,LIAS,LIPT1,LIPT2,MDH2,METTL17,MRM2,MRPS31,MTIF3,MTO1,MTRF1,NDUFA1,NDUFA10,NDUFA3,NDUFA4,NDUFA6,NDUFA8,NDUFAB1,NDUFB11,NDUFB2,NDUFB3,NDUFB4,NDUFB6,NDUFB7,NDUFB9,NDUFC1,NDUFC2,NDUFS…
JD_GPP3909_Balsa_2902870.sgRNA-rep-noExpNorm-noRowNorm-zscore-t2-q31.5--no-fil-flat	9	149	22	3,40106456838695	4,25061126921739E-08	38	ATP5F1C,ATPAF2,BOLA3,CHCHD1,CLPX,COQ2,COQ7,COX6A1,COX8A,CS,CYC1,DLD,DLST,ENSG00000260643,FECH,FH,GRSF1,GTPBP6,LIPT2,MRPS31,MTIF3,MTO1,MTRF1,NDUFA3,NDUFA4,NDUFB2,NDUFB7,NDUFB9,NDUFS7,PDE12,PDSS2,RMND1,RPUSD3,SDHAF1,SDHB,SLC25A19,SLC25A51,SOD2
JD_GPP3909_Balsa_2902870.sgRNA-rep-noExpNorm-noRowNorm-zscore-t2-q31.5	9	149	22	3,40106456838695	4,25061126921739E-08	38	ATP5F1C,ATPAF2,BOLA3,CHCHD1,CLPX,COQ2,COQ7,COX6A1,COX8A,CS,CYC1,DLD,DLST,ENSG00000260643,FECH,FH,GRSF1,GTPBP6,LIPT2,MRPS31,MTIF3,MTO1,MTRF1,NDUFA3,NDUFA4,NDUFB2,NDUFB7,NDUFB9,NDUFS7,PDE12,PDSS2,RMND1,RPUSD3,SDHAF1,SDHB,SLC25A19,SLC25A51,SOD2
JD_GPP3909_Balsa_2902870.sgRNA-rep-noExpNorm-noRowNorm-zscore-t4-q31.5--no-fil-flat	9	149	22	3,40106456838695	4,25061126921739E-08	38	ATP5F1C,ATPAF2,BOLA3,CHCHD1,CLPX,COQ2,COQ7,COX6A1,COX8A,CS,CYC1,DLD,DLST,ENSG00000260643,FECH,FH,GRSF1,GTPBP6,LIPT2,MRPS31,MTIF3,MTO1,MTRF1,NDUFA3,NDUFA4,NDUFB2,NDUFB7,NDUFB9,NDUFS7,PDE12,PDSS2,RMND1,RPUSD3,SDHAF1,SDHB,SLC25A19,SLC25A51,SOD2
JD_GPP3909_Balsa_2902870.sgRNA-rep-noExpNorm-noRowNorm-zscore-t4-q31.5	9	149	22	3,40106456838695	4,25061126921739E-08	38	ATP5F1C,ATPAF2,BOLA3,CHCHD1,CLPX,COQ2,COQ7,COX6A1,COX8A,CS,CYC1,DLD,DLST,ENSG00000260643,FECH,FH,GRSF1,GTPBP6,LIPT2,MRPS31,MTIF3,MTO1,MTRF1,NDUFA3,NDUFA4,NDUFB2,NDUFB7,NDUFB9,NDUFS7,PDE12,PDSS2,RMND1,RPUSD3,SDHAF1,SDHB,SLC25A19,SLC25A51,SOD2
JD_GPP3909_Balsa_2902870.sgRNA-rep-nonorm-zscore-t2-q31.5	9	149	22	3,40106456838695	4,25061126921739E-08	38	ATP5F1C,ATPAF2,BOLA3,CHCHD1,CLPX,COQ2,COQ7,COX6A1,COX8A,CS,CYC1,DLD,DLST,ENSG00000260643,FECH,FH,GRSF1,GTPBP6,LIPT2,MRPS31,MTIF3,MTO1,MTRF1,NDUFA3,NDUFA4,NDUFB2,NDUFB7,NDUFB9,NDUFS7,PDE12,PDSS2,RMND1,RPUSD3,SDHAF1,SDHB,SLC25A19,SLC25A51,SOD2
JD_GPP3909_Balsa_2902870.sgRNA-rep-nonorm-zscore-t4-q31.5	9	149	22	3,40106456838695	4,25061126921739E-08	38	ATP5F1C,ATPAF2,BOLA3,CHCHD1,CLPX,COQ2,COQ7,COX6A1,COX8A,CS,CYC1,DLD,DLST,ENSG00000260643,FECH,FH,GRSF1,GTPBP6,LIPT2,MRPS31,MTIF3,MTO1,MTRF1,NDUFA3,NDUFA4,NDUFB2,NDUFB7,NDUFB9,NDUFS7,PDE12,PDSS2,RMND1,RPUSD3,SDHAF1,SDHB,SLC25A19,SLC25A51,SOD2
JD_GPP3909_Balsa_2902870.sgRNA-rep-rowsum-zscore-t2-q31.5	9	149	22	3,40106456838695	4,25061126921739E-08	38	ATP5F1C,ATPAF2,BOLA3,CHCHD1,CLPX,COQ2,COQ7,COX6A1,COX8A,CS,CYC1,DLD,DLST,ENSG00000260643,FECH,FH,GRSF1,GTPBP6,LIPT2,MRPS31,MTIF3,MTO1,MTRF1,NDUFA3,NDUFA4,NDUFB2,NDUFB7,NDUFB9,NDUFS7,PDE12,PDSS2,RMND1,RPUSD3,SDHAF1,SDHB,SLC25A19,SLC25A51,SOD2
JD_GPP3909_Balsa_2902870.sgRNA-rep-rowsum-zscore-t4-q31.5	9	149	22	3,40106456838695	4,25061126921739E-08	38	ATP5F1C,ATPAF2,BOLA3,CHCHD1,CLPX,COQ2,COQ7,COX6A1,COX8A,CS,CYC1,DLD,DLST,ENSG00000260643,FECH,FH,GRSF1,GTPBP6,LIPT2,MRPS31,MTIF3,MTO1,MTRF1,NDUFA3,NDUFA4,NDUFB2,NDUFB7,NDUFB9,NDUFS7,PDE12,PDSS2,RMND1,RPUSD3,SDHAF1,SDHB,SLC25A19,SLC25A51,SOD2
JD_GPP3909_Balsa_2902870.sgRNA-t0-test-total.normalized-rep-t5	2	461	40	1,99865360161568	4,73681054418157E-08	56	ATP5ME,BOLA3,CHCHD1,CLPP,CLPX,COQ7,COX4I1,COX7C,COX8A,CS,CYC1,DLST,ECHS1,ENSG00000255339,ENSG00000255639,ENSG00000265257,FDX1,FECH,FH,GRSF1,HTD2,LIAS,LIPT1,MDH2,MRM2,MTIF3,MTO1,MTRF1,NDUFA3,NDUFA4,NDUFA8,NDUFAB1,NDUFB11,NDUFB2,NDUFB9,NDUFC1,NDUFC2,NDUFS1,NDUFS6,NFU1,NME6,NSUN3,OGDH,OSGEPL1,PDHA1,PDSS2,RMND1,RPUSD3,RTN4IP1,SDHAF1,SDHB,SFXN4,SLC25A1,SOD2,SUCLG1,UQCRFS1
JD_GPP3909_Balsa_2902870.sgRNA.no3w.ga.gene_av.zs15-rep-noExpNorm-noRowNorm-zscore-t1.5-q33.75	4	288	31	2,4794061302682	4,85239133915846E-08	50	ATP5F1C,ATP5ME,BOLA3,CHCHD1,COQ2,COQ7,COX4I1,COX7C,CYC1,DLD,ENSG00000255339,ENSG00000255639,ENSG00000265257,ENSG00000267740,ENSG00000287967,FDX1,FECH,GLRX5,GRSF1,GTPBP6,HCCS,LIAS,LIPT2,METTL17,MRPS31,NDUFA1,NDUFA10,NDUFA3,NDUFA4,NDUFA6,NDUFA8,NDUFB11,NDUFB2,NDUFB3,NDUFB4,NDUFB6,NDUFB7,NDUFB9,NDUFC1,NDUFS1,NDUFS5,NDUFS7,NFU1,NME6,OGDH,PDE12,RPUSD3,RTN4IP1,SOD2,UQCRFS1
JD_GPP3909_Balsa_2902870.sgRNA.no3w.ga.gene_av.zs1-rep-ExpMean_subs-noRowNorm-zscore-t12-q33.75	0	306	32	2,40883479828713	5,08064480673244E-08	60	ATP5F1C,ATP5ME,BOLA3,CHCHD1,COQ2,COQ7,COX4I1,COX6A1,COX7C,CS,CYC1,DLD,ENSG00000255339,ENSG00000255639,ENSG00000260643,ENSG00000265257,ENSG00000267740,ENSG00000286192,ENSG00000287967,FDX1,FECH,GLRX5,GRSF1,GTPBP6,HCCS,LIAS,LIPT1,LIPT2,METTL17,MRPS31,MTIF3,MTO1,NDUFA1,NDUFA10,NDUFA3,NDUFA4,NDUFA6,NDUFA8,NDUFB11,NDUFB2,NDUFB3,NDUFB4,NDUFB6,NDUFB7,NDUFB9,NDUFC1,NDUFC2,NDUFS5,NDUFS6,NDUFS7,NFU1,OGDH,PD…
JD_GPP3909_Balsa_2902870.sgRNA.no3w.ga.gene_av.zs1-rep-ExpMean_subs-noRowNorm-zscore-t16-q33.75	0	306	32	2,40883479828713	5,08064480673244E-08	60	ATP5F1C,ATP5ME,BOLA3,CHCHD1,COQ2,COQ7,COX4I1,COX6A1,COX7C,CS,CYC1,DLD,ENSG00000255339,ENSG00000255639,ENSG00000260643,ENSG00000265257,ENSG00000267740,ENSG00000286192,ENSG00000287967,FDX1,FECH,GLRX5,GRSF1,GTPBP6,HCCS,LIAS,LIPT1,LIPT2,METTL17,MRPS31,MTIF3,MTO1,NDUFA1,NDUFA10,NDUFA3,NDUFA4,NDUFA6,NDUFA8,NDUFB11,NDUFB2,NDUFB3,NDUFB4,NDUFB6,NDUFB7,NDUFB9,NDUFC1,NDUFC2,NDUFS5,NDUFS6,NDUFS7,NFU1,OGDH,PD…
JD_GPP3909_Balsa_2902870.sgRNA.no3w.ga.gene_av.zs1-rep-ExpMean_subs-noRowNorm-zscore-t4-q33.75	0	306	32	2,40883479828713	5,08064480673244E-08	60	ATP5F1C,ATP5ME,BOLA3,CHCHD1,COQ2,COQ7,COX4I1,COX6A1,COX7C,CS,CYC1,DLD,ENSG00000255339,ENSG00000255639,ENSG00000260643,ENSG00000265257,ENSG00000267740,ENSG00000286192,ENSG00000287967,FDX1,FECH,GLRX5,GRSF1,GTPBP6,HCCS,LIAS,LIPT1,LIPT2,METTL17,MRPS31,MTIF3,MTO1,NDUFA1,NDUFA10,NDUFA3,NDUFA4,NDUFA6,NDUFA8,NDUFB11,NDUFB2,NDUFB3,NDUFB4,NDUFB6,NDUFB7,NDUFB9,NDUFC1,NDUFC2,NDUFS5,NDUFS6,NDUFS7,NFU1,OGDH,PD…
JD_GPP3909_Balsa_2902870.sgRNA.no3w.ga.gene_av.zs1-rep-ExpMean_subs-noRowNorm-zscore-t8-q33.75	0	306	32	2,40883479828713	5,08064480673244E-08	60	ATP5F1C,ATP5ME,BOLA3,CHCHD1,COQ2,COQ7,COX4I1,COX6A1,COX7C,CS,CYC1,DLD,ENSG00000255339,ENSG00000255639,ENSG00000260643,ENSG00000265257,ENSG00000267740,ENSG00000286192,ENSG00000287967,FDX1,FECH,GLRX5,GRSF1,GTPBP6,HCCS,LIAS,LIPT1,LIPT2,METTL17,MRPS31,MTIF3,MTO1,NDUFA1,NDUFA10,NDUFA3,NDUFA4,NDUFA6,NDUFA8,NDUFB11,NDUFB2,NDUFB3,NDUFB4,NDUFB6,NDUFB7,NDUFB9,NDUFC1,NDUFC2,NDUFS5,NDUFS6,NDUFS7,NFU1,OGDH,PD…
JD_GPP3909_Balsa_2902870.sgRNA-rep-ExpQnorm-noRowNorm-zscore-01range-t1.5-q33.5	2	324	33	2,34610472541507	5,11792169746108E-08	60	ATP5F1C,ATP5ME,BOLA3,CHCHD1,CLPP,CLPX,COQ2,COX4I1,COX6A1,COX7C,COX8A,CYC1,DLD,DLST,ENSG00000255339,ENSG00000255639,ENSG00000265257,ENSG00000267740,ENSG00000286192,ENSG00000287967,FDX1,FECH,GLRX5,GRSF1,GTPBP6,HCCS,LIAS,LIPT1,LIPT2,METTL17,MRM2,MRPS31,MTIF3,NDUFA1,NDUFA10,NDUFA3,NDUFA4,NDUFA6,NDUFA8,NDUFB11,NDUFB2,NDUFB3,NDUFB4,NDUFB6,NDUFB7,NDUFB9,NDUFC1,NDUFC2,NDUFS1,NDUFS5,NFU1,OGDH,PDE12,PDSS2,…
JD_GPP3909_Balsa_2902870.sgRNA-rep-ExpQnorm-noRowNorm-zscore-01range-t2-q33.5	0	324	33	2,34610472541507	5,11792169746108E-08	60	ATP5F1C,ATP5ME,BOLA3,CHCHD1,CLPP,CLPX,COQ2,COX4I1,COX6A1,COX7C,COX8A,CYC1,DLD,DLST,ENSG00000255339,ENSG00000255639,ENSG00000265257,ENSG00000267740,ENSG00000286192,ENSG00000287967,FDX1,FECH,GLRX5,GRSF1,GTPBP6,HCCS,LIAS,LIPT1,LIPT2,METTL17,MRM2,MRPS31,MTIF3,NDUFA1,NDUFA10,NDUFA3,NDUFA4,NDUFA6,NDUFA8,NDUFB11,NDUFB2,NDUFB3,NDUFB4,NDUFB6,NDUFB7,NDUFB9,NDUFC1,NDUFC2,NDUFS1,NDUFS5,NFU1,OGDH,PDE12,PDSS2,…
JD_GPP3909_Balsa_2902870.sgRNA-rep-ExpQnorm-noRowNorm-zscore-01range-t4-q33.5	0	324	33	2,34610472541507	5,11792169746108E-08	60	ATP5F1C,ATP5ME,BOLA3,CHCHD1,CLPP,CLPX,COQ2,COX4I1,COX6A1,COX7C,COX8A,CYC1,DLD,DLST,ENSG00000255339,ENSG00000255639,ENSG00000265257,ENSG00000267740,ENSG00000286192,ENSG00000287967,FDX1,FECH,GLRX5,GRSF1,GTPBP6,HCCS,LIAS,LIPT1,LIPT2,METTL17,MRM2,MRPS31,MTIF3,NDUFA1,NDUFA10,NDUFA3,NDUFA4,NDUFA6,NDUFA8,NDUFB11,NDUFB2,NDUFB3,NDUFB4,NDUFB6,NDUFB7,NDUFB9,NDUFC1,NDUFC2,NDUFS1,NDUFS5,NFU1,OGDH,PDE12,PDSS2,…
JD_GPP3909_Balsa_2902870.sgRNA-rep-noExpNorm-noRowNorm-zscore-01range-t12-q34	6	255	29	2,61960784313725	5,16206911628419E-08	63	ATP5F1C,ATP5ME,ATPAF2,BOLA3,CHCHD1,CLPP,CLPX,COQ2,COQ7,COX6A1,COX8A,CS,CYC1,DLAT,DLD,DLST,ENSG00000260643,ENSG00000286192,ETFB,FDX1,FECH,FH,GRSF1,GTPBP3,GTPBP6,HCCS,HTD2,LIAS,LIPT1,LIPT2,MDH2,MRM2,MRPS31,MTIF3,MTO1,MTRF1,NDUFA3,NDUFA4,NDUFAB1,NDUFS6,NDUFS7,NFU1,NME6,NSUN3,OGDH,OSGEPL1,PDE12,PDHA1,PDHB,PDSS2,RMND1,RPUSD3,RTN4IP1,SDHAF1,SDHB,SFXN4,SLC25A1,SLC25A19,SLC25A51,SOD2,SUCLA2,UQCRFS1,YBEY
JD_GPP3909_Balsa_2902870.sgRNA-rep-noExpNorm-noRowNorm-zscore-01range-t16-q34--no-fil-flat	6	255	29	2,61960784313725	5,16206911628419E-08	63	ATP5F1C,ATP5ME,ATPAF2,BOLA3,CHCHD1,CLPP,CLPX,COQ2,COQ7,COX6A1,COX8A,CS,CYC1,DLAT,DLD,DLST,ENSG00000260643,ENSG00000286192,ETFB,FDX1,FECH,FH,GRSF1,GTPBP3,GTPBP6,HCCS,HTD2,LIAS,LIPT1,LIPT2,MDH2,MRM2,MRPS31,MTIF3,MTO1,MTRF1,NDUFA3,NDUFA4,NDUFAB1,NDUFS6,NDUFS7,NFU1,NME6,NSUN3,OGDH,OSGEPL1,PDE12,PDHA1,PDHB,PDSS2,RMND1,RPUSD3,RTN4IP1,SDHAF1,SDHB,SFXN4,SLC25A1,SLC25A19,SLC25A51,SOD2,SUCLA2,UQCRFS1,YBEY
JD_GPP3909_Balsa_2902870.sgRNA-rep-noExpNorm-noRowNorm-zscore-01range-t16-q34	6	255	29	2,61960784313725	5,16206911628419E-08	63	ATP5F1C,ATP5ME,ATPAF2,BOLA3,CHCHD1,CLPP,CLPX,COQ2,COQ7,COX6A1,COX8A,CS,CYC1,DLAT,DLD,DLST,ENSG00000260643,ENSG00000286192,ETFB,FDX1,FECH,FH,GRSF1,GTPBP3,GTPBP6,HCCS,HTD2,LIAS,LIPT1,LIPT2,MDH2,MRM2,MRPS31,MTIF3,MTO1,MTRF1,NDUFA3,NDUFA4,NDUFAB1,NDUFS6,NDUFS7,NFU1,NME6,NSUN3,OGDH,OSGEPL1,PDE12,PDHA1,PDHB,PDSS2,RMND1,RPUSD3,RTN4IP1,SDHAF1,SDHB,SFXN4,SLC25A1,SLC25A19,SLC25A51,SOD2,SUCLA2,UQCRFS1,YBEY
JD_GPP3909_Balsa_2902870.sgRNA-rep-noExpNorm-noRowNorm-zscore-01range-t32-q34--no-fil-flat	6	255	29	2,61960784313725	5,16206911628419E-08	63	ATP5F1C,ATP5ME,ATPAF2,BOLA3,CHCHD1,CLPP,CLPX,COQ2,COQ7,COX6A1,COX8A,CS,CYC1,DLAT,DLD,DLST,ENSG00000260643,ENSG00000286192,ETFB,FDX1,FECH,FH,GRSF1,GTPBP3,GTPBP6,HCCS,HTD2,LIAS,LIPT1,LIPT2,MDH2,MRM2,MRPS31,MTIF3,MTO1,MTRF1,NDUFA3,NDUFA4,NDUFAB1,NDUFS6,NDUFS7,NFU1,NME6,NSUN3,OGDH,OSGEPL1,PDE12,PDHA1,PDHB,PDSS2,RMND1,RPUSD3,RTN4IP1,SDHAF1,SDHB,SFXN4,SLC25A1,SLC25A19,SLC25A51,SOD2,SUCLA2,UQCRFS1,YBEY
JD_GPP3909_Balsa_2902870.sgRNA-rep-noExpNorm-noRowNorm-zscore-01range-t32-q34	6	255	29	2,61960784313725	5,16206911628419E-08	63	ATP5F1C,ATP5ME,ATPAF2,BOLA3,CHCHD1,CLPP,CLPX,COQ2,COQ7,COX6A1,COX8A,CS,CYC1,DLAT,DLD,DLST,ENSG00000260643,ENSG00000286192,ETFB,FDX1,FECH,FH,GRSF1,GTPBP3,GTPBP6,HCCS,HTD2,LIAS,LIPT1,LIPT2,MDH2,MRM2,MRPS31,MTIF3,MTO1,MTRF1,NDUFA3,NDUFA4,NDUFAB1,NDUFS6,NDUFS7,NFU1,NME6,NSUN3,OGDH,OSGEPL1,PDE12,PDHA1,PDHB,PDSS2,RMND1,RPUSD3,RTN4IP1,SDHAF1,SDHB,SFXN4,SLC25A1,SLC25A19,SLC25A51,SOD2,SUCLA2,UQCRFS1,YBEY
JD_GPP3909_Balsa_2902870.sgRNA-rep-noExpNorm-noRowNorm-zscore-01range-t4-q34--no-fil-flat	6	255	29	2,61960784313725	5,16206911628419E-08	63	ATP5F1C,ATP5ME,ATPAF2,BOLA3,CHCHD1,CLPP,CLPX,COQ2,COQ7,COX6A1,COX8A,CS,CYC1,DLAT,DLD,DLST,ENSG00000260643,ENSG00000286192,ETFB,FDX1,FECH,FH,GRSF1,GTPBP3,GTPBP6,HCCS,HTD2,LIAS,LIPT1,LIPT2,MDH2,MRM2,MRPS31,MTIF3,MTO1,MTRF1,NDUFA3,NDUFA4,NDUFAB1,NDUFS6,NDUFS7,NFU1,NME6,NSUN3,OGDH,OSGEPL1,PDE12,PDHA1,PDHB,PDSS2,RMND1,RPUSD3,RTN4IP1,SDHAF1,SDHB,SFXN4,SLC25A1,SLC25A19,SLC25A51,SOD2,SUCLA2,UQCRFS1,YBEY
JD_GPP3909_Balsa_2902870.sgRNA-rep-noExpNorm-noRowNorm-zscore-01range-t4-q34	6	255	29	2,61960784313725	5,16206911628419E-08	63	ATP5F1C,ATP5ME,ATPAF2,BOLA3,CHCHD1,CLPP,CLPX,COQ2,COQ7,COX6A1,COX8A,CS,CYC1,DLAT,DLD,DLST,ENSG00000260643,ENSG00000286192,ETFB,FDX1,FECH,FH,GRSF1,GTPBP3,GTPBP6,HCCS,HTD2,LIAS,LIPT1,LIPT2,MDH2,MRM2,MRPS31,MTIF3,MTO1,MTRF1,NDUFA3,NDUFA4,NDUFAB1,NDUFS6,NDUFS7,NFU1,NME6,NSUN3,OGDH,OSGEPL1,PDE12,PDHA1,PDHB,PDSS2,RMND1,RPUSD3,RTN4IP1,SDHAF1,SDHB,SFXN4,SLC25A1,SLC25A19,SLC25A51,SOD2,SUCLA2,UQCRFS1,YBEY
JD_GPP3909_Balsa_2902870.sgRNA-rep-noExpNorm-noRowNorm-zscore-01range-t8-q34--no-fil-flat	6	255	29	2,61960784313725	5,16206911628419E-08	63	ATP5F1C,ATP5ME,ATPAF2,BOLA3,CHCHD1,CLPP,CLPX,COQ2,COQ7,COX6A1,COX8A,CS,CYC1,DLAT,DLD,DLST,ENSG00000260643,ENSG00000286192,ETFB,FDX1,FECH,FH,GRSF1,GTPBP3,GTPBP6,HCCS,HTD2,LIAS,LIPT1,LIPT2,MDH2,MRM2,MRPS31,MTIF3,MTO1,MTRF1,NDUFA3,NDUFA4,NDUFAB1,NDUFS6,NDUFS7,NFU1,NME6,NSUN3,OGDH,OSGEPL1,PDE12,PDHA1,PDHB,PDSS2,RMND1,RPUSD3,RTN4IP1,SDHAF1,SDHB,SFXN4,SLC25A1,SLC25A19,SLC25A51,SOD2,SUCLA2,UQCRFS1,YBEY
JD_GPP3909_Balsa_2902870.sgRNA-rep-noExpNorm-noRowNorm-zscore-01range-t8-q34	6	255	29	2,61960784313725	5,16206911628419E-08	63	ATP5F1C,ATP5ME,ATPAF2,BOLA3,CHCHD1,CLPP,CLPX,COQ2,COQ7,COX6A1,COX8A,CS,CYC1,DLAT,DLD,DLST,ENSG00000260643,ENSG00000286192,ETFB,FDX1,FECH,FH,GRSF1,GTPBP3,GTPBP6,HCCS,HTD2,LIAS,LIPT1,LIPT2,MDH2,MRM2,MRPS31,MTIF3,MTO1,MTRF1,NDUFA3,NDUFA4,NDUFAB1,NDUFS6,NDUFS7,NFU1,NME6,NSUN3,OGDH,OSGEPL1,PDE12,PDHA1,PDHB,PDSS2,RMND1,RPUSD3,RTN4IP1,SDHAF1,SDHB,SFXN4,SLC25A1,SLC25A19,SLC25A51,SOD2,SUCLA2,UQCRFS1,YBEY
JD_GPP3909_Balsa_2902870.sgRNA.no3w.ga.gene_av.zs15-rep-noExpNorm-noRowNorm-zscore-t1.5-q33	5	255	29	2,61960784313725	5,16206911628419E-08	45	ATP5F1C,ATP5ME,CHCHD1,COQ2,COX4I1,COX7C,CYC1,DLD,ENSG00000255339,ENSG00000255639,ENSG00000265257,ENSG00000267740,ENSG00000287967,FDX1,FECH,GLRX5,GRSF1,GTPBP6,HCCS,LIAS,LIPT2,METTL17,MRPS31,NDUFA1,NDUFA10,NDUFA3,NDUFA4,NDUFA6,NDUFA8,NDUFB11,NDUFB2,NDUFB3,NDUFB4,NDUFB6,NDUFB7,NDUFB9,NDUFC1,NDUFS5,NDUFS7,NFU1,PDE12,RPUSD3,RTN4IP1,SOD2,UQCRFS1
JD_GPP3909_Balsa_2902870.sgRNA-rep-ExpQnorm-noRowNorm-zscore-t1.5-q31.75	5	223	27	2,78892840575228	5,16373415903878E-08	64	ATP5F1C,ATP5ME,ATPAF2,BOLA3,CHCHD1,CLPP,CLPX,COQ2,COQ7,COX6A1,COX8A,CS,DLAT,DLD,DLST,ENSG00000255339,ENSG00000260643,ETFB,FDX1,FECH,FH,GLRX5,GRSF1,GTPBP3,GTPBP6,HCCS,HTD2,LIAS,LIPT1,LIPT2,MDH2,METTL17,MRM2,MRPS31,MTIF3,MTO1,MTRF1,NDUFA3,NDUFA4,NDUFA6,NDUFB4,NDUFB7,NDUFB9,NDUFC2,NDUFS6,NDUFS7,NFU1,NME6,OGDH,PDE12,PDHX,PDSS2,RMND1,RPUSD3,RTN4IP1,SDHAF1,SDHB,SLC25A1,SLC25A19,SLC25A37,SLC25A51,SOD2,S…
JD_GPP3909_Balsa_2902870.sgRNA-rep-qnorm-zscore-t1.5-q31.75	5	223	27	2,78892840575228	5,16373415903878E-08	64	ATP5F1C,ATP5ME,ATPAF2,BOLA3,CHCHD1,CLPP,CLPX,COQ2,COQ7,COX6A1,COX8A,CS,DLAT,DLD,DLST,ENSG00000255339,ENSG00000260643,ETFB,FDX1,FECH,FH,GLRX5,GRSF1,GTPBP3,GTPBP6,HCCS,HTD2,LIAS,LIPT1,LIPT2,MDH2,METTL17,MRM2,MRPS31,MTIF3,MTO1,MTRF1,NDUFA3,NDUFA4,NDUFA6,NDUFB4,NDUFB7,NDUFB9,NDUFC2,NDUFS6,NDUFS7,NFU1,NME6,OGDH,PDE12,PDHX,PDSS2,RMND1,RPUSD3,RTN4IP1,SDHAF1,SDHB,SLC25A1,SLC25A19,SLC25A37,SLC25A51,SOD2,S…
JD_GPP3909_Balsa_2902870.sgRNA.no3w.ga.gene_av.zs1-rep-ExpMean_subs-noRowNorm-zscore-t12-q34	0	307	32	2,400988430866	5,5354020924475E-08	60	ATP5F1C,ATP5ME,BOLA3,CHCHD1,COQ2,COQ7,COX4I1,COX6A1,COX7C,CS,CYC1,DLD,ENSG00000255339,ENSG00000255639,ENSG00000260643,ENSG00000265257,ENSG00000267740,ENSG00000286192,ENSG00000287967,FDX1,FECH,GLRX5,GRSF1,GTPBP6,HCCS,LIAS,LIPT1,LIPT2,METTL17,MRPS31,MTIF3,MTO1,NDUFA1,NDUFA10,NDUFA3,NDUFA4,NDUFA6,NDUFA8,NDUFB11,NDUFB2,NDUFB3,NDUFB4,NDUFB6,NDUFB7,NDUFB9,NDUFC1,NDUFC2,NDUFS5,NDUFS6,NDUFS7,NFU1,OGDH,PD…
JD_GPP3909_Balsa_2902870.sgRNA.no3w.ga.gene_av.zs1-rep-ExpMean_subs-noRowNorm-zscore-t16-q34	0	307	32	2,400988430866	5,5354020924475E-08	60	ATP5F1C,ATP5ME,BOLA3,CHCHD1,COQ2,COQ7,COX4I1,COX6A1,COX7C,CS,CYC1,DLD,ENSG00000255339,ENSG00000255639,ENSG00000260643,ENSG00000265257,ENSG00000267740,ENSG00000286192,ENSG00000287967,FDX1,FECH,GLRX5,GRSF1,GTPBP6,HCCS,LIAS,LIPT1,LIPT2,METTL17,MRPS31,MTIF3,MTO1,NDUFA1,NDUFA10,NDUFA3,NDUFA4,NDUFA6,NDUFA8,NDUFB11,NDUFB2,NDUFB3,NDUFB4,NDUFB6,NDUFB7,NDUFB9,NDUFC1,NDUFC2,NDUFS5,NDUFS6,NDUFS7,NFU1,OGDH,PD…
JD_GPP3909_Balsa_2902870.sgRNA.no3w.ga.gene_av.zs1-rep-ExpMean_subs-noRowNorm-zscore-t4-q34	0	307	32	2,400988430866	5,5354020924475E-08	60	ATP5F1C,ATP5ME,BOLA3,CHCHD1,COQ2,COQ7,COX4I1,COX6A1,COX7C,CS,CYC1,DLD,ENSG00000255339,ENSG00000255639,ENSG00000260643,ENSG00000265257,ENSG00000267740,ENSG00000286192,ENSG00000287967,FDX1,FECH,GLRX5,GRSF1,GTPBP6,HCCS,LIAS,LIPT1,LIPT2,METTL17,MRPS31,MTIF3,MTO1,NDUFA1,NDUFA10,NDUFA3,NDUFA4,NDUFA6,NDUFA8,NDUFB11,NDUFB2,NDUFB3,NDUFB4,NDUFB6,NDUFB7,NDUFB9,NDUFC1,NDUFC2,NDUFS5,NDUFS6,NDUFS7,NFU1,OGDH,PD…
JD_GPP3909_Balsa_2902870.sgRNA.no3w.ga.gene_av.zs1-rep-ExpMean_subs-noRowNorm-zscore-t8-q34	0	307	32	2,400988430866	5,5354020924475E-08	60	ATP5F1C,ATP5ME,BOLA3,CHCHD1,COQ2,COQ7,COX4I1,COX6A1,COX7C,CS,CYC1,DLD,ENSG00000255339,ENSG00000255639,ENSG00000260643,ENSG00000265257,ENSG00000267740,ENSG00000286192,ENSG00000287967,FDX1,FECH,GLRX5,GRSF1,GTPBP6,HCCS,LIAS,LIPT1,LIPT2,METTL17,MRPS31,MTIF3,MTO1,NDUFA1,NDUFA10,NDUFA3,NDUFA4,NDUFA6,NDUFA8,NDUFB11,NDUFB2,NDUFB3,NDUFB4,NDUFB6,NDUFB7,NDUFB9,NDUFC1,NDUFC2,NDUFS5,NDUFS6,NDUFS7,NFU1,OGDH,PD…
JD_GPP3909_Balsa_2902870.sgRNA-rep-ExpQnorm-noRowNorm-zscore-t1.5-q34--no-fil-flat	5	382	36	2,1707889510742	5,79360686843645E-08	66	ATP5F1C,ATP5ME,BOLA3,CHCHD1,CLPP,CLPX,COQ2,COQ7,COX4I1,COX6A1,COX7C,CS,CYC1,DLAT,DLD,DLST,ENSG00000255339,ENSG00000255639,ENSG00000265257,ENSG00000267059,ENSG00000267740,ENSG00000286192,ENSG00000287967,ETFB,FDX1,FECH,GLRX5,GRSF1,GTPBP6,HCCS,LIAS,LIPT1,LIPT2,METTL17,MRM2,MRPS31,MTIF3,NDUFA1,NDUFA10,NDUFA3,NDUFA4,NDUFA6,NDUFA8,NDUFB11,NDUFB2,NDUFB3,NDUFB4,NDUFB6,NDUFB7,NDUFB9,NDUFC1,NDUFC2,NDUFS1,N…
JD_GPP3909_Balsa_2902870.sgRNA-rep-ExpQnorm-noRowNorm-zscore-t1.5-q34	5	382	36	2,1707889510742	5,79360686843645E-08	66	ATP5F1C,ATP5ME,BOLA3,CHCHD1,CLPP,CLPX,COQ2,COQ7,COX4I1,COX6A1,COX7C,CS,CYC1,DLAT,DLD,DLST,ENSG00000255339,ENSG00000255639,ENSG00000265257,ENSG00000267059,ENSG00000267740,ENSG00000286192,ENSG00000287967,ETFB,FDX1,FECH,GLRX5,GRSF1,GTPBP6,HCCS,LIAS,LIPT1,LIPT2,METTL17,MRM2,MRPS31,MTIF3,NDUFA1,NDUFA10,NDUFA3,NDUFA4,NDUFA6,NDUFA8,NDUFB11,NDUFB2,NDUFB3,NDUFB4,NDUFB6,NDUFB7,NDUFB9,NDUFC1,NDUFC2,NDUFS1,N…
JD_GPP3909_Balsa_2902870.sgRNA-rep-qnorm-zscore-t1.5-q34	5	382	36	2,1707889510742	5,79360686843645E-08	66	ATP5F1C,ATP5ME,BOLA3,CHCHD1,CLPP,CLPX,COQ2,COQ7,COX4I1,COX6A1,COX7C,CS,CYC1,DLAT,DLD,DLST,ENSG00000255339,ENSG00000255639,ENSG00000265257,ENSG00000267059,ENSG00000267740,ENSG00000286192,ENSG00000287967,ETFB,FDX1,FECH,GLRX5,GRSF1,GTPBP6,HCCS,LIAS,LIPT1,LIPT2,METTL17,MRM2,MRPS31,MTIF3,NDUFA1,NDUFA10,NDUFA3,NDUFA4,NDUFA6,NDUFA8,NDUFB11,NDUFB2,NDUFB3,NDUFB4,NDUFB6,NDUFB7,NDUFB9,NDUFC1,NDUFC2,NDUFS1,N…
JD_GPP3909_Balsa_2902870.sgRNA.no3w.ga.gene_av.zs15-rep-noExpNorm-noRowNorm-zscore-t1.5-q34	4	291	31	2,45384524232729	6,32199749338535E-08	50	ATP5F1C,ATP5ME,BOLA3,CHCHD1,COQ2,COQ7,COX4I1,COX7C,CYC1,DLD,ENSG00000255339,ENSG00000255639,ENSG00000265257,ENSG00000267740,ENSG00000287967,FDX1,FECH,GLRX5,GRSF1,GTPBP6,HCCS,LIAS,LIPT2,METTL17,MRPS31,NDUFA1,NDUFA10,NDUFA3,NDUFA4,NDUFA6,NDUFA8,NDUFB11,NDUFB2,NDUFB3,NDUFB4,NDUFB6,NDUFB7,NDUFB9,NDUFC1,NDUFS1,NDUFS5,NDUFS7,NFU1,NME6,OGDH,PDE12,RPUSD3,RTN4IP1,SOD2,UQCRFS1
JD_GPP3909_Balsa_2902870.sgRNA-t0-no3w-total.normalized-rep-t4	2	444	39	2,0232991612302	6,37777268854575E-08	63	ATP5ME,ATPAF2,BOLA3,CHCHD1,CLPP,CLPX,COQ7,COX4I1,COX7C,COX8A,CS,CYC1,DLD,DLST,ECHS1,ENSG00000255339,ENSG00000260643,ENSG00000265257,ENSG00000267740,FDX1,FECH,FH,GLRX5,GRSF1,HTD2,LIAS,MDH2,MRM2,MTIF3,MTO1,MTRF1,NDUFA1,NDUFA3,NDUFA4,NDUFA8,NDUFAB1,NDUFB11,NDUFB2,NDUFB7,NDUFB9,NDUFC1,NDUFC2,NDUFS1,NDUFS5,NDUFS6,NFU1,NME6,NSUN3,OGDH,OSGEPL1,PDHA1,PDSS2,RMND1,RPUSD3,RTN4IP1,SDHAF1,SDHB,SFXN4,SLC25A1,S…
JD_GPP3909_Balsa_2902870.sgRNA-t0-test-total.normalized-rep-t10	2	466	40	1,97720882048246	6,73018037264991E-08	55	BOLA3,CHCHD1,CLPP,CLPX,COQ7,COX4I1,COX7C,COX8A,CS,CYC1,DLST,ECHS1,ENSG00000255339,ENSG00000255639,ENSG00000265257,FDX1,FECH,FH,GRSF1,HTD2,LIAS,LIPT1,MDH2,MRM2,MTIF3,MTO1,MTRF1,NDUFA3,NDUFA4,NDUFA8,NDUFAB1,NDUFB11,NDUFB2,NDUFB9,NDUFC1,NDUFC2,NDUFS1,NDUFS6,NFU1,NME6,NSUN3,OGDH,OSGEPL1,PDHA1,PDSS2,RMND1,RPUSD3,RTN4IP1,SDHAF1,SDHB,SFXN4,SLC25A1,SOD2,SUCLG1,UQCRFS1
JD_GPP3909_Balsa_2902870.sgRNA-rep-ExpQnorm-noRowNorm-zscore-t2-q33.5	7	366	35	2,20275108347466	7,48463256342409E-08	61	ATP5F1C,ATP5ME,BOLA3,CHCHD1,CLPP,CLPX,COQ2,COQ7,COX4I1,COX6A1,COX7C,CYC1,DLD,DLST,ENSG00000255339,ENSG00000255639,ENSG00000265257,ENSG00000267059,ENSG00000267740,ENSG00000286192,ENSG00000287967,FDX1,FECH,GLRX5,GRSF1,GTPBP6,HCCS,LIAS,LIPT1,LIPT2,METTL17,MRM2,MRPS31,MTIF3,NDUFA1,NDUFA10,NDUFA3,NDUFA4,NDUFA6,NDUFA8,NDUFAB1,NDUFB11,NDUFB2,NDUFB3,NDUFB4,NDUFB6,NDUFB7,NDUFB9,NDUFC1,NDUFC2,NDUFS1,NDUFS5…
JD_GPP3909_Balsa_2902870.sgRNA-rep-ExpQnorm-noRowNorm-zscore-t12-q35	6	447	39	2,00971997222865	7,88993864801397E-08	77	ATP5F1C,ATP5ME,ATPAF2,BOLA3,CHCHD1,CLPP,CLPX,COQ2,COQ7,COX4I1,COX6A1,COX7C,COX8A,CS,CYC1,DLAT,DLD,DLST,ENSG00000255339,ENSG00000255639,ENSG00000265257,ENSG00000267059,ENSG00000267740,ENSG00000286192,ENSG00000287967,ETFB,FDX1,FECH,FH,GLRX5,GRSF1,GTPBP3,GTPBP6,HCCS,LIAS,LIPT1,LIPT2,MDH2,METTL17,MRM2,MRPS31,MTIF3,MTO1,NDUFA1,NDUFA10,NDUFA3,NDUFA4,NDUFA6,NDUFA8,NDUFB11,NDUFB2,NDUFB3,NDUFB4,NDUFB6,NDU…
JD_GPP3909_Balsa_2902870.sgRNA-rep-ExpQnorm-noRowNorm-zscore-t4-q35--no-fil-flat	6	447	39	2,00971997222865	7,88993864801397E-08	77	ATP5F1C,ATP5ME,ATPAF2,BOLA3,CHCHD1,CLPP,CLPX,COQ2,COQ7,COX4I1,COX6A1,COX7C,COX8A,CS,CYC1,DLAT,DLD,DLST,ENSG00000255339,ENSG00000255639,ENSG00000265257,ENSG00000267059,ENSG00000267740,ENSG00000286192,ENSG00000287967,ETFB,FDX1,FECH,FH,GLRX5,GRSF1,GTPBP3,GTPBP6,HCCS,LIAS,LIPT1,LIPT2,MDH2,METTL17,MRM2,MRPS31,MTIF3,MTO1,NDUFA1,NDUFA10,NDUFA3,NDUFA4,NDUFA6,NDUFA8,NDUFB11,NDUFB2,NDUFB3,NDUFB4,NDUFB6,NDU…
JD_GPP3909_Balsa_2902870.sgRNA-rep-ExpQnorm-noRowNorm-zscore-t4-q35	6	447	39	2,00971997222865	7,88993864801397E-08	77	ATP5F1C,ATP5ME,ATPAF2,BOLA3,CHCHD1,CLPP,CLPX,COQ2,COQ7,COX4I1,COX6A1,COX7C,COX8A,CS,CYC1,DLAT,DLD,DLST,ENSG00000255339,ENSG00000255639,ENSG00000265257,ENSG00000267059,ENSG00000267740,ENSG00000286192,ENSG00000287967,ETFB,FDX1,FECH,FH,GLRX5,GRSF1,GTPBP3,GTPBP6,HCCS,LIAS,LIPT1,LIPT2,MDH2,METTL17,MRM2,MRPS31,MTIF3,MTO1,NDUFA1,NDUFA10,NDUFA3,NDUFA4,NDUFA6,NDUFA8,NDUFB11,NDUFB2,NDUFB3,NDUFB4,NDUFB6,NDU…
JD_GPP3909_Balsa_2902870.sgRNA-rep-ExpQnorm-noRowNorm-zscore-t8-q35--no-fil-flat	6	447	39	2,00971997222865	7,88993864801397E-08	77	ATP5F1C,ATP5ME,ATPAF2,BOLA3,CHCHD1,CLPP,CLPX,COQ2,COQ7,COX4I1,COX6A1,COX7C,COX8A,CS,CYC1,DLAT,DLD,DLST,ENSG00000255339,ENSG00000255639,ENSG00000265257,ENSG00000267059,ENSG00000267740,ENSG00000286192,ENSG00000287967,ETFB,FDX1,FECH,FH,GLRX5,GRSF1,GTPBP3,GTPBP6,HCCS,LIAS,LIPT1,LIPT2,MDH2,METTL17,MRM2,MRPS31,MTIF3,MTO1,NDUFA1,NDUFA10,NDUFA3,NDUFA4,NDUFA6,NDUFA8,NDUFB11,NDUFB2,NDUFB3,NDUFB4,NDUFB6,NDU…
JD_GPP3909_Balsa_2902870.sgRNA-rep-ExpQnorm-noRowNorm-zscore-t8-q35	6	447	39	2,00971997222865	7,88993864801397E-08	77	ATP5F1C,ATP5ME,ATPAF2,BOLA3,CHCHD1,CLPP,CLPX,COQ2,COQ7,COX4I1,COX6A1,COX7C,COX8A,CS,CYC1,DLAT,DLD,DLST,ENSG00000255339,ENSG00000255639,ENSG00000265257,ENSG00000267059,ENSG00000267740,ENSG00000286192,ENSG00000287967,ETFB,FDX1,FECH,FH,GLRX5,GRSF1,GTPBP3,GTPBP6,HCCS,LIAS,LIPT1,LIPT2,MDH2,METTL17,MRM2,MRPS31,MTIF3,MTO1,NDUFA1,NDUFA10,NDUFA3,NDUFA4,NDUFA6,NDUFA8,NDUFB11,NDUFB2,NDUFB3,NDUFB4,NDUFB6,NDU…
JD_GPP3909_Balsa_2902870.sgRNA-rep-qnorm-zscore-t10-q35	6	447	39	2,00971997222865	7,88993864801397E-08	77	ATP5F1C,ATP5ME,ATPAF2,BOLA3,CHCHD1,CLPP,CLPX,COQ2,COQ7,COX4I1,COX6A1,COX7C,COX8A,CS,CYC1,DLAT,DLD,DLST,ENSG00000255339,ENSG00000255639,ENSG00000265257,ENSG00000267059,ENSG00000267740,ENSG00000286192,ENSG00000287967,ETFB,FDX1,FECH,FH,GLRX5,GRSF1,GTPBP3,GTPBP6,HCCS,LIAS,LIPT1,LIPT2,MDH2,METTL17,MRM2,MRPS31,MTIF3,MTO1,NDUFA1,NDUFA10,NDUFA3,NDUFA4,NDUFA6,NDUFA8,NDUFB11,NDUFB2,NDUFB3,NDUFB4,NDUFB6,NDU…
JD_GPP3909_Balsa_2902870.sgRNA-rep-qnorm-zscore-t12-q35	6	447	39	2,00971997222865	7,88993864801397E-08	77	ATP5F1C,ATP5ME,ATPAF2,BOLA3,CHCHD1,CLPP,CLPX,COQ2,COQ7,COX4I1,COX6A1,COX7C,COX8A,CS,CYC1,DLAT,DLD,DLST,ENSG00000255339,ENSG00000255639,ENSG00000265257,ENSG00000267059,ENSG00000267740,ENSG00000286192,ENSG00000287967,ETFB,FDX1,FECH,FH,GLRX5,GRSF1,GTPBP3,GTPBP6,HCCS,LIAS,LIPT1,LIPT2,MDH2,METTL17,MRM2,MRPS31,MTIF3,MTO1,NDUFA1,NDUFA10,NDUFA3,NDUFA4,NDUFA6,NDUFA8,NDUFB11,NDUFB2,NDUFB3,NDUFB4,NDUFB6,NDU…
JD_GPP3909_Balsa_2902870.sgRNA-rep-qnorm-zscore-t13-q35	6	447	39	2,00971997222865	7,88993864801397E-08	77	ATP5F1C,ATP5ME,ATPAF2,BOLA3,CHCHD1,CLPP,CLPX,COQ2,COQ7,COX4I1,COX6A1,COX7C,COX8A,CS,CYC1,DLAT,DLD,DLST,ENSG00000255339,ENSG00000255639,ENSG00000265257,ENSG00000267059,ENSG00000267740,ENSG00000286192,ENSG00000287967,ETFB,FDX1,FECH,FH,GLRX5,GRSF1,GTPBP3,GTPBP6,HCCS,LIAS,LIPT1,LIPT2,MDH2,METTL17,MRM2,MRPS31,MTIF3,MTO1,NDUFA1,NDUFA10,NDUFA3,NDUFA4,NDUFA6,NDUFA8,NDUFB11,NDUFB2,NDUFB3,NDUFB4,NDUFB6,NDU…
JD_GPP3909_Balsa_2902870.sgRNA-rep-qnorm-zscore-t7-q35	6	447	39	2,00971997222865	7,88993864801397E-08	77	ATP5F1C,ATP5ME,ATPAF2,BOLA3,CHCHD1,CLPP,CLPX,COQ2,COQ7,COX4I1,COX6A1,COX7C,COX8A,CS,CYC1,DLAT,DLD,DLST,ENSG00000255339,ENSG00000255639,ENSG00000265257,ENSG00000267059,ENSG00000267740,ENSG00000286192,ENSG00000287967,ETFB,FDX1,FECH,FH,GLRX5,GRSF1,GTPBP3,GTPBP6,HCCS,LIAS,LIPT1,LIPT2,MDH2,METTL17,MRM2,MRPS31,MTIF3,MTO1,NDUFA1,NDUFA10,NDUFA3,NDUFA4,NDUFA6,NDUFA8,NDUFB11,NDUFB2,NDUFB3,NDUFB4,NDUFB6,NDU…
JD_GPP3909_Balsa_2902870.sgRNA-rep-qnorm-zscore-t7.5-q35	6	447	39	2,00971997222865	7,88993864801397E-08	77	ATP5F1C,ATP5ME,ATPAF2,BOLA3,CHCHD1,CLPP,CLPX,COQ2,COQ7,COX4I1,COX6A1,COX7C,COX8A,CS,CYC1,DLAT,DLD,DLST,ENSG00000255339,ENSG00000255639,ENSG00000265257,ENSG00000267059,ENSG00000267740,ENSG00000286192,ENSG00000287967,ETFB,FDX1,FECH,FH,GLRX5,GRSF1,GTPBP3,GTPBP6,HCCS,LIAS,LIPT1,LIPT2,MDH2,METTL17,MRM2,MRPS31,MTIF3,MTO1,NDUFA1,NDUFA10,NDUFA3,NDUFA4,NDUFA6,NDUFA8,NDUFB11,NDUFB2,NDUFB3,NDUFB4,NDUFB6,NDU…
JD_GPP3909_Balsa_2902870.sgRNA-rep-qnorm-zscore-t8-q35	6	447	39	2,00971997222865	7,88993864801397E-08	77	ATP5F1C,ATP5ME,ATPAF2,BOLA3,CHCHD1,CLPP,CLPX,COQ2,COQ7,COX4I1,COX6A1,COX7C,COX8A,CS,CYC1,DLAT,DLD,DLST,ENSG00000255339,ENSG00000255639,ENSG00000265257,ENSG00000267059,ENSG00000267740,ENSG00000286192,ENSG00000287967,ETFB,FDX1,FECH,FH,GLRX5,GRSF1,GTPBP3,GTPBP6,HCCS,LIAS,LIPT1,LIPT2,MDH2,METTL17,MRM2,MRPS31,MTIF3,MTO1,NDUFA1,NDUFA10,NDUFA3,NDUFA4,NDUFA6,NDUFA8,NDUFB11,NDUFB2,NDUFB3,NDUFB4,NDUFB6,NDU…
JD_GPP3909_Balsa_2902870.sgRNA-rep-ExpQnorm-noRowNorm-zscore-01range-t1.5-q33--no-fil-flat	2	277	30	2,49470932403834	8,37363543244407E-08	44	ATP5F1C,ATP5ME,CLPP,COQ2,COX4I1,COX6A1,COX7C,CYC1,DLD,DLST,ENSG00000255339,ENSG00000255639,ENSG00000265257,ENSG00000267740,ENSG00000287967,GLRX5,GTPBP6,HCCS,LIAS,LIPT1,LIPT2,METTL17,MRPS31,NDUFA1,NDUFA10,NDUFA3,NDUFA6,NDUFA8,NDUFB11,NDUFB2,NDUFB3,NDUFB4,NDUFB6,NDUFB7,NDUFB9,NDUFC1,NDUFC2,NDUFS1,NDUFS5,NFU1,PDE12,PDSS2,RTN4IP1,UQCRFS1
JD_GPP3909_Balsa_2902870.sgRNA-rep-ExpQnorm-noRowNorm-zscore-01range-t1.5-q33	2	277	30	2,49470932403834	8,37363543244407E-08	44	ATP5F1C,ATP5ME,CLPP,COQ2,COX4I1,COX6A1,COX7C,CYC1,DLD,DLST,ENSG00000255339,ENSG00000255639,ENSG00000265257,ENSG00000267740,ENSG00000287967,GLRX5,GTPBP6,HCCS,LIAS,LIPT1,LIPT2,METTL17,MRPS31,NDUFA1,NDUFA10,NDUFA3,NDUFA6,NDUFA8,NDUFB11,NDUFB2,NDUFB3,NDUFB4,NDUFB6,NDUFB7,NDUFB9,NDUFC1,NDUFC2,NDUFS1,NDUFS5,NFU1,PDE12,PDSS2,RTN4IP1,UQCRFS1
JD_GPP3909_Balsa_2902870.sgRNA-rep-ExpQnorm-noRowNorm-zscore-01range-t2-q33--no-fil-flat	0	277	30	2,49470932403834	8,37363543244407E-08	44	ATP5F1C,ATP5ME,CLPP,COQ2,COX4I1,COX6A1,COX7C,CYC1,DLD,DLST,ENSG00000255339,ENSG00000255639,ENSG00000265257,ENSG00000267740,ENSG00000287967,GLRX5,GTPBP6,HCCS,LIAS,LIPT1,LIPT2,METTL17,MRPS31,NDUFA1,NDUFA10,NDUFA3,NDUFA6,NDUFA8,NDUFB11,NDUFB2,NDUFB3,NDUFB4,NDUFB6,NDUFB7,NDUFB9,NDUFC1,NDUFC2,NDUFS1,NDUFS5,NFU1,PDE12,PDSS2,RTN4IP1,UQCRFS1
JD_GPP3909_Balsa_2902870.sgRNA-rep-ExpQnorm-noRowNorm-zscore-01range-t2-q33	0	277	30	2,49470932403834	8,37363543244407E-08	44	ATP5F1C,ATP5ME,CLPP,COQ2,COX4I1,COX6A1,COX7C,CYC1,DLD,DLST,ENSG00000255339,ENSG00000255639,ENSG00000265257,ENSG00000267740,ENSG00000287967,GLRX5,GTPBP6,HCCS,LIAS,LIPT1,LIPT2,METTL17,MRPS31,NDUFA1,NDUFA10,NDUFA3,NDUFA6,NDUFA8,NDUFB11,NDUFB2,NDUFB3,NDUFB4,NDUFB6,NDUFB7,NDUFB9,NDUFC1,NDUFC2,NDUFS1,NDUFS5,NFU1,PDE12,PDSS2,RTN4IP1,UQCRFS1
JD_GPP3909_Balsa_2902870.sgRNA-rep-ExpQnorm-noRowNorm-zscore-01range-t4-q33--no-fil-flat	0	277	30	2,49470932403834	8,37363543244407E-08	44	ATP5F1C,ATP5ME,CLPP,COQ2,COX4I1,COX6A1,COX7C,CYC1,DLD,DLST,ENSG00000255339,ENSG00000255639,ENSG00000265257,ENSG00000267740,ENSG00000287967,GLRX5,GTPBP6,HCCS,LIAS,LIPT1,LIPT2,METTL17,MRPS31,NDUFA1,NDUFA10,NDUFA3,NDUFA6,NDUFA8,NDUFB11,NDUFB2,NDUFB3,NDUFB4,NDUFB6,NDUFB7,NDUFB9,NDUFC1,NDUFC2,NDUFS1,NDUFS5,NFU1,PDE12,PDSS2,RTN4IP1,UQCRFS1
JD_GPP3909_Balsa_2902870.sgRNA-rep-ExpQnorm-noRowNorm-zscore-01range-t4-q33	0	277	30	2,49470932403834	8,37363543244407E-08	44	ATP5F1C,ATP5ME,CLPP,COQ2,COX4I1,COX6A1,COX7C,CYC1,DLD,DLST,ENSG00000255339,ENSG00000255639,ENSG00000265257,ENSG00000267740,ENSG00000287967,GLRX5,GTPBP6,HCCS,LIAS,LIPT1,LIPT2,METTL17,MRPS31,NDUFA1,NDUFA10,NDUFA3,NDUFA6,NDUFA8,NDUFB11,NDUFB2,NDUFB3,NDUFB4,NDUFB6,NDUFB7,NDUFB9,NDUFC1,NDUFC2,NDUFS1,NDUFS5,NFU1,PDE12,PDSS2,RTN4IP1,UQCRFS1
JD_GPP3909_Balsa_2902870.sgRNA-rep-ExpQnorm-noRowNorm-zscore-01range-t1.5-q33.5	3	244	28	2,64330130016959	8,5441026323284E-08	54	ATP5F1C,BOLA3,CHCHD1,CLPP,COQ7,COX4I1,CYC1,DLAT,DLST,ECHS1,ENSG00000255639,ENSG00000260643,FECH,FH,GRSF1,GTPBP3,GTPBP6,HCCS,HTD2,LIPT2,MDH2,MPC1,MRM2,MRPS31,MTIF3,MTRF1,NDUFA10,NDUFA3,NDUFA4,NDUFA6,NDUFA8,NDUFB2,NDUFB3,NDUFB4,NDUFB6,NDUFB7,NDUFB9,NDUFS6,NDUFS7,NFU1,OSGEPL1,PDHA1,PDHB,PDHX,RMND1,RPUSD3,RTN4IP1,SDHAF1,SDHB,SLC25A1,SLC25A51,SUCLA2,SUCLG1,YBEY
JD_GPP3909_Balsa_2902870.sgRNA-rep-ExpQnorm-noRowNorm-zscore-01range-t2-q33.5	1	244	28	2,64330130016959	8,5441026323284E-08	54	ATP5F1C,BOLA3,CHCHD1,CLPP,COQ7,COX4I1,CYC1,DLAT,DLST,ECHS1,ENSG00000255639,ENSG00000260643,FECH,FH,GRSF1,GTPBP3,GTPBP6,HCCS,HTD2,LIPT2,MDH2,MPC1,MRM2,MRPS31,MTIF3,MTRF1,NDUFA10,NDUFA3,NDUFA4,NDUFA6,NDUFA8,NDUFB2,NDUFB3,NDUFB4,NDUFB6,NDUFB7,NDUFB9,NDUFS6,NDUFS7,NFU1,OSGEPL1,PDHA1,PDHB,PDHX,RMND1,RPUSD3,RTN4IP1,SDHAF1,SDHB,SLC25A1,SLC25A51,SUCLA2,SUCLG1,YBEY
JD_GPP3909_Balsa_2902870.sgRNA-rep-ExpQnorm-noRowNorm-zscore-01range-t4-q33.5	1	244	28	2,64330130016959	8,5441026323284E-08	54	ATP5F1C,BOLA3,CHCHD1,CLPP,COQ7,COX4I1,CYC1,DLAT,DLST,ECHS1,ENSG00000255639,ENSG00000260643,FECH,FH,GRSF1,GTPBP3,GTPBP6,HCCS,HTD2,LIPT2,MDH2,MPC1,MRM2,MRPS31,MTIF3,MTRF1,NDUFA10,NDUFA3,NDUFA4,NDUFA6,NDUFA8,NDUFB2,NDUFB3,NDUFB4,NDUFB6,NDUFB7,NDUFB9,NDUFS6,NDUFS7,NFU1,OSGEPL1,PDHA1,PDHB,PDHX,RMND1,RPUSD3,RTN4IP1,SDHAF1,SDHB,SLC25A1,SLC25A51,SUCLA2,SUCLG1,YBEY
JD_GPP3909_Balsa_2902870.sgRNA-rep-ExpQnorm-noRowNorm-zscore-t1.5-q33--no-fil-flat	5	331	33	2,29648921762684	9,0950268406712E-08	65	ATP5F1C,ATPAF2,BOLA3,CLPP,COQ2,COQ7,COQ8B,COX4I1,COX6A1,COX8A,CS,CYC1,DLAT,DLST,ECHS1,ENSG00000255339,ENSG00000255639,ENSG00000260643,ENSG00000267059,ETFB,FDX1,FECH,FH,GRSF1,GTPBP3,GTPBP6,HCCS,HTD2,LIPT2,MDH2,MPC1,MRM2,MRPS31,MTIF3,MTO1,MTRF1,NDUFA10,NDUFA3,NDUFA4,NDUFA6,NDUFA8,NDUFB2,NDUFB3,NDUFB4,NDUFB7,NDUFB9,NDUFS5,NDUFS7,NFU1,NME6,NSUN3,OSGEPL1,PDHA1,PDHB,PDHX,RMND1,RPUSD3,RTN4IP1,SDHAF1,SDH…
JD_GPP3909_Balsa_2902870.sgRNA-rep-ExpQnorm-noRowNorm-zscore-t1.5-q33	5	331	33	2,29648921762684	9,0950268406712E-08	65	ATP5F1C,ATPAF2,BOLA3,CLPP,COQ2,COQ7,COQ8B,COX4I1,COX6A1,COX8A,CS,CYC1,DLAT,DLST,ECHS1,ENSG00000255339,ENSG00000255639,ENSG00000260643,ENSG00000267059,ETFB,FDX1,FECH,FH,GRSF1,GTPBP3,GTPBP6,HCCS,HTD2,LIPT2,MDH2,MPC1,MRM2,MRPS31,MTIF3,MTO1,MTRF1,NDUFA10,NDUFA3,NDUFA4,NDUFA6,NDUFA8,NDUFB2,NDUFB3,NDUFB4,NDUFB7,NDUFB9,NDUFS5,NDUFS7,NFU1,NME6,NSUN3,OSGEPL1,PDHA1,PDHB,PDHX,RMND1,RPUSD3,RTN4IP1,SDHAF1,SDH…
JD_GPP3909_Balsa_2902870.sgRNA-rep-qnorm-zscore-t1.5-q33	5	331	33	2,29648921762684	9,0950268406712E-08	65	ATP5F1C,ATPAF2,BOLA3,CLPP,COQ2,COQ7,COQ8B,COX4I1,COX6A1,COX8A,CS,CYC1,DLAT,DLST,ECHS1,ENSG00000255339,ENSG00000255639,ENSG00000260643,ENSG00000267059,ETFB,FDX1,FECH,FH,GRSF1,GTPBP3,GTPBP6,HCCS,HTD2,LIPT2,MDH2,MPC1,MRM2,MRPS31,MTIF3,MTO1,MTRF1,NDUFA10,NDUFA3,NDUFA4,NDUFA6,NDUFA8,NDUFB2,NDUFB3,NDUFB4,NDUFB7,NDUFB9,NDUFS5,NDUFS7,NFU1,NME6,NSUN3,OSGEPL1,PDHA1,PDHB,PDHX,RMND1,RPUSD3,RTN4IP1,SDHAF1,SDH…
JD_GPP3909_Balsa_2902870.sgRNA-rep-ExpQnorm-noRowNorm-zscore-t12-q32	7	184	24	3,00449775112444	9,98286555955808E-08	53	ATP5F1C,ATP5ME,ATPAF2,BOLA3,CHCHD1,CLPP,COQ2,COQ7,COX6A1,COX8A,CS,DLD,DLST,ENSG00000255339,ENSG00000260643,ENSG00000286192,ETFB,FDX1,FECH,FH,GLRX5,GRSF1,GTPBP6,HCCS,LIAS,LIPT1,LIPT2,METTL17,MRM2,MRPS31,MTIF3,MTO1,MTRF1,NDUFA3,NDUFA4,NDUFA6,NDUFB7,NDUFB9,NDUFC2,NDUFS6,NDUFS7,NME6,OGDH,PDE12,PDSS2,RMND1,RPUSD3,RTN4IP1,SLC25A1,SLC25A19,SLC25A51,SOD2,YBEY
JD_GPP3909_Balsa_2902870.sgRNA-rep-ExpQnorm-noRowNorm-zscore-t4-q32--no-fil-flat	7	184	24	3,00449775112444	9,98286555955808E-08	53	ATP5F1C,ATP5ME,ATPAF2,BOLA3,CHCHD1,CLPP,COQ2,COQ7,COX6A1,COX8A,CS,DLD,DLST,ENSG00000255339,ENSG00000260643,ENSG00000286192,ETFB,FDX1,FECH,FH,GLRX5,GRSF1,GTPBP6,HCCS,LIAS,LIPT1,LIPT2,METTL17,MRM2,MRPS31,MTIF3,MTO1,MTRF1,NDUFA3,NDUFA4,NDUFA6,NDUFB7,NDUFB9,NDUFC2,NDUFS6,NDUFS7,NME6,OGDH,PDE12,PDSS2,RMND1,RPUSD3,RTN4IP1,SLC25A1,SLC25A19,SLC25A51,SOD2,YBEY
JD_GPP3909_Balsa_2902870.sgRNA-rep-ExpQnorm-noRowNorm-zscore-t4-q32	7	184	24	3,00449775112444	9,98286555955808E-08	53	ATP5F1C,ATP5ME,ATPAF2,BOLA3,CHCHD1,CLPP,COQ2,COQ7,COX6A1,COX8A,CS,DLD,DLST,ENSG00000255339,ENSG00000260643,ENSG00000286192,ETFB,FDX1,FECH,FH,GLRX5,GRSF1,GTPBP6,HCCS,LIAS,LIPT1,LIPT2,METTL17,MRM2,MRPS31,MTIF3,MTO1,MTRF1,NDUFA3,NDUFA4,NDUFA6,NDUFB7,NDUFB9,NDUFC2,NDUFS6,NDUFS7,NME6,OGDH,PDE12,PDSS2,RMND1,RPUSD3,RTN4IP1,SLC25A1,SLC25A19,SLC25A51,SOD2,YBEY
JD_GPP3909_Balsa_2902870.sgRNA-rep-ExpQnorm-noRowNorm-zscore-t8-q32--no-fil-flat	7	184	24	3,00449775112444	9,98286555955808E-08	53	ATP5F1C,ATP5ME,ATPAF2,BOLA3,CHCHD1,CLPP,COQ2,COQ7,COX6A1,COX8A,CS,DLD,DLST,ENSG00000255339,ENSG00000260643,ENSG00000286192,ETFB,FDX1,FECH,FH,GLRX5,GRSF1,GTPBP6,HCCS,LIAS,LIPT1,LIPT2,METTL17,MRM2,MRPS31,MTIF3,MTO1,MTRF1,NDUFA3,NDUFA4,NDUFA6,NDUFB7,NDUFB9,NDUFC2,NDUFS6,NDUFS7,NME6,OGDH,PDE12,PDSS2,RMND1,RPUSD3,RTN4IP1,SLC25A1,SLC25A19,SLC25A51,SOD2,YBEY
JD_GPP3909_Balsa_2902870.sgRNA-rep-ExpQnorm-noRowNorm-zscore-t8-q32	7	184	24	3,00449775112444	9,98286555955808E-08	53	ATP5F1C,ATP5ME,ATPAF2,BOLA3,CHCHD1,CLPP,COQ2,COQ7,COX6A1,COX8A,CS,DLD,DLST,ENSG00000255339,ENSG00000260643,ENSG00000286192,ETFB,FDX1,FECH,FH,GLRX5,GRSF1,GTPBP6,HCCS,LIAS,LIPT1,LIPT2,METTL17,MRM2,MRPS31,MTIF3,MTO1,MTRF1,NDUFA3,NDUFA4,NDUFA6,NDUFB7,NDUFB9,NDUFC2,NDUFS6,NDUFS7,NME6,OGDH,PDE12,PDSS2,RMND1,RPUSD3,RTN4IP1,SLC25A1,SLC25A19,SLC25A51,SOD2,YBEY
JD_GPP3909_Balsa_2902870.sgRNA-rep-qnorm-zscore-t13-q32	7	184	24	3,00449775112444	9,98286555955808E-08	53	ATP5F1C,ATP5ME,ATPAF2,BOLA3,CHCHD1,CLPP,COQ2,COQ7,COX6A1,COX8A,CS,DLD,DLST,ENSG00000255339,ENSG00000260643,ENSG00000286192,ETFB,FDX1,FECH,FH,GLRX5,GRSF1,GTPBP6,HCCS,LIAS,LIPT1,LIPT2,METTL17,MRM2,MRPS31,MTIF3,MTO1,MTRF1,NDUFA3,NDUFA4,NDUFA6,NDUFB7,NDUFB9,NDUFC2,NDUFS6,NDUFS7,NME6,OGDH,PDE12,PDSS2,RMND1,RPUSD3,RTN4IP1,SLC25A1,SLC25A19,SLC25A51,SOD2,YBEY
JD_GPP3909_Balsa_2902870.sgRNA-rep-qnorm-zscore-t4-q32	7	184	24	3,00449775112444	9,98286555955808E-08	53	ATP5F1C,ATP5ME,ATPAF2,BOLA3,CHCHD1,CLPP,COQ2,COQ7,COX6A1,COX8A,CS,DLD,DLST,ENSG00000255339,ENSG00000260643,ENSG00000286192,ETFB,FDX1,FECH,FH,GLRX5,GRSF1,GTPBP6,HCCS,LIAS,LIPT1,LIPT2,METTL17,MRM2,MRPS31,MTIF3,MTO1,MTRF1,NDUFA3,NDUFA4,NDUFA6,NDUFB7,NDUFB9,NDUFC2,NDUFS6,NDUFS7,NME6,OGDH,PDE12,PDSS2,RMND1,RPUSD3,RTN4IP1,SLC25A1,SLC25A19,SLC25A51,SOD2,YBEY
JD_GPP3909_Balsa_2902870.sgRNA-rep-qnorm-zscore-t8-q32	7	184	24	3,00449775112444	9,98286555955808E-08	53	ATP5F1C,ATP5ME,ATPAF2,BOLA3,CHCHD1,CLPP,COQ2,COQ7,COX6A1,COX8A,CS,DLD,DLST,ENSG00000255339,ENSG00000260643,ENSG00000286192,ETFB,FDX1,FECH,FH,GLRX5,GRSF1,GTPBP6,HCCS,LIAS,LIPT1,LIPT2,METTL17,MRM2,MRPS31,MTIF3,MTO1,MTRF1,NDUFA3,NDUFA4,NDUFA6,NDUFB7,NDUFB9,NDUFC2,NDUFS6,NDUFS7,NME6,OGDH,PDE12,PDSS2,RMND1,RPUSD3,RTN4IP1,SLC25A1,SLC25A19,SLC25A51,SOD2,YBEY
JD_GPP3909_Balsa_2902870.sgRNA-rep-noExpNorm-noRowNorm-zscore-t12-q31.75	4	214	26	2,79858201740251	1,00090527181527E-07	53	ATP5F1C,ATP5ME,ATPAF2,BOLA3,CHCHD1,CLPX,COQ2,COQ7,COX6A1,COX8A,CS,CYC1,DLD,DLST,ENSG00000255339,ENSG00000260643,FDX1,FECH,FH,GRSF1,GTPBP6,HCCS,LIAS,LIPT1,LIPT2,METTL17,MRM2,MRPS31,MTIF3,MTO1,MTRF1,NDUFA3,NDUFA4,NDUFA6,NDUFA8,NDUFB2,NDUFB7,NDUFB9,NDUFS7,NFU1,NME6,OGDH,PDE12,PDSS2,RMND1,RPUSD3,RTN4IP1,SDHAF1,SDHB,SLC25A1,SLC25A19,SLC25A51,SOD2
JD_GPP3909_Balsa_2902870.sgRNA-rep-noExpNorm-noRowNorm-zscore-t16-q31.75	4	214	26	2,79858201740251	1,00090527181527E-07	53	ATP5F1C,ATP5ME,ATPAF2,BOLA3,CHCHD1,CLPX,COQ2,COQ7,COX6A1,COX8A,CS,CYC1,DLD,DLST,ENSG00000255339,ENSG00000260643,FDX1,FECH,FH,GRSF1,GTPBP6,HCCS,LIAS,LIPT1,LIPT2,METTL17,MRM2,MRPS31,MTIF3,MTO1,MTRF1,NDUFA3,NDUFA4,NDUFA6,NDUFA8,NDUFB2,NDUFB7,NDUFB9,NDUFS7,NFU1,NME6,OGDH,PDE12,PDSS2,RMND1,RPUSD3,RTN4IP1,SDHAF1,SDHB,SLC25A1,SLC25A19,SLC25A51,SOD2
JD_GPP3909_Balsa_2902870.sgRNA-rep-noExpNorm-noRowNorm-zscore-t32-q31.75	4	214	26	2,79858201740251	1,00090527181527E-07	53	ATP5F1C,ATP5ME,ATPAF2,BOLA3,CHCHD1,CLPX,COQ2,COQ7,COX6A1,COX8A,CS,CYC1,DLD,DLST,ENSG00000255339,ENSG00000260643,FDX1,FECH,FH,GRSF1,GTPBP6,HCCS,LIAS,LIPT1,LIPT2,METTL17,MRM2,MRPS31,MTIF3,MTO1,MTRF1,NDUFA3,NDUFA4,NDUFA6,NDUFA8,NDUFB2,NDUFB7,NDUFB9,NDUFS7,NFU1,NME6,OGDH,PDE12,PDSS2,RMND1,RPUSD3,RTN4IP1,SDHAF1,SDHB,SLC25A1,SLC25A19,SLC25A51,SOD2
JD_GPP3909_Balsa_2902870.sgRNA-rep-nonorm-t25-q32.5	9	316	32	2,33260584897425	1,17638505442313E-07	56	ATP5ME,ATPAF2,BOLA3,CHCHD1,CLPX,COQ2,COQ7,COX7C,CS,CYC1,DLD,DLST,ENSG00000255339,ENSG00000255639,ENSG00000260643,ENSG00000265257,ENSG00000267740,ENSG00000287967,FDX1,FECH,FH,GLRX5,GRSF1,LIAS,LIPT1,LIPT2,METTL17,MRM2,MTIF3,MTO1,MTRF1,NDUFA1,NDUFA4,NDUFA8,NDUFAB1,NDUFB3,NDUFB4,NDUFB6,NDUFB7,NDUFB9,NDUFC1,NDUFS1,NDUFS5,NFU1,OGDH,OSGEPL1,PDHA1,RMND1,RPUSD3,RTN4IP1,SDHAF1,SDHB,SFXN4,SLC25A1,UQCRFS1,YB…
JD_GPP3909_Balsa_2902870.sgRNA-rep-noExpNorm-noRowNorm-zscore-01range-t1.5-q33.5	3	264	29	2,53030303030303	1,18516511734356E-07	37	ATP5F1C,ATP5ME,COX4I1,COX7C,CYC1,ENSG00000255339,ENSG00000255639,ENSG00000265257,ENSG00000267740,ENSG00000287967,GLRX5,GRSF1,HCCS,METTL17,MRPS31,NDUFA1,NDUFA10,NDUFA3,NDUFA4,NDUFA6,NDUFA8,NDUFB11,NDUFB2,NDUFB3,NDUFB4,NDUFB6,NDUFB7,NDUFB9,NDUFC1,NDUFC2,NDUFS1,NDUFS5,NDUFS7,NFU1,PDE12,RTN4IP1,UQCRFS1
JD_GPP3909_Balsa_2902870.sgRNA-rep-noExpNorm-noRowNorm-zscore-01range-t2-q33.5	3	264	29	2,53030303030303	1,18516511734356E-07	37	ATP5F1C,ATP5ME,COX4I1,COX7C,CYC1,ENSG00000255339,ENSG00000255639,ENSG00000265257,ENSG00000267740,ENSG00000287967,GLRX5,GRSF1,HCCS,METTL17,MRPS31,NDUFA1,NDUFA10,NDUFA3,NDUFA4,NDUFA6,NDUFA8,NDUFB11,NDUFB2,NDUFB3,NDUFB4,NDUFB6,NDUFB7,NDUFB9,NDUFC1,NDUFC2,NDUFS1,NDUFS5,NDUFS7,NFU1,PDE12,RTN4IP1,UQCRFS1
JD_GPP3909_Balsa_2902870.sgRNA.no3w.ga.gene_av.zs15-rep-noExpNorm-noRowNorm-zscore-t1.5-q33.5	5	281	30	2,45919744753958	1,19085268680974E-07	49	ATP5F1C,ATP5ME,BOLA3,CHCHD1,COQ2,COQ7,COX4I1,COX7C,CYC1,DLD,ENSG00000255339,ENSG00000255639,ENSG00000265257,ENSG00000267740,ENSG00000287967,FDX1,FECH,GLRX5,GRSF1,GTPBP6,HCCS,LIAS,LIPT2,METTL17,MRPS31,NDUFA1,NDUFA10,NDUFA3,NDUFA4,NDUFA6,NDUFA8,NDUFB11,NDUFB2,NDUFB3,NDUFB4,NDUFB6,NDUFB7,NDUFB9,NDUFC1,NDUFS5,NDUFS7,NFU1,NME6,OGDH,PDE12,RPUSD3,RTN4IP1,SOD2,UQCRFS1
JD_GPP3909_Balsa_2902870.sgRNA-rep-ExpMean_subs-noRowNorm-zscore-01range-t1.5-q32.5--no-fil-flat	0	265	29	2,52075471698113	1,29659628746517E-07	41	ATP5F1C,ATP5ME,CHCHD1,COX4I1,COX7C,CYC1,ENSG00000255339,ENSG00000255639,ENSG00000265257,ENSG00000267740,ENSG00000287967,FECH,GLRX5,GRSF1,HCCS,LIAS,METTL17,MRPS31,NDUFA1,NDUFA10,NDUFA3,NDUFA4,NDUFA6,NDUFA8,NDUFB11,NDUFB2,NDUFB3,NDUFB4,NDUFB6,NDUFB7,NDUFB9,NDUFC1,NDUFC2,NDUFS1,NDUFS5,NDUFS7,NFU1,OGDH,PDSS2,RTN4IP1,UQCRFS1
JD_GPP3909_Balsa_2902870.sgRNA-rep-ExpMean_subs-noRowNorm-zscore-01range-t1.5-q32.5	0	265	29	2,52075471698113	1,29659628746517E-07	41	ATP5F1C,ATP5ME,CHCHD1,COX4I1,COX7C,CYC1,ENSG00000255339,ENSG00000255639,ENSG00000265257,ENSG00000267740,ENSG00000287967,FECH,GLRX5,GRSF1,HCCS,LIAS,METTL17,MRPS31,NDUFA1,NDUFA10,NDUFA3,NDUFA4,NDUFA6,NDUFA8,NDUFB11,NDUFB2,NDUFB3,NDUFB4,NDUFB6,NDUFB7,NDUFB9,NDUFC1,NDUFC2,NDUFS1,NDUFS5,NDUFS7,NFU1,OGDH,PDSS2,RTN4IP1,UQCRFS1
JD_GPP3909_Balsa_2902870.sgRNA-rep-ExpMean_subs-noRowNorm-zscore-01range-t12-q32.5	0	265	29	2,52075471698113	1,29659628746517E-07	41	ATP5F1C,ATP5ME,CHCHD1,COX4I1,COX7C,CYC1,ENSG00000255339,ENSG00000255639,ENSG00000265257,ENSG00000267740,ENSG00000287967,FECH,GLRX5,GRSF1,HCCS,LIAS,METTL17,MRPS31,NDUFA1,NDUFA10,NDUFA3,NDUFA4,NDUFA6,NDUFA8,NDUFB11,NDUFB2,NDUFB3,NDUFB4,NDUFB6,NDUFB7,NDUFB9,NDUFC1,NDUFC2,NDUFS1,NDUFS5,NDUFS7,NFU1,OGDH,PDSS2,RTN4IP1,UQCRFS1
JD_GPP3909_Balsa_2902870.sgRNA-rep-ExpMean_subs-noRowNorm-zscore-01range-t16-q32.5--no-fil-flat	0	265	29	2,52075471698113	1,29659628746517E-07	41	ATP5F1C,ATP5ME,CHCHD1,COX4I1,COX7C,CYC1,ENSG00000255339,ENSG00000255639,ENSG00000265257,ENSG00000267740,ENSG00000287967,FECH,GLRX5,GRSF1,HCCS,LIAS,METTL17,MRPS31,NDUFA1,NDUFA10,NDUFA3,NDUFA4,NDUFA6,NDUFA8,NDUFB11,NDUFB2,NDUFB3,NDUFB4,NDUFB6,NDUFB7,NDUFB9,NDUFC1,NDUFC2,NDUFS1,NDUFS5,NDUFS7,NFU1,OGDH,PDSS2,RTN4IP1,UQCRFS1
JD_GPP3909_Balsa_2902870.sgRNA-rep-ExpMean_subs-noRowNorm-zscore-01range-t16-q32.5	0	265	29	2,52075471698113	1,29659628746517E-07	41	ATP5F1C,ATP5ME,CHCHD1,COX4I1,COX7C,CYC1,ENSG00000255339,ENSG00000255639,ENSG00000265257,ENSG00000267740,ENSG00000287967,FECH,GLRX5,GRSF1,HCCS,LIAS,METTL17,MRPS31,NDUFA1,NDUFA10,NDUFA3,NDUFA4,NDUFA6,NDUFA8,NDUFB11,NDUFB2,NDUFB3,NDUFB4,NDUFB6,NDUFB7,NDUFB9,NDUFC1,NDUFC2,NDUFS1,NDUFS5,NDUFS7,NFU1,OGDH,PDSS2,RTN4IP1,UQCRFS1
JD_GPP3909_Balsa_2902870.sgRNA-rep-ExpMean_subs-noRowNorm-zscore-01range-t2-q32.5--no-fil-flat	0	265	29	2,52075471698113	1,29659628746517E-07	41	ATP5F1C,ATP5ME,CHCHD1,COX4I1,COX7C,CYC1,ENSG00000255339,ENSG00000255639,ENSG00000265257,ENSG00000267740,ENSG00000287967,FECH,GLRX5,GRSF1,HCCS,LIAS,METTL17,MRPS31,NDUFA1,NDUFA10,NDUFA3,NDUFA4,NDUFA6,NDUFA8,NDUFB11,NDUFB2,NDUFB3,NDUFB4,NDUFB6,NDUFB7,NDUFB9,NDUFC1,NDUFC2,NDUFS1,NDUFS5,NDUFS7,NFU1,OGDH,PDSS2,RTN4IP1,UQCRFS1
JD_GPP3909_Balsa_2902870.sgRNA-rep-ExpMean_subs-noRowNorm-zscore-01range-t2-q32.5	0	265	29	2,52075471698113	1,29659628746517E-07	41	ATP5F1C,ATP5ME,CHCHD1,COX4I1,COX7C,CYC1,ENSG00000255339,ENSG00000255639,ENSG00000265257,ENSG00000267740,ENSG00000287967,FECH,GLRX5,GRSF1,HCCS,LIAS,METTL17,MRPS31,NDUFA1,NDUFA10,NDUFA3,NDUFA4,NDUFA6,NDUFA8,NDUFB11,NDUFB2,NDUFB3,NDUFB4,NDUFB6,NDUFB7,NDUFB9,NDUFC1,NDUFC2,NDUFS1,NDUFS5,NDUFS7,NFU1,OGDH,PDSS2,RTN4IP1,UQCRFS1
JD_GPP3909_Balsa_2902870.sgRNA-rep-ExpMean_subs-noRowNorm-zscore-01range-t32-q32.5--no-fil-flat	0	265	29	2,52075471698113	1,29659628746517E-07	41	ATP5F1C,ATP5ME,CHCHD1,COX4I1,COX7C,CYC1,ENSG00000255339,ENSG00000255639,ENSG00000265257,ENSG00000267740,ENSG00000287967,FECH,GLRX5,GRSF1,HCCS,LIAS,METTL17,MRPS31,NDUFA1,NDUFA10,NDUFA3,NDUFA4,NDUFA6,NDUFA8,NDUFB11,NDUFB2,NDUFB3,NDUFB4,NDUFB6,NDUFB7,NDUFB9,NDUFC1,NDUFC2,NDUFS1,NDUFS5,NDUFS7,NFU1,OGDH,PDSS2,RTN4IP1,UQCRFS1
JD_GPP3909_Balsa_2902870.sgRNA-rep-ExpMean_subs-noRowNorm-zscore-01range-t32-q32.5	0	265	29	2,52075471698113	1,29659628746517E-07	41	ATP5F1C,ATP5ME,CHCHD1,COX4I1,COX7C,CYC1,ENSG00000255339,ENSG00000255639,ENSG00000265257,ENSG00000267740,ENSG00000287967,FECH,GLRX5,GRSF1,HCCS,LIAS,METTL17,MRPS31,NDUFA1,NDUFA10,NDUFA3,NDUFA4,NDUFA6,NDUFA8,NDUFB11,NDUFB2,NDUFB3,NDUFB4,NDUFB6,NDUFB7,NDUFB9,NDUFC1,NDUFC2,NDUFS1,NDUFS5,NDUFS7,NFU1,OGDH,PDSS2,RTN4IP1,UQCRFS1
JD_GPP3909_Balsa_2902870.sgRNA-rep-ExpMean_subs-noRowNorm-zscore-01range-t4-q32.5--no-fil-flat	0	265	29	2,52075471698113	1,29659628746517E-07	41	ATP5F1C,ATP5ME,CHCHD1,COX4I1,COX7C,CYC1,ENSG00000255339,ENSG00000255639,ENSG00000265257,ENSG00000267740,ENSG00000287967,FECH,GLRX5,GRSF1,HCCS,LIAS,METTL17,MRPS31,NDUFA1,NDUFA10,NDUFA3,NDUFA4,NDUFA6,NDUFA8,NDUFB11,NDUFB2,NDUFB3,NDUFB4,NDUFB6,NDUFB7,NDUFB9,NDUFC1,NDUFC2,NDUFS1,NDUFS5,NDUFS7,NFU1,OGDH,PDSS2,RTN4IP1,UQCRFS1
JD_GPP3909_Balsa_2902870.sgRNA-rep-ExpMean_subs-noRowNorm-zscore-01range-t4-q32.5	0	265	29	2,52075471698113	1,29659628746517E-07	41	ATP5F1C,ATP5ME,CHCHD1,COX4I1,COX7C,CYC1,ENSG00000255339,ENSG00000255639,ENSG00000265257,ENSG00000267740,ENSG00000287967,FECH,GLRX5,GRSF1,HCCS,LIAS,METTL17,MRPS31,NDUFA1,NDUFA10,NDUFA3,NDUFA4,NDUFA6,NDUFA8,NDUFB11,NDUFB2,NDUFB3,NDUFB4,NDUFB6,NDUFB7,NDUFB9,NDUFC1,NDUFC2,NDUFS1,NDUFS5,NDUFS7,NFU1,OGDH,PDSS2,RTN4IP1,UQCRFS1
JD_GPP3909_Balsa_2902870.sgRNA-rep-ExpMean_subs-noRowNorm-zscore-01range-t8-q32.5--no-fil-flat	0	265	29	2,52075471698113	1,29659628746517E-07	41	ATP5F1C,ATP5ME,CHCHD1,COX4I1,COX7C,CYC1,ENSG00000255339,ENSG00000255639,ENSG00000265257,ENSG00000267740,ENSG00000287967,FECH,GLRX5,GRSF1,HCCS,LIAS,METTL17,MRPS31,NDUFA1,NDUFA10,NDUFA3,NDUFA4,NDUFA6,NDUFA8,NDUFB11,NDUFB2,NDUFB3,NDUFB4,NDUFB6,NDUFB7,NDUFB9,NDUFC1,NDUFC2,NDUFS1,NDUFS5,NDUFS7,NFU1,OGDH,PDSS2,RTN4IP1,UQCRFS1
JD_GPP3909_Balsa_2902870.sgRNA-rep-ExpMean_subs-noRowNorm-zscore-01range-t8-q32.5	0	265	29	2,52075471698113	1,29659628746517E-07	41	ATP5F1C,ATP5ME,CHCHD1,COX4I1,COX7C,CYC1,ENSG00000255339,ENSG00000255639,ENSG00000265257,ENSG00000267740,ENSG00000287967,FECH,GLRX5,GRSF1,HCCS,LIAS,METTL17,MRPS31,NDUFA1,NDUFA10,NDUFA3,NDUFA4,NDUFA6,NDUFA8,NDUFB11,NDUFB2,NDUFB3,NDUFB4,NDUFB6,NDUFB7,NDUFB9,NDUFC1,NDUFC2,NDUFS1,NDUFS5,NDUFS7,NFU1,OGDH,PDSS2,RTN4IP1,UQCRFS1
JD_GPP3909_Balsa_2902870.sgRNA.ga.gene_av.zs15-rep-noExpNorm-noRowNorm-zscore-t2-q33	8	265	29	2,52075471698113	1,29659628746517E-07	51	ATP5F1C,ATP5ME,BOLA3,CHCHD1,COQ2,COQ7,COX4I1,COX6A1,CYC1,DLD,ENSG00000255339,ENSG00000255639,ENSG00000265257,ENSG00000267740,ENSG00000286192,ENSG00000287967,FDX1,FECH,GLRX5,GRSF1,GTPBP6,HCCS,LIAS,LIPT2,METTL17,MRPS31,MTIF3,MTO1,NDUFA1,NDUFA10,NDUFA3,NDUFA4,NDUFA6,NDUFA8,NDUFB11,NDUFB2,NDUFB3,NDUFB4,NDUFB6,NDUFB7,NDUFB9,NDUFC1,NDUFS5,NFU1,NME6,OGDH,PDE12,RPUSD3,RTN4IP1,SOD2,UQCRFS1
JD_GPP3909_Balsa_2902870.sgRNA.no3w.ga.gene_av.zs1-rep-ExpMean_subs-noRowNorm-t12-q33.75	8	282	30	2,45047688921497	1,29899310503528E-07	42	BOLA3,CHCHD1,COQ2,COQ7,COX4I1,COX7C,CS,CYC1,DLST,ENSG00000255639,ENSG00000265257,ENSG00000267740,FDX1,FECH,GLRX5,GRSF1,LIAS,LIPT1,LIPT2,NDUFA1,NDUFA3,NDUFA4,NDUFA6,NDUFA8,NDUFAB1,NDUFB11,NDUFB2,NDUFB4,NDUFB6,NDUFB7,NDUFB9,NDUFC1,NDUFC2,NDUFS1,NFU1,OGDH,PDHA1,RTN4IP1,SDHAF1,SDHB,SFXN4,UQCRFS1
JD_GPP3909_Balsa_2902870.sgRNA.no3w.ga.gene_av.zs1-rep-ExpMean_subs-noRowNorm-t12-q34	8	282	30	2,45047688921497	1,29899310503528E-07	42	BOLA3,CHCHD1,COQ2,COQ7,COX4I1,COX7C,CS,CYC1,DLST,ENSG00000255639,ENSG00000265257,ENSG00000267740,FDX1,FECH,GLRX5,GRSF1,LIAS,LIPT1,LIPT2,NDUFA1,NDUFA3,NDUFA4,NDUFA6,NDUFA8,NDUFAB1,NDUFB11,NDUFB2,NDUFB4,NDUFB6,NDUFB7,NDUFB9,NDUFC1,NDUFC2,NDUFS1,NFU1,OGDH,PDHA1,RTN4IP1,SDHAF1,SDHB,SFXN4,UQCRFS1
JD_GPP3909_Balsa_2902870.sgRNA.no3w.ga.gene_av.zs1-rep-ExpMean_subs-noRowNorm-t16-q33.75	8	282	30	2,45047688921497	1,29899310503528E-07	42	BOLA3,CHCHD1,COQ2,COQ7,COX4I1,COX7C,CS,CYC1,DLST,ENSG00000255639,ENSG00000265257,ENSG00000267740,FDX1,FECH,GLRX5,GRSF1,LIAS,LIPT1,LIPT2,NDUFA1,NDUFA3,NDUFA4,NDUFA6,NDUFA8,NDUFAB1,NDUFB11,NDUFB2,NDUFB4,NDUFB6,NDUFB7,NDUFB9,NDUFC1,NDUFC2,NDUFS1,NFU1,OGDH,PDHA1,RTN4IP1,SDHAF1,SDHB,SFXN4,UQCRFS1
JD_GPP3909_Balsa_2902870.sgRNA.no3w.ga.gene_av.zs1-rep-ExpMean_subs-noRowNorm-t16-q34	8	282	30	2,45047688921497	1,29899310503528E-07	42	BOLA3,CHCHD1,COQ2,COQ7,COX4I1,COX7C,CS,CYC1,DLST,ENSG00000255639,ENSG00000265257,ENSG00000267740,FDX1,FECH,GLRX5,GRSF1,LIAS,LIPT1,LIPT2,NDUFA1,NDUFA3,NDUFA4,NDUFA6,NDUFA8,NDUFAB1,NDUFB11,NDUFB2,NDUFB4,NDUFB6,NDUFB7,NDUFB9,NDUFC1,NDUFC2,NDUFS1,NFU1,OGDH,PDHA1,RTN4IP1,SDHAF1,SDHB,SFXN4,UQCRFS1
JD_GPP3909_Balsa_2902870.sgRNA.no3w.ga.gene_av.zs1-rep-ExpMean_subs-noRowNorm-t8-q33.75	8	282	30	2,45047688921497	1,29899310503528E-07	42	BOLA3,CHCHD1,COQ2,COQ7,COX4I1,COX7C,CS,CYC1,DLST,ENSG00000255639,ENSG00000265257,ENSG00000267740,FDX1,FECH,GLRX5,GRSF1,LIAS,LIPT1,LIPT2,NDUFA1,NDUFA3,NDUFA4,NDUFA6,NDUFA8,NDUFAB1,NDUFB11,NDUFB2,NDUFB4,NDUFB6,NDUFB7,NDUFB9,NDUFC1,NDUFC2,NDUFS1,NFU1,OGDH,PDHA1,RTN4IP1,SDHAF1,SDHB,SFXN4,UQCRFS1
JD_GPP3909_Balsa_2902870.sgRNA.no3w.ga.gene_av.zs1-rep-ExpMean_subs-noRowNorm-t8-q34	8	282	30	2,45047688921497	1,29899310503528E-07	42	BOLA3,CHCHD1,COQ2,COQ7,COX4I1,COX7C,CS,CYC1,DLST,ENSG00000255639,ENSG00000265257,ENSG00000267740,FDX1,FECH,GLRX5,GRSF1,LIAS,LIPT1,LIPT2,NDUFA1,NDUFA3,NDUFA4,NDUFA6,NDUFA8,NDUFAB1,NDUFB11,NDUFB2,NDUFB4,NDUFB6,NDUFB7,NDUFB9,NDUFC1,NDUFC2,NDUFS1,NFU1,OGDH,PDHA1,RTN4IP1,SDHAF1,SDHB,SFXN4,UQCRFS1
JD_GPP3909_Balsa_2902870.sgRNA.no3w.ga.gene_av.zs1-rep-noExpNorm-noRowNorm-t12-q33.75	8	282	30	2,45047688921497	1,29899310503528E-07	42	BOLA3,CHCHD1,COQ2,COQ7,COX4I1,COX7C,CS,CYC1,DLST,ENSG00000255639,ENSG00000265257,ENSG00000267740,FDX1,FECH,GLRX5,GRSF1,LIAS,LIPT1,LIPT2,NDUFA1,NDUFA3,NDUFA4,NDUFA6,NDUFA8,NDUFAB1,NDUFB11,NDUFB2,NDUFB4,NDUFB6,NDUFB7,NDUFB9,NDUFC1,NDUFC2,NDUFS1,NFU1,OGDH,PDHA1,RTN4IP1,SDHAF1,SDHB,SFXN4,UQCRFS1
JD_GPP3909_Balsa_2902870.sgRNA.no3w.ga.gene_av.zs1-rep-noExpNorm-noRowNorm-t12-q34	8	282	30	2,45047688921497	1,29899310503528E-07	42	BOLA3,CHCHD1,COQ2,COQ7,COX4I1,COX7C,CS,CYC1,DLST,ENSG00000255639,ENSG00000265257,ENSG00000267740,FDX1,FECH,GLRX5,GRSF1,LIAS,LIPT1,LIPT2,NDUFA1,NDUFA3,NDUFA4,NDUFA6,NDUFA8,NDUFAB1,NDUFB11,NDUFB2,NDUFB4,NDUFB6,NDUFB7,NDUFB9,NDUFC1,NDUFC2,NDUFS1,NFU1,OGDH,PDHA1,RTN4IP1,SDHAF1,SDHB,SFXN4,UQCRFS1
JD_GPP3909_Balsa_2902870.sgRNA.no3w.ga.gene_av.zs1-rep-noExpNorm-noRowNorm-t16-q33.75	8	282	30	2,45047688921497	1,29899310503528E-07	42	BOLA3,CHCHD1,COQ2,COQ7,COX4I1,COX7C,CS,CYC1,DLST,ENSG00000255639,ENSG00000265257,ENSG00000267740,FDX1,FECH,GLRX5,GRSF1,LIAS,LIPT1,LIPT2,NDUFA1,NDUFA3,NDUFA4,NDUFA6,NDUFA8,NDUFAB1,NDUFB11,NDUFB2,NDUFB4,NDUFB6,NDUFB7,NDUFB9,NDUFC1,NDUFC2,NDUFS1,NFU1,OGDH,PDHA1,RTN4IP1,SDHAF1,SDHB,SFXN4,UQCRFS1
JD_GPP3909_Balsa_2902870.sgRNA.no3w.ga.gene_av.zs1-rep-noExpNorm-noRowNorm-t16-q34	8	282	30	2,45047688921497	1,29899310503528E-07	42	BOLA3,CHCHD1,COQ2,COQ7,COX4I1,COX7C,CS,CYC1,DLST,ENSG00000255639,ENSG00000265257,ENSG00000267740,FDX1,FECH,GLRX5,GRSF1,LIAS,LIPT1,LIPT2,NDUFA1,NDUFA3,NDUFA4,NDUFA6,NDUFA8,NDUFAB1,NDUFB11,NDUFB2,NDUFB4,NDUFB6,NDUFB7,NDUFB9,NDUFC1,NDUFC2,NDUFS1,NFU1,OGDH,PDHA1,RTN4IP1,SDHAF1,SDHB,SFXN4,UQCRFS1
JD_GPP3909_Balsa_2902870.sgRNA.no3w.ga.gene_av.zs1-rep-noExpNorm-noRowNorm-t8-q33.75	8	282	30	2,45047688921497	1,29899310503528E-07	42	BOLA3,CHCHD1,COQ2,COQ7,COX4I1,COX7C,CS,CYC1,DLST,ENSG00000255639,ENSG00000265257,ENSG00000267740,FDX1,FECH,GLRX5,GRSF1,LIAS,LIPT1,LIPT2,NDUFA1,NDUFA3,NDUFA4,NDUFA6,NDUFA8,NDUFAB1,NDUFB11,NDUFB2,NDUFB4,NDUFB6,NDUFB7,NDUFB9,NDUFC1,NDUFC2,NDUFS1,NFU1,OGDH,PDHA1,RTN4IP1,SDHAF1,SDHB,SFXN4,UQCRFS1
JD_GPP3909_Balsa_2902870.sgRNA.no3w.ga.gene_av.zs1-rep-noExpNorm-noRowNorm-t8-q34	8	282	30	2,45047688921497	1,29899310503528E-07	42	BOLA3,CHCHD1,COQ2,COQ7,COX4I1,COX7C,CS,CYC1,DLST,ENSG00000255639,ENSG00000265257,ENSG00000267740,FDX1,FECH,GLRX5,GRSF1,LIAS,LIPT1,LIPT2,NDUFA1,NDUFA3,NDUFA4,NDUFA6,NDUFA8,NDUFAB1,NDUFB11,NDUFB2,NDUFB4,NDUFB6,NDUFB7,NDUFB9,NDUFC1,NDUFC2,NDUFS1,NFU1,OGDH,PDHA1,RTN4IP1,SDHAF1,SDHB,SFXN4,UQCRFS1
JD_GPP3909_Balsa_2902870.sgRNA-rep-ExpMean_subs-noRowNorm-t16-q33.5	1	616	46	1,72010747872817	1,30610774364413E-07	75	ATP5ME,ATPAF2,BOLA3,CHCHD1,CLPP,CLPX,COQ2,COQ7,COX4I1,COX7C,COX8A,CS,CYC1,DLD,DLST,ECHS1,ENSG00000255339,ENSG00000255639,ENSG00000260643,ENSG00000265257,ENSG00000267740,ENSG00000287967,FDX1,FECH,FH,GLRX5,GRSF1,HCCS,HTD2,LIAS,LIPT1,LIPT2,MDH2,METTL17,MRM2,MRPS31,MTIF3,MTO1,MTRF1,NDUFA1,NDUFA10,NDUFA3,NDUFA4,NDUFA6,NDUFA8,NDUFAB1,NDUFB11,NDUFB2,NDUFB3,NDUFB4,NDUFB6,NDUFB7,NDUFB9,NDUFC1,NDUFC2,NDUFS…
JD_GPP3909_Balsa_2902870.sgRNA-rep-noExpNorm-noRowNorm-t16-q33.5	1	616	46	1,72010747872817	1,30610774364413E-07	75	ATP5ME,ATPAF2,BOLA3,CHCHD1,CLPP,CLPX,COQ2,COQ7,COX4I1,COX7C,COX8A,CS,CYC1,DLD,DLST,ECHS1,ENSG00000255339,ENSG00000255639,ENSG00000260643,ENSG00000265257,ENSG00000267740,ENSG00000287967,FDX1,FECH,FH,GLRX5,GRSF1,HCCS,HTD2,LIAS,LIPT1,LIPT2,MDH2,METTL17,MRM2,MRPS31,MTIF3,MTO1,MTRF1,NDUFA1,NDUFA10,NDUFA3,NDUFA4,NDUFA6,NDUFA8,NDUFAB1,NDUFB11,NDUFB2,NDUFB3,NDUFB4,NDUFB6,NDUFB7,NDUFB9,NDUFC1,NDUFC2,NDUFS…
JD_GPP3909_Balsa_2902870.sgRNA-rep-ExpQnorm-noRowNorm-zscore-t1.5-q33--no-fil-flat	6	319	32	2,31066911685223	1,50209154836476E-07	50	ATP5F1C,ATP5ME,BOLA3,CLPP,CLPX,COQ2,COX4I1,COX6A1,COX7C,CYC1,DLD,ENSG00000255339,ENSG00000255639,ENSG00000265257,ENSG00000267740,ENSG00000287967,FDX1,FECH,GLRX5,GRSF1,GTPBP6,HCCS,LIAS,LIPT1,LIPT2,METTL17,MRPS31,NDUFA1,NDUFA10,NDUFA3,NDUFA4,NDUFA6,NDUFA8,NDUFB11,NDUFB2,NDUFB3,NDUFB4,NDUFB6,NDUFB7,NDUFB9,NDUFC1,NDUFC2,NDUFS1,NDUFS5,NFU1,PDE12,PDSS2,RTN4IP1,SLC25A19,UQCRFS1
JD_GPP3909_Balsa_2902870.sgRNA-rep-ExpQnorm-noRowNorm-zscore-t1.5-q33	6	319	32	2,31066911685223	1,50209154836476E-07	50	ATP5F1C,ATP5ME,BOLA3,CLPP,CLPX,COQ2,COX4I1,COX6A1,COX7C,CYC1,DLD,ENSG00000255339,ENSG00000255639,ENSG00000265257,ENSG00000267740,ENSG00000287967,FDX1,FECH,GLRX5,GRSF1,GTPBP6,HCCS,LIAS,LIPT1,LIPT2,METTL17,MRPS31,NDUFA1,NDUFA10,NDUFA3,NDUFA4,NDUFA6,NDUFA8,NDUFB11,NDUFB2,NDUFB3,NDUFB4,NDUFB6,NDUFB7,NDUFB9,NDUFC1,NDUFC2,NDUFS1,NDUFS5,NFU1,PDE12,PDSS2,RTN4IP1,SLC25A19,UQCRFS1
JD_GPP3909_Balsa_2902870.sgRNA-rep-qnorm-zscore-t1.5-q33	6	319	32	2,31066911685223	1,50209154836476E-07	50	ATP5F1C,ATP5ME,BOLA3,CLPP,CLPX,COQ2,COX4I1,COX6A1,COX7C,CYC1,DLD,ENSG00000255339,ENSG00000255639,ENSG00000265257,ENSG00000267740,ENSG00000287967,FDX1,FECH,GLRX5,GRSF1,GTPBP6,HCCS,LIAS,LIPT1,LIPT2,METTL17,MRPS31,NDUFA1,NDUFA10,NDUFA3,NDUFA4,NDUFA6,NDUFA8,NDUFB11,NDUFB2,NDUFB3,NDUFB4,NDUFB6,NDUFB7,NDUFB9,NDUFC1,NDUFC2,NDUFS1,NDUFS5,NFU1,PDE12,PDSS2,RTN4IP1,SLC25A19,UQCRFS1
JD_GPP3909_Balsa_2902870.sgRNA.no3w.ga.gene_av.zs15-rep-noExpNorm-noRowNorm-zscore-t1.5-q33.25	5	267	29	2,50187265917603	1,5496303143911E-07	47	ATP5F1C,ATP5ME,BOLA3,CHCHD1,COQ2,COX4I1,COX7C,CYC1,DLD,ENSG00000255339,ENSG00000255639,ENSG00000265257,ENSG00000267740,ENSG00000287967,FDX1,FECH,GLRX5,GRSF1,GTPBP6,HCCS,LIAS,LIPT2,METTL17,MRPS31,NDUFA1,NDUFA10,NDUFA3,NDUFA4,NDUFA6,NDUFA8,NDUFB11,NDUFB2,NDUFB3,NDUFB4,NDUFB6,NDUFB7,NDUFB9,NDUFC1,NDUFS5,NDUFS7,NFU1,OGDH,PDE12,RPUSD3,RTN4IP1,SOD2,UQCRFS1
JD_GPP3909_Balsa_2902870.sgRNA-rep-nonorm-t20-q32	2	302	31	2,3644667732359	1,61446414137643E-07	53	ATP5ME,ATPAF2,BOLA3,CHCHD1,CLPX,COQ2,COX7C,COX8A,CS,DLD,DLST,ECHS1,ENSG00000255339,ENSG00000255639,ENSG00000260643,ENSG00000267740,ENSG00000287967,FDX1,FECH,FH,GLRX5,GRSF1,LIAS,LIPT2,METTL17,MTIF3,MTRF1,NDUFA1,NDUFA4,NDUFA8,NDUFAB1,NDUFB2,NDUFB3,NDUFB6,NDUFB7,NDUFB9,NDUFC1,NDUFS1,NDUFS5,NDUFS6,NFU1,NME6,OGDH,OSGEPL1,PDHA1,RMND1,RPUSD3,RTN4IP1,SDHAF1,SDHB,SFXN4,UQCRFS1,YBEY
JD_GPP3909_Balsa_2902870.sgRNA.ga.gene_av.zs1-rep-ExpQnorm-noRowNorm-zscore-t2-q34	5	251	28	2,5695837340294	1,64185349543909E-07	59	ATP5F1C,ATP5ME,ATPAF2,BOLA3,CLPP,COQ2,COQ7,COX4I1,COX6A1,COX7C,CYC1,DLAT,DLD,ENSG00000255339,ENSG00000255639,ENSG00000265257,ENSG00000267740,ENSG00000286192,ENSG00000287967,FDX1,FH,GLRX5,GRSF1,GTPBP6,HCCS,LIAS,LIPT1,LIPT2,METTL17,MRM2,MRPS31,MTIF3,MTO1,NDUFA1,NDUFA10,NDUFA3,NDUFA6,NDUFA8,NDUFB11,NDUFB2,NDUFB3,NDUFB4,NDUFB6,NDUFB9,NDUFC1,NDUFC2,NDUFS1,NDUFS5,NDUFS6,NFU1,PDE12,PDHX,PDSS2,RMND1,SLC2…
JD_GPP3909_Balsa_2902870.sgRNA.ga.gene_av.zs15-rep-noExpNorm-noRowNorm-zscore-t2-q33.25	9	285	30	2,42468239564428	1,6815349125902E-07	58	ATP5F1C,ATP5ME,BOLA3,CHCHD1,COQ2,COQ7,COX4I1,COX6A1,CS,CYC1,DLD,ENSG00000255339,ENSG00000255639,ENSG00000265257,ENSG00000267740,ENSG00000286192,ENSG00000287967,FDX1,FECH,GLRX5,GRSF1,GTPBP6,HCCS,LIAS,LIPT1,LIPT2,METTL17,MRM2,MRPS31,MTIF3,MTO1,NDUFA1,NDUFA10,NDUFA3,NDUFA4,NDUFA6,NDUFA8,NDUFB11,NDUFB2,NDUFB3,NDUFB4,NDUFB6,NDUFB7,NDUFB9,NDUFC1,NDUFS1,NDUFS5,NFU1,NME6,OGDH,PDE12,PDSS2,RMND1,RPUSD3,RTN…
JD_GPP3909_Balsa_2902870.sgRNA-rep-ExpMean_subs-noRowNorm-t8-q32--no-fil-flat	1	524	42	1,84627533561464	1,68296935600744E-07	53	BOLA3,CHCHD1,CLPP,CLPX,COQ7,COX4I1,COX7C,COX8A,CS,CYC1,DLST,ECHS1,ENSG00000255339,ENSG00000255639,ENSG00000265257,FDX1,FECH,FH,GRSF1,HTD2,LIAS,MDH2,MRM2,MTIF3,MTO1,MTRF1,NDUFA3,NDUFA4,NDUFA8,NDUFAB1,NDUFB11,NDUFB2,NDUFB9,NDUFC1,NDUFC2,NDUFS1,NDUFS6,NFU1,NME6,NSUN3,OGDH,OSGEPL1,PDHA1,PDSS2,RPUSD3,RTN4IP1,SDHAF1,SDHB,SFXN4,SLC25A1,SOD2,SUCLG1,UQCRFS1
JD_GPP3909_Balsa_2902870.sgRNA-rep-ExpMean_subs-noRowNorm-t8-q32	1	524	42	1,84627533561464	1,68296935600744E-07	53	BOLA3,CHCHD1,CLPP,CLPX,COQ7,COX4I1,COX7C,COX8A,CS,CYC1,DLST,ECHS1,ENSG00000255339,ENSG00000255639,ENSG00000265257,FDX1,FECH,FH,GRSF1,HTD2,LIAS,MDH2,MRM2,MTIF3,MTO1,MTRF1,NDUFA3,NDUFA4,NDUFA8,NDUFAB1,NDUFB11,NDUFB2,NDUFB9,NDUFC1,NDUFC2,NDUFS1,NDUFS6,NFU1,NME6,NSUN3,OGDH,OSGEPL1,PDHA1,PDSS2,RPUSD3,RTN4IP1,SDHAF1,SDHB,SFXN4,SLC25A1,SOD2,SUCLG1,UQCRFS1
JD_GPP3909_Balsa_2902870.sgRNA-rep-noExpNorm-noRowNorm-t8-q32--no-fil-flat	1	524	42	1,84627533561464	1,68296935600744E-07	53	BOLA3,CHCHD1,CLPP,CLPX,COQ7,COX4I1,COX7C,COX8A,CS,CYC1,DLST,ECHS1,ENSG00000255339,ENSG00000255639,ENSG00000265257,FDX1,FECH,FH,GRSF1,HTD2,LIAS,MDH2,MRM2,MTIF3,MTO1,MTRF1,NDUFA3,NDUFA4,NDUFA8,NDUFAB1,NDUFB11,NDUFB2,NDUFB9,NDUFC1,NDUFC2,NDUFS1,NDUFS6,NFU1,NME6,NSUN3,OGDH,OSGEPL1,PDHA1,PDSS2,RPUSD3,RTN4IP1,SDHAF1,SDHB,SFXN4,SLC25A1,SOD2,SUCLG1,UQCRFS1
JD_GPP3909_Balsa_2902870.sgRNA-rep-noExpNorm-noRowNorm-t8-q32	1	524	42	1,84627533561464	1,68296935600744E-07	53	BOLA3,CHCHD1,CLPP,CLPX,COQ7,COX4I1,COX7C,COX8A,CS,CYC1,DLST,ECHS1,ENSG00000255339,ENSG00000255639,ENSG00000265257,FDX1,FECH,FH,GRSF1,HTD2,LIAS,MDH2,MRM2,MTIF3,MTO1,MTRF1,NDUFA3,NDUFA4,NDUFA8,NDUFAB1,NDUFB11,NDUFB2,NDUFB9,NDUFC1,NDUFC2,NDUFS1,NDUFS6,NFU1,NME6,NSUN3,OGDH,OSGEPL1,PDHA1,PDSS2,RPUSD3,RTN4IP1,SDHAF1,SDHB,SFXN4,SLC25A1,SOD2,SUCLG1,UQCRFS1
JD_GPP3909_Balsa_2902870.sgRNA-rep-nonorm-t8-q32	1	524	42	1,84627533561464	1,68296935600744E-07	53	BOLA3,CHCHD1,CLPP,CLPX,COQ7,COX4I1,COX7C,COX8A,CS,CYC1,DLST,ECHS1,ENSG00000255339,ENSG00000255639,ENSG00000265257,FDX1,FECH,FH,GRSF1,HTD2,LIAS,MDH2,MRM2,MTIF3,MTO1,MTRF1,NDUFA3,NDUFA4,NDUFA8,NDUFAB1,NDUFB11,NDUFB2,NDUFB9,NDUFC1,NDUFC2,NDUFS1,NDUFS6,NFU1,NME6,NSUN3,OGDH,OSGEPL1,PDHA1,PDSS2,RPUSD3,RTN4IP1,SDHAF1,SDHB,SFXN4,SLC25A1,SOD2,SUCLG1,UQCRFS1
JD_GPP3909_Balsa_2902870.sgRNA-rep-noExpNorm-noRowNorm-zscore-01range-t1.5-q34--no-fil-flat	3	268	29	2,49253731343284	1,69288970286327E-07	37	ATP5F1C,ATP5ME,COX4I1,COX7C,CYC1,ENSG00000255339,ENSG00000255639,ENSG00000265257,ENSG00000267740,ENSG00000287967,GLRX5,GRSF1,HCCS,METTL17,MRPS31,NDUFA1,NDUFA10,NDUFA3,NDUFA4,NDUFA6,NDUFA8,NDUFB11,NDUFB2,NDUFB3,NDUFB4,NDUFB6,NDUFB7,NDUFB9,NDUFC1,NDUFC2,NDUFS1,NDUFS5,NDUFS7,NFU1,PDE12,RTN4IP1,UQCRFS1
JD_GPP3909_Balsa_2902870.sgRNA-rep-noExpNorm-noRowNorm-zscore-01range-t1.5-q34	3	268	29	2,49253731343284	1,69288970286327E-07	37	ATP5F1C,ATP5ME,COX4I1,COX7C,CYC1,ENSG00000255339,ENSG00000255639,ENSG00000265257,ENSG00000267740,ENSG00000287967,GLRX5,GRSF1,HCCS,METTL17,MRPS31,NDUFA1,NDUFA10,NDUFA3,NDUFA4,NDUFA6,NDUFA8,NDUFB11,NDUFB2,NDUFB3,NDUFB4,NDUFB6,NDUFB7,NDUFB9,NDUFC1,NDUFC2,NDUFS1,NDUFS5,NDUFS7,NFU1,PDE12,RTN4IP1,UQCRFS1
JD_GPP3909_Balsa_2902870.sgRNA-rep-noExpNorm-noRowNorm-zscore-01range-t2-q34--no-fil-flat	3	268	29	2,49253731343284	1,69288970286327E-07	37	ATP5F1C,ATP5ME,COX4I1,COX7C,CYC1,ENSG00000255339,ENSG00000255639,ENSG00000265257,ENSG00000267740,ENSG00000287967,GLRX5,GRSF1,HCCS,METTL17,MRPS31,NDUFA1,NDUFA10,NDUFA3,NDUFA4,NDUFA6,NDUFA8,NDUFB11,NDUFB2,NDUFB3,NDUFB4,NDUFB6,NDUFB7,NDUFB9,NDUFC1,NDUFC2,NDUFS1,NDUFS5,NDUFS7,NFU1,PDE12,RTN4IP1,UQCRFS1
JD_GPP3909_Balsa_2902870.sgRNA-rep-noExpNorm-noRowNorm-zscore-01range-t2-q34	3	268	29	2,49253731343284	1,69288970286327E-07	37	ATP5F1C,ATP5ME,COX4I1,COX7C,CYC1,ENSG00000255339,ENSG00000255639,ENSG00000265257,ENSG00000267740,ENSG00000287967,GLRX5,GRSF1,HCCS,METTL17,MRPS31,NDUFA1,NDUFA10,NDUFA3,NDUFA4,NDUFA6,NDUFA8,NDUFB11,NDUFB2,NDUFB3,NDUFB4,NDUFB6,NDUFB7,NDUFB9,NDUFC1,NDUFC2,NDUFS1,NDUFS5,NDUFS7,NFU1,PDE12,RTN4IP1,UQCRFS1
JD_GPP3909_Balsa_2902870.sgRNA-rep-ExpQnorm-noRowNorm-zscore-t1.5-q34--no-fil-flat	4	377	35	2,13847983170219	1,72353443809988E-07	70	ATP5F1C,ATPAF2,BOLA3,CLPP,CLPX,COQ2,COQ7,COQ8B,COX4I1,COX6A1,COX8A,CS,CYC1,DLAT,DLST,ECHS1,ENSG00000255339,ENSG00000255639,ENSG00000260643,ENSG00000267059,ENSG00000267740,ETFB,FDX1,FECH,FH,GRSF1,GTPBP3,GTPBP6,HCCS,HTD2,LIPT2,MDH2,MPC1,MRM2,MRPS31,MTIF3,MTO1,MTRF1,NDUFA10,NDUFA3,NDUFA4,NDUFA6,NDUFA8,NDUFB2,NDUFB3,NDUFB4,NDUFB7,NDUFB9,NDUFS5,NDUFS7,NFU1,NME6,NSUN3,OSGEPL1,PDHA1,PDHB,PDHX,RMND1,RPUS…
JD_GPP3909_Balsa_2902870.sgRNA-rep-ExpQnorm-noRowNorm-zscore-t1.5-q34	4	377	35	2,13847983170219	1,72353443809988E-07	70	ATP5F1C,ATPAF2,BOLA3,CLPP,CLPX,COQ2,COQ7,COQ8B,COX4I1,COX6A1,COX8A,CS,CYC1,DLAT,DLST,ECHS1,ENSG00000255339,ENSG00000255639,ENSG00000260643,ENSG00000267059,ENSG00000267740,ETFB,FDX1,FECH,FH,GRSF1,GTPBP3,GTPBP6,HCCS,HTD2,LIPT2,MDH2,MPC1,MRM2,MRPS31,MTIF3,MTO1,MTRF1,NDUFA10,NDUFA3,NDUFA4,NDUFA6,NDUFA8,NDUFB2,NDUFB3,NDUFB4,NDUFB7,NDUFB9,NDUFS5,NDUFS7,NFU1,NME6,NSUN3,OSGEPL1,PDHA1,PDHB,PDHX,RMND1,RPUS…
JD_GPP3909_Balsa_2902870.sgRNA-rep-qnorm-zscore-t1.5-q34	4	377	35	2,13847983170219	1,72353443809988E-07	70	ATP5F1C,ATPAF2,BOLA3,CLPP,CLPX,COQ2,COQ7,COQ8B,COX4I1,COX6A1,COX8A,CS,CYC1,DLAT,DLST,ECHS1,ENSG00000255339,ENSG00000255639,ENSG00000260643,ENSG00000267059,ENSG00000267740,ETFB,FDX1,FECH,FH,GRSF1,GTPBP3,GTPBP6,HCCS,HTD2,LIPT2,MDH2,MPC1,MRM2,MRPS31,MTIF3,MTO1,MTRF1,NDUFA10,NDUFA3,NDUFA4,NDUFA6,NDUFA8,NDUFB2,NDUFB3,NDUFB4,NDUFB7,NDUFB9,NDUFS5,NDUFS7,NFU1,NME6,NSUN3,OSGEPL1,PDHA1,PDHB,PDHX,RMND1,RPUS…
JD_GPP3909_Balsa_2902870.sgRNA-rep-ExpQnorm-noRowNorm-zscore-t2-q33--no-fil-flat	9	321	32	2,2962724245354	1,76463616173713E-07	49	ATP5F1C,ATP5ME,BOLA3,CLPP,CLPX,COQ2,COX4I1,COX6A1,COX7C,CYC1,DLD,ENSG00000255339,ENSG00000255639,ENSG00000265257,ENSG00000267740,ENSG00000287967,FDX1,FECH,GLRX5,GRSF1,GTPBP6,HCCS,LIAS,LIPT1,LIPT2,METTL17,MRPS31,NDUFA1,NDUFA10,NDUFA3,NDUFA6,NDUFA8,NDUFB11,NDUFB2,NDUFB3,NDUFB4,NDUFB6,NDUFB7,NDUFB9,NDUFC1,NDUFC2,NDUFS1,NDUFS5,NFU1,PDE12,PDSS2,RTN4IP1,SLC25A19,UQCRFS1
JD_GPP3909_Balsa_2902870.sgRNA-rep-ExpQnorm-noRowNorm-zscore-t2-q33	9	321	32	2,2962724245354	1,76463616173713E-07	49	ATP5F1C,ATP5ME,BOLA3,CLPP,CLPX,COQ2,COX4I1,COX6A1,COX7C,CYC1,DLD,ENSG00000255339,ENSG00000255639,ENSG00000265257,ENSG00000267740,ENSG00000287967,FDX1,FECH,GLRX5,GRSF1,GTPBP6,HCCS,LIAS,LIPT1,LIPT2,METTL17,MRPS31,NDUFA1,NDUFA10,NDUFA3,NDUFA6,NDUFA8,NDUFB11,NDUFB2,NDUFB3,NDUFB4,NDUFB6,NDUFB7,NDUFB9,NDUFC1,NDUFC2,NDUFS1,NDUFS5,NFU1,PDE12,PDSS2,RTN4IP1,SLC25A19,UQCRFS1
JD_GPP3909_Balsa_2902870.sgRNA-rep-qnorm-zscore-t2-q33	9	321	32	2,2962724245354	1,76463616173713E-07	49	ATP5F1C,ATP5ME,BOLA3,CLPP,CLPX,COQ2,COX4I1,COX6A1,COX7C,CYC1,DLD,ENSG00000255339,ENSG00000255639,ENSG00000265257,ENSG00000267740,ENSG00000287967,FDX1,FECH,GLRX5,GRSF1,GTPBP6,HCCS,LIAS,LIPT1,LIPT2,METTL17,MRPS31,NDUFA1,NDUFA10,NDUFA3,NDUFA6,NDUFA8,NDUFB11,NDUFB2,NDUFB3,NDUFB4,NDUFB6,NDUFB7,NDUFB9,NDUFC1,NDUFC2,NDUFS1,NDUFS5,NFU1,PDE12,PDSS2,RTN4IP1,SLC25A19,UQCRFS1
JD_GPP3909_Balsa_2902870.sgRNA.no3w.ga.gene_av.zs15-rep-ExpMean_subs-noRowNorm-t12-q32.5	6	147	21	3,29064039408867	1,80829953124053E-07	28	BOLA3,COQ2,COX4I1,COX7C,CS,CYC1,DLST,ENSG00000265257,ENSG00000267740,FDX1,FECH,GRSF1,LIAS,LIPT2,MTO1,NDUFA4,NDUFAB1,NDUFB11,NDUFB4,NDUFB9,NDUFC1,NFU1,OGDH,PDHA1,RTN4IP1,SDHB,SFXN4,UQCRFS1
JD_GPP3909_Balsa_2902870.sgRNA.no3w.ga.gene_av.zs15-rep-ExpMean_subs-noRowNorm-t16-q32.5	3	147	21	3,29064039408867	1,80829953124053E-07	28	BOLA3,COQ2,COX4I1,COX7C,CS,CYC1,DLST,ENSG00000265257,ENSG00000267740,FDX1,FECH,GRSF1,LIAS,LIPT2,MTO1,NDUFA4,NDUFAB1,NDUFB11,NDUFB4,NDUFB9,NDUFC1,NFU1,OGDH,PDHA1,RTN4IP1,SDHB,SFXN4,UQCRFS1
JD_GPP3909_Balsa_2902870.sgRNA.no3w.ga.gene_av.zs15-rep-ExpMean_subs-noRowNorm-t8-q32.5	6	147	21	3,29064039408867	1,80829953124053E-07	28	BOLA3,COQ2,COX4I1,COX7C,CS,CYC1,DLST,ENSG00000265257,ENSG00000267740,FDX1,FECH,GRSF1,LIAS,LIPT2,MTO1,NDUFA4,NDUFAB1,NDUFB11,NDUFB4,NDUFB9,NDUFC1,NFU1,OGDH,PDHA1,RTN4IP1,SDHB,SFXN4,UQCRFS1
JD_GPP3909_Balsa_2902870.sgRNA.no3w.ga.gene_av.zs15-rep-noExpNorm-noRowNorm-t12-q32.5	6	147	21	3,29064039408867	1,80829953124053E-07	28	BOLA3,COQ2,COX4I1,COX7C,CS,CYC1,DLST,ENSG00000265257,ENSG00000267740,FDX1,FECH,GRSF1,LIAS,LIPT2,MTO1,NDUFA4,NDUFAB1,NDUFB11,NDUFB4,NDUFB9,NDUFC1,NFU1,OGDH,PDHA1,RTN4IP1,SDHB,SFXN4,UQCRFS1
JD_GPP3909_Balsa_2902870.sgRNA.no3w.ga.gene_av.zs15-rep-noExpNorm-noRowNorm-t16-q32.5	3	147	21	3,29064039408867	1,80829953124053E-07	28	BOLA3,COQ2,COX4I1,COX7C,CS,CYC1,DLST,ENSG00000265257,ENSG00000267740,FDX1,FECH,GRSF1,LIAS,LIPT2,MTO1,NDUFA4,NDUFAB1,NDUFB11,NDUFB4,NDUFB9,NDUFC1,NFU1,OGDH,PDHA1,RTN4IP1,SDHB,SFXN4,UQCRFS1
JD_GPP3909_Balsa_2902870.sgRNA.no3w.ga.gene_av.zs15-rep-noExpNorm-noRowNorm-t8-q32.5	6	147	21	3,29064039408867	1,80829953124053E-07	28	BOLA3,COQ2,COX4I1,COX7C,CS,CYC1,DLST,ENSG00000265257,ENSG00000267740,FDX1,FECH,GRSF1,LIAS,LIPT2,MTO1,NDUFA4,NDUFAB1,NDUFB11,NDUFB4,NDUFB9,NDUFC1,NFU1,OGDH,PDHA1,RTN4IP1,SDHB,SFXN4,UQCRFS1
JD_GPP3909_Balsa_2902870.sgRNA.no3w.ga.gene_av-rep-nonorm-t4-q34	3	269	29	2,48327137546468	1,84851885095676E-07	45	ATP5F1C,ATP5ME,BOLA3,CHCHD1,COQ2,COQ7,COX4I1,COX7C,CS,CYC1,DLD,ENSG00000260643,ENSG00000265257,ENSG00000267740,FDX1,FECH,GLRX5,GRSF1,LIAS,LIPT1,LIPT2,METTL17,NDUFA1,NDUFA3,NDUFA4,NDUFA6,NDUFA8,NDUFAB1,NDUFB11,NDUFB2,NDUFB4,NDUFB6,NDUFB7,NDUFB9,NDUFC1,NDUFC2,NDUFS1,NFU1,OGDH,PDHA1,RTN4IP1,SDHAF1,SDHB,SFXN4,UQCRFS1
JD_GPP3909_Balsa_2902870.sgRNA.ga.gene_av.zs15-rep-noExpNorm-noRowNorm-zscore-t2-q33.75	6	322	32	2,28914114371386	1,91159441071451E-07	68	ATP5F1C,ATP5ME,ATPAF2,BOLA3,CHCHD1,CLPP,COQ2,COQ7,COX4I1,COX6A1,COX8A,CS,CYC1,DLD,DLST,ENSG00000255339,ENSG00000255639,ENSG00000265257,ENSG00000267740,ENSG00000286192,ENSG00000287967,FDX1,FECH,FH,GLRX5,GRSF1,GTPBP6,HCCS,LIAS,LIPT1,LIPT2,MDH2,METTL17,MRM2,MRPS31,MTIF3,MTO1,NDUFA1,NDUFA10,NDUFA3,NDUFA4,NDUFA6,NDUFA8,NDUFB11,NDUFB2,NDUFB3,NDUFB4,NDUFB6,NDUFB7,NDUFB9,NDUFC1,NDUFS1,NDUFS5,NFU1,NME6,OG…
JD_GPP3909_Balsa_2902870.sgRNA-rep-nonorm-zscore-t7-q34	6	237	27	2,62418158009603	2,02743204726536E-07	60	ATP5F1C,ATPAF2,BOLA3,CLPP,CLPX,COQ2,COQ7,COX6A1,COX8A,CS,CYC1,DLAT,DLD,DLST,ECHS1,ENSG00000255639,ENSG00000260643,ENSG00000286192,ETFB,FDX1,FECH,FH,GRSF1,GTPBP3,GTPBP6,HTD2,LIAS,LIPT1,LIPT2,MDH2,MPC1,MRM2,MRPS31,MTIF3,MTO1,MTRF1,NDUFA4,NDUFA6,NDUFS6,NME6,NSUN3,OGDH,OSGEPL1,PDHA1,PDHB,PDHX,PDSS2,RMND1,RPUSD3,RTN4IP1,SDHAF1,SDHB,SFXN4,SLC25A1,SLC25A19,SLC25A37,SLC25A51,SOD2,SUCLG1,YBEY
JD_GPP3909_Balsa_2902870.sgRNA-rep-rowsum-zscore-t7-q34	6	237	27	2,62418158009603	2,02743204726536E-07	60	ATP5F1C,ATPAF2,BOLA3,CLPP,CLPX,COQ2,COQ7,COX6A1,COX8A,CS,CYC1,DLAT,DLD,DLST,ECHS1,ENSG00000255639,ENSG00000260643,ENSG00000286192,ETFB,FDX1,FECH,FH,GRSF1,GTPBP3,GTPBP6,HTD2,LIAS,LIPT1,LIPT2,MDH2,MPC1,MRM2,MRPS31,MTIF3,MTO1,MTRF1,NDUFA4,NDUFA6,NDUFS6,NME6,NSUN3,OGDH,OSGEPL1,PDHA1,PDHB,PDHX,PDSS2,RMND1,RPUSD3,RTN4IP1,SDHAF1,SDHB,SFXN4,SLC25A1,SLC25A19,SLC25A37,SLC25A51,SOD2,SUCLG1,YBEY
JD_GPP3909_Balsa_2902870.sgRNA-rep-noExpNorm-noRowNorm-zscore-t2-q35--no-fil-flat	7	360	34	2,17547892720307	2,03502171767263E-07	57	ATP5F1C,ATP5ME,BOLA3,CHCHD1,CLPP,CLPX,COQ2,COQ7,COX4I1,COX7C,CS,CYC1,DLD,ENSG00000255339,ENSG00000255639,ENSG00000265257,ENSG00000267740,ENSG00000287967,FDX1,FECH,GLRX5,GRSF1,GTPBP6,HCCS,LIAS,LIPT1,LIPT2,METTL17,MRM2,MRPS31,NDUFA1,NDUFA10,NDUFA3,NDUFA4,NDUFA6,NDUFA8,NDUFAB1,NDUFB11,NDUFB2,NDUFB3,NDUFB4,NDUFB6,NDUFB7,NDUFB9,NDUFC1,NDUFC2,NDUFS1,NDUFS5,NFU1,OGDH,PDE12,PDHB,PDSS2,RTN4IP1,SLC25A19,SO…
JD_GPP3909_Balsa_2902870.sgRNA-rep-noExpNorm-noRowNorm-zscore-t2-q35	7	360	34	2,17547892720307	2,03502171767263E-07	57	ATP5F1C,ATP5ME,BOLA3,CHCHD1,CLPP,CLPX,COQ2,COQ7,COX4I1,COX7C,CS,CYC1,DLD,ENSG00000255339,ENSG00000255639,ENSG00000265257,ENSG00000267740,ENSG00000287967,FDX1,FECH,GLRX5,GRSF1,GTPBP6,HCCS,LIAS,LIPT1,LIPT2,METTL17,MRM2,MRPS31,NDUFA1,NDUFA10,NDUFA3,NDUFA4,NDUFA6,NDUFA8,NDUFAB1,NDUFB11,NDUFB2,NDUFB3,NDUFB4,NDUFB6,NDUFB7,NDUFB9,NDUFC1,NDUFC2,NDUFS1,NDUFS5,NFU1,OGDH,PDE12,PDHB,PDSS2,RTN4IP1,SLC25A19,SO…
JD_GPP3909_Balsa_2902870.sgRNA-rep-noExpNorm-noRowNorm-zscore-t2-q36	7	360	34	2,17547892720307	2,03502171767263E-07	57	ATP5F1C,ATP5ME,BOLA3,CHCHD1,CLPP,CLPX,COQ2,COQ7,COX4I1,COX7C,CS,CYC1,DLD,ENSG00000255339,ENSG00000255639,ENSG00000265257,ENSG00000267740,ENSG00000287967,FDX1,FECH,GLRX5,GRSF1,GTPBP6,HCCS,LIAS,LIPT1,LIPT2,METTL17,MRM2,MRPS31,NDUFA1,NDUFA10,NDUFA3,NDUFA4,NDUFA6,NDUFA8,NDUFAB1,NDUFB11,NDUFB2,NDUFB3,NDUFB4,NDUFB6,NDUFB7,NDUFB9,NDUFC1,NDUFC2,NDUFS1,NDUFS5,NFU1,OGDH,PDE12,PDHB,PDSS2,RTN4IP1,SLC25A19,SO…
JD_GPP3909_Balsa_2902870.sgRNA-rep-noExpNorm-noRowNorm-zscore-t4-q35--no-fil-flat	7	360	34	2,17547892720307	2,03502171767263E-07	57	ATP5F1C,ATP5ME,BOLA3,CHCHD1,CLPP,CLPX,COQ2,COQ7,COX4I1,COX7C,CS,CYC1,DLD,ENSG00000255339,ENSG00000255639,ENSG00000265257,ENSG00000267740,ENSG00000287967,FDX1,FECH,GLRX5,GRSF1,GTPBP6,HCCS,LIAS,LIPT1,LIPT2,METTL17,MRM2,MRPS31,NDUFA1,NDUFA10,NDUFA3,NDUFA4,NDUFA6,NDUFA8,NDUFAB1,NDUFB11,NDUFB2,NDUFB3,NDUFB4,NDUFB6,NDUFB7,NDUFB9,NDUFC1,NDUFC2,NDUFS1,NDUFS5,NFU1,OGDH,PDE12,PDHB,PDSS2,RTN4IP1,SLC25A19,SO…
JD_GPP3909_Balsa_2902870.sgRNA-rep-noExpNorm-noRowNorm-zscore-t4-q35	7	360	34	2,17547892720307	2,03502171767263E-07	57	ATP5F1C,ATP5ME,BOLA3,CHCHD1,CLPP,CLPX,COQ2,COQ7,COX4I1,COX7C,CS,CYC1,DLD,ENSG00000255339,ENSG00000255639,ENSG00000265257,ENSG00000267740,ENSG00000287967,FDX1,FECH,GLRX5,GRSF1,GTPBP6,HCCS,LIAS,LIPT1,LIPT2,METTL17,MRM2,MRPS31,NDUFA1,NDUFA10,NDUFA3,NDUFA4,NDUFA6,NDUFA8,NDUFAB1,NDUFB11,NDUFB2,NDUFB3,NDUFB4,NDUFB6,NDUFB7,NDUFB9,NDUFC1,NDUFC2,NDUFS1,NDUFS5,NFU1,OGDH,PDE12,PDHB,PDSS2,RTN4IP1,SLC25A19,SO…
JD_GPP3909_Balsa_2902870.sgRNA-rep-noExpNorm-noRowNorm-zscore-t4-q36	7	360	34	2,17547892720307	2,03502171767263E-07	57	ATP5F1C,ATP5ME,BOLA3,CHCHD1,CLPP,CLPX,COQ2,COQ7,COX4I1,COX7C,CS,CYC1,DLD,ENSG00000255339,ENSG00000255639,ENSG00000265257,ENSG00000267740,ENSG00000287967,FDX1,FECH,GLRX5,GRSF1,GTPBP6,HCCS,LIAS,LIPT1,LIPT2,METTL17,MRM2,MRPS31,NDUFA1,NDUFA10,NDUFA3,NDUFA4,NDUFA6,NDUFA8,NDUFAB1,NDUFB11,NDUFB2,NDUFB3,NDUFB4,NDUFB6,NDUFB7,NDUFB9,NDUFC1,NDUFC2,NDUFS1,NDUFS5,NFU1,OGDH,PDE12,PDHB,PDSS2,RTN4IP1,SLC25A19,SO…
JD_GPP3909_Balsa_2902870.sgRNA-rep-nonorm-zscore-t7-q35	7	360	34	2,17547892720307	2,03502171767263E-07	57	ATP5F1C,ATP5ME,BOLA3,CHCHD1,CLPP,CLPX,COQ2,COQ7,COX4I1,COX7C,CS,CYC1,DLD,ENSG00000255339,ENSG00000255639,ENSG00000265257,ENSG00000267740,ENSG00000287967,FDX1,FECH,GLRX5,GRSF1,GTPBP6,HCCS,LIAS,LIPT1,LIPT2,METTL17,MRM2,MRPS31,NDUFA1,NDUFA10,NDUFA3,NDUFA4,NDUFA6,NDUFA8,NDUFAB1,NDUFB11,NDUFB2,NDUFB3,NDUFB4,NDUFB6,NDUFB7,NDUFB9,NDUFC1,NDUFC2,NDUFS1,NDUFS5,NFU1,OGDH,PDE12,PDHB,PDSS2,RTN4IP1,SLC25A19,SO…
JD_GPP3909_Balsa_2902870.sgRNA-rep-rowsum-zscore-t7-q35	7	360	34	2,17547892720307	2,03502171767263E-07	57	ATP5F1C,ATP5ME,BOLA3,CHCHD1,CLPP,CLPX,COQ2,COQ7,COX4I1,COX7C,CS,CYC1,DLD,ENSG00000255339,ENSG00000255639,ENSG00000265257,ENSG00000267740,ENSG00000287967,FDX1,FECH,GLRX5,GRSF1,GTPBP6,HCCS,LIAS,LIPT1,LIPT2,METTL17,MRM2,MRPS31,NDUFA1,NDUFA10,NDUFA3,NDUFA4,NDUFA6,NDUFA8,NDUFAB1,NDUFB11,NDUFB2,NDUFB3,NDUFB4,NDUFB6,NDUFB7,NDUFB9,NDUFC1,NDUFC2,NDUFS1,NDUFS5,NFU1,OGDH,PDE12,PDHB,PDSS2,RTN4IP1,SLC25A19,SO…
JD_GPP3909_Balsa_2902870.sgRNA-rep-ExpMean_subs-noRowNorm-zscore-t1.5-q33--no-fil-flat	0	305	31	2,34120972300735	2,06713009648958E-07	43	ATP5F1C,ATP5ME,CHCHD1,COQ2,COX4I1,COX7C,CYC1,ENSG00000255339,ENSG00000255639,ENSG00000265257,ENSG00000267740,ENSG00000287967,FDX1,FECH,GLRX5,GRSF1,HCCS,LIAS,METTL17,MRPS31,NDUFA1,NDUFA10,NDUFA3,NDUFA4,NDUFA6,NDUFA8,NDUFB11,NDUFB2,NDUFB3,NDUFB4,NDUFB6,NDUFB7,NDUFB9,NDUFC1,NDUFC2,NDUFS1,NDUFS5,NFU1,OGDH,PDE12,PDSS2,RTN4IP1,UQCRFS1
JD_GPP3909_Balsa_2902870.sgRNA-rep-ExpMean_subs-noRowNorm-zscore-t1.5-q33	0	305	31	2,34120972300735	2,06713009648958E-07	43	ATP5F1C,ATP5ME,CHCHD1,COQ2,COX4I1,COX7C,CYC1,ENSG00000255339,ENSG00000255639,ENSG00000265257,ENSG00000267740,ENSG00000287967,FDX1,FECH,GLRX5,GRSF1,HCCS,LIAS,METTL17,MRPS31,NDUFA1,NDUFA10,NDUFA3,NDUFA4,NDUFA6,NDUFA8,NDUFB11,NDUFB2,NDUFB3,NDUFB4,NDUFB6,NDUFB7,NDUFB9,NDUFC1,NDUFC2,NDUFS1,NDUFS5,NFU1,OGDH,PDE12,PDSS2,RTN4IP1,UQCRFS1
JD_GPP3909_Balsa_2902870.sgRNA-rep-ExpMean_subs-noRowNorm-zscore-t12-q33	0	305	31	2,34120972300735	2,06713009648958E-07	43	ATP5F1C,ATP5ME,CHCHD1,COQ2,COX4I1,COX7C,CYC1,ENSG00000255339,ENSG00000255639,ENSG00000265257,ENSG00000267740,ENSG00000287967,FDX1,FECH,GLRX5,GRSF1,HCCS,LIAS,METTL17,MRPS31,NDUFA1,NDUFA10,NDUFA3,NDUFA4,NDUFA6,NDUFA8,NDUFB11,NDUFB2,NDUFB3,NDUFB4,NDUFB6,NDUFB7,NDUFB9,NDUFC1,NDUFC2,NDUFS1,NDUFS5,NFU1,OGDH,PDE12,PDSS2,RTN4IP1,UQCRFS1
JD_GPP3909_Balsa_2902870.sgRNA-rep-ExpMean_subs-noRowNorm-zscore-t16-q33--no-fil-flat	0	305	31	2,34120972300735	2,06713009648958E-07	43	ATP5F1C,ATP5ME,CHCHD1,COQ2,COX4I1,COX7C,CYC1,ENSG00000255339,ENSG00000255639,ENSG00000265257,ENSG00000267740,ENSG00000287967,FDX1,FECH,GLRX5,GRSF1,HCCS,LIAS,METTL17,MRPS31,NDUFA1,NDUFA10,NDUFA3,NDUFA4,NDUFA6,NDUFA8,NDUFB11,NDUFB2,NDUFB3,NDUFB4,NDUFB6,NDUFB7,NDUFB9,NDUFC1,NDUFC2,NDUFS1,NDUFS5,NFU1,OGDH,PDE12,PDSS2,RTN4IP1,UQCRFS1
JD_GPP3909_Balsa_2902870.sgRNA-rep-ExpMean_subs-noRowNorm-zscore-t16-q33	0	305	31	2,34120972300735	2,06713009648958E-07	43	ATP5F1C,ATP5ME,CHCHD1,COQ2,COX4I1,COX7C,CYC1,ENSG00000255339,ENSG00000255639,ENSG00000265257,ENSG00000267740,ENSG00000287967,FDX1,FECH,GLRX5,GRSF1,HCCS,LIAS,METTL17,MRPS31,NDUFA1,NDUFA10,NDUFA3,NDUFA4,NDUFA6,NDUFA8,NDUFB11,NDUFB2,NDUFB3,NDUFB4,NDUFB6,NDUFB7,NDUFB9,NDUFC1,NDUFC2,NDUFS1,NDUFS5,NFU1,OGDH,PDE12,PDSS2,RTN4IP1,UQCRFS1
JD_GPP3909_Balsa_2902870.sgRNA-rep-ExpMean_subs-noRowNorm-zscore-t2-q33--no-fil-flat	0	305	31	2,34120972300735	2,06713009648958E-07	43	ATP5F1C,ATP5ME,CHCHD1,COQ2,COX4I1,COX7C,CYC1,ENSG00000255339,ENSG00000255639,ENSG00000265257,ENSG00000267740,ENSG00000287967,FDX1,FECH,GLRX5,GRSF1,HCCS,LIAS,METTL17,MRPS31,NDUFA1,NDUFA10,NDUFA3,NDUFA4,NDUFA6,NDUFA8,NDUFB11,NDUFB2,NDUFB3,NDUFB4,NDUFB6,NDUFB7,NDUFB9,NDUFC1,NDUFC2,NDUFS1,NDUFS5,NFU1,OGDH,PDE12,PDSS2,RTN4IP1,UQCRFS1
JD_GPP3909_Balsa_2902870.sgRNA-rep-ExpMean_subs-noRowNorm-zscore-t2-q33	0	305	31	2,34120972300735	2,06713009648958E-07	43	ATP5F1C,ATP5ME,CHCHD1,COQ2,COX4I1,COX7C,CYC1,ENSG00000255339,ENSG00000255639,ENSG00000265257,ENSG00000267740,ENSG00000287967,FDX1,FECH,GLRX5,GRSF1,HCCS,LIAS,METTL17,MRPS31,NDUFA1,NDUFA10,NDUFA3,NDUFA4,NDUFA6,NDUFA8,NDUFB11,NDUFB2,NDUFB3,NDUFB4,NDUFB6,NDUFB7,NDUFB9,NDUFC1,NDUFC2,NDUFS1,NDUFS5,NFU1,OGDH,PDE12,PDSS2,RTN4IP1,UQCRFS1
JD_GPP3909_Balsa_2902870.sgRNA-rep-ExpMean_subs-noRowNorm-zscore-t32-q33--no-fil-flat	0	305	31	2,34120972300735	2,06713009648958E-07	43	ATP5F1C,ATP5ME,CHCHD1,COQ2,COX4I1,COX7C,CYC1,ENSG00000255339,ENSG00000255639,ENSG00000265257,ENSG00000267740,ENSG00000287967,FDX1,FECH,GLRX5,GRSF1,HCCS,LIAS,METTL17,MRPS31,NDUFA1,NDUFA10,NDUFA3,NDUFA4,NDUFA6,NDUFA8,NDUFB11,NDUFB2,NDUFB3,NDUFB4,NDUFB6,NDUFB7,NDUFB9,NDUFC1,NDUFC2,NDUFS1,NDUFS5,NFU1,OGDH,PDE12,PDSS2,RTN4IP1,UQCRFS1
JD_GPP3909_Balsa_2902870.sgRNA-rep-ExpMean_subs-noRowNorm-zscore-t32-q33	0	305	31	2,34120972300735	2,06713009648958E-07	43	ATP5F1C,ATP5ME,CHCHD1,COQ2,COX4I1,COX7C,CYC1,ENSG00000255339,ENSG00000255639,ENSG00000265257,ENSG00000267740,ENSG00000287967,FDX1,FECH,GLRX5,GRSF1,HCCS,LIAS,METTL17,MRPS31,NDUFA1,NDUFA10,NDUFA3,NDUFA4,NDUFA6,NDUFA8,NDUFB11,NDUFB2,NDUFB3,NDUFB4,NDUFB6,NDUFB7,NDUFB9,NDUFC1,NDUFC2,NDUFS1,NDUFS5,NFU1,OGDH,PDE12,PDSS2,RTN4IP1,UQCRFS1
JD_GPP3909_Balsa_2902870.sgRNA-rep-ExpMean_subs-noRowNorm-zscore-t4-q33--no-fil-flat	0	305	31	2,34120972300735	2,06713009648958E-07	43	ATP5F1C,ATP5ME,CHCHD1,COQ2,COX4I1,COX7C,CYC1,ENSG00000255339,ENSG00000255639,ENSG00000265257,ENSG00000267740,ENSG00000287967,FDX1,FECH,GLRX5,GRSF1,HCCS,LIAS,METTL17,MRPS31,NDUFA1,NDUFA10,NDUFA3,NDUFA4,NDUFA6,NDUFA8,NDUFB11,NDUFB2,NDUFB3,NDUFB4,NDUFB6,NDUFB7,NDUFB9,NDUFC1,NDUFC2,NDUFS1,NDUFS5,NFU1,OGDH,PDE12,PDSS2,RTN4IP1,UQCRFS1
JD_GPP3909_Balsa_2902870.sgRNA-rep-ExpMean_subs-noRowNorm-zscore-t4-q33	0	305	31	2,34120972300735	2,06713009648958E-07	43	ATP5F1C,ATP5ME,CHCHD1,COQ2,COX4I1,COX7C,CYC1,ENSG00000255339,ENSG00000255639,ENSG00000265257,ENSG00000267740,ENSG00000287967,FDX1,FECH,GLRX5,GRSF1,HCCS,LIAS,METTL17,MRPS31,NDUFA1,NDUFA10,NDUFA3,NDUFA4,NDUFA6,NDUFA8,NDUFB11,NDUFB2,NDUFB3,NDUFB4,NDUFB6,NDUFB7,NDUFB9,NDUFC1,NDUFC2,NDUFS1,NDUFS5,NFU1,OGDH,PDE12,PDSS2,RTN4IP1,UQCRFS1
JD_GPP3909_Balsa_2902870.sgRNA-rep-ExpMean_subs-noRowNorm-zscore-t8-q33--no-fil-flat	0	305	31	2,34120972300735	2,06713009648958E-07	43	ATP5F1C,ATP5ME,CHCHD1,COQ2,COX4I1,COX7C,CYC1,ENSG00000255339,ENSG00000255639,ENSG00000265257,ENSG00000267740,ENSG00000287967,FDX1,FECH,GLRX5,GRSF1,HCCS,LIAS,METTL17,MRPS31,NDUFA1,NDUFA10,NDUFA3,NDUFA4,NDUFA6,NDUFA8,NDUFB11,NDUFB2,NDUFB3,NDUFB4,NDUFB6,NDUFB7,NDUFB9,NDUFC1,NDUFC2,NDUFS1,NDUFS5,NFU1,OGDH,PDE12,PDSS2,RTN4IP1,UQCRFS1
JD_GPP3909_Balsa_2902870.sgRNA-rep-ExpMean_subs-noRowNorm-zscore-t8-q33	0	305	31	2,34120972300735	2,06713009648958E-07	43	ATP5F1C,ATP5ME,CHCHD1,COQ2,COX4I1,COX7C,CYC1,ENSG00000255339,ENSG00000255639,ENSG00000265257,ENSG00000267740,ENSG00000287967,FDX1,FECH,GLRX5,GRSF1,HCCS,LIAS,METTL17,MRPS31,NDUFA1,NDUFA10,NDUFA3,NDUFA4,NDUFA6,NDUFA8,NDUFB11,NDUFB2,NDUFB3,NDUFB4,NDUFB6,NDUFB7,NDUFB9,NDUFC1,NDUFC2,NDUFS1,NDUFS5,NFU1,OGDH,PDE12,PDSS2,RTN4IP1,UQCRFS1
JD_GPP3909_Balsa_2902870.sgRNA-rep-ExpQnorm-noRowNorm-zscore-t2-q33.5	6	254	28	2,53923431984795	2,15517364646984E-07	51	ATP5F1C,ATPAF2,BOLA3,CLPP,COQ7,COX4I1,COX8A,CS,CYC1,DLAT,ECHS1,ENSG00000255639,ENSG00000260643,FDX1,FECH,GTPBP3,GTPBP6,HCCS,HTD2,LIPT2,MDH2,MPC1,MRM2,MRPS31,MTO1,MTRF1,NDUFA3,NDUFA4,NDUFA6,NDUFB2,NDUFB4,NDUFB7,NDUFB9,NDUFS1,NDUFS7,NFU1,NME6,NSUN3,PDHA1,PDHB,PDHX,RMND1,RPUSD3,RTN4IP1,SDHAF1,SDHB,SLC25A1,SLC25A37,SOD2,SUCLA2,YBEY
JD_GPP3909_Balsa_2902870.sgRNA-rep-ExpQnorm-noRowNorm-zscore-t1.5-q35--no-fil-flat	3	400	36	2,07310344827586	2,19621151542659E-07	74	ATP5F1C,ATPAF2,BOLA3,CLPP,CLPX,COQ2,COQ7,COQ8B,COX4I1,COX6A1,COX8A,CS,CYC1,DLAT,DLST,ECHS1,ENSG00000255339,ENSG00000255639,ENSG00000260643,ENSG00000267059,ENSG00000267740,ENSG00000287967,ETFB,FDX1,FECH,FH,GRSF1,GTPBP3,GTPBP6,HCCS,HTD2,LIPT2,MDH2,MPC1,MRM2,MRPS31,MTIF3,MTO1,MTRF1,NDUFA10,NDUFA3,NDUFA4,NDUFA6,NDUFA8,NDUFB2,NDUFB3,NDUFB4,NDUFB7,NDUFB9,NDUFC1,NDUFS1,NDUFS5,NDUFS6,NDUFS7,NFU1,NME6,NSU…
JD_GPP3909_Balsa_2902870.sgRNA-rep-ExpQnorm-noRowNorm-zscore-t1.5-q35	3	400	36	2,07310344827586	2,19621151542659E-07	74	ATP5F1C,ATPAF2,BOLA3,CLPP,CLPX,COQ2,COQ7,COQ8B,COX4I1,COX6A1,COX8A,CS,CYC1,DLAT,DLST,ECHS1,ENSG00000255339,ENSG00000255639,ENSG00000260643,ENSG00000267059,ENSG00000267740,ENSG00000287967,ETFB,FDX1,FECH,FH,GRSF1,GTPBP3,GTPBP6,HCCS,HTD2,LIPT2,MDH2,MPC1,MRM2,MRPS31,MTIF3,MTO1,MTRF1,NDUFA10,NDUFA3,NDUFA4,NDUFA6,NDUFA8,NDUFB2,NDUFB3,NDUFB4,NDUFB7,NDUFB9,NDUFC1,NDUFS1,NDUFS5,NDUFS6,NDUFS7,NFU1,NME6,NSU…
JD_GPP3909_Balsa_2902870.sgRNA.no3w.ga.gene_av-rep-qnorm-zscore-t1.5-q34	5	222	26	2,69773221497359	2,21391738942032E-07	35	ATP5F1C,COX4I1,COX6A1,COX7C,CYC1,ENSG00000255339,ENSG00000255639,ENSG00000265257,ENSG00000267740,ENSG00000287967,GLRX5,GRSF1,GTPBP6,HCCS,MRPS31,NDUFA1,NDUFA10,NDUFA3,NDUFA6,NDUFA8,NDUFB11,NDUFB2,NDUFB3,NDUFB4,NDUFB6,NDUFB9,NDUFC1,NDUFC2,NDUFS1,NDUFS5,NDUFS7,NFU1,PDE12,SLC25A19,UQCRFS1
JD_GPP3909_Balsa_2902870.sgRNA.no3w.ga.gene_av-rep-qnorm-zscore-t1.75-q34	5	222	26	2,69773221497359	2,21391738942032E-07	35	ATP5F1C,COX4I1,COX6A1,COX7C,CYC1,ENSG00000255339,ENSG00000255639,ENSG00000265257,ENSG00000267740,ENSG00000287967,GLRX5,GRSF1,GTPBP6,HCCS,MRPS31,NDUFA1,NDUFA10,NDUFA3,NDUFA6,NDUFA8,NDUFB11,NDUFB2,NDUFB3,NDUFB4,NDUFB6,NDUFB9,NDUFC1,NDUFC2,NDUFS1,NDUFS5,NDUFS7,NFU1,PDE12,SLC25A19,UQCRFS1
JD_GPP3909_Balsa_2902870.sgRNA.no3w.ga.gene_av-rep-qnorm-zscore-t2-q34	5	222	26	2,69773221497359	2,21391738942032E-07	35	ATP5F1C,COX4I1,COX6A1,COX7C,CYC1,ENSG00000255339,ENSG00000255639,ENSG00000265257,ENSG00000267740,ENSG00000287967,GLRX5,GRSF1,GTPBP6,HCCS,MRPS31,NDUFA1,NDUFA10,NDUFA3,NDUFA6,NDUFA8,NDUFB11,NDUFB2,NDUFB3,NDUFB4,NDUFB6,NDUFB9,NDUFC1,NDUFC2,NDUFS1,NDUFS5,NDUFS7,NFU1,PDE12,SLC25A19,UQCRFS1
JD_GPP3909_Balsa_2902870.sgRNA.no3w.ga.gene_av-rep-qnorm-zscore-t2.0-q34	5	222	26	2,69773221497359	2,21391738942032E-07	35	ATP5F1C,COX4I1,COX6A1,COX7C,CYC1,ENSG00000255339,ENSG00000255639,ENSG00000265257,ENSG00000267740,ENSG00000287967,GLRX5,GRSF1,GTPBP6,HCCS,MRPS31,NDUFA1,NDUFA10,NDUFA3,NDUFA6,NDUFA8,NDUFB11,NDUFB2,NDUFB3,NDUFB4,NDUFB6,NDUFB9,NDUFC1,NDUFC2,NDUFS1,NDUFS5,NDUFS7,NFU1,PDE12,SLC25A19,UQCRFS1
JD_GPP3909_Balsa_2902870.sgRNA-rep-ExpMean_subs-noRowNorm-zscore-t1.5-q33.5	0	324	32	2,27501064282673	2,24080513949952E-07	48	ATP5F1C,ATP5ME,CHCHD1,COQ2,COQ7,COX4I1,COX7C,CS,CYC1,DLD,ENSG00000255339,ENSG00000255639,ENSG00000265257,ENSG00000267740,ENSG00000287967,FDX1,FECH,GLRX5,GRSF1,HCCS,LIAS,LIPT1,METTL17,MRPS31,NDUFA1,NDUFA10,NDUFA3,NDUFA4,NDUFA6,NDUFA8,NDUFB11,NDUFB2,NDUFB3,NDUFB4,NDUFB6,NDUFB7,NDUFB9,NDUFC1,NDUFC2,NDUFS1,NDUFS5,NFU1,OGDH,PDE12,PDSS2,RPUSD3,RTN4IP1,UQCRFS1
JD_GPP3909_Balsa_2902870.sgRNA-rep-ExpMean_subs-noRowNorm-zscore-t1.5-q34--no-fil-flat	0	324	32	2,27501064282673	2,24080513949952E-07	48	ATP5F1C,ATP5ME,CHCHD1,COQ2,COQ7,COX4I1,COX7C,CS,CYC1,DLD,ENSG00000255339,ENSG00000255639,ENSG00000265257,ENSG00000267740,ENSG00000287967,FDX1,FECH,GLRX5,GRSF1,HCCS,LIAS,LIPT1,METTL17,MRPS31,NDUFA1,NDUFA10,NDUFA3,NDUFA4,NDUFA6,NDUFA8,NDUFB11,NDUFB2,NDUFB3,NDUFB4,NDUFB6,NDUFB7,NDUFB9,NDUFC1,NDUFC2,NDUFS1,NDUFS5,NFU1,OGDH,PDE12,PDSS2,RPUSD3,RTN4IP1,UQCRFS1
JD_GPP3909_Balsa_2902870.sgRNA-rep-ExpMean_subs-noRowNorm-zscore-t1.5-q34	0	324	32	2,27501064282673	2,24080513949952E-07	48	ATP5F1C,ATP5ME,CHCHD1,COQ2,COQ7,COX4I1,COX7C,CS,CYC1,DLD,ENSG00000255339,ENSG00000255639,ENSG00000265257,ENSG00000267740,ENSG00000287967,FDX1,FECH,GLRX5,GRSF1,HCCS,LIAS,LIPT1,METTL17,MRPS31,NDUFA1,NDUFA10,NDUFA3,NDUFA4,NDUFA6,NDUFA8,NDUFB11,NDUFB2,NDUFB3,NDUFB4,NDUFB6,NDUFB7,NDUFB9,NDUFC1,NDUFC2,NDUFS1,NDUFS5,NFU1,OGDH,PDE12,PDSS2,RPUSD3,RTN4IP1,UQCRFS1
JD_GPP3909_Balsa_2902870.sgRNA-rep-ExpMean_subs-noRowNorm-zscore-t1.5-q35--no-fil-flat	0	324	32	2,27501064282673	2,24080513949952E-07	48	ATP5F1C,ATP5ME,CHCHD1,COQ2,COQ7,COX4I1,COX7C,CS,CYC1,DLD,ENSG00000255339,ENSG00000255639,ENSG00000265257,ENSG00000267740,ENSG00000287967,FDX1,FECH,GLRX5,GRSF1,HCCS,LIAS,LIPT1,METTL17,MRPS31,NDUFA1,NDUFA10,NDUFA3,NDUFA4,NDUFA6,NDUFA8,NDUFB11,NDUFB2,NDUFB3,NDUFB4,NDUFB6,NDUFB7,NDUFB9,NDUFC1,NDUFC2,NDUFS1,NDUFS5,NFU1,OGDH,PDE12,PDSS2,RPUSD3,RTN4IP1,UQCRFS1
JD_GPP3909_Balsa_2902870.sgRNA-rep-ExpMean_subs-noRowNorm-zscore-t1.5-q35	0	324	32	2,27501064282673	2,24080513949952E-07	48	ATP5F1C,ATP5ME,CHCHD1,COQ2,COQ7,COX4I1,COX7C,CS,CYC1,DLD,ENSG00000255339,ENSG00000255639,ENSG00000265257,ENSG00000267740,ENSG00000287967,FDX1,FECH,GLRX5,GRSF1,HCCS,LIAS,LIPT1,METTL17,MRPS31,NDUFA1,NDUFA10,NDUFA3,NDUFA4,NDUFA6,NDUFA8,NDUFB11,NDUFB2,NDUFB3,NDUFB4,NDUFB6,NDUFB7,NDUFB9,NDUFC1,NDUFC2,NDUFS1,NDUFS5,NFU1,OGDH,PDE12,PDSS2,RPUSD3,RTN4IP1,UQCRFS1
JD_GPP3909_Balsa_2902870.sgRNA-rep-ExpMean_subs-noRowNorm-zscore-t12-q33.5	0	324	32	2,27501064282673	2,24080513949952E-07	48	ATP5F1C,ATP5ME,CHCHD1,COQ2,COQ7,COX4I1,COX7C,CS,CYC1,DLD,ENSG00000255339,ENSG00000255639,ENSG00000265257,ENSG00000267740,ENSG00000287967,FDX1,FECH,GLRX5,GRSF1,HCCS,LIAS,LIPT1,METTL17,MRPS31,NDUFA1,NDUFA10,NDUFA3,NDUFA4,NDUFA6,NDUFA8,NDUFB11,NDUFB2,NDUFB3,NDUFB4,NDUFB6,NDUFB7,NDUFB9,NDUFC1,NDUFC2,NDUFS1,NDUFS5,NFU1,OGDH,PDE12,PDSS2,RPUSD3,RTN4IP1,UQCRFS1
JD_GPP3909_Balsa_2902870.sgRNA-rep-ExpMean_subs-noRowNorm-zscore-t12-q34	0	324	32	2,27501064282673	2,24080513949952E-07	48	ATP5F1C,ATP5ME,CHCHD1,COQ2,COQ7,COX4I1,COX7C,CS,CYC1,DLD,ENSG00000255339,ENSG00000255639,ENSG00000265257,ENSG00000267740,ENSG00000287967,FDX1,FECH,GLRX5,GRSF1,HCCS,LIAS,LIPT1,METTL17,MRPS31,NDUFA1,NDUFA10,NDUFA3,NDUFA4,NDUFA6,NDUFA8,NDUFB11,NDUFB2,NDUFB3,NDUFB4,NDUFB6,NDUFB7,NDUFB9,NDUFC1,NDUFC2,NDUFS1,NDUFS5,NFU1,OGDH,PDE12,PDSS2,RPUSD3,RTN4IP1,UQCRFS1
JD_GPP3909_Balsa_2902870.sgRNA-rep-ExpMean_subs-noRowNorm-zscore-t12-q35	0	324	32	2,27501064282673	2,24080513949952E-07	48	ATP5F1C,ATP5ME,CHCHD1,COQ2,COQ7,COX4I1,COX7C,CS,CYC1,DLD,ENSG00000255339,ENSG00000255639,ENSG00000265257,ENSG00000267740,ENSG00000287967,FDX1,FECH,GLRX5,GRSF1,HCCS,LIAS,LIPT1,METTL17,MRPS31,NDUFA1,NDUFA10,NDUFA3,NDUFA4,NDUFA6,NDUFA8,NDUFB11,NDUFB2,NDUFB3,NDUFB4,NDUFB6,NDUFB7,NDUFB9,NDUFC1,NDUFC2,NDUFS1,NDUFS5,NFU1,OGDH,PDE12,PDSS2,RPUSD3,RTN4IP1,UQCRFS1
JD_GPP3909_Balsa_2902870.sgRNA-rep-ExpMean_subs-noRowNorm-zscore-t16-q33.5	0	324	32	2,27501064282673	2,24080513949952E-07	48	ATP5F1C,ATP5ME,CHCHD1,COQ2,COQ7,COX4I1,COX7C,CS,CYC1,DLD,ENSG00000255339,ENSG00000255639,ENSG00000265257,ENSG00000267740,ENSG00000287967,FDX1,FECH,GLRX5,GRSF1,HCCS,LIAS,LIPT1,METTL17,MRPS31,NDUFA1,NDUFA10,NDUFA3,NDUFA4,NDUFA6,NDUFA8,NDUFB11,NDUFB2,NDUFB3,NDUFB4,NDUFB6,NDUFB7,NDUFB9,NDUFC1,NDUFC2,NDUFS1,NDUFS5,NFU1,OGDH,PDE12,PDSS2,RPUSD3,RTN4IP1,UQCRFS1
JD_GPP3909_Balsa_2902870.sgRNA-rep-ExpMean_subs-noRowNorm-zscore-t16-q34--no-fil-flat	0	324	32	2,27501064282673	2,24080513949952E-07	48	ATP5F1C,ATP5ME,CHCHD1,COQ2,COQ7,COX4I1,COX7C,CS,CYC1,DLD,ENSG00000255339,ENSG00000255639,ENSG00000265257,ENSG00000267740,ENSG00000287967,FDX1,FECH,GLRX5,GRSF1,HCCS,LIAS,LIPT1,METTL17,MRPS31,NDUFA1,NDUFA10,NDUFA3,NDUFA4,NDUFA6,NDUFA8,NDUFB11,NDUFB2,NDUFB3,NDUFB4,NDUFB6,NDUFB7,NDUFB9,NDUFC1,NDUFC2,NDUFS1,NDUFS5,NFU1,OGDH,PDE12,PDSS2,RPUSD3,RTN4IP1,UQCRFS1
JD_GPP3909_Balsa_2902870.sgRNA-rep-ExpMean_subs-noRowNorm-zscore-t16-q34	0	324	32	2,27501064282673	2,24080513949952E-07	48	ATP5F1C,ATP5ME,CHCHD1,COQ2,COQ7,COX4I1,COX7C,CS,CYC1,DLD,ENSG00000255339,ENSG00000255639,ENSG00000265257,ENSG00000267740,ENSG00000287967,FDX1,FECH,GLRX5,GRSF1,HCCS,LIAS,LIPT1,METTL17,MRPS31,NDUFA1,NDUFA10,NDUFA3,NDUFA4,NDUFA6,NDUFA8,NDUFB11,NDUFB2,NDUFB3,NDUFB4,NDUFB6,NDUFB7,NDUFB9,NDUFC1,NDUFC2,NDUFS1,NDUFS5,NFU1,OGDH,PDE12,PDSS2,RPUSD3,RTN4IP1,UQCRFS1
JD_GPP3909_Balsa_2902870.sgRNA-rep-ExpMean_subs-noRowNorm-zscore-t16-q35--no-fil-flat	0	324	32	2,27501064282673	2,24080513949952E-07	48	ATP5F1C,ATP5ME,CHCHD1,COQ2,COQ7,COX4I1,COX7C,CS,CYC1,DLD,ENSG00000255339,ENSG00000255639,ENSG00000265257,ENSG00000267740,ENSG00000287967,FDX1,FECH,GLRX5,GRSF1,HCCS,LIAS,LIPT1,METTL17,MRPS31,NDUFA1,NDUFA10,NDUFA3,NDUFA4,NDUFA6,NDUFA8,NDUFB11,NDUFB2,NDUFB3,NDUFB4,NDUFB6,NDUFB7,NDUFB9,NDUFC1,NDUFC2,NDUFS1,NDUFS5,NFU1,OGDH,PDE12,PDSS2,RPUSD3,RTN4IP1,UQCRFS1
JD_GPP3909_Balsa_2902870.sgRNA-rep-ExpMean_subs-noRowNorm-zscore-t16-q35	0	324	32	2,27501064282673	2,24080513949952E-07	48	ATP5F1C,ATP5ME,CHCHD1,COQ2,COQ7,COX4I1,COX7C,CS,CYC1,DLD,ENSG00000255339,ENSG00000255639,ENSG00000265257,ENSG00000267740,ENSG00000287967,FDX1,FECH,GLRX5,GRSF1,HCCS,LIAS,LIPT1,METTL17,MRPS31,NDUFA1,NDUFA10,NDUFA3,NDUFA4,NDUFA6,NDUFA8,NDUFB11,NDUFB2,NDUFB3,NDUFB4,NDUFB6,NDUFB7,NDUFB9,NDUFC1,NDUFC2,NDUFS1,NDUFS5,NFU1,OGDH,PDE12,PDSS2,RPUSD3,RTN4IP1,UQCRFS1
JD_GPP3909_Balsa_2902870.sgRNA-rep-ExpMean_subs-noRowNorm-zscore-t2-q33.5	0	324	32	2,27501064282673	2,24080513949952E-07	48	ATP5F1C,ATP5ME,CHCHD1,COQ2,COQ7,COX4I1,COX7C,CS,CYC1,DLD,ENSG00000255339,ENSG00000255639,ENSG00000265257,ENSG00000267740,ENSG00000287967,FDX1,FECH,GLRX5,GRSF1,HCCS,LIAS,LIPT1,METTL17,MRPS31,NDUFA1,NDUFA10,NDUFA3,NDUFA4,NDUFA6,NDUFA8,NDUFB11,NDUFB2,NDUFB3,NDUFB4,NDUFB6,NDUFB7,NDUFB9,NDUFC1,NDUFC2,NDUFS1,NDUFS5,NFU1,OGDH,PDE12,PDSS2,RPUSD3,RTN4IP1,UQCRFS1
JD_GPP3909_Balsa_2902870.sgRNA-rep-ExpMean_subs-noRowNorm-zscore-t2-q34--no-fil-flat	0	324	32	2,27501064282673	2,24080513949952E-07	48	ATP5F1C,ATP5ME,CHCHD1,COQ2,COQ7,COX4I1,COX7C,CS,CYC1,DLD,ENSG00000255339,ENSG00000255639,ENSG00000265257,ENSG00000267740,ENSG00000287967,FDX1,FECH,GLRX5,GRSF1,HCCS,LIAS,LIPT1,METTL17,MRPS31,NDUFA1,NDUFA10,NDUFA3,NDUFA4,NDUFA6,NDUFA8,NDUFB11,NDUFB2,NDUFB3,NDUFB4,NDUFB6,NDUFB7,NDUFB9,NDUFC1,NDUFC2,NDUFS1,NDUFS5,NFU1,OGDH,PDE12,PDSS2,RPUSD3,RTN4IP1,UQCRFS1
JD_GPP3909_Balsa_2902870.sgRNA-rep-ExpMean_subs-noRowNorm-zscore-t2-q34	0	324	32	2,27501064282673	2,24080513949952E-07	48	ATP5F1C,ATP5ME,CHCHD1,COQ2,COQ7,COX4I1,COX7C,CS,CYC1,DLD,ENSG00000255339,ENSG00000255639,ENSG00000265257,ENSG00000267740,ENSG00000287967,FDX1,FECH,GLRX5,GRSF1,HCCS,LIAS,LIPT1,METTL17,MRPS31,NDUFA1,NDUFA10,NDUFA3,NDUFA4,NDUFA6,NDUFA8,NDUFB11,NDUFB2,NDUFB3,NDUFB4,NDUFB6,NDUFB7,NDUFB9,NDUFC1,NDUFC2,NDUFS1,NDUFS5,NFU1,OGDH,PDE12,PDSS2,RPUSD3,RTN4IP1,UQCRFS1
JD_GPP3909_Balsa_2902870.sgRNA-rep-ExpMean_subs-noRowNorm-zscore-t2-q35--no-fil-flat	0	324	32	2,27501064282673	2,24080513949952E-07	48	ATP5F1C,ATP5ME,CHCHD1,COQ2,COQ7,COX4I1,COX7C,CS,CYC1,DLD,ENSG00000255339,ENSG00000255639,ENSG00000265257,ENSG00000267740,ENSG00000287967,FDX1,FECH,GLRX5,GRSF1,HCCS,LIAS,LIPT1,METTL17,MRPS31,NDUFA1,NDUFA10,NDUFA3,NDUFA4,NDUFA6,NDUFA8,NDUFB11,NDUFB2,NDUFB3,NDUFB4,NDUFB6,NDUFB7,NDUFB9,NDUFC1,NDUFC2,NDUFS1,NDUFS5,NFU1,OGDH,PDE12,PDSS2,RPUSD3,RTN4IP1,UQCRFS1
JD_GPP3909_Balsa_2902870.sgRNA-rep-ExpMean_subs-noRowNorm-zscore-t2-q35	0	324	32	2,27501064282673	2,24080513949952E-07	48	ATP5F1C,ATP5ME,CHCHD1,COQ2,COQ7,COX4I1,COX7C,CS,CYC1,DLD,ENSG00000255339,ENSG00000255639,ENSG00000265257,ENSG00000267740,ENSG00000287967,FDX1,FECH,GLRX5,GRSF1,HCCS,LIAS,LIPT1,METTL17,MRPS31,NDUFA1,NDUFA10,NDUFA3,NDUFA4,NDUFA6,NDUFA8,NDUFB11,NDUFB2,NDUFB3,NDUFB4,NDUFB6,NDUFB7,NDUFB9,NDUFC1,NDUFC2,NDUFS1,NDUFS5,NFU1,OGDH,PDE12,PDSS2,RPUSD3,RTN4IP1,UQCRFS1
JD_GPP3909_Balsa_2902870.sgRNA-rep-ExpMean_subs-noRowNorm-zscore-t32-q33.5	0	324	32	2,27501064282673	2,24080513949952E-07	48	ATP5F1C,ATP5ME,CHCHD1,COQ2,COQ7,COX4I1,COX7C,CS,CYC1,DLD,ENSG00000255339,ENSG00000255639,ENSG00000265257,ENSG00000267740,ENSG00000287967,FDX1,FECH,GLRX5,GRSF1,HCCS,LIAS,LIPT1,METTL17,MRPS31,NDUFA1,NDUFA10,NDUFA3,NDUFA4,NDUFA6,NDUFA8,NDUFB11,NDUFB2,NDUFB3,NDUFB4,NDUFB6,NDUFB7,NDUFB9,NDUFC1,NDUFC2,NDUFS1,NDUFS5,NFU1,OGDH,PDE12,PDSS2,RPUSD3,RTN4IP1,UQCRFS1
JD_GPP3909_Balsa_2902870.sgRNA-rep-ExpMean_subs-noRowNorm-zscore-t32-q34--no-fil-flat	0	324	32	2,27501064282673	2,24080513949952E-07	48	ATP5F1C,ATP5ME,CHCHD1,COQ2,COQ7,COX4I1,COX7C,CS,CYC1,DLD,ENSG00000255339,ENSG00000255639,ENSG00000265257,ENSG00000267740,ENSG00000287967,FDX1,FECH,GLRX5,GRSF1,HCCS,LIAS,LIPT1,METTL17,MRPS31,NDUFA1,NDUFA10,NDUFA3,NDUFA4,NDUFA6,NDUFA8,NDUFB11,NDUFB2,NDUFB3,NDUFB4,NDUFB6,NDUFB7,NDUFB9,NDUFC1,NDUFC2,NDUFS1,NDUFS5,NFU1,OGDH,PDE12,PDSS2,RPUSD3,RTN4IP1,UQCRFS1
JD_GPP3909_Balsa_2902870.sgRNA-rep-ExpMean_subs-noRowNorm-zscore-t32-q34	0	324	32	2,27501064282673	2,24080513949952E-07	48	ATP5F1C,ATP5ME,CHCHD1,COQ2,COQ7,COX4I1,COX7C,CS,CYC1,DLD,ENSG00000255339,ENSG00000255639,ENSG00000265257,ENSG00000267740,ENSG00000287967,FDX1,FECH,GLRX5,GRSF1,HCCS,LIAS,LIPT1,METTL17,MRPS31,NDUFA1,NDUFA10,NDUFA3,NDUFA4,NDUFA6,NDUFA8,NDUFB11,NDUFB2,NDUFB3,NDUFB4,NDUFB6,NDUFB7,NDUFB9,NDUFC1,NDUFC2,NDUFS1,NDUFS5,NFU1,OGDH,PDE12,PDSS2,RPUSD3,RTN4IP1,UQCRFS1
JD_GPP3909_Balsa_2902870.sgRNA-rep-ExpMean_subs-noRowNorm-zscore-t32-q35--no-fil-flat	0	324	32	2,27501064282673	2,24080513949952E-07	48	ATP5F1C,ATP5ME,CHCHD1,COQ2,COQ7,COX4I1,COX7C,CS,CYC1,DLD,ENSG00000255339,ENSG00000255639,ENSG00000265257,ENSG00000267740,ENSG00000287967,FDX1,FECH,GLRX5,GRSF1,HCCS,LIAS,LIPT1,METTL17,MRPS31,NDUFA1,NDUFA10,NDUFA3,NDUFA4,NDUFA6,NDUFA8,NDUFB11,NDUFB2,NDUFB3,NDUFB4,NDUFB6,NDUFB7,NDUFB9,NDUFC1,NDUFC2,NDUFS1,NDUFS5,NFU1,OGDH,PDE12,PDSS2,RPUSD3,RTN4IP1,UQCRFS1
JD_GPP3909_Balsa_2902870.sgRNA-rep-ExpMean_subs-noRowNorm-zscore-t32-q35	0	324	32	2,27501064282673	2,24080513949952E-07	48	ATP5F1C,ATP5ME,CHCHD1,COQ2,COQ7,COX4I1,COX7C,CS,CYC1,DLD,ENSG00000255339,ENSG00000255639,ENSG00000265257,ENSG00000267740,ENSG00000287967,FDX1,FECH,GLRX5,GRSF1,HCCS,LIAS,LIPT1,METTL17,MRPS31,NDUFA1,NDUFA10,NDUFA3,NDUFA4,NDUFA6,NDUFA8,NDUFB11,NDUFB2,NDUFB3,NDUFB4,NDUFB6,NDUFB7,NDUFB9,NDUFC1,NDUFC2,NDUFS1,NDUFS5,NFU1,OGDH,PDE12,PDSS2,RPUSD3,RTN4IP1,UQCRFS1
JD_GPP3909_Balsa_2902870.sgRNA-rep-ExpMean_subs-noRowNorm-zscore-t4-q33.5	0	324	32	2,27501064282673	2,24080513949952E-07	48	ATP5F1C,ATP5ME,CHCHD1,COQ2,COQ7,COX4I1,COX7C,CS,CYC1,DLD,ENSG00000255339,ENSG00000255639,ENSG00000265257,ENSG00000267740,ENSG00000287967,FDX1,FECH,GLRX5,GRSF1,HCCS,LIAS,LIPT1,METTL17,MRPS31,NDUFA1,NDUFA10,NDUFA3,NDUFA4,NDUFA6,NDUFA8,NDUFB11,NDUFB2,NDUFB3,NDUFB4,NDUFB6,NDUFB7,NDUFB9,NDUFC1,NDUFC2,NDUFS1,NDUFS5,NFU1,OGDH,PDE12,PDSS2,RPUSD3,RTN4IP1,UQCRFS1
JD_GPP3909_Balsa_2902870.sgRNA-rep-ExpMean_subs-noRowNorm-zscore-t4-q34--no-fil-flat	0	324	32	2,27501064282673	2,24080513949952E-07	48	ATP5F1C,ATP5ME,CHCHD1,COQ2,COQ7,COX4I1,COX7C,CS,CYC1,DLD,ENSG00000255339,ENSG00000255639,ENSG00000265257,ENSG00000267740,ENSG00000287967,FDX1,FECH,GLRX5,GRSF1,HCCS,LIAS,LIPT1,METTL17,MRPS31,NDUFA1,NDUFA10,NDUFA3,NDUFA4,NDUFA6,NDUFA8,NDUFB11,NDUFB2,NDUFB3,NDUFB4,NDUFB6,NDUFB7,NDUFB9,NDUFC1,NDUFC2,NDUFS1,NDUFS5,NFU1,OGDH,PDE12,PDSS2,RPUSD3,RTN4IP1,UQCRFS1
JD_GPP3909_Balsa_2902870.sgRNA-rep-ExpMean_subs-noRowNorm-zscore-t4-q34	0	324	32	2,27501064282673	2,24080513949952E-07	48	ATP5F1C,ATP5ME,CHCHD1,COQ2,COQ7,COX4I1,COX7C,CS,CYC1,DLD,ENSG00000255339,ENSG00000255639,ENSG00000265257,ENSG00000267740,ENSG00000287967,FDX1,FECH,GLRX5,GRSF1,HCCS,LIAS,LIPT1,METTL17,MRPS31,NDUFA1,NDUFA10,NDUFA3,NDUFA4,NDUFA6,NDUFA8,NDUFB11,NDUFB2,NDUFB3,NDUFB4,NDUFB6,NDUFB7,NDUFB9,NDUFC1,NDUFC2,NDUFS1,NDUFS5,NFU1,OGDH,PDE12,PDSS2,RPUSD3,RTN4IP1,UQCRFS1
JD_GPP3909_Balsa_2902870.sgRNA-rep-ExpMean_subs-noRowNorm-zscore-t4-q35--no-fil-flat	0	324	32	2,27501064282673	2,24080513949952E-07	48	ATP5F1C,ATP5ME,CHCHD1,COQ2,COQ7,COX4I1,COX7C,CS,CYC1,DLD,ENSG00000255339,ENSG00000255639,ENSG00000265257,ENSG00000267740,ENSG00000287967,FDX1,FECH,GLRX5,GRSF1,HCCS,LIAS,LIPT1,METTL17,MRPS31,NDUFA1,NDUFA10,NDUFA3,NDUFA4,NDUFA6,NDUFA8,NDUFB11,NDUFB2,NDUFB3,NDUFB4,NDUFB6,NDUFB7,NDUFB9,NDUFC1,NDUFC2,NDUFS1,NDUFS5,NFU1,OGDH,PDE12,PDSS2,RPUSD3,RTN4IP1,UQCRFS1
JD_GPP3909_Balsa_2902870.sgRNA-rep-ExpMean_subs-noRowNorm-zscore-t4-q35	0	324	32	2,27501064282673	2,24080513949952E-07	48	ATP5F1C,ATP5ME,CHCHD1,COQ2,COQ7,COX4I1,COX7C,CS,CYC1,DLD,ENSG00000255339,ENSG00000255639,ENSG00000265257,ENSG00000267740,ENSG00000287967,FDX1,FECH,GLRX5,GRSF1,HCCS,LIAS,LIPT1,METTL17,MRPS31,NDUFA1,NDUFA10,NDUFA3,NDUFA4,NDUFA6,NDUFA8,NDUFB11,NDUFB2,NDUFB3,NDUFB4,NDUFB6,NDUFB7,NDUFB9,NDUFC1,NDUFC2,NDUFS1,NDUFS5,NFU1,OGDH,PDE12,PDSS2,RPUSD3,RTN4IP1,UQCRFS1
JD_GPP3909_Balsa_2902870.sgRNA-rep-ExpMean_subs-noRowNorm-zscore-t8-q33.5	0	324	32	2,27501064282673	2,24080513949952E-07	48	ATP5F1C,ATP5ME,CHCHD1,COQ2,COQ7,COX4I1,COX7C,CS,CYC1,DLD,ENSG00000255339,ENSG00000255639,ENSG00000265257,ENSG00000267740,ENSG00000287967,FDX1,FECH,GLRX5,GRSF1,HCCS,LIAS,LIPT1,METTL17,MRPS31,NDUFA1,NDUFA10,NDUFA3,NDUFA4,NDUFA6,NDUFA8,NDUFB11,NDUFB2,NDUFB3,NDUFB4,NDUFB6,NDUFB7,NDUFB9,NDUFC1,NDUFC2,NDUFS1,NDUFS5,NFU1,OGDH,PDE12,PDSS2,RPUSD3,RTN4IP1,UQCRFS1
JD_GPP3909_Balsa_2902870.sgRNA-rep-ExpMean_subs-noRowNorm-zscore-t8-q34--no-fil-flat	0	324	32	2,27501064282673	2,24080513949952E-07	48	ATP5F1C,ATP5ME,CHCHD1,COQ2,COQ7,COX4I1,COX7C,CS,CYC1,DLD,ENSG00000255339,ENSG00000255639,ENSG00000265257,ENSG00000267740,ENSG00000287967,FDX1,FECH,GLRX5,GRSF1,HCCS,LIAS,LIPT1,METTL17,MRPS31,NDUFA1,NDUFA10,NDUFA3,NDUFA4,NDUFA6,NDUFA8,NDUFB11,NDUFB2,NDUFB3,NDUFB4,NDUFB6,NDUFB7,NDUFB9,NDUFC1,NDUFC2,NDUFS1,NDUFS5,NFU1,OGDH,PDE12,PDSS2,RPUSD3,RTN4IP1,UQCRFS1
JD_GPP3909_Balsa_2902870.sgRNA-rep-ExpMean_subs-noRowNorm-zscore-t8-q34	0	324	32	2,27501064282673	2,24080513949952E-07	48	ATP5F1C,ATP5ME,CHCHD1,COQ2,COQ7,COX4I1,COX7C,CS,CYC1,DLD,ENSG00000255339,ENSG00000255639,ENSG00000265257,ENSG00000267740,ENSG00000287967,FDX1,FECH,GLRX5,GRSF1,HCCS,LIAS,LIPT1,METTL17,MRPS31,NDUFA1,NDUFA10,NDUFA3,NDUFA4,NDUFA6,NDUFA8,NDUFB11,NDUFB2,NDUFB3,NDUFB4,NDUFB6,NDUFB7,NDUFB9,NDUFC1,NDUFC2,NDUFS1,NDUFS5,NFU1,OGDH,PDE12,PDSS2,RPUSD3,RTN4IP1,UQCRFS1
JD_GPP3909_Balsa_2902870.sgRNA-rep-ExpMean_subs-noRowNorm-zscore-t8-q35--no-fil-flat	0	324	32	2,27501064282673	2,24080513949952E-07	48	ATP5F1C,ATP5ME,CHCHD1,COQ2,COQ7,COX4I1,COX7C,CS,CYC1,DLD,ENSG00000255339,ENSG00000255639,ENSG00000265257,ENSG00000267740,ENSG00000287967,FDX1,FECH,GLRX5,GRSF1,HCCS,LIAS,LIPT1,METTL17,MRPS31,NDUFA1,NDUFA10,NDUFA3,NDUFA4,NDUFA6,NDUFA8,NDUFB11,NDUFB2,NDUFB3,NDUFB4,NDUFB6,NDUFB7,NDUFB9,NDUFC1,NDUFC2,NDUFS1,NDUFS5,NFU1,OGDH,PDE12,PDSS2,RPUSD3,RTN4IP1,UQCRFS1
JD_GPP3909_Balsa_2902870.sgRNA-rep-ExpMean_subs-noRowNorm-zscore-t8-q35	0	324	32	2,27501064282673	2,24080513949952E-07	48	ATP5F1C,ATP5ME,CHCHD1,COQ2,COQ7,COX4I1,COX7C,CS,CYC1,DLD,ENSG00000255339,ENSG00000255639,ENSG00000265257,ENSG00000267740,ENSG00000287967,FDX1,FECH,GLRX5,GRSF1,HCCS,LIAS,LIPT1,METTL17,MRPS31,NDUFA1,NDUFA10,NDUFA3,NDUFA4,NDUFA6,NDUFA8,NDUFB11,NDUFB2,NDUFB3,NDUFB4,NDUFB6,NDUFB7,NDUFB9,NDUFC1,NDUFC2,NDUFS1,NDUFS5,NFU1,OGDH,PDE12,PDSS2,RPUSD3,RTN4IP1,UQCRFS1
JD_GPP3909_Balsa_2902870.sgRNA.ga.gene_av.zs15-rep-noExpNorm-noRowNorm-zscore-t2-q34	6	324	32	2,27501064282673	2,24080513949952E-07	69	ATP5F1C,ATP5ME,ATPAF2,BOLA3,CHCHD1,CLPP,COQ2,COQ7,COX4I1,COX6A1,COX8A,CS,CYC1,DLD,DLST,ENSG00000255339,ENSG00000255639,ENSG00000265257,ENSG00000267740,ENSG00000286192,ENSG00000287967,FDX1,FECH,FH,GLRX5,GRSF1,GTPBP6,HCCS,LIAS,LIPT1,LIPT2,MDH2,METTL17,MRM2,MRPS31,MTIF3,MTO1,NDUFA1,NDUFA10,NDUFA3,NDUFA4,NDUFA6,NDUFA8,NDUFB11,NDUFB2,NDUFB3,NDUFB4,NDUFB6,NDUFB7,NDUFB9,NDUFC1,NDUFC2,NDUFS1,NDUFS5,NFU1,…
JD_GPP3909_Balsa_2902870.sgRNA-rep-ExpQnorm-noRowNorm-zscore-t12-q33	7	307	31	2,32595754240144	2,43262392066024E-07	45	ATP5F1C,ATP5ME,BOLA3,CLPX,COQ2,COX4I1,COX7C,CYC1,DLD,ENSG00000255339,ENSG00000255639,ENSG00000265257,ENSG00000267740,ENSG00000287967,GLRX5,GRSF1,GTPBP6,HCCS,LIAS,LIPT1,LIPT2,METTL17,MRPS31,NDUFA1,NDUFA10,NDUFA3,NDUFA6,NDUFA8,NDUFB11,NDUFB2,NDUFB3,NDUFB4,NDUFB6,NDUFB7,NDUFB9,NDUFC1,NDUFC2,NDUFS1,NDUFS5,NFU1,PDE12,PDSS2,RTN4IP1,SLC25A19,UQCRFS1
JD_GPP3909_Balsa_2902870.sgRNA-rep-ExpQnorm-noRowNorm-zscore-t4-q33--no-fil-flat	7	307	31	2,32595754240144	2,43262392066024E-07	45	ATP5F1C,ATP5ME,BOLA3,CLPX,COQ2,COX4I1,COX7C,CYC1,DLD,ENSG00000255339,ENSG00000255639,ENSG00000265257,ENSG00000267740,ENSG00000287967,GLRX5,GRSF1,GTPBP6,HCCS,LIAS,LIPT1,LIPT2,METTL17,MRPS31,NDUFA1,NDUFA10,NDUFA3,NDUFA6,NDUFA8,NDUFB11,NDUFB2,NDUFB3,NDUFB4,NDUFB6,NDUFB7,NDUFB9,NDUFC1,NDUFC2,NDUFS1,NDUFS5,NFU1,PDE12,PDSS2,RTN4IP1,SLC25A19,UQCRFS1
JD_GPP3909_Balsa_2902870.sgRNA-rep-ExpQnorm-noRowNorm-zscore-t4-q33	7	307	31	2,32595754240144	2,43262392066024E-07	45	ATP5F1C,ATP5ME,BOLA3,CLPX,COQ2,COX4I1,COX7C,CYC1,DLD,ENSG00000255339,ENSG00000255639,ENSG00000265257,ENSG00000267740,ENSG00000287967,GLRX5,GRSF1,GTPBP6,HCCS,LIAS,LIPT1,LIPT2,METTL17,MRPS31,NDUFA1,NDUFA10,NDUFA3,NDUFA6,NDUFA8,NDUFB11,NDUFB2,NDUFB3,NDUFB4,NDUFB6,NDUFB7,NDUFB9,NDUFC1,NDUFC2,NDUFS1,NDUFS5,NFU1,PDE12,PDSS2,RTN4IP1,SLC25A19,UQCRFS1
JD_GPP3909_Balsa_2902870.sgRNA-rep-ExpQnorm-noRowNorm-zscore-t8-q33--no-fil-flat	7	307	31	2,32595754240144	2,43262392066024E-07	45	ATP5F1C,ATP5ME,BOLA3,CLPX,COQ2,COX4I1,COX7C,CYC1,DLD,ENSG00000255339,ENSG00000255639,ENSG00000265257,ENSG00000267740,ENSG00000287967,GLRX5,GRSF1,GTPBP6,HCCS,LIAS,LIPT1,LIPT2,METTL17,MRPS31,NDUFA1,NDUFA10,NDUFA3,NDUFA6,NDUFA8,NDUFB11,NDUFB2,NDUFB3,NDUFB4,NDUFB6,NDUFB7,NDUFB9,NDUFC1,NDUFC2,NDUFS1,NDUFS5,NFU1,PDE12,PDSS2,RTN4IP1,SLC25A19,UQCRFS1
JD_GPP3909_Balsa_2902870.sgRNA-rep-ExpQnorm-noRowNorm-zscore-t8-q33	7	307	31	2,32595754240144	2,43262392066024E-07	45	ATP5F1C,ATP5ME,BOLA3,CLPX,COQ2,COX4I1,COX7C,CYC1,DLD,ENSG00000255339,ENSG00000255639,ENSG00000265257,ENSG00000267740,ENSG00000287967,GLRX5,GRSF1,GTPBP6,HCCS,LIAS,LIPT1,LIPT2,METTL17,MRPS31,NDUFA1,NDUFA10,NDUFA3,NDUFA6,NDUFA8,NDUFB11,NDUFB2,NDUFB3,NDUFB4,NDUFB6,NDUFB7,NDUFB9,NDUFC1,NDUFC2,NDUFS1,NDUFS5,NFU1,PDE12,PDSS2,RTN4IP1,SLC25A19,UQCRFS1
JD_GPP3909_Balsa_2902870.sgRNA-rep-qnorm-zscore-t10-q33	7	307	31	2,32595754240144	2,43262392066024E-07	45	ATP5F1C,ATP5ME,BOLA3,CLPX,COQ2,COX4I1,COX7C,CYC1,DLD,ENSG00000255339,ENSG00000255639,ENSG00000265257,ENSG00000267740,ENSG00000287967,GLRX5,GRSF1,GTPBP6,HCCS,LIAS,LIPT1,LIPT2,METTL17,MRPS31,NDUFA1,NDUFA10,NDUFA3,NDUFA6,NDUFA8,NDUFB11,NDUFB2,NDUFB3,NDUFB4,NDUFB6,NDUFB7,NDUFB9,NDUFC1,NDUFC2,NDUFS1,NDUFS5,NFU1,PDE12,PDSS2,RTN4IP1,SLC25A19,UQCRFS1
JD_GPP3909_Balsa_2902870.sgRNA-rep-qnorm-zscore-t12-q33	7	307	31	2,32595754240144	2,43262392066024E-07	45	ATP5F1C,ATP5ME,BOLA3,CLPX,COQ2,COX4I1,COX7C,CYC1,DLD,ENSG00000255339,ENSG00000255639,ENSG00000265257,ENSG00000267740,ENSG00000287967,GLRX5,GRSF1,GTPBP6,HCCS,LIAS,LIPT1,LIPT2,METTL17,MRPS31,NDUFA1,NDUFA10,NDUFA3,NDUFA6,NDUFA8,NDUFB11,NDUFB2,NDUFB3,NDUFB4,NDUFB6,NDUFB7,NDUFB9,NDUFC1,NDUFC2,NDUFS1,NDUFS5,NFU1,PDE12,PDSS2,RTN4IP1,SLC25A19,UQCRFS1
JD_GPP3909_Balsa_2902870.sgRNA-rep-qnorm-zscore-t13-q33	7	307	31	2,32595754240144	2,43262392066024E-07	45	ATP5F1C,ATP5ME,BOLA3,CLPX,COQ2,COX4I1,COX7C,CYC1,DLD,ENSG00000255339,ENSG00000255639,ENSG00000265257,ENSG00000267740,ENSG00000287967,GLRX5,GRSF1,GTPBP6,HCCS,LIAS,LIPT1,LIPT2,METTL17,MRPS31,NDUFA1,NDUFA10,NDUFA3,NDUFA6,NDUFA8,NDUFB11,NDUFB2,NDUFB3,NDUFB4,NDUFB6,NDUFB7,NDUFB9,NDUFC1,NDUFC2,NDUFS1,NDUFS5,NFU1,PDE12,PDSS2,RTN4IP1,SLC25A19,UQCRFS1
JD_GPP3909_Balsa_2902870.sgRNA-rep-qnorm-zscore-t4-q33	7	307	31	2,32595754240144	2,43262392066024E-07	45	ATP5F1C,ATP5ME,BOLA3,CLPX,COQ2,COX4I1,COX7C,CYC1,DLD,ENSG00000255339,ENSG00000255639,ENSG00000265257,ENSG00000267740,ENSG00000287967,GLRX5,GRSF1,GTPBP6,HCCS,LIAS,LIPT1,LIPT2,METTL17,MRPS31,NDUFA1,NDUFA10,NDUFA3,NDUFA6,NDUFA8,NDUFB11,NDUFB2,NDUFB3,NDUFB4,NDUFB6,NDUFB7,NDUFB9,NDUFC1,NDUFC2,NDUFS1,NDUFS5,NFU1,PDE12,PDSS2,RTN4IP1,SLC25A19,UQCRFS1
JD_GPP3909_Balsa_2902870.sgRNA-rep-qnorm-zscore-t7-q33	7	307	31	2,32595754240144	2,43262392066024E-07	45	ATP5F1C,ATP5ME,BOLA3,CLPX,COQ2,COX4I1,COX7C,CYC1,DLD,ENSG00000255339,ENSG00000255639,ENSG00000265257,ENSG00000267740,ENSG00000287967,GLRX5,GRSF1,GTPBP6,HCCS,LIAS,LIPT1,LIPT2,METTL17,MRPS31,NDUFA1,NDUFA10,NDUFA3,NDUFA6,NDUFA8,NDUFB11,NDUFB2,NDUFB3,NDUFB4,NDUFB6,NDUFB7,NDUFB9,NDUFC1,NDUFC2,NDUFS1,NDUFS5,NFU1,PDE12,PDSS2,RTN4IP1,SLC25A19,UQCRFS1
JD_GPP3909_Balsa_2902870.sgRNA-rep-qnorm-zscore-t7.5-q33	7	307	31	2,32595754240144	2,43262392066024E-07	45	ATP5F1C,ATP5ME,BOLA3,CLPX,COQ2,COX4I1,COX7C,CYC1,DLD,ENSG00000255339,ENSG00000255639,ENSG00000265257,ENSG00000267740,ENSG00000287967,GLRX5,GRSF1,GTPBP6,HCCS,LIAS,LIPT1,LIPT2,METTL17,MRPS31,NDUFA1,NDUFA10,NDUFA3,NDUFA6,NDUFA8,NDUFB11,NDUFB2,NDUFB3,NDUFB4,NDUFB6,NDUFB7,NDUFB9,NDUFC1,NDUFC2,NDUFS1,NDUFS5,NFU1,PDE12,PDSS2,RTN4IP1,SLC25A19,UQCRFS1
JD_GPP3909_Balsa_2902870.sgRNA-rep-qnorm-zscore-t8-q33	7	307	31	2,32595754240144	2,43262392066024E-07	45	ATP5F1C,ATP5ME,BOLA3,CLPX,COQ2,COX4I1,COX7C,CYC1,DLD,ENSG00000255339,ENSG00000255639,ENSG00000265257,ENSG00000267740,ENSG00000287967,GLRX5,GRSF1,GTPBP6,HCCS,LIAS,LIPT1,LIPT2,METTL17,MRPS31,NDUFA1,NDUFA10,NDUFA3,NDUFA6,NDUFA8,NDUFB11,NDUFB2,NDUFB3,NDUFB4,NDUFB6,NDUFB7,NDUFB9,NDUFC1,NDUFC2,NDUFS1,NDUFS5,NFU1,PDE12,PDSS2,RTN4IP1,SLC25A19,UQCRFS1
JD_GPP3909_Balsa_2902870.sgRNA.ga.gene_av.zs15-rep-ExpMean_subs-noRowNorm-zscore-t1.5-q33	0	208	25	2,76856763925729	2,57972200584532E-07	36	ATP5F1C,ATP5ME,CHCHD1,CYC1,ENSG00000255339,ENSG00000255639,ENSG00000265257,ENSG00000267740,ENSG00000287967,FDX1,FECH,GLRX5,GRSF1,HCCS,LIAS,METTL17,MRPS31,NDUFA1,NDUFA10,NDUFA3,NDUFA4,NDUFA6,NDUFA8,NDUFB11,NDUFB2,NDUFB3,NDUFB4,NDUFB6,NDUFB7,NDUFB9,NDUFC1,NDUFS1,NDUFS5,NFU1,RTN4IP1,UQCRFS1
JD_GPP3909_Balsa_2902870.sgRNA.ga.gene_av.zs15-rep-ExpMean_subs-noRowNorm-zscore-t12-q33	0	208	25	2,76856763925729	2,57972200584532E-07	36	ATP5F1C,ATP5ME,CHCHD1,CYC1,ENSG00000255339,ENSG00000255639,ENSG00000265257,ENSG00000267740,ENSG00000287967,FDX1,FECH,GLRX5,GRSF1,HCCS,LIAS,METTL17,MRPS31,NDUFA1,NDUFA10,NDUFA3,NDUFA4,NDUFA6,NDUFA8,NDUFB11,NDUFB2,NDUFB3,NDUFB4,NDUFB6,NDUFB7,NDUFB9,NDUFC1,NDUFS1,NDUFS5,NFU1,RTN4IP1,UQCRFS1
JD_GPP3909_Balsa_2902870.sgRNA.ga.gene_av.zs15-rep-ExpMean_subs-noRowNorm-zscore-t16-q33	0	208	25	2,76856763925729	2,57972200584532E-07	36	ATP5F1C,ATP5ME,CHCHD1,CYC1,ENSG00000255339,ENSG00000255639,ENSG00000265257,ENSG00000267740,ENSG00000287967,FDX1,FECH,GLRX5,GRSF1,HCCS,LIAS,METTL17,MRPS31,NDUFA1,NDUFA10,NDUFA3,NDUFA4,NDUFA6,NDUFA8,NDUFB11,NDUFB2,NDUFB3,NDUFB4,NDUFB6,NDUFB7,NDUFB9,NDUFC1,NDUFS1,NDUFS5,NFU1,RTN4IP1,UQCRFS1
JD_GPP3909_Balsa_2902870.sgRNA.ga.gene_av.zs15-rep-ExpMean_subs-noRowNorm-zscore-t2-q33	0	208	25	2,76856763925729	2,57972200584532E-07	36	ATP5F1C,ATP5ME,CHCHD1,CYC1,ENSG00000255339,ENSG00000255639,ENSG00000265257,ENSG00000267740,ENSG00000287967,FDX1,FECH,GLRX5,GRSF1,HCCS,LIAS,METTL17,MRPS31,NDUFA1,NDUFA10,NDUFA3,NDUFA4,NDUFA6,NDUFA8,NDUFB11,NDUFB2,NDUFB3,NDUFB4,NDUFB6,NDUFB7,NDUFB9,NDUFC1,NDUFS1,NDUFS5,NFU1,RTN4IP1,UQCRFS1
JD_GPP3909_Balsa_2902870.sgRNA.ga.gene_av.zs15-rep-ExpMean_subs-noRowNorm-zscore-t4-q33	0	208	25	2,76856763925729	2,57972200584532E-07	36	ATP5F1C,ATP5ME,CHCHD1,CYC1,ENSG00000255339,ENSG00000255639,ENSG00000265257,ENSG00000267740,ENSG00000287967,FDX1,FECH,GLRX5,GRSF1,HCCS,LIAS,METTL17,MRPS31,NDUFA1,NDUFA10,NDUFA3,NDUFA4,NDUFA6,NDUFA8,NDUFB11,NDUFB2,NDUFB3,NDUFB4,NDUFB6,NDUFB7,NDUFB9,NDUFC1,NDUFS1,NDUFS5,NFU1,RTN4IP1,UQCRFS1
JD_GPP3909_Balsa_2902870.sgRNA.ga.gene_av.zs15-rep-ExpMean_subs-noRowNorm-zscore-t8-q33	0	208	25	2,76856763925729	2,57972200584532E-07	36	ATP5F1C,ATP5ME,CHCHD1,CYC1,ENSG00000255339,ENSG00000255639,ENSG00000265257,ENSG00000267740,ENSG00000287967,FDX1,FECH,GLRX5,GRSF1,HCCS,LIAS,METTL17,MRPS31,NDUFA1,NDUFA10,NDUFA3,NDUFA4,NDUFA6,NDUFA8,NDUFB11,NDUFB2,NDUFB3,NDUFB4,NDUFB6,NDUFB7,NDUFB9,NDUFC1,NDUFS1,NDUFS5,NFU1,RTN4IP1,UQCRFS1
JD_GPP3909_Balsa_2902870.sgRNA-rep-ExpMean_subs-noRowNorm-zscore-01range-t1.5-q33--no-fil-flat	0	273	29	2,44688644688645	2,61566188763516E-07	42	ATP5F1C,ATP5ME,CHCHD1,COX4I1,COX7C,CYC1,ENSG00000255339,ENSG00000255639,ENSG00000265257,ENSG00000267740,ENSG00000287967,FECH,GLRX5,GRSF1,HCCS,LIAS,LIPT1,METTL17,MRPS31,NDUFA1,NDUFA10,NDUFA3,NDUFA4,NDUFA6,NDUFA8,NDUFB11,NDUFB2,NDUFB3,NDUFB4,NDUFB6,NDUFB7,NDUFB9,NDUFC1,NDUFC2,NDUFS1,NDUFS5,NDUFS7,NFU1,OGDH,PDSS2,RTN4IP1,UQCRFS1
JD_GPP3909_Balsa_2902870.sgRNA-rep-ExpMean_subs-noRowNorm-zscore-01range-t1.5-q33	0	273	29	2,44688644688645	2,61566188763516E-07	42	ATP5F1C,ATP5ME,CHCHD1,COX4I1,COX7C,CYC1,ENSG00000255339,ENSG00000255639,ENSG00000265257,ENSG00000267740,ENSG00000287967,FECH,GLRX5,GRSF1,HCCS,LIAS,LIPT1,METTL17,MRPS31,NDUFA1,NDUFA10,NDUFA3,NDUFA4,NDUFA6,NDUFA8,NDUFB11,NDUFB2,NDUFB3,NDUFB4,NDUFB6,NDUFB7,NDUFB9,NDUFC1,NDUFC2,NDUFS1,NDUFS5,NDUFS7,NFU1,OGDH,PDSS2,RTN4IP1,UQCRFS1
JD_GPP3909_Balsa_2902870.sgRNA-rep-ExpMean_subs-noRowNorm-zscore-01range-t12-q33	0	273	29	2,44688644688645	2,61566188763516E-07	42	ATP5F1C,ATP5ME,CHCHD1,COX4I1,COX7C,CYC1,ENSG00000255339,ENSG00000255639,ENSG00000265257,ENSG00000267740,ENSG00000287967,FECH,GLRX5,GRSF1,HCCS,LIAS,LIPT1,METTL17,MRPS31,NDUFA1,NDUFA10,NDUFA3,NDUFA4,NDUFA6,NDUFA8,NDUFB11,NDUFB2,NDUFB3,NDUFB4,NDUFB6,NDUFB7,NDUFB9,NDUFC1,NDUFC2,NDUFS1,NDUFS5,NDUFS7,NFU1,OGDH,PDSS2,RTN4IP1,UQCRFS1
JD_GPP3909_Balsa_2902870.sgRNA-rep-ExpMean_subs-noRowNorm-zscore-01range-t16-q33--no-fil-flat	0	273	29	2,44688644688645	2,61566188763516E-07	42	ATP5F1C,ATP5ME,CHCHD1,COX4I1,COX7C,CYC1,ENSG00000255339,ENSG00000255639,ENSG00000265257,ENSG00000267740,ENSG00000287967,FECH,GLRX5,GRSF1,HCCS,LIAS,LIPT1,METTL17,MRPS31,NDUFA1,NDUFA10,NDUFA3,NDUFA4,NDUFA6,NDUFA8,NDUFB11,NDUFB2,NDUFB3,NDUFB4,NDUFB6,NDUFB7,NDUFB9,NDUFC1,NDUFC2,NDUFS1,NDUFS5,NDUFS7,NFU1,OGDH,PDSS2,RTN4IP1,UQCRFS1
JD_GPP3909_Balsa_2902870.sgRNA-rep-ExpMean_subs-noRowNorm-zscore-01range-t16-q33	0	273	29	2,44688644688645	2,61566188763516E-07	42	ATP5F1C,ATP5ME,CHCHD1,COX4I1,COX7C,CYC1,ENSG00000255339,ENSG00000255639,ENSG00000265257,ENSG00000267740,ENSG00000287967,FECH,GLRX5,GRSF1,HCCS,LIAS,LIPT1,METTL17,MRPS31,NDUFA1,NDUFA10,NDUFA3,NDUFA4,NDUFA6,NDUFA8,NDUFB11,NDUFB2,NDUFB3,NDUFB4,NDUFB6,NDUFB7,NDUFB9,NDUFC1,NDUFC2,NDUFS1,NDUFS5,NDUFS7,NFU1,OGDH,PDSS2,RTN4IP1,UQCRFS1
JD_GPP3909_Balsa_2902870.sgRNA-rep-ExpMean_subs-noRowNorm-zscore-01range-t2-q33--no-fil-flat	0	273	29	2,44688644688645	2,61566188763516E-07	42	ATP5F1C,ATP5ME,CHCHD1,COX4I1,COX7C,CYC1,ENSG00000255339,ENSG00000255639,ENSG00000265257,ENSG00000267740,ENSG00000287967,FECH,GLRX5,GRSF1,HCCS,LIAS,LIPT1,METTL17,MRPS31,NDUFA1,NDUFA10,NDUFA3,NDUFA4,NDUFA6,NDUFA8,NDUFB11,NDUFB2,NDUFB3,NDUFB4,NDUFB6,NDUFB7,NDUFB9,NDUFC1,NDUFC2,NDUFS1,NDUFS5,NDUFS7,NFU1,OGDH,PDSS2,RTN4IP1,UQCRFS1
JD_GPP3909_Balsa_2902870.sgRNA-rep-ExpMean_subs-noRowNorm-zscore-01range-t2-q33	0	273	29	2,44688644688645	2,61566188763516E-07	42	ATP5F1C,ATP5ME,CHCHD1,COX4I1,COX7C,CYC1,ENSG00000255339,ENSG00000255639,ENSG00000265257,ENSG00000267740,ENSG00000287967,FECH,GLRX5,GRSF1,HCCS,LIAS,LIPT1,METTL17,MRPS31,NDUFA1,NDUFA10,NDUFA3,NDUFA4,NDUFA6,NDUFA8,NDUFB11,NDUFB2,NDUFB3,NDUFB4,NDUFB6,NDUFB7,NDUFB9,NDUFC1,NDUFC2,NDUFS1,NDUFS5,NDUFS7,NFU1,OGDH,PDSS2,RTN4IP1,UQCRFS1
JD_GPP3909_Balsa_2902870.sgRNA-rep-ExpMean_subs-noRowNorm-zscore-01range-t32-q33--no-fil-flat	0	273	29	2,44688644688645	2,61566188763516E-07	42	ATP5F1C,ATP5ME,CHCHD1,COX4I1,COX7C,CYC1,ENSG00000255339,ENSG00000255639,ENSG00000265257,ENSG00000267740,ENSG00000287967,FECH,GLRX5,GRSF1,HCCS,LIAS,LIPT1,METTL17,MRPS31,NDUFA1,NDUFA10,NDUFA3,NDUFA4,NDUFA6,NDUFA8,NDUFB11,NDUFB2,NDUFB3,NDUFB4,NDUFB6,NDUFB7,NDUFB9,NDUFC1,NDUFC2,NDUFS1,NDUFS5,NDUFS7,NFU1,OGDH,PDSS2,RTN4IP1,UQCRFS1
JD_GPP3909_Balsa_2902870.sgRNA-rep-ExpMean_subs-noRowNorm-zscore-01range-t32-q33	0	273	29	2,44688644688645	2,61566188763516E-07	42	ATP5F1C,ATP5ME,CHCHD1,COX4I1,COX7C,CYC1,ENSG00000255339,ENSG00000255639,ENSG00000265257,ENSG00000267740,ENSG00000287967,FECH,GLRX5,GRSF1,HCCS,LIAS,LIPT1,METTL17,MRPS31,NDUFA1,NDUFA10,NDUFA3,NDUFA4,NDUFA6,NDUFA8,NDUFB11,NDUFB2,NDUFB3,NDUFB4,NDUFB6,NDUFB7,NDUFB9,NDUFC1,NDUFC2,NDUFS1,NDUFS5,NDUFS7,NFU1,OGDH,PDSS2,RTN4IP1,UQCRFS1
JD_GPP3909_Balsa_2902870.sgRNA-rep-ExpMean_subs-noRowNorm-zscore-01range-t4-q33--no-fil-flat	0	273	29	2,44688644688645	2,61566188763516E-07	42	ATP5F1C,ATP5ME,CHCHD1,COX4I1,COX7C,CYC1,ENSG00000255339,ENSG00000255639,ENSG00000265257,ENSG00000267740,ENSG00000287967,FECH,GLRX5,GRSF1,HCCS,LIAS,LIPT1,METTL17,MRPS31,NDUFA1,NDUFA10,NDUFA3,NDUFA4,NDUFA6,NDUFA8,NDUFB11,NDUFB2,NDUFB3,NDUFB4,NDUFB6,NDUFB7,NDUFB9,NDUFC1,NDUFC2,NDUFS1,NDUFS5,NDUFS7,NFU1,OGDH,PDSS2,RTN4IP1,UQCRFS1
JD_GPP3909_Balsa_2902870.sgRNA-rep-ExpMean_subs-noRowNorm-zscore-01range-t4-q33	0	273	29	2,44688644688645	2,61566188763516E-07	42	ATP5F1C,ATP5ME,CHCHD1,COX4I1,COX7C,CYC1,ENSG00000255339,ENSG00000255639,ENSG00000265257,ENSG00000267740,ENSG00000287967,FECH,GLRX5,GRSF1,HCCS,LIAS,LIPT1,METTL17,MRPS31,NDUFA1,NDUFA10,NDUFA3,NDUFA4,NDUFA6,NDUFA8,NDUFB11,NDUFB2,NDUFB3,NDUFB4,NDUFB6,NDUFB7,NDUFB9,NDUFC1,NDUFC2,NDUFS1,NDUFS5,NDUFS7,NFU1,OGDH,PDSS2,RTN4IP1,UQCRFS1
JD_GPP3909_Balsa_2902870.sgRNA-rep-ExpMean_subs-noRowNorm-zscore-01range-t8-q33--no-fil-flat	0	273	29	2,44688644688645	2,61566188763516E-07	42	ATP5F1C,ATP5ME,CHCHD1,COX4I1,COX7C,CYC1,ENSG00000255339,ENSG00000255639,ENSG00000265257,ENSG00000267740,ENSG00000287967,FECH,GLRX5,GRSF1,HCCS,LIAS,LIPT1,METTL17,MRPS31,NDUFA1,NDUFA10,NDUFA3,NDUFA4,NDUFA6,NDUFA8,NDUFB11,NDUFB2,NDUFB3,NDUFB4,NDUFB6,NDUFB7,NDUFB9,NDUFC1,NDUFC2,NDUFS1,NDUFS5,NDUFS7,NFU1,OGDH,PDSS2,RTN4IP1,UQCRFS1
JD_GPP3909_Balsa_2902870.sgRNA-rep-ExpMean_subs-noRowNorm-zscore-01range-t8-q33	0	273	29	2,44688644688645	2,61566188763516E-07	42	ATP5F1C,ATP5ME,CHCHD1,COX4I1,COX7C,CYC1,ENSG00000255339,ENSG00000255639,ENSG00000265257,ENSG00000267740,ENSG00000287967,FECH,GLRX5,GRSF1,HCCS,LIAS,LIPT1,METTL17,MRPS31,NDUFA1,NDUFA10,NDUFA3,NDUFA4,NDUFA6,NDUFA8,NDUFB11,NDUFB2,NDUFB3,NDUFB4,NDUFB6,NDUFB7,NDUFB9,NDUFC1,NDUFC2,NDUFS1,NDUFS5,NDUFS7,NFU1,OGDH,PDSS2,RTN4IP1,UQCRFS1
JD_GPP3909_Balsa_2902870.sgRNA-rep-ExpQnorm-noRowNorm-zscore-t16-q34--no-fil-flat	1	308	31	2,31840573219884	2,63740055440135E-07	47	ATP5F1C,ATP5ME,BOLA3,CLPP,CLPX,COQ2,COX4I1,COX6A1,COX7C,CYC1,DLD,ENSG00000255339,ENSG00000255639,ENSG00000265257,ENSG00000267740,ENSG00000287967,FDX1,GLRX5,GTPBP6,HCCS,LIAS,LIPT1,LIPT2,METTL17,MRPS31,NDUFA1,NDUFA10,NDUFA3,NDUFA6,NDUFA8,NDUFB11,NDUFB2,NDUFB3,NDUFB4,NDUFB6,NDUFB7,NDUFB9,NDUFC1,NDUFC2,NDUFS1,NDUFS5,NFU1,PDE12,PDSS2,RTN4IP1,SLC25A19,UQCRFS1
JD_GPP3909_Balsa_2902870.sgRNA-rep-ExpQnorm-noRowNorm-zscore-t16-q34	1	308	31	2,31840573219884	2,63740055440135E-07	47	ATP5F1C,ATP5ME,BOLA3,CLPP,CLPX,COQ2,COX4I1,COX6A1,COX7C,CYC1,DLD,ENSG00000255339,ENSG00000255639,ENSG00000265257,ENSG00000267740,ENSG00000287967,FDX1,GLRX5,GTPBP6,HCCS,LIAS,LIPT1,LIPT2,METTL17,MRPS31,NDUFA1,NDUFA10,NDUFA3,NDUFA6,NDUFA8,NDUFB11,NDUFB2,NDUFB3,NDUFB4,NDUFB6,NDUFB7,NDUFB9,NDUFC1,NDUFC2,NDUFS1,NDUFS5,NFU1,PDE12,PDSS2,RTN4IP1,SLC25A19,UQCRFS1
JD_GPP3909_Balsa_2902870.sgRNA-rep-ExpQnorm-noRowNorm-zscore-t32-q34--no-fil-flat	0	308	31	2,31840573219884	2,63740055440135E-07	47	ATP5F1C,ATP5ME,BOLA3,CLPP,CLPX,COQ2,COX4I1,COX6A1,COX7C,CYC1,DLD,ENSG00000255339,ENSG00000255639,ENSG00000265257,ENSG00000267740,ENSG00000287967,FDX1,GLRX5,GTPBP6,HCCS,LIAS,LIPT1,LIPT2,METTL17,MRPS31,NDUFA1,NDUFA10,NDUFA3,NDUFA6,NDUFA8,NDUFB11,NDUFB2,NDUFB3,NDUFB4,NDUFB6,NDUFB7,NDUFB9,NDUFC1,NDUFC2,NDUFS1,NDUFS5,NFU1,PDE12,PDSS2,RTN4IP1,SLC25A19,UQCRFS1
JD_GPP3909_Balsa_2902870.sgRNA-rep-ExpQnorm-noRowNorm-zscore-t32-q34	0	308	31	2,31840573219884	2,63740055440135E-07	47	ATP5F1C,ATP5ME,BOLA3,CLPP,CLPX,COQ2,COX4I1,COX6A1,COX7C,CYC1,DLD,ENSG00000255339,ENSG00000255639,ENSG00000265257,ENSG00000267740,ENSG00000287967,FDX1,GLRX5,GTPBP6,HCCS,LIAS,LIPT1,LIPT2,METTL17,MRPS31,NDUFA1,NDUFA10,NDUFA3,NDUFA6,NDUFA8,NDUFB11,NDUFB2,NDUFB3,NDUFB4,NDUFB6,NDUFB7,NDUFB9,NDUFC1,NDUFC2,NDUFS1,NDUFS5,NFU1,PDE12,PDSS2,RTN4IP1,SLC25A19,UQCRFS1
JD_GPP3909_Balsa_2902870.sgRNA-rep-qnorm-zscore-t15-q34	1	308	31	2,31840573219884	2,63740055440135E-07	47	ATP5F1C,ATP5ME,BOLA3,CLPP,CLPX,COQ2,COX4I1,COX6A1,COX7C,CYC1,DLD,ENSG00000255339,ENSG00000255639,ENSG00000265257,ENSG00000267740,ENSG00000287967,FDX1,GLRX5,GTPBP6,HCCS,LIAS,LIPT1,LIPT2,METTL17,MRPS31,NDUFA1,NDUFA10,NDUFA3,NDUFA6,NDUFA8,NDUFB11,NDUFB2,NDUFB3,NDUFB4,NDUFB6,NDUFB7,NDUFB9,NDUFC1,NDUFC2,NDUFS1,NDUFS5,NFU1,PDE12,PDSS2,RTN4IP1,SLC25A19,UQCRFS1
JD_GPP3909_Balsa_2902870.sgRNA-rep-qnorm-zscore-t20-q34	1	308	31	2,31840573219884	2,63740055440135E-07	47	ATP5F1C,ATP5ME,BOLA3,CLPP,CLPX,COQ2,COX4I1,COX6A1,COX7C,CYC1,DLD,ENSG00000255339,ENSG00000255639,ENSG00000265257,ENSG00000267740,ENSG00000287967,FDX1,GLRX5,GTPBP6,HCCS,LIAS,LIPT1,LIPT2,METTL17,MRPS31,NDUFA1,NDUFA10,NDUFA3,NDUFA6,NDUFA8,NDUFB11,NDUFB2,NDUFB3,NDUFB4,NDUFB6,NDUFB7,NDUFB9,NDUFC1,NDUFC2,NDUFS1,NDUFS5,NFU1,PDE12,PDSS2,RTN4IP1,SLC25A19,UQCRFS1
JD_GPP3909_Balsa_2902870.sgRNA-rep-qnorm-zscore-t25-q34	0	308	31	2,31840573219884	2,63740055440135E-07	47	ATP5F1C,ATP5ME,BOLA3,CLPP,CLPX,COQ2,COX4I1,COX6A1,COX7C,CYC1,DLD,ENSG00000255339,ENSG00000255639,ENSG00000265257,ENSG00000267740,ENSG00000287967,FDX1,GLRX5,GTPBP6,HCCS,LIAS,LIPT1,LIPT2,METTL17,MRPS31,NDUFA1,NDUFA10,NDUFA3,NDUFA6,NDUFA8,NDUFB11,NDUFB2,NDUFB3,NDUFB4,NDUFB6,NDUFB7,NDUFB9,NDUFC1,NDUFC2,NDUFS1,NDUFS5,NFU1,PDE12,PDSS2,RTN4IP1,SLC25A19,UQCRFS1
JD_GPP3909_Balsa_2902870.sgRNA-rep-noExpNorm-noRowNorm-zscore-01range-t1.5-q35--no-fil-flat	4	274	29	2,43795620437956	2,84952615113796E-07	38	ATP5F1C,ATP5ME,COX4I1,COX7C,CYC1,ENSG00000255339,ENSG00000255639,ENSG00000265257,ENSG00000267740,ENSG00000287967,FECH,GLRX5,GRSF1,HCCS,METTL17,MRPS31,NDUFA1,NDUFA10,NDUFA3,NDUFA4,NDUFA6,NDUFA8,NDUFB11,NDUFB2,NDUFB3,NDUFB4,NDUFB6,NDUFB7,NDUFB9,NDUFC1,NDUFC2,NDUFS1,NDUFS5,NDUFS7,NFU1,PDE12,RTN4IP1,UQCRFS1
JD_GPP3909_Balsa_2902870.sgRNA-rep-noExpNorm-noRowNorm-zscore-01range-t1.5-q35	4	274	29	2,43795620437956	2,84952615113796E-07	38	ATP5F1C,ATP5ME,COX4I1,COX7C,CYC1,ENSG00000255339,ENSG00000255639,ENSG00000265257,ENSG00000267740,ENSG00000287967,FECH,GLRX5,GRSF1,HCCS,METTL17,MRPS31,NDUFA1,NDUFA10,NDUFA3,NDUFA4,NDUFA6,NDUFA8,NDUFB11,NDUFB2,NDUFB3,NDUFB4,NDUFB6,NDUFB7,NDUFB9,NDUFC1,NDUFC2,NDUFS1,NDUFS5,NDUFS7,NFU1,PDE12,RTN4IP1,UQCRFS1
JD_GPP3909_Balsa_2902870.sgRNA-rep-noExpNorm-noRowNorm-zscore-01range-t2-q35--no-fil-flat	4	274	29	2,43795620437956	2,84952615113796E-07	38	ATP5F1C,ATP5ME,COX4I1,COX7C,CYC1,ENSG00000255339,ENSG00000255639,ENSG00000265257,ENSG00000267740,ENSG00000287967,FECH,GLRX5,GRSF1,HCCS,METTL17,MRPS31,NDUFA1,NDUFA10,NDUFA3,NDUFA4,NDUFA6,NDUFA8,NDUFB11,NDUFB2,NDUFB3,NDUFB4,NDUFB6,NDUFB7,NDUFB9,NDUFC1,NDUFC2,NDUFS1,NDUFS5,NDUFS7,NFU1,PDE12,RTN4IP1,UQCRFS1
JD_GPP3909_Balsa_2902870.sgRNA-rep-noExpNorm-noRowNorm-zscore-01range-t2-q35	4	274	29	2,43795620437956	2,84952615113796E-07	38	ATP5F1C,ATP5ME,COX4I1,COX7C,CYC1,ENSG00000255339,ENSG00000255639,ENSG00000265257,ENSG00000267740,ENSG00000287967,FECH,GLRX5,GRSF1,HCCS,METTL17,MRPS31,NDUFA1,NDUFA10,NDUFA3,NDUFA4,NDUFA6,NDUFA8,NDUFB11,NDUFB2,NDUFB3,NDUFB4,NDUFB6,NDUFB7,NDUFB9,NDUFC1,NDUFC2,NDUFS1,NDUFS5,NDUFS7,NFU1,PDE12,RTN4IP1,UQCRFS1
JD_GPP3909_Balsa_2902870.sgRNA-rep-ExpQnorm-noRowNorm-zscore-01range-t12-q36	0	276	29	2,42028985507246	3,37727783342941E-07	41	ATP5F1C,ATP5ME,COX4I1,COX7C,CYC1,DLD,ENSG00000255339,ENSG00000255639,ENSG00000265257,ENSG00000267740,ENSG00000287967,GLRX5,GRSF1,HCCS,LIAS,LIPT1,METTL17,MRPS31,NDUFA1,NDUFA10,NDUFA3,NDUFA4,NDUFA6,NDUFA8,NDUFB11,NDUFB2,NDUFB3,NDUFB4,NDUFB6,NDUFB7,NDUFB9,NDUFC1,NDUFC2,NDUFS1,NDUFS5,NFU1,PDE12,PDSS2,RTN4IP1,SLC25A19,UQCRFS1
JD_GPP3909_Balsa_2902870.sgRNA-rep-ExpQnorm-noRowNorm-zscore-01range-t16-q36	0	276	29	2,42028985507246	3,37727783342941E-07	41	ATP5F1C,ATP5ME,COX4I1,COX7C,CYC1,DLD,ENSG00000255339,ENSG00000255639,ENSG00000265257,ENSG00000267740,ENSG00000287967,GLRX5,GRSF1,HCCS,LIAS,LIPT1,METTL17,MRPS31,NDUFA1,NDUFA10,NDUFA3,NDUFA4,NDUFA6,NDUFA8,NDUFB11,NDUFB2,NDUFB3,NDUFB4,NDUFB6,NDUFB7,NDUFB9,NDUFC1,NDUFC2,NDUFS1,NDUFS5,NFU1,PDE12,PDSS2,RTN4IP1,SLC25A19,UQCRFS1
JD_GPP3909_Balsa_2902870.sgRNA-rep-ExpQnorm-noRowNorm-zscore-01range-t32-q36	0	276	29	2,42028985507246	3,37727783342941E-07	41	ATP5F1C,ATP5ME,COX4I1,COX7C,CYC1,DLD,ENSG00000255339,ENSG00000255639,ENSG00000265257,ENSG00000267740,ENSG00000287967,GLRX5,GRSF1,HCCS,LIAS,LIPT1,METTL17,MRPS31,NDUFA1,NDUFA10,NDUFA3,NDUFA4,NDUFA6,NDUFA8,NDUFB11,NDUFB2,NDUFB3,NDUFB4,NDUFB6,NDUFB7,NDUFB9,NDUFC1,NDUFC2,NDUFS1,NDUFS5,NFU1,PDE12,PDSS2,RTN4IP1,SLC25A19,UQCRFS1
JD_GPP3909_Balsa_2902870.sgRNA-rep-ExpQnorm-noRowNorm-zscore-01range-t8-q36	0	276	29	2,42028985507246	3,37727783342941E-07	41	ATP5F1C,ATP5ME,COX4I1,COX7C,CYC1,DLD,ENSG00000255339,ENSG00000255639,ENSG00000265257,ENSG00000267740,ENSG00000287967,GLRX5,GRSF1,HCCS,LIAS,LIPT1,METTL17,MRPS31,NDUFA1,NDUFA10,NDUFA3,NDUFA4,NDUFA6,NDUFA8,NDUFB11,NDUFB2,NDUFB3,NDUFB4,NDUFB6,NDUFB7,NDUFB9,NDUFC1,NDUFC2,NDUFS1,NDUFS5,NFU1,PDE12,PDSS2,RTN4IP1,SLC25A19,UQCRFS1
JD_GPP3909_Balsa_2902870.sgRNA-rep-qnorm-zscore-t10-q34.5	5	407	36	2,03744810641362	3,60026874925099E-07	72	ATP5F1C,ATP5ME,ATPAF2,BOLA3,CHCHD1,CLPP,CLPX,COQ2,COQ7,COX4I1,COX6A1,COX7C,CS,CYC1,DLAT,DLD,DLST,ENSG00000255339,ENSG00000255639,ENSG00000265257,ENSG00000267059,ENSG00000267740,ENSG00000286192,ENSG00000287967,ETFB,FDX1,FECH,GLRX5,GRSF1,GTPBP3,GTPBP6,HCCS,LIAS,LIPT1,LIPT2,METTL17,MRM2,MRPS31,MTIF3,NDUFA1,NDUFA10,NDUFA3,NDUFA4,NDUFA6,NDUFA8,NDUFB11,NDUFB2,NDUFB3,NDUFB4,NDUFB6,NDUFB7,NDUFB9,NDUFC1,N…
JD_GPP3909_Balsa_2902870.sgRNA-rep-qnorm-zscore-t12-q34.5	5	407	36	2,03744810641362	3,60026874925099E-07	72	ATP5F1C,ATP5ME,ATPAF2,BOLA3,CHCHD1,CLPP,CLPX,COQ2,COQ7,COX4I1,COX6A1,COX7C,CS,CYC1,DLAT,DLD,DLST,ENSG00000255339,ENSG00000255639,ENSG00000265257,ENSG00000267059,ENSG00000267740,ENSG00000286192,ENSG00000287967,ETFB,FDX1,FECH,GLRX5,GRSF1,GTPBP3,GTPBP6,HCCS,LIAS,LIPT1,LIPT2,METTL17,MRM2,MRPS31,MTIF3,NDUFA1,NDUFA10,NDUFA3,NDUFA4,NDUFA6,NDUFA8,NDUFB11,NDUFB2,NDUFB3,NDUFB4,NDUFB6,NDUFB7,NDUFB9,NDUFC1,N…
JD_GPP3909_Balsa_2902870.sgRNA-rep-qnorm-zscore-t13-q34.5	5	407	36	2,03744810641362	3,60026874925099E-07	72	ATP5F1C,ATP5ME,ATPAF2,BOLA3,CHCHD1,CLPP,CLPX,COQ2,COQ7,COX4I1,COX6A1,COX7C,CS,CYC1,DLAT,DLD,DLST,ENSG00000255339,ENSG00000255639,ENSG00000265257,ENSG00000267059,ENSG00000267740,ENSG00000286192,ENSG00000287967,ETFB,FDX1,FECH,GLRX5,GRSF1,GTPBP3,GTPBP6,HCCS,LIAS,LIPT1,LIPT2,METTL17,MRM2,MRPS31,MTIF3,NDUFA1,NDUFA10,NDUFA3,NDUFA4,NDUFA6,NDUFA8,NDUFB11,NDUFB2,NDUFB3,NDUFB4,NDUFB6,NDUFB7,NDUFB9,NDUFC1,N…
JD_GPP3909_Balsa_2902870.sgRNA-rep-qnorm-zscore-t7-q34.5	5	407	36	2,03744810641362	3,60026874925099E-07	72	ATP5F1C,ATP5ME,ATPAF2,BOLA3,CHCHD1,CLPP,CLPX,COQ2,COQ7,COX4I1,COX6A1,COX7C,CS,CYC1,DLAT,DLD,DLST,ENSG00000255339,ENSG00000255639,ENSG00000265257,ENSG00000267059,ENSG00000267740,ENSG00000286192,ENSG00000287967,ETFB,FDX1,FECH,GLRX5,GRSF1,GTPBP3,GTPBP6,HCCS,LIAS,LIPT1,LIPT2,METTL17,MRM2,MRPS31,MTIF3,NDUFA1,NDUFA10,NDUFA3,NDUFA4,NDUFA6,NDUFA8,NDUFB11,NDUFB2,NDUFB3,NDUFB4,NDUFB6,NDUFB7,NDUFB9,NDUFC1,N…
JD_GPP3909_Balsa_2902870.sgRNA-rep-qnorm-zscore-t7.5-q34.5	5	407	36	2,03744810641362	3,60026874925099E-07	72	ATP5F1C,ATP5ME,ATPAF2,BOLA3,CHCHD1,CLPP,CLPX,COQ2,COQ7,COX4I1,COX6A1,COX7C,CS,CYC1,DLAT,DLD,DLST,ENSG00000255339,ENSG00000255639,ENSG00000265257,ENSG00000267059,ENSG00000267740,ENSG00000286192,ENSG00000287967,ETFB,FDX1,FECH,GLRX5,GRSF1,GTPBP3,GTPBP6,HCCS,LIAS,LIPT1,LIPT2,METTL17,MRM2,MRPS31,MTIF3,NDUFA1,NDUFA10,NDUFA3,NDUFA4,NDUFA6,NDUFA8,NDUFB11,NDUFB2,NDUFB3,NDUFB4,NDUFB6,NDUFB7,NDUFB9,NDUFC1,N…
JD_GPP3909_Balsa_2902870.sgRNA-rep-qnorm-zscore-t8-q34.5	5	407	36	2,03744810641362	3,60026874925099E-07	72	ATP5F1C,ATP5ME,ATPAF2,BOLA3,CHCHD1,CLPP,CLPX,COQ2,COQ7,COX4I1,COX6A1,COX7C,CS,CYC1,DLAT,DLD,DLST,ENSG00000255339,ENSG00000255639,ENSG00000265257,ENSG00000267059,ENSG00000267740,ENSG00000286192,ENSG00000287967,ETFB,FDX1,FECH,GLRX5,GRSF1,GTPBP3,GTPBP6,HCCS,LIAS,LIPT1,LIPT2,METTL17,MRM2,MRPS31,MTIF3,NDUFA1,NDUFA10,NDUFA3,NDUFA4,NDUFA6,NDUFA8,NDUFB11,NDUFB2,NDUFB3,NDUFB4,NDUFB6,NDUFB7,NDUFB9,NDUFC1,N…
JD_GPP3909_Balsa_2902870.sgRNA-rep-ExpQnorm-noRowNorm-zscore-t16-q35--no-fil-flat	1	312	31	2,28868258178603	3,63013089549815E-07	48	ATP5F1C,ATP5ME,BOLA3,CLPP,CLPX,COQ2,COX4I1,COX6A1,COX7C,CYC1,DLD,ENSG00000255339,ENSG00000255639,ENSG00000265257,ENSG00000267059,ENSG00000267740,ENSG00000287967,FDX1,GLRX5,GTPBP6,HCCS,LIAS,LIPT1,LIPT2,METTL17,MRPS31,NDUFA1,NDUFA10,NDUFA3,NDUFA6,NDUFA8,NDUFB11,NDUFB2,NDUFB3,NDUFB4,NDUFB6,NDUFB7,NDUFB9,NDUFC1,NDUFC2,NDUFS1,NDUFS5,NFU1,PDE12,PDSS2,RTN4IP1,SLC25A19,UQCRFS1
JD_GPP3909_Balsa_2902870.sgRNA-rep-ExpQnorm-noRowNorm-zscore-t16-q35	1	312	31	2,28868258178603	3,63013089549815E-07	48	ATP5F1C,ATP5ME,BOLA3,CLPP,CLPX,COQ2,COX4I1,COX6A1,COX7C,CYC1,DLD,ENSG00000255339,ENSG00000255639,ENSG00000265257,ENSG00000267059,ENSG00000267740,ENSG00000287967,FDX1,GLRX5,GTPBP6,HCCS,LIAS,LIPT1,LIPT2,METTL17,MRPS31,NDUFA1,NDUFA10,NDUFA3,NDUFA6,NDUFA8,NDUFB11,NDUFB2,NDUFB3,NDUFB4,NDUFB6,NDUFB7,NDUFB9,NDUFC1,NDUFC2,NDUFS1,NDUFS5,NFU1,PDE12,PDSS2,RTN4IP1,SLC25A19,UQCRFS1
JD_GPP3909_Balsa_2902870.sgRNA-rep-ExpQnorm-noRowNorm-zscore-t32-q35--no-fil-flat	0	312	31	2,28868258178603	3,63013089549815E-07	48	ATP5F1C,ATP5ME,BOLA3,CLPP,CLPX,COQ2,COX4I1,COX6A1,COX7C,CYC1,DLD,ENSG00000255339,ENSG00000255639,ENSG00000265257,ENSG00000267059,ENSG00000267740,ENSG00000287967,FDX1,GLRX5,GTPBP6,HCCS,LIAS,LIPT1,LIPT2,METTL17,MRPS31,NDUFA1,NDUFA10,NDUFA3,NDUFA6,NDUFA8,NDUFB11,NDUFB2,NDUFB3,NDUFB4,NDUFB6,NDUFB7,NDUFB9,NDUFC1,NDUFC2,NDUFS1,NDUFS5,NFU1,PDE12,PDSS2,RTN4IP1,SLC25A19,UQCRFS1
JD_GPP3909_Balsa_2902870.sgRNA-rep-ExpQnorm-noRowNorm-zscore-t32-q35	0	312	31	2,28868258178603	3,63013089549815E-07	48	ATP5F1C,ATP5ME,BOLA3,CLPP,CLPX,COQ2,COX4I1,COX6A1,COX7C,CYC1,DLD,ENSG00000255339,ENSG00000255639,ENSG00000265257,ENSG00000267059,ENSG00000267740,ENSG00000287967,FDX1,GLRX5,GTPBP6,HCCS,LIAS,LIPT1,LIPT2,METTL17,MRPS31,NDUFA1,NDUFA10,NDUFA3,NDUFA6,NDUFA8,NDUFB11,NDUFB2,NDUFB3,NDUFB4,NDUFB6,NDUFB7,NDUFB9,NDUFC1,NDUFC2,NDUFS1,NDUFS5,NFU1,PDE12,PDSS2,RTN4IP1,SLC25A19,UQCRFS1
JD_GPP3909_Balsa_2902870.sgRNA-rep-qnorm-zscore-t15-q34.5	1	312	31	2,28868258178603	3,63013089549815E-07	48	ATP5F1C,ATP5ME,BOLA3,CLPP,CLPX,COQ2,COX4I1,COX6A1,COX7C,CYC1,DLD,ENSG00000255339,ENSG00000255639,ENSG00000265257,ENSG00000267059,ENSG00000267740,ENSG00000287967,FDX1,GLRX5,GTPBP6,HCCS,LIAS,LIPT1,LIPT2,METTL17,MRPS31,NDUFA1,NDUFA10,NDUFA3,NDUFA6,NDUFA8,NDUFB11,NDUFB2,NDUFB3,NDUFB4,NDUFB6,NDUFB7,NDUFB9,NDUFC1,NDUFC2,NDUFS1,NDUFS5,NFU1,PDE12,PDSS2,RTN4IP1,SLC25A19,UQCRFS1
JD_GPP3909_Balsa_2902870.sgRNA-rep-qnorm-zscore-t15-q35	1	312	31	2,28868258178603	3,63013089549815E-07	48	ATP5F1C,ATP5ME,BOLA3,CLPP,CLPX,COQ2,COX4I1,COX6A1,COX7C,CYC1,DLD,ENSG00000255339,ENSG00000255639,ENSG00000265257,ENSG00000267059,ENSG00000267740,ENSG00000287967,FDX1,GLRX5,GTPBP6,HCCS,LIAS,LIPT1,LIPT2,METTL17,MRPS31,NDUFA1,NDUFA10,NDUFA3,NDUFA6,NDUFA8,NDUFB11,NDUFB2,NDUFB3,NDUFB4,NDUFB6,NDUFB7,NDUFB9,NDUFC1,NDUFC2,NDUFS1,NDUFS5,NFU1,PDE12,PDSS2,RTN4IP1,SLC25A19,UQCRFS1
JD_GPP3909_Balsa_2902870.sgRNA-rep-qnorm-zscore-t20-q34.5	1	312	31	2,28868258178603	3,63013089549815E-07	48	ATP5F1C,ATP5ME,BOLA3,CLPP,CLPX,COQ2,COX4I1,COX6A1,COX7C,CYC1,DLD,ENSG00000255339,ENSG00000255639,ENSG00000265257,ENSG00000267059,ENSG00000267740,ENSG00000287967,FDX1,GLRX5,GTPBP6,HCCS,LIAS,LIPT1,LIPT2,METTL17,MRPS31,NDUFA1,NDUFA10,NDUFA3,NDUFA6,NDUFA8,NDUFB11,NDUFB2,NDUFB3,NDUFB4,NDUFB6,NDUFB7,NDUFB9,NDUFC1,NDUFC2,NDUFS1,NDUFS5,NFU1,PDE12,PDSS2,RTN4IP1,SLC25A19,UQCRFS1
JD_GPP3909_Balsa_2902870.sgRNA-rep-qnorm-zscore-t20-q35	1	312	31	2,28868258178603	3,63013089549815E-07	48	ATP5F1C,ATP5ME,BOLA3,CLPP,CLPX,COQ2,COX4I1,COX6A1,COX7C,CYC1,DLD,ENSG00000255339,ENSG00000255639,ENSG00000265257,ENSG00000267059,ENSG00000267740,ENSG00000287967,FDX1,GLRX5,GTPBP6,HCCS,LIAS,LIPT1,LIPT2,METTL17,MRPS31,NDUFA1,NDUFA10,NDUFA3,NDUFA6,NDUFA8,NDUFB11,NDUFB2,NDUFB3,NDUFB4,NDUFB6,NDUFB7,NDUFB9,NDUFC1,NDUFC2,NDUFS1,NDUFS5,NFU1,PDE12,PDSS2,RTN4IP1,SLC25A19,UQCRFS1
JD_GPP3909_Balsa_2902870.sgRNA-rep-qnorm-zscore-t25-q34.5	0	312	31	2,28868258178603	3,63013089549815E-07	48	ATP5F1C,ATP5ME,BOLA3,CLPP,CLPX,COQ2,COX4I1,COX6A1,COX7C,CYC1,DLD,ENSG00000255339,ENSG00000255639,ENSG00000265257,ENSG00000267059,ENSG00000267740,ENSG00000287967,FDX1,GLRX5,GTPBP6,HCCS,LIAS,LIPT1,LIPT2,METTL17,MRPS31,NDUFA1,NDUFA10,NDUFA3,NDUFA6,NDUFA8,NDUFB11,NDUFB2,NDUFB3,NDUFB4,NDUFB6,NDUFB7,NDUFB9,NDUFC1,NDUFC2,NDUFS1,NDUFS5,NFU1,PDE12,PDSS2,RTN4IP1,SLC25A19,UQCRFS1
JD_GPP3909_Balsa_2902870.sgRNA-rep-qnorm-zscore-t25-q35	0	312	31	2,28868258178603	3,63013089549815E-07	48	ATP5F1C,ATP5ME,BOLA3,CLPP,CLPX,COQ2,COX4I1,COX6A1,COX7C,CYC1,DLD,ENSG00000255339,ENSG00000255639,ENSG00000265257,ENSG00000267059,ENSG00000267740,ENSG00000287967,FDX1,GLRX5,GTPBP6,HCCS,LIAS,LIPT1,LIPT2,METTL17,MRPS31,NDUFA1,NDUFA10,NDUFA3,NDUFA6,NDUFA8,NDUFB11,NDUFB2,NDUFB3,NDUFB4,NDUFB6,NDUFB7,NDUFB9,NDUFC1,NDUFC2,NDUFS1,NDUFS5,NFU1,PDE12,PDSS2,RTN4IP1,SLC25A19,UQCRFS1
JD_GPP3909_Balsa_2902870.sgRNA.ga.gene_av.zs15-rep-noExpNorm-noRowNorm-zscore-t2-q33.5	5	312	31	2,28868258178603	3,63013089549815E-07	65	ATP5F1C,ATP5ME,ATPAF2,BOLA3,CHCHD1,COQ2,COQ7,COX4I1,COX6A1,CS,CYC1,DLD,DLST,ENSG00000255339,ENSG00000255639,ENSG00000265257,ENSG00000267740,ENSG00000286192,ENSG00000287967,FDX1,FECH,FH,GLRX5,GRSF1,GTPBP6,HCCS,LIAS,LIPT1,LIPT2,METTL17,MRM2,MRPS31,MTIF3,MTO1,NDUFA1,NDUFA10,NDUFA3,NDUFA4,NDUFA6,NDUFA8,NDUFB11,NDUFB2,NDUFB3,NDUFB4,NDUFB6,NDUFB7,NDUFB9,NDUFC1,NDUFS1,NDUFS5,NFU1,NME6,OGDH,PDE12,PDHA1,P…
JD_GPP3909_Balsa_2902870.sgRNA-rep-noExpNorm-noRowNorm-zscore-01range-t12-q34	7	277	29	2,4115523465704	3,67428393994003E-07	37	ATP5F1C,ATP5ME,COX4I1,COX7C,CYC1,ENSG00000255339,ENSG00000255639,ENSG00000265257,ENSG00000267740,ENSG00000287967,GLRX5,GRSF1,HCCS,METTL17,MRPS31,NDUFA1,NDUFA10,NDUFA3,NDUFA4,NDUFA6,NDUFA8,NDUFB11,NDUFB2,NDUFB3,NDUFB4,NDUFB6,NDUFB7,NDUFB9,NDUFC1,NDUFC2,NDUFS1,NDUFS5,NDUFS7,NFU1,RTN4IP1,SLC25A19,UQCRFS1
JD_GPP3909_Balsa_2902870.sgRNA-rep-noExpNorm-noRowNorm-zscore-01range-t12-q35	4	277	29	2,4115523465704	3,67428393994003E-07	37	ATP5F1C,ATP5ME,COX4I1,COX7C,CYC1,ENSG00000255339,ENSG00000255639,ENSG00000265257,ENSG00000267740,ENSG00000287967,GLRX5,GRSF1,HCCS,METTL17,MRPS31,NDUFA1,NDUFA10,NDUFA3,NDUFA4,NDUFA6,NDUFA8,NDUFB11,NDUFB2,NDUFB3,NDUFB4,NDUFB6,NDUFB7,NDUFB9,NDUFC1,NDUFC2,NDUFS1,NDUFS5,NDUFS7,NFU1,RTN4IP1,SLC25A19,UQCRFS1
JD_GPP3909_Balsa_2902870.sgRNA-rep-noExpNorm-noRowNorm-zscore-01range-t12-q36	4	277	29	2,4115523465704	3,67428393994003E-07	37	ATP5F1C,ATP5ME,COX4I1,COX7C,CYC1,ENSG00000255339,ENSG00000255639,ENSG00000265257,ENSG00000267740,ENSG00000287967,GLRX5,GRSF1,HCCS,METTL17,MRPS31,NDUFA1,NDUFA10,NDUFA3,NDUFA4,NDUFA6,NDUFA8,NDUFB11,NDUFB2,NDUFB3,NDUFB4,NDUFB6,NDUFB7,NDUFB9,NDUFC1,NDUFC2,NDUFS1,NDUFS5,NDUFS7,NFU1,RTN4IP1,SLC25A19,UQCRFS1
JD_GPP3909_Balsa_2902870.sgRNA-rep-noExpNorm-noRowNorm-zscore-01range-t16-q34--no-fil-flat	7	277	29	2,4115523465704	3,67428393994003E-07	37	ATP5F1C,ATP5ME,COX4I1,COX7C,CYC1,ENSG00000255339,ENSG00000255639,ENSG00000265257,ENSG00000267740,ENSG00000287967,GLRX5,GRSF1,HCCS,METTL17,MRPS31,NDUFA1,NDUFA10,NDUFA3,NDUFA4,NDUFA6,NDUFA8,NDUFB11,NDUFB2,NDUFB3,NDUFB4,NDUFB6,NDUFB7,NDUFB9,NDUFC1,NDUFC2,NDUFS1,NDUFS5,NDUFS7,NFU1,RTN4IP1,SLC25A19,UQCRFS1
JD_GPP3909_Balsa_2902870.sgRNA-rep-noExpNorm-noRowNorm-zscore-01range-t16-q34	7	277	29	2,4115523465704	3,67428393994003E-07	37	ATP5F1C,ATP5ME,COX4I1,COX7C,CYC1,ENSG00000255339,ENSG00000255639,ENSG00000265257,ENSG00000267740,ENSG00000287967,GLRX5,GRSF1,HCCS,METTL17,MRPS31,NDUFA1,NDUFA10,NDUFA3,NDUFA4,NDUFA6,NDUFA8,NDUFB11,NDUFB2,NDUFB3,NDUFB4,NDUFB6,NDUFB7,NDUFB9,NDUFC1,NDUFC2,NDUFS1,NDUFS5,NDUFS7,NFU1,RTN4IP1,SLC25A19,UQCRFS1
JD_GPP3909_Balsa_2902870.sgRNA-rep-noExpNorm-noRowNorm-zscore-01range-t16-q35--no-fil-flat	4	277	29	2,4115523465704	3,67428393994003E-07	37	ATP5F1C,ATP5ME,COX4I1,COX7C,CYC1,ENSG00000255339,ENSG00000255639,ENSG00000265257,ENSG00000267740,ENSG00000287967,GLRX5,GRSF1,HCCS,METTL17,MRPS31,NDUFA1,NDUFA10,NDUFA3,NDUFA4,NDUFA6,NDUFA8,NDUFB11,NDUFB2,NDUFB3,NDUFB4,NDUFB6,NDUFB7,NDUFB9,NDUFC1,NDUFC2,NDUFS1,NDUFS5,NDUFS7,NFU1,RTN4IP1,SLC25A19,UQCRFS1
JD_GPP3909_Balsa_2902870.sgRNA-rep-noExpNorm-noRowNorm-zscore-01range-t16-q35	4	277	29	2,4115523465704	3,67428393994003E-07	37	ATP5F1C,ATP5ME,COX4I1,COX7C,CYC1,ENSG00000255339,ENSG00000255639,ENSG00000265257,ENSG00000267740,ENSG00000287967,GLRX5,GRSF1,HCCS,METTL17,MRPS31,NDUFA1,NDUFA10,NDUFA3,NDUFA4,NDUFA6,NDUFA8,NDUFB11,NDUFB2,NDUFB3,NDUFB4,NDUFB6,NDUFB7,NDUFB9,NDUFC1,NDUFC2,NDUFS1,NDUFS5,NDUFS7,NFU1,RTN4IP1,SLC25A19,UQCRFS1
JD_GPP3909_Balsa_2902870.sgRNA-rep-noExpNorm-noRowNorm-zscore-01range-t16-q36	4	277	29	2,4115523465704	3,67428393994003E-07	37	ATP5F1C,ATP5ME,COX4I1,COX7C,CYC1,ENSG00000255339,ENSG00000255639,ENSG00000265257,ENSG00000267740,ENSG00000287967,GLRX5,GRSF1,HCCS,METTL17,MRPS31,NDUFA1,NDUFA10,NDUFA3,NDUFA4,NDUFA6,NDUFA8,NDUFB11,NDUFB2,NDUFB3,NDUFB4,NDUFB6,NDUFB7,NDUFB9,NDUFC1,NDUFC2,NDUFS1,NDUFS5,NDUFS7,NFU1,RTN4IP1,SLC25A19,UQCRFS1
JD_GPP3909_Balsa_2902870.sgRNA-rep-noExpNorm-noRowNorm-zscore-01range-t32-q34--no-fil-flat	7	277	29	2,4115523465704	3,67428393994003E-07	37	ATP5F1C,ATP5ME,COX4I1,COX7C,CYC1,ENSG00000255339,ENSG00000255639,ENSG00000265257,ENSG00000267740,ENSG00000287967,GLRX5,GRSF1,HCCS,METTL17,MRPS31,NDUFA1,NDUFA10,NDUFA3,NDUFA4,NDUFA6,NDUFA8,NDUFB11,NDUFB2,NDUFB3,NDUFB4,NDUFB6,NDUFB7,NDUFB9,NDUFC1,NDUFC2,NDUFS1,NDUFS5,NDUFS7,NFU1,RTN4IP1,SLC25A19,UQCRFS1
JD_GPP3909_Balsa_2902870.sgRNA-rep-noExpNorm-noRowNorm-zscore-01range-t32-q34	7	277	29	2,4115523465704	3,67428393994003E-07	37	ATP5F1C,ATP5ME,COX4I1,COX7C,CYC1,ENSG00000255339,ENSG00000255639,ENSG00000265257,ENSG00000267740,ENSG00000287967,GLRX5,GRSF1,HCCS,METTL17,MRPS31,NDUFA1,NDUFA10,NDUFA3,NDUFA4,NDUFA6,NDUFA8,NDUFB11,NDUFB2,NDUFB3,NDUFB4,NDUFB6,NDUFB7,NDUFB9,NDUFC1,NDUFC2,NDUFS1,NDUFS5,NDUFS7,NFU1,RTN4IP1,SLC25A19,UQCRFS1
JD_GPP3909_Balsa_2902870.sgRNA-rep-noExpNorm-noRowNorm-zscore-01range-t32-q35--no-fil-flat	4	277	29	2,4115523465704	3,67428393994003E-07	37	ATP5F1C,ATP5ME,COX4I1,COX7C,CYC1,ENSG00000255339,ENSG00000255639,ENSG00000265257,ENSG00000267740,ENSG00000287967,GLRX5,GRSF1,HCCS,METTL17,MRPS31,NDUFA1,NDUFA10,NDUFA3,NDUFA4,NDUFA6,NDUFA8,NDUFB11,NDUFB2,NDUFB3,NDUFB4,NDUFB6,NDUFB7,NDUFB9,NDUFC1,NDUFC2,NDUFS1,NDUFS5,NDUFS7,NFU1,RTN4IP1,SLC25A19,UQCRFS1
JD_GPP3909_Balsa_2902870.sgRNA-rep-noExpNorm-noRowNorm-zscore-01range-t32-q35	4	277	29	2,4115523465704	3,67428393994003E-07	37	ATP5F1C,ATP5ME,COX4I1,COX7C,CYC1,ENSG00000255339,ENSG00000255639,ENSG00000265257,ENSG00000267740,ENSG00000287967,GLRX5,GRSF1,HCCS,METTL17,MRPS31,NDUFA1,NDUFA10,NDUFA3,NDUFA4,NDUFA6,NDUFA8,NDUFB11,NDUFB2,NDUFB3,NDUFB4,NDUFB6,NDUFB7,NDUFB9,NDUFC1,NDUFC2,NDUFS1,NDUFS5,NDUFS7,NFU1,RTN4IP1,SLC25A19,UQCRFS1
JD_GPP3909_Balsa_2902870.sgRNA-rep-noExpNorm-noRowNorm-zscore-01range-t32-q36	4	277	29	2,4115523465704	3,67428393994003E-07	37	ATP5F1C,ATP5ME,COX4I1,COX7C,CYC1,ENSG00000255339,ENSG00000255639,ENSG00000265257,ENSG00000267740,ENSG00000287967,GLRX5,GRSF1,HCCS,METTL17,MRPS31,NDUFA1,NDUFA10,NDUFA3,NDUFA4,NDUFA6,NDUFA8,NDUFB11,NDUFB2,NDUFB3,NDUFB4,NDUFB6,NDUFB7,NDUFB9,NDUFC1,NDUFC2,NDUFS1,NDUFS5,NDUFS7,NFU1,RTN4IP1,SLC25A19,UQCRFS1
JD_GPP3909_Balsa_2902870.sgRNA-rep-noExpNorm-noRowNorm-zscore-01range-t4-q34--no-fil-flat	7	277	29	2,4115523465704	3,67428393994003E-07	37	ATP5F1C,ATP5ME,COX4I1,COX7C,CYC1,ENSG00000255339,ENSG00000255639,ENSG00000265257,ENSG00000267740,ENSG00000287967,GLRX5,GRSF1,HCCS,METTL17,MRPS31,NDUFA1,NDUFA10,NDUFA3,NDUFA4,NDUFA6,NDUFA8,NDUFB11,NDUFB2,NDUFB3,NDUFB4,NDUFB6,NDUFB7,NDUFB9,NDUFC1,NDUFC2,NDUFS1,NDUFS5,NDUFS7,NFU1,RTN4IP1,SLC25A19,UQCRFS1
JD_GPP3909_Balsa_2902870.sgRNA-rep-noExpNorm-noRowNorm-zscore-01range-t4-q34	7	277	29	2,4115523465704	3,67428393994003E-07	37	ATP5F1C,ATP5ME,COX4I1,COX7C,CYC1,ENSG00000255339,ENSG00000255639,ENSG00000265257,ENSG00000267740,ENSG00000287967,GLRX5,GRSF1,HCCS,METTL17,MRPS31,NDUFA1,NDUFA10,NDUFA3,NDUFA4,NDUFA6,NDUFA8,NDUFB11,NDUFB2,NDUFB3,NDUFB4,NDUFB6,NDUFB7,NDUFB9,NDUFC1,NDUFC2,NDUFS1,NDUFS5,NDUFS7,NFU1,RTN4IP1,SLC25A19,UQCRFS1
JD_GPP3909_Balsa_2902870.sgRNA-rep-noExpNorm-noRowNorm-zscore-01range-t4-q35--no-fil-flat	4	277	29	2,4115523465704	3,67428393994003E-07	37	ATP5F1C,ATP5ME,COX4I1,COX7C,CYC1,ENSG00000255339,ENSG00000255639,ENSG00000265257,ENSG00000267740,ENSG00000287967,GLRX5,GRSF1,HCCS,METTL17,MRPS31,NDUFA1,NDUFA10,NDUFA3,NDUFA4,NDUFA6,NDUFA8,NDUFB11,NDUFB2,NDUFB3,NDUFB4,NDUFB6,NDUFB7,NDUFB9,NDUFC1,NDUFC2,NDUFS1,NDUFS5,NDUFS7,NFU1,RTN4IP1,SLC25A19,UQCRFS1
JD_GPP3909_Balsa_2902870.sgRNA-rep-noExpNorm-noRowNorm-zscore-01range-t4-q35	4	277	29	2,4115523465704	3,67428393994003E-07	37	ATP5F1C,ATP5ME,COX4I1,COX7C,CYC1,ENSG00000255339,ENSG00000255639,ENSG00000265257,ENSG00000267740,ENSG00000287967,GLRX5,GRSF1,HCCS,METTL17,MRPS31,NDUFA1,NDUFA10,NDUFA3,NDUFA4,NDUFA6,NDUFA8,NDUFB11,NDUFB2,NDUFB3,NDUFB4,NDUFB6,NDUFB7,NDUFB9,NDUFC1,NDUFC2,NDUFS1,NDUFS5,NDUFS7,NFU1,RTN4IP1,SLC25A19,UQCRFS1
JD_GPP3909_Balsa_2902870.sgRNA-rep-noExpNorm-noRowNorm-zscore-01range-t4-q36	4	277	29	2,4115523465704	3,67428393994003E-07	37	ATP5F1C,ATP5ME,COX4I1,COX7C,CYC1,ENSG00000255339,ENSG00000255639,ENSG00000265257,ENSG00000267740,ENSG00000287967,GLRX5,GRSF1,HCCS,METTL17,MRPS31,NDUFA1,NDUFA10,NDUFA3,NDUFA4,NDUFA6,NDUFA8,NDUFB11,NDUFB2,NDUFB3,NDUFB4,NDUFB6,NDUFB7,NDUFB9,NDUFC1,NDUFC2,NDUFS1,NDUFS5,NDUFS7,NFU1,RTN4IP1,SLC25A19,UQCRFS1
JD_GPP3909_Balsa_2902870.sgRNA-rep-noExpNorm-noRowNorm-zscore-01range-t8-q34--no-fil-flat	7	277	29	2,4115523465704	3,67428393994003E-07	37	ATP5F1C,ATP5ME,COX4I1,COX7C,CYC1,ENSG00000255339,ENSG00000255639,ENSG00000265257,ENSG00000267740,ENSG00000287967,GLRX5,GRSF1,HCCS,METTL17,MRPS31,NDUFA1,NDUFA10,NDUFA3,NDUFA4,NDUFA6,NDUFA8,NDUFB11,NDUFB2,NDUFB3,NDUFB4,NDUFB6,NDUFB7,NDUFB9,NDUFC1,NDUFC2,NDUFS1,NDUFS5,NDUFS7,NFU1,RTN4IP1,SLC25A19,UQCRFS1
JD_GPP3909_Balsa_2902870.sgRNA-rep-noExpNorm-noRowNorm-zscore-01range-t8-q34	7	277	29	2,4115523465704	3,67428393994003E-07	37	ATP5F1C,ATP5ME,COX4I1,COX7C,CYC1,ENSG00000255339,ENSG00000255639,ENSG00000265257,ENSG00000267740,ENSG00000287967,GLRX5,GRSF1,HCCS,METTL17,MRPS31,NDUFA1,NDUFA10,NDUFA3,NDUFA4,NDUFA6,NDUFA8,NDUFB11,NDUFB2,NDUFB3,NDUFB4,NDUFB6,NDUFB7,NDUFB9,NDUFC1,NDUFC2,NDUFS1,NDUFS5,NDUFS7,NFU1,RTN4IP1,SLC25A19,UQCRFS1
JD_GPP3909_Balsa_2902870.sgRNA-rep-noExpNorm-noRowNorm-zscore-01range-t8-q35--no-fil-flat	4	277	29	2,4115523465704	3,67428393994003E-07	37	ATP5F1C,ATP5ME,COX4I1,COX7C,CYC1,ENSG00000255339,ENSG00000255639,ENSG00000265257,ENSG00000267740,ENSG00000287967,GLRX5,GRSF1,HCCS,METTL17,MRPS31,NDUFA1,NDUFA10,NDUFA3,NDUFA4,NDUFA6,NDUFA8,NDUFB11,NDUFB2,NDUFB3,NDUFB4,NDUFB6,NDUFB7,NDUFB9,NDUFC1,NDUFC2,NDUFS1,NDUFS5,NDUFS7,NFU1,RTN4IP1,SLC25A19,UQCRFS1
JD_GPP3909_Balsa_2902870.sgRNA-rep-noExpNorm-noRowNorm-zscore-01range-t8-q35	4	277	29	2,4115523465704	3,67428393994003E-07	37	ATP5F1C,ATP5ME,COX4I1,COX7C,CYC1,ENSG00000255339,ENSG00000255639,ENSG00000265257,ENSG00000267740,ENSG00000287967,GLRX5,GRSF1,HCCS,METTL17,MRPS31,NDUFA1,NDUFA10,NDUFA3,NDUFA4,NDUFA6,NDUFA8,NDUFB11,NDUFB2,NDUFB3,NDUFB4,NDUFB6,NDUFB7,NDUFB9,NDUFC1,NDUFC2,NDUFS1,NDUFS5,NDUFS7,NFU1,RTN4IP1,SLC25A19,UQCRFS1
JD_GPP3909_Balsa_2902870.sgRNA-rep-noExpNorm-noRowNorm-zscore-01range-t8-q36	4	277	29	2,4115523465704	3,67428393994003E-07	37	ATP5F1C,ATP5ME,COX4I1,COX7C,CYC1,ENSG00000255339,ENSG00000255639,ENSG00000265257,ENSG00000267740,ENSG00000287967,GLRX5,GRSF1,HCCS,METTL17,MRPS31,NDUFA1,NDUFA10,NDUFA3,NDUFA4,NDUFA6,NDUFA8,NDUFB11,NDUFB2,NDUFB3,NDUFB4,NDUFB6,NDUFB7,NDUFB9,NDUFC1,NDUFC2,NDUFS1,NDUFS5,NDUFS7,NFU1,RTN4IP1,SLC25A19,UQCRFS1
JD_GPP3909_Balsa_2902870.sgRNA.no3w.ga.gene_av.zs1-rep-ExpQnorm-noRowNorm-zscore-t1.5-q33.75	6	228	26	2,62673926194797	3,91219544008427E-07	42	ATP5F1C,BOLA3,COX4I1,COX6A1,COX7C,CYC1,DLD,ENSG00000255339,ENSG00000255639,ENSG00000265257,ENSG00000267740,ENSG00000287967,FECH,GLRX5,GRSF1,GTPBP6,HCCS,LIPT1,METTL17,MRPS31,NDUFA1,NDUFA10,NDUFA3,NDUFA6,NDUFA8,NDUFB11,NDUFB2,NDUFB3,NDUFB4,NDUFB6,NDUFB9,NDUFC1,NDUFC2,NDUFS5,NDUFS6,NDUFS7,NFU1,PDE12,PDSS2,RMND1,SOD2,UQCRFS1
JD_GPP3909_Balsa_2902870.sgRNA.no3w.ga.gene_av.zs1-rep-ExpQnorm-noRowNorm-zscore-t2-q33.75	6	228	26	2,62673926194797	3,91219544008427E-07	42	ATP5F1C,BOLA3,COX4I1,COX6A1,COX7C,CYC1,DLD,ENSG00000255339,ENSG00000255639,ENSG00000265257,ENSG00000267740,ENSG00000287967,FECH,GLRX5,GRSF1,GTPBP6,HCCS,LIPT1,METTL17,MRPS31,NDUFA1,NDUFA10,NDUFA3,NDUFA6,NDUFA8,NDUFB11,NDUFB2,NDUFB3,NDUFB4,NDUFB6,NDUFB9,NDUFC1,NDUFC2,NDUFS5,NDUFS6,NDUFS7,NFU1,PDE12,PDSS2,RMND1,SOD2,UQCRFS1
JD_GPP3909_Balsa_2902870.sgRNA.no3w.ga.gene_av.zs1-rep-noExpNorm-noRowNorm-zscore-t12-q34	7	228	26	2,62673926194797	3,91219544008427E-07	52	ATP5F1C,ATP5ME,ATPAF2,BOLA3,CHCHD1,COQ2,COQ7,COX4I1,COX6A1,COX7C,CYC1,DLD,ENSG00000255339,ENSG00000286192,FDX1,FECH,FH,GLRX5,GRSF1,GTPBP6,HCCS,LIAS,LIPT1,LIPT2,METTL17,MRM2,MRPS31,MTIF3,MTO1,NDUFA10,NDUFA3,NDUFA4,NDUFA6,NDUFAB1,NDUFB3,NDUFB6,NDUFB7,NDUFB9,NDUFC1,NDUFS5,NDUFS7,NFU1,NME6,OGDH,PDE12,PDSS2,RMND1,RTN4IP1,SLC25A51,SOD2,UQCRFS1,YBEY
JD_GPP3909_Balsa_2902870.sgRNA.no3w.ga.gene_av.zs1-rep-noExpNorm-noRowNorm-zscore-t16-q34	7	228	26	2,62673926194797	3,91219544008427E-07	52	ATP5F1C,ATP5ME,ATPAF2,BOLA3,CHCHD1,COQ2,COQ7,COX4I1,COX6A1,COX7C,CYC1,DLD,ENSG00000255339,ENSG00000286192,FDX1,FECH,FH,GLRX5,GRSF1,GTPBP6,HCCS,LIAS,LIPT1,LIPT2,METTL17,MRM2,MRPS31,MTIF3,MTO1,NDUFA10,NDUFA3,NDUFA4,NDUFA6,NDUFAB1,NDUFB3,NDUFB6,NDUFB7,NDUFB9,NDUFC1,NDUFS5,NDUFS7,NFU1,NME6,OGDH,PDE12,PDSS2,RMND1,RTN4IP1,SLC25A51,SOD2,UQCRFS1,YBEY
JD_GPP3909_Balsa_2902870.sgRNA.no3w.ga.gene_av.zs1-rep-noExpNorm-noRowNorm-zscore-t8-q34	7	228	26	2,62673926194797	3,91219544008427E-07	52	ATP5F1C,ATP5ME,ATPAF2,BOLA3,CHCHD1,COQ2,COQ7,COX4I1,COX6A1,COX7C,CYC1,DLD,ENSG00000255339,ENSG00000286192,FDX1,FECH,FH,GLRX5,GRSF1,GTPBP6,HCCS,LIAS,LIPT1,LIPT2,METTL17,MRM2,MRPS31,MTIF3,MTO1,NDUFA10,NDUFA3,NDUFA4,NDUFA6,NDUFAB1,NDUFB3,NDUFB6,NDUFB7,NDUFB9,NDUFC1,NDUFS5,NDUFS7,NFU1,NME6,OGDH,PDE12,PDSS2,RMND1,RTN4IP1,SLC25A51,SOD2,UQCRFS1,YBEY
JD_GPP3909_Balsa_2902870.sgRNA.ga.gene_av.zs15-rep-ExpQnorm-noRowNorm-zscore-t1.5-q32.5	6	182	23	2,91095111784767	3,92628361060273E-07	58	ATP5F1C,ATP5ME,ATPAF2,BOLA3,CLPP,CLPX,COQ2,COQ7,COX6A1,COX8A,DLAT,DLD,ENSG00000255339,ENSG00000255639,ENSG00000260643,ENSG00000286192,ETFB,FDX1,FECH,FH,GLRX5,GRSF1,GTPBP3,GTPBP6,LIAS,LIPT1,LIPT2,MDH2,METTL17,MRM2,MRPS31,MTIF3,MTO1,MTRF1,NDUFA6,NDUFB3,NDUFB7,NDUFB9,NDUFC1,NDUFS5,NDUFS6,NDUFS7,NFU1,NME6,PDE12,PDHB,PDSS2,RMND1,RPUSD3,RTN4IP1,SLC25A1,SLC25A19,SLC25A37,SLC25A51,SOD2,SUCLA2,UQCRFS1,YBEY
JD_GPP3909_Balsa_2902870.sgRNA-rep-noExpNorm-noRowNorm-zscore-01range-t1.5-q33--no-fil-flat	4	197	24	2,80623140206546	3,95566424040734E-07	51	ATP5F1C,ATP5ME,ATPAF2,BOLA3,CHCHD1,CLPX,COQ2,COQ7,COX6A1,COX8A,CS,CYC1,DLD,DLST,ENSG00000260643,ENSG00000286192,FDX1,FECH,FH,GTPBP6,HCCS,HTD2,LIAS,LIPT1,LIPT2,MRM2,MTIF3,MTO1,MTRF1,NDUFA3,NDUFA4,NDUFB7,NDUFB9,NFU1,NME6,OGDH,PDE12,PDHA1,PDHB,PDSS2,RMND1,RPUSD3,RTN4IP1,SDHAF1,SDHB,SFXN4,SLC25A1,SLC25A19,SLC25A51,SOD2,YBEY
JD_GPP3909_Balsa_2902870.sgRNA-rep-noExpNorm-noRowNorm-zscore-01range-t1.5-q33	4	197	24	2,80623140206546	3,95566424040734E-07	51	ATP5F1C,ATP5ME,ATPAF2,BOLA3,CHCHD1,CLPX,COQ2,COQ7,COX6A1,COX8A,CS,CYC1,DLD,DLST,ENSG00000260643,ENSG00000286192,FDX1,FECH,FH,GTPBP6,HCCS,HTD2,LIAS,LIPT1,LIPT2,MRM2,MTIF3,MTO1,MTRF1,NDUFA3,NDUFA4,NDUFB7,NDUFB9,NFU1,NME6,OGDH,PDE12,PDHA1,PDHB,PDSS2,RMND1,RPUSD3,RTN4IP1,SDHAF1,SDHB,SFXN4,SLC25A1,SLC25A19,SLC25A51,SOD2,YBEY
JD_GPP3909_Balsa_2902870.sgRNA-rep-noExpNorm-noRowNorm-zscore-01range-t2-q33--no-fil-flat	4	197	24	2,80623140206546	3,95566424040734E-07	51	ATP5F1C,ATP5ME,ATPAF2,BOLA3,CHCHD1,CLPX,COQ2,COQ7,COX6A1,COX8A,CS,CYC1,DLD,DLST,ENSG00000260643,ENSG00000286192,FDX1,FECH,FH,GTPBP6,HCCS,HTD2,LIAS,LIPT1,LIPT2,MRM2,MTIF3,MTO1,MTRF1,NDUFA3,NDUFA4,NDUFB7,NDUFB9,NFU1,NME6,OGDH,PDE12,PDHA1,PDHB,PDSS2,RMND1,RPUSD3,RTN4IP1,SDHAF1,SDHB,SFXN4,SLC25A1,SLC25A19,SLC25A51,SOD2,YBEY
JD_GPP3909_Balsa_2902870.sgRNA-rep-noExpNorm-noRowNorm-zscore-01range-t2-q33	4	197	24	2,80623140206546	3,95566424040734E-07	51	ATP5F1C,ATP5ME,ATPAF2,BOLA3,CHCHD1,CLPX,COQ2,COQ7,COX6A1,COX8A,CS,CYC1,DLD,DLST,ENSG00000260643,ENSG00000286192,FDX1,FECH,FH,GTPBP6,HCCS,HTD2,LIAS,LIPT1,LIPT2,MRM2,MTIF3,MTO1,MTRF1,NDUFA3,NDUFA4,NDUFB7,NDUFB9,NFU1,NME6,OGDH,PDE12,PDHA1,PDHB,PDSS2,RMND1,RPUSD3,RTN4IP1,SDHAF1,SDHB,SFXN4,SLC25A1,SLC25A19,SLC25A51,SOD2,YBEY
JD_GPP3909_Balsa_2902870.sgRNA-rep-noExpNorm-noRowNorm-zscore-01range-t1.5-q36	4	278	29	2,40287769784173	3,99564042252126E-07	39	ATP5F1C,ATP5ME,COX4I1,COX7C,CYC1,ENSG00000255339,ENSG00000255639,ENSG00000265257,ENSG00000267740,ENSG00000287967,FECH,GLRX5,GRSF1,HCCS,METTL17,MRPS31,NDUFA1,NDUFA10,NDUFA3,NDUFA4,NDUFA6,NDUFA8,NDUFB11,NDUFB2,NDUFB3,NDUFB4,NDUFB6,NDUFB7,NDUFB9,NDUFC1,NDUFC2,NDUFS1,NDUFS5,NDUFS7,NFU1,PDE12,RTN4IP1,SLC25A19,UQCRFS1
JD_GPP3909_Balsa_2902870.sgRNA-rep-noExpNorm-noRowNorm-zscore-01range-t2-q36	4	278	29	2,40287769784173	3,99564042252126E-07	39	ATP5F1C,ATP5ME,COX4I1,COX7C,CYC1,ENSG00000255339,ENSG00000255639,ENSG00000265257,ENSG00000267740,ENSG00000287967,FECH,GLRX5,GRSF1,HCCS,METTL17,MRPS31,NDUFA1,NDUFA10,NDUFA3,NDUFA4,NDUFA6,NDUFA8,NDUFB11,NDUFB2,NDUFB3,NDUFB4,NDUFB6,NDUFB7,NDUFB9,NDUFC1,NDUFC2,NDUFS1,NDUFS5,NDUFS7,NFU1,PDE12,RTN4IP1,SLC25A19,UQCRFS1
JD_GPP3909_Balsa_2902870.sgRNA-rep-ExpMean_subs-noRowNorm-zscore-t1.5-q36	0	332	32	2,22019110926464	4,17128324688454E-07	50	ATP5F1C,ATP5ME,CHCHD1,COQ2,COQ7,COX4I1,COX7C,CS,CYC1,DLD,ENSG00000255339,ENSG00000255639,ENSG00000265257,ENSG00000267740,ENSG00000287967,FDX1,FECH,GLRX5,GRSF1,GTPBP6,HCCS,LIAS,LIPT1,METTL17,MRPS31,NDUFA1,NDUFA10,NDUFA3,NDUFA4,NDUFA6,NDUFA8,NDUFAB1,NDUFB11,NDUFB2,NDUFB3,NDUFB4,NDUFB6,NDUFB7,NDUFB9,NDUFC1,NDUFC2,NDUFS1,NDUFS5,NFU1,OGDH,PDE12,PDSS2,RPUSD3,RTN4IP1,UQCRFS1
JD_GPP3909_Balsa_2902870.sgRNA-rep-ExpMean_subs-noRowNorm-zscore-t12-q36	0	332	32	2,22019110926464	4,17128324688454E-07	50	ATP5F1C,ATP5ME,CHCHD1,COQ2,COQ7,COX4I1,COX7C,CS,CYC1,DLD,ENSG00000255339,ENSG00000255639,ENSG00000265257,ENSG00000267740,ENSG00000287967,FDX1,FECH,GLRX5,GRSF1,GTPBP6,HCCS,LIAS,LIPT1,METTL17,MRPS31,NDUFA1,NDUFA10,NDUFA3,NDUFA4,NDUFA6,NDUFA8,NDUFAB1,NDUFB11,NDUFB2,NDUFB3,NDUFB4,NDUFB6,NDUFB7,NDUFB9,NDUFC1,NDUFC2,NDUFS1,NDUFS5,NFU1,OGDH,PDE12,PDSS2,RPUSD3,RTN4IP1,UQCRFS1
JD_GPP3909_Balsa_2902870.sgRNA-rep-ExpMean_subs-noRowNorm-zscore-t16-q36	0	332	32	2,22019110926464	4,17128324688454E-07	50	ATP5F1C,ATP5ME,CHCHD1,COQ2,COQ7,COX4I1,COX7C,CS,CYC1,DLD,ENSG00000255339,ENSG00000255639,ENSG00000265257,ENSG00000267740,ENSG00000287967,FDX1,FECH,GLRX5,GRSF1,GTPBP6,HCCS,LIAS,LIPT1,METTL17,MRPS31,NDUFA1,NDUFA10,NDUFA3,NDUFA4,NDUFA6,NDUFA8,NDUFAB1,NDUFB11,NDUFB2,NDUFB3,NDUFB4,NDUFB6,NDUFB7,NDUFB9,NDUFC1,NDUFC2,NDUFS1,NDUFS5,NFU1,OGDH,PDE12,PDSS2,RPUSD3,RTN4IP1,UQCRFS1
JD_GPP3909_Balsa_2902870.sgRNA-rep-ExpMean_subs-noRowNorm-zscore-t2-q36	0	332	32	2,22019110926464	4,17128324688454E-07	50	ATP5F1C,ATP5ME,CHCHD1,COQ2,COQ7,COX4I1,COX7C,CS,CYC1,DLD,ENSG00000255339,ENSG00000255639,ENSG00000265257,ENSG00000267740,ENSG00000287967,FDX1,FECH,GLRX5,GRSF1,GTPBP6,HCCS,LIAS,LIPT1,METTL17,MRPS31,NDUFA1,NDUFA10,NDUFA3,NDUFA4,NDUFA6,NDUFA8,NDUFAB1,NDUFB11,NDUFB2,NDUFB3,NDUFB4,NDUFB6,NDUFB7,NDUFB9,NDUFC1,NDUFC2,NDUFS1,NDUFS5,NFU1,OGDH,PDE12,PDSS2,RPUSD3,RTN4IP1,UQCRFS1
JD_GPP3909_Balsa_2902870.sgRNA-rep-ExpMean_subs-noRowNorm-zscore-t32-q36	0	332	32	2,22019110926464	4,17128324688454E-07	50	ATP5F1C,ATP5ME,CHCHD1,COQ2,COQ7,COX4I1,COX7C,CS,CYC1,DLD,ENSG00000255339,ENSG00000255639,ENSG00000265257,ENSG00000267740,ENSG00000287967,FDX1,FECH,GLRX5,GRSF1,GTPBP6,HCCS,LIAS,LIPT1,METTL17,MRPS31,NDUFA1,NDUFA10,NDUFA3,NDUFA4,NDUFA6,NDUFA8,NDUFAB1,NDUFB11,NDUFB2,NDUFB3,NDUFB4,NDUFB6,NDUFB7,NDUFB9,NDUFC1,NDUFC2,NDUFS1,NDUFS5,NFU1,OGDH,PDE12,PDSS2,RPUSD3,RTN4IP1,UQCRFS1
JD_GPP3909_Balsa_2902870.sgRNA-rep-ExpMean_subs-noRowNorm-zscore-t4-q36	0	332	32	2,22019110926464	4,17128324688454E-07	50	ATP5F1C,ATP5ME,CHCHD1,COQ2,COQ7,COX4I1,COX7C,CS,CYC1,DLD,ENSG00000255339,ENSG00000255639,ENSG00000265257,ENSG00000267740,ENSG00000287967,FDX1,FECH,GLRX5,GRSF1,GTPBP6,HCCS,LIAS,LIPT1,METTL17,MRPS31,NDUFA1,NDUFA10,NDUFA3,NDUFA4,NDUFA6,NDUFA8,NDUFAB1,NDUFB11,NDUFB2,NDUFB3,NDUFB4,NDUFB6,NDUFB7,NDUFB9,NDUFC1,NDUFC2,NDUFS1,NDUFS5,NFU1,OGDH,PDE12,PDSS2,RPUSD3,RTN4IP1,UQCRFS1
JD_GPP3909_Balsa_2902870.sgRNA-rep-ExpMean_subs-noRowNorm-zscore-t8-q36	0	332	32	2,22019110926464	4,17128324688454E-07	50	ATP5F1C,ATP5ME,CHCHD1,COQ2,COQ7,COX4I1,COX7C,CS,CYC1,DLD,ENSG00000255339,ENSG00000255639,ENSG00000265257,ENSG00000267740,ENSG00000287967,FDX1,FECH,GLRX5,GRSF1,GTPBP6,HCCS,LIAS,LIPT1,METTL17,MRPS31,NDUFA1,NDUFA10,NDUFA3,NDUFA4,NDUFA6,NDUFA8,NDUFAB1,NDUFB11,NDUFB2,NDUFB3,NDUFB4,NDUFB6,NDUFB7,NDUFB9,NDUFC1,NDUFC2,NDUFS1,NDUFS5,NFU1,OGDH,PDE12,PDSS2,RPUSD3,RTN4IP1,UQCRFS1
JD_GPP3909_Balsa_2902870.sgRNA.ga.gene_av.zs15-rep-ExpMean_subs-noRowNorm-zscore-t1.5-q33.25	0	213	25	2,7035777885705	4,21146559491292E-07	36	ATP5F1C,ATP5ME,CHCHD1,CYC1,ENSG00000255339,ENSG00000255639,ENSG00000265257,ENSG00000267740,ENSG00000287967,FDX1,FECH,GLRX5,GRSF1,HCCS,LIAS,METTL17,MRPS31,NDUFA1,NDUFA10,NDUFA3,NDUFA4,NDUFA6,NDUFA8,NDUFB11,NDUFB2,NDUFB3,NDUFB4,NDUFB6,NDUFB7,NDUFB9,NDUFC1,NDUFS1,NDUFS5,NFU1,RTN4IP1,UQCRFS1
JD_GPP3909_Balsa_2902870.sgRNA.ga.gene_av.zs15-rep-ExpMean_subs-noRowNorm-zscore-t12-q33.25	0	213	25	2,7035777885705	4,21146559491292E-07	36	ATP5F1C,ATP5ME,CHCHD1,CYC1,ENSG00000255339,ENSG00000255639,ENSG00000265257,ENSG00000267740,ENSG00000287967,FDX1,FECH,GLRX5,GRSF1,HCCS,LIAS,METTL17,MRPS31,NDUFA1,NDUFA10,NDUFA3,NDUFA4,NDUFA6,NDUFA8,NDUFB11,NDUFB2,NDUFB3,NDUFB4,NDUFB6,NDUFB7,NDUFB9,NDUFC1,NDUFS1,NDUFS5,NFU1,RTN4IP1,UQCRFS1
JD_GPP3909_Balsa_2902870.sgRNA.ga.gene_av.zs15-rep-ExpMean_subs-noRowNorm-zscore-t16-q33.25	0	213	25	2,7035777885705	4,21146559491292E-07	36	ATP5F1C,ATP5ME,CHCHD1,CYC1,ENSG00000255339,ENSG00000255639,ENSG00000265257,ENSG00000267740,ENSG00000287967,FDX1,FECH,GLRX5,GRSF1,HCCS,LIAS,METTL17,MRPS31,NDUFA1,NDUFA10,NDUFA3,NDUFA4,NDUFA6,NDUFA8,NDUFB11,NDUFB2,NDUFB3,NDUFB4,NDUFB6,NDUFB7,NDUFB9,NDUFC1,NDUFS1,NDUFS5,NFU1,RTN4IP1,UQCRFS1
JD_GPP3909_Balsa_2902870.sgRNA.ga.gene_av.zs15-rep-ExpMean_subs-noRowNorm-zscore-t2-q33.25	0	213	25	2,7035777885705	4,21146559491292E-07	36	ATP5F1C,ATP5ME,CHCHD1,CYC1,ENSG00000255339,ENSG00000255639,ENSG00000265257,ENSG00000267740,ENSG00000287967,FDX1,FECH,GLRX5,GRSF1,HCCS,LIAS,METTL17,MRPS31,NDUFA1,NDUFA10,NDUFA3,NDUFA4,NDUFA6,NDUFA8,NDUFB11,NDUFB2,NDUFB3,NDUFB4,NDUFB6,NDUFB7,NDUFB9,NDUFC1,NDUFS1,NDUFS5,NFU1,RTN4IP1,UQCRFS1
JD_GPP3909_Balsa_2902870.sgRNA.ga.gene_av.zs15-rep-ExpMean_subs-noRowNorm-zscore-t4-q33.25	0	213	25	2,7035777885705	4,21146559491292E-07	36	ATP5F1C,ATP5ME,CHCHD1,CYC1,ENSG00000255339,ENSG00000255639,ENSG00000265257,ENSG00000267740,ENSG00000287967,FDX1,FECH,GLRX5,GRSF1,HCCS,LIAS,METTL17,MRPS31,NDUFA1,NDUFA10,NDUFA3,NDUFA4,NDUFA6,NDUFA8,NDUFB11,NDUFB2,NDUFB3,NDUFB4,NDUFB6,NDUFB7,NDUFB9,NDUFC1,NDUFS1,NDUFS5,NFU1,RTN4IP1,UQCRFS1
JD_GPP3909_Balsa_2902870.sgRNA.ga.gene_av.zs15-rep-ExpMean_subs-noRowNorm-zscore-t8-q33.25	0	213	25	2,7035777885705	4,21146559491292E-07	36	ATP5F1C,ATP5ME,CHCHD1,CYC1,ENSG00000255339,ENSG00000255639,ENSG00000265257,ENSG00000267740,ENSG00000287967,FDX1,FECH,GLRX5,GRSF1,HCCS,LIAS,METTL17,MRPS31,NDUFA1,NDUFA10,NDUFA3,NDUFA4,NDUFA6,NDUFA8,NDUFB11,NDUFB2,NDUFB3,NDUFB4,NDUFB6,NDUFB7,NDUFB9,NDUFC1,NDUFS1,NDUFS5,NFU1,RTN4IP1,UQCRFS1
JD_GPP3909_Balsa_2902870.sgRNA-rep-qnorm-zscore-t10-q34.5	4	262	28	2,46170044748618	4,35480179361548E-07	53	ATP5F1C,ATPAF2,BOLA3,CLPP,CLPX,COQ7,COX4I1,COX8A,CS,CYC1,DLAT,ECHS1,ENSG00000255639,ENSG00000260643,FDX1,FECH,GTPBP3,GTPBP6,HCCS,HTD2,LIPT2,MDH2,MPC1,MRM2,MRPS31,MTO1,MTRF1,NDUFA3,NDUFA4,NDUFA6,NDUFB2,NDUFB4,NDUFB7,NDUFB9,NDUFS1,NDUFS7,NFU1,NME6,NSUN3,PDHA1,PDHB,PDHX,RMND1,RPUSD3,RTN4IP1,SDHAF1,SDHB,SLC25A1,SLC25A37,SOD2,SUCLA2,UQCRFS1,YBEY
JD_GPP3909_Balsa_2902870.sgRNA-rep-qnorm-zscore-t12-q34.5	4	262	28	2,46170044748618	4,35480179361548E-07	53	ATP5F1C,ATPAF2,BOLA3,CLPP,CLPX,COQ7,COX4I1,COX8A,CS,CYC1,DLAT,ECHS1,ENSG00000255639,ENSG00000260643,FDX1,FECH,GTPBP3,GTPBP6,HCCS,HTD2,LIPT2,MDH2,MPC1,MRM2,MRPS31,MTO1,MTRF1,NDUFA3,NDUFA4,NDUFA6,NDUFB2,NDUFB4,NDUFB7,NDUFB9,NDUFS1,NDUFS7,NFU1,NME6,NSUN3,PDHA1,PDHB,PDHX,RMND1,RPUSD3,RTN4IP1,SDHAF1,SDHB,SLC25A1,SLC25A37,SOD2,SUCLA2,UQCRFS1,YBEY
JD_GPP3909_Balsa_2902870.sgRNA-rep-qnorm-zscore-t13-q34.5	4	262	28	2,46170044748618	4,35480179361548E-07	53	ATP5F1C,ATPAF2,BOLA3,CLPP,CLPX,COQ7,COX4I1,COX8A,CS,CYC1,DLAT,ECHS1,ENSG00000255639,ENSG00000260643,FDX1,FECH,GTPBP3,GTPBP6,HCCS,HTD2,LIPT2,MDH2,MPC1,MRM2,MRPS31,MTO1,MTRF1,NDUFA3,NDUFA4,NDUFA6,NDUFB2,NDUFB4,NDUFB7,NDUFB9,NDUFS1,NDUFS7,NFU1,NME6,NSUN3,PDHA1,PDHB,PDHX,RMND1,RPUSD3,RTN4IP1,SDHAF1,SDHB,SLC25A1,SLC25A37,SOD2,SUCLA2,UQCRFS1,YBEY
JD_GPP3909_Balsa_2902870.sgRNA-rep-qnorm-zscore-t7-q34.5	4	262	28	2,46170044748618	4,35480179361548E-07	53	ATP5F1C,ATPAF2,BOLA3,CLPP,CLPX,COQ7,COX4I1,COX8A,CS,CYC1,DLAT,ECHS1,ENSG00000255639,ENSG00000260643,FDX1,FECH,GTPBP3,GTPBP6,HCCS,HTD2,LIPT2,MDH2,MPC1,MRM2,MRPS31,MTO1,MTRF1,NDUFA3,NDUFA4,NDUFA6,NDUFB2,NDUFB4,NDUFB7,NDUFB9,NDUFS1,NDUFS7,NFU1,NME6,NSUN3,PDHA1,PDHB,PDHX,RMND1,RPUSD3,RTN4IP1,SDHAF1,SDHB,SLC25A1,SLC25A37,SOD2,SUCLA2,UQCRFS1,YBEY
JD_GPP3909_Balsa_2902870.sgRNA-rep-qnorm-zscore-t7.5-q34.5	4	262	28	2,46170044748618	4,35480179361548E-07	53	ATP5F1C,ATPAF2,BOLA3,CLPP,CLPX,COQ7,COX4I1,COX8A,CS,CYC1,DLAT,ECHS1,ENSG00000255639,ENSG00000260643,FDX1,FECH,GTPBP3,GTPBP6,HCCS,HTD2,LIPT2,MDH2,MPC1,MRM2,MRPS31,MTO1,MTRF1,NDUFA3,NDUFA4,NDUFA6,NDUFB2,NDUFB4,NDUFB7,NDUFB9,NDUFS1,NDUFS7,NFU1,NME6,NSUN3,PDHA1,PDHB,PDHX,RMND1,RPUSD3,RTN4IP1,SDHAF1,SDHB,SLC25A1,SLC25A37,SOD2,SUCLA2,UQCRFS1,YBEY
JD_GPP3909_Balsa_2902870.sgRNA-rep-qnorm-zscore-t8-q34.5	4	262	28	2,46170044748618	4,35480179361548E-07	53	ATP5F1C,ATPAF2,BOLA3,CLPP,CLPX,COQ7,COX4I1,COX8A,CS,CYC1,DLAT,ECHS1,ENSG00000255639,ENSG00000260643,FDX1,FECH,GTPBP3,GTPBP6,HCCS,HTD2,LIPT2,MDH2,MPC1,MRM2,MRPS31,MTO1,MTRF1,NDUFA3,NDUFA4,NDUFA6,NDUFB2,NDUFB4,NDUFB7,NDUFB9,NDUFS1,NDUFS7,NFU1,NME6,NSUN3,PDHA1,PDHB,PDHX,RMND1,RPUSD3,RTN4IP1,SDHAF1,SDHB,SLC25A1,SLC25A37,SOD2,SUCLA2,UQCRFS1,YBEY
JD_GPP3909_Balsa_2902870.sgRNA-rep-ExpQnorm-noRowNorm-zscore-t1.5-q32.5--no-fil-flat	5	297	30	2,32671543016371	4,54477527381611E-07	65	ATP5ME,ATPAF2,BOLA3,CLPP,COQ2,COQ7,COX4I1,COX6A1,COX8A,CS,CYC1,DLAT,DLD,ECHS1,ENSG00000255339,ENSG00000255639,ENSG00000260643,ETFB,FDX1,FECH,FH,GLRX5,GRSF1,GTPBP3,GTPBP6,HCCS,HTD2,LIPT2,MDH2,MPC1,MRM2,MRPS31,MTIF3,MTO1,MTRF1,NDUFA3,NDUFA4,NDUFA6,NDUFB2,NDUFB3,NDUFB4,NDUFB6,NDUFB7,NDUFB9,NDUFS5,NDUFS7,NME6,NSUN3,PDHA1,PDHB,PDHX,PDSS2,RMND1,RPUSD3,RTN4IP1,SDHAF1,SDHB,SLC25A1,SLC25A19,SLC25A37,SLC25…
JD_GPP3909_Balsa_2902870.sgRNA-rep-ExpQnorm-noRowNorm-zscore-t1.5-q32.5	5	297	30	2,32671543016371	4,54477527381611E-07	65	ATP5ME,ATPAF2,BOLA3,CLPP,COQ2,COQ7,COX4I1,COX6A1,COX8A,CS,CYC1,DLAT,DLD,ECHS1,ENSG00000255339,ENSG00000255639,ENSG00000260643,ETFB,FDX1,FECH,FH,GLRX5,GRSF1,GTPBP3,GTPBP6,HCCS,HTD2,LIPT2,MDH2,MPC1,MRM2,MRPS31,MTIF3,MTO1,MTRF1,NDUFA3,NDUFA4,NDUFA6,NDUFB2,NDUFB3,NDUFB4,NDUFB6,NDUFB7,NDUFB9,NDUFS5,NDUFS7,NME6,NSUN3,PDHA1,PDHB,PDHX,PDSS2,RMND1,RPUSD3,RTN4IP1,SDHAF1,SDHB,SLC25A1,SLC25A19,SLC25A37,SLC25…
JD_GPP3909_Balsa_2902870.sgRNA-rep-nonorm-zscore-t7-q33.5	6	297	30	2,32671543016371	4,54477527381611E-07	69	ATP5F1C,ATP5ME,ATPAF2,BOLA3,CHCHD1,CLPP,CLPX,COQ2,COQ7,COX6A1,COX8A,CS,CYC1,DLAT,DLD,DLST,ECHS1,ENSG00000255639,ENSG00000260643,ENSG00000267059,ENSG00000286192,ETFB,FDX1,FECH,FH,GRSF1,GTPBP3,GTPBP6,HCCS,HTD2,LIAS,LIPT1,LIPT2,MDH2,MPC1,MRM2,MRPS31,MTIF3,MTO1,MTRF1,NDUFA3,NDUFA4,NDUFA6,NDUFS6,NME6,NSUN3,OGDH,OSGEPL1,PDE12,PDHA1,PDHB,PDHX,PDSS2,RMND1,RPUSD3,RTN4IP1,SDHAF1,SDHB,SFXN4,SLC25A1,SLC25A19…
JD_GPP3909_Balsa_2902870.sgRNA-rep-qnorm-zscore-t1.5-q32.5	5	297	30	2,32671543016371	4,54477527381611E-07	65	ATP5ME,ATPAF2,BOLA3,CLPP,COQ2,COQ7,COX4I1,COX6A1,COX8A,CS,CYC1,DLAT,DLD,ECHS1,ENSG00000255339,ENSG00000255639,ENSG00000260643,ETFB,FDX1,FECH,FH,GLRX5,GRSF1,GTPBP3,GTPBP6,HCCS,HTD2,LIPT2,MDH2,MPC1,MRM2,MRPS31,MTIF3,MTO1,MTRF1,NDUFA3,NDUFA4,NDUFA6,NDUFB2,NDUFB3,NDUFB4,NDUFB6,NDUFB7,NDUFB9,NDUFS5,NDUFS7,NME6,NSUN3,PDHA1,PDHB,PDHX,PDSS2,RMND1,RPUSD3,RTN4IP1,SDHAF1,SDHB,SLC25A1,SLC25A19,SLC25A37,SLC25…
JD_GPP3909_Balsa_2902870.sgRNA-rep-rowsum-zscore-t7-q33.5	6	297	30	2,32671543016371	4,54477527381611E-07	69	ATP5F1C,ATP5ME,ATPAF2,BOLA3,CHCHD1,CLPP,CLPX,COQ2,COQ7,COX6A1,COX8A,CS,CYC1,DLAT,DLD,DLST,ECHS1,ENSG00000255639,ENSG00000260643,ENSG00000267059,ENSG00000286192,ETFB,FDX1,FECH,FH,GRSF1,GTPBP3,GTPBP6,HCCS,HTD2,LIAS,LIPT1,LIPT2,MDH2,MPC1,MRM2,MRPS31,MTIF3,MTO1,MTRF1,NDUFA3,NDUFA4,NDUFA6,NDUFS6,NME6,NSUN3,OGDH,OSGEPL1,PDE12,PDHA1,PDHB,PDHX,PDSS2,RMND1,RPUSD3,RTN4IP1,SDHAF1,SDHB,SFXN4,SLC25A1,SLC25A19…
JD_GPP3909_Balsa_2902870.sgRNA-rep-ExpQnorm-noRowNorm-t1.5-q32--no-fil-flat	5	473	39	1,89924910694758	4,57717385799066E-07	53	ATP5ME,BOLA3,CHCHD1,CLPP,CLPX,COQ7,COX4I1,COX7C,COX8A,CS,CYC1,DLST,ECHS1,ENSG00000255339,ENSG00000265257,ENSG00000267740,FDX1,FECH,FH,GLRX5,GRSF1,HTD2,LIAS,MRM2,MTIF3,MTO1,NDUFA1,NDUFA3,NDUFA8,NDUFAB1,NDUFB11,NDUFB2,NDUFB6,NDUFB9,NDUFC1,NDUFC2,NDUFS1,NDUFS5,NDUFS6,NFU1,NME6,NSUN3,OGDH,PDSS2,RMND1,RPUSD3,RTN4IP1,SDHAF1,SDHB,SFXN4,SLC25A1,SOD2,UQCRFS1
JD_GPP3909_Balsa_2902870.sgRNA-rep-ExpQnorm-noRowNorm-t1.5-q32	5	473	39	1,89924910694758	4,57717385799066E-07	53	ATP5ME,BOLA3,CHCHD1,CLPP,CLPX,COQ7,COX4I1,COX7C,COX8A,CS,CYC1,DLST,ECHS1,ENSG00000255339,ENSG00000265257,ENSG00000267740,FDX1,FECH,FH,GLRX5,GRSF1,HTD2,LIAS,MRM2,MTIF3,MTO1,NDUFA1,NDUFA3,NDUFA8,NDUFAB1,NDUFB11,NDUFB2,NDUFB6,NDUFB9,NDUFC1,NDUFC2,NDUFS1,NDUFS5,NDUFS6,NFU1,NME6,NSUN3,OGDH,PDSS2,RMND1,RPUSD3,RTN4IP1,SDHAF1,SDHB,SFXN4,SLC25A1,SOD2,UQCRFS1
JD_GPP3909_Balsa_2902870.sgRNA-rep-qnorm-t1-q32	5	473	39	1,89924910694758	4,57717385799066E-07	53	ATP5ME,BOLA3,CHCHD1,CLPP,CLPX,COQ7,COX4I1,COX7C,COX8A,CS,CYC1,DLST,ECHS1,ENSG00000255339,ENSG00000265257,ENSG00000267740,FDX1,FECH,FH,GLRX5,GRSF1,HTD2,LIAS,MRM2,MTIF3,MTO1,NDUFA1,NDUFA3,NDUFA8,NDUFAB1,NDUFB11,NDUFB2,NDUFB6,NDUFB9,NDUFC1,NDUFC2,NDUFS1,NDUFS5,NDUFS6,NFU1,NME6,NSUN3,OGDH,PDSS2,RMND1,RPUSD3,RTN4IP1,SDHAF1,SDHB,SFXN4,SLC25A1,SOD2,UQCRFS1
JD_GPP3909_Balsa_2902870.sgRNA-rep-qnorm-t1.5-q32	5	473	39	1,89924910694758	4,57717385799066E-07	53	ATP5ME,BOLA3,CHCHD1,CLPP,CLPX,COQ7,COX4I1,COX7C,COX8A,CS,CYC1,DLST,ECHS1,ENSG00000255339,ENSG00000265257,ENSG00000267740,FDX1,FECH,FH,GLRX5,GRSF1,HTD2,LIAS,MRM2,MTIF3,MTO1,NDUFA1,NDUFA3,NDUFA8,NDUFAB1,NDUFB11,NDUFB2,NDUFB6,NDUFB9,NDUFC1,NDUFC2,NDUFS1,NDUFS5,NDUFS6,NFU1,NME6,NSUN3,OGDH,PDSS2,RMND1,RPUSD3,RTN4IP1,SDHAF1,SDHB,SFXN4,SLC25A1,SOD2,UQCRFS1
JD_GPP3909_Balsa_2902870.sgRNA-rep-nonorm-zscore-t7-q34.5	4	352	33	2,15948275862069	4,61049621043219E-07	55	ATP5F1C,ATP5ME,BOLA3,CHCHD1,CLPP,COQ2,COQ7,COX4I1,COX7C,CS,CYC1,DLD,ENSG00000255339,ENSG00000255639,ENSG00000265257,ENSG00000267740,ENSG00000287967,FDX1,FECH,GLRX5,GRSF1,GTPBP6,HCCS,LIAS,LIPT1,LIPT2,METTL17,MRM2,MRPS31,NDUFA1,NDUFA10,NDUFA3,NDUFA4,NDUFA6,NDUFA8,NDUFAB1,NDUFB11,NDUFB2,NDUFB3,NDUFB4,NDUFB6,NDUFB7,NDUFB9,NDUFC1,NDUFC2,NDUFS1,NDUFS5,NFU1,OGDH,PDE12,PDSS2,RTN4IP1,SLC25A19,SOD2,UQCRFS1
JD_GPP3909_Balsa_2902870.sgRNA-rep-rowsum-zscore-t7-q34.5	4	352	33	2,15948275862069	4,61049621043219E-07	55	ATP5F1C,ATP5ME,BOLA3,CHCHD1,CLPP,COQ2,COQ7,COX4I1,COX7C,CS,CYC1,DLD,ENSG00000255339,ENSG00000255639,ENSG00000265257,ENSG00000267740,ENSG00000287967,FDX1,FECH,GLRX5,GRSF1,GTPBP6,HCCS,LIAS,LIPT1,LIPT2,METTL17,MRM2,MRPS31,NDUFA1,NDUFA10,NDUFA3,NDUFA4,NDUFA6,NDUFA8,NDUFAB1,NDUFB11,NDUFB2,NDUFB3,NDUFB4,NDUFB6,NDUFB7,NDUFB9,NDUFC1,NDUFC2,NDUFS1,NDUFS5,NFU1,OGDH,PDE12,PDSS2,RTN4IP1,SLC25A19,SOD2,UQCRFS1
JD_GPP3909_Balsa_2902870.sgRNA-rep-noExpNorm-noRowNorm-zscore-t2-q31.75	9	169	22	2,99857172005713	4,63088655689253E-07	35	ATPAF2,BOLA3,CHCHD1,CLPX,COQ7,COX6A1,COX8A,CS,CYC1,DLD,DLST,ENSG00000260643,FECH,FH,GRSF1,LIPT2,MRM2,MTIF3,MTO1,MTRF1,NDUFA3,NDUFA4,NDUFB2,NDUFB9,NDUFS7,NME6,PDSS2,RMND1,RPUSD3,RTN4IP1,SDHAF1,SDHB,SLC25A19,SLC25A51,SOD2
JD_GPP3909_Balsa_2902870.sgRNA-rep-noExpNorm-noRowNorm-zscore-t4-q31.75	9	169	22	2,99857172005713	4,63088655689253E-07	35	ATPAF2,BOLA3,CHCHD1,CLPX,COQ7,COX6A1,COX8A,CS,CYC1,DLD,DLST,ENSG00000260643,FECH,FH,GRSF1,LIPT2,MRM2,MTIF3,MTO1,MTRF1,NDUFA3,NDUFA4,NDUFB2,NDUFB9,NDUFS7,NME6,PDSS2,RMND1,RPUSD3,RTN4IP1,SDHAF1,SDHB,SLC25A19,SLC25A51,SOD2
JD_GPP3909_Balsa_2902870.sgRNA-rep-nonorm-zscore-t2-q31.75	9	169	22	2,99857172005713	4,63088655689253E-07	35	ATPAF2,BOLA3,CHCHD1,CLPX,COQ7,COX6A1,COX8A,CS,CYC1,DLD,DLST,ENSG00000260643,FECH,FH,GRSF1,LIPT2,MRM2,MTIF3,MTO1,MTRF1,NDUFA3,NDUFA4,NDUFB2,NDUFB9,NDUFS7,NME6,PDSS2,RMND1,RPUSD3,RTN4IP1,SDHAF1,SDHB,SLC25A19,SLC25A51,SOD2
JD_GPP3909_Balsa_2902870.sgRNA-rep-nonorm-zscore-t4-q31.75	9	169	22	2,99857172005713	4,63088655689253E-07	35	ATPAF2,BOLA3,CHCHD1,CLPX,COQ7,COX6A1,COX8A,CS,CYC1,DLD,DLST,ENSG00000260643,FECH,FH,GRSF1,LIPT2,MRM2,MTIF3,MTO1,MTRF1,NDUFA3,NDUFA4,NDUFB2,NDUFB9,NDUFS7,NME6,PDSS2,RMND1,RPUSD3,RTN4IP1,SDHAF1,SDHB,SLC25A19,SLC25A51,SOD2
JD_GPP3909_Balsa_2902870.sgRNA-rep-rowsum-zscore-t2-q31.75	9	169	22	2,99857172005713	4,63088655689253E-07	35	ATPAF2,BOLA3,CHCHD1,CLPX,COQ7,COX6A1,COX8A,CS,CYC1,DLD,DLST,ENSG00000260643,FECH,FH,GRSF1,LIPT2,MRM2,MTIF3,MTO1,MTRF1,NDUFA3,NDUFA4,NDUFB2,NDUFB9,NDUFS7,NME6,PDSS2,RMND1,RPUSD3,RTN4IP1,SDHAF1,SDHB,SLC25A19,SLC25A51,SOD2
JD_GPP3909_Balsa_2902870.sgRNA-rep-rowsum-zscore-t4-q31.75	9	169	22	2,99857172005713	4,63088655689253E-07	35	ATPAF2,BOLA3,CHCHD1,CLPX,COQ7,COX6A1,COX8A,CS,CYC1,DLD,DLST,ENSG00000260643,FECH,FH,GRSF1,LIPT2,MRM2,MTIF3,MTO1,MTRF1,NDUFA3,NDUFA4,NDUFB2,NDUFB9,NDUFS7,NME6,PDSS2,RMND1,RPUSD3,RTN4IP1,SDHAF1,SDHB,SLC25A19,SLC25A51,SOD2
JD_GPP3909_Balsa_2902870.sgRNA.no3w.ga.gene_av.zs15-rep-ExpMean_subs-noRowNorm-t4-q32.5	7	169	22	2,99857172005713	4,63088655689253E-07	28	BOLA3,COQ2,COX4I1,COX7C,CS,CYC1,DLST,ENSG00000265257,ENSG00000267740,FDX1,FECH,GRSF1,LIAS,LIPT2,MTO1,NDUFA4,NDUFAB1,NDUFB11,NDUFB4,NDUFB9,NDUFC1,NFU1,OGDH,PDHA1,RTN4IP1,SDHB,SFXN4,UQCRFS1
JD_GPP3909_Balsa_2902870.sgRNA.no3w.ga.gene_av.zs15-rep-noExpNorm-noRowNorm-t4-q32.5	7	169	22	2,99857172005713	4,63088655689253E-07	28	BOLA3,COQ2,COX4I1,COX7C,CS,CYC1,DLST,ENSG00000265257,ENSG00000267740,FDX1,FECH,GRSF1,LIAS,LIPT2,MTO1,NDUFA4,NDUFAB1,NDUFB11,NDUFB4,NDUFB9,NDUFC1,NFU1,OGDH,PDHA1,RTN4IP1,SDHB,SFXN4,UQCRFS1
JD_GPP3909_Balsa_2902870.sgRNA.ga.gene_av.zs15-rep-ExpMean_subs-noRowNorm-zscore-t1.5-q33.5	0	214	25	2,69094424750242	4,63614288633658E-07	36	ATP5F1C,ATP5ME,CHCHD1,CYC1,ENSG00000255339,ENSG00000255639,ENSG00000265257,ENSG00000267740,ENSG00000287967,FDX1,FECH,GLRX5,GRSF1,HCCS,LIAS,METTL17,MRPS31,NDUFA1,NDUFA10,NDUFA3,NDUFA4,NDUFA6,NDUFA8,NDUFB11,NDUFB2,NDUFB3,NDUFB4,NDUFB6,NDUFB7,NDUFB9,NDUFC1,NDUFS1,NDUFS5,NFU1,RTN4IP1,UQCRFS1
JD_GPP3909_Balsa_2902870.sgRNA.ga.gene_av.zs15-rep-ExpMean_subs-noRowNorm-zscore-t12-q33.5	0	214	25	2,69094424750242	4,63614288633658E-07	36	ATP5F1C,ATP5ME,CHCHD1,CYC1,ENSG00000255339,ENSG00000255639,ENSG00000265257,ENSG00000267740,ENSG00000287967,FDX1,FECH,GLRX5,GRSF1,HCCS,LIAS,METTL17,MRPS31,NDUFA1,NDUFA10,NDUFA3,NDUFA4,NDUFA6,NDUFA8,NDUFB11,NDUFB2,NDUFB3,NDUFB4,NDUFB6,NDUFB7,NDUFB9,NDUFC1,NDUFS1,NDUFS5,NFU1,RTN4IP1,UQCRFS1
JD_GPP3909_Balsa_2902870.sgRNA.ga.gene_av.zs15-rep-ExpMean_subs-noRowNorm-zscore-t16-q33.5	0	214	25	2,69094424750242	4,63614288633658E-07	36	ATP5F1C,ATP5ME,CHCHD1,CYC1,ENSG00000255339,ENSG00000255639,ENSG00000265257,ENSG00000267740,ENSG00000287967,FDX1,FECH,GLRX5,GRSF1,HCCS,LIAS,METTL17,MRPS31,NDUFA1,NDUFA10,NDUFA3,NDUFA4,NDUFA6,NDUFA8,NDUFB11,NDUFB2,NDUFB3,NDUFB4,NDUFB6,NDUFB7,NDUFB9,NDUFC1,NDUFS1,NDUFS5,NFU1,RTN4IP1,UQCRFS1
JD_GPP3909_Balsa_2902870.sgRNA.ga.gene_av.zs15-rep-ExpMean_subs-noRowNorm-zscore-t2-q33.5	0	214	25	2,69094424750242	4,63614288633658E-07	36	ATP5F1C,ATP5ME,CHCHD1,CYC1,ENSG00000255339,ENSG00000255639,ENSG00000265257,ENSG00000267740,ENSG00000287967,FDX1,FECH,GLRX5,GRSF1,HCCS,LIAS,METTL17,MRPS31,NDUFA1,NDUFA10,NDUFA3,NDUFA4,NDUFA6,NDUFA8,NDUFB11,NDUFB2,NDUFB3,NDUFB4,NDUFB6,NDUFB7,NDUFB9,NDUFC1,NDUFS1,NDUFS5,NFU1,RTN4IP1,UQCRFS1
JD_GPP3909_Balsa_2902870.sgRNA.ga.gene_av.zs15-rep-ExpMean_subs-noRowNorm-zscore-t4-q33.5	0	214	25	2,69094424750242	4,63614288633658E-07	36	ATP5F1C,ATP5ME,CHCHD1,CYC1,ENSG00000255339,ENSG00000255639,ENSG00000265257,ENSG00000267740,ENSG00000287967,FDX1,FECH,GLRX5,GRSF1,HCCS,LIAS,METTL17,MRPS31,NDUFA1,NDUFA10,NDUFA3,NDUFA4,NDUFA6,NDUFA8,NDUFB11,NDUFB2,NDUFB3,NDUFB4,NDUFB6,NDUFB7,NDUFB9,NDUFC1,NDUFS1,NDUFS5,NFU1,RTN4IP1,UQCRFS1
JD_GPP3909_Balsa_2902870.sgRNA.ga.gene_av.zs15-rep-ExpMean_subs-noRowNorm-zscore-t8-q33.5	0	214	25	2,69094424750242	4,63614288633658E-07	36	ATP5F1C,ATP5ME,CHCHD1,CYC1,ENSG00000255339,ENSG00000255639,ENSG00000265257,ENSG00000267740,ENSG00000287967,FDX1,FECH,GLRX5,GRSF1,HCCS,LIAS,METTL17,MRPS31,NDUFA1,NDUFA10,NDUFA3,NDUFA4,NDUFA6,NDUFA8,NDUFB11,NDUFB2,NDUFB3,NDUFB4,NDUFB6,NDUFB7,NDUFB9,NDUFC1,NDUFS1,NDUFS5,NFU1,RTN4IP1,UQCRFS1
JD_GPP3909_Balsa_2902870.sgRNA.no3w.ga.gene_av.zs1-rep-ExpQnorm-noRowNorm-zscore-t1.5-q34	6	230	26	2,60389805097451	4,70747033893902E-07	42	ATP5F1C,BOLA3,COX4I1,COX6A1,COX7C,CYC1,DLD,ENSG00000255339,ENSG00000255639,ENSG00000265257,ENSG00000267740,ENSG00000287967,FECH,GLRX5,GRSF1,GTPBP6,HCCS,LIPT1,METTL17,MRPS31,NDUFA1,NDUFA10,NDUFA3,NDUFA6,NDUFA8,NDUFB11,NDUFB2,NDUFB3,NDUFB4,NDUFB6,NDUFB9,NDUFC1,NDUFC2,NDUFS5,NDUFS6,NDUFS7,NFU1,PDE12,PDSS2,RMND1,SOD2,UQCRFS1
JD_GPP3909_Balsa_2902870.sgRNA.no3w.ga.gene_av.zs1-rep-ExpQnorm-noRowNorm-zscore-t2-q34	6	230	26	2,60389805097451	4,70747033893902E-07	42	ATP5F1C,BOLA3,COX4I1,COX6A1,COX7C,CYC1,DLD,ENSG00000255339,ENSG00000255639,ENSG00000265257,ENSG00000267740,ENSG00000287967,FECH,GLRX5,GRSF1,GTPBP6,HCCS,LIPT1,METTL17,MRPS31,NDUFA1,NDUFA10,NDUFA3,NDUFA6,NDUFA8,NDUFB11,NDUFB2,NDUFB3,NDUFB4,NDUFB6,NDUFB9,NDUFC1,NDUFC2,NDUFS5,NDUFS6,NDUFS7,NFU1,PDE12,PDSS2,RMND1,SOD2,UQCRFS1
JD_GPP3909_Balsa_2902870.sgRNA-rep-ExpMean_subs-noRowNorm-t8-q31.75	1	496	40	1,85761957730812	4,94426129267193E-07	44	BOLA3,CHCHD1,CLPP,CLPX,COQ7,COX4I1,COX7C,COX8A,CS,CYC1,DLST,ECHS1,ENSG00000255639,ENSG00000265257,ENSG00000287967,FECH,FH,HTD2,LIAS,MDH2,MTIF3,NDUFA3,NDUFA8,NDUFAB1,NDUFB11,NDUFB2,NDUFB7,NDUFB9,NDUFC1,NDUFC2,NDUFS1,NDUFS6,NFU1,NME6,NSUN3,OGDH,PDSS2,RPUSD3,RTN4IP1,SDHB,SFXN4,SOD2,SUCLG1,UQCRFS1
JD_GPP3909_Balsa_2902870.sgRNA-rep-noExpNorm-noRowNorm-t8-q31.75	1	496	40	1,85761957730812	4,94426129267193E-07	44	BOLA3,CHCHD1,CLPP,CLPX,COQ7,COX4I1,COX7C,COX8A,CS,CYC1,DLST,ECHS1,ENSG00000255639,ENSG00000265257,ENSG00000287967,FECH,FH,HTD2,LIAS,MDH2,MTIF3,NDUFA3,NDUFA8,NDUFAB1,NDUFB11,NDUFB2,NDUFB7,NDUFB9,NDUFC1,NDUFC2,NDUFS1,NDUFS6,NFU1,NME6,NSUN3,OGDH,PDSS2,RPUSD3,RTN4IP1,SDHB,SFXN4,SOD2,SUCLG1,UQCRFS1
JD_GPP3909_Balsa_2902870.sgRNA-rep-nonorm-t8-q31.75	1	496	40	1,85761957730812	4,94426129267193E-07	44	BOLA3,CHCHD1,CLPP,CLPX,COQ7,COX4I1,COX7C,COX8A,CS,CYC1,DLST,ECHS1,ENSG00000255639,ENSG00000265257,ENSG00000287967,FECH,FH,HTD2,LIAS,MDH2,MTIF3,NDUFA3,NDUFA8,NDUFAB1,NDUFB11,NDUFB2,NDUFB7,NDUFB9,NDUFC1,NDUFC2,NDUFS1,NDUFS6,NFU1,NME6,NSUN3,OGDH,PDSS2,RPUSD3,RTN4IP1,SDHB,SFXN4,SOD2,SUCLG1,UQCRFS1
JD_GPP3909_Balsa_2902870.sgRNA-rep-ExpQnorm-noRowNorm-zscore-t1.5-q36	3	412	36	2,01272179444258	5,08465749639725E-07	74	ATP5F1C,ATPAF2,BOLA3,CLPP,CLPX,COQ2,COQ7,COQ8B,COX4I1,COX6A1,COX8A,CS,CYC1,DLAT,DLST,ECHS1,ENSG00000255339,ENSG00000255639,ENSG00000260643,ENSG00000267059,ENSG00000267740,ENSG00000287967,ETFB,FDX1,FECH,FH,GRSF1,GTPBP3,GTPBP6,HCCS,HTD2,LIPT2,MDH2,MPC1,MRM2,MRPS31,MTIF3,MTO1,MTRF1,NDUFA10,NDUFA3,NDUFA4,NDUFA6,NDUFA8,NDUFB2,NDUFB3,NDUFB4,NDUFB7,NDUFB9,NDUFC1,NDUFS1,NDUFS5,NDUFS6,NDUFS7,NFU1,NME6,NSU…
JD_GPP3909_Balsa_2902870.sgRNA-rep-ExpQnorm-noRowNorm-zscore-01range-t1.5-q32.5--no-fil-flat	7	215	25	2,67842822774659	5,10039536806522E-07	51	ATP5ME,ATPAF2,BOLA3,CLPP,COQ7,COX4I1,COX8A,CS,CYC1,DLD,DLST,ENSG00000255339,ENSG00000255639,ENSG00000260643,FDX1,FECH,FH,GLRX5,GRSF1,GTPBP6,HCCS,LIPT2,MDH2,MPC1,MRM2,MRPS31,MTIF3,MTO1,MTRF1,NDUFA3,NDUFA4,NDUFA6,NDUFB2,NDUFB4,NDUFB7,NDUFB9,NDUFS5,NDUFS7,NME6,NSUN3,PDHX,RMND1,RPUSD3,RTN4IP1,SDHAF1,SLC25A1,SLC25A37,SLC25A51,SOD2,SUCLA2,YBEY
JD_GPP3909_Balsa_2902870.sgRNA-rep-ExpQnorm-noRowNorm-zscore-01range-t1.5-q32.5	7	215	25	2,67842822774659	5,10039536806522E-07	51	ATP5ME,ATPAF2,BOLA3,CLPP,COQ7,COX4I1,COX8A,CS,CYC1,DLD,DLST,ENSG00000255339,ENSG00000255639,ENSG00000260643,FDX1,FECH,FH,GLRX5,GRSF1,GTPBP6,HCCS,LIPT2,MDH2,MPC1,MRM2,MRPS31,MTIF3,MTO1,MTRF1,NDUFA3,NDUFA4,NDUFA6,NDUFB2,NDUFB4,NDUFB7,NDUFB9,NDUFS5,NDUFS7,NME6,NSUN3,PDHX,RMND1,RPUSD3,RTN4IP1,SDHAF1,SLC25A1,SLC25A37,SLC25A51,SOD2,SUCLA2,YBEY
JD_GPP3909_Balsa_2902870.sgRNA-rep-ExpQnorm-noRowNorm-zscore-01range-t2-q32.5--no-fil-flat	1	215	25	2,67842822774659	5,10039536806522E-07	51	ATP5ME,ATPAF2,BOLA3,CLPP,COQ7,COX4I1,COX8A,CS,CYC1,DLD,DLST,ENSG00000255339,ENSG00000255639,ENSG00000260643,FDX1,FECH,FH,GLRX5,GRSF1,GTPBP6,HCCS,LIPT2,MDH2,MPC1,MRM2,MRPS31,MTIF3,MTO1,MTRF1,NDUFA3,NDUFA4,NDUFA6,NDUFB2,NDUFB4,NDUFB7,NDUFB9,NDUFS5,NDUFS7,NME6,NSUN3,PDHX,RMND1,RPUSD3,RTN4IP1,SDHAF1,SLC25A1,SLC25A37,SLC25A51,SOD2,SUCLA2,YBEY
JD_GPP3909_Balsa_2902870.sgRNA-rep-ExpQnorm-noRowNorm-zscore-01range-t2-q32.5	1	215	25	2,67842822774659	5,10039536806522E-07	51	ATP5ME,ATPAF2,BOLA3,CLPP,COQ7,COX4I1,COX8A,CS,CYC1,DLD,DLST,ENSG00000255339,ENSG00000255639,ENSG00000260643,FDX1,FECH,FH,GLRX5,GRSF1,GTPBP6,HCCS,LIPT2,MDH2,MPC1,MRM2,MRPS31,MTIF3,MTO1,MTRF1,NDUFA3,NDUFA4,NDUFA6,NDUFB2,NDUFB4,NDUFB7,NDUFB9,NDUFS5,NDUFS7,NME6,NSUN3,PDHX,RMND1,RPUSD3,RTN4IP1,SDHAF1,SLC25A1,SLC25A37,SLC25A51,SOD2,SUCLA2,YBEY
JD_GPP3909_Balsa_2902870.sgRNA-rep-ExpQnorm-noRowNorm-zscore-01range-t4-q32.5--no-fil-flat	1	215	25	2,67842822774659	5,10039536806522E-07	51	ATP5ME,ATPAF2,BOLA3,CLPP,COQ7,COX4I1,COX8A,CS,CYC1,DLD,DLST,ENSG00000255339,ENSG00000255639,ENSG00000260643,FDX1,FECH,FH,GLRX5,GRSF1,GTPBP6,HCCS,LIPT2,MDH2,MPC1,MRM2,MRPS31,MTIF3,MTO1,MTRF1,NDUFA3,NDUFA4,NDUFA6,NDUFB2,NDUFB4,NDUFB7,NDUFB9,NDUFS5,NDUFS7,NME6,NSUN3,PDHX,RMND1,RPUSD3,RTN4IP1,SDHAF1,SLC25A1,SLC25A37,SLC25A51,SOD2,SUCLA2,YBEY
JD_GPP3909_Balsa_2902870.sgRNA-rep-ExpQnorm-noRowNorm-zscore-01range-t4-q32.5	1	215	25	2,67842822774659	5,10039536806522E-07	51	ATP5ME,ATPAF2,BOLA3,CLPP,COQ7,COX4I1,COX8A,CS,CYC1,DLD,DLST,ENSG00000255339,ENSG00000255639,ENSG00000260643,FDX1,FECH,FH,GLRX5,GRSF1,GTPBP6,HCCS,LIPT2,MDH2,MPC1,MRM2,MRPS31,MTIF3,MTO1,MTRF1,NDUFA3,NDUFA4,NDUFA6,NDUFB2,NDUFB4,NDUFB7,NDUFB9,NDUFS5,NDUFS7,NME6,NSUN3,PDHX,RMND1,RPUSD3,RTN4IP1,SDHAF1,SLC25A1,SLC25A37,SLC25A51,SOD2,SUCLA2,YBEY
JD_GPP3909_Balsa_2902870.sgRNA.ga.gene_av.zs15-rep-ExpMean_subs-noRowNorm-zscore-t1.5-q33.75	0	215	25	2,67842822774659	5,10039536806522E-07	36	ATP5F1C,ATP5ME,CHCHD1,CYC1,ENSG00000255339,ENSG00000255639,ENSG00000265257,ENSG00000267740,ENSG00000287967,FDX1,FECH,GLRX5,GRSF1,HCCS,LIAS,METTL17,MRPS31,NDUFA1,NDUFA10,NDUFA3,NDUFA4,NDUFA6,NDUFA8,NDUFB11,NDUFB2,NDUFB3,NDUFB4,NDUFB6,NDUFB7,NDUFB9,NDUFC1,NDUFS1,NDUFS5,NFU1,RTN4IP1,UQCRFS1
JD_GPP3909_Balsa_2902870.sgRNA.ga.gene_av.zs15-rep-ExpMean_subs-noRowNorm-zscore-t1.5-q34	0	215	25	2,67842822774659	5,10039536806522E-07	36	ATP5F1C,ATP5ME,CHCHD1,CYC1,ENSG00000255339,ENSG00000255639,ENSG00000265257,ENSG00000267740,ENSG00000287967,FDX1,FECH,GLRX5,GRSF1,HCCS,LIAS,METTL17,MRPS31,NDUFA1,NDUFA10,NDUFA3,NDUFA4,NDUFA6,NDUFA8,NDUFB11,NDUFB2,NDUFB3,NDUFB4,NDUFB6,NDUFB7,NDUFB9,NDUFC1,NDUFS1,NDUFS5,NFU1,RTN4IP1,UQCRFS1
JD_GPP3909_Balsa_2902870.sgRNA.ga.gene_av.zs15-rep-ExpMean_subs-noRowNorm-zscore-t12-q33.75	0	215	25	2,67842822774659	5,10039536806522E-07	36	ATP5F1C,ATP5ME,CHCHD1,CYC1,ENSG00000255339,ENSG00000255639,ENSG00000265257,ENSG00000267740,ENSG00000287967,FDX1,FECH,GLRX5,GRSF1,HCCS,LIAS,METTL17,MRPS31,NDUFA1,NDUFA10,NDUFA3,NDUFA4,NDUFA6,NDUFA8,NDUFB11,NDUFB2,NDUFB3,NDUFB4,NDUFB6,NDUFB7,NDUFB9,NDUFC1,NDUFS1,NDUFS5,NFU1,RTN4IP1,UQCRFS1
JD_GPP3909_Balsa_2902870.sgRNA.ga.gene_av.zs15-rep-ExpMean_subs-noRowNorm-zscore-t12-q34	0	215	25	2,67842822774659	5,10039536806522E-07	36	ATP5F1C,ATP5ME,CHCHD1,CYC1,ENSG00000255339,ENSG00000255639,ENSG00000265257,ENSG00000267740,ENSG00000287967,FDX1,FECH,GLRX5,GRSF1,HCCS,LIAS,METTL17,MRPS31,NDUFA1,NDUFA10,NDUFA3,NDUFA4,NDUFA6,NDUFA8,NDUFB11,NDUFB2,NDUFB3,NDUFB4,NDUFB6,NDUFB7,NDUFB9,NDUFC1,NDUFS1,NDUFS5,NFU1,RTN4IP1,UQCRFS1
JD_GPP3909_Balsa_2902870.sgRNA.ga.gene_av.zs15-rep-ExpMean_subs-noRowNorm-zscore-t16-q33.75	0	215	25	2,67842822774659	5,10039536806522E-07	36	ATP5F1C,ATP5ME,CHCHD1,CYC1,ENSG00000255339,ENSG00000255639,ENSG00000265257,ENSG00000267740,ENSG00000287967,FDX1,FECH,GLRX5,GRSF1,HCCS,LIAS,METTL17,MRPS31,NDUFA1,NDUFA10,NDUFA3,NDUFA4,NDUFA6,NDUFA8,NDUFB11,NDUFB2,NDUFB3,NDUFB4,NDUFB6,NDUFB7,NDUFB9,NDUFC1,NDUFS1,NDUFS5,NFU1,RTN4IP1,UQCRFS1
JD_GPP3909_Balsa_2902870.sgRNA.ga.gene_av.zs15-rep-ExpMean_subs-noRowNorm-zscore-t16-q34	0	215	25	2,67842822774659	5,10039536806522E-07	36	ATP5F1C,ATP5ME,CHCHD1,CYC1,ENSG00000255339,ENSG00000255639,ENSG00000265257,ENSG00000267740,ENSG00000287967,FDX1,FECH,GLRX5,GRSF1,HCCS,LIAS,METTL17,MRPS31,NDUFA1,NDUFA10,NDUFA3,NDUFA4,NDUFA6,NDUFA8,NDUFB11,NDUFB2,NDUFB3,NDUFB4,NDUFB6,NDUFB7,NDUFB9,NDUFC1,NDUFS1,NDUFS5,NFU1,RTN4IP1,UQCRFS1
JD_GPP3909_Balsa_2902870.sgRNA.ga.gene_av.zs15-rep-ExpMean_subs-noRowNorm-zscore-t2-q33.75	0	215	25	2,67842822774659	5,10039536806522E-07	36	ATP5F1C,ATP5ME,CHCHD1,CYC1,ENSG00000255339,ENSG00000255639,ENSG00000265257,ENSG00000267740,ENSG00000287967,FDX1,FECH,GLRX5,GRSF1,HCCS,LIAS,METTL17,MRPS31,NDUFA1,NDUFA10,NDUFA3,NDUFA4,NDUFA6,NDUFA8,NDUFB11,NDUFB2,NDUFB3,NDUFB4,NDUFB6,NDUFB7,NDUFB9,NDUFC1,NDUFS1,NDUFS5,NFU1,RTN4IP1,UQCRFS1
JD_GPP3909_Balsa_2902870.sgRNA.ga.gene_av.zs15-rep-ExpMean_subs-noRowNorm-zscore-t2-q34	0	215	25	2,67842822774659	5,10039536806522E-07	36	ATP5F1C,ATP5ME,CHCHD1,CYC1,ENSG00000255339,ENSG00000255639,ENSG00000265257,ENSG00000267740,ENSG00000287967,FDX1,FECH,GLRX5,GRSF1,HCCS,LIAS,METTL17,MRPS31,NDUFA1,NDUFA10,NDUFA3,NDUFA4,NDUFA6,NDUFA8,NDUFB11,NDUFB2,NDUFB3,NDUFB4,NDUFB6,NDUFB7,NDUFB9,NDUFC1,NDUFS1,NDUFS5,NFU1,RTN4IP1,UQCRFS1
JD_GPP3909_Balsa_2902870.sgRNA.ga.gene_av.zs15-rep-ExpMean_subs-noRowNorm-zscore-t4-q33.75	0	215	25	2,67842822774659	5,10039536806522E-07	36	ATP5F1C,ATP5ME,CHCHD1,CYC1,ENSG00000255339,ENSG00000255639,ENSG00000265257,ENSG00000267740,ENSG00000287967,FDX1,FECH,GLRX5,GRSF1,HCCS,LIAS,METTL17,MRPS31,NDUFA1,NDUFA10,NDUFA3,NDUFA4,NDUFA6,NDUFA8,NDUFB11,NDUFB2,NDUFB3,NDUFB4,NDUFB6,NDUFB7,NDUFB9,NDUFC1,NDUFS1,NDUFS5,NFU1,RTN4IP1,UQCRFS1
JD_GPP3909_Balsa_2902870.sgRNA.ga.gene_av.zs15-rep-ExpMean_subs-noRowNorm-zscore-t4-q34	0	215	25	2,67842822774659	5,10039536806522E-07	36	ATP5F1C,ATP5ME,CHCHD1,CYC1,ENSG00000255339,ENSG00000255639,ENSG00000265257,ENSG00000267740,ENSG00000287967,FDX1,FECH,GLRX5,GRSF1,HCCS,LIAS,METTL17,MRPS31,NDUFA1,NDUFA10,NDUFA3,NDUFA4,NDUFA6,NDUFA8,NDUFB11,NDUFB2,NDUFB3,NDUFB4,NDUFB6,NDUFB7,NDUFB9,NDUFC1,NDUFS1,NDUFS5,NFU1,RTN4IP1,UQCRFS1
JD_GPP3909_Balsa_2902870.sgRNA.ga.gene_av.zs15-rep-ExpMean_subs-noRowNorm-zscore-t8-q33.75	0	215	25	2,67842822774659	5,10039536806522E-07	36	ATP5F1C,ATP5ME,CHCHD1,CYC1,ENSG00000255339,ENSG00000255639,ENSG00000265257,ENSG00000267740,ENSG00000287967,FDX1,FECH,GLRX5,GRSF1,HCCS,LIAS,METTL17,MRPS31,NDUFA1,NDUFA10,NDUFA3,NDUFA4,NDUFA6,NDUFA8,NDUFB11,NDUFB2,NDUFB3,NDUFB4,NDUFB6,NDUFB7,NDUFB9,NDUFC1,NDUFS1,NDUFS5,NFU1,RTN4IP1,UQCRFS1
JD_GPP3909_Balsa_2902870.sgRNA.ga.gene_av.zs15-rep-ExpMean_subs-noRowNorm-zscore-t8-q34	0	215	25	2,67842822774659	5,10039536806522E-07	36	ATP5F1C,ATP5ME,CHCHD1,CYC1,ENSG00000255339,ENSG00000255639,ENSG00000265257,ENSG00000267740,ENSG00000287967,FDX1,FECH,GLRX5,GRSF1,HCCS,LIAS,METTL17,MRPS31,NDUFA1,NDUFA10,NDUFA3,NDUFA4,NDUFA6,NDUFA8,NDUFB11,NDUFB2,NDUFB3,NDUFB4,NDUFB6,NDUFB7,NDUFB9,NDUFC1,NDUFS1,NDUFS5,NFU1,RTN4IP1,UQCRFS1
JD_GPP3909_Balsa_2902870.sgRNA-rep-ExpMean_subs-noRowNorm-zscore-01range-t1.5-q33.5	0	281	29	2,37722419928826	5,12492652232223E-07	45	ATP5F1C,ATP5ME,CHCHD1,COQ2,COX4I1,COX7C,CYC1,DLD,ENSG00000255339,ENSG00000255639,ENSG00000265257,ENSG00000267740,ENSG00000287967,FECH,GLRX5,GRSF1,HCCS,LIAS,LIPT1,METTL17,MRPS31,NDUFA1,NDUFA10,NDUFA3,NDUFA4,NDUFA6,NDUFA8,NDUFAB1,NDUFB11,NDUFB2,NDUFB3,NDUFB4,NDUFB6,NDUFB7,NDUFB9,NDUFC1,NDUFC2,NDUFS1,NDUFS5,NDUFS7,NFU1,OGDH,PDSS2,RTN4IP1,UQCRFS1
JD_GPP3909_Balsa_2902870.sgRNA-rep-ExpMean_subs-noRowNorm-zscore-01range-t12-q33.5	0	281	29	2,37722419928826	5,12492652232223E-07	45	ATP5F1C,ATP5ME,CHCHD1,COQ2,COX4I1,COX7C,CYC1,DLD,ENSG00000255339,ENSG00000255639,ENSG00000265257,ENSG00000267740,ENSG00000287967,FECH,GLRX5,GRSF1,HCCS,LIAS,LIPT1,METTL17,MRPS31,NDUFA1,NDUFA10,NDUFA3,NDUFA4,NDUFA6,NDUFA8,NDUFAB1,NDUFB11,NDUFB2,NDUFB3,NDUFB4,NDUFB6,NDUFB7,NDUFB9,NDUFC1,NDUFC2,NDUFS1,NDUFS5,NDUFS7,NFU1,OGDH,PDSS2,RTN4IP1,UQCRFS1
JD_GPP3909_Balsa_2902870.sgRNA-rep-ExpMean_subs-noRowNorm-zscore-01range-t16-q33.5	0	281	29	2,37722419928826	5,12492652232223E-07	45	ATP5F1C,ATP5ME,CHCHD1,COQ2,COX4I1,COX7C,CYC1,DLD,ENSG00000255339,ENSG00000255639,ENSG00000265257,ENSG00000267740,ENSG00000287967,FECH,GLRX5,GRSF1,HCCS,LIAS,LIPT1,METTL17,MRPS31,NDUFA1,NDUFA10,NDUFA3,NDUFA4,NDUFA6,NDUFA8,NDUFAB1,NDUFB11,NDUFB2,NDUFB3,NDUFB4,NDUFB6,NDUFB7,NDUFB9,NDUFC1,NDUFC2,NDUFS1,NDUFS5,NDUFS7,NFU1,OGDH,PDSS2,RTN4IP1,UQCRFS1
JD_GPP3909_Balsa_2902870.sgRNA-rep-ExpMean_subs-noRowNorm-zscore-01range-t2-q33.5	0	281	29	2,37722419928826	5,12492652232223E-07	45	ATP5F1C,ATP5ME,CHCHD1,COQ2,COX4I1,COX7C,CYC1,DLD,ENSG00000255339,ENSG00000255639,ENSG00000265257,ENSG00000267740,ENSG00000287967,FECH,GLRX5,GRSF1,HCCS,LIAS,LIPT1,METTL17,MRPS31,NDUFA1,NDUFA10,NDUFA3,NDUFA4,NDUFA6,NDUFA8,NDUFAB1,NDUFB11,NDUFB2,NDUFB3,NDUFB4,NDUFB6,NDUFB7,NDUFB9,NDUFC1,NDUFC2,NDUFS1,NDUFS5,NDUFS7,NFU1,OGDH,PDSS2,RTN4IP1,UQCRFS1
JD_GPP3909_Balsa_2902870.sgRNA-rep-ExpMean_subs-noRowNorm-zscore-01range-t32-q33.5	0	281	29	2,37722419928826	5,12492652232223E-07	45	ATP5F1C,ATP5ME,CHCHD1,COQ2,COX4I1,COX7C,CYC1,DLD,ENSG00000255339,ENSG00000255639,ENSG00000265257,ENSG00000267740,ENSG00000287967,FECH,GLRX5,GRSF1,HCCS,LIAS,LIPT1,METTL17,MRPS31,NDUFA1,NDUFA10,NDUFA3,NDUFA4,NDUFA6,NDUFA8,NDUFAB1,NDUFB11,NDUFB2,NDUFB3,NDUFB4,NDUFB6,NDUFB7,NDUFB9,NDUFC1,NDUFC2,NDUFS1,NDUFS5,NDUFS7,NFU1,OGDH,PDSS2,RTN4IP1,UQCRFS1
JD_GPP3909_Balsa_2902870.sgRNA-rep-ExpMean_subs-noRowNorm-zscore-01range-t4-q33.5	0	281	29	2,37722419928826	5,12492652232223E-07	45	ATP5F1C,ATP5ME,CHCHD1,COQ2,COX4I1,COX7C,CYC1,DLD,ENSG00000255339,ENSG00000255639,ENSG00000265257,ENSG00000267740,ENSG00000287967,FECH,GLRX5,GRSF1,HCCS,LIAS,LIPT1,METTL17,MRPS31,NDUFA1,NDUFA10,NDUFA3,NDUFA4,NDUFA6,NDUFA8,NDUFAB1,NDUFB11,NDUFB2,NDUFB3,NDUFB4,NDUFB6,NDUFB7,NDUFB9,NDUFC1,NDUFC2,NDUFS1,NDUFS5,NDUFS7,NFU1,OGDH,PDSS2,RTN4IP1,UQCRFS1
JD_GPP3909_Balsa_2902870.sgRNA-rep-ExpMean_subs-noRowNorm-zscore-01range-t8-q33.5	0	281	29	2,37722419928826	5,12492652232223E-07	45	ATP5F1C,ATP5ME,CHCHD1,COQ2,COX4I1,COX7C,CYC1,DLD,ENSG00000255339,ENSG00000255639,ENSG00000265257,ENSG00000267740,ENSG00000287967,FECH,GLRX5,GRSF1,HCCS,LIAS,LIPT1,METTL17,MRPS31,NDUFA1,NDUFA10,NDUFA3,NDUFA4,NDUFA6,NDUFA8,NDUFAB1,NDUFB11,NDUFB2,NDUFB3,NDUFB4,NDUFB6,NDUFB7,NDUFB9,NDUFC1,NDUFC2,NDUFS1,NDUFS5,NDUFS7,NFU1,OGDH,PDSS2,RTN4IP1,UQCRFS1
JD_GPP3909_Balsa_2902870.sgRNA-rep-noExpNorm-noRowNorm-zscore-01range-t1.5-q32.5--no-fil-flat	5	171	22	2,96350070578746	5,75531500484644E-07	47	ATP5F1C,ATP5ME,ATPAF2,BOLA3,CHCHD1,CLPX,COQ7,COX6A1,COX8A,CS,CYC1,DLD,DLST,ENSG00000255339,ENSG00000260643,FDX1,FECH,FH,GTPBP6,HCCS,HTD2,LIAS,LIPT1,LIPT2,MRM2,MTIF3,MTO1,MTRF1,NDUFA4,NDUFA6,NDUFB7,NDUFB9,NFU1,NME6,OGDH,PDE12,PDHA1,PDSS2,RMND1,RPUSD3,SDHB,SFXN4,SLC25A1,SLC25A19,SLC25A51,SOD2,YBEY
JD_GPP3909_Balsa_2902870.sgRNA-rep-noExpNorm-noRowNorm-zscore-01range-t1.5-q32.5	5	171	22	2,96350070578746	5,75531500484644E-07	47	ATP5F1C,ATP5ME,ATPAF2,BOLA3,CHCHD1,CLPX,COQ7,COX6A1,COX8A,CS,CYC1,DLD,DLST,ENSG00000255339,ENSG00000260643,FDX1,FECH,FH,GTPBP6,HCCS,HTD2,LIAS,LIPT1,LIPT2,MRM2,MTIF3,MTO1,MTRF1,NDUFA4,NDUFA6,NDUFB7,NDUFB9,NFU1,NME6,OGDH,PDE12,PDHA1,PDSS2,RMND1,RPUSD3,SDHB,SFXN4,SLC25A1,SLC25A19,SLC25A51,SOD2,YBEY
JD_GPP3909_Balsa_2902870.sgRNA-rep-noExpNorm-noRowNorm-zscore-01range-t2-q32.5--no-fil-flat	5	171	22	2,96350070578746	5,75531500484644E-07	47	ATP5F1C,ATP5ME,ATPAF2,BOLA3,CHCHD1,CLPX,COQ7,COX6A1,COX8A,CS,CYC1,DLD,DLST,ENSG00000255339,ENSG00000260643,FDX1,FECH,FH,GTPBP6,HCCS,HTD2,LIAS,LIPT1,LIPT2,MRM2,MTIF3,MTO1,MTRF1,NDUFA4,NDUFA6,NDUFB7,NDUFB9,NFU1,NME6,OGDH,PDE12,PDHA1,PDSS2,RMND1,RPUSD3,SDHB,SFXN4,SLC25A1,SLC25A19,SLC25A51,SOD2,YBEY
JD_GPP3909_Balsa_2902870.sgRNA-rep-noExpNorm-noRowNorm-zscore-01range-t2-q32.5	5	171	22	2,96350070578746	5,75531500484644E-07	47	ATP5F1C,ATP5ME,ATPAF2,BOLA3,CHCHD1,CLPX,COQ7,COX6A1,COX8A,CS,CYC1,DLD,DLST,ENSG00000255339,ENSG00000260643,FDX1,FECH,FH,GTPBP6,HCCS,HTD2,LIAS,LIPT1,LIPT2,MRM2,MTIF3,MTO1,MTRF1,NDUFA4,NDUFA6,NDUFB7,NDUFB9,NFU1,NME6,OGDH,PDE12,PDHA1,PDSS2,RMND1,RPUSD3,SDHB,SFXN4,SLC25A1,SLC25A19,SLC25A51,SOD2,YBEY
JD_GPP3909_Balsa_2902870.sgRNA-rep-ExpMean_subs-noRowNorm-zscore-01range-t1.5-q31.5--no-fil-flat	2	117	18	3,54376657824934	5,9216656596604E-07	33	ATP5F1C,BOLA3,CHCHD1,COQ2,COQ7,COX6A1,COX8A,CYC1,DLD,DLST,ENSG00000260643,ENSG00000286192,FDX1,FECH,GTPBP6,HCCS,LIAS,LIPT1,LIPT2,MRM2,MRPS31,MTIF3,MTO1,NDUFA4,NFU1,OGDH,PDE12,PDSS2,RMND1,RPUSD3,SDHB,SLC25A51,SOD2
JD_GPP3909_Balsa_2902870.sgRNA-rep-ExpMean_subs-noRowNorm-zscore-01range-t1.5-q31.5	2	117	18	3,54376657824934	5,9216656596604E-07	33	ATP5F1C,BOLA3,CHCHD1,COQ2,COQ7,COX6A1,COX8A,CYC1,DLD,DLST,ENSG00000260643,ENSG00000286192,FDX1,FECH,GTPBP6,HCCS,LIAS,LIPT1,LIPT2,MRM2,MRPS31,MTIF3,MTO1,NDUFA4,NFU1,OGDH,PDE12,PDSS2,RMND1,RPUSD3,SDHB,SLC25A51,SOD2
JD_GPP3909_Balsa_2902870.sgRNA-rep-ExpMean_subs-noRowNorm-zscore-01range-t12-q31.5	2	117	18	3,54376657824934	5,9216656596604E-07	33	ATP5F1C,BOLA3,CHCHD1,COQ2,COQ7,COX6A1,COX8A,CYC1,DLD,DLST,ENSG00000260643,ENSG00000286192,FDX1,FECH,GTPBP6,HCCS,LIAS,LIPT1,LIPT2,MRM2,MRPS31,MTIF3,MTO1,NDUFA4,NFU1,OGDH,PDE12,PDSS2,RMND1,RPUSD3,SDHB,SLC25A51,SOD2
JD_GPP3909_Balsa_2902870.sgRNA-rep-ExpMean_subs-noRowNorm-zscore-01range-t16-q31.5--no-fil-flat	2	117	18	3,54376657824934	5,9216656596604E-07	33	ATP5F1C,BOLA3,CHCHD1,COQ2,COQ7,COX6A1,COX8A,CYC1,DLD,DLST,ENSG00000260643,ENSG00000286192,FDX1,FECH,GTPBP6,HCCS,LIAS,LIPT1,LIPT2,MRM2,MRPS31,MTIF3,MTO1,NDUFA4,NFU1,OGDH,PDE12,PDSS2,RMND1,RPUSD3,SDHB,SLC25A51,SOD2
JD_GPP3909_Balsa_2902870.sgRNA-rep-ExpMean_subs-noRowNorm-zscore-01range-t16-q31.5	2	117	18	3,54376657824934	5,9216656596604E-07	33	ATP5F1C,BOLA3,CHCHD1,COQ2,COQ7,COX6A1,COX8A,CYC1,DLD,DLST,ENSG00000260643,ENSG00000286192,FDX1,FECH,GTPBP6,HCCS,LIAS,LIPT1,LIPT2,MRM2,MRPS31,MTIF3,MTO1,NDUFA4,NFU1,OGDH,PDE12,PDSS2,RMND1,RPUSD3,SDHB,SLC25A51,SOD2
JD_GPP3909_Balsa_2902870.sgRNA-rep-ExpMean_subs-noRowNorm-zscore-01range-t2-q31.5--no-fil-flat	2	117	18	3,54376657824934	5,9216656596604E-07	33	ATP5F1C,BOLA3,CHCHD1,COQ2,COQ7,COX6A1,COX8A,CYC1,DLD,DLST,ENSG00000260643,ENSG00000286192,FDX1,FECH,GTPBP6,HCCS,LIAS,LIPT1,LIPT2,MRM2,MRPS31,MTIF3,MTO1,NDUFA4,NFU1,OGDH,PDE12,PDSS2,RMND1,RPUSD3,SDHB,SLC25A51,SOD2
JD_GPP3909_Balsa_2902870.sgRNA-rep-ExpMean_subs-noRowNorm-zscore-01range-t2-q31.5	2	117	18	3,54376657824934	5,9216656596604E-07	33	ATP5F1C,BOLA3,CHCHD1,COQ2,COQ7,COX6A1,COX8A,CYC1,DLD,DLST,ENSG00000260643,ENSG00000286192,FDX1,FECH,GTPBP6,HCCS,LIAS,LIPT1,LIPT2,MRM2,MRPS31,MTIF3,MTO1,NDUFA4,NFU1,OGDH,PDE12,PDSS2,RMND1,RPUSD3,SDHB,SLC25A51,SOD2
JD_GPP3909_Balsa_2902870.sgRNA-rep-ExpMean_subs-noRowNorm-zscore-01range-t32-q31.5--no-fil-flat	2	117	18	3,54376657824934	5,9216656596604E-07	33	ATP5F1C,BOLA3,CHCHD1,COQ2,COQ7,COX6A1,COX8A,CYC1,DLD,DLST,ENSG00000260643,ENSG00000286192,FDX1,FECH,GTPBP6,HCCS,LIAS,LIPT1,LIPT2,MRM2,MRPS31,MTIF3,MTO1,NDUFA4,NFU1,OGDH,PDE12,PDSS2,RMND1,RPUSD3,SDHB,SLC25A51,SOD2
JD_GPP3909_Balsa_2902870.sgRNA-rep-ExpMean_subs-noRowNorm-zscore-01range-t32-q31.5	2	117	18	3,54376657824934	5,9216656596604E-07	33	ATP5F1C,BOLA3,CHCHD1,COQ2,COQ7,COX6A1,COX8A,CYC1,DLD,DLST,ENSG00000260643,ENSG00000286192,FDX1,FECH,GTPBP6,HCCS,LIAS,LIPT1,LIPT2,MRM2,MRPS31,MTIF3,MTO1,NDUFA4,NFU1,OGDH,PDE12,PDSS2,RMND1,RPUSD3,SDHB,SLC25A51,SOD2
JD_GPP3909_Balsa_2902870.sgRNA-rep-ExpMean_subs-noRowNorm-zscore-01range-t4-q31.5--no-fil-flat	2	117	18	3,54376657824934	5,9216656596604E-07	33	ATP5F1C,BOLA3,CHCHD1,COQ2,COQ7,COX6A1,COX8A,CYC1,DLD,DLST,ENSG00000260643,ENSG00000286192,FDX1,FECH,GTPBP6,HCCS,LIAS,LIPT1,LIPT2,MRM2,MRPS31,MTIF3,MTO1,NDUFA4,NFU1,OGDH,PDE12,PDSS2,RMND1,RPUSD3,SDHB,SLC25A51,SOD2
JD_GPP3909_Balsa_2902870.sgRNA-rep-ExpMean_subs-noRowNorm-zscore-01range-t4-q31.5	2	117	18	3,54376657824934	5,9216656596604E-07	33	ATP5F1C,BOLA3,CHCHD1,COQ2,COQ7,COX6A1,COX8A,CYC1,DLD,DLST,ENSG00000260643,ENSG00000286192,FDX1,FECH,GTPBP6,HCCS,LIAS,LIPT1,LIPT2,MRM2,MRPS31,MTIF3,MTO1,NDUFA4,NFU1,OGDH,PDE12,PDSS2,RMND1,RPUSD3,SDHB,SLC25A51,SOD2
JD_GPP3909_Balsa_2902870.sgRNA-rep-ExpMean_subs-noRowNorm-zscore-01range-t8-q31.5--no-fil-flat	2	117	18	3,54376657824934	5,9216656596604E-07	33	ATP5F1C,BOLA3,CHCHD1,COQ2,COQ7,COX6A1,COX8A,CYC1,DLD,DLST,ENSG00000260643,ENSG00000286192,FDX1,FECH,GTPBP6,HCCS,LIAS,LIPT1,LIPT2,MRM2,MRPS31,MTIF3,MTO1,NDUFA4,NFU1,OGDH,PDE12,PDSS2,RMND1,RPUSD3,SDHB,SLC25A51,SOD2
JD_GPP3909_Balsa_2902870.sgRNA-rep-ExpMean_subs-noRowNorm-zscore-01range-t8-q31.5	2	117	18	3,54376657824934	5,9216656596604E-07	33	ATP5F1C,BOLA3,CHCHD1,COQ2,COQ7,COX6A1,COX8A,CYC1,DLD,DLST,ENSG00000260643,ENSG00000286192,FDX1,FECH,GTPBP6,HCCS,LIAS,LIPT1,LIPT2,MRM2,MRPS31,MTIF3,MTO1,NDUFA4,NFU1,OGDH,PDE12,PDSS2,RMND1,RPUSD3,SDHB,SLC25A51,SOD2
JD_GPP3909_Balsa_2902870.sgRNA.no3w.ga.gene_av-rep-qnorm-zscore-t0.5	3	117	18	3,54376657824934	5,9216656596604E-07	33	ATP5ME,ATPAF2,CLPP,CLPX,COQ2,COQ7,COX6A1,DLD,DLST,ENSG00000255339,ENSG00000260643,ENSG00000286192,FDX1,FECH,FH,GTPBP6,LIAS,LIPT1,LIPT2,METTL17,MRM2,MTIF3,MTO1,MTRF1,NME6,PDE12,PDSS2,RMND1,RPUSD3,RTN4IP1,SLC25A51,SOD2,YBEY
JD_GPP3909_Balsa_2902870.sgRNA.no3w.ga.gene_av-rep-qznorm-t0.5	3	117	18	3,54376657824934	5,9216656596604E-07	33	ATP5ME,ATPAF2,CLPP,CLPX,COQ2,COQ7,COX6A1,DLD,DLST,ENSG00000255339,ENSG00000260643,ENSG00000286192,FDX1,FECH,FH,GTPBP6,LIAS,LIPT1,LIPT2,METTL17,MRM2,MTIF3,MTO1,MTRF1,NME6,PDE12,PDSS2,RMND1,RPUSD3,RTN4IP1,SLC25A51,SOD2,YBEY
JD_GPP3909_Balsa_2902870.sgRNA.ga.gene_av.zs1-rep-noExpNorm-noRowNorm-zscore-01range-t12-q33.25	4	93	16	3,96292176492399	6,16192760808849E-07	21	ATP5F1C,ATPAF2,COQ7,COX6A1,DLD,ENSG00000260643,FDX1,FECH,FH,GTPBP6,LIPT2,MRM2,MTO1,NME6,PDE12,PDSS2,RMND1,SDHB,SLC25A51,SOD2,YBEY
JD_GPP3909_Balsa_2902870.sgRNA.ga.gene_av.zs1-rep-noExpNorm-noRowNorm-zscore-01range-t8-q33.25	4	93	16	3,96292176492399	6,16192760808849E-07	21	ATP5F1C,ATPAF2,COQ7,COX6A1,DLD,ENSG00000260643,FDX1,FECH,FH,GTPBP6,LIPT2,MRM2,MTO1,NME6,PDE12,PDSS2,RMND1,SDHB,SLC25A51,SOD2,YBEY
JD_GPP3909_Balsa_2902870.sgRNA-rep-ExpQnorm-noRowNorm-zscore-t16-q36	1	319	31	2,2384607069506	6,25895025091811E-07	50	ATP5F1C,ATP5ME,BOLA3,CLPP,CLPX,COQ2,COX4I1,COX6A1,COX7C,CYC1,DLD,ENSG00000255339,ENSG00000255639,ENSG00000265257,ENSG00000267059,ENSG00000267740,ENSG00000287967,FDX1,FECH,GLRX5,GTPBP6,HCCS,LIAS,LIPT1,LIPT2,METTL17,MRPS31,NDUFA1,NDUFA10,NDUFA3,NDUFA4,NDUFA6,NDUFA8,NDUFB11,NDUFB2,NDUFB3,NDUFB4,NDUFB6,NDUFB7,NDUFB9,NDUFC1,NDUFC2,NDUFS1,NDUFS5,NFU1,PDE12,PDSS2,RTN4IP1,SLC25A19,UQCRFS1
JD_GPP3909_Balsa_2902870.sgRNA-rep-ExpQnorm-noRowNorm-zscore-t32-q36	0	319	31	2,2384607069506	6,25895025091811E-07	50	ATP5F1C,ATP5ME,BOLA3,CLPP,CLPX,COQ2,COX4I1,COX6A1,COX7C,CYC1,DLD,ENSG00000255339,ENSG00000255639,ENSG00000265257,ENSG00000267059,ENSG00000267740,ENSG00000287967,FDX1,FECH,GLRX5,GTPBP6,HCCS,LIAS,LIPT1,LIPT2,METTL17,MRPS31,NDUFA1,NDUFA10,NDUFA3,NDUFA4,NDUFA6,NDUFA8,NDUFB11,NDUFB2,NDUFB3,NDUFB4,NDUFB6,NDUFB7,NDUFB9,NDUFC1,NDUFC2,NDUFS1,NDUFS5,NFU1,PDE12,PDSS2,RTN4IP1,SLC25A19,UQCRFS1
JD_GPP3909_Balsa_2902870.sgRNA-rep-ExpQnorm-noRowNorm-zscore-t12-q34	5	250	27	2,48772413793103	6,53859262601103E-07	51	ATP5F1C,ATPAF2,BOLA3,CLPP,COQ7,COX4I1,COX8A,CS,CYC1,DLAT,ECHS1,ENSG00000255639,ENSG00000260643,FDX1,FECH,GTPBP3,GTPBP6,HCCS,HTD2,LIPT2,MDH2,MPC1,MRM2,MRPS31,MTO1,MTRF1,NDUFA3,NDUFA4,NDUFA6,NDUFB2,NDUFB4,NDUFB7,NDUFB9,NDUFS1,NDUFS7,NFU1,NME6,NSUN3,PDHA1,PDHB,PDHX,RMND1,RPUSD3,RTN4IP1,SDHAF1,SDHB,SLC25A1,SLC25A37,SOD2,SUCLA2,YBEY
JD_GPP3909_Balsa_2902870.sgRNA-rep-ExpQnorm-noRowNorm-zscore-t4-q34--no-fil-flat	5	250	27	2,48772413793103	6,53859262601103E-07	51	ATP5F1C,ATPAF2,BOLA3,CLPP,COQ7,COX4I1,COX8A,CS,CYC1,DLAT,ECHS1,ENSG00000255639,ENSG00000260643,FDX1,FECH,GTPBP3,GTPBP6,HCCS,HTD2,LIPT2,MDH2,MPC1,MRM2,MRPS31,MTO1,MTRF1,NDUFA3,NDUFA4,NDUFA6,NDUFB2,NDUFB4,NDUFB7,NDUFB9,NDUFS1,NDUFS7,NFU1,NME6,NSUN3,PDHA1,PDHB,PDHX,RMND1,RPUSD3,RTN4IP1,SDHAF1,SDHB,SLC25A1,SLC25A37,SOD2,SUCLA2,YBEY
JD_GPP3909_Balsa_2902870.sgRNA-rep-ExpQnorm-noRowNorm-zscore-t4-q34	5	250	27	2,48772413793103	6,53859262601103E-07	51	ATP5F1C,ATPAF2,BOLA3,CLPP,COQ7,COX4I1,COX8A,CS,CYC1,DLAT,ECHS1,ENSG00000255639,ENSG00000260643,FDX1,FECH,GTPBP3,GTPBP6,HCCS,HTD2,LIPT2,MDH2,MPC1,MRM2,MRPS31,MTO1,MTRF1,NDUFA3,NDUFA4,NDUFA6,NDUFB2,NDUFB4,NDUFB7,NDUFB9,NDUFS1,NDUFS7,NFU1,NME6,NSUN3,PDHA1,PDHB,PDHX,RMND1,RPUSD3,RTN4IP1,SDHAF1,SDHB,SLC25A1,SLC25A37,SOD2,SUCLA2,YBEY
JD_GPP3909_Balsa_2902870.sgRNA-rep-ExpQnorm-noRowNorm-zscore-t8-q34--no-fil-flat	5	250	27	2,48772413793103	6,53859262601103E-07	51	ATP5F1C,ATPAF2,BOLA3,CLPP,COQ7,COX4I1,COX8A,CS,CYC1,DLAT,ECHS1,ENSG00000255639,ENSG00000260643,FDX1,FECH,GTPBP3,GTPBP6,HCCS,HTD2,LIPT2,MDH2,MPC1,MRM2,MRPS31,MTO1,MTRF1,NDUFA3,NDUFA4,NDUFA6,NDUFB2,NDUFB4,NDUFB7,NDUFB9,NDUFS1,NDUFS7,NFU1,NME6,NSUN3,PDHA1,PDHB,PDHX,RMND1,RPUSD3,RTN4IP1,SDHAF1,SDHB,SLC25A1,SLC25A37,SOD2,SUCLA2,YBEY
JD_GPP3909_Balsa_2902870.sgRNA-rep-ExpQnorm-noRowNorm-zscore-t8-q34	5	250	27	2,48772413793103	6,53859262601103E-07	51	ATP5F1C,ATPAF2,BOLA3,CLPP,COQ7,COX4I1,COX8A,CS,CYC1,DLAT,ECHS1,ENSG00000255639,ENSG00000260643,FDX1,FECH,GTPBP3,GTPBP6,HCCS,HTD2,LIPT2,MDH2,MPC1,MRM2,MRPS31,MTO1,MTRF1,NDUFA3,NDUFA4,NDUFA6,NDUFB2,NDUFB4,NDUFB7,NDUFB9,NDUFS1,NDUFS7,NFU1,NME6,NSUN3,PDHA1,PDHB,PDHX,RMND1,RPUSD3,RTN4IP1,SDHAF1,SDHB,SLC25A1,SLC25A37,SOD2,SUCLA2,YBEY
JD_GPP3909_Balsa_2902870.sgRNA-rep-noExpNorm-noRowNorm-zscore-01range-t1.5-q33--no-fil-flat	5	250	27	2,48772413793103	6,53859262601103E-07	34	ATP5F1C,ATP5ME,COX4I1,COX7C,CYC1,ENSG00000255339,ENSG00000255639,ENSG00000265257,ENSG00000267740,ENSG00000287967,GLRX5,GRSF1,HCCS,METTL17,MRPS31,NDUFA1,NDUFA10,NDUFA3,NDUFA6,NDUFA8,NDUFB11,NDUFB2,NDUFB3,NDUFB4,NDUFB6,NDUFB7,NDUFB9,NDUFC1,NDUFC2,NDUFS1,NDUFS5,NFU1,RTN4IP1,UQCRFS1
JD_GPP3909_Balsa_2902870.sgRNA-rep-noExpNorm-noRowNorm-zscore-01range-t1.5-q33	5	250	27	2,48772413793103	6,53859262601103E-07	34	ATP5F1C,ATP5ME,COX4I1,COX7C,CYC1,ENSG00000255339,ENSG00000255639,ENSG00000265257,ENSG00000267740,ENSG00000287967,GLRX5,GRSF1,HCCS,METTL17,MRPS31,NDUFA1,NDUFA10,NDUFA3,NDUFA6,NDUFA8,NDUFB11,NDUFB2,NDUFB3,NDUFB4,NDUFB6,NDUFB7,NDUFB9,NDUFC1,NDUFC2,NDUFS1,NDUFS5,NFU1,RTN4IP1,UQCRFS1
JD_GPP3909_Balsa_2902870.sgRNA-rep-noExpNorm-noRowNorm-zscore-01range-t2-q33--no-fil-flat	5	250	27	2,48772413793103	6,53859262601103E-07	34	ATP5F1C,ATP5ME,COX4I1,COX7C,CYC1,ENSG00000255339,ENSG00000255639,ENSG00000265257,ENSG00000267740,ENSG00000287967,GLRX5,GRSF1,HCCS,METTL17,MRPS31,NDUFA1,NDUFA10,NDUFA3,NDUFA6,NDUFA8,NDUFB11,NDUFB2,NDUFB3,NDUFB4,NDUFB6,NDUFB7,NDUFB9,NDUFC1,NDUFC2,NDUFS1,NDUFS5,NFU1,RTN4IP1,UQCRFS1
JD_GPP3909_Balsa_2902870.sgRNA-rep-noExpNorm-noRowNorm-zscore-01range-t2-q33	5	250	27	2,48772413793103	6,53859262601103E-07	34	ATP5F1C,ATP5ME,COX4I1,COX7C,CYC1,ENSG00000255339,ENSG00000255639,ENSG00000265257,ENSG00000267740,ENSG00000287967,GLRX5,GRSF1,HCCS,METTL17,MRPS31,NDUFA1,NDUFA10,NDUFA3,NDUFA6,NDUFA8,NDUFB11,NDUFB2,NDUFB3,NDUFB4,NDUFB6,NDUFB7,NDUFB9,NDUFC1,NDUFC2,NDUFS1,NDUFS5,NFU1,RTN4IP1,UQCRFS1
JD_GPP3909_Balsa_2902870.sgRNA-rep-qnorm-zscore-t10-q34	5	250	27	2,48772413793103	6,53859262601103E-07	51	ATP5F1C,ATPAF2,BOLA3,CLPP,COQ7,COX4I1,COX8A,CS,CYC1,DLAT,ECHS1,ENSG00000255639,ENSG00000260643,FDX1,FECH,GTPBP3,GTPBP6,HCCS,HTD2,LIPT2,MDH2,MPC1,MRM2,MRPS31,MTO1,MTRF1,NDUFA3,NDUFA4,NDUFA6,NDUFB2,NDUFB4,NDUFB7,NDUFB9,NDUFS1,NDUFS7,NFU1,NME6,NSUN3,PDHA1,PDHB,PDHX,RMND1,RPUSD3,RTN4IP1,SDHAF1,SDHB,SLC25A1,SLC25A37,SOD2,SUCLA2,YBEY
JD_GPP3909_Balsa_2902870.sgRNA-rep-qnorm-zscore-t12-q34	5	250	27	2,48772413793103	6,53859262601103E-07	51	ATP5F1C,ATPAF2,BOLA3,CLPP,COQ7,COX4I1,COX8A,CS,CYC1,DLAT,ECHS1,ENSG00000255639,ENSG00000260643,FDX1,FECH,GTPBP3,GTPBP6,HCCS,HTD2,LIPT2,MDH2,MPC1,MRM2,MRPS31,MTO1,MTRF1,NDUFA3,NDUFA4,NDUFA6,NDUFB2,NDUFB4,NDUFB7,NDUFB9,NDUFS1,NDUFS7,NFU1,NME6,NSUN3,PDHA1,PDHB,PDHX,RMND1,RPUSD3,RTN4IP1,SDHAF1,SDHB,SLC25A1,SLC25A37,SOD2,SUCLA2,YBEY
JD_GPP3909_Balsa_2902870.sgRNA-rep-qnorm-zscore-t13-q34	5	250	27	2,48772413793103	6,53859262601103E-07	51	ATP5F1C,ATPAF2,BOLA3,CLPP,COQ7,COX4I1,COX8A,CS,CYC1,DLAT,ECHS1,ENSG00000255639,ENSG00000260643,FDX1,FECH,GTPBP3,GTPBP6,HCCS,HTD2,LIPT2,MDH2,MPC1,MRM2,MRPS31,MTO1,MTRF1,NDUFA3,NDUFA4,NDUFA6,NDUFB2,NDUFB4,NDUFB7,NDUFB9,NDUFS1,NDUFS7,NFU1,NME6,NSUN3,PDHA1,PDHB,PDHX,RMND1,RPUSD3,RTN4IP1,SDHAF1,SDHB,SLC25A1,SLC25A37,SOD2,SUCLA2,YBEY
JD_GPP3909_Balsa_2902870.sgRNA-rep-qnorm-zscore-t4-q34	5	250	27	2,48772413793103	6,53859262601103E-07	51	ATP5F1C,ATPAF2,BOLA3,CLPP,COQ7,COX4I1,COX8A,CS,CYC1,DLAT,ECHS1,ENSG00000255639,ENSG00000260643,FDX1,FECH,GTPBP3,GTPBP6,HCCS,HTD2,LIPT2,MDH2,MPC1,MRM2,MRPS31,MTO1,MTRF1,NDUFA3,NDUFA4,NDUFA6,NDUFB2,NDUFB4,NDUFB7,NDUFB9,NDUFS1,NDUFS7,NFU1,NME6,NSUN3,PDHA1,PDHB,PDHX,RMND1,RPUSD3,RTN4IP1,SDHAF1,SDHB,SLC25A1,SLC25A37,SOD2,SUCLA2,YBEY
JD_GPP3909_Balsa_2902870.sgRNA-rep-qnorm-zscore-t7-q34	5	250	27	2,48772413793103	6,53859262601103E-07	51	ATP5F1C,ATPAF2,BOLA3,CLPP,COQ7,COX4I1,COX8A,CS,CYC1,DLAT,ECHS1,ENSG00000255639,ENSG00000260643,FDX1,FECH,GTPBP3,GTPBP6,HCCS,HTD2,LIPT2,MDH2,MPC1,MRM2,MRPS31,MTO1,MTRF1,NDUFA3,NDUFA4,NDUFA6,NDUFB2,NDUFB4,NDUFB7,NDUFB9,NDUFS1,NDUFS7,NFU1,NME6,NSUN3,PDHA1,PDHB,PDHX,RMND1,RPUSD3,RTN4IP1,SDHAF1,SDHB,SLC25A1,SLC25A37,SOD2,SUCLA2,YBEY
JD_GPP3909_Balsa_2902870.sgRNA-rep-qnorm-zscore-t7.5-q34	5	250	27	2,48772413793103	6,53859262601103E-07	51	ATP5F1C,ATPAF2,BOLA3,CLPP,COQ7,COX4I1,COX8A,CS,CYC1,DLAT,ECHS1,ENSG00000255639,ENSG00000260643,FDX1,FECH,GTPBP3,GTPBP6,HCCS,HTD2,LIPT2,MDH2,MPC1,MRM2,MRPS31,MTO1,MTRF1,NDUFA3,NDUFA4,NDUFA6,NDUFB2,NDUFB4,NDUFB7,NDUFB9,NDUFS1,NDUFS7,NFU1,NME6,NSUN3,PDHA1,PDHB,PDHX,RMND1,RPUSD3,RTN4IP1,SDHAF1,SDHB,SLC25A1,SLC25A37,SOD2,SUCLA2,YBEY
JD_GPP3909_Balsa_2902870.sgRNA-rep-qnorm-zscore-t8-q34	5	250	27	2,48772413793103	6,53859262601103E-07	51	ATP5F1C,ATPAF2,BOLA3,CLPP,COQ7,COX4I1,COX8A,CS,CYC1,DLAT,ECHS1,ENSG00000255639,ENSG00000260643,FDX1,FECH,GTPBP3,GTPBP6,HCCS,HTD2,LIPT2,MDH2,MPC1,MRM2,MRPS31,MTO1,MTRF1,NDUFA3,NDUFA4,NDUFA6,NDUFB2,NDUFB4,NDUFB7,NDUFB9,NDUFS1,NDUFS7,NFU1,NME6,NSUN3,PDHA1,PDHB,PDHX,RMND1,RPUSD3,RTN4IP1,SDHAF1,SDHB,SLC25A1,SLC25A37,SOD2,SUCLA2,YBEY
JD_GPP3909_Balsa_2902870.sgRNA.ga.gene_av.zs15-rep-ExpMean_subs-noRowNorm-t1.5-q33.75	2	376	34	2,08290535583272	6,5389216310973E-07	47	ATP5F1C,ATP5ME,BOLA3,CHCHD1,COQ2,COX4I1,COX7C,CS,CYC1,DLST,ENSG00000255639,ENSG00000265257,ENSG00000267740,FDX1,FECH,GLRX5,GRSF1,HCCS,LIAS,LIPT2,METTL17,MRPS31,MTO1,NDUFA1,NDUFA3,NDUFA4,NDUFA6,NDUFA8,NDUFAB1,NDUFB11,NDUFB2,NDUFB3,NDUFB4,NDUFB6,NDUFB7,NDUFB9,NDUFC1,NDUFC2,NDUFS1,NDUFS5,NFU1,OGDH,PDHA1,RTN4IP1,SDHB,SFXN4,UQCRFS1
JD_GPP3909_Balsa_2902870.sgRNA.ga.gene_av.zs15-rep-ExpMean_subs-noRowNorm-t1.5-q34	2	376	34	2,08290535583272	6,5389216310973E-07	47	ATP5F1C,ATP5ME,BOLA3,CHCHD1,COQ2,COX4I1,COX7C,CS,CYC1,DLST,ENSG00000255639,ENSG00000265257,ENSG00000267740,FDX1,FECH,GLRX5,GRSF1,HCCS,LIAS,LIPT2,METTL17,MRPS31,MTO1,NDUFA1,NDUFA3,NDUFA4,NDUFA6,NDUFA8,NDUFAB1,NDUFB11,NDUFB2,NDUFB3,NDUFB4,NDUFB6,NDUFB7,NDUFB9,NDUFC1,NDUFC2,NDUFS1,NDUFS5,NFU1,OGDH,PDHA1,RTN4IP1,SDHB,SFXN4,UQCRFS1
JD_GPP3909_Balsa_2902870.sgRNA.ga.gene_av.zs15-rep-noExpNorm-noRowNorm-t1.5-q33.75	2	376	34	2,08290535583272	6,5389216310973E-07	47	ATP5F1C,ATP5ME,BOLA3,CHCHD1,COQ2,COX4I1,COX7C,CS,CYC1,DLST,ENSG00000255639,ENSG00000265257,ENSG00000267740,FDX1,FECH,GLRX5,GRSF1,HCCS,LIAS,LIPT2,METTL17,MRPS31,MTO1,NDUFA1,NDUFA3,NDUFA4,NDUFA6,NDUFA8,NDUFAB1,NDUFB11,NDUFB2,NDUFB3,NDUFB4,NDUFB6,NDUFB7,NDUFB9,NDUFC1,NDUFC2,NDUFS1,NDUFS5,NFU1,OGDH,PDHA1,RTN4IP1,SDHB,SFXN4,UQCRFS1
JD_GPP3909_Balsa_2902870.sgRNA.ga.gene_av.zs15-rep-noExpNorm-noRowNorm-t1.5-q34	2	376	34	2,08290535583272	6,5389216310973E-07	47	ATP5F1C,ATP5ME,BOLA3,CHCHD1,COQ2,COX4I1,COX7C,CS,CYC1,DLST,ENSG00000255639,ENSG00000265257,ENSG00000267740,FDX1,FECH,GLRX5,GRSF1,HCCS,LIAS,LIPT2,METTL17,MRPS31,MTO1,NDUFA1,NDUFA3,NDUFA4,NDUFA6,NDUFA8,NDUFAB1,NDUFB11,NDUFB2,NDUFB3,NDUFB4,NDUFB6,NDUFB7,NDUFB9,NDUFC1,NDUFC2,NDUFS1,NDUFS5,NFU1,OGDH,PDHA1,RTN4IP1,SDHB,SFXN4,UQCRFS1
JD_GPP3909_Balsa_2902870.sgRNA-rep-ExpQnorm-noRowNorm-zscore-t2-q31.5--no-fil-flat	11	158	21	3,0615451767787	6,61487332880898E-07	40	ATP5F1C,ATP5ME,ATPAF2,BOLA3,CLPP,COQ2,COQ7,COX6A1,COX8A,DLD,DLST,ENSG00000255339,FDX1,FH,GLRX5,GRSF1,GTPBP6,HCCS,LIAS,LIPT1,LIPT2,METTL17,MRPS31,MTIF3,MTO1,NDUFA4,NDUFA6,NDUFB6,NDUFB7,NDUFC2,NDUFS5,NDUFS6,OGDH,PDE12,PDSS2,RMND1,RTN4IP1,SLC25A19,SLC25A51,SOD2
JD_GPP3909_Balsa_2902870.sgRNA-rep-ExpQnorm-noRowNorm-zscore-t2-q31.5	11	158	21	3,0615451767787	6,61487332880898E-07	40	ATP5F1C,ATP5ME,ATPAF2,BOLA3,CLPP,COQ2,COQ7,COX6A1,COX8A,DLD,DLST,ENSG00000255339,FDX1,FH,GLRX5,GRSF1,GTPBP6,HCCS,LIAS,LIPT1,LIPT2,METTL17,MRPS31,MTIF3,MTO1,NDUFA4,NDUFA6,NDUFB6,NDUFB7,NDUFC2,NDUFS5,NDUFS6,OGDH,PDE12,PDSS2,RMND1,RTN4IP1,SLC25A19,SLC25A51,SOD2
JD_GPP3909_Balsa_2902870.sgRNA-rep-qnorm-zscore-t2-q31.5	11	158	21	3,0615451767787	6,61487332880898E-07	40	ATP5F1C,ATP5ME,ATPAF2,BOLA3,CLPP,COQ2,COQ7,COX6A1,COX8A,DLD,DLST,ENSG00000255339,FDX1,FH,GLRX5,GRSF1,GTPBP6,HCCS,LIAS,LIPT1,LIPT2,METTL17,MRPS31,MTIF3,MTO1,NDUFA4,NDUFA6,NDUFB6,NDUFB7,NDUFC2,NDUFS5,NDUFS6,OGDH,PDE12,PDSS2,RMND1,RTN4IP1,SLC25A19,SLC25A51,SOD2
JD_GPP3909_Balsa_2902870.sgRNA-rep-ExpQnorm-noRowNorm-zscore-t12-q35	5	267	28	2,41560118816996	6,6544398569861E-07	55	ATP5F1C,ATPAF2,BOLA3,CLPP,CLPX,COQ7,COX4I1,COX8A,CS,CYC1,DLAT,ECHS1,ENSG00000255639,ENSG00000260643,ENSG00000287967,FDX1,FECH,GTPBP3,GTPBP6,HCCS,HTD2,LIPT2,MDH2,MPC1,MRM2,MRPS31,MTO1,MTRF1,NDUFA3,NDUFA4,NDUFA6,NDUFB2,NDUFB4,NDUFB7,NDUFB9,NDUFS1,NDUFS7,NFU1,NME6,NSUN3,PDHA1,PDHB,PDHX,RMND1,RPUSD3,RTN4IP1,SDHAF1,SDHB,SLC25A1,SLC25A37,SOD2,SUCLA2,SUCLG1,UQCRFS1,YBEY
JD_GPP3909_Balsa_2902870.sgRNA-rep-ExpQnorm-noRowNorm-zscore-t12-q36	5	267	28	2,41560118816996	6,6544398569861E-07	55	ATP5F1C,ATPAF2,BOLA3,CLPP,CLPX,COQ7,COX4I1,COX8A,CS,CYC1,DLAT,ECHS1,ENSG00000255639,ENSG00000260643,ENSG00000287967,FDX1,FECH,GTPBP3,GTPBP6,HCCS,HTD2,LIPT2,MDH2,MPC1,MRM2,MRPS31,MTO1,MTRF1,NDUFA3,NDUFA4,NDUFA6,NDUFB2,NDUFB4,NDUFB7,NDUFB9,NDUFS1,NDUFS7,NFU1,NME6,NSUN3,PDHA1,PDHB,PDHX,RMND1,RPUSD3,RTN4IP1,SDHAF1,SDHB,SLC25A1,SLC25A37,SOD2,SUCLA2,SUCLG1,UQCRFS1,YBEY
JD_GPP3909_Balsa_2902870.sgRNA-rep-ExpQnorm-noRowNorm-zscore-t4-q35--no-fil-flat	5	267	28	2,41560118816996	6,6544398569861E-07	55	ATP5F1C,ATPAF2,BOLA3,CLPP,CLPX,COQ7,COX4I1,COX8A,CS,CYC1,DLAT,ECHS1,ENSG00000255639,ENSG00000260643,ENSG00000287967,FDX1,FECH,GTPBP3,GTPBP6,HCCS,HTD2,LIPT2,MDH2,MPC1,MRM2,MRPS31,MTO1,MTRF1,NDUFA3,NDUFA4,NDUFA6,NDUFB2,NDUFB4,NDUFB7,NDUFB9,NDUFS1,NDUFS7,NFU1,NME6,NSUN3,PDHA1,PDHB,PDHX,RMND1,RPUSD3,RTN4IP1,SDHAF1,SDHB,SLC25A1,SLC25A37,SOD2,SUCLA2,SUCLG1,UQCRFS1,YBEY
JD_GPP3909_Balsa_2902870.sgRNA-rep-ExpQnorm-noRowNorm-zscore-t4-q35	5	267	28	2,41560118816996	6,6544398569861E-07	55	ATP5F1C,ATPAF2,BOLA3,CLPP,CLPX,COQ7,COX4I1,COX8A,CS,CYC1,DLAT,ECHS1,ENSG00000255639,ENSG00000260643,ENSG00000287967,FDX1,FECH,GTPBP3,GTPBP6,HCCS,HTD2,LIPT2,MDH2,MPC1,MRM2,MRPS31,MTO1,MTRF1,NDUFA3,NDUFA4,NDUFA6,NDUFB2,NDUFB4,NDUFB7,NDUFB9,NDUFS1,NDUFS7,NFU1,NME6,NSUN3,PDHA1,PDHB,PDHX,RMND1,RPUSD3,RTN4IP1,SDHAF1,SDHB,SLC25A1,SLC25A37,SOD2,SUCLA2,SUCLG1,UQCRFS1,YBEY
JD_GPP3909_Balsa_2902870.sgRNA-rep-ExpQnorm-noRowNorm-zscore-t4-q36	5	267	28	2,41560118816996	6,6544398569861E-07	55	ATP5F1C,ATPAF2,BOLA3,CLPP,CLPX,COQ7,COX4I1,COX8A,CS,CYC1,DLAT,ECHS1,ENSG00000255639,ENSG00000260643,ENSG00000287967,FDX1,FECH,GTPBP3,GTPBP6,HCCS,HTD2,LIPT2,MDH2,MPC1,MRM2,MRPS31,MTO1,MTRF1,NDUFA3,NDUFA4,NDUFA6,NDUFB2,NDUFB4,NDUFB7,NDUFB9,NDUFS1,NDUFS7,NFU1,NME6,NSUN3,PDHA1,PDHB,PDHX,RMND1,RPUSD3,RTN4IP1,SDHAF1,SDHB,SLC25A1,SLC25A37,SOD2,SUCLA2,SUCLG1,UQCRFS1,YBEY
JD_GPP3909_Balsa_2902870.sgRNA-rep-ExpQnorm-noRowNorm-zscore-t8-q35--no-fil-flat	5	267	28	2,41560118816996	6,6544398569861E-07	55	ATP5F1C,ATPAF2,BOLA3,CLPP,CLPX,COQ7,COX4I1,COX8A,CS,CYC1,DLAT,ECHS1,ENSG00000255639,ENSG00000260643,ENSG00000287967,FDX1,FECH,GTPBP3,GTPBP6,HCCS,HTD2,LIPT2,MDH2,MPC1,MRM2,MRPS31,MTO1,MTRF1,NDUFA3,NDUFA4,NDUFA6,NDUFB2,NDUFB4,NDUFB7,NDUFB9,NDUFS1,NDUFS7,NFU1,NME6,NSUN3,PDHA1,PDHB,PDHX,RMND1,RPUSD3,RTN4IP1,SDHAF1,SDHB,SLC25A1,SLC25A37,SOD2,SUCLA2,SUCLG1,UQCRFS1,YBEY
JD_GPP3909_Balsa_2902870.sgRNA-rep-ExpQnorm-noRowNorm-zscore-t8-q35	5	267	28	2,41560118816996	6,6544398569861E-07	55	ATP5F1C,ATPAF2,BOLA3,CLPP,CLPX,COQ7,COX4I1,COX8A,CS,CYC1,DLAT,ECHS1,ENSG00000255639,ENSG00000260643,ENSG00000287967,FDX1,FECH,GTPBP3,GTPBP6,HCCS,HTD2,LIPT2,MDH2,MPC1,MRM2,MRPS31,MTO1,MTRF1,NDUFA3,NDUFA4,NDUFA6,NDUFB2,NDUFB4,NDUFB7,NDUFB9,NDUFS1,NDUFS7,NFU1,NME6,NSUN3,PDHA1,PDHB,PDHX,RMND1,RPUSD3,RTN4IP1,SDHAF1,SDHB,SLC25A1,SLC25A37,SOD2,SUCLA2,SUCLG1,UQCRFS1,YBEY
JD_GPP3909_Balsa_2902870.sgRNA-rep-ExpQnorm-noRowNorm-zscore-t8-q36	5	267	28	2,41560118816996	6,6544398569861E-07	55	ATP5F1C,ATPAF2,BOLA3,CLPP,CLPX,COQ7,COX4I1,COX8A,CS,CYC1,DLAT,ECHS1,ENSG00000255639,ENSG00000260643,ENSG00000287967,FDX1,FECH,GTPBP3,GTPBP6,HCCS,HTD2,LIPT2,MDH2,MPC1,MRM2,MRPS31,MTO1,MTRF1,NDUFA3,NDUFA4,NDUFA6,NDUFB2,NDUFB4,NDUFB7,NDUFB9,NDUFS1,NDUFS7,NFU1,NME6,NSUN3,PDHA1,PDHB,PDHX,RMND1,RPUSD3,RTN4IP1,SDHAF1,SDHB,SLC25A1,SLC25A37,SOD2,SUCLA2,SUCLG1,UQCRFS1,YBEY
JD_GPP3909_Balsa_2902870.sgRNA-rep-qnorm-zscore-t10-q35	5	267	28	2,41560118816996	6,6544398569861E-07	55	ATP5F1C,ATPAF2,BOLA3,CLPP,CLPX,COQ7,COX4I1,COX8A,CS,CYC1,DLAT,ECHS1,ENSG00000255639,ENSG00000260643,ENSG00000287967,FDX1,FECH,GTPBP3,GTPBP6,HCCS,HTD2,LIPT2,MDH2,MPC1,MRM2,MRPS31,MTO1,MTRF1,NDUFA3,NDUFA4,NDUFA6,NDUFB2,NDUFB4,NDUFB7,NDUFB9,NDUFS1,NDUFS7,NFU1,NME6,NSUN3,PDHA1,PDHB,PDHX,RMND1,RPUSD3,RTN4IP1,SDHAF1,SDHB,SLC25A1,SLC25A37,SOD2,SUCLA2,SUCLG1,UQCRFS1,YBEY
JD_GPP3909_Balsa_2902870.sgRNA-rep-qnorm-zscore-t12-q35	5	267	28	2,41560118816996	6,6544398569861E-07	55	ATP5F1C,ATPAF2,BOLA3,CLPP,CLPX,COQ7,COX4I1,COX8A,CS,CYC1,DLAT,ECHS1,ENSG00000255639,ENSG00000260643,ENSG00000287967,FDX1,FECH,GTPBP3,GTPBP6,HCCS,HTD2,LIPT2,MDH2,MPC1,MRM2,MRPS31,MTO1,MTRF1,NDUFA3,NDUFA4,NDUFA6,NDUFB2,NDUFB4,NDUFB7,NDUFB9,NDUFS1,NDUFS7,NFU1,NME6,NSUN3,PDHA1,PDHB,PDHX,RMND1,RPUSD3,RTN4IP1,SDHAF1,SDHB,SLC25A1,SLC25A37,SOD2,SUCLA2,SUCLG1,UQCRFS1,YBEY
JD_GPP3909_Balsa_2902870.sgRNA-rep-qnorm-zscore-t13-q35	5	267	28	2,41560118816996	6,6544398569861E-07	55	ATP5F1C,ATPAF2,BOLA3,CLPP,CLPX,COQ7,COX4I1,COX8A,CS,CYC1,DLAT,ECHS1,ENSG00000255639,ENSG00000260643,ENSG00000287967,FDX1,FECH,GTPBP3,GTPBP6,HCCS,HTD2,LIPT2,MDH2,MPC1,MRM2,MRPS31,MTO1,MTRF1,NDUFA3,NDUFA4,NDUFA6,NDUFB2,NDUFB4,NDUFB7,NDUFB9,NDUFS1,NDUFS7,NFU1,NME6,NSUN3,PDHA1,PDHB,PDHX,RMND1,RPUSD3,RTN4IP1,SDHAF1,SDHB,SLC25A1,SLC25A37,SOD2,SUCLA2,SUCLG1,UQCRFS1,YBEY
JD_GPP3909_Balsa_2902870.sgRNA-rep-qnorm-zscore-t7-q35	5	267	28	2,41560118816996	6,6544398569861E-07	55	ATP5F1C,ATPAF2,BOLA3,CLPP,CLPX,COQ7,COX4I1,COX8A,CS,CYC1,DLAT,ECHS1,ENSG00000255639,ENSG00000260643,ENSG00000287967,FDX1,FECH,GTPBP3,GTPBP6,HCCS,HTD2,LIPT2,MDH2,MPC1,MRM2,MRPS31,MTO1,MTRF1,NDUFA3,NDUFA4,NDUFA6,NDUFB2,NDUFB4,NDUFB7,NDUFB9,NDUFS1,NDUFS7,NFU1,NME6,NSUN3,PDHA1,PDHB,PDHX,RMND1,RPUSD3,RTN4IP1,SDHAF1,SDHB,SLC25A1,SLC25A37,SOD2,SUCLA2,SUCLG1,UQCRFS1,YBEY
JD_GPP3909_Balsa_2902870.sgRNA-rep-qnorm-zscore-t7.5-q35	5	267	28	2,41560118816996	6,6544398569861E-07	55	ATP5F1C,ATPAF2,BOLA3,CLPP,CLPX,COQ7,COX4I1,COX8A,CS,CYC1,DLAT,ECHS1,ENSG00000255639,ENSG00000260643,ENSG00000287967,FDX1,FECH,GTPBP3,GTPBP6,HCCS,HTD2,LIPT2,MDH2,MPC1,MRM2,MRPS31,MTO1,MTRF1,NDUFA3,NDUFA4,NDUFA6,NDUFB2,NDUFB4,NDUFB7,NDUFB9,NDUFS1,NDUFS7,NFU1,NME6,NSUN3,PDHA1,PDHB,PDHX,RMND1,RPUSD3,RTN4IP1,SDHAF1,SDHB,SLC25A1,SLC25A37,SOD2,SUCLA2,SUCLG1,UQCRFS1,YBEY
JD_GPP3909_Balsa_2902870.sgRNA-rep-qnorm-zscore-t8-q35	5	267	28	2,41560118816996	6,6544398569861E-07	55	ATP5F1C,ATPAF2,BOLA3,CLPP,CLPX,COQ7,COX4I1,COX8A,CS,CYC1,DLAT,ECHS1,ENSG00000255639,ENSG00000260643,ENSG00000287967,FDX1,FECH,GTPBP3,GTPBP6,HCCS,HTD2,LIPT2,MDH2,MPC1,MRM2,MRPS31,MTO1,MTRF1,NDUFA3,NDUFA4,NDUFA6,NDUFB2,NDUFB4,NDUFB7,NDUFB9,NDUFS1,NDUFS7,NFU1,NME6,NSUN3,PDHA1,PDHB,PDHX,RMND1,RPUSD3,RTN4IP1,SDHAF1,SDHB,SLC25A1,SLC25A37,SOD2,SUCLA2,SUCLG1,UQCRFS1,YBEY
JD_GPP3909_Balsa_2902870.sgRNA.no3w.ga.gene_av.zs15-rep-ExpMean_subs-noRowNorm-zscore-01range-t12-q33.75	0	234	26	2,55938697318008	6,76940619274584E-07	37	ATP5F1C,ATP5ME,CHCHD1,COX4I1,COX7C,CYC1,ENSG00000255339,ENSG00000255639,ENSG00000265257,ENSG00000267740,ENSG00000287967,FECH,GLRX5,GRSF1,HCCS,METTL17,MRPS31,NDUFA1,NDUFA10,NDUFA3,NDUFA4,NDUFA6,NDUFA8,NDUFB11,NDUFB2,NDUFB3,NDUFB4,NDUFB6,NDUFB7,NDUFB9,NDUFC1,NDUFS1,NDUFS5,NDUFS7,NFU1,RTN4IP1,UQCRFS1
JD_GPP3909_Balsa_2902870.sgRNA.no3w.ga.gene_av.zs15-rep-ExpMean_subs-noRowNorm-zscore-01range-t16-q33.75	0	234	26	2,55938697318008	6,76940619274584E-07	37	ATP5F1C,ATP5ME,CHCHD1,COX4I1,COX7C,CYC1,ENSG00000255339,ENSG00000255639,ENSG00000265257,ENSG00000267740,ENSG00000287967,FECH,GLRX5,GRSF1,HCCS,METTL17,MRPS31,NDUFA1,NDUFA10,NDUFA3,NDUFA4,NDUFA6,NDUFA8,NDUFB11,NDUFB2,NDUFB3,NDUFB4,NDUFB6,NDUFB7,NDUFB9,NDUFC1,NDUFS1,NDUFS5,NDUFS7,NFU1,RTN4IP1,UQCRFS1
JD_GPP3909_Balsa_2902870.sgRNA.no3w.ga.gene_av.zs15-rep-ExpMean_subs-noRowNorm-zscore-01range-t4-q33.75	0	234	26	2,55938697318008	6,76940619274584E-07	37	ATP5F1C,ATP5ME,CHCHD1,COX4I1,COX7C,CYC1,ENSG00000255339,ENSG00000255639,ENSG00000265257,ENSG00000267740,ENSG00000287967,FECH,GLRX5,GRSF1,HCCS,METTL17,MRPS31,NDUFA1,NDUFA10,NDUFA3,NDUFA4,NDUFA6,NDUFA8,NDUFB11,NDUFB2,NDUFB3,NDUFB4,NDUFB6,NDUFB7,NDUFB9,NDUFC1,NDUFS1,NDUFS5,NDUFS7,NFU1,RTN4IP1,UQCRFS1
JD_GPP3909_Balsa_2902870.sgRNA.no3w.ga.gene_av.zs15-rep-ExpMean_subs-noRowNorm-zscore-01range-t8-q33.75	0	234	26	2,55938697318008	6,76940619274584E-07	37	ATP5F1C,ATP5ME,CHCHD1,COX4I1,COX7C,CYC1,ENSG00000255339,ENSG00000255639,ENSG00000265257,ENSG00000267740,ENSG00000287967,FECH,GLRX5,GRSF1,HCCS,METTL17,MRPS31,NDUFA1,NDUFA10,NDUFA3,NDUFA4,NDUFA6,NDUFA8,NDUFB11,NDUFB2,NDUFB3,NDUFB4,NDUFB6,NDUFB7,NDUFB9,NDUFC1,NDUFS1,NDUFS5,NDUFS7,NFU1,RTN4IP1,UQCRFS1
JD_GPP3909_Balsa_2902870.sgRNA-rep-noExpNorm-noRowNorm-zscore-t2-q31.5--no-fil-flat	10	106	17	3,69420949902407	7,22231480899743E-07	29	ATP5F1C,ATP5ME,BOLA3,CHCHD1,CLPP,COQ2,COQ7,COX4I1,COX6A1,DLD,DLST,ENSG00000255339,ENSG00000286192,FDX1,GLRX5,LIAS,LIPT1,LIPT2,METTL17,MRM2,MTIF3,NDUFA4,NDUFA6,NDUFC2,OGDH,PDE12,RMND1,RTN4IP1,SOD2
JD_GPP3909_Balsa_2902870.sgRNA-rep-noExpNorm-noRowNorm-zscore-t2-q31.5	10	106	17	3,69420949902407	7,22231480899743E-07	29	ATP5F1C,ATP5ME,BOLA3,CHCHD1,CLPP,COQ2,COQ7,COX4I1,COX6A1,DLD,DLST,ENSG00000255339,ENSG00000286192,FDX1,GLRX5,LIAS,LIPT1,LIPT2,METTL17,MRM2,MTIF3,NDUFA4,NDUFA6,NDUFC2,OGDH,PDE12,RMND1,RTN4IP1,SOD2
JD_GPP3909_Balsa_2902870.sgRNA-rep-noExpNorm-noRowNorm-zscore-t4-q31.5--no-fil-flat	10	106	17	3,69420949902407	7,22231480899743E-07	29	ATP5F1C,ATP5ME,BOLA3,CHCHD1,CLPP,COQ2,COQ7,COX4I1,COX6A1,DLD,DLST,ENSG00000255339,ENSG00000286192,FDX1,GLRX5,LIAS,LIPT1,LIPT2,METTL17,MRM2,MTIF3,NDUFA4,NDUFA6,NDUFC2,OGDH,PDE12,RMND1,RTN4IP1,SOD2
JD_GPP3909_Balsa_2902870.sgRNA-rep-noExpNorm-noRowNorm-zscore-t4-q31.5	10	106	17	3,69420949902407	7,22231480899743E-07	29	ATP5F1C,ATP5ME,BOLA3,CHCHD1,CLPP,COQ2,COQ7,COX4I1,COX6A1,DLD,DLST,ENSG00000255339,ENSG00000286192,FDX1,GLRX5,LIAS,LIPT1,LIPT2,METTL17,MRM2,MTIF3,NDUFA4,NDUFA6,NDUFC2,OGDH,PDE12,RMND1,RTN4IP1,SOD2
JD_GPP3909_Balsa_2902870.sgRNA-rep-nonorm-zscore-t2-q31.5	10	106	17	3,69420949902407	7,22231480899743E-07	29	ATP5F1C,ATP5ME,BOLA3,CHCHD1,CLPP,COQ2,COQ7,COX4I1,COX6A1,DLD,DLST,ENSG00000255339,ENSG00000286192,FDX1,GLRX5,LIAS,LIPT1,LIPT2,METTL17,MRM2,MTIF3,NDUFA4,NDUFA6,NDUFC2,OGDH,PDE12,RMND1,RTN4IP1,SOD2
JD_GPP3909_Balsa_2902870.sgRNA-rep-nonorm-zscore-t4-q31.5	10	106	17	3,69420949902407	7,22231480899743E-07	29	ATP5F1C,ATP5ME,BOLA3,CHCHD1,CLPP,COQ2,COQ7,COX4I1,COX6A1,DLD,DLST,ENSG00000255339,ENSG00000286192,FDX1,GLRX5,LIAS,LIPT1,LIPT2,METTL17,MRM2,MTIF3,NDUFA4,NDUFA6,NDUFC2,OGDH,PDE12,RMND1,RTN4IP1,SOD2
JD_GPP3909_Balsa_2902870.sgRNA-rep-rowsum-zscore-t2-q31.5	10	106	17	3,69420949902407	7,22231480899743E-07	29	ATP5F1C,ATP5ME,BOLA3,CHCHD1,CLPP,COQ2,COQ7,COX4I1,COX6A1,DLD,DLST,ENSG00000255339,ENSG00000286192,FDX1,GLRX5,LIAS,LIPT1,LIPT2,METTL17,MRM2,MTIF3,NDUFA4,NDUFA6,NDUFC2,OGDH,PDE12,RMND1,RTN4IP1,SOD2
JD_GPP3909_Balsa_2902870.sgRNA-rep-rowsum-zscore-t4-q31.5	10	106	17	3,69420949902407	7,22231480899743E-07	29	ATP5F1C,ATP5ME,BOLA3,CHCHD1,CLPP,COQ2,COQ7,COX4I1,COX6A1,DLD,DLST,ENSG00000255339,ENSG00000286192,FDX1,GLRX5,LIAS,LIPT1,LIPT2,METTL17,MRM2,MTIF3,NDUFA4,NDUFA6,NDUFC2,OGDH,PDE12,RMND1,RTN4IP1,SOD2
JD_GPP3909_Balsa_2902870.sgRNA.no3w.ga.gene_av.zs1-rep-ExpMean_subs-noRowNorm-zscore-t12-q33	0	268	28	2,40658775090067	7,23328737496338E-07	51	ATP5F1C,ATP5ME,BOLA3,CHCHD1,COQ2,COQ7,COX4I1,COX6A1,COX7C,CYC1,DLD,ENSG00000255339,ENSG00000255639,ENSG00000265257,ENSG00000267740,ENSG00000287967,FECH,GLRX5,GRSF1,GTPBP6,HCCS,LIAS,LIPT1,LIPT2,METTL17,MRPS31,NDUFA1,NDUFA10,NDUFA3,NDUFA4,NDUFA6,NDUFA8,NDUFB11,NDUFB2,NDUFB3,NDUFB4,NDUFB6,NDUFB7,NDUFB9,NDUFC1,NDUFC2,NDUFS5,NDUFS6,NDUFS7,NFU1,OGDH,PDE12,RMND1,RTN4IP1,SOD2,UQCRFS1
JD_GPP3909_Balsa_2902870.sgRNA.no3w.ga.gene_av.zs1-rep-ExpMean_subs-noRowNorm-zscore-t16-q33	0	268	28	2,40658775090067	7,23328737496338E-07	51	ATP5F1C,ATP5ME,BOLA3,CHCHD1,COQ2,COQ7,COX4I1,COX6A1,COX7C,CYC1,DLD,ENSG00000255339,ENSG00000255639,ENSG00000265257,ENSG00000267740,ENSG00000287967,FECH,GLRX5,GRSF1,GTPBP6,HCCS,LIAS,LIPT1,LIPT2,METTL17,MRPS31,NDUFA1,NDUFA10,NDUFA3,NDUFA4,NDUFA6,NDUFA8,NDUFB11,NDUFB2,NDUFB3,NDUFB4,NDUFB6,NDUFB7,NDUFB9,NDUFC1,NDUFC2,NDUFS5,NDUFS6,NDUFS7,NFU1,OGDH,PDE12,RMND1,RTN4IP1,SOD2,UQCRFS1
JD_GPP3909_Balsa_2902870.sgRNA.no3w.ga.gene_av.zs1-rep-ExpMean_subs-noRowNorm-zscore-t4-q33	0	268	28	2,40658775090067	7,23328737496338E-07	51	ATP5F1C,ATP5ME,BOLA3,CHCHD1,COQ2,COQ7,COX4I1,COX6A1,COX7C,CYC1,DLD,ENSG00000255339,ENSG00000255639,ENSG00000265257,ENSG00000267740,ENSG00000287967,FECH,GLRX5,GRSF1,GTPBP6,HCCS,LIAS,LIPT1,LIPT2,METTL17,MRPS31,NDUFA1,NDUFA10,NDUFA3,NDUFA4,NDUFA6,NDUFA8,NDUFB11,NDUFB2,NDUFB3,NDUFB4,NDUFB6,NDUFB7,NDUFB9,NDUFC1,NDUFC2,NDUFS5,NDUFS6,NDUFS7,NFU1,OGDH,PDE12,RMND1,RTN4IP1,SOD2,UQCRFS1
JD_GPP3909_Balsa_2902870.sgRNA.no3w.ga.gene_av.zs1-rep-ExpMean_subs-noRowNorm-zscore-t8-q33	0	268	28	2,40658775090067	7,23328737496338E-07	51	ATP5F1C,ATP5ME,BOLA3,CHCHD1,COQ2,COQ7,COX4I1,COX6A1,COX7C,CYC1,DLD,ENSG00000255339,ENSG00000255639,ENSG00000265257,ENSG00000267740,ENSG00000287967,FECH,GLRX5,GRSF1,GTPBP6,HCCS,LIAS,LIPT1,LIPT2,METTL17,MRPS31,NDUFA1,NDUFA10,NDUFA3,NDUFA4,NDUFA6,NDUFA8,NDUFB11,NDUFB2,NDUFB3,NDUFB4,NDUFB6,NDUFB7,NDUFB9,NDUFC1,NDUFC2,NDUFS5,NDUFS6,NDUFS7,NFU1,OGDH,PDE12,RMND1,RTN4IP1,SOD2,UQCRFS1
JD_GPP3909_Balsa_2902870.sgRNA-rep-ExpQnorm-noRowNorm-zscore-t1.5-q31.5--no-fil-flat	6	159	21	3,04229017566688	7,39674195551743E-07	47	ATP5F1C,ATP5ME,ATPAF2,BOLA3,CHCHD1,CLPP,COQ2,COQ7,COX6A1,COX8A,CS,DLD,ENSG00000255339,ENSG00000260643,ETFB,FDX1,FECH,FH,GLRX5,GRSF1,GTPBP6,HCCS,LIAS,LIPT1,LIPT2,METTL17,MRM2,MTIF3,MTO1,MTRF1,NDUFA3,NDUFA4,NDUFA6,NDUFB7,NDUFB9,NDUFS6,NME6,OGDH,PDE12,PDSS2,RMND1,RTN4IP1,SLC25A1,SLC25A19,SLC25A51,SOD2,YBEY
JD_GPP3909_Balsa_2902870.sgRNA-rep-ExpQnorm-noRowNorm-zscore-t1.5-q31.5	6	159	21	3,04229017566688	7,39674195551743E-07	47	ATP5F1C,ATP5ME,ATPAF2,BOLA3,CHCHD1,CLPP,COQ2,COQ7,COX6A1,COX8A,CS,DLD,ENSG00000255339,ENSG00000260643,ETFB,FDX1,FECH,FH,GLRX5,GRSF1,GTPBP6,HCCS,LIAS,LIPT1,LIPT2,METTL17,MRM2,MTIF3,MTO1,MTRF1,NDUFA3,NDUFA4,NDUFA6,NDUFB7,NDUFB9,NDUFS6,NME6,OGDH,PDE12,PDSS2,RMND1,RTN4IP1,SLC25A1,SLC25A19,SLC25A51,SOD2,YBEY
JD_GPP3909_Balsa_2902870.sgRNA-rep-qnorm-zscore-t1.5-q31.5	6	159	21	3,04229017566688	7,39674195551743E-07	47	ATP5F1C,ATP5ME,ATPAF2,BOLA3,CHCHD1,CLPP,COQ2,COQ7,COX6A1,COX8A,CS,DLD,ENSG00000255339,ENSG00000260643,ETFB,FDX1,FECH,FH,GLRX5,GRSF1,GTPBP6,HCCS,LIAS,LIPT1,LIPT2,METTL17,MRM2,MTIF3,MTO1,MTRF1,NDUFA3,NDUFA4,NDUFA6,NDUFB7,NDUFB9,NDUFS6,NME6,OGDH,PDE12,PDSS2,RMND1,RTN4IP1,SLC25A1,SLC25A19,SLC25A51,SOD2,YBEY
JD_GPP3909_Balsa_2902870.sgRNA-rep-ExpQnorm-noRowNorm-zscore-t1.5-q32--no-fil-flat	5	235	26	2,54849596478357	7,40260989559514E-07	66	ATP5F1C,ATP5ME,ATPAF2,BOLA3,CHCHD1,CLPP,CLPX,COQ2,COQ7,COX6A1,COX8A,CS,DLAT,DLD,DLST,ECHS1,ENSG00000255339,ENSG00000260643,ETFB,FDX1,FECH,FH,GRSF1,GTPBP3,GTPBP6,HCCS,HTD2,LIAS,LIPT1,LIPT2,MDH2,METTL17,MPC1,MRM2,MRPS31,MTIF3,MTO1,MTRF1,NDUFA3,NDUFA4,NDUFA6,NDUFB7,NDUFB9,NDUFC2,NDUFS6,NFU1,NME6,NSUN3,OGDH,PDE12,PDHA1,PDHB,PDHX,PDSS2,RMND1,RPUSD3,RTN4IP1,SDHAF1,SDHB,SLC25A1,SLC25A19,SLC25A37,SLC25A5…
JD_GPP3909_Balsa_2902870.sgRNA-rep-ExpQnorm-noRowNorm-zscore-t1.5-q32	5	235	26	2,54849596478357	7,40260989559514E-07	66	ATP5F1C,ATP5ME,ATPAF2,BOLA3,CHCHD1,CLPP,CLPX,COQ2,COQ7,COX6A1,COX8A,CS,DLAT,DLD,DLST,ECHS1,ENSG00000255339,ENSG00000260643,ETFB,FDX1,FECH,FH,GRSF1,GTPBP3,GTPBP6,HCCS,HTD2,LIAS,LIPT1,LIPT2,MDH2,METTL17,MPC1,MRM2,MRPS31,MTIF3,MTO1,MTRF1,NDUFA3,NDUFA4,NDUFA6,NDUFB7,NDUFB9,NDUFC2,NDUFS6,NFU1,NME6,NSUN3,OGDH,PDE12,PDHA1,PDHB,PDHX,PDSS2,RMND1,RPUSD3,RTN4IP1,SDHAF1,SDHB,SLC25A1,SLC25A19,SLC25A37,SLC25A5…
JD_GPP3909_Balsa_2902870.sgRNA-rep-qnorm-zscore-t1.5-q32	5	235	26	2,54849596478357	7,40260989559514E-07	66	ATP5F1C,ATP5ME,ATPAF2,BOLA3,CHCHD1,CLPP,CLPX,COQ2,COQ7,COX6A1,COX8A,CS,DLAT,DLD,DLST,ECHS1,ENSG00000255339,ENSG00000260643,ETFB,FDX1,FECH,FH,GRSF1,GTPBP3,GTPBP6,HCCS,HTD2,LIAS,LIPT1,LIPT2,MDH2,METTL17,MPC1,MRM2,MRPS31,MTIF3,MTO1,MTRF1,NDUFA3,NDUFA4,NDUFA6,NDUFB7,NDUFB9,NDUFC2,NDUFS6,NFU1,NME6,NSUN3,OGDH,PDE12,PDHA1,PDHB,PDHX,PDSS2,RMND1,RPUSD3,RTN4IP1,SDHAF1,SDHB,SLC25A1,SLC25A19,SLC25A37,SLC25A5…
JD_GPP3909_Balsa_2902870.sgRNA.no3w.ga.gene_av.zs15-rep-ExpMean_subs-noRowNorm-zscore-01range-t12-q34	0	235	26	2,54849596478357	7,40260989559514E-07	37	ATP5F1C,ATP5ME,CHCHD1,COX4I1,COX7C,CYC1,ENSG00000255339,ENSG00000255639,ENSG00000265257,ENSG00000267740,ENSG00000287967,FECH,GLRX5,GRSF1,HCCS,METTL17,MRPS31,NDUFA1,NDUFA10,NDUFA3,NDUFA4,NDUFA6,NDUFA8,NDUFB11,NDUFB2,NDUFB3,NDUFB4,NDUFB6,NDUFB7,NDUFB9,NDUFC1,NDUFS1,NDUFS5,NDUFS7,NFU1,RTN4IP1,UQCRFS1
JD_GPP3909_Balsa_2902870.sgRNA.no3w.ga.gene_av.zs15-rep-ExpMean_subs-noRowNorm-zscore-01range-t16-q34	0	235	26	2,54849596478357	7,40260989559514E-07	37	ATP5F1C,ATP5ME,CHCHD1,COX4I1,COX7C,CYC1,ENSG00000255339,ENSG00000255639,ENSG00000265257,ENSG00000267740,ENSG00000287967,FECH,GLRX5,GRSF1,HCCS,METTL17,MRPS31,NDUFA1,NDUFA10,NDUFA3,NDUFA4,NDUFA6,NDUFA8,NDUFB11,NDUFB2,NDUFB3,NDUFB4,NDUFB6,NDUFB7,NDUFB9,NDUFC1,NDUFS1,NDUFS5,NDUFS7,NFU1,RTN4IP1,UQCRFS1
JD_GPP3909_Balsa_2902870.sgRNA.no3w.ga.gene_av.zs15-rep-ExpMean_subs-noRowNorm-zscore-01range-t4-q34	0	235	26	2,54849596478357	7,40260989559514E-07	37	ATP5F1C,ATP5ME,CHCHD1,COX4I1,COX7C,CYC1,ENSG00000255339,ENSG00000255639,ENSG00000265257,ENSG00000267740,ENSG00000287967,FECH,GLRX5,GRSF1,HCCS,METTL17,MRPS31,NDUFA1,NDUFA10,NDUFA3,NDUFA4,NDUFA6,NDUFA8,NDUFB11,NDUFB2,NDUFB3,NDUFB4,NDUFB6,NDUFB7,NDUFB9,NDUFC1,NDUFS1,NDUFS5,NDUFS7,NFU1,RTN4IP1,UQCRFS1
JD_GPP3909_Balsa_2902870.sgRNA.no3w.ga.gene_av.zs15-rep-ExpMean_subs-noRowNorm-zscore-01range-t8-q34	0	235	26	2,54849596478357	7,40260989559514E-07	37	ATP5F1C,ATP5ME,CHCHD1,COX4I1,COX7C,CYC1,ENSG00000255339,ENSG00000255639,ENSG00000265257,ENSG00000267740,ENSG00000287967,FECH,GLRX5,GRSF1,HCCS,METTL17,MRPS31,NDUFA1,NDUFA10,NDUFA3,NDUFA4,NDUFA6,NDUFA8,NDUFB11,NDUFB2,NDUFB3,NDUFB4,NDUFB6,NDUFB7,NDUFB9,NDUFC1,NDUFS1,NDUFS5,NDUFS7,NFU1,RTN4IP1,UQCRFS1
JD_GPP3909_Balsa_2902870.sgRNA.ga.gene_av.zs15-rep-noExpNorm-noRowNorm-zscore-t1.5-q33	2	219	25	2,62950716422611	7,42469526743096E-07	40	ATP5F1C,ATP5ME,CHCHD1,COQ2,CYC1,ENSG00000255339,ENSG00000255639,ENSG00000265257,ENSG00000267740,ENSG00000287967,FDX1,FECH,GLRX5,GRSF1,HCCS,LIAS,LIPT2,METTL17,MRPS31,NDUFA1,NDUFA10,NDUFA3,NDUFA4,NDUFA6,NDUFA8,NDUFB11,NDUFB2,NDUFB3,NDUFB4,NDUFB6,NDUFB7,NDUFB9,NDUFC1,NDUFS1,NDUFS5,NFU1,PDE12,RTN4IP1,SOD2,UQCRFS1
JD_GPP3909_Balsa_2902870.sgRNA.no3w.ga.gene_av-rep-nonorm-zscore-t3.5	6	52	12	5,31564986737401	7,67912670016565E-07	11	ATP5F1C,ATP5ME,DLD,GRSF1,LIPT2,MRPS31,NDUFA4,NDUFAB1,NDUFS7,RTN4IP1,SLC25A19
JD_GPP3909_Balsa_2902870.sgRNA.no3w.ga.gene_av-rep-nonorm-zscore-t4	6	52	12	5,31564986737401	7,67912670016565E-07	11	ATP5F1C,ATP5ME,DLD,GRSF1,LIPT2,MRPS31,NDUFA4,NDUFAB1,NDUFS7,RTN4IP1,SLC25A19
JD_GPP3909_Balsa_2902870.sgRNA.no3w.ga.gene_av-rep-rowsum-zscore-t3.5	6	52	12	5,31564986737401	7,67912670016565E-07	11	ATP5F1C,ATP5ME,DLD,GRSF1,LIPT2,MRPS31,NDUFA4,NDUFAB1,NDUFS7,RTN4IP1,SLC25A19
JD_GPP3909_Balsa_2902870.sgRNA.no3w.ga.gene_av-rep-rowsum-zscore-t4	6	52	12	5,31564986737401	7,67912670016565E-07	11	ATP5F1C,ATP5ME,DLD,GRSF1,LIPT2,MRPS31,NDUFA4,NDUFAB1,NDUFS7,RTN4IP1,SLC25A19
JD_GPP3909_Balsa_2902870.sgRNA-rep-noExpNorm-noRowNorm-zscore-t2-q35--no-fil-flat	5	204	24	2,70993914807302	7,88412605695985E-07	53	ATP5F1C,ATPAF2,BOLA3,CLPP,CLPX,COQ2,COQ7,COX6A1,COX8A,CS,CYC1,DLAT,DLD,DLST,ENSG00000255639,ENSG00000260643,ENSG00000286192,FDX1,FECH,FH,GRSF1,GTPBP3,GTPBP6,HTD2,LIAS,LIPT1,LIPT2,MDH2,MPC1,MRM2,MRPS31,MTIF3,MTO1,MTRF1,NDUFA4,NDUFA6,NDUFS6,NME6,OGDH,PDHA1,PDHB,PDSS2,RMND1,RPUSD3,RTN4IP1,SDHAF1,SDHB,SFXN4,SLC25A1,SLC25A19,SLC25A51,SOD2,YBEY
JD_GPP3909_Balsa_2902870.sgRNA-rep-noExpNorm-noRowNorm-zscore-t2-q35	5	204	24	2,70993914807302	7,88412605695985E-07	53	ATP5F1C,ATPAF2,BOLA3,CLPP,CLPX,COQ2,COQ7,COX6A1,COX8A,CS,CYC1,DLAT,DLD,DLST,ENSG00000255639,ENSG00000260643,ENSG00000286192,FDX1,FECH,FH,GRSF1,GTPBP3,GTPBP6,HTD2,LIAS,LIPT1,LIPT2,MDH2,MPC1,MRM2,MRPS31,MTIF3,MTO1,MTRF1,NDUFA4,NDUFA6,NDUFS6,NME6,OGDH,PDHA1,PDHB,PDSS2,RMND1,RPUSD3,RTN4IP1,SDHAF1,SDHB,SFXN4,SLC25A1,SLC25A19,SLC25A51,SOD2,YBEY
JD_GPP3909_Balsa_2902870.sgRNA-rep-noExpNorm-noRowNorm-zscore-t2-q36	5	204	24	2,70993914807302	7,88412605695985E-07	53	ATP5F1C,ATPAF2,BOLA3,CLPP,CLPX,COQ2,COQ7,COX6A1,COX8A,CS,CYC1,DLAT,DLD,DLST,ENSG00000255639,ENSG00000260643,ENSG00000286192,FDX1,FECH,FH,GRSF1,GTPBP3,GTPBP6,HTD2,LIAS,LIPT1,LIPT2,MDH2,MPC1,MRM2,MRPS31,MTIF3,MTO1,MTRF1,NDUFA4,NDUFA6,NDUFS6,NME6,OGDH,PDHA1,PDHB,PDSS2,RMND1,RPUSD3,RTN4IP1,SDHAF1,SDHB,SFXN4,SLC25A1,SLC25A19,SLC25A51,SOD2,YBEY
JD_GPP3909_Balsa_2902870.sgRNA-rep-noExpNorm-noRowNorm-zscore-t4-q35--no-fil-flat	5	204	24	2,70993914807302	7,88412605695985E-07	53	ATP5F1C,ATPAF2,BOLA3,CLPP,CLPX,COQ2,COQ7,COX6A1,COX8A,CS,CYC1,DLAT,DLD,DLST,ENSG00000255639,ENSG00000260643,ENSG00000286192,FDX1,FECH,FH,GRSF1,GTPBP3,GTPBP6,HTD2,LIAS,LIPT1,LIPT2,MDH2,MPC1,MRM2,MRPS31,MTIF3,MTO1,MTRF1,NDUFA4,NDUFA6,NDUFS6,NME6,OGDH,PDHA1,PDHB,PDSS2,RMND1,RPUSD3,RTN4IP1,SDHAF1,SDHB,SFXN4,SLC25A1,SLC25A19,SLC25A51,SOD2,YBEY
JD_GPP3909_Balsa_2902870.sgRNA-rep-noExpNorm-noRowNorm-zscore-t4-q35	5	204	24	2,70993914807302	7,88412605695985E-07	53	ATP5F1C,ATPAF2,BOLA3,CLPP,CLPX,COQ2,COQ7,COX6A1,COX8A,CS,CYC1,DLAT,DLD,DLST,ENSG00000255639,ENSG00000260643,ENSG00000286192,FDX1,FECH,FH,GRSF1,GTPBP3,GTPBP6,HTD2,LIAS,LIPT1,LIPT2,MDH2,MPC1,MRM2,MRPS31,MTIF3,MTO1,MTRF1,NDUFA4,NDUFA6,NDUFS6,NME6,OGDH,PDHA1,PDHB,PDSS2,RMND1,RPUSD3,RTN4IP1,SDHAF1,SDHB,SFXN4,SLC25A1,SLC25A19,SLC25A51,SOD2,YBEY
JD_GPP3909_Balsa_2902870.sgRNA-rep-noExpNorm-noRowNorm-zscore-t4-q36	5	204	24	2,70993914807302	7,88412605695985E-07	53	ATP5F1C,ATPAF2,BOLA3,CLPP,CLPX,COQ2,COQ7,COX6A1,COX8A,CS,CYC1,DLAT,DLD,DLST,ENSG00000255639,ENSG00000260643,ENSG00000286192,FDX1,FECH,FH,GRSF1,GTPBP3,GTPBP6,HTD2,LIAS,LIPT1,LIPT2,MDH2,MPC1,MRM2,MRPS31,MTIF3,MTO1,MTRF1,NDUFA4,NDUFA6,NDUFS6,NME6,OGDH,PDHA1,PDHB,PDSS2,RMND1,RPUSD3,RTN4IP1,SDHAF1,SDHB,SFXN4,SLC25A1,SLC25A19,SLC25A51,SOD2,YBEY
JD_GPP3909_Balsa_2902870.sgRNA-rep-nonorm-zscore-t7-q34.5	5	204	24	2,70993914807302	7,88412605695985E-07	53	ATP5F1C,ATPAF2,BOLA3,CLPP,CLPX,COQ2,COQ7,COX6A1,COX8A,CS,CYC1,DLAT,DLD,DLST,ENSG00000255639,ENSG00000260643,ENSG00000286192,FDX1,FECH,FH,GRSF1,GTPBP3,GTPBP6,HTD2,LIAS,LIPT1,LIPT2,MDH2,MPC1,MRM2,MRPS31,MTIF3,MTO1,MTRF1,NDUFA4,NDUFA6,NDUFS6,NME6,OGDH,PDHA1,PDHB,PDSS2,RMND1,RPUSD3,RTN4IP1,SDHAF1,SDHB,SFXN4,SLC25A1,SLC25A19,SLC25A51,SOD2,YBEY
JD_GPP3909_Balsa_2902870.sgRNA-rep-nonorm-zscore-t7-q35	5	204	24	2,70993914807302	7,88412605695985E-07	53	ATP5F1C,ATPAF2,BOLA3,CLPP,CLPX,COQ2,COQ7,COX6A1,COX8A,CS,CYC1,DLAT,DLD,DLST,ENSG00000255639,ENSG00000260643,ENSG00000286192,FDX1,FECH,FH,GRSF1,GTPBP3,GTPBP6,HTD2,LIAS,LIPT1,LIPT2,MDH2,MPC1,MRM2,MRPS31,MTIF3,MTO1,MTRF1,NDUFA4,NDUFA6,NDUFS6,NME6,OGDH,PDHA1,PDHB,PDSS2,RMND1,RPUSD3,RTN4IP1,SDHAF1,SDHB,SFXN4,SLC25A1,SLC25A19,SLC25A51,SOD2,YBEY
JD_GPP3909_Balsa_2902870.sgRNA-rep-rowsum-zscore-t7-q34.5	5	204	24	2,70993914807302	7,88412605695985E-07	53	ATP5F1C,ATPAF2,BOLA3,CLPP,CLPX,COQ2,COQ7,COX6A1,COX8A,CS,CYC1,DLAT,DLD,DLST,ENSG00000255639,ENSG00000260643,ENSG00000286192,FDX1,FECH,FH,GRSF1,GTPBP3,GTPBP6,HTD2,LIAS,LIPT1,LIPT2,MDH2,MPC1,MRM2,MRPS31,MTIF3,MTO1,MTRF1,NDUFA4,NDUFA6,NDUFS6,NME6,OGDH,PDHA1,PDHB,PDSS2,RMND1,RPUSD3,RTN4IP1,SDHAF1,SDHB,SFXN4,SLC25A1,SLC25A19,SLC25A51,SOD2,YBEY
JD_GPP3909_Balsa_2902870.sgRNA-rep-rowsum-zscore-t7-q35	5	204	24	2,70993914807302	7,88412605695985E-07	53	ATP5F1C,ATPAF2,BOLA3,CLPP,CLPX,COQ2,COQ7,COX6A1,COX8A,CS,CYC1,DLAT,DLD,DLST,ENSG00000255639,ENSG00000260643,ENSG00000286192,FDX1,FECH,FH,GRSF1,GTPBP3,GTPBP6,HTD2,LIAS,LIPT1,LIPT2,MDH2,MPC1,MRM2,MRPS31,MTIF3,MTO1,MTRF1,NDUFA4,NDUFA6,NDUFS6,NME6,OGDH,PDHA1,PDHB,PDSS2,RMND1,RPUSD3,RTN4IP1,SDHAF1,SDHB,SFXN4,SLC25A1,SLC25A19,SLC25A51,SOD2,YBEY
JD_GPP3909_Balsa_2902870.sgRNA-rep-noExpNorm-noRowNorm-zscore-t2-q33.5	8	304	30	2,27313974591652	7,90194229170727E-07	42	ATP5F1C,ATP5ME,CHCHD1,COQ2,COX4I1,COX7C,CYC1,ENSG00000255339,ENSG00000255639,ENSG00000265257,ENSG00000267740,ENSG00000287967,FDX1,FECH,GLRX5,GRSF1,HCCS,LIAS,METTL17,MRPS31,NDUFA1,NDUFA10,NDUFA3,NDUFA4,NDUFA6,NDUFA8,NDUFB11,NDUFB2,NDUFB3,NDUFB4,NDUFB6,NDUFB7,NDUFB9,NDUFC1,NDUFC2,NDUFS1,NDUFS5,NFU1,PDE12,RTN4IP1,SLC25A19,UQCRFS1
JD_GPP3909_Balsa_2902870.sgRNA-rep-noExpNorm-noRowNorm-t1000-q34--no-fil-flat	1	189	23	2,80313811348294	8,07146178454198E-07	44	ATP5F1C,COQ2,COQ7,COX4I1,COX6A1,COX7C,CYC1,DLD,ENSG00000255639,ENSG00000267740,ENSG00000286192,GLRX5,GRSF1,GTPBP6,HCCS,LIPT1,LIPT2,METTL17,MRM2,MRPS31,MTIF3,MTO1,NDUFA1,NDUFA10,NDUFA3,NDUFA4,NDUFA6,NDUFA8,NDUFB2,NDUFB4,NDUFB9,NDUFC1,NDUFC2,NDUFS1,NDUFS7,NFU1,NME6,PDE12,PDSS2,RMND1,SLC25A1,SLC25A19,SLC25A51,SOD2
JD_GPP3909_Balsa_2902870.sgRNA-rep-noExpNorm-noRowNorm-t2000-q34--no-fil-flat	1	189	23	2,80313811348294	8,07146178454198E-07	44	ATP5F1C,COQ2,COQ7,COX4I1,COX6A1,COX7C,CYC1,DLD,ENSG00000255639,ENSG00000267740,ENSG00000286192,GLRX5,GRSF1,GTPBP6,HCCS,LIPT1,LIPT2,METTL17,MRM2,MRPS31,MTIF3,MTO1,NDUFA1,NDUFA10,NDUFA3,NDUFA4,NDUFA6,NDUFA8,NDUFB2,NDUFB4,NDUFB9,NDUFC1,NDUFC2,NDUFS1,NDUFS7,NFU1,NME6,PDE12,PDSS2,RMND1,SLC25A1,SLC25A19,SLC25A51,SOD2
JD_GPP3909_Balsa_2902870.sgRNA.no3w.ga.gene_av-rep-nonorm-t1-q34	2	341	32	2,16159368995854	8,17526498962855E-07	54	ATP5F1C,ATP5ME,BOLA3,CHCHD1,COQ2,COQ7,COX4I1,COX7C,CS,CYC1,DLD,DLST,ENSG00000255339,ENSG00000260643,ENSG00000265257,ENSG00000267740,FDX1,FECH,GLRX5,GRSF1,HCCS,LIAS,LIPT1,LIPT2,MDH2,METTL17,MTIF3,NDUFA1,NDUFA3,NDUFA4,NDUFA6,NDUFA8,NDUFAB1,NDUFB11,NDUFB2,NDUFB4,NDUFB6,NDUFB7,NDUFB9,NDUFC1,NDUFC2,NDUFS1,NDUFS5,NFU1,OGDH,PDHA1,RMND1,RTN4IP1,SDHAF1,SDHB,SFXN4,SLC25A1,SOD2,UQCRFS1
JD_GPP3909_Balsa_2902870.sgRNA.ga.gene_av.zs15-rep-noExpNorm-noRowNorm-zscore-t1.5-q33.25	2	253	27	2,45822543273818	8,46126155589044E-07	45	ATP5F1C,ATP5ME,BOLA3,CHCHD1,COQ2,COQ7,CYC1,DLD,ENSG00000255339,ENSG00000255639,ENSG00000265257,ENSG00000267740,ENSG00000287967,FDX1,FECH,GLRX5,GRSF1,GTPBP6,HCCS,LIAS,LIPT2,METTL17,MRPS31,NDUFA1,NDUFA10,NDUFA3,NDUFA4,NDUFA6,NDUFA8,NDUFB11,NDUFB2,NDUFB3,NDUFB4,NDUFB6,NDUFB7,NDUFB9,NDUFC1,NDUFS1,NDUFS5,NFU1,OGDH,PDE12,RTN4IP1,SOD2,UQCRFS1
JD_GPP3909_Balsa_2902870.sgRNA-rep-noExpNorm-noRowNorm-zscore-t4-q33.5	9	305	30	2,26568682871679	8,53846725845479E-07	43	ATP5F1C,ATP5ME,CHCHD1,COQ2,COX4I1,COX7C,CYC1,ENSG00000255339,ENSG00000255639,ENSG00000265257,ENSG00000267740,ENSG00000287967,FDX1,FECH,GLRX5,GRSF1,HCCS,LIAS,METTL17,MRPS31,NDUFA1,NDUFA10,NDUFA3,NDUFA4,NDUFA6,NDUFA8,NDUFAB1,NDUFB11,NDUFB2,NDUFB3,NDUFB4,NDUFB6,NDUFB7,NDUFB9,NDUFC1,NDUFC2,NDUFS1,NDUFS5,NFU1,PDE12,RTN4IP1,SLC25A19,UQCRFS1
JD_GPP3909_Balsa_2902870.sgRNA-rep-nonorm-zscore-t7-q33.5	8	305	30	2,26568682871679	8,53846725845479E-07	43	ATP5F1C,ATP5ME,CHCHD1,COQ2,COX4I1,COX7C,CYC1,ENSG00000255339,ENSG00000255639,ENSG00000265257,ENSG00000267740,ENSG00000287967,FDX1,FECH,GLRX5,GRSF1,HCCS,LIAS,METTL17,MRPS31,NDUFA1,NDUFA10,NDUFA3,NDUFA4,NDUFA6,NDUFA8,NDUFAB1,NDUFB11,NDUFB2,NDUFB3,NDUFB4,NDUFB6,NDUFB7,NDUFB9,NDUFC1,NDUFC2,NDUFS1,NDUFS5,NFU1,PDE12,RTN4IP1,SLC25A19,UQCRFS1
JD_GPP3909_Balsa_2902870.sgRNA-rep-rowsum-zscore-t7-q33.5	8	305	30	2,26568682871679	8,53846725845479E-07	43	ATP5F1C,ATP5ME,CHCHD1,COQ2,COX4I1,COX7C,CYC1,ENSG00000255339,ENSG00000255639,ENSG00000265257,ENSG00000267740,ENSG00000287967,FDX1,FECH,GLRX5,GRSF1,HCCS,LIAS,METTL17,MRPS31,NDUFA1,NDUFA10,NDUFA3,NDUFA4,NDUFA6,NDUFA8,NDUFAB1,NDUFB11,NDUFB2,NDUFB3,NDUFB4,NDUFB6,NDUFB7,NDUFB9,NDUFC1,NDUFC2,NDUFS1,NDUFS5,NFU1,PDE12,RTN4IP1,SLC25A19,UQCRFS1
JD_GPP3909_Balsa_2902870.sgRNA-rep-ExpQnorm-noRowNorm-zscore-t16-q33.5	1	288	29	2,31944444444444	9,02493788206371E-07	40	ATP5F1C,ATP5ME,BOLA3,COQ2,COX4I1,COX7C,CYC1,DLD,ENSG00000255339,ENSG00000255639,ENSG00000265257,ENSG00000267740,ENSG00000287967,GLRX5,HCCS,LIAS,METTL17,MRPS31,NDUFA1,NDUFA10,NDUFA3,NDUFA6,NDUFA8,NDUFB11,NDUFB2,NDUFB3,NDUFB4,NDUFB6,NDUFB7,NDUFB9,NDUFC1,NDUFC2,NDUFS1,NDUFS5,NFU1,PDE12,PDSS2,RTN4IP1,SLC25A19,UQCRFS1
JD_GPP3909_Balsa_2902870.sgRNA-rep-ExpQnorm-noRowNorm-zscore-t32-q33.5	0	288	29	2,31944444444444	9,02493788206371E-07	40	ATP5F1C,ATP5ME,BOLA3,COQ2,COX4I1,COX7C,CYC1,DLD,ENSG00000255339,ENSG00000255639,ENSG00000265257,ENSG00000267740,ENSG00000287967,GLRX5,HCCS,LIAS,METTL17,MRPS31,NDUFA1,NDUFA10,NDUFA3,NDUFA6,NDUFA8,NDUFB11,NDUFB2,NDUFB3,NDUFB4,NDUFB6,NDUFB7,NDUFB9,NDUFC1,NDUFC2,NDUFS1,NDUFS5,NFU1,PDE12,PDSS2,RTN4IP1,SLC25A19,UQCRFS1
JD_GPP3909_Balsa_2902870.sgRNA-rep-qnorm-zscore-t15-q33.5	1	288	29	2,31944444444444	9,02493788206371E-07	40	ATP5F1C,ATP5ME,BOLA3,COQ2,COX4I1,COX7C,CYC1,DLD,ENSG00000255339,ENSG00000255639,ENSG00000265257,ENSG00000267740,ENSG00000287967,GLRX5,HCCS,LIAS,METTL17,MRPS31,NDUFA1,NDUFA10,NDUFA3,NDUFA6,NDUFA8,NDUFB11,NDUFB2,NDUFB3,NDUFB4,NDUFB6,NDUFB7,NDUFB9,NDUFC1,NDUFC2,NDUFS1,NDUFS5,NFU1,PDE12,PDSS2,RTN4IP1,SLC25A19,UQCRFS1
JD_GPP3909_Balsa_2902870.sgRNA-rep-qnorm-zscore-t20-q33.5	1	288	29	2,31944444444444	9,02493788206371E-07	40	ATP5F1C,ATP5ME,BOLA3,COQ2,COX4I1,COX7C,CYC1,DLD,ENSG00000255339,ENSG00000255639,ENSG00000265257,ENSG00000267740,ENSG00000287967,GLRX5,HCCS,LIAS,METTL17,MRPS31,NDUFA1,NDUFA10,NDUFA3,NDUFA6,NDUFA8,NDUFB11,NDUFB2,NDUFB3,NDUFB4,NDUFB6,NDUFB7,NDUFB9,NDUFC1,NDUFC2,NDUFS1,NDUFS5,NFU1,PDE12,PDSS2,RTN4IP1,SLC25A19,UQCRFS1
JD_GPP3909_Balsa_2902870.sgRNA-rep-qnorm-zscore-t25-q33.5	0	288	29	2,31944444444444	9,02493788206371E-07	40	ATP5F1C,ATP5ME,BOLA3,COQ2,COX4I1,COX7C,CYC1,DLD,ENSG00000255339,ENSG00000255639,ENSG00000265257,ENSG00000267740,ENSG00000287967,GLRX5,HCCS,LIAS,METTL17,MRPS31,NDUFA1,NDUFA10,NDUFA3,NDUFA6,NDUFA8,NDUFB11,NDUFB2,NDUFB3,NDUFB4,NDUFB6,NDUFB7,NDUFB9,NDUFC1,NDUFC2,NDUFS1,NDUFS5,NFU1,PDE12,PDSS2,RTN4IP1,SLC25A19,UQCRFS1
JD_GPP3909_Balsa_2902870.sgRNA-rep-ExpMean_subs-noRowNorm-t8-q32.5--no-fil-flat	1	552	42	1,75262368815592	9,53261496863169E-07	70	ATP5ME,ATPAF2,BOLA3,CHCHD1,CLPP,CLPX,COQ2,COQ7,COX4I1,COX7C,COX8A,CS,CYC1,DLD,DLST,ECHS1,ENSG00000255339,ENSG00000255639,ENSG00000260643,ENSG00000265257,ENSG00000267740,FDX1,FECH,FH,GLRX5,GRSF1,HCCS,HTD2,LIAS,LIPT1,LIPT2,MRM2,MRPS31,MTIF3,MTO1,MTRF1,NDUFA1,NDUFA10,NDUFA3,NDUFA4,NDUFA6,NDUFA8,NDUFAB1,NDUFB11,NDUFB2,NDUFB6,NDUFB7,NDUFB9,NDUFC1,NDUFC2,NDUFS1,NDUFS5,NDUFS6,NFU1,NME6,NSUN3,OGDH,OSGEPL…
JD_GPP3909_Balsa_2902870.sgRNA-rep-ExpMean_subs-noRowNorm-t8-q32.5	1	552	42	1,75262368815592	9,53261496863169E-07	70	ATP5ME,ATPAF2,BOLA3,CHCHD1,CLPP,CLPX,COQ2,COQ7,COX4I1,COX7C,COX8A,CS,CYC1,DLD,DLST,ECHS1,ENSG00000255339,ENSG00000255639,ENSG00000260643,ENSG00000265257,ENSG00000267740,FDX1,FECH,FH,GLRX5,GRSF1,HCCS,HTD2,LIAS,LIPT1,LIPT2,MRM2,MRPS31,MTIF3,MTO1,MTRF1,NDUFA1,NDUFA10,NDUFA3,NDUFA4,NDUFA6,NDUFA8,NDUFAB1,NDUFB11,NDUFB2,NDUFB6,NDUFB7,NDUFB9,NDUFC1,NDUFC2,NDUFS1,NDUFS5,NDUFS6,NFU1,NME6,NSUN3,OGDH,OSGEPL…
JD_GPP3909_Balsa_2902870.sgRNA-rep-noExpNorm-noRowNorm-t8-q32.5--no-fil-flat	1	552	42	1,75262368815592	9,53261496863169E-07	70	ATP5ME,ATPAF2,BOLA3,CHCHD1,CLPP,CLPX,COQ2,COQ7,COX4I1,COX7C,COX8A,CS,CYC1,DLD,DLST,ECHS1,ENSG00000255339,ENSG00000255639,ENSG00000260643,ENSG00000265257,ENSG00000267740,FDX1,FECH,FH,GLRX5,GRSF1,HCCS,HTD2,LIAS,LIPT1,LIPT2,MRM2,MRPS31,MTIF3,MTO1,MTRF1,NDUFA1,NDUFA10,NDUFA3,NDUFA4,NDUFA6,NDUFA8,NDUFAB1,NDUFB11,NDUFB2,NDUFB6,NDUFB7,NDUFB9,NDUFC1,NDUFC2,NDUFS1,NDUFS5,NDUFS6,NFU1,NME6,NSUN3,OGDH,OSGEPL…
JD_GPP3909_Balsa_2902870.sgRNA-rep-noExpNorm-noRowNorm-t8-q32.5	1	552	42	1,75262368815592	9,53261496863169E-07	70	ATP5ME,ATPAF2,BOLA3,CHCHD1,CLPP,CLPX,COQ2,COQ7,COX4I1,COX7C,COX8A,CS,CYC1,DLD,DLST,ECHS1,ENSG00000255339,ENSG00000255639,ENSG00000260643,ENSG00000265257,ENSG00000267740,FDX1,FECH,FH,GLRX5,GRSF1,HCCS,HTD2,LIAS,LIPT1,LIPT2,MRM2,MRPS31,MTIF3,MTO1,MTRF1,NDUFA1,NDUFA10,NDUFA3,NDUFA4,NDUFA6,NDUFA8,NDUFAB1,NDUFB11,NDUFB2,NDUFB6,NDUFB7,NDUFB9,NDUFC1,NDUFC2,NDUFS1,NDUFS5,NDUFS6,NFU1,NME6,NSUN3,OGDH,OSGEPL…
JD_GPP3909_Balsa_2902870.sgRNA-rep-nonorm-t8-q32.5	1	552	42	1,75262368815592	9,53261496863169E-07	70	ATP5ME,ATPAF2,BOLA3,CHCHD1,CLPP,CLPX,COQ2,COQ7,COX4I1,COX7C,COX8A,CS,CYC1,DLD,DLST,ECHS1,ENSG00000255339,ENSG00000255639,ENSG00000260643,ENSG00000265257,ENSG00000267740,FDX1,FECH,FH,GLRX5,GRSF1,HCCS,HTD2,LIAS,LIPT1,LIPT2,MRM2,MRPS31,MTIF3,MTO1,MTRF1,NDUFA1,NDUFA10,NDUFA3,NDUFA4,NDUFA6,NDUFA8,NDUFAB1,NDUFB11,NDUFB2,NDUFB6,NDUFB7,NDUFB9,NDUFC1,NDUFC2,NDUFS1,NDUFS5,NDUFS6,NFU1,NME6,NSUN3,OGDH,OSGEPL…
JD_GPP3909_Balsa_2902870.sgRNA.no3w.ga.gene_av.zs1-rep-ExpMean_subs-noRowNorm-zscore-t2-q33.75	6	307	30	2,25092665393688	9,95816521050577E-07	42	ATP5F1C,ATP5ME,BOLA3,CHCHD1,COX4I1,COX7C,CYC1,ENSG00000255339,ENSG00000255639,ENSG00000265257,ENSG00000267740,ENSG00000287967,FECH,GLRX5,GRSF1,HCCS,METTL17,MRPS31,NDUFA1,NDUFA10,NDUFA3,NDUFA4,NDUFA6,NDUFA8,NDUFAB1,NDUFB11,NDUFB2,NDUFB3,NDUFB4,NDUFB6,NDUFB7,NDUFB9,NDUFC1,NDUFC2,NDUFS1,NDUFS5,NDUFS6,NDUFS7,NFU1,RMND1,RTN4IP1,UQCRFS1
JD_GPP3909_Balsa_2902870.sgRNA.ga.gene_av.zs15-rep-noExpNorm-noRowNorm-zscore-t1.5-q33.5	2	255	27	2,43894523326572	1,00229813410609E-06	46	ATP5F1C,ATP5ME,BOLA3,CHCHD1,COQ2,COQ7,CYC1,DLD,ENSG00000255339,ENSG00000255639,ENSG00000265257,ENSG00000267740,ENSG00000287967,FDX1,FECH,GLRX5,GRSF1,GTPBP6,HCCS,LIAS,LIPT2,METTL17,MRPS31,NDUFA1,NDUFA10,NDUFA3,NDUFA4,NDUFA6,NDUFA8,NDUFB11,NDUFB2,NDUFB3,NDUFB4,NDUFB6,NDUFB7,NDUFB9,NDUFC1,NDUFS1,NDUFS5,NFU1,OGDH,PDE12,RPUSD3,RTN4IP1,SOD2,UQCRFS1
JD_GPP3909_Balsa_2902870.sgRNA.ga.gene_av.zs15-rep-noExpNorm-noRowNorm-zscore-t1.5-q33.75	2	255	27	2,43894523326572	1,00229813410609E-06	46	ATP5F1C,ATP5ME,BOLA3,CHCHD1,COQ2,COQ7,CYC1,DLD,ENSG00000255339,ENSG00000255639,ENSG00000265257,ENSG00000267740,ENSG00000287967,FDX1,FECH,GLRX5,GRSF1,GTPBP6,HCCS,LIAS,LIPT2,METTL17,MRPS31,NDUFA1,NDUFA10,NDUFA3,NDUFA4,NDUFA6,NDUFA8,NDUFB11,NDUFB2,NDUFB3,NDUFB4,NDUFB6,NDUFB7,NDUFB9,NDUFC1,NDUFS1,NDUFS5,NFU1,OGDH,PDE12,RPUSD3,RTN4IP1,SOD2,UQCRFS1
JD_GPP3909_Balsa_2902870.sgRNA.no3w.ga-rep-qznorm-t10	2	255	27	2,43894523326572	1,00229813410609E-06	37	ATP5F1C,ATP5ME,COX4I1,COX7C,CYC1,ENSG00000255339,ENSG00000255639,ENSG00000265257,ENSG00000267740,ENSG00000287967,GLRX5,GRSF1,HCCS,METTL17,MRPS31,NDUFA1,NDUFA10,NDUFA3,NDUFA6,NDUFA8,NDUFAB1,NDUFB11,NDUFB2,NDUFB3,NDUFB4,NDUFB6,NDUFB7,NDUFB9,NDUFC1,NDUFC2,NDUFS1,NDUFS5,NDUFS7,NFU1,RTN4IP1,SLC25A19,UQCRFS1
JD_GPP3909_Balsa_2902870.sgRNA.no3w.ga-rep-qznorm-t15	2	255	27	2,43894523326572	1,00229813410609E-06	37	ATP5F1C,ATP5ME,COX4I1,COX7C,CYC1,ENSG00000255339,ENSG00000255639,ENSG00000265257,ENSG00000267740,ENSG00000287967,GLRX5,GRSF1,HCCS,METTL17,MRPS31,NDUFA1,NDUFA10,NDUFA3,NDUFA6,NDUFA8,NDUFAB1,NDUFB11,NDUFB2,NDUFB3,NDUFB4,NDUFB6,NDUFB7,NDUFB9,NDUFC1,NDUFC2,NDUFS1,NDUFS5,NDUFS7,NFU1,RTN4IP1,SLC25A19,UQCRFS1
JD_GPP3909_Balsa_2902870.sgRNA.no3w.ga-rep-qznorm-t3	2	255	27	2,43894523326572	1,00229813410609E-06	37	ATP5F1C,ATP5ME,COX4I1,COX7C,CYC1,ENSG00000255339,ENSG00000255639,ENSG00000265257,ENSG00000267740,ENSG00000287967,GLRX5,GRSF1,HCCS,METTL17,MRPS31,NDUFA1,NDUFA10,NDUFA3,NDUFA6,NDUFA8,NDUFAB1,NDUFB11,NDUFB2,NDUFB3,NDUFB4,NDUFB6,NDUFB7,NDUFB9,NDUFC1,NDUFC2,NDUFS1,NDUFS5,NDUFS7,NFU1,RTN4IP1,SLC25A19,UQCRFS1
JD_GPP3909_Balsa_2902870.sgRNA.no3w.ga-rep-qznorm-t4	2	255	27	2,43894523326572	1,00229813410609E-06	37	ATP5F1C,ATP5ME,COX4I1,COX7C,CYC1,ENSG00000255339,ENSG00000255639,ENSG00000265257,ENSG00000267740,ENSG00000287967,GLRX5,GRSF1,HCCS,METTL17,MRPS31,NDUFA1,NDUFA10,NDUFA3,NDUFA6,NDUFA8,NDUFAB1,NDUFB11,NDUFB2,NDUFB3,NDUFB4,NDUFB6,NDUFB7,NDUFB9,NDUFC1,NDUFC2,NDUFS1,NDUFS5,NDUFS7,NFU1,RTN4IP1,SLC25A19,UQCRFS1
JD_GPP3909_Balsa_2902870.sgRNA.no3w.ga-rep-qznorm-t5	2	255	27	2,43894523326572	1,00229813410609E-06	37	ATP5F1C,ATP5ME,COX4I1,COX7C,CYC1,ENSG00000255339,ENSG00000255639,ENSG00000265257,ENSG00000267740,ENSG00000287967,GLRX5,GRSF1,HCCS,METTL17,MRPS31,NDUFA1,NDUFA10,NDUFA3,NDUFA6,NDUFA8,NDUFAB1,NDUFB11,NDUFB2,NDUFB3,NDUFB4,NDUFB6,NDUFB7,NDUFB9,NDUFC1,NDUFC2,NDUFS1,NDUFS5,NDUFS7,NFU1,RTN4IP1,SLC25A19,UQCRFS1
JD_GPP3909_Balsa_2902870.sgRNA.no3w.ga-rep-qznorm-t7	2	255	27	2,43894523326572	1,00229813410609E-06	37	ATP5F1C,ATP5ME,COX4I1,COX7C,CYC1,ENSG00000255339,ENSG00000255639,ENSG00000265257,ENSG00000267740,ENSG00000287967,GLRX5,GRSF1,HCCS,METTL17,MRPS31,NDUFA1,NDUFA10,NDUFA3,NDUFA6,NDUFA8,NDUFAB1,NDUFB11,NDUFB2,NDUFB3,NDUFB4,NDUFB6,NDUFB7,NDUFB9,NDUFC1,NDUFC2,NDUFS1,NDUFS5,NDUFS7,NFU1,RTN4IP1,SLC25A19,UQCRFS1
JD_GPP3909_Balsa_2902870.sgRNA-rep-ExpMean_subs-noRowNorm-zscore-01range-t1.5-q34--no-fil-flat	0	290	29	2,30344827586207	1,0569147085346E-06	45	ATP5F1C,ATP5ME,CHCHD1,COQ2,COX4I1,COX7C,CYC1,DLD,ENSG00000255339,ENSG00000255639,ENSG00000265257,ENSG00000267740,ENSG00000287967,FECH,GLRX5,GRSF1,HCCS,LIAS,LIPT1,METTL17,MRPS31,NDUFA1,NDUFA10,NDUFA3,NDUFA4,NDUFA6,NDUFA8,NDUFAB1,NDUFB11,NDUFB2,NDUFB3,NDUFB4,NDUFB6,NDUFB7,NDUFB9,NDUFC1,NDUFC2,NDUFS1,NDUFS5,NDUFS7,NFU1,OGDH,PDSS2,RTN4IP1,UQCRFS1
JD_GPP3909_Balsa_2902870.sgRNA-rep-ExpMean_subs-noRowNorm-zscore-01range-t1.5-q34	0	290	29	2,30344827586207	1,0569147085346E-06	45	ATP5F1C,ATP5ME,CHCHD1,COQ2,COX4I1,COX7C,CYC1,DLD,ENSG00000255339,ENSG00000255639,ENSG00000265257,ENSG00000267740,ENSG00000287967,FECH,GLRX5,GRSF1,HCCS,LIAS,LIPT1,METTL17,MRPS31,NDUFA1,NDUFA10,NDUFA3,NDUFA4,NDUFA6,NDUFA8,NDUFAB1,NDUFB11,NDUFB2,NDUFB3,NDUFB4,NDUFB6,NDUFB7,NDUFB9,NDUFC1,NDUFC2,NDUFS1,NDUFS5,NDUFS7,NFU1,OGDH,PDSS2,RTN4IP1,UQCRFS1
JD_GPP3909_Balsa_2902870.sgRNA-rep-ExpMean_subs-noRowNorm-zscore-01range-t12-q34	0	290	29	2,30344827586207	1,0569147085346E-06	45	ATP5F1C,ATP5ME,CHCHD1,COQ2,COX4I1,COX7C,CYC1,DLD,ENSG00000255339,ENSG00000255639,ENSG00000265257,ENSG00000267740,ENSG00000287967,FECH,GLRX5,GRSF1,HCCS,LIAS,LIPT1,METTL17,MRPS31,NDUFA1,NDUFA10,NDUFA3,NDUFA4,NDUFA6,NDUFA8,NDUFAB1,NDUFB11,NDUFB2,NDUFB3,NDUFB4,NDUFB6,NDUFB7,NDUFB9,NDUFC1,NDUFC2,NDUFS1,NDUFS5,NDUFS7,NFU1,OGDH,PDSS2,RTN4IP1,UQCRFS1
JD_GPP3909_Balsa_2902870.sgRNA-rep-ExpMean_subs-noRowNorm-zscore-01range-t16-q34--no-fil-flat	0	290	29	2,30344827586207	1,0569147085346E-06	45	ATP5F1C,ATP5ME,CHCHD1,COQ2,COX4I1,COX7C,CYC1,DLD,ENSG00000255339,ENSG00000255639,ENSG00000265257,ENSG00000267740,ENSG00000287967,FECH,GLRX5,GRSF1,HCCS,LIAS,LIPT1,METTL17,MRPS31,NDUFA1,NDUFA10,NDUFA3,NDUFA4,NDUFA6,NDUFA8,NDUFAB1,NDUFB11,NDUFB2,NDUFB3,NDUFB4,NDUFB6,NDUFB7,NDUFB9,NDUFC1,NDUFC2,NDUFS1,NDUFS5,NDUFS7,NFU1,OGDH,PDSS2,RTN4IP1,UQCRFS1
JD_GPP3909_Balsa_2902870.sgRNA-rep-ExpMean_subs-noRowNorm-zscore-01range-t16-q34	0	290	29	2,30344827586207	1,0569147085346E-06	45	ATP5F1C,ATP5ME,CHCHD1,COQ2,COX4I1,COX7C,CYC1,DLD,ENSG00000255339,ENSG00000255639,ENSG00000265257,ENSG00000267740,ENSG00000287967,FECH,GLRX5,GRSF1,HCCS,LIAS,LIPT1,METTL17,MRPS31,NDUFA1,NDUFA10,NDUFA3,NDUFA4,NDUFA6,NDUFA8,NDUFAB1,NDUFB11,NDUFB2,NDUFB3,NDUFB4,NDUFB6,NDUFB7,NDUFB9,NDUFC1,NDUFC2,NDUFS1,NDUFS5,NDUFS7,NFU1,OGDH,PDSS2,RTN4IP1,UQCRFS1
JD_GPP3909_Balsa_2902870.sgRNA-rep-ExpMean_subs-noRowNorm-zscore-01range-t2-q34--no-fil-flat	0	290	29	2,30344827586207	1,0569147085346E-06	45	ATP5F1C,ATP5ME,CHCHD1,COQ2,COX4I1,COX7C,CYC1,DLD,ENSG00000255339,ENSG00000255639,ENSG00000265257,ENSG00000267740,ENSG00000287967,FECH,GLRX5,GRSF1,HCCS,LIAS,LIPT1,METTL17,MRPS31,NDUFA1,NDUFA10,NDUFA3,NDUFA4,NDUFA6,NDUFA8,NDUFAB1,NDUFB11,NDUFB2,NDUFB3,NDUFB4,NDUFB6,NDUFB7,NDUFB9,NDUFC1,NDUFC2,NDUFS1,NDUFS5,NDUFS7,NFU1,OGDH,PDSS2,RTN4IP1,UQCRFS1
JD_GPP3909_Balsa_2902870.sgRNA-rep-ExpMean_subs-noRowNorm-zscore-01range-t2-q34	0	290	29	2,30344827586207	1,0569147085346E-06	45	ATP5F1C,ATP5ME,CHCHD1,COQ2,COX4I1,COX7C,CYC1,DLD,ENSG00000255339,ENSG00000255639,ENSG00000265257,ENSG00000267740,ENSG00000287967,FECH,GLRX5,GRSF1,HCCS,LIAS,LIPT1,METTL17,MRPS31,NDUFA1,NDUFA10,NDUFA3,NDUFA4,NDUFA6,NDUFA8,NDUFAB1,NDUFB11,NDUFB2,NDUFB3,NDUFB4,NDUFB6,NDUFB7,NDUFB9,NDUFC1,NDUFC2,NDUFS1,NDUFS5,NDUFS7,NFU1,OGDH,PDSS2,RTN4IP1,UQCRFS1
JD_GPP3909_Balsa_2902870.sgRNA-rep-ExpMean_subs-noRowNorm-zscore-01range-t32-q34--no-fil-flat	0	290	29	2,30344827586207	1,0569147085346E-06	45	ATP5F1C,ATP5ME,CHCHD1,COQ2,COX4I1,COX7C,CYC1,DLD,ENSG00000255339,ENSG00000255639,ENSG00000265257,ENSG00000267740,ENSG00000287967,FECH,GLRX5,GRSF1,HCCS,LIAS,LIPT1,METTL17,MRPS31,NDUFA1,NDUFA10,NDUFA3,NDUFA4,NDUFA6,NDUFA8,NDUFAB1,NDUFB11,NDUFB2,NDUFB3,NDUFB4,NDUFB6,NDUFB7,NDUFB9,NDUFC1,NDUFC2,NDUFS1,NDUFS5,NDUFS7,NFU1,OGDH,PDSS2,RTN4IP1,UQCRFS1
JD_GPP3909_Balsa_2902870.sgRNA-rep-ExpMean_subs-noRowNorm-zscore-01range-t32-q34	0	290	29	2,30344827586207	1,0569147085346E-06	45	ATP5F1C,ATP5ME,CHCHD1,COQ2,COX4I1,COX7C,CYC1,DLD,ENSG00000255339,ENSG00000255639,ENSG00000265257,ENSG00000267740,ENSG00000287967,FECH,GLRX5,GRSF1,HCCS,LIAS,LIPT1,METTL17,MRPS31,NDUFA1,NDUFA10,NDUFA3,NDUFA4,NDUFA6,NDUFA8,NDUFAB1,NDUFB11,NDUFB2,NDUFB3,NDUFB4,NDUFB6,NDUFB7,NDUFB9,NDUFC1,NDUFC2,NDUFS1,NDUFS5,NDUFS7,NFU1,OGDH,PDSS2,RTN4IP1,UQCRFS1
JD_GPP3909_Balsa_2902870.sgRNA-rep-ExpMean_subs-noRowNorm-zscore-01range-t4-q34--no-fil-flat	0	290	29	2,30344827586207	1,0569147085346E-06	45	ATP5F1C,ATP5ME,CHCHD1,COQ2,COX4I1,COX7C,CYC1,DLD,ENSG00000255339,ENSG00000255639,ENSG00000265257,ENSG00000267740,ENSG00000287967,FECH,GLRX5,GRSF1,HCCS,LIAS,LIPT1,METTL17,MRPS31,NDUFA1,NDUFA10,NDUFA3,NDUFA4,NDUFA6,NDUFA8,NDUFAB1,NDUFB11,NDUFB2,NDUFB3,NDUFB4,NDUFB6,NDUFB7,NDUFB9,NDUFC1,NDUFC2,NDUFS1,NDUFS5,NDUFS7,NFU1,OGDH,PDSS2,RTN4IP1,UQCRFS1
JD_GPP3909_Balsa_2902870.sgRNA-rep-ExpMean_subs-noRowNorm-zscore-01range-t4-q34	0	290	29	2,30344827586207	1,0569147085346E-06	45	ATP5F1C,ATP5ME,CHCHD1,COQ2,COX4I1,COX7C,CYC1,DLD,ENSG00000255339,ENSG00000255639,ENSG00000265257,ENSG00000267740,ENSG00000287967,FECH,GLRX5,GRSF1,HCCS,LIAS,LIPT1,METTL17,MRPS31,NDUFA1,NDUFA10,NDUFA3,NDUFA4,NDUFA6,NDUFA8,NDUFAB1,NDUFB11,NDUFB2,NDUFB3,NDUFB4,NDUFB6,NDUFB7,NDUFB9,NDUFC1,NDUFC2,NDUFS1,NDUFS5,NDUFS7,NFU1,OGDH,PDSS2,RTN4IP1,UQCRFS1
JD_GPP3909_Balsa_2902870.sgRNA-rep-ExpMean_subs-noRowNorm-zscore-01range-t8-q34--no-fil-flat	0	290	29	2,30344827586207	1,0569147085346E-06	45	ATP5F1C,ATP5ME,CHCHD1,COQ2,COX4I1,COX7C,CYC1,DLD,ENSG00000255339,ENSG00000255639,ENSG00000265257,ENSG00000267740,ENSG00000287967,FECH,GLRX5,GRSF1,HCCS,LIAS,LIPT1,METTL17,MRPS31,NDUFA1,NDUFA10,NDUFA3,NDUFA4,NDUFA6,NDUFA8,NDUFAB1,NDUFB11,NDUFB2,NDUFB3,NDUFB4,NDUFB6,NDUFB7,NDUFB9,NDUFC1,NDUFC2,NDUFS1,NDUFS5,NDUFS7,NFU1,OGDH,PDSS2,RTN4IP1,UQCRFS1
JD_GPP3909_Balsa_2902870.sgRNA-rep-ExpMean_subs-noRowNorm-zscore-01range-t8-q34	0	290	29	2,30344827586207	1,0569147085346E-06	45	ATP5F1C,ATP5ME,CHCHD1,COQ2,COX4I1,COX7C,CYC1,DLD,ENSG00000255339,ENSG00000255639,ENSG00000265257,ENSG00000267740,ENSG00000287967,FECH,GLRX5,GRSF1,HCCS,LIAS,LIPT1,METTL17,MRPS31,NDUFA1,NDUFA10,NDUFA3,NDUFA4,NDUFA6,NDUFA8,NDUFAB1,NDUFB11,NDUFB2,NDUFB3,NDUFB4,NDUFB6,NDUFB7,NDUFB9,NDUFC1,NDUFC2,NDUFS1,NDUFS5,NDUFS7,NFU1,OGDH,PDSS2,RTN4IP1,UQCRFS1
JD_GPP3909_Balsa_2902870.sgRNA-rep-nonorm-t20-q32.5	9	308	30	2,243618450515	1,07481757849129E-06	56	ATP5ME,ATPAF2,BOLA3,CHCHD1,CLPX,COQ2,COQ7,COX7C,CS,CYC1,DLD,DLST,ENSG00000255339,ENSG00000255639,ENSG00000260643,ENSG00000265257,ENSG00000267740,ENSG00000287967,FDX1,FECH,FH,GLRX5,GRSF1,LIAS,LIPT1,LIPT2,METTL17,MRM2,MTIF3,MTO1,MTRF1,NDUFA1,NDUFA4,NDUFA8,NDUFAB1,NDUFB3,NDUFB4,NDUFB6,NDUFB7,NDUFB9,NDUFC1,NDUFS1,NDUFS5,NFU1,OGDH,OSGEPL1,PDHA1,RMND1,RPUSD3,RTN4IP1,SDHAF1,SDHB,SFXN4,SLC25A1,UQCRFS1,YB…
JD_GPP3909_Balsa_2902870.sgRNA-rep-ExpMean_subs-noRowNorm-zscore-01range-t1.5-q31.75	2	135	19	3,2418901660281	1,11558004579207E-06	37	ATP5F1C,ATP5ME,BOLA3,CHCHD1,COQ2,COQ7,COX6A1,COX8A,CS,CYC1,DLD,DLST,ENSG00000260643,ENSG00000286192,FDX1,FECH,GTPBP6,HCCS,LIAS,LIPT1,LIPT2,MRM2,MRPS31,MTIF3,MTO1,NDUFA4,NFU1,OGDH,PDE12,PDSS2,RMND1,RPUSD3,SDHB,SLC25A1,SLC25A19,SLC25A51,SOD2
JD_GPP3909_Balsa_2902870.sgRNA-rep-ExpMean_subs-noRowNorm-zscore-01range-t12-q31.75	2	135	19	3,2418901660281	1,11558004579207E-06	37	ATP5F1C,ATP5ME,BOLA3,CHCHD1,COQ2,COQ7,COX6A1,COX8A,CS,CYC1,DLD,DLST,ENSG00000260643,ENSG00000286192,FDX1,FECH,GTPBP6,HCCS,LIAS,LIPT1,LIPT2,MRM2,MRPS31,MTIF3,MTO1,NDUFA4,NFU1,OGDH,PDE12,PDSS2,RMND1,RPUSD3,SDHB,SLC25A1,SLC25A19,SLC25A51,SOD2
JD_GPP3909_Balsa_2902870.sgRNA-rep-ExpMean_subs-noRowNorm-zscore-01range-t16-q31.75	2	135	19	3,2418901660281	1,11558004579207E-06	37	ATP5F1C,ATP5ME,BOLA3,CHCHD1,COQ2,COQ7,COX6A1,COX8A,CS,CYC1,DLD,DLST,ENSG00000260643,ENSG00000286192,FDX1,FECH,GTPBP6,HCCS,LIAS,LIPT1,LIPT2,MRM2,MRPS31,MTIF3,MTO1,NDUFA4,NFU1,OGDH,PDE12,PDSS2,RMND1,RPUSD3,SDHB,SLC25A1,SLC25A19,SLC25A51,SOD2
JD_GPP3909_Balsa_2902870.sgRNA-rep-ExpMean_subs-noRowNorm-zscore-01range-t2-q31.75	2	135	19	3,2418901660281	1,11558004579207E-06	37	ATP5F1C,ATP5ME,BOLA3,CHCHD1,COQ2,COQ7,COX6A1,COX8A,CS,CYC1,DLD,DLST,ENSG00000260643,ENSG00000286192,FDX1,FECH,GTPBP6,HCCS,LIAS,LIPT1,LIPT2,MRM2,MRPS31,MTIF3,MTO1,NDUFA4,NFU1,OGDH,PDE12,PDSS2,RMND1,RPUSD3,SDHB,SLC25A1,SLC25A19,SLC25A51,SOD2
JD_GPP3909_Balsa_2902870.sgRNA-rep-ExpMean_subs-noRowNorm-zscore-01range-t32-q31.75	2	135	19	3,2418901660281	1,11558004579207E-06	37	ATP5F1C,ATP5ME,BOLA3,CHCHD1,COQ2,COQ7,COX6A1,COX8A,CS,CYC1,DLD,DLST,ENSG00000260643,ENSG00000286192,FDX1,FECH,GTPBP6,HCCS,LIAS,LIPT1,LIPT2,MRM2,MRPS31,MTIF3,MTO1,NDUFA4,NFU1,OGDH,PDE12,PDSS2,RMND1,RPUSD3,SDHB,SLC25A1,SLC25A19,SLC25A51,SOD2
JD_GPP3909_Balsa_2902870.sgRNA-rep-ExpMean_subs-noRowNorm-zscore-01range-t4-q31.75	2	135	19	3,2418901660281	1,11558004579207E-06	37	ATP5F1C,ATP5ME,BOLA3,CHCHD1,COQ2,COQ7,COX6A1,COX8A,CS,CYC1,DLD,DLST,ENSG00000260643,ENSG00000286192,FDX1,FECH,GTPBP6,HCCS,LIAS,LIPT1,LIPT2,MRM2,MRPS31,MTIF3,MTO1,NDUFA4,NFU1,OGDH,PDE12,PDSS2,RMND1,RPUSD3,SDHB,SLC25A1,SLC25A19,SLC25A51,SOD2
JD_GPP3909_Balsa_2902870.sgRNA-rep-ExpMean_subs-noRowNorm-zscore-01range-t8-q31.75	2	135	19	3,2418901660281	1,11558004579207E-06	37	ATP5F1C,ATP5ME,BOLA3,CHCHD1,COQ2,COQ7,COX6A1,COX8A,CS,CYC1,DLD,DLST,ENSG00000260643,ENSG00000286192,FDX1,FECH,GTPBP6,HCCS,LIAS,LIPT1,LIPT2,MRM2,MRPS31,MTIF3,MTO1,NDUFA4,NFU1,OGDH,PDE12,PDSS2,RMND1,RPUSD3,SDHB,SLC25A1,SLC25A19,SLC25A51,SOD2
JD_GPP3909_Balsa_2902870.sgRNA.no3w.ga.gene_av.zs1-rep-ExpQnorm-noRowNorm-zscore-t1.5-q33.5	6	224	25	2,57081280788177	1,17112737598042E-06	40	ATP5F1C,BOLA3,COX4I1,COX6A1,COX7C,CYC1,DLD,ENSG00000255339,ENSG00000255639,ENSG00000265257,ENSG00000267740,ENSG00000287967,FECH,GLRX5,GRSF1,GTPBP6,HCCS,METTL17,MRPS31,NDUFA1,NDUFA10,NDUFA3,NDUFA6,NDUFA8,NDUFB11,NDUFB2,NDUFB3,NDUFB4,NDUFB6,NDUFB9,NDUFC1,NDUFC2,NDUFS5,NDUFS6,NDUFS7,NFU1,PDE12,PDSS2,RMND1,UQCRFS1
JD_GPP3909_Balsa_2902870.sgRNA.no3w.ga.gene_av.zs1-rep-ExpQnorm-noRowNorm-zscore-t2-q33.5	6	224	25	2,57081280788177	1,17112737598042E-06	40	ATP5F1C,BOLA3,COX4I1,COX6A1,COX7C,CYC1,DLD,ENSG00000255339,ENSG00000255639,ENSG00000265257,ENSG00000267740,ENSG00000287967,FECH,GLRX5,GRSF1,GTPBP6,HCCS,METTL17,MRPS31,NDUFA1,NDUFA10,NDUFA3,NDUFA6,NDUFA8,NDUFB11,NDUFB2,NDUFB3,NDUFB4,NDUFB6,NDUFB9,NDUFC1,NDUFC2,NDUFS5,NDUFS6,NDUFS7,NFU1,PDE12,PDSS2,RMND1,UQCRFS1
JD_GPP3909_Balsa_2902870.sgRNA-rep-nonorm-t20-q33	8	310	30	2,22914349276974	1,25072612837156E-06	57	ATP5ME,ATPAF2,BOLA3,CHCHD1,CLPX,COQ2,COQ7,COX4I1,COX7C,CS,DLD,DLST,ENSG00000255339,ENSG00000255639,ENSG00000260643,ENSG00000265257,ENSG00000267740,ENSG00000287967,FDX1,FH,GLRX5,GRSF1,HCCS,LIAS,LIPT1,LIPT2,METTL17,MRM2,MTIF3,MTO1,NDUFA1,NDUFA4,NDUFA6,NDUFA8,NDUFAB1,NDUFB3,NDUFB4,NDUFB6,NDUFB7,NDUFB9,NDUFC1,NDUFC2,NDUFS1,NDUFS5,NFU1,OGDH,OSGEPL1,PDHA1,PDSS2,RMND1,RPUSD3,RTN4IP1,SDHAF1,SDHB,SFXN4,UQ…
JD_GPP3909_Balsa_2902870.sgRNA-rep-noExpNorm-noRowNorm-zscore-t4-q34--no-fil-flat	8	347	32	2,1242174301898	1,26160905518223E-06	55	ATP5F1C,ATP5ME,BOLA3,CHCHD1,CLPP,COQ2,COQ7,COX4I1,COX7C,CS,CYC1,DLD,ENSG00000255339,ENSG00000255639,ENSG00000265257,ENSG00000267740,ENSG00000287967,FDX1,FECH,GLRX5,GRSF1,GTPBP6,HCCS,LIAS,LIPT1,LIPT2,METTL17,MRM2,MRPS31,NDUFA1,NDUFA10,NDUFA3,NDUFA4,NDUFA6,NDUFA8,NDUFAB1,NDUFB11,NDUFB2,NDUFB3,NDUFB4,NDUFB6,NDUFB7,NDUFB9,NDUFC1,NDUFC2,NDUFS1,NDUFS5,NFU1,OGDH,PDE12,PDSS2,RTN4IP1,SLC25A19,SOD2,UQCRFS1
JD_GPP3909_Balsa_2902870.sgRNA-rep-noExpNorm-noRowNorm-zscore-t4-q34	8	347	32	2,1242174301898	1,26160905518223E-06	55	ATP5F1C,ATP5ME,BOLA3,CHCHD1,CLPP,COQ2,COQ7,COX4I1,COX7C,CS,CYC1,DLD,ENSG00000255339,ENSG00000255639,ENSG00000265257,ENSG00000267740,ENSG00000287967,FDX1,FECH,GLRX5,GRSF1,GTPBP6,HCCS,LIAS,LIPT1,LIPT2,METTL17,MRM2,MRPS31,NDUFA1,NDUFA10,NDUFA3,NDUFA4,NDUFA6,NDUFA8,NDUFAB1,NDUFB11,NDUFB2,NDUFB3,NDUFB4,NDUFB6,NDUFB7,NDUFB9,NDUFC1,NDUFC2,NDUFS1,NDUFS5,NFU1,OGDH,PDE12,PDSS2,RTN4IP1,SLC25A19,SOD2,UQCRFS1
JD_GPP3909_Balsa_2902870.sgRNA-rep-nonorm-zscore-t4-q34	8	347	32	2,1242174301898	1,26160905518223E-06	55	ATP5F1C,ATP5ME,BOLA3,CHCHD1,CLPP,COQ2,COQ7,COX4I1,COX7C,CS,CYC1,DLD,ENSG00000255339,ENSG00000255639,ENSG00000265257,ENSG00000267740,ENSG00000287967,FDX1,FECH,GLRX5,GRSF1,GTPBP6,HCCS,LIAS,LIPT1,LIPT2,METTL17,MRM2,MRPS31,NDUFA1,NDUFA10,NDUFA3,NDUFA4,NDUFA6,NDUFA8,NDUFAB1,NDUFB11,NDUFB2,NDUFB3,NDUFB4,NDUFB6,NDUFB7,NDUFB9,NDUFC1,NDUFC2,NDUFS1,NDUFS5,NFU1,OGDH,PDE12,PDSS2,RTN4IP1,SLC25A19,SOD2,UQCRFS1
JD_GPP3909_Balsa_2902870.sgRNA-rep-nonorm-zscore-t7-q34	7	347	32	2,1242174301898	1,26160905518223E-06	55	ATP5F1C,ATP5ME,BOLA3,CHCHD1,CLPP,COQ2,COQ7,COX4I1,COX7C,CS,CYC1,DLD,ENSG00000255339,ENSG00000255639,ENSG00000265257,ENSG00000267740,ENSG00000287967,FDX1,FECH,GLRX5,GRSF1,GTPBP6,HCCS,LIAS,LIPT1,LIPT2,METTL17,MRM2,MRPS31,NDUFA1,NDUFA10,NDUFA3,NDUFA4,NDUFA6,NDUFA8,NDUFAB1,NDUFB11,NDUFB2,NDUFB3,NDUFB4,NDUFB6,NDUFB7,NDUFB9,NDUFC1,NDUFC2,NDUFS1,NDUFS5,NFU1,OGDH,PDE12,PDSS2,RTN4IP1,SLC25A19,SOD2,UQCRFS1
JD_GPP3909_Balsa_2902870.sgRNA-rep-rowsum-zscore-t4-q34	8	347	32	2,1242174301898	1,26160905518223E-06	55	ATP5F1C,ATP5ME,BOLA3,CHCHD1,CLPP,COQ2,COQ7,COX4I1,COX7C,CS,CYC1,DLD,ENSG00000255339,ENSG00000255639,ENSG00000265257,ENSG00000267740,ENSG00000287967,FDX1,FECH,GLRX5,GRSF1,GTPBP6,HCCS,LIAS,LIPT1,LIPT2,METTL17,MRM2,MRPS31,NDUFA1,NDUFA10,NDUFA3,NDUFA4,NDUFA6,NDUFA8,NDUFAB1,NDUFB11,NDUFB2,NDUFB3,NDUFB4,NDUFB6,NDUFB7,NDUFB9,NDUFC1,NDUFC2,NDUFS1,NDUFS5,NFU1,OGDH,PDE12,PDSS2,RTN4IP1,SLC25A19,SOD2,UQCRFS1
JD_GPP3909_Balsa_2902870.sgRNA-rep-rowsum-zscore-t7-q34	7	347	32	2,1242174301898	1,26160905518223E-06	55	ATP5F1C,ATP5ME,BOLA3,CHCHD1,CLPP,COQ2,COQ7,COX4I1,COX7C,CS,CYC1,DLD,ENSG00000255339,ENSG00000255639,ENSG00000265257,ENSG00000267740,ENSG00000287967,FDX1,FECH,GLRX5,GRSF1,GTPBP6,HCCS,LIAS,LIPT1,LIPT2,METTL17,MRM2,MRPS31,NDUFA1,NDUFA10,NDUFA3,NDUFA4,NDUFA6,NDUFA8,NDUFAB1,NDUFB11,NDUFB2,NDUFB3,NDUFB4,NDUFB6,NDUFB7,NDUFB9,NDUFC1,NDUFC2,NDUFS1,NDUFS5,NFU1,OGDH,PDE12,PDSS2,RTN4IP1,SLC25A19,SOD2,UQCRFS1
JD_GPP3909_Balsa_2902870.sgRNA.no3w.ga.gene_av.zs1-rep-noExpNorm-noRowNorm-zscore-t12-q33.75	7	209	24	2,64510806797558	1,26441691009697E-06	49	ATP5F1C,ATP5ME,BOLA3,CHCHD1,COQ2,COQ7,COX4I1,COX6A1,COX7C,CYC1,DLD,ENSG00000255339,ENSG00000286192,FDX1,FECH,FH,GLRX5,GRSF1,GTPBP6,HCCS,LIAS,LIPT1,LIPT2,METTL17,MRM2,MTIF3,MTO1,NDUFA10,NDUFA3,NDUFA4,NDUFA6,NDUFAB1,NDUFB3,NDUFB6,NDUFB7,NDUFB9,NDUFC1,NDUFS5,NDUFS7,NFU1,OGDH,PDE12,PDSS2,RMND1,RTN4IP1,SLC25A51,SOD2,UQCRFS1,YBEY
JD_GPP3909_Balsa_2902870.sgRNA.no3w.ga.gene_av.zs1-rep-noExpNorm-noRowNorm-zscore-t16-q33.75	7	209	24	2,64510806797558	1,26441691009697E-06	49	ATP5F1C,ATP5ME,BOLA3,CHCHD1,COQ2,COQ7,COX4I1,COX6A1,COX7C,CYC1,DLD,ENSG00000255339,ENSG00000286192,FDX1,FECH,FH,GLRX5,GRSF1,GTPBP6,HCCS,LIAS,LIPT1,LIPT2,METTL17,MRM2,MTIF3,MTO1,NDUFA10,NDUFA3,NDUFA4,NDUFA6,NDUFAB1,NDUFB3,NDUFB6,NDUFB7,NDUFB9,NDUFC1,NDUFS5,NDUFS7,NFU1,OGDH,PDE12,PDSS2,RMND1,RTN4IP1,SLC25A51,SOD2,UQCRFS1,YBEY
JD_GPP3909_Balsa_2902870.sgRNA.no3w.ga.gene_av.zs1-rep-noExpNorm-noRowNorm-zscore-t8-q33.75	7	209	24	2,64510806797558	1,26441691009697E-06	49	ATP5F1C,ATP5ME,BOLA3,CHCHD1,COQ2,COQ7,COX4I1,COX6A1,COX7C,CYC1,DLD,ENSG00000255339,ENSG00000286192,FDX1,FECH,FH,GLRX5,GRSF1,GTPBP6,HCCS,LIAS,LIPT1,LIPT2,METTL17,MRM2,MTIF3,MTO1,NDUFA10,NDUFA3,NDUFA4,NDUFA6,NDUFAB1,NDUFB3,NDUFB6,NDUFB7,NDUFB9,NDUFC1,NDUFS5,NDUFS7,NFU1,OGDH,PDE12,PDSS2,RMND1,RTN4IP1,SLC25A51,SOD2,UQCRFS1,YBEY
JD_GPP3909_Balsa_2902870.sgRNA.no3w.ga.gene_av.zs1-rep-ExpMean_subs-noRowNorm-zscore-t12-q32.5	0	225	25	2,55938697318008	1,28063132601142E-06	41	ATP5F1C,ATP5ME,BOLA3,CHCHD1,COX4I1,COX7C,CYC1,ENSG00000255339,ENSG00000255639,ENSG00000265257,ENSG00000267740,ENSG00000287967,FECH,GLRX5,GRSF1,HCCS,LIAS,LIPT1,METTL17,MRPS31,NDUFA1,NDUFA10,NDUFA3,NDUFA4,NDUFA6,NDUFB11,NDUFB2,NDUFB3,NDUFB4,NDUFB6,NDUFB7,NDUFB9,NDUFC1,NDUFC2,NDUFS5,NDUFS7,NFU1,PDE12,RMND1,RTN4IP1,UQCRFS1
JD_GPP3909_Balsa_2902870.sgRNA.no3w.ga.gene_av.zs1-rep-ExpMean_subs-noRowNorm-zscore-t16-q32.5	0	225	25	2,55938697318008	1,28063132601142E-06	41	ATP5F1C,ATP5ME,BOLA3,CHCHD1,COX4I1,COX7C,CYC1,ENSG00000255339,ENSG00000255639,ENSG00000265257,ENSG00000267740,ENSG00000287967,FECH,GLRX5,GRSF1,HCCS,LIAS,LIPT1,METTL17,MRPS31,NDUFA1,NDUFA10,NDUFA3,NDUFA4,NDUFA6,NDUFB11,NDUFB2,NDUFB3,NDUFB4,NDUFB6,NDUFB7,NDUFB9,NDUFC1,NDUFC2,NDUFS5,NDUFS7,NFU1,PDE12,RMND1,RTN4IP1,UQCRFS1
JD_GPP3909_Balsa_2902870.sgRNA.no3w.ga.gene_av.zs1-rep-ExpMean_subs-noRowNorm-zscore-t4-q32.5	0	225	25	2,55938697318008	1,28063132601142E-06	41	ATP5F1C,ATP5ME,BOLA3,CHCHD1,COX4I1,COX7C,CYC1,ENSG00000255339,ENSG00000255639,ENSG00000265257,ENSG00000267740,ENSG00000287967,FECH,GLRX5,GRSF1,HCCS,LIAS,LIPT1,METTL17,MRPS31,NDUFA1,NDUFA10,NDUFA3,NDUFA4,NDUFA6,NDUFB11,NDUFB2,NDUFB3,NDUFB4,NDUFB6,NDUFB7,NDUFB9,NDUFC1,NDUFC2,NDUFS5,NDUFS7,NFU1,PDE12,RMND1,RTN4IP1,UQCRFS1
JD_GPP3909_Balsa_2902870.sgRNA.no3w.ga.gene_av.zs1-rep-ExpMean_subs-noRowNorm-zscore-t8-q32.5	0	225	25	2,55938697318008	1,28063132601142E-06	41	ATP5F1C,ATP5ME,BOLA3,CHCHD1,COX4I1,COX7C,CYC1,ENSG00000255339,ENSG00000255639,ENSG00000265257,ENSG00000267740,ENSG00000287967,FECH,GLRX5,GRSF1,HCCS,LIAS,LIPT1,METTL17,MRPS31,NDUFA1,NDUFA10,NDUFA3,NDUFA4,NDUFA6,NDUFB11,NDUFB2,NDUFB3,NDUFB4,NDUFB6,NDUFB7,NDUFB9,NDUFC1,NDUFC2,NDUFS5,NDUFS7,NFU1,PDE12,RMND1,RTN4IP1,UQCRFS1
JD_GPP3909_Balsa_2902870.sgRNA-rep-noExpNorm-noRowNorm-zscore-t12-q33	4	75	14	4,29977011494253	1,29823808814358E-06	15	ATP5F1C,BOLA3,CHCHD1,COQ2,ENSG00000286192,GLRX5,LIPT2,METTL17,MRM2,MRPS31,NDUFB7,PDE12,PDSS2,SOD2,UQCRFS1
JD_GPP3909_Balsa_2902870.sgRNA-rep-noExpNorm-noRowNorm-zscore-t16-q33--no-fil-flat	4	75	14	4,29977011494253	1,29823808814358E-06	15	ATP5F1C,BOLA3,CHCHD1,COQ2,ENSG00000286192,GLRX5,LIPT2,METTL17,MRM2,MRPS31,NDUFB7,PDE12,PDSS2,SOD2,UQCRFS1
JD_GPP3909_Balsa_2902870.sgRNA-rep-noExpNorm-noRowNorm-zscore-t16-q33	4	75	14	4,29977011494253	1,29823808814358E-06	15	ATP5F1C,BOLA3,CHCHD1,COQ2,ENSG00000286192,GLRX5,LIPT2,METTL17,MRM2,MRPS31,NDUFB7,PDE12,PDSS2,SOD2,UQCRFS1
JD_GPP3909_Balsa_2902870.sgRNA-rep-noExpNorm-noRowNorm-zscore-t32-q33--no-fil-flat	4	75	14	4,29977011494253	1,29823808814358E-06	15	ATP5F1C,BOLA3,CHCHD1,COQ2,ENSG00000286192,GLRX5,LIPT2,METTL17,MRM2,MRPS31,NDUFB7,PDE12,PDSS2,SOD2,UQCRFS1
JD_GPP3909_Balsa_2902870.sgRNA-rep-noExpNorm-noRowNorm-zscore-t32-q33	4	75	14	4,29977011494253	1,29823808814358E-06	15	ATP5F1C,BOLA3,CHCHD1,COQ2,ENSG00000286192,GLRX5,LIPT2,METTL17,MRM2,MRPS31,NDUFB7,PDE12,PDSS2,SOD2,UQCRFS1
JD_GPP3909_Balsa_2902870.sgRNA-rep-nonorm-zscore-t10-q33	4	75	14	4,29977011494253	1,29823808814358E-06	15	ATP5F1C,BOLA3,CHCHD1,COQ2,ENSG00000286192,GLRX5,LIPT2,METTL17,MRM2,MRPS31,NDUFB7,PDE12,PDSS2,SOD2,UQCRFS1
JD_GPP3909_Balsa_2902870.sgRNA-rep-nonorm-zscore-t12-q33	4	75	14	4,29977011494253	1,29823808814358E-06	15	ATP5F1C,BOLA3,CHCHD1,COQ2,ENSG00000286192,GLRX5,LIPT2,METTL17,MRM2,MRPS31,NDUFB7,PDE12,PDSS2,SOD2,UQCRFS1
JD_GPP3909_Balsa_2902870.sgRNA-rep-nonorm-zscore-t13-q33	4	75	14	4,29977011494253	1,29823808814358E-06	15	ATP5F1C,BOLA3,CHCHD1,COQ2,ENSG00000286192,GLRX5,LIPT2,METTL17,MRM2,MRPS31,NDUFB7,PDE12,PDSS2,SOD2,UQCRFS1
JD_GPP3909_Balsa_2902870.sgRNA-rep-nonorm-zscore-t15-q33	4	75	14	4,29977011494253	1,29823808814358E-06	15	ATP5F1C,BOLA3,CHCHD1,COQ2,ENSG00000286192,GLRX5,LIPT2,METTL17,MRM2,MRPS31,NDUFB7,PDE12,PDSS2,SOD2,UQCRFS1
JD_GPP3909_Balsa_2902870.sgRNA-rep-nonorm-zscore-t20-q33	4	75	14	4,29977011494253	1,29823808814358E-06	15	ATP5F1C,BOLA3,CHCHD1,COQ2,ENSG00000286192,GLRX5,LIPT2,METTL17,MRM2,MRPS31,NDUFB7,PDE12,PDSS2,SOD2,UQCRFS1
JD_GPP3909_Balsa_2902870.sgRNA-rep-nonorm-zscore-t25-q33	4	75	14	4,29977011494253	1,29823808814358E-06	15	ATP5F1C,BOLA3,CHCHD1,COQ2,ENSG00000286192,GLRX5,LIPT2,METTL17,MRM2,MRPS31,NDUFB7,PDE12,PDSS2,SOD2,UQCRFS1
JD_GPP3909_Balsa_2902870.sgRNA-rep-rowsum-zscore-t10-q33	4	75	14	4,29977011494253	1,29823808814358E-06	15	ATP5F1C,BOLA3,CHCHD1,COQ2,ENSG00000286192,GLRX5,LIPT2,METTL17,MRM2,MRPS31,NDUFB7,PDE12,PDSS2,SOD2,UQCRFS1
JD_GPP3909_Balsa_2902870.sgRNA-rep-rowsum-zscore-t12-q33	4	75	14	4,29977011494253	1,29823808814358E-06	15	ATP5F1C,BOLA3,CHCHD1,COQ2,ENSG00000286192,GLRX5,LIPT2,METTL17,MRM2,MRPS31,NDUFB7,PDE12,PDSS2,SOD2,UQCRFS1
JD_GPP3909_Balsa_2902870.sgRNA-rep-rowsum-zscore-t13-q33	4	75	14	4,29977011494253	1,29823808814358E-06	15	ATP5F1C,BOLA3,CHCHD1,COQ2,ENSG00000286192,GLRX5,LIPT2,METTL17,MRM2,MRPS31,NDUFB7,PDE12,PDSS2,SOD2,UQCRFS1
JD_GPP3909_Balsa_2902870.sgRNA-rep-rowsum-zscore-t15-q33	4	75	14	4,29977011494253	1,29823808814358E-06	15	ATP5F1C,BOLA3,CHCHD1,COQ2,ENSG00000286192,GLRX5,LIPT2,METTL17,MRM2,MRPS31,NDUFB7,PDE12,PDSS2,SOD2,UQCRFS1
JD_GPP3909_Balsa_2902870.sgRNA-rep-rowsum-zscore-t20-q33	4	75	14	4,29977011494253	1,29823808814358E-06	15	ATP5F1C,BOLA3,CHCHD1,COQ2,ENSG00000286192,GLRX5,LIPT2,METTL17,MRM2,MRPS31,NDUFB7,PDE12,PDSS2,SOD2,UQCRFS1
JD_GPP3909_Balsa_2902870.sgRNA-rep-rowsum-zscore-t25-q33	4	75	14	4,29977011494253	1,29823808814358E-06	15	ATP5F1C,BOLA3,CHCHD1,COQ2,ENSG00000286192,GLRX5,LIPT2,METTL17,MRM2,MRPS31,NDUFB7,PDE12,PDSS2,SOD2,UQCRFS1
JD_GPP3909_Balsa_2902870.sgRNA-rep-ExpQnorm-noRowNorm-t8-q35--no-fil-flat	1	468	38	1,87032124963159	1,30385740616559E-06	68	ATP5ME,ATPAF2,BOLA3,CHCHD1,CLPP,CLPX,COQ2,COQ7,COX4I1,COX7C,COX8A,CS,CYC1,DLD,DLST,ECHS1,ENSG00000255339,ENSG00000255639,ENSG00000260643,ENSG00000265257,ENSG00000267740,ENSG00000287967,FDX1,FECH,FH,GLRX5,GRSF1,HCCS,LIAS,LIPT1,LIPT2,METTL17,MRM2,MTIF3,MTO1,MTRF1,NDUFA1,NDUFA10,NDUFA3,NDUFA4,NDUFA8,NDUFAB1,NDUFB2,NDUFB3,NDUFB4,NDUFB6,NDUFB7,NDUFB9,NDUFC1,NDUFS1,NDUFS5,NDUFS6,NFU1,NME6,OGDH,OSGEPL1,…
JD_GPP3909_Balsa_2902870.sgRNA-rep-ExpQnorm-noRowNorm-t8-q35	1	468	38	1,87032124963159	1,30385740616559E-06	68	ATP5ME,ATPAF2,BOLA3,CHCHD1,CLPP,CLPX,COQ2,COQ7,COX4I1,COX7C,COX8A,CS,CYC1,DLD,DLST,ECHS1,ENSG00000255339,ENSG00000255639,ENSG00000260643,ENSG00000265257,ENSG00000267740,ENSG00000287967,FDX1,FECH,FH,GLRX5,GRSF1,HCCS,LIAS,LIPT1,LIPT2,METTL17,MRM2,MTIF3,MTO1,MTRF1,NDUFA1,NDUFA10,NDUFA3,NDUFA4,NDUFA8,NDUFAB1,NDUFB2,NDUFB3,NDUFB4,NDUFB6,NDUFB7,NDUFB9,NDUFC1,NDUFS1,NDUFS5,NDUFS6,NFU1,NME6,OGDH,OSGEPL1,…
JD_GPP3909_Balsa_2902870.sgRNA-rep-qnorm-t7.5-q35	1	468	38	1,87032124963159	1,30385740616559E-06	68	ATP5ME,ATPAF2,BOLA3,CHCHD1,CLPP,CLPX,COQ2,COQ7,COX4I1,COX7C,COX8A,CS,CYC1,DLD,DLST,ECHS1,ENSG00000255339,ENSG00000255639,ENSG00000260643,ENSG00000265257,ENSG00000267740,ENSG00000287967,FDX1,FECH,FH,GLRX5,GRSF1,HCCS,LIAS,LIPT1,LIPT2,METTL17,MRM2,MTIF3,MTO1,MTRF1,NDUFA1,NDUFA10,NDUFA3,NDUFA4,NDUFA8,NDUFAB1,NDUFB2,NDUFB3,NDUFB4,NDUFB6,NDUFB7,NDUFB9,NDUFC1,NDUFS1,NDUFS5,NDUFS6,NFU1,NME6,OGDH,OSGEPL1,…
JD_GPP3909_Balsa_2902870.sgRNA-rep-qnorm-t8-q35	1	468	38	1,87032124963159	1,30385740616559E-06	68	ATP5ME,ATPAF2,BOLA3,CHCHD1,CLPP,CLPX,COQ2,COQ7,COX4I1,COX7C,COX8A,CS,CYC1,DLD,DLST,ECHS1,ENSG00000255339,ENSG00000255639,ENSG00000260643,ENSG00000265257,ENSG00000267740,ENSG00000287967,FDX1,FECH,FH,GLRX5,GRSF1,HCCS,LIAS,LIPT1,LIPT2,METTL17,MRM2,MTIF3,MTO1,MTRF1,NDUFA1,NDUFA10,NDUFA3,NDUFA4,NDUFA8,NDUFAB1,NDUFB2,NDUFB3,NDUFB4,NDUFB6,NDUFB7,NDUFB9,NDUFC1,NDUFS1,NDUFS5,NDUFS6,NFU1,NME6,OGDH,OSGEPL1,…
JD_GPP3909_Balsa_2902870.sgRNA.no3w.ga.gene_av.zs1-rep-ExpQnorm-noRowNorm-zscore-t2-q31.8	7	98	16	3,76073187895848	1,30754574061789E-06	28	ATPAF2,BOLA3,COQ2,COX6A1,DLD,ENSG00000255339,ENSG00000286192,FDX1,FECH,FH,GTPBP6,LIAS,LIPT2,METTL17,MRM2,MTIF3,MTO1,NDUFB7,NDUFS5,NDUFS6,NME6,PDE12,PDSS2,RMND1,RPUSD3,SLC25A51,SOD2,YBEY
JD_GPP3909_Balsa_2902870.sgRNA-rep-ExpMean_subs-noRowNorm-t16-q32.5--no-fil-flat	1	581	43	1,70478960175678	1,31069442969819E-06	68	ATP5ME,ATPAF2,BOLA3,CHCHD1,CLPP,CLPX,COQ2,COQ7,COX4I1,COX7C,COX8A,CS,CYC1,DLD,DLST,ECHS1,ENSG00000255339,ENSG00000255639,ENSG00000260643,ENSG00000265257,ENSG00000267740,ENSG00000287967,FDX1,FECH,FH,GLRX5,GRSF1,LIAS,LIPT1,LIPT2,MDH2,METTL17,MRM2,MTIF3,MTO1,MTRF1,NDUFA1,NDUFA3,NDUFA4,NDUFA8,NDUFAB1,NDUFB11,NDUFB2,NDUFB3,NDUFB4,NDUFB6,NDUFB7,NDUFB9,NDUFC1,NDUFC2,NDUFS1,NDUFS5,NDUFS6,NFU1,NME6,OGDH,O…
JD_GPP3909_Balsa_2902870.sgRNA-rep-ExpMean_subs-noRowNorm-t16-q32.5	1	581	43	1,70478960175678	1,31069442969819E-06	68	ATP5ME,ATPAF2,BOLA3,CHCHD1,CLPP,CLPX,COQ2,COQ7,COX4I1,COX7C,COX8A,CS,CYC1,DLD,DLST,ECHS1,ENSG00000255339,ENSG00000255639,ENSG00000260643,ENSG00000265257,ENSG00000267740,ENSG00000287967,FDX1,FECH,FH,GLRX5,GRSF1,LIAS,LIPT1,LIPT2,MDH2,METTL17,MRM2,MTIF3,MTO1,MTRF1,NDUFA1,NDUFA3,NDUFA4,NDUFA8,NDUFAB1,NDUFB11,NDUFB2,NDUFB3,NDUFB4,NDUFB6,NDUFB7,NDUFB9,NDUFC1,NDUFC2,NDUFS1,NDUFS5,NDUFS6,NFU1,NME6,OGDH,O…
JD_GPP3909_Balsa_2902870.sgRNA-rep-noExpNorm-noRowNorm-t16-q32.5--no-fil-flat	1	581	43	1,70478960175678	1,31069442969819E-06	68	ATP5ME,ATPAF2,BOLA3,CHCHD1,CLPP,CLPX,COQ2,COQ7,COX4I1,COX7C,COX8A,CS,CYC1,DLD,DLST,ECHS1,ENSG00000255339,ENSG00000255639,ENSG00000260643,ENSG00000265257,ENSG00000267740,ENSG00000287967,FDX1,FECH,FH,GLRX5,GRSF1,LIAS,LIPT1,LIPT2,MDH2,METTL17,MRM2,MTIF3,MTO1,MTRF1,NDUFA1,NDUFA3,NDUFA4,NDUFA8,NDUFAB1,NDUFB11,NDUFB2,NDUFB3,NDUFB4,NDUFB6,NDUFB7,NDUFB9,NDUFC1,NDUFC2,NDUFS1,NDUFS5,NDUFS6,NFU1,NME6,OGDH,O…
JD_GPP3909_Balsa_2902870.sgRNA-rep-noExpNorm-noRowNorm-t16-q32.5	1	581	43	1,70478960175678	1,31069442969819E-06	68	ATP5ME,ATPAF2,BOLA3,CHCHD1,CLPP,CLPX,COQ2,COQ7,COX4I1,COX7C,COX8A,CS,CYC1,DLD,DLST,ECHS1,ENSG00000255339,ENSG00000255639,ENSG00000260643,ENSG00000265257,ENSG00000267740,ENSG00000287967,FDX1,FECH,FH,GLRX5,GRSF1,LIAS,LIPT1,LIPT2,MDH2,METTL17,MRM2,MTIF3,MTO1,MTRF1,NDUFA1,NDUFA3,NDUFA4,NDUFA8,NDUFAB1,NDUFB11,NDUFB2,NDUFB3,NDUFB4,NDUFB6,NDUFB7,NDUFB9,NDUFC1,NDUFC2,NDUFS1,NDUFS5,NDUFS6,NFU1,NME6,OGDH,O…
JD_GPP3909_Balsa_2902870.sgRNA.no3w.ga.gene_av.zs1-rep-ExpQnorm-noRowNorm-zscore-t12-q34	0	210	24	2,63251231527094	1,38699095067139E-06	42	ATP5F1C,BOLA3,COX4I1,COX6A1,COX7C,CYC1,DLD,ENSG00000255339,ENSG00000255639,ENSG00000265257,ENSG00000267740,ENSG00000287967,FECH,GLRX5,GRSF1,GTPBP6,HCCS,LIAS,METTL17,MRPS31,NDUFA1,NDUFA10,NDUFA3,NDUFA6,NDUFA8,NDUFB11,NDUFB2,NDUFB3,NDUFB4,NDUFB6,NDUFB9,NDUFC1,NDUFC2,NDUFS5,NDUFS6,NDUFS7,NFU1,PDE12,PDSS2,RMND1,SOD2,UQCRFS1
JD_GPP3909_Balsa_2902870.sgRNA.no3w.ga.gene_av.zs1-rep-ExpQnorm-noRowNorm-zscore-t16-q34	0	210	24	2,63251231527094	1,38699095067139E-06	42	ATP5F1C,BOLA3,COX4I1,COX6A1,COX7C,CYC1,DLD,ENSG00000255339,ENSG00000255639,ENSG00000265257,ENSG00000267740,ENSG00000287967,FECH,GLRX5,GRSF1,GTPBP6,HCCS,LIAS,METTL17,MRPS31,NDUFA1,NDUFA10,NDUFA3,NDUFA6,NDUFA8,NDUFB11,NDUFB2,NDUFB3,NDUFB4,NDUFB6,NDUFB9,NDUFC1,NDUFC2,NDUFS5,NDUFS6,NDUFS7,NFU1,PDE12,PDSS2,RMND1,SOD2,UQCRFS1
JD_GPP3909_Balsa_2902870.sgRNA.no3w.ga.gene_av.zs1-rep-ExpQnorm-noRowNorm-zscore-t8-q34	0	210	24	2,63251231527094	1,38699095067139E-06	42	ATP5F1C,BOLA3,COX4I1,COX6A1,COX7C,CYC1,DLD,ENSG00000255339,ENSG00000255639,ENSG00000265257,ENSG00000267740,ENSG00000287967,FECH,GLRX5,GRSF1,GTPBP6,HCCS,LIAS,METTL17,MRPS31,NDUFA1,NDUFA10,NDUFA3,NDUFA6,NDUFA8,NDUFB11,NDUFB2,NDUFB3,NDUFB4,NDUFB6,NDUFB9,NDUFC1,NDUFC2,NDUFS5,NDUFS6,NDUFS7,NFU1,PDE12,PDSS2,RMND1,SOD2,UQCRFS1
JD_GPP3909_Balsa_2902870.sgRNA-rep-ExpQnorm-noRowNorm-t8-q36	1	469	38	1,86633335784134	1,38772233618357E-06	68	ATP5ME,ATPAF2,BOLA3,CHCHD1,CLPP,CLPX,COQ2,COQ7,COX4I1,COX7C,COX8A,CS,CYC1,DLD,DLST,ECHS1,ENSG00000255339,ENSG00000255639,ENSG00000260643,ENSG00000265257,ENSG00000267740,ENSG00000287967,FDX1,FECH,FH,GLRX5,GRSF1,HCCS,LIAS,LIPT1,LIPT2,METTL17,MRM2,MTIF3,MTO1,MTRF1,NDUFA1,NDUFA10,NDUFA3,NDUFA4,NDUFA8,NDUFAB1,NDUFB2,NDUFB3,NDUFB4,NDUFB6,NDUFB7,NDUFB9,NDUFC1,NDUFS1,NDUFS5,NDUFS6,NFU1,NME6,OGDH,OSGEPL1,…
JD_GPP3909_Balsa_2902870.sgRNA.ga.gene_av.zs15-rep-noExpNorm-noRowNorm-zscore-t1.5-q34	2	259	27	2,40127812541606	1,3983233320075E-06	47	ATP5F1C,ATP5ME,BOLA3,CHCHD1,COQ2,COQ7,CYC1,DLD,ENSG00000255339,ENSG00000255639,ENSG00000265257,ENSG00000267740,ENSG00000287967,FDX1,FECH,GLRX5,GRSF1,GTPBP6,HCCS,LIAS,LIPT2,METTL17,MRPS31,NDUFA1,NDUFA10,NDUFA3,NDUFA4,NDUFA6,NDUFA8,NDUFB11,NDUFB2,NDUFB3,NDUFB4,NDUFB6,NDUFB7,NDUFB9,NDUFC1,NDUFC2,NDUFS1,NDUFS5,NFU1,OGDH,PDE12,RPUSD3,RTN4IP1,SOD2,UQCRFS1
JD_GPP3909_Balsa_2902870.sgRNA-rep-ExpMean_subs-noRowNorm-zscore-01range-t1.5-q35--no-fil-flat	0	294	29	2,27210884353741	1,44256032685372E-06	45	ATP5F1C,ATP5ME,CHCHD1,COQ2,COX4I1,COX7C,CYC1,DLD,ENSG00000255339,ENSG00000255639,ENSG00000265257,ENSG00000267740,ENSG00000287967,FECH,GLRX5,GRSF1,HCCS,LIAS,LIPT1,METTL17,MRPS31,NDUFA1,NDUFA10,NDUFA3,NDUFA4,NDUFA6,NDUFA8,NDUFAB1,NDUFB11,NDUFB2,NDUFB3,NDUFB4,NDUFB6,NDUFB7,NDUFB9,NDUFC1,NDUFC2,NDUFS1,NDUFS5,NDUFS7,NFU1,OGDH,PDSS2,RTN4IP1,UQCRFS1
JD_GPP3909_Balsa_2902870.sgRNA-rep-ExpMean_subs-noRowNorm-zscore-01range-t1.5-q35	0	294	29	2,27210884353741	1,44256032685372E-06	45	ATP5F1C,ATP5ME,CHCHD1,COQ2,COX4I1,COX7C,CYC1,DLD,ENSG00000255339,ENSG00000255639,ENSG00000265257,ENSG00000267740,ENSG00000287967,FECH,GLRX5,GRSF1,HCCS,LIAS,LIPT1,METTL17,MRPS31,NDUFA1,NDUFA10,NDUFA3,NDUFA4,NDUFA6,NDUFA8,NDUFAB1,NDUFB11,NDUFB2,NDUFB3,NDUFB4,NDUFB6,NDUFB7,NDUFB9,NDUFC1,NDUFC2,NDUFS1,NDUFS5,NDUFS7,NFU1,OGDH,PDSS2,RTN4IP1,UQCRFS1
JD_GPP3909_Balsa_2902870.sgRNA-rep-ExpMean_subs-noRowNorm-zscore-01range-t12-q35	0	294	29	2,27210884353741	1,44256032685372E-06	45	ATP5F1C,ATP5ME,CHCHD1,COQ2,COX4I1,COX7C,CYC1,DLD,ENSG00000255339,ENSG00000255639,ENSG00000265257,ENSG00000267740,ENSG00000287967,FECH,GLRX5,GRSF1,HCCS,LIAS,LIPT1,METTL17,MRPS31,NDUFA1,NDUFA10,NDUFA3,NDUFA4,NDUFA6,NDUFA8,NDUFAB1,NDUFB11,NDUFB2,NDUFB3,NDUFB4,NDUFB6,NDUFB7,NDUFB9,NDUFC1,NDUFC2,NDUFS1,NDUFS5,NDUFS7,NFU1,OGDH,PDSS2,RTN4IP1,UQCRFS1
JD_GPP3909_Balsa_2902870.sgRNA-rep-ExpMean_subs-noRowNorm-zscore-01range-t16-q35--no-fil-flat	0	294	29	2,27210884353741	1,44256032685372E-06	45	ATP5F1C,ATP5ME,CHCHD1,COQ2,COX4I1,COX7C,CYC1,DLD,ENSG00000255339,ENSG00000255639,ENSG00000265257,ENSG00000267740,ENSG00000287967,FECH,GLRX5,GRSF1,HCCS,LIAS,LIPT1,METTL17,MRPS31,NDUFA1,NDUFA10,NDUFA3,NDUFA4,NDUFA6,NDUFA8,NDUFAB1,NDUFB11,NDUFB2,NDUFB3,NDUFB4,NDUFB6,NDUFB7,NDUFB9,NDUFC1,NDUFC2,NDUFS1,NDUFS5,NDUFS7,NFU1,OGDH,PDSS2,RTN4IP1,UQCRFS1
JD_GPP3909_Balsa_2902870.sgRNA-rep-ExpMean_subs-noRowNorm-zscore-01range-t16-q35	0	294	29	2,27210884353741	1,44256032685372E-06	45	ATP5F1C,ATP5ME,CHCHD1,COQ2,COX4I1,COX7C,CYC1,DLD,ENSG00000255339,ENSG00000255639,ENSG00000265257,ENSG00000267740,ENSG00000287967,FECH,GLRX5,GRSF1,HCCS,LIAS,LIPT1,METTL17,MRPS31,NDUFA1,NDUFA10,NDUFA3,NDUFA4,NDUFA6,NDUFA8,NDUFAB1,NDUFB11,NDUFB2,NDUFB3,NDUFB4,NDUFB6,NDUFB7,NDUFB9,NDUFC1,NDUFC2,NDUFS1,NDUFS5,NDUFS7,NFU1,OGDH,PDSS2,RTN4IP1,UQCRFS1
JD_GPP3909_Balsa_2902870.sgRNA-rep-ExpMean_subs-noRowNorm-zscore-01range-t2-q35--no-fil-flat	0	294	29	2,27210884353741	1,44256032685372E-06	45	ATP5F1C,ATP5ME,CHCHD1,COQ2,COX4I1,COX7C,CYC1,DLD,ENSG00000255339,ENSG00000255639,ENSG00000265257,ENSG00000267740,ENSG00000287967,FECH,GLRX5,GRSF1,HCCS,LIAS,LIPT1,METTL17,MRPS31,NDUFA1,NDUFA10,NDUFA3,NDUFA4,NDUFA6,NDUFA8,NDUFAB1,NDUFB11,NDUFB2,NDUFB3,NDUFB4,NDUFB6,NDUFB7,NDUFB9,NDUFC1,NDUFC2,NDUFS1,NDUFS5,NDUFS7,NFU1,OGDH,PDSS2,RTN4IP1,UQCRFS1
JD_GPP3909_Balsa_2902870.sgRNA-rep-ExpMean_subs-noRowNorm-zscore-01range-t2-q35	0	294	29	2,27210884353741	1,44256032685372E-06	45	ATP5F1C,ATP5ME,CHCHD1,COQ2,COX4I1,COX7C,CYC1,DLD,ENSG00000255339,ENSG00000255639,ENSG00000265257,ENSG00000267740,ENSG00000287967,FECH,GLRX5,GRSF1,HCCS,LIAS,LIPT1,METTL17,MRPS31,NDUFA1,NDUFA10,NDUFA3,NDUFA4,NDUFA6,NDUFA8,NDUFAB1,NDUFB11,NDUFB2,NDUFB3,NDUFB4,NDUFB6,NDUFB7,NDUFB9,NDUFC1,NDUFC2,NDUFS1,NDUFS5,NDUFS7,NFU1,OGDH,PDSS2,RTN4IP1,UQCRFS1
JD_GPP3909_Balsa_2902870.sgRNA-rep-ExpMean_subs-noRowNorm-zscore-01range-t32-q35--no-fil-flat	0	294	29	2,27210884353741	1,44256032685372E-06	45	ATP5F1C,ATP5ME,CHCHD1,COQ2,COX4I1,COX7C,CYC1,DLD,ENSG00000255339,ENSG00000255639,ENSG00000265257,ENSG00000267740,ENSG00000287967,FECH,GLRX5,GRSF1,HCCS,LIAS,LIPT1,METTL17,MRPS31,NDUFA1,NDUFA10,NDUFA3,NDUFA4,NDUFA6,NDUFA8,NDUFAB1,NDUFB11,NDUFB2,NDUFB3,NDUFB4,NDUFB6,NDUFB7,NDUFB9,NDUFC1,NDUFC2,NDUFS1,NDUFS5,NDUFS7,NFU1,OGDH,PDSS2,RTN4IP1,UQCRFS1
JD_GPP3909_Balsa_2902870.sgRNA-rep-ExpMean_subs-noRowNorm-zscore-01range-t32-q35	0	294	29	2,27210884353741	1,44256032685372E-06	45	ATP5F1C,ATP5ME,CHCHD1,COQ2,COX4I1,COX7C,CYC1,DLD,ENSG00000255339,ENSG00000255639,ENSG00000265257,ENSG00000267740,ENSG00000287967,FECH,GLRX5,GRSF1,HCCS,LIAS,LIPT1,METTL17,MRPS31,NDUFA1,NDUFA10,NDUFA3,NDUFA4,NDUFA6,NDUFA8,NDUFAB1,NDUFB11,NDUFB2,NDUFB3,NDUFB4,NDUFB6,NDUFB7,NDUFB9,NDUFC1,NDUFC2,NDUFS1,NDUFS5,NDUFS7,NFU1,OGDH,PDSS2,RTN4IP1,UQCRFS1
JD_GPP3909_Balsa_2902870.sgRNA-rep-ExpMean_subs-noRowNorm-zscore-01range-t4-q35--no-fil-flat	0	294	29	2,27210884353741	1,44256032685372E-06	45	ATP5F1C,ATP5ME,CHCHD1,COQ2,COX4I1,COX7C,CYC1,DLD,ENSG00000255339,ENSG00000255639,ENSG00000265257,ENSG00000267740,ENSG00000287967,FECH,GLRX5,GRSF1,HCCS,LIAS,LIPT1,METTL17,MRPS31,NDUFA1,NDUFA10,NDUFA3,NDUFA4,NDUFA6,NDUFA8,NDUFAB1,NDUFB11,NDUFB2,NDUFB3,NDUFB4,NDUFB6,NDUFB7,NDUFB9,NDUFC1,NDUFC2,NDUFS1,NDUFS5,NDUFS7,NFU1,OGDH,PDSS2,RTN4IP1,UQCRFS1
JD_GPP3909_Balsa_2902870.sgRNA-rep-ExpMean_subs-noRowNorm-zscore-01range-t4-q35	0	294	29	2,27210884353741	1,44256032685372E-06	45	ATP5F1C,ATP5ME,CHCHD1,COQ2,COX4I1,COX7C,CYC1,DLD,ENSG00000255339,ENSG00000255639,ENSG00000265257,ENSG00000267740,ENSG00000287967,FECH,GLRX5,GRSF1,HCCS,LIAS,LIPT1,METTL17,MRPS31,NDUFA1,NDUFA10,NDUFA3,NDUFA4,NDUFA6,NDUFA8,NDUFAB1,NDUFB11,NDUFB2,NDUFB3,NDUFB4,NDUFB6,NDUFB7,NDUFB9,NDUFC1,NDUFC2,NDUFS1,NDUFS5,NDUFS7,NFU1,OGDH,PDSS2,RTN4IP1,UQCRFS1
JD_GPP3909_Balsa_2902870.sgRNA-rep-ExpMean_subs-noRowNorm-zscore-01range-t8-q35--no-fil-flat	0	294	29	2,27210884353741	1,44256032685372E-06	45	ATP5F1C,ATP5ME,CHCHD1,COQ2,COX4I1,COX7C,CYC1,DLD,ENSG00000255339,ENSG00000255639,ENSG00000265257,ENSG00000267740,ENSG00000287967,FECH,GLRX5,GRSF1,HCCS,LIAS,LIPT1,METTL17,MRPS31,NDUFA1,NDUFA10,NDUFA3,NDUFA4,NDUFA6,NDUFA8,NDUFAB1,NDUFB11,NDUFB2,NDUFB3,NDUFB4,NDUFB6,NDUFB7,NDUFB9,NDUFC1,NDUFC2,NDUFS1,NDUFS5,NDUFS7,NFU1,OGDH,PDSS2,RTN4IP1,UQCRFS1
JD_GPP3909_Balsa_2902870.sgRNA-rep-ExpMean_subs-noRowNorm-zscore-01range-t8-q35	0	294	29	2,27210884353741	1,44256032685372E-06	45	ATP5F1C,ATP5ME,CHCHD1,COQ2,COX4I1,COX7C,CYC1,DLD,ENSG00000255339,ENSG00000255639,ENSG00000265257,ENSG00000267740,ENSG00000287967,FECH,GLRX5,GRSF1,HCCS,LIAS,LIPT1,METTL17,MRPS31,NDUFA1,NDUFA10,NDUFA3,NDUFA4,NDUFA6,NDUFA8,NDUFAB1,NDUFB11,NDUFB2,NDUFB3,NDUFB4,NDUFB6,NDUFB7,NDUFB9,NDUFC1,NDUFC2,NDUFS1,NDUFS5,NDUFS7,NFU1,OGDH,PDSS2,RTN4IP1,UQCRFS1
JD_GPP3909_Balsa_2902870.sgRNA-rep-ExpQnorm-noRowNorm-t8-q31.75	3	151	20	3,05092486869148	1,45232607581981E-06	25	ATP5ME,BOLA3,COX4I1,COX7C,CYC1,ENSG00000265257,ENSG00000267740,FECH,GLRX5,HCCS,LIAS,NDUFA1,NDUFA10,NDUFA3,NDUFA6,NDUFB11,NDUFB2,NDUFB9,NDUFC1,NDUFC2,NDUFS1,NDUFS5,NFU1,PDSS2,UQCRFS1
JD_GPP3909_Balsa_2902870.sgRNA-rep-qnorm-t8-q31.75	3	151	20	3,05092486869148	1,45232607581981E-06	25	ATP5ME,BOLA3,COX4I1,COX7C,CYC1,ENSG00000265257,ENSG00000267740,FECH,GLRX5,HCCS,LIAS,NDUFA1,NDUFA10,NDUFA3,NDUFA6,NDUFB11,NDUFB2,NDUFB9,NDUFC1,NDUFC2,NDUFS1,NDUFS5,NFU1,PDSS2,UQCRFS1
JD_GPP3909_Balsa_2902870.sgRNA-rep-nonorm-t25-q33	8	312	30	2,21485411140584	1,45328861482854E-06	57	ATP5ME,ATPAF2,BOLA3,CHCHD1,CLPX,COQ2,COQ7,COX4I1,COX7C,CS,DLD,DLST,ENSG00000255339,ENSG00000255639,ENSG00000260643,ENSG00000265257,ENSG00000267740,ENSG00000287967,FDX1,FH,GLRX5,GRSF1,HCCS,LIAS,LIPT1,LIPT2,METTL17,MRM2,MTIF3,MTO1,NDUFA1,NDUFA4,NDUFA6,NDUFA8,NDUFAB1,NDUFB3,NDUFB4,NDUFB6,NDUFB7,NDUFB9,NDUFC1,NDUFC2,NDUFS1,NDUFS5,NFU1,OGDH,OSGEPL1,PDHA1,PDSS2,RMND1,RPUSD3,RTN4IP1,SDHAF1,SDHB,SFXN4,UQ…
JD_GPP3909_Balsa_2902870.sgRNA.no3w.ga.gene_av.zs1-rep-ExpMean_subs-noRowNorm-zscore-t2-q34	4	312	30	2,21485411140584	1,45328861482854E-06	42	ATP5F1C,ATP5ME,BOLA3,CHCHD1,COX4I1,COX7C,CYC1,ENSG00000255339,ENSG00000255639,ENSG00000265257,ENSG00000267740,ENSG00000287967,FECH,GLRX5,GRSF1,HCCS,METTL17,MRPS31,NDUFA1,NDUFA10,NDUFA3,NDUFA4,NDUFA6,NDUFA8,NDUFAB1,NDUFB11,NDUFB2,NDUFB3,NDUFB4,NDUFB6,NDUFB7,NDUFB9,NDUFC1,NDUFC2,NDUFS1,NDUFS5,NDUFS6,NDUFS7,NFU1,RMND1,RTN4IP1,UQCRFS1
JD_GPP3909_Balsa_2902870.sgRNA.no3w.ga.gene_av.zs15-rep-noExpNorm-noRowNorm-zscore-01range-t12-q33.75	5	180	22	2,81532567049808	1,46725533608106E-06	52	ATPAF2,BOLA3,CHCHD1,CLPP,CLPX,COQ2,COQ7,COX6A1,COX8A,CS,DLAT,DLD,DLST,ENSG00000260643,ENSG00000286192,ENSG00000287967,FDX1,FECH,FH,GRSF1,GTPBP3,GTPBP6,HTD2,LIAS,LIPT1,LIPT2,MDH2,MRM2,MRPS31,MTIF3,MTO1,MTRF1,NDUFA4,NDUFAB1,NDUFS6,NDUFS7,NME6,OGDH,PDE12,PDHA1,PDHB,PDSS2,RMND1,RPUSD3,RTN4IP1,SDHAF1,SDHB,SFXN4,SLC25A1,SLC25A51,SOD2,YBEY
[truncated: 23,083 more rows]
