# Supplementary material for: Time-resolved mitochondrial screen identifies regulatory components of oxidative metabolism
Source: EMBO Rep. 2025 Apr 29;26(12):3045–74. doi: 10.1038/s44319-025-00459-9 (PMC12187934; doi:10.1038/s44319-025-00459-9)
Supplement: Supplementary file 8 — Source data Fig. 3 [file 44319_2025_459_MOESM8_ESM.zip › Figure 3/3C/OXPHOS_all_units.enrichment.ods]

## Sheet: OXPHOS_all_units.enrichment
Cluster	N_Cluster	Cluster_size	Cluster_successes	Enrichment_fold	p-value	nCandidates	Candidate_Genes
JD_GPP3909_Balsa_2902870.sgRNA.no3w.ga.gene_av-rep-nonorm-zscore-t8-q34	5	236	73	3,33269546200109	5,52230471881732E-28	15	ATP5F1C,ATP5ME,ENSG00000255339,ENSG00000255639,ENSG00000265257,ENSG00000267740,ENSG00000287967,GLRX5,GRSF1,METTL17,MRPS31,NDUFC2-KCTD14,NFU1,PDE12,SLC25A19
JD_GPP3909_Balsa_2902870.sgRNA.no3w.ga.gene_av-rep-rowsum-zscore-t8-q34	5	236	73	3,33269546200109	5,52230471881732E-28	15	ATP5F1C,ATP5ME,ENSG00000255339,ENSG00000255639,ENSG00000265257,ENSG00000267740,ENSG00000287967,GLRX5,GRSF1,METTL17,MRPS31,NDUFC2-KCTD14,NFU1,PDE12,SLC25A19
JD_GPP3909_Balsa_2902870.sgRNA.no3w.ga.gene_av-rep-nonorm-zscore-t4-q34	4	240	73	3,27715053763441	1,97599899374651E-27	15	ATP5F1C,ATP5ME,ENSG00000255339,ENSG00000255639,ENSG00000265257,ENSG00000267740,ENSG00000287967,GLRX5,GRSF1,METTL17,MRPS31,NDUFC2-KCTD14,NFU1,PDE12,SLC25A19
JD_GPP3909_Balsa_2902870.sgRNA.no3w.ga.gene_av-rep-rowsum-zscore-t4-q34	4	240	73	3,27715053763441	1,97599899374651E-27	15	ATP5F1C,ATP5ME,ENSG00000255339,ENSG00000255639,ENSG00000265257,ENSG00000267740,ENSG00000287967,GLRX5,GRSF1,METTL17,MRPS31,NDUFC2-KCTD14,NFU1,PDE12,SLC25A19
JD_GPP3909_Balsa_2902870.sgRNA.no3w.ga.gene_av-rep-nonorm-zscore-t2-q34	7	246	73	3,1972200367165	1,26554251379622E-26	17	ATP5F1C,ATP5ME,CHCHD1,ENSG00000255339,ENSG00000255639,ENSG00000265257,ENSG00000267740,ENSG00000287967,GLRX5,GRSF1,METTL17,MRPS31,NDUFC2-KCTD14,NFU1,PDE12,RTN4IP1,SLC25A19
JD_GPP3909_Balsa_2902870.sgRNA.no3w.ga.gene_av-rep-nonorm-zscore-t2.0-q34	7	246	73	3,1972200367165	1,26554251379622E-26	17	ATP5F1C,ATP5ME,CHCHD1,ENSG00000255339,ENSG00000255639,ENSG00000265257,ENSG00000267740,ENSG00000287967,GLRX5,GRSF1,METTL17,MRPS31,NDUFC2-KCTD14,NFU1,PDE12,RTN4IP1,SLC25A19
JD_GPP3909_Balsa_2902870.sgRNA.no3w.ga.gene_av-rep-rowsum-zscore-t2-q34	7	246	73	3,1972200367165	1,26554251379622E-26	17	ATP5F1C,ATP5ME,CHCHD1,ENSG00000255339,ENSG00000255639,ENSG00000265257,ENSG00000267740,ENSG00000287967,GLRX5,GRSF1,METTL17,MRPS31,NDUFC2-KCTD14,NFU1,PDE12,RTN4IP1,SLC25A19
JD_GPP3909_Balsa_2902870.sgRNA.no3w.ga.gene_av-rep-rowsum-zscore-t2.0-q34	7	246	73	3,1972200367165	1,26554251379622E-26	17	ATP5F1C,ATP5ME,CHCHD1,ENSG00000255339,ENSG00000255639,ENSG00000265257,ENSG00000267740,ENSG00000287967,GLRX5,GRSF1,METTL17,MRPS31,NDUFC2-KCTD14,NFU1,PDE12,RTN4IP1,SLC25A19
JD_GPP3909_Balsa_2902870.sgRNA-rep-noExpNorm-noRowNorm-zscore-01range-t1.5-q34--no-fil-flat	3	268	76	3,05536831969186	1,37893136853976E-26	15	ATP5F1C,ATP5ME,ENSG00000255339,ENSG00000255639,ENSG00000265257,ENSG00000267740,ENSG00000287967,GLRX5,GRSF1,METTL17,MRPS31,NDUFC2-KCTD14,NFU1,PDE12,RTN4IP1
JD_GPP3909_Balsa_2902870.sgRNA-rep-noExpNorm-noRowNorm-zscore-01range-t1.5-q34	3	268	76	3,05536831969186	1,37893136853976E-26	15	ATP5F1C,ATP5ME,ENSG00000255339,ENSG00000255639,ENSG00000265257,ENSG00000267740,ENSG00000287967,GLRX5,GRSF1,METTL17,MRPS31,NDUFC2-KCTD14,NFU1,PDE12,RTN4IP1
JD_GPP3909_Balsa_2902870.sgRNA-rep-noExpNorm-noRowNorm-zscore-01range-t2-q34--no-fil-flat	3	268	76	3,05536831969186	1,37893136853976E-26	15	ATP5F1C,ATP5ME,ENSG00000255339,ENSG00000255639,ENSG00000265257,ENSG00000267740,ENSG00000287967,GLRX5,GRSF1,METTL17,MRPS31,NDUFC2-KCTD14,NFU1,PDE12,RTN4IP1
JD_GPP3909_Balsa_2902870.sgRNA-rep-noExpNorm-noRowNorm-zscore-01range-t2-q34	3	268	76	3,05536831969186	1,37893136853976E-26	15	ATP5F1C,ATP5ME,ENSG00000255339,ENSG00000255639,ENSG00000265257,ENSG00000267740,ENSG00000287967,GLRX5,GRSF1,METTL17,MRPS31,NDUFC2-KCTD14,NFU1,PDE12,RTN4IP1
JD_GPP3909_Balsa_2902870.sgRNA-rep-noExpNorm-noRowNorm-zscore-01range-t12-q34	7	277	77	2,99499243041807	2,12887967072819E-26	15	ATP5F1C,ATP5ME,ENSG00000255339,ENSG00000255639,ENSG00000265257,ENSG00000267740,ENSG00000287967,GLRX5,GRSF1,METTL17,MRPS31,NDUFC2-KCTD14,NFU1,RTN4IP1,SLC25A19
JD_GPP3909_Balsa_2902870.sgRNA-rep-noExpNorm-noRowNorm-zscore-01range-t12-q35	4	277	77	2,99499243041807	2,12887967072819E-26	15	ATP5F1C,ATP5ME,ENSG00000255339,ENSG00000255639,ENSG00000265257,ENSG00000267740,ENSG00000287967,GLRX5,GRSF1,METTL17,MRPS31,NDUFC2-KCTD14,NFU1,RTN4IP1,SLC25A19
JD_GPP3909_Balsa_2902870.sgRNA-rep-noExpNorm-noRowNorm-zscore-01range-t12-q36	4	277	77	2,99499243041807	2,12887967072819E-26	15	ATP5F1C,ATP5ME,ENSG00000255339,ENSG00000255639,ENSG00000265257,ENSG00000267740,ENSG00000287967,GLRX5,GRSF1,METTL17,MRPS31,NDUFC2-KCTD14,NFU1,RTN4IP1,SLC25A19
JD_GPP3909_Balsa_2902870.sgRNA-rep-noExpNorm-noRowNorm-zscore-01range-t16-q34--no-fil-flat	7	277	77	2,99499243041807	2,12887967072819E-26	15	ATP5F1C,ATP5ME,ENSG00000255339,ENSG00000255639,ENSG00000265257,ENSG00000267740,ENSG00000287967,GLRX5,GRSF1,METTL17,MRPS31,NDUFC2-KCTD14,NFU1,RTN4IP1,SLC25A19
JD_GPP3909_Balsa_2902870.sgRNA-rep-noExpNorm-noRowNorm-zscore-01range-t16-q34	7	277	77	2,99499243041807	2,12887967072819E-26	15	ATP5F1C,ATP5ME,ENSG00000255339,ENSG00000255639,ENSG00000265257,ENSG00000267740,ENSG00000287967,GLRX5,GRSF1,METTL17,MRPS31,NDUFC2-KCTD14,NFU1,RTN4IP1,SLC25A19
JD_GPP3909_Balsa_2902870.sgRNA-rep-noExpNorm-noRowNorm-zscore-01range-t16-q35--no-fil-flat	4	277	77	2,99499243041807	2,12887967072819E-26	15	ATP5F1C,ATP5ME,ENSG00000255339,ENSG00000255639,ENSG00000265257,ENSG00000267740,ENSG00000287967,GLRX5,GRSF1,METTL17,MRPS31,NDUFC2-KCTD14,NFU1,RTN4IP1,SLC25A19
JD_GPP3909_Balsa_2902870.sgRNA-rep-noExpNorm-noRowNorm-zscore-01range-t16-q35	4	277	77	2,99499243041807	2,12887967072819E-26	15	ATP5F1C,ATP5ME,ENSG00000255339,ENSG00000255639,ENSG00000265257,ENSG00000267740,ENSG00000287967,GLRX5,GRSF1,METTL17,MRPS31,NDUFC2-KCTD14,NFU1,RTN4IP1,SLC25A19
JD_GPP3909_Balsa_2902870.sgRNA-rep-noExpNorm-noRowNorm-zscore-01range-t16-q36	4	277	77	2,99499243041807	2,12887967072819E-26	15	ATP5F1C,ATP5ME,ENSG00000255339,ENSG00000255639,ENSG00000265257,ENSG00000267740,ENSG00000287967,GLRX5,GRSF1,METTL17,MRPS31,NDUFC2-KCTD14,NFU1,RTN4IP1,SLC25A19
JD_GPP3909_Balsa_2902870.sgRNA-rep-noExpNorm-noRowNorm-zscore-01range-t32-q34--no-fil-flat	7	277	77	2,99499243041807	2,12887967072819E-26	15	ATP5F1C,ATP5ME,ENSG00000255339,ENSG00000255639,ENSG00000265257,ENSG00000267740,ENSG00000287967,GLRX5,GRSF1,METTL17,MRPS31,NDUFC2-KCTD14,NFU1,RTN4IP1,SLC25A19
JD_GPP3909_Balsa_2902870.sgRNA-rep-noExpNorm-noRowNorm-zscore-01range-t32-q34	7	277	77	2,99499243041807	2,12887967072819E-26	15	ATP5F1C,ATP5ME,ENSG00000255339,ENSG00000255639,ENSG00000265257,ENSG00000267740,ENSG00000287967,GLRX5,GRSF1,METTL17,MRPS31,NDUFC2-KCTD14,NFU1,RTN4IP1,SLC25A19
JD_GPP3909_Balsa_2902870.sgRNA-rep-noExpNorm-noRowNorm-zscore-01range-t32-q35--no-fil-flat	4	277	77	2,99499243041807	2,12887967072819E-26	15	ATP5F1C,ATP5ME,ENSG00000255339,ENSG00000255639,ENSG00000265257,ENSG00000267740,ENSG00000287967,GLRX5,GRSF1,METTL17,MRPS31,NDUFC2-KCTD14,NFU1,RTN4IP1,SLC25A19
JD_GPP3909_Balsa_2902870.sgRNA-rep-noExpNorm-noRowNorm-zscore-01range-t32-q35	4	277	77	2,99499243041807	2,12887967072819E-26	15	ATP5F1C,ATP5ME,ENSG00000255339,ENSG00000255639,ENSG00000265257,ENSG00000267740,ENSG00000287967,GLRX5,GRSF1,METTL17,MRPS31,NDUFC2-KCTD14,NFU1,RTN4IP1,SLC25A19
JD_GPP3909_Balsa_2902870.sgRNA-rep-noExpNorm-noRowNorm-zscore-01range-t32-q36	4	277	77	2,99499243041807	2,12887967072819E-26	15	ATP5F1C,ATP5ME,ENSG00000255339,ENSG00000255639,ENSG00000265257,ENSG00000267740,ENSG00000287967,GLRX5,GRSF1,METTL17,MRPS31,NDUFC2-KCTD14,NFU1,RTN4IP1,SLC25A19
JD_GPP3909_Balsa_2902870.sgRNA-rep-noExpNorm-noRowNorm-zscore-01range-t4-q34--no-fil-flat	7	277	77	2,99499243041807	2,12887967072819E-26	15	ATP5F1C,ATP5ME,ENSG00000255339,ENSG00000255639,ENSG00000265257,ENSG00000267740,ENSG00000287967,GLRX5,GRSF1,METTL17,MRPS31,NDUFC2-KCTD14,NFU1,RTN4IP1,SLC25A19
JD_GPP3909_Balsa_2902870.sgRNA-rep-noExpNorm-noRowNorm-zscore-01range-t4-q34	7	277	77	2,99499243041807	2,12887967072819E-26	15	ATP5F1C,ATP5ME,ENSG00000255339,ENSG00000255639,ENSG00000265257,ENSG00000267740,ENSG00000287967,GLRX5,GRSF1,METTL17,MRPS31,NDUFC2-KCTD14,NFU1,RTN4IP1,SLC25A19
JD_GPP3909_Balsa_2902870.sgRNA-rep-noExpNorm-noRowNorm-zscore-01range-t4-q35--no-fil-flat	4	277	77	2,99499243041807	2,12887967072819E-26	15	ATP5F1C,ATP5ME,ENSG00000255339,ENSG00000255639,ENSG00000265257,ENSG00000267740,ENSG00000287967,GLRX5,GRSF1,METTL17,MRPS31,NDUFC2-KCTD14,NFU1,RTN4IP1,SLC25A19
JD_GPP3909_Balsa_2902870.sgRNA-rep-noExpNorm-noRowNorm-zscore-01range-t4-q35	4	277	77	2,99499243041807	2,12887967072819E-26	15	ATP5F1C,ATP5ME,ENSG00000255339,ENSG00000255639,ENSG00000265257,ENSG00000267740,ENSG00000287967,GLRX5,GRSF1,METTL17,MRPS31,NDUFC2-KCTD14,NFU1,RTN4IP1,SLC25A19
JD_GPP3909_Balsa_2902870.sgRNA-rep-noExpNorm-noRowNorm-zscore-01range-t4-q36	4	277	77	2,99499243041807	2,12887967072819E-26	15	ATP5F1C,ATP5ME,ENSG00000255339,ENSG00000255639,ENSG00000265257,ENSG00000267740,ENSG00000287967,GLRX5,GRSF1,METTL17,MRPS31,NDUFC2-KCTD14,NFU1,RTN4IP1,SLC25A19
JD_GPP3909_Balsa_2902870.sgRNA-rep-noExpNorm-noRowNorm-zscore-01range-t8-q34--no-fil-flat	7	277	77	2,99499243041807	2,12887967072819E-26	15	ATP5F1C,ATP5ME,ENSG00000255339,ENSG00000255639,ENSG00000265257,ENSG00000267740,ENSG00000287967,GLRX5,GRSF1,METTL17,MRPS31,NDUFC2-KCTD14,NFU1,RTN4IP1,SLC25A19
JD_GPP3909_Balsa_2902870.sgRNA-rep-noExpNorm-noRowNorm-zscore-01range-t8-q34	7	277	77	2,99499243041807	2,12887967072819E-26	15	ATP5F1C,ATP5ME,ENSG00000255339,ENSG00000255639,ENSG00000265257,ENSG00000267740,ENSG00000287967,GLRX5,GRSF1,METTL17,MRPS31,NDUFC2-KCTD14,NFU1,RTN4IP1,SLC25A19
JD_GPP3909_Balsa_2902870.sgRNA-rep-noExpNorm-noRowNorm-zscore-01range-t8-q35--no-fil-flat	4	277	77	2,99499243041807	2,12887967072819E-26	15	ATP5F1C,ATP5ME,ENSG00000255339,ENSG00000255639,ENSG00000265257,ENSG00000267740,ENSG00000287967,GLRX5,GRSF1,METTL17,MRPS31,NDUFC2-KCTD14,NFU1,RTN4IP1,SLC25A19
JD_GPP3909_Balsa_2902870.sgRNA-rep-noExpNorm-noRowNorm-zscore-01range-t8-q35	4	277	77	2,99499243041807	2,12887967072819E-26	15	ATP5F1C,ATP5ME,ENSG00000255339,ENSG00000255639,ENSG00000265257,ENSG00000267740,ENSG00000287967,GLRX5,GRSF1,METTL17,MRPS31,NDUFC2-KCTD14,NFU1,RTN4IP1,SLC25A19
JD_GPP3909_Balsa_2902870.sgRNA-rep-noExpNorm-noRowNorm-zscore-01range-t8-q36	4	277	77	2,99499243041807	2,12887967072819E-26	15	ATP5F1C,ATP5ME,ENSG00000255339,ENSG00000255639,ENSG00000265257,ENSG00000267740,ENSG00000287967,GLRX5,GRSF1,METTL17,MRPS31,NDUFC2-KCTD14,NFU1,RTN4IP1,SLC25A19
JD_GPP3909_Balsa_2902870.sgRNA.no3w.ga.gene_av-rep-qnorm-zscore-t8-q34	1	201	66	3,53779489648532	2,48926974275381E-26	15	ATP5F1C,ENSG00000255339,ENSG00000255639,ENSG00000265257,ENSG00000267740,ENSG00000287967,FECH,GLRX5,GRSF1,GTPBP6,MRPS31,NDUFC2-KCTD14,NFU1,PDE12,SLC25A19
JD_GPP3909_Balsa_2902870.sgRNA-rep-noExpNorm-noRowNorm-zscore-01range-t1.5-q36	4	278	77	2,98421907635182	2,8159958970127E-26	17	ATP5F1C,ATP5ME,ENSG00000255339,ENSG00000255639,ENSG00000265257,ENSG00000267740,ENSG00000287967,FECH,GLRX5,GRSF1,METTL17,MRPS31,NDUFC2-KCTD14,NFU1,PDE12,RTN4IP1,SLC25A19
JD_GPP3909_Balsa_2902870.sgRNA-rep-noExpNorm-noRowNorm-zscore-01range-t2-q36	4	278	77	2,98421907635182	2,8159958970127E-26	17	ATP5F1C,ATP5ME,ENSG00000255339,ENSG00000255639,ENSG00000265257,ENSG00000267740,ENSG00000287967,FECH,GLRX5,GRSF1,METTL17,MRPS31,NDUFC2-KCTD14,NFU1,PDE12,RTN4IP1,SLC25A19
JD_GPP3909_Balsa_2902870.sgRNA-rep-noExpNorm-noRowNorm-zscore-01range-t1.5-q33.5	3	264	75	3,0608504398827	3,64193726973515E-26	15	ATP5F1C,ATP5ME,ENSG00000255339,ENSG00000255639,ENSG00000265257,ENSG00000267740,ENSG00000287967,GLRX5,GRSF1,METTL17,MRPS31,NDUFC2-KCTD14,NFU1,PDE12,RTN4IP1
JD_GPP3909_Balsa_2902870.sgRNA-rep-noExpNorm-noRowNorm-zscore-01range-t2-q33.5	3	264	75	3,0608504398827	3,64193726973515E-26	15	ATP5F1C,ATP5ME,ENSG00000255339,ENSG00000255639,ENSG00000265257,ENSG00000267740,ENSG00000287967,GLRX5,GRSF1,METTL17,MRPS31,NDUFC2-KCTD14,NFU1,PDE12,RTN4IP1
JD_GPP3909_Balsa_2902870.sgRNA-rep-ExpQnorm-noRowNorm-zscore-01range-t1.5-q35--no-fil-flat	6	379	89	2,53008766703549	4,31133562006367E-26	49	ATP5F1C,ATP5ME,ATPAF2,BOLA3,CHCHD1,CLPP,CLPX,COQ2,COQ7,DLD,DLST,ENSG00000255339,ENSG00000255639,ENSG00000260643,ENSG00000265257,ENSG00000267740,ENSG00000268400,ENSG00000284512,ENSG00000286192,ENSG00000287967,ETFB,FDX1,FECH,FH,GCSH,GLRX5,GRSF1,GTPBP6,LIAS,LIPT1,LIPT2,LIPT2-AS1,METTL17,MRM2,MRPS31,MTIF3,MTO1,NDUFC2-KCTD14,NFU1,NME6,OGDH,PDE12,PDSS2,RMND1,RTN4IP1,SLC25A19,SLC25A51,SOD2,YBEY
JD_GPP3909_Balsa_2902870.sgRNA-rep-ExpQnorm-noRowNorm-zscore-01range-t1.5-q35	6	379	89	2,53008766703549	4,31133562006367E-26	49	ATP5F1C,ATP5ME,ATPAF2,BOLA3,CHCHD1,CLPP,CLPX,COQ2,COQ7,DLD,DLST,ENSG00000255339,ENSG00000255639,ENSG00000260643,ENSG00000265257,ENSG00000267740,ENSG00000268400,ENSG00000284512,ENSG00000286192,ENSG00000287967,ETFB,FDX1,FECH,FH,GCSH,GLRX5,GRSF1,GTPBP6,LIAS,LIPT1,LIPT2,LIPT2-AS1,METTL17,MRM2,MRPS31,MTIF3,MTO1,NDUFC2-KCTD14,NFU1,NME6,OGDH,PDE12,PDSS2,RMND1,RTN4IP1,SLC25A19,SLC25A51,SOD2,YBEY
JD_GPP3909_Balsa_2902870.sgRNA-rep-ExpQnorm-noRowNorm-zscore-01range-t1.5-q36	5	379	89	2,53008766703549	4,31133562006367E-26	49	ATP5F1C,ATP5ME,ATPAF2,BOLA3,CHCHD1,CLPP,CLPX,COQ2,COQ7,DLD,DLST,ENSG00000255339,ENSG00000255639,ENSG00000260643,ENSG00000265257,ENSG00000267740,ENSG00000268400,ENSG00000284512,ENSG00000286192,ENSG00000287967,ETFB,FDX1,FECH,FH,GCSH,GLRX5,GRSF1,GTPBP6,LIAS,LIPT1,LIPT2,LIPT2-AS1,METTL17,MRM2,MRPS31,MTIF3,MTO1,NDUFC2-KCTD14,NFU1,NME6,OGDH,PDE12,PDSS2,RMND1,RTN4IP1,SLC25A19,SLC25A51,SOD2,YBEY
JD_GPP3909_Balsa_2902870.sgRNA-rep-ExpQnorm-noRowNorm-zscore-01range-t2-q35--no-fil-flat	0	379	89	2,53008766703549	4,31133562006367E-26	49	ATP5F1C,ATP5ME,ATPAF2,BOLA3,CHCHD1,CLPP,CLPX,COQ2,COQ7,DLD,DLST,ENSG00000255339,ENSG00000255639,ENSG00000260643,ENSG00000265257,ENSG00000267740,ENSG00000268400,ENSG00000284512,ENSG00000286192,ENSG00000287967,ETFB,FDX1,FECH,FH,GCSH,GLRX5,GRSF1,GTPBP6,LIAS,LIPT1,LIPT2,LIPT2-AS1,METTL17,MRM2,MRPS31,MTIF3,MTO1,NDUFC2-KCTD14,NFU1,NME6,OGDH,PDE12,PDSS2,RMND1,RTN4IP1,SLC25A19,SLC25A51,SOD2,YBEY
JD_GPP3909_Balsa_2902870.sgRNA-rep-ExpQnorm-noRowNorm-zscore-01range-t2-q35	0	379	89	2,53008766703549	4,31133562006367E-26	49	ATP5F1C,ATP5ME,ATPAF2,BOLA3,CHCHD1,CLPP,CLPX,COQ2,COQ7,DLD,DLST,ENSG00000255339,ENSG00000255639,ENSG00000260643,ENSG00000265257,ENSG00000267740,ENSG00000268400,ENSG00000284512,ENSG00000286192,ENSG00000287967,ETFB,FDX1,FECH,FH,GCSH,GLRX5,GRSF1,GTPBP6,LIAS,LIPT1,LIPT2,LIPT2-AS1,METTL17,MRM2,MRPS31,MTIF3,MTO1,NDUFC2-KCTD14,NFU1,NME6,OGDH,PDE12,PDSS2,RMND1,RTN4IP1,SLC25A19,SLC25A51,SOD2,YBEY
JD_GPP3909_Balsa_2902870.sgRNA-rep-ExpQnorm-noRowNorm-zscore-01range-t2-q36	0	379	89	2,53008766703549	4,31133562006367E-26	49	ATP5F1C,ATP5ME,ATPAF2,BOLA3,CHCHD1,CLPP,CLPX,COQ2,COQ7,DLD,DLST,ENSG00000255339,ENSG00000255639,ENSG00000260643,ENSG00000265257,ENSG00000267740,ENSG00000268400,ENSG00000284512,ENSG00000286192,ENSG00000287967,ETFB,FDX1,FECH,FH,GCSH,GLRX5,GRSF1,GTPBP6,LIAS,LIPT1,LIPT2,LIPT2-AS1,METTL17,MRM2,MRPS31,MTIF3,MTO1,NDUFC2-KCTD14,NFU1,NME6,OGDH,PDE12,PDSS2,RMND1,RTN4IP1,SLC25A19,SLC25A51,SOD2,YBEY
JD_GPP3909_Balsa_2902870.sgRNA-rep-ExpQnorm-noRowNorm-zscore-01range-t4-q35--no-fil-flat	0	379	89	2,53008766703549	4,31133562006367E-26	49	ATP5F1C,ATP5ME,ATPAF2,BOLA3,CHCHD1,CLPP,CLPX,COQ2,COQ7,DLD,DLST,ENSG00000255339,ENSG00000255639,ENSG00000260643,ENSG00000265257,ENSG00000267740,ENSG00000268400,ENSG00000284512,ENSG00000286192,ENSG00000287967,ETFB,FDX1,FECH,FH,GCSH,GLRX5,GRSF1,GTPBP6,LIAS,LIPT1,LIPT2,LIPT2-AS1,METTL17,MRM2,MRPS31,MTIF3,MTO1,NDUFC2-KCTD14,NFU1,NME6,OGDH,PDE12,PDSS2,RMND1,RTN4IP1,SLC25A19,SLC25A51,SOD2,YBEY
JD_GPP3909_Balsa_2902870.sgRNA-rep-ExpQnorm-noRowNorm-zscore-01range-t4-q35	0	379	89	2,53008766703549	4,31133562006367E-26	49	ATP5F1C,ATP5ME,ATPAF2,BOLA3,CHCHD1,CLPP,CLPX,COQ2,COQ7,DLD,DLST,ENSG00000255339,ENSG00000255639,ENSG00000260643,ENSG00000265257,ENSG00000267740,ENSG00000268400,ENSG00000284512,ENSG00000286192,ENSG00000287967,ETFB,FDX1,FECH,FH,GCSH,GLRX5,GRSF1,GTPBP6,LIAS,LIPT1,LIPT2,LIPT2-AS1,METTL17,MRM2,MRPS31,MTIF3,MTO1,NDUFC2-KCTD14,NFU1,NME6,OGDH,PDE12,PDSS2,RMND1,RTN4IP1,SLC25A19,SLC25A51,SOD2,YBEY
JD_GPP3909_Balsa_2902870.sgRNA-rep-ExpQnorm-noRowNorm-zscore-01range-t4-q36	0	379	89	2,53008766703549	4,31133562006367E-26	49	ATP5F1C,ATP5ME,ATPAF2,BOLA3,CHCHD1,CLPP,CLPX,COQ2,COQ7,DLD,DLST,ENSG00000255339,ENSG00000255639,ENSG00000260643,ENSG00000265257,ENSG00000267740,ENSG00000268400,ENSG00000284512,ENSG00000286192,ENSG00000287967,ETFB,FDX1,FECH,FH,GCSH,GLRX5,GRSF1,GTPBP6,LIAS,LIPT1,LIPT2,LIPT2-AS1,METTL17,MRM2,MRPS31,MTIF3,MTO1,NDUFC2-KCTD14,NFU1,NME6,OGDH,PDE12,PDSS2,RMND1,RTN4IP1,SLC25A19,SLC25A51,SOD2,YBEY
JD_GPP3909_Balsa_2902870.sgRNA-rep-noExpNorm-noRowNorm-zscore-01range-t1.5-q35--no-fil-flat	4	274	76	2,98846244407817	7,53961619176107E-26	16	ATP5F1C,ATP5ME,ENSG00000255339,ENSG00000255639,ENSG00000265257,ENSG00000267740,ENSG00000287967,FECH,GLRX5,GRSF1,METTL17,MRPS31,NDUFC2-KCTD14,NFU1,PDE12,RTN4IP1
JD_GPP3909_Balsa_2902870.sgRNA-rep-noExpNorm-noRowNorm-zscore-01range-t1.5-q35	4	274	76	2,98846244407817	7,53961619176107E-26	16	ATP5F1C,ATP5ME,ENSG00000255339,ENSG00000255639,ENSG00000265257,ENSG00000267740,ENSG00000287967,FECH,GLRX5,GRSF1,METTL17,MRPS31,NDUFC2-KCTD14,NFU1,PDE12,RTN4IP1
JD_GPP3909_Balsa_2902870.sgRNA-rep-noExpNorm-noRowNorm-zscore-01range-t2-q35--no-fil-flat	4	274	76	2,98846244407817	7,53961619176107E-26	16	ATP5F1C,ATP5ME,ENSG00000255339,ENSG00000255639,ENSG00000265257,ENSG00000267740,ENSG00000287967,FECH,GLRX5,GRSF1,METTL17,MRPS31,NDUFC2-KCTD14,NFU1,PDE12,RTN4IP1
JD_GPP3909_Balsa_2902870.sgRNA-rep-noExpNorm-noRowNorm-zscore-01range-t2-q35	4	274	76	2,98846244407817	7,53961619176107E-26	16	ATP5F1C,ATP5ME,ENSG00000255339,ENSG00000255639,ENSG00000265257,ENSG00000267740,ENSG00000287967,FECH,GLRX5,GRSF1,METTL17,MRPS31,NDUFC2-KCTD14,NFU1,PDE12,RTN4IP1
JD_GPP3909_Balsa_2902870.sgRNA.no3w.ga.gene_av.zs1-rep-ExpMean_subs-noRowNorm-zscore-t2-q33.75	6	307	80	2,80760743931911	1,29466830642769E-25	19	ATP5F1C,ATP5ME,BOLA3,CHCHD1,ENSG00000255339,ENSG00000255639,ENSG00000265257,ENSG00000267740,ENSG00000268400,ENSG00000287967,FECH,GLRX5,GRSF1,METTL17,MRPS31,NDUFC2-KCTD14,NFU1,RMND1,RTN4IP1
JD_GPP3909_Balsa_2902870.sgRNA-rep-ExpQnorm-noRowNorm-zscore-01range-t12-q36	0	276	76	2,96680691912108	1,31290957365385E-25	20	ATP5F1C,ATP5ME,DLD,ENSG00000255339,ENSG00000255639,ENSG00000265257,ENSG00000267740,ENSG00000287967,GLRX5,GRSF1,LIAS,LIPT1,METTL17,MRPS31,NDUFC2-KCTD14,NFU1,PDE12,PDSS2,RTN4IP1,SLC25A19
JD_GPP3909_Balsa_2902870.sgRNA-rep-ExpQnorm-noRowNorm-zscore-01range-t16-q36	0	276	76	2,96680691912108	1,31290957365385E-25	20	ATP5F1C,ATP5ME,DLD,ENSG00000255339,ENSG00000255639,ENSG00000265257,ENSG00000267740,ENSG00000287967,GLRX5,GRSF1,LIAS,LIPT1,METTL17,MRPS31,NDUFC2-KCTD14,NFU1,PDE12,PDSS2,RTN4IP1,SLC25A19
JD_GPP3909_Balsa_2902870.sgRNA-rep-ExpQnorm-noRowNorm-zscore-01range-t32-q36	0	276	76	2,96680691912108	1,31290957365385E-25	20	ATP5F1C,ATP5ME,DLD,ENSG00000255339,ENSG00000255639,ENSG00000265257,ENSG00000267740,ENSG00000287967,GLRX5,GRSF1,LIAS,LIPT1,METTL17,MRPS31,NDUFC2-KCTD14,NFU1,PDE12,PDSS2,RTN4IP1,SLC25A19
JD_GPP3909_Balsa_2902870.sgRNA-rep-ExpQnorm-noRowNorm-zscore-01range-t8-q36	0	276	76	2,96680691912108	1,31290957365385E-25	20	ATP5F1C,ATP5ME,DLD,ENSG00000255339,ENSG00000255639,ENSG00000265257,ENSG00000267740,ENSG00000287967,GLRX5,GRSF1,LIAS,LIPT1,METTL17,MRPS31,NDUFC2-KCTD14,NFU1,PDE12,PDSS2,RTN4IP1,SLC25A19
JD_GPP3909_Balsa_2902870.sgRNA.no3w.ga.gene_av-rep-qnorm-zscore-t4-q34	3	240	71	3,18736559139785	1,46289593117591E-25	26	ATP5F1C,COQ2,DLD,ENSG00000255339,ENSG00000255639,ENSG00000265257,ENSG00000267740,ENSG00000286192,ENSG00000287967,FDX1,FECH,GLRX5,GRSF1,GTPBP6,LIAS,LIPT1,METTL17,MRPS31,NDUFC2-KCTD14,NFU1,PDE12,PDSS2,RMND1,RPUSD3,SLC25A19,SLC25A51
JD_GPP3909_Balsa_2902870.sgRNA-rep-ExpQnorm-noRowNorm-zscore-01range-t1.5-q33.5	2	324	82	2,72680207088809	1,57701814309436E-25	38	ATP5F1C,ATP5ME,BOLA3,CHCHD1,CLPP,CLPX,COQ2,DLD,DLST,ENSG00000255339,ENSG00000255639,ENSG00000265257,ENSG00000267740,ENSG00000268400,ENSG00000286192,ENSG00000287967,FDX1,FECH,GLRX5,GRSF1,GTPBP6,LIAS,LIPT1,LIPT2,METTL17,MRM2,MRPS31,MTIF3,NDUFC2-KCTD14,NFU1,OGDH,PDE12,PDSS2,RMND1,RTN4IP1,SLC25A19,SLC25A51,SOD2
JD_GPP3909_Balsa_2902870.sgRNA-rep-ExpQnorm-noRowNorm-zscore-01range-t2-q33.5	0	324	82	2,72680207088809	1,57701814309436E-25	38	ATP5F1C,ATP5ME,BOLA3,CHCHD1,CLPP,CLPX,COQ2,DLD,DLST,ENSG00000255339,ENSG00000255639,ENSG00000265257,ENSG00000267740,ENSG00000268400,ENSG00000286192,ENSG00000287967,FDX1,FECH,GLRX5,GRSF1,GTPBP6,LIAS,LIPT1,LIPT2,METTL17,MRM2,MRPS31,MTIF3,NDUFC2-KCTD14,NFU1,OGDH,PDE12,PDSS2,RMND1,RTN4IP1,SLC25A19,SLC25A51,SOD2
JD_GPP3909_Balsa_2902870.sgRNA-rep-ExpQnorm-noRowNorm-zscore-01range-t4-q33.5	0	324	82	2,72680207088809	1,57701814309436E-25	38	ATP5F1C,ATP5ME,BOLA3,CHCHD1,CLPP,CLPX,COQ2,DLD,DLST,ENSG00000255339,ENSG00000255639,ENSG00000265257,ENSG00000267740,ENSG00000268400,ENSG00000286192,ENSG00000287967,FDX1,FECH,GLRX5,GRSF1,GTPBP6,LIAS,LIPT1,LIPT2,METTL17,MRM2,MRPS31,MTIF3,NDUFC2-KCTD14,NFU1,OGDH,PDE12,PDSS2,RMND1,RTN4IP1,SLC25A19,SLC25A51,SOD2
JD_GPP3909_Balsa_2902870.sgRNA.no3w.ga.gene_av.zs1-rep-ExpMean_subs-noRowNorm-zscore-t2-q33.25	5	262	74	3,04309283427727	1,67969649308345E-25	16	ATP5F1C,ATP5ME,BOLA3,ENSG00000255339,ENSG00000255639,ENSG00000265257,ENSG00000267740,ENSG00000287967,FECH,GLRX5,GRSF1,METTL17,MRPS31,NDUFC2-KCTD14,NFU1,RTN4IP1
JD_GPP3909_Balsa_2902870.sgRNA-rep-ExpQnorm-noRowNorm-zscore-01range-t1.5-q33--no-fil-flat	2	277	76	2,95609642482823	1,72883814131572E-25	23	ATP5F1C,ATP5ME,CLPP,COQ2,DLD,DLST,ENSG00000255339,ENSG00000255639,ENSG00000265257,ENSG00000267740,ENSG00000287967,GLRX5,GTPBP6,LIAS,LIPT1,LIPT2,METTL17,MRPS31,NDUFC2-KCTD14,NFU1,PDE12,PDSS2,RTN4IP1
JD_GPP3909_Balsa_2902870.sgRNA-rep-ExpQnorm-noRowNorm-zscore-01range-t1.5-q33	2	277	76	2,95609642482823	1,72883814131572E-25	23	ATP5F1C,ATP5ME,CLPP,COQ2,DLD,DLST,ENSG00000255339,ENSG00000255639,ENSG00000265257,ENSG00000267740,ENSG00000287967,GLRX5,GTPBP6,LIAS,LIPT1,LIPT2,METTL17,MRPS31,NDUFC2-KCTD14,NFU1,PDE12,PDSS2,RTN4IP1
JD_GPP3909_Balsa_2902870.sgRNA-rep-ExpQnorm-noRowNorm-zscore-01range-t2-q33--no-fil-flat	0	277	76	2,95609642482823	1,72883814131572E-25	23	ATP5F1C,ATP5ME,CLPP,COQ2,DLD,DLST,ENSG00000255339,ENSG00000255639,ENSG00000265257,ENSG00000267740,ENSG00000287967,GLRX5,GTPBP6,LIAS,LIPT1,LIPT2,METTL17,MRPS31,NDUFC2-KCTD14,NFU1,PDE12,PDSS2,RTN4IP1
JD_GPP3909_Balsa_2902870.sgRNA-rep-ExpQnorm-noRowNorm-zscore-01range-t2-q33	0	277	76	2,95609642482823	1,72883814131572E-25	23	ATP5F1C,ATP5ME,CLPP,COQ2,DLD,DLST,ENSG00000255339,ENSG00000255639,ENSG00000265257,ENSG00000267740,ENSG00000287967,GLRX5,GTPBP6,LIAS,LIPT1,LIPT2,METTL17,MRPS31,NDUFC2-KCTD14,NFU1,PDE12,PDSS2,RTN4IP1
JD_GPP3909_Balsa_2902870.sgRNA-rep-ExpQnorm-noRowNorm-zscore-01range-t4-q33--no-fil-flat	0	277	76	2,95609642482823	1,72883814131572E-25	23	ATP5F1C,ATP5ME,CLPP,COQ2,DLD,DLST,ENSG00000255339,ENSG00000255639,ENSG00000265257,ENSG00000267740,ENSG00000287967,GLRX5,GTPBP6,LIAS,LIPT1,LIPT2,METTL17,MRPS31,NDUFC2-KCTD14,NFU1,PDE12,PDSS2,RTN4IP1
JD_GPP3909_Balsa_2902870.sgRNA-rep-ExpQnorm-noRowNorm-zscore-01range-t4-q33	0	277	76	2,95609642482823	1,72883814131572E-25	23	ATP5F1C,ATP5ME,CLPP,COQ2,DLD,DLST,ENSG00000255339,ENSG00000255639,ENSG00000265257,ENSG00000267740,ENSG00000287967,GLRX5,GTPBP6,LIAS,LIPT1,LIPT2,METTL17,MRPS31,NDUFC2-KCTD14,NFU1,PDE12,PDSS2,RTN4IP1
JD_GPP3909_Balsa_2902870.sgRNA.no3w.ga-rep-qznorm-t10	2	255	73	3,08437697659709	1,82463521065283E-25	16	ATP5F1C,ATP5ME,ENSG00000255339,ENSG00000255639,ENSG00000265257,ENSG00000267740,ENSG00000268400,ENSG00000287967,GLRX5,GRSF1,METTL17,MRPS31,NDUFC2-KCTD14,NFU1,RTN4IP1,SLC25A19
JD_GPP3909_Balsa_2902870.sgRNA.no3w.ga-rep-qznorm-t15	2	255	73	3,08437697659709	1,82463521065283E-25	16	ATP5F1C,ATP5ME,ENSG00000255339,ENSG00000255639,ENSG00000265257,ENSG00000267740,ENSG00000268400,ENSG00000287967,GLRX5,GRSF1,METTL17,MRPS31,NDUFC2-KCTD14,NFU1,RTN4IP1,SLC25A19
JD_GPP3909_Balsa_2902870.sgRNA.no3w.ga-rep-qznorm-t3	2	255	73	3,08437697659709	1,82463521065283E-25	16	ATP5F1C,ATP5ME,ENSG00000255339,ENSG00000255639,ENSG00000265257,ENSG00000267740,ENSG00000268400,ENSG00000287967,GLRX5,GRSF1,METTL17,MRPS31,NDUFC2-KCTD14,NFU1,RTN4IP1,SLC25A19
JD_GPP3909_Balsa_2902870.sgRNA.no3w.ga-rep-qznorm-t4	2	255	73	3,08437697659709	1,82463521065283E-25	16	ATP5F1C,ATP5ME,ENSG00000255339,ENSG00000255639,ENSG00000265257,ENSG00000267740,ENSG00000268400,ENSG00000287967,GLRX5,GRSF1,METTL17,MRPS31,NDUFC2-KCTD14,NFU1,RTN4IP1,SLC25A19
JD_GPP3909_Balsa_2902870.sgRNA.no3w.ga-rep-qznorm-t5	2	255	73	3,08437697659709	1,82463521065283E-25	16	ATP5F1C,ATP5ME,ENSG00000255339,ENSG00000255639,ENSG00000265257,ENSG00000267740,ENSG00000268400,ENSG00000287967,GLRX5,GRSF1,METTL17,MRPS31,NDUFC2-KCTD14,NFU1,RTN4IP1,SLC25A19
JD_GPP3909_Balsa_2902870.sgRNA.no3w.ga-rep-qznorm-t7	2	255	73	3,08437697659709	1,82463521065283E-25	16	ATP5F1C,ATP5ME,ENSG00000255339,ENSG00000255639,ENSG00000265257,ENSG00000267740,ENSG00000268400,ENSG00000287967,GLRX5,GRSF1,METTL17,MRPS31,NDUFC2-KCTD14,NFU1,RTN4IP1,SLC25A19
JD_GPP3909_Balsa_2902870.sgRNA.no3w.ga.gene_av.zs1-rep-noExpNorm-noRowNorm-zscore-01range-t2-q33.5	5	241	71	3,17414000803105	1,97540120927864E-25	16	ATP5F1C,ATP5ME,BOLA3,ENSG00000255339,ENSG00000255639,ENSG00000265257,ENSG00000267740,ENSG00000287967,FECH,GLRX5,GRSF1,METTL17,MRPS31,NDUFC2-KCTD14,NFU1,PDE12
JD_GPP3909_Balsa_2902870.sgRNA.no3w.ga.gene_av.zs1-rep-ExpMean_subs-noRowNorm-zscore-t2-q33.5	5	263	74	3,03152213908991	2,23047531180768E-25	16	ATP5F1C,ATP5ME,BOLA3,ENSG00000255339,ENSG00000255639,ENSG00000265257,ENSG00000267740,ENSG00000287967,FECH,GLRX5,GRSF1,METTL17,MRPS31,NDUFC2-KCTD14,NFU1,RTN4IP1
JD_GPP3909_Balsa_2902870.sgRNA-rep-ExpQnorm-noRowNorm-zscore-t1.5-q35--no-fil-flat	4	424	93	2,36320754716981	2,26989425684431E-25	50	ATP5F1C,ATP5ME,ATPAF2,BOLA3,CHCHD1,CLPP,CLPX,COQ2,COQ7,CS,DLAT,DLD,DLST,ENSG00000255339,ENSG00000255639,ENSG00000265257,ENSG00000267059,ENSG00000267740,ENSG00000286192,ENSG00000287967,ETFB,FDX1,FECH,FH,GLRX5,GRSF1,GTPBP3,GTPBP6,LIAS,LIPT1,LIPT2,LIPT2-AS1,METTL17,MRM2,MRPS31,MTIF3,NDUFC2-KCTD14,NFU1,OGDH,PDE12,PDHA1,PDHB,PDSS2,RMND1,RPUSD3,RTN4IP1,SLC25A1,SLC25A19,SLC25A51,SOD2
JD_GPP3909_Balsa_2902870.sgRNA-rep-ExpQnorm-noRowNorm-zscore-t1.5-q35	4	424	93	2,36320754716981	2,26989425684431E-25	50	ATP5F1C,ATP5ME,ATPAF2,BOLA3,CHCHD1,CLPP,CLPX,COQ2,COQ7,CS,DLAT,DLD,DLST,ENSG00000255339,ENSG00000255639,ENSG00000265257,ENSG00000267059,ENSG00000267740,ENSG00000286192,ENSG00000287967,ETFB,FDX1,FECH,FH,GLRX5,GRSF1,GTPBP3,GTPBP6,LIAS,LIPT1,LIPT2,LIPT2-AS1,METTL17,MRM2,MRPS31,MTIF3,NDUFC2-KCTD14,NFU1,OGDH,PDE12,PDHA1,PDHB,PDSS2,RMND1,RPUSD3,RTN4IP1,SLC25A1,SLC25A19,SLC25A51,SOD2
JD_GPP3909_Balsa_2902870.sgRNA-rep-ExpQnorm-noRowNorm-zscore-01range-t1.5-q34--no-fil-flat	2	360	86	2,57383512544803	2,57243121826294E-25	47	ATP5F1C,ATP5ME,ATPAF2,BOLA3,CHCHD1,CLPP,CLPX,COQ2,COQ7,DLD,DLST,ENSG00000255339,ENSG00000255639,ENSG00000260643,ENSG00000265257,ENSG00000267740,ENSG00000268400,ENSG00000284512,ENSG00000286192,ENSG00000287967,ETFB,FDX1,FECH,FH,GCSH,GLRX5,GRSF1,GTPBP6,LIAS,LIPT1,LIPT2,METTL17,MRM2,MRPS31,MTIF3,MTO1,NDUFC2-KCTD14,NFU1,NME6,OGDH,PDE12,PDSS2,RMND1,RTN4IP1,SLC25A19,SLC25A51,SOD2
JD_GPP3909_Balsa_2902870.sgRNA-rep-ExpQnorm-noRowNorm-zscore-01range-t1.5-q34	2	360	86	2,57383512544803	2,57243121826294E-25	47	ATP5F1C,ATP5ME,ATPAF2,BOLA3,CHCHD1,CLPP,CLPX,COQ2,COQ7,DLD,DLST,ENSG00000255339,ENSG00000255639,ENSG00000260643,ENSG00000265257,ENSG00000267740,ENSG00000268400,ENSG00000284512,ENSG00000286192,ENSG00000287967,ETFB,FDX1,FECH,FH,GCSH,GLRX5,GRSF1,GTPBP6,LIAS,LIPT1,LIPT2,METTL17,MRM2,MRPS31,MTIF3,MTO1,NDUFC2-KCTD14,NFU1,NME6,OGDH,PDE12,PDSS2,RMND1,RTN4IP1,SLC25A19,SLC25A51,SOD2
JD_GPP3909_Balsa_2902870.sgRNA-rep-ExpQnorm-noRowNorm-zscore-01range-t2-q34--no-fil-flat	0	360	86	2,57383512544803	2,57243121826294E-25	47	ATP5F1C,ATP5ME,ATPAF2,BOLA3,CHCHD1,CLPP,CLPX,COQ2,COQ7,DLD,DLST,ENSG00000255339,ENSG00000255639,ENSG00000260643,ENSG00000265257,ENSG00000267740,ENSG00000268400,ENSG00000284512,ENSG00000286192,ENSG00000287967,ETFB,FDX1,FECH,FH,GCSH,GLRX5,GRSF1,GTPBP6,LIAS,LIPT1,LIPT2,METTL17,MRM2,MRPS31,MTIF3,MTO1,NDUFC2-KCTD14,NFU1,NME6,OGDH,PDE12,PDSS2,RMND1,RTN4IP1,SLC25A19,SLC25A51,SOD2
JD_GPP3909_Balsa_2902870.sgRNA-rep-ExpQnorm-noRowNorm-zscore-01range-t2-q34	0	360	86	2,57383512544803	2,57243121826294E-25	47	ATP5F1C,ATP5ME,ATPAF2,BOLA3,CHCHD1,CLPP,CLPX,COQ2,COQ7,DLD,DLST,ENSG00000255339,ENSG00000255639,ENSG00000260643,ENSG00000265257,ENSG00000267740,ENSG00000268400,ENSG00000284512,ENSG00000286192,ENSG00000287967,ETFB,FDX1,FECH,FH,GCSH,GLRX5,GRSF1,GTPBP6,LIAS,LIPT1,LIPT2,METTL17,MRM2,MRPS31,MTIF3,MTO1,NDUFC2-KCTD14,NFU1,NME6,OGDH,PDE12,PDSS2,RMND1,RTN4IP1,SLC25A19,SLC25A51,SOD2
JD_GPP3909_Balsa_2902870.sgRNA-rep-ExpQnorm-noRowNorm-zscore-01range-t4-q34--no-fil-flat	0	360	86	2,57383512544803	2,57243121826294E-25	47	ATP5F1C,ATP5ME,ATPAF2,BOLA3,CHCHD1,CLPP,CLPX,COQ2,COQ7,DLD,DLST,ENSG00000255339,ENSG00000255639,ENSG00000260643,ENSG00000265257,ENSG00000267740,ENSG00000268400,ENSG00000284512,ENSG00000286192,ENSG00000287967,ETFB,FDX1,FECH,FH,GCSH,GLRX5,GRSF1,GTPBP6,LIAS,LIPT1,LIPT2,METTL17,MRM2,MRPS31,MTIF3,MTO1,NDUFC2-KCTD14,NFU1,NME6,OGDH,PDE12,PDSS2,RMND1,RTN4IP1,SLC25A19,SLC25A51,SOD2
JD_GPP3909_Balsa_2902870.sgRNA-rep-ExpQnorm-noRowNorm-zscore-01range-t4-q34	0	360	86	2,57383512544803	2,57243121826294E-25	47	ATP5F1C,ATP5ME,ATPAF2,BOLA3,CHCHD1,CLPP,CLPX,COQ2,COQ7,DLD,DLST,ENSG00000255339,ENSG00000255639,ENSG00000260643,ENSG00000265257,ENSG00000267740,ENSG00000268400,ENSG00000284512,ENSG00000286192,ENSG00000287967,ETFB,FDX1,FECH,FH,GCSH,GLRX5,GRSF1,GTPBP6,LIAS,LIPT1,LIPT2,METTL17,MRM2,MRPS31,MTIF3,MTO1,NDUFC2-KCTD14,NFU1,NME6,OGDH,PDE12,PDSS2,RMND1,RTN4IP1,SLC25A19,SLC25A51,SOD2
JD_GPP3909_Balsa_2902870.sgRNA.no3w.ga.gene_av.zs1-rep-noExpNorm-noRowNorm-zscore-01range-t12-q34	8	242	71	3,16102372700613	2,66274319677615E-25	16	ATP5F1C,ATP5ME,BOLA3,ENSG00000255339,ENSG00000255639,ENSG00000265257,ENSG00000267740,ENSG00000287967,FECH,GLRX5,GRSF1,METTL17,MRPS31,NDUFC2-KCTD14,NFU1,PDE12
JD_GPP3909_Balsa_2902870.sgRNA.no3w.ga.gene_av.zs1-rep-noExpNorm-noRowNorm-zscore-01range-t16-q34	8	242	71	3,16102372700613	2,66274319677615E-25	16	ATP5F1C,ATP5ME,BOLA3,ENSG00000255339,ENSG00000255639,ENSG00000265257,ENSG00000267740,ENSG00000287967,FECH,GLRX5,GRSF1,METTL17,MRPS31,NDUFC2-KCTD14,NFU1,PDE12
JD_GPP3909_Balsa_2902870.sgRNA.no3w.ga.gene_av.zs1-rep-noExpNorm-noRowNorm-zscore-01range-t2-q33.75	7	242	71	3,16102372700613	2,66274319677615E-25	16	ATP5F1C,ATP5ME,BOLA3,ENSG00000255339,ENSG00000255639,ENSG00000265257,ENSG00000267740,ENSG00000287967,FECH,GLRX5,GRSF1,METTL17,MRPS31,NDUFC2-KCTD14,NFU1,PDE12
JD_GPP3909_Balsa_2902870.sgRNA.no3w.ga.gene_av.zs1-rep-noExpNorm-noRowNorm-zscore-01range-t2-q34	7	242	71	3,16102372700613	2,66274319677615E-25	16	ATP5F1C,ATP5ME,BOLA3,ENSG00000255339,ENSG00000255639,ENSG00000265257,ENSG00000267740,ENSG00000287967,FECH,GLRX5,GRSF1,METTL17,MRPS31,NDUFC2-KCTD14,NFU1,PDE12
JD_GPP3909_Balsa_2902870.sgRNA.no3w.ga.gene_av.zs1-rep-noExpNorm-noRowNorm-zscore-01range-t8-q34	8	242	71	3,16102372700613	2,66274319677615E-25	16	ATP5F1C,ATP5ME,BOLA3,ENSG00000255339,ENSG00000255639,ENSG00000265257,ENSG00000267740,ENSG00000287967,FECH,GLRX5,GRSF1,METTL17,MRPS31,NDUFC2-KCTD14,NFU1,PDE12
JD_GPP3909_Balsa_2902870.sgRNA.ga.gene_av.zs1-rep-noExpNorm-noRowNorm-zscore-t4-q33.5	6	265	74	3,00864272671942	3,91515859434513E-25	25	ATP5F1C,ATP5ME,BOLA3,CHCHD1,COQ2,ENSG00000255339,ENSG00000255639,ENSG00000265257,ENSG00000267740,ENSG00000287967,FECH,GLRX5,GRSF1,GTPBP6,LIAS,LIPT1,LIPT2,LIPT2-AS1,METTL17,MRPS31,NDUFC2-KCTD14,NFU1,PDE12,RMND1,RTN4IP1
JD_GPP3909_Balsa_2902870.sgRNA.no3w.ga.gene_av.zs1-rep-ExpMean_subs-noRowNorm-zscore-t2-q34	4	312	80	2,76261373035567	4,64445053681489E-25	19	ATP5F1C,ATP5ME,BOLA3,CHCHD1,ENSG00000255339,ENSG00000255639,ENSG00000265257,ENSG00000267740,ENSG00000268400,ENSG00000287967,FECH,GLRX5,GRSF1,METTL17,MRPS31,NDUFC2-KCTD14,NFU1,RMND1,RTN4IP1
JD_GPP3909_Balsa_2902870.sgRNA.no3w.ga.gene_av.zs15-rep-noExpNorm-noRowNorm-zscore-t1.5-q34	4	291	77	2,85090344751136	9,43573632633824E-25	29	ATP5F1C,ATP5ME,BOLA3,CHCHD1,COQ2,COQ7,DLD,ENSG00000255339,ENSG00000255639,ENSG00000265257,ENSG00000267740,ENSG00000287967,FDX1,FECH,GLRX5,GRSF1,GTPBP6,LIAS,LIPT2,LIPT2-AS1,METTL17,MRPS31,NFU1,NME6,OGDH,PDE12,RPUSD3,RTN4IP1,SOD2
JD_GPP3909_Balsa_2902870.sgRNA.no3w.ga.gene_av.zs1-rep-noExpNorm-noRowNorm-zscore-t1.5-q33.25	5	247	71	3,09703539245135	1,15461096539753E-24	18	ATP5F1C,ATP5ME,BOLA3,ENSG00000255339,ENSG00000255639,ENSG00000265257,ENSG00000267740,ENSG00000287967,FECH,GLRX5,GRSF1,GTPBP6,METTL17,MRPS31,NDUFC2-KCTD14,NFU1,PDE12,RTN4IP1
JD_GPP3909_Balsa_2902870.sgRNA.no3w.ga.gene_av.zs1-rep-ExpMean_subs-noRowNorm-zscore-t2-q32.5	6	213	66	3,33848250795093	1,32626116679471E-24	11	ATP5F1C,ENSG00000255339,ENSG00000255639,ENSG00000265257,ENSG00000267740,ENSG00000287967,GLRX5,GRSF1,METTL17,NDUFC2-KCTD14,NFU1
JD_GPP3909_Balsa_2902870.sgRNA.no3w.ga.gene_av.zs15-rep-ExpMean_subs-noRowNorm-zscore-01range-t12-q33.75	0	234	69	3,17700578990902	1,59593088025569E-24	15	ATP5F1C,ATP5ME,CHCHD1,ENSG00000255339,ENSG00000255639,ENSG00000265257,ENSG00000267740,ENSG00000287967,FECH,GLRX5,GRSF1,METTL17,MRPS31,NFU1,RTN4IP1
JD_GPP3909_Balsa_2902870.sgRNA.no3w.ga.gene_av.zs15-rep-ExpMean_subs-noRowNorm-zscore-01range-t16-q33.75	0	234	69	3,17700578990902	1,59593088025569E-24	15	ATP5F1C,ATP5ME,CHCHD1,ENSG00000255339,ENSG00000255639,ENSG00000265257,ENSG00000267740,ENSG00000287967,FECH,GLRX5,GRSF1,METTL17,MRPS31,NFU1,RTN4IP1
JD_GPP3909_Balsa_2902870.sgRNA.no3w.ga.gene_av.zs15-rep-ExpMean_subs-noRowNorm-zscore-01range-t4-q33.75	0	234	69	3,17700578990902	1,59593088025569E-24	15	ATP5F1C,ATP5ME,CHCHD1,ENSG00000255339,ENSG00000255639,ENSG00000265257,ENSG00000267740,ENSG00000287967,FECH,GLRX5,GRSF1,METTL17,MRPS31,NFU1,RTN4IP1
JD_GPP3909_Balsa_2902870.sgRNA.no3w.ga.gene_av.zs15-rep-ExpMean_subs-noRowNorm-zscore-01range-t8-q33.75	0	234	69	3,17700578990902	1,59593088025569E-24	15	ATP5F1C,ATP5ME,CHCHD1,ENSG00000255339,ENSG00000255639,ENSG00000265257,ENSG00000267740,ENSG00000287967,FECH,GLRX5,GRSF1,METTL17,MRPS31,NFU1,RTN4IP1
JD_GPP3909_Balsa_2902870.sgRNA-rep-ExpQnorm-noRowNorm-zscore-t1.5-q36	4	414	91	2,36824061087736	1,62443065701622E-24	50	ATP5F1C,ATP5ME,ATPAF2,BOLA3,CHCHD1,CLPP,CLPX,COQ2,COQ7,CS,DLAT,DLD,DLST,ENSG00000255339,ENSG00000255639,ENSG00000265257,ENSG00000267059,ENSG00000267740,ENSG00000286192,ENSG00000287967,ETFB,FDX1,FECH,FH,GLRX5,GRSF1,GTPBP3,GTPBP6,LIAS,LIPT1,LIPT2,LIPT2-AS1,METTL17,MRM2,MRPS31,MTIF3,NDUFC2-KCTD14,NFU1,OGDH,PDE12,PDHA1,PDHB,PDSS2,RMND1,RPUSD3,RTN4IP1,SLC25A1,SLC25A19,SLC25A51,SOD2
JD_GPP3909_Balsa_2902870.sgRNA.no3w.ga.gene_av.zs1-rep-ExpMean_subs-noRowNorm-zscore-t2-q33	6	256	72	3,03024193548387	1,92174264245246E-24	16	ATP5F1C,ATP5ME,BOLA3,ENSG00000255339,ENSG00000255639,ENSG00000265257,ENSG00000267740,ENSG00000287967,FECH,GLRX5,GRSF1,METTL17,MRPS31,NDUFC2-KCTD14,NFU1,RTN4IP1
JD_GPP3909_Balsa_2902870.sgRNA.no3w.ga.gene_av.zs1-rep-ExpMean_subs-noRowNorm-zscore-t1.5-q33	1	235	69	3,16348661633493	2,14864496022734E-24	13	ATP5F1C,ATP5ME,ENSG00000255339,ENSG00000255639,ENSG00000265257,ENSG00000267740,ENSG00000287967,GLRX5,GRSF1,METTL17,MRPS31,NDUFC2-KCTD14,NFU1
JD_GPP3909_Balsa_2902870.sgRNA.no3w.ga.gene_av.zs15-rep-ExpMean_subs-noRowNorm-zscore-01range-t12-q34	0	235	69	3,16348661633493	2,14864496022734E-24	15	ATP5F1C,ATP5ME,CHCHD1,ENSG00000255339,ENSG00000255639,ENSG00000265257,ENSG00000267740,ENSG00000287967,FECH,GLRX5,GRSF1,METTL17,MRPS31,NFU1,RTN4IP1
JD_GPP3909_Balsa_2902870.sgRNA.no3w.ga.gene_av.zs15-rep-ExpMean_subs-noRowNorm-zscore-01range-t16-q34	0	235	69	3,16348661633493	2,14864496022734E-24	15	ATP5F1C,ATP5ME,CHCHD1,ENSG00000255339,ENSG00000255639,ENSG00000265257,ENSG00000267740,ENSG00000287967,FECH,GLRX5,GRSF1,METTL17,MRPS31,NFU1,RTN4IP1
JD_GPP3909_Balsa_2902870.sgRNA.no3w.ga.gene_av.zs15-rep-ExpMean_subs-noRowNorm-zscore-01range-t4-q34	0	235	69	3,16348661633493	2,14864496022734E-24	15	ATP5F1C,ATP5ME,CHCHD1,ENSG00000255339,ENSG00000255639,ENSG00000265257,ENSG00000267740,ENSG00000287967,FECH,GLRX5,GRSF1,METTL17,MRPS31,NFU1,RTN4IP1
JD_GPP3909_Balsa_2902870.sgRNA.no3w.ga.gene_av.zs15-rep-ExpMean_subs-noRowNorm-zscore-01range-t8-q34	0	235	69	3,16348661633493	2,14864496022734E-24	15	ATP5F1C,ATP5ME,CHCHD1,ENSG00000255339,ENSG00000255639,ENSG00000265257,ENSG00000267740,ENSG00000287967,FECH,GLRX5,GRSF1,METTL17,MRPS31,NFU1,RTN4IP1
JD_GPP3909_Balsa_2902870.sgRNA-rep-ExpQnorm-noRowNorm-zscore-t2-q35--no-fil-flat	7	487	98	2,16811287010664	2,64131629563414E-24	58	ATP5F1C,ATP5ME,ATPAF2,BOLA3,CHCHD1,CLPP,CLPX,COQ2,COQ7,CS,DLAT,DLD,DLST,ENSG00000255339,ENSG00000255639,ENSG00000265257,ENSG00000267059,ENSG00000267740,ENSG00000268400,ENSG00000286192,ENSG00000287967,ETFB,FDX1,FECH,FH,GLRX5,GRSF1,GTPBP3,GTPBP6,LIAS,LIPT1,LIPT2,LIPT2-AS1,MDH2,METTL17,MPC2,MRM2,MRPS31,MTIF3,MTO1,NDUFC2-KCTD14,NFU1,NME6,OGDH,PDE12,PDHA1,PDHB,PDHX,PDSS2,RMND1,RPUSD3,RTN4IP1,SDHAF1,SL…
JD_GPP3909_Balsa_2902870.sgRNA-rep-ExpQnorm-noRowNorm-zscore-t2-q35	7	487	98	2,16811287010664	2,64131629563414E-24	58	ATP5F1C,ATP5ME,ATPAF2,BOLA3,CHCHD1,CLPP,CLPX,COQ2,COQ7,CS,DLAT,DLD,DLST,ENSG00000255339,ENSG00000255639,ENSG00000265257,ENSG00000267059,ENSG00000267740,ENSG00000268400,ENSG00000286192,ENSG00000287967,ETFB,FDX1,FECH,FH,GLRX5,GRSF1,GTPBP3,GTPBP6,LIAS,LIPT1,LIPT2,LIPT2-AS1,MDH2,METTL17,MPC2,MRM2,MRPS31,MTIF3,MTO1,NDUFC2-KCTD14,NFU1,NME6,OGDH,PDE12,PDHA1,PDHB,PDHX,PDSS2,RMND1,RPUSD3,RTN4IP1,SDHAF1,SL…
JD_GPP3909_Balsa_2902870.sgRNA-rep-ExpQnorm-noRowNorm-zscore-t1.5-q33--no-fil-flat	6	319	80	2,70199211244817	2,64770956838728E-24	28	ATP5F1C,ATP5ME,BOLA3,CLPP,CLPX,COQ2,DLD,ENSG00000255339,ENSG00000255639,ENSG00000265257,ENSG00000267740,ENSG00000287967,FDX1,FECH,GLRX5,GRSF1,GTPBP6,LIAS,LIPT1,LIPT2,METTL17,MRPS31,NDUFC2-KCTD14,NFU1,PDE12,PDSS2,RTN4IP1,SLC25A19
JD_GPP3909_Balsa_2902870.sgRNA-rep-ExpQnorm-noRowNorm-zscore-t1.5-q33	6	319	80	2,70199211244817	2,64770956838728E-24	28	ATP5F1C,ATP5ME,BOLA3,CLPP,CLPX,COQ2,DLD,ENSG00000255339,ENSG00000255639,ENSG00000265257,ENSG00000267740,ENSG00000287967,FDX1,FECH,GLRX5,GRSF1,GTPBP6,LIAS,LIPT1,LIPT2,METTL17,MRPS31,NDUFC2-KCTD14,NFU1,PDE12,PDSS2,RTN4IP1,SLC25A19
JD_GPP3909_Balsa_2902870.sgRNA-rep-ExpQnorm-noRowNorm-zscore-t16-q36	1	319	80	2,70199211244817	2,64770956838728E-24	28	ATP5F1C,ATP5ME,BOLA3,CLPP,CLPX,COQ2,DLD,ENSG00000255339,ENSG00000255639,ENSG00000265257,ENSG00000267059,ENSG00000267740,ENSG00000287967,FDX1,FECH,GLRX5,GTPBP6,LIAS,LIPT1,LIPT2,METTL17,MRPS31,NDUFC2-KCTD14,NFU1,PDE12,PDSS2,RTN4IP1,SLC25A19
JD_GPP3909_Balsa_2902870.sgRNA-rep-ExpQnorm-noRowNorm-zscore-t32-q36	0	319	80	2,70199211244817	2,64770956838728E-24	28	ATP5F1C,ATP5ME,BOLA3,CLPP,CLPX,COQ2,DLD,ENSG00000255339,ENSG00000255639,ENSG00000265257,ENSG00000267059,ENSG00000267740,ENSG00000287967,FDX1,FECH,GLRX5,GTPBP6,LIAS,LIPT1,LIPT2,METTL17,MRPS31,NDUFC2-KCTD14,NFU1,PDE12,PDSS2,RTN4IP1,SLC25A19
JD_GPP3909_Balsa_2902870.sgRNA-rep-qnorm-zscore-t1.5-q33	6	319	80	2,70199211244817	2,64770956838728E-24	28	ATP5F1C,ATP5ME,BOLA3,CLPP,CLPX,COQ2,DLD,ENSG00000255339,ENSG00000255639,ENSG00000265257,ENSG00000267740,ENSG00000287967,FDX1,FECH,GLRX5,GRSF1,GTPBP6,LIAS,LIPT1,LIPT2,METTL17,MRPS31,NDUFC2-KCTD14,NFU1,PDE12,PDSS2,RTN4IP1,SLC25A19
JD_GPP3909_Balsa_2902870.sgRNA.no3w.ga.gene_av-rep-qnorm-zscore-t1.5-q34	5	222	67	3,25167102586457	2,70695116382953E-24	14	ATP5F1C,ENSG00000255339,ENSG00000255639,ENSG00000265257,ENSG00000267740,ENSG00000287967,GLRX5,GRSF1,GTPBP6,MRPS31,NDUFC2-KCTD14,NFU1,PDE12,SLC25A19
JD_GPP3909_Balsa_2902870.sgRNA.no3w.ga.gene_av-rep-qnorm-zscore-t1.75-q34	5	222	67	3,25167102586457	2,70695116382953E-24	14	ATP5F1C,ENSG00000255339,ENSG00000255639,ENSG00000265257,ENSG00000267740,ENSG00000287967,GLRX5,GRSF1,GTPBP6,MRPS31,NDUFC2-KCTD14,NFU1,PDE12,SLC25A19
JD_GPP3909_Balsa_2902870.sgRNA.no3w.ga.gene_av-rep-qnorm-zscore-t2-q34	5	222	67	3,25167102586457	2,70695116382953E-24	14	ATP5F1C,ENSG00000255339,ENSG00000255639,ENSG00000265257,ENSG00000267740,ENSG00000287967,GLRX5,GRSF1,GTPBP6,MRPS31,NDUFC2-KCTD14,NFU1,PDE12,SLC25A19
JD_GPP3909_Balsa_2902870.sgRNA.no3w.ga.gene_av-rep-qnorm-zscore-t2.0-q34	5	222	67	3,25167102586457	2,70695116382953E-24	14	ATP5F1C,ENSG00000255339,ENSG00000255639,ENSG00000265257,ENSG00000267740,ENSG00000287967,GLRX5,GRSF1,GTPBP6,MRPS31,NDUFC2-KCTD14,NFU1,PDE12,SLC25A19
JD_GPP3909_Balsa_2902870.sgRNA-rep-noExpNorm-noRowNorm-zscore-01range-t1.5-q33--no-fil-flat	5	250	71	3,05987096774194	2,72861141064738E-24	14	ATP5F1C,ATP5ME,ENSG00000255339,ENSG00000255639,ENSG00000265257,ENSG00000267740,ENSG00000287967,GLRX5,GRSF1,METTL17,MRPS31,NDUFC2-KCTD14,NFU1,RTN4IP1
JD_GPP3909_Balsa_2902870.sgRNA-rep-noExpNorm-noRowNorm-zscore-01range-t1.5-q33	5	250	71	3,05987096774194	2,72861141064738E-24	14	ATP5F1C,ATP5ME,ENSG00000255339,ENSG00000255639,ENSG00000265257,ENSG00000267740,ENSG00000287967,GLRX5,GRSF1,METTL17,MRPS31,NDUFC2-KCTD14,NFU1,RTN4IP1
JD_GPP3909_Balsa_2902870.sgRNA-rep-noExpNorm-noRowNorm-zscore-01range-t2-q33--no-fil-flat	5	250	71	3,05987096774194	2,72861141064738E-24	14	ATP5F1C,ATP5ME,ENSG00000255339,ENSG00000255639,ENSG00000265257,ENSG00000267740,ENSG00000287967,GLRX5,GRSF1,METTL17,MRPS31,NDUFC2-KCTD14,NFU1,RTN4IP1
JD_GPP3909_Balsa_2902870.sgRNA-rep-noExpNorm-noRowNorm-zscore-01range-t2-q33	5	250	71	3,05987096774194	2,72861141064738E-24	14	ATP5F1C,ATP5ME,ENSG00000255339,ENSG00000255639,ENSG00000265257,ENSG00000267740,ENSG00000287967,GLRX5,GRSF1,METTL17,MRPS31,NDUFC2-KCTD14,NFU1,RTN4IP1
JD_GPP3909_Balsa_2902870.sgRNA.no3w.ga.gene_av.zs15-rep-noExpNorm-noRowNorm-zscore-t12-q34	5	236	69	3,15008201202843	2,88756302599242E-24	11	ATP5F1C,ATP5ME,CHCHD1,ENSG00000255339,ENSG00000255639,ENSG00000265257,ENSG00000267740,ENSG00000287967,GLRX5,METTL17,NFU1
JD_GPP3909_Balsa_2902870.sgRNA.no3w.ga.gene_av.zs15-rep-noExpNorm-noRowNorm-zscore-t16-q34	5	236	69	3,15008201202843	2,88756302599242E-24	11	ATP5F1C,ATP5ME,CHCHD1,ENSG00000255339,ENSG00000255639,ENSG00000265257,ENSG00000267740,ENSG00000287967,GLRX5,METTL17,NFU1
JD_GPP3909_Balsa_2902870.sgRNA.no3w.ga.gene_av.zs15-rep-noExpNorm-noRowNorm-zscore-t4-q34	5	236	69	3,15008201202843	2,88756302599242E-24	11	ATP5F1C,ATP5ME,CHCHD1,ENSG00000255339,ENSG00000255639,ENSG00000265257,ENSG00000267740,ENSG00000287967,GLRX5,METTL17,NFU1
JD_GPP3909_Balsa_2902870.sgRNA.no3w.ga.gene_av.zs15-rep-noExpNorm-noRowNorm-zscore-t8-q34	5	236	69	3,15008201202843	2,88756302599242E-24	11	ATP5F1C,ATP5ME,CHCHD1,ENSG00000255339,ENSG00000255639,ENSG00000265257,ENSG00000267740,ENSG00000287967,GLRX5,METTL17,NFU1
JD_GPP3909_Balsa_2902870.sgRNA.no3w.ga.gene_av.zs15-rep-noExpNorm-noRowNorm-zscore-t1.5-q33.75	4	288	76	2,84318996415771	3,26105796554552E-24	29	ATP5F1C,ATP5ME,BOLA3,CHCHD1,COQ2,COQ7,DLD,ENSG00000255339,ENSG00000255639,ENSG00000265257,ENSG00000267740,ENSG00000287967,FDX1,FECH,GLRX5,GRSF1,GTPBP6,LIAS,LIPT2,LIPT2-AS1,METTL17,MRPS31,NFU1,NME6,OGDH,PDE12,RPUSD3,RTN4IP1,SOD2
JD_GPP3909_Balsa_2902870.sgRNA-rep-ExpQnorm-noRowNorm-zscore-t16-q35--no-fil-flat	1	312	79	2,72808105872622	3,4936965690356E-24	27	ATP5F1C,ATP5ME,BOLA3,CLPP,CLPX,COQ2,DLD,ENSG00000255339,ENSG00000255639,ENSG00000265257,ENSG00000267059,ENSG00000267740,ENSG00000287967,FDX1,GLRX5,GTPBP6,LIAS,LIPT1,LIPT2,METTL17,MRPS31,NDUFC2-KCTD14,NFU1,PDE12,PDSS2,RTN4IP1,SLC25A19
JD_GPP3909_Balsa_2902870.sgRNA-rep-ExpQnorm-noRowNorm-zscore-t16-q35	1	312	79	2,72808105872622	3,4936965690356E-24	27	ATP5F1C,ATP5ME,BOLA3,CLPP,CLPX,COQ2,DLD,ENSG00000255339,ENSG00000255639,ENSG00000265257,ENSG00000267059,ENSG00000267740,ENSG00000287967,FDX1,GLRX5,GTPBP6,LIAS,LIPT1,LIPT2,METTL17,MRPS31,NDUFC2-KCTD14,NFU1,PDE12,PDSS2,RTN4IP1,SLC25A19
JD_GPP3909_Balsa_2902870.sgRNA-rep-ExpQnorm-noRowNorm-zscore-t32-q35--no-fil-flat	0	312	79	2,72808105872622	3,4936965690356E-24	27	ATP5F1C,ATP5ME,BOLA3,CLPP,CLPX,COQ2,DLD,ENSG00000255339,ENSG00000255639,ENSG00000265257,ENSG00000267059,ENSG00000267740,ENSG00000287967,FDX1,GLRX5,GTPBP6,LIAS,LIPT1,LIPT2,METTL17,MRPS31,NDUFC2-KCTD14,NFU1,PDE12,PDSS2,RTN4IP1,SLC25A19
JD_GPP3909_Balsa_2902870.sgRNA-rep-ExpQnorm-noRowNorm-zscore-t32-q35	0	312	79	2,72808105872622	3,4936965690356E-24	27	ATP5F1C,ATP5ME,BOLA3,CLPP,CLPX,COQ2,DLD,ENSG00000255339,ENSG00000255639,ENSG00000265257,ENSG00000267059,ENSG00000267740,ENSG00000287967,FDX1,GLRX5,GTPBP6,LIAS,LIPT1,LIPT2,METTL17,MRPS31,NDUFC2-KCTD14,NFU1,PDE12,PDSS2,RTN4IP1,SLC25A19
JD_GPP3909_Balsa_2902870.sgRNA-rep-qnorm-zscore-t15-q34.5	1	312	79	2,72808105872622	3,4936965690356E-24	27	ATP5F1C,ATP5ME,BOLA3,CLPP,CLPX,COQ2,DLD,ENSG00000255339,ENSG00000255639,ENSG00000265257,ENSG00000267059,ENSG00000267740,ENSG00000287967,FDX1,GLRX5,GTPBP6,LIAS,LIPT1,LIPT2,METTL17,MRPS31,NDUFC2-KCTD14,NFU1,PDE12,PDSS2,RTN4IP1,SLC25A19
JD_GPP3909_Balsa_2902870.sgRNA-rep-qnorm-zscore-t15-q35	1	312	79	2,72808105872622	3,4936965690356E-24	27	ATP5F1C,ATP5ME,BOLA3,CLPP,CLPX,COQ2,DLD,ENSG00000255339,ENSG00000255639,ENSG00000265257,ENSG00000267059,ENSG00000267740,ENSG00000287967,FDX1,GLRX5,GTPBP6,LIAS,LIPT1,LIPT2,METTL17,MRPS31,NDUFC2-KCTD14,NFU1,PDE12,PDSS2,RTN4IP1,SLC25A19
JD_GPP3909_Balsa_2902870.sgRNA-rep-qnorm-zscore-t20-q34.5	1	312	79	2,72808105872622	3,4936965690356E-24	27	ATP5F1C,ATP5ME,BOLA3,CLPP,CLPX,COQ2,DLD,ENSG00000255339,ENSG00000255639,ENSG00000265257,ENSG00000267059,ENSG00000267740,ENSG00000287967,FDX1,GLRX5,GTPBP6,LIAS,LIPT1,LIPT2,METTL17,MRPS31,NDUFC2-KCTD14,NFU1,PDE12,PDSS2,RTN4IP1,SLC25A19
JD_GPP3909_Balsa_2902870.sgRNA-rep-qnorm-zscore-t20-q35	1	312	79	2,72808105872622	3,4936965690356E-24	27	ATP5F1C,ATP5ME,BOLA3,CLPP,CLPX,COQ2,DLD,ENSG00000255339,ENSG00000255639,ENSG00000265257,ENSG00000267059,ENSG00000267740,ENSG00000287967,FDX1,GLRX5,GTPBP6,LIAS,LIPT1,LIPT2,METTL17,MRPS31,NDUFC2-KCTD14,NFU1,PDE12,PDSS2,RTN4IP1,SLC25A19
JD_GPP3909_Balsa_2902870.sgRNA-rep-qnorm-zscore-t25-q34.5	0	312	79	2,72808105872622	3,4936965690356E-24	27	ATP5F1C,ATP5ME,BOLA3,CLPP,CLPX,COQ2,DLD,ENSG00000255339,ENSG00000255639,ENSG00000265257,ENSG00000267059,ENSG00000267740,ENSG00000287967,FDX1,GLRX5,GTPBP6,LIAS,LIPT1,LIPT2,METTL17,MRPS31,NDUFC2-KCTD14,NFU1,PDE12,PDSS2,RTN4IP1,SLC25A19
JD_GPP3909_Balsa_2902870.sgRNA-rep-qnorm-zscore-t25-q35	0	312	79	2,72808105872622	3,4936965690356E-24	27	ATP5F1C,ATP5ME,BOLA3,CLPP,CLPX,COQ2,DLD,ENSG00000255339,ENSG00000255639,ENSG00000265257,ENSG00000267059,ENSG00000267740,ENSG00000287967,FDX1,GLRX5,GTPBP6,LIAS,LIPT1,LIPT2,METTL17,MRPS31,NDUFC2-KCTD14,NFU1,PDE12,PDSS2,RTN4IP1,SLC25A19
JD_GPP3909_Balsa_2902870.sgRNA-rep-ExpQnorm-noRowNorm-zscore-t12-q33.5	8	346	83	2,58456088010442	4,17292738301912E-24	35	ATP5F1C,ATP5ME,BOLA3,CHCHD1,CLPP,CLPX,COQ2,DLD,DLST,ENSG00000255339,ENSG00000255639,ENSG00000265257,ENSG00000267740,ENSG00000286192,ENSG00000287967,FDX1,FECH,GLRX5,GRSF1,GTPBP6,LIAS,LIPT1,LIPT2,METTL17,MRM2,MRPS31,MTIF3,NDUFC2-KCTD14,NFU1,PDE12,PDSS2,RMND1,RTN4IP1,SLC25A19,SOD2
JD_GPP3909_Balsa_2902870.sgRNA-rep-ExpQnorm-noRowNorm-zscore-t4-q33.5	8	346	83	2,58456088010442	4,17292738301912E-24	35	ATP5F1C,ATP5ME,BOLA3,CHCHD1,CLPP,CLPX,COQ2,DLD,DLST,ENSG00000255339,ENSG00000255639,ENSG00000265257,ENSG00000267740,ENSG00000286192,ENSG00000287967,FDX1,FECH,GLRX5,GRSF1,GTPBP6,LIAS,LIPT1,LIPT2,METTL17,MRM2,MRPS31,MTIF3,NDUFC2-KCTD14,NFU1,PDE12,PDSS2,RMND1,RTN4IP1,SLC25A19,SOD2
JD_GPP3909_Balsa_2902870.sgRNA-rep-ExpQnorm-noRowNorm-zscore-t8-q33.5	8	346	83	2,58456088010442	4,17292738301912E-24	35	ATP5F1C,ATP5ME,BOLA3,CHCHD1,CLPP,CLPX,COQ2,DLD,DLST,ENSG00000255339,ENSG00000255639,ENSG00000265257,ENSG00000267740,ENSG00000286192,ENSG00000287967,FDX1,FECH,GLRX5,GRSF1,GTPBP6,LIAS,LIPT1,LIPT2,METTL17,MRM2,MRPS31,MTIF3,NDUFC2-KCTD14,NFU1,PDE12,PDSS2,RMND1,RTN4IP1,SLC25A19,SOD2
JD_GPP3909_Balsa_2902870.sgRNA-rep-qnorm-zscore-t10-q33.5	8	346	83	2,58456088010442	4,17292738301912E-24	35	ATP5F1C,ATP5ME,BOLA3,CHCHD1,CLPP,CLPX,COQ2,DLD,DLST,ENSG00000255339,ENSG00000255639,ENSG00000265257,ENSG00000267740,ENSG00000286192,ENSG00000287967,FDX1,FECH,GLRX5,GRSF1,GTPBP6,LIAS,LIPT1,LIPT2,METTL17,MRM2,MRPS31,MTIF3,NDUFC2-KCTD14,NFU1,PDE12,PDSS2,RMND1,RTN4IP1,SLC25A19,SOD2
JD_GPP3909_Balsa_2902870.sgRNA-rep-qnorm-zscore-t12-q33.5	8	346	83	2,58456088010442	4,17292738301912E-24	35	ATP5F1C,ATP5ME,BOLA3,CHCHD1,CLPP,CLPX,COQ2,DLD,DLST,ENSG00000255339,ENSG00000255639,ENSG00000265257,ENSG00000267740,ENSG00000286192,ENSG00000287967,FDX1,FECH,GLRX5,GRSF1,GTPBP6,LIAS,LIPT1,LIPT2,METTL17,MRM2,MRPS31,MTIF3,NDUFC2-KCTD14,NFU1,PDE12,PDSS2,RMND1,RTN4IP1,SLC25A19,SOD2
JD_GPP3909_Balsa_2902870.sgRNA-rep-qnorm-zscore-t13-q33.5	8	346	83	2,58456088010442	4,17292738301912E-24	35	ATP5F1C,ATP5ME,BOLA3,CHCHD1,CLPP,CLPX,COQ2,DLD,DLST,ENSG00000255339,ENSG00000255639,ENSG00000265257,ENSG00000267740,ENSG00000286192,ENSG00000287967,FDX1,FECH,GLRX5,GRSF1,GTPBP6,LIAS,LIPT1,LIPT2,METTL17,MRM2,MRPS31,MTIF3,NDUFC2-KCTD14,NFU1,PDE12,PDSS2,RMND1,RTN4IP1,SLC25A19,SOD2
JD_GPP3909_Balsa_2902870.sgRNA-rep-qnorm-zscore-t7-q33.5	8	346	83	2,58456088010442	4,17292738301912E-24	35	ATP5F1C,ATP5ME,BOLA3,CHCHD1,CLPP,CLPX,COQ2,DLD,DLST,ENSG00000255339,ENSG00000255639,ENSG00000265257,ENSG00000267740,ENSG00000286192,ENSG00000287967,FDX1,FECH,GLRX5,GRSF1,GTPBP6,LIAS,LIPT1,LIPT2,METTL17,MRM2,MRPS31,MTIF3,NDUFC2-KCTD14,NFU1,PDE12,PDSS2,RMND1,RTN4IP1,SLC25A19,SOD2
JD_GPP3909_Balsa_2902870.sgRNA-rep-qnorm-zscore-t7.5-q33.5	8	346	83	2,58456088010442	4,17292738301912E-24	35	ATP5F1C,ATP5ME,BOLA3,CHCHD1,CLPP,CLPX,COQ2,DLD,DLST,ENSG00000255339,ENSG00000255639,ENSG00000265257,ENSG00000267740,ENSG00000286192,ENSG00000287967,FDX1,FECH,GLRX5,GRSF1,GTPBP6,LIAS,LIPT1,LIPT2,METTL17,MRM2,MRPS31,MTIF3,NDUFC2-KCTD14,NFU1,PDE12,PDSS2,RMND1,RTN4IP1,SLC25A19,SOD2
JD_GPP3909_Balsa_2902870.sgRNA-rep-qnorm-zscore-t8-q33.5	8	346	83	2,58456088010442	4,17292738301912E-24	35	ATP5F1C,ATP5ME,BOLA3,CHCHD1,CLPP,CLPX,COQ2,DLD,DLST,ENSG00000255339,ENSG00000255639,ENSG00000265257,ENSG00000267740,ENSG00000286192,ENSG00000287967,FDX1,FECH,GLRX5,GRSF1,GTPBP6,LIAS,LIPT1,LIPT2,METTL17,MRM2,MRPS31,MTIF3,NDUFC2-KCTD14,NFU1,PDE12,PDSS2,RMND1,RTN4IP1,SLC25A19,SOD2
JD_GPP3909_Balsa_2902870.sgRNA-rep-ExpMean_subs-noRowNorm-zscore-t1.5-q33--no-fil-flat	0	305	78	2,75536753040719	4,51415369221855E-24	23	ATP5F1C,ATP5ME,CHCHD1,COQ2,ENSG00000255339,ENSG00000255639,ENSG00000265257,ENSG00000267740,ENSG00000268400,ENSG00000287967,FDX1,FECH,GLRX5,GRSF1,LIAS,METTL17,MRPS31,NDUFC2-KCTD14,NFU1,OGDH,PDE12,PDSS2,RTN4IP1
JD_GPP3909_Balsa_2902870.sgRNA-rep-ExpMean_subs-noRowNorm-zscore-t1.5-q33	0	305	78	2,75536753040719	4,51415369221855E-24	23	ATP5F1C,ATP5ME,CHCHD1,COQ2,ENSG00000255339,ENSG00000255639,ENSG00000265257,ENSG00000267740,ENSG00000268400,ENSG00000287967,FDX1,FECH,GLRX5,GRSF1,LIAS,METTL17,MRPS31,NDUFC2-KCTD14,NFU1,OGDH,PDE12,PDSS2,RTN4IP1
JD_GPP3909_Balsa_2902870.sgRNA-rep-ExpMean_subs-noRowNorm-zscore-t12-q33	0	305	78	2,75536753040719	4,51415369221855E-24	23	ATP5F1C,ATP5ME,CHCHD1,COQ2,ENSG00000255339,ENSG00000255639,ENSG00000265257,ENSG00000267740,ENSG00000268400,ENSG00000287967,FDX1,FECH,GLRX5,GRSF1,LIAS,METTL17,MRPS31,NDUFC2-KCTD14,NFU1,OGDH,PDE12,PDSS2,RTN4IP1
JD_GPP3909_Balsa_2902870.sgRNA-rep-ExpMean_subs-noRowNorm-zscore-t16-q33--no-fil-flat	0	305	78	2,75536753040719	4,51415369221855E-24	23	ATP5F1C,ATP5ME,CHCHD1,COQ2,ENSG00000255339,ENSG00000255639,ENSG00000265257,ENSG00000267740,ENSG00000268400,ENSG00000287967,FDX1,FECH,GLRX5,GRSF1,LIAS,METTL17,MRPS31,NDUFC2-KCTD14,NFU1,OGDH,PDE12,PDSS2,RTN4IP1
JD_GPP3909_Balsa_2902870.sgRNA-rep-ExpMean_subs-noRowNorm-zscore-t16-q33	0	305	78	2,75536753040719	4,51415369221855E-24	23	ATP5F1C,ATP5ME,CHCHD1,COQ2,ENSG00000255339,ENSG00000255639,ENSG00000265257,ENSG00000267740,ENSG00000268400,ENSG00000287967,FDX1,FECH,GLRX5,GRSF1,LIAS,METTL17,MRPS31,NDUFC2-KCTD14,NFU1,OGDH,PDE12,PDSS2,RTN4IP1
JD_GPP3909_Balsa_2902870.sgRNA-rep-ExpMean_subs-noRowNorm-zscore-t2-q33--no-fil-flat	0	305	78	2,75536753040719	4,51415369221855E-24	23	ATP5F1C,ATP5ME,CHCHD1,COQ2,ENSG00000255339,ENSG00000255639,ENSG00000265257,ENSG00000267740,ENSG00000268400,ENSG00000287967,FDX1,FECH,GLRX5,GRSF1,LIAS,METTL17,MRPS31,NDUFC2-KCTD14,NFU1,OGDH,PDE12,PDSS2,RTN4IP1
JD_GPP3909_Balsa_2902870.sgRNA-rep-ExpMean_subs-noRowNorm-zscore-t2-q33	0	305	78	2,75536753040719	4,51415369221855E-24	23	ATP5F1C,ATP5ME,CHCHD1,COQ2,ENSG00000255339,ENSG00000255639,ENSG00000265257,ENSG00000267740,ENSG00000268400,ENSG00000287967,FDX1,FECH,GLRX5,GRSF1,LIAS,METTL17,MRPS31,NDUFC2-KCTD14,NFU1,OGDH,PDE12,PDSS2,RTN4IP1
JD_GPP3909_Balsa_2902870.sgRNA-rep-ExpMean_subs-noRowNorm-zscore-t32-q33--no-fil-flat	0	305	78	2,75536753040719	4,51415369221855E-24	23	ATP5F1C,ATP5ME,CHCHD1,COQ2,ENSG00000255339,ENSG00000255639,ENSG00000265257,ENSG00000267740,ENSG00000268400,ENSG00000287967,FDX1,FECH,GLRX5,GRSF1,LIAS,METTL17,MRPS31,NDUFC2-KCTD14,NFU1,OGDH,PDE12,PDSS2,RTN4IP1
JD_GPP3909_Balsa_2902870.sgRNA-rep-ExpMean_subs-noRowNorm-zscore-t32-q33	0	305	78	2,75536753040719	4,51415369221855E-24	23	ATP5F1C,ATP5ME,CHCHD1,COQ2,ENSG00000255339,ENSG00000255639,ENSG00000265257,ENSG00000267740,ENSG00000268400,ENSG00000287967,FDX1,FECH,GLRX5,GRSF1,LIAS,METTL17,MRPS31,NDUFC2-KCTD14,NFU1,OGDH,PDE12,PDSS2,RTN4IP1
JD_GPP3909_Balsa_2902870.sgRNA-rep-ExpMean_subs-noRowNorm-zscore-t4-q33--no-fil-flat	0	305	78	2,75536753040719	4,51415369221855E-24	23	ATP5F1C,ATP5ME,CHCHD1,COQ2,ENSG00000255339,ENSG00000255639,ENSG00000265257,ENSG00000267740,ENSG00000268400,ENSG00000287967,FDX1,FECH,GLRX5,GRSF1,LIAS,METTL17,MRPS31,NDUFC2-KCTD14,NFU1,OGDH,PDE12,PDSS2,RTN4IP1
JD_GPP3909_Balsa_2902870.sgRNA-rep-ExpMean_subs-noRowNorm-zscore-t4-q33	0	305	78	2,75536753040719	4,51415369221855E-24	23	ATP5F1C,ATP5ME,CHCHD1,COQ2,ENSG00000255339,ENSG00000255639,ENSG00000265257,ENSG00000267740,ENSG00000268400,ENSG00000287967,FDX1,FECH,GLRX5,GRSF1,LIAS,METTL17,MRPS31,NDUFC2-KCTD14,NFU1,OGDH,PDE12,PDSS2,RTN4IP1
JD_GPP3909_Balsa_2902870.sgRNA-rep-ExpMean_subs-noRowNorm-zscore-t8-q33--no-fil-flat	0	305	78	2,75536753040719	4,51415369221855E-24	23	ATP5F1C,ATP5ME,CHCHD1,COQ2,ENSG00000255339,ENSG00000255639,ENSG00000265257,ENSG00000267740,ENSG00000268400,ENSG00000287967,FDX1,FECH,GLRX5,GRSF1,LIAS,METTL17,MRPS31,NDUFC2-KCTD14,NFU1,OGDH,PDE12,PDSS2,RTN4IP1
JD_GPP3909_Balsa_2902870.sgRNA-rep-ExpMean_subs-noRowNorm-zscore-t8-q33	0	305	78	2,75536753040719	4,51415369221855E-24	23	ATP5F1C,ATP5ME,CHCHD1,COQ2,ENSG00000255339,ENSG00000255639,ENSG00000265257,ENSG00000267740,ENSG00000268400,ENSG00000287967,FDX1,FECH,GLRX5,GRSF1,LIAS,METTL17,MRPS31,NDUFC2-KCTD14,NFU1,OGDH,PDE12,PDSS2,RTN4IP1
JD_GPP3909_Balsa_2902870.sgRNA-rep-noExpNorm-noRowNorm-zscore-t4-q33.5	9	305	78	2,75536753040719	4,51415369221855E-24	22	ATP5F1C,ATP5ME,CHCHD1,COQ2,ENSG00000255339,ENSG00000255639,ENSG00000265257,ENSG00000267740,ENSG00000268400,ENSG00000287967,FDX1,FECH,GLRX5,GRSF1,LIAS,METTL17,MRPS31,NDUFC2-KCTD14,NFU1,PDE12,RTN4IP1,SLC25A19
JD_GPP3909_Balsa_2902870.sgRNA-rep-nonorm-zscore-t7-q33.5	8	305	78	2,75536753040719	4,51415369221855E-24	22	ATP5F1C,ATP5ME,CHCHD1,COQ2,ENSG00000255339,ENSG00000255639,ENSG00000265257,ENSG00000267740,ENSG00000268400,ENSG00000287967,FDX1,FECH,GLRX5,GRSF1,LIAS,METTL17,MRPS31,NDUFC2-KCTD14,NFU1,PDE12,RTN4IP1,SLC25A19
JD_GPP3909_Balsa_2902870.sgRNA-rep-rowsum-zscore-t7-q33.5	8	305	78	2,75536753040719	4,51415369221855E-24	22	ATP5F1C,ATP5ME,CHCHD1,COQ2,ENSG00000255339,ENSG00000255639,ENSG00000265257,ENSG00000267740,ENSG00000268400,ENSG00000287967,FDX1,FECH,GLRX5,GRSF1,LIAS,METTL17,MRPS31,NDUFC2-KCTD14,NFU1,PDE12,RTN4IP1,SLC25A19
JD_GPP3909_Balsa_2902870.sgRNA-rep-noExpNorm-noRowNorm-zscore-01range-t12-q33.5	7	260	72	2,98362282878412	5,84260077597863E-24	14	ATP5F1C,ATP5ME,ENSG00000255339,ENSG00000255639,ENSG00000265257,ENSG00000267740,ENSG00000287967,GLRX5,GRSF1,METTL17,MRPS31,NDUFC2-KCTD14,NFU1,RTN4IP1
JD_GPP3909_Balsa_2902870.sgRNA-rep-noExpNorm-noRowNorm-zscore-01range-t16-q33.5	7	260	72	2,98362282878412	5,84260077597863E-24	14	ATP5F1C,ATP5ME,ENSG00000255339,ENSG00000255639,ENSG00000265257,ENSG00000267740,ENSG00000287967,GLRX5,GRSF1,METTL17,MRPS31,NDUFC2-KCTD14,NFU1,RTN4IP1
JD_GPP3909_Balsa_2902870.sgRNA-rep-noExpNorm-noRowNorm-zscore-01range-t32-q33.5	7	260	72	2,98362282878412	5,84260077597863E-24	14	ATP5F1C,ATP5ME,ENSG00000255339,ENSG00000255639,ENSG00000265257,ENSG00000267740,ENSG00000287967,GLRX5,GRSF1,METTL17,MRPS31,NDUFC2-KCTD14,NFU1,RTN4IP1
JD_GPP3909_Balsa_2902870.sgRNA-rep-noExpNorm-noRowNorm-zscore-01range-t4-q33.5	7	260	72	2,98362282878412	5,84260077597863E-24	14	ATP5F1C,ATP5ME,ENSG00000255339,ENSG00000255639,ENSG00000265257,ENSG00000267740,ENSG00000287967,GLRX5,GRSF1,METTL17,MRPS31,NDUFC2-KCTD14,NFU1,RTN4IP1
JD_GPP3909_Balsa_2902870.sgRNA-rep-noExpNorm-noRowNorm-zscore-01range-t8-q33.5	7	260	72	2,98362282878412	5,84260077597863E-24	14	ATP5F1C,ATP5ME,ENSG00000255339,ENSG00000255639,ENSG00000265257,ENSG00000267740,ENSG00000287967,GLRX5,GRSF1,METTL17,MRPS31,NDUFC2-KCTD14,NFU1,RTN4IP1
JD_GPP3909_Balsa_2902870.sgRNA.ga.gene_av.zs1-rep-noExpNorm-noRowNorm-zscore-t4-q33.75	5	283	75	2,85535164709905	6,59981797118173E-24	29	ATP5F1C,ATP5ME,BOLA3,CHCHD1,COQ2,COQ7,DLD,ENSG00000255339,ENSG00000255639,ENSG00000265257,ENSG00000267740,ENSG00000286192,ENSG00000287967,FECH,GLRX5,GRSF1,GTPBP6,LIAS,LIPT1,LIPT2,LIPT2-AS1,METTL17,MRPS31,NDUFC2-KCTD14,NFU1,PDE12,RMND1,RTN4IP1,SOD2
JD_GPP3909_Balsa_2902870.sgRNA.no3w.ga.gene_av.zs1-rep-noExpNorm-noRowNorm-zscore-01range-t1.5-q33.5	6	239	69	3,11054123363477	6,93435585336037E-24	16	ATP5F1C,ATP5ME,BOLA3,ENSG00000255339,ENSG00000255639,ENSG00000265257,ENSG00000267740,ENSG00000287967,FECH,GLRX5,GRSF1,METTL17,MRPS31,NDUFC2-KCTD14,NFU1,PDE12
JD_GPP3909_Balsa_2902870.sgRNA.no3w.ga.gene_av.zs1-rep-noExpNorm-noRowNorm-zscore-01range-t1.5-q33.75	6	239	69	3,11054123363477	6,93435585336037E-24	16	ATP5F1C,ATP5ME,BOLA3,ENSG00000255339,ENSG00000255639,ENSG00000265257,ENSG00000267740,ENSG00000287967,FECH,GLRX5,GRSF1,METTL17,MRPS31,NDUFC2-KCTD14,NFU1,PDE12
JD_GPP3909_Balsa_2902870.sgRNA.no3w.ga.gene_av.zs1-rep-noExpNorm-noRowNorm-zscore-01range-t1.5-q33.25	6	232	68	3,1579532814238	6,93953416164263E-24	15	ATP5F1C,ATP5ME,BOLA3,ENSG00000255339,ENSG00000255639,ENSG00000265257,ENSG00000267740,ENSG00000287967,GLRX5,GRSF1,METTL17,MRPS31,NDUFC2-KCTD14,NFU1,PDE12
JD_GPP3909_Balsa_2902870.sgRNA-rep-ExpQnorm-noRowNorm-zscore-t2-q33.5	7	366	85	2,50220341970739	7,56457307577314E-24	38	ATP5F1C,ATP5ME,BOLA3,CHCHD1,CLPP,CLPX,COQ2,COQ7,DLD,DLST,ENSG00000255339,ENSG00000255639,ENSG00000265257,ENSG00000267059,ENSG00000267740,ENSG00000286192,ENSG00000287967,FDX1,FECH,GLRX5,GRSF1,GTPBP6,LIAS,LIPT1,LIPT2,METTL17,MRM2,MRPS31,MTIF3,NDUFC2-KCTD14,NFU1,PDE12,PDSS2,RMND1,RTN4IP1,SLC25A19,SLC25A51,SOD2
JD_GPP3909_Balsa_2902870.sgRNA-rep-noExpNorm-noRowNorm-zscore-t2-q33--no-fil-flat	11	284	75	2,84529759200363	8,55840761141058E-24	18	ATP5F1C,ATP5ME,CHCHD1,COQ2,ENSG00000255339,ENSG00000255639,ENSG00000265257,ENSG00000267740,ENSG00000287967,FDX1,GLRX5,GRSF1,METTL17,MRPS31,NDUFC2-KCTD14,NFU1,PDE12,RTN4IP1
JD_GPP3909_Balsa_2902870.sgRNA-rep-noExpNorm-noRowNorm-zscore-t2-q33	11	284	75	2,84529759200363	8,55840761141058E-24	18	ATP5F1C,ATP5ME,CHCHD1,COQ2,ENSG00000255339,ENSG00000255639,ENSG00000265257,ENSG00000267740,ENSG00000287967,FDX1,GLRX5,GRSF1,METTL17,MRPS31,NDUFC2-KCTD14,NFU1,PDE12,RTN4IP1
JD_GPP3909_Balsa_2902870.sgRNA-rep-noExpNorm-noRowNorm-zscore-t4-q33--no-fil-flat	11	284	75	2,84529759200363	8,55840761141058E-24	18	ATP5F1C,ATP5ME,CHCHD1,COQ2,ENSG00000255339,ENSG00000255639,ENSG00000265257,ENSG00000267740,ENSG00000287967,FDX1,GLRX5,GRSF1,METTL17,MRPS31,NDUFC2-KCTD14,NFU1,PDE12,RTN4IP1
JD_GPP3909_Balsa_2902870.sgRNA-rep-noExpNorm-noRowNorm-zscore-t4-q33	11	284	75	2,84529759200363	8,55840761141058E-24	18	ATP5F1C,ATP5ME,CHCHD1,COQ2,ENSG00000255339,ENSG00000255639,ENSG00000265257,ENSG00000267740,ENSG00000287967,FDX1,GLRX5,GRSF1,METTL17,MRPS31,NDUFC2-KCTD14,NFU1,PDE12,RTN4IP1
JD_GPP3909_Balsa_2902870.sgRNA-rep-nonorm-zscore-t2-q33	11	284	75	2,84529759200363	8,55840761141058E-24	18	ATP5F1C,ATP5ME,CHCHD1,COQ2,ENSG00000255339,ENSG00000255639,ENSG00000265257,ENSG00000267740,ENSG00000287967,FDX1,GLRX5,GRSF1,METTL17,MRPS31,NDUFC2-KCTD14,NFU1,PDE12,RTN4IP1
JD_GPP3909_Balsa_2902870.sgRNA-rep-nonorm-zscore-t4-q33	11	284	75	2,84529759200363	8,55840761141058E-24	18	ATP5F1C,ATP5ME,CHCHD1,COQ2,ENSG00000255339,ENSG00000255639,ENSG00000265257,ENSG00000267740,ENSG00000287967,FDX1,GLRX5,GRSF1,METTL17,MRPS31,NDUFC2-KCTD14,NFU1,PDE12,RTN4IP1
JD_GPP3909_Balsa_2902870.sgRNA-rep-nonorm-zscore-t7-q33	10	284	75	2,84529759200363	8,55840761141058E-24	18	ATP5F1C,ATP5ME,CHCHD1,COQ2,ENSG00000255339,ENSG00000255639,ENSG00000265257,ENSG00000267740,ENSG00000287967,FDX1,GLRX5,GRSF1,METTL17,MRPS31,NDUFC2-KCTD14,NFU1,PDE12,RTN4IP1
JD_GPP3909_Balsa_2902870.sgRNA-rep-rowsum-zscore-t2-q33	11	284	75	2,84529759200363	8,55840761141058E-24	18	ATP5F1C,ATP5ME,CHCHD1,COQ2,ENSG00000255339,ENSG00000255639,ENSG00000265257,ENSG00000267740,ENSG00000287967,FDX1,GLRX5,GRSF1,METTL17,MRPS31,NDUFC2-KCTD14,NFU1,PDE12,RTN4IP1
JD_GPP3909_Balsa_2902870.sgRNA-rep-rowsum-zscore-t4-q33	11	284	75	2,84529759200363	8,55840761141058E-24	18	ATP5F1C,ATP5ME,CHCHD1,COQ2,ENSG00000255339,ENSG00000255639,ENSG00000265257,ENSG00000267740,ENSG00000287967,FDX1,GLRX5,GRSF1,METTL17,MRPS31,NDUFC2-KCTD14,NFU1,PDE12,RTN4IP1
JD_GPP3909_Balsa_2902870.sgRNA-rep-rowsum-zscore-t7-q33	10	284	75	2,84529759200363	8,55840761141058E-24	18	ATP5F1C,ATP5ME,CHCHD1,COQ2,ENSG00000255339,ENSG00000255639,ENSG00000265257,ENSG00000267740,ENSG00000287967,FDX1,GLRX5,GRSF1,METTL17,MRPS31,NDUFC2-KCTD14,NFU1,PDE12,RTN4IP1
JD_GPP3909_Balsa_2902870.sgRNA-rep-ExpMean_subs-noRowNorm-zscore-t1.5-q32.5--no-fil-flat	0	269	73	2,92385178078906	8,97304604560701E-24	16	ATP5F1C,ATP5ME,CHCHD1,ENSG00000255339,ENSG00000255639,ENSG00000265257,ENSG00000267740,ENSG00000287967,FDX1,GLRX5,GRSF1,METTL17,MRPS31,NDUFC2-KCTD14,NFU1,RTN4IP1
JD_GPP3909_Balsa_2902870.sgRNA-rep-ExpMean_subs-noRowNorm-zscore-t1.5-q32.5	0	269	73	2,92385178078906	8,97304604560701E-24	16	ATP5F1C,ATP5ME,CHCHD1,ENSG00000255339,ENSG00000255639,ENSG00000265257,ENSG00000267740,ENSG00000287967,FDX1,GLRX5,GRSF1,METTL17,MRPS31,NDUFC2-KCTD14,NFU1,RTN4IP1
JD_GPP3909_Balsa_2902870.sgRNA-rep-ExpMean_subs-noRowNorm-zscore-t12-q32.5	0	269	73	2,92385178078906	8,97304604560701E-24	16	ATP5F1C,ATP5ME,CHCHD1,ENSG00000255339,ENSG00000255639,ENSG00000265257,ENSG00000267740,ENSG00000287967,FDX1,GLRX5,GRSF1,METTL17,MRPS31,NDUFC2-KCTD14,NFU1,RTN4IP1
JD_GPP3909_Balsa_2902870.sgRNA-rep-ExpMean_subs-noRowNorm-zscore-t16-q32.5--no-fil-flat	0	269	73	2,92385178078906	8,97304604560701E-24	16	ATP5F1C,ATP5ME,CHCHD1,ENSG00000255339,ENSG00000255639,ENSG00000265257,ENSG00000267740,ENSG00000287967,FDX1,GLRX5,GRSF1,METTL17,MRPS31,NDUFC2-KCTD14,NFU1,RTN4IP1
JD_GPP3909_Balsa_2902870.sgRNA-rep-ExpMean_subs-noRowNorm-zscore-t16-q32.5	0	269	73	2,92385178078906	8,97304604560701E-24	16	ATP5F1C,ATP5ME,CHCHD1,ENSG00000255339,ENSG00000255639,ENSG00000265257,ENSG00000267740,ENSG00000287967,FDX1,GLRX5,GRSF1,METTL17,MRPS31,NDUFC2-KCTD14,NFU1,RTN4IP1
JD_GPP3909_Balsa_2902870.sgRNA-rep-ExpMean_subs-noRowNorm-zscore-t2-q32.5--no-fil-flat	0	269	73	2,92385178078906	8,97304604560701E-24	16	ATP5F1C,ATP5ME,CHCHD1,ENSG00000255339,ENSG00000255639,ENSG00000265257,ENSG00000267740,ENSG00000287967,FDX1,GLRX5,GRSF1,METTL17,MRPS31,NDUFC2-KCTD14,NFU1,RTN4IP1
JD_GPP3909_Balsa_2902870.sgRNA-rep-ExpMean_subs-noRowNorm-zscore-t2-q32.5	0	269	73	2,92385178078906	8,97304604560701E-24	16	ATP5F1C,ATP5ME,CHCHD1,ENSG00000255339,ENSG00000255639,ENSG00000265257,ENSG00000267740,ENSG00000287967,FDX1,GLRX5,GRSF1,METTL17,MRPS31,NDUFC2-KCTD14,NFU1,RTN4IP1
JD_GPP3909_Balsa_2902870.sgRNA-rep-ExpMean_subs-noRowNorm-zscore-t32-q32.5--no-fil-flat	0	269	73	2,92385178078906	8,97304604560701E-24	16	ATP5F1C,ATP5ME,CHCHD1,ENSG00000255339,ENSG00000255639,ENSG00000265257,ENSG00000267740,ENSG00000287967,FDX1,GLRX5,GRSF1,METTL17,MRPS31,NDUFC2-KCTD14,NFU1,RTN4IP1
JD_GPP3909_Balsa_2902870.sgRNA-rep-ExpMean_subs-noRowNorm-zscore-t32-q32.5	0	269	73	2,92385178078906	8,97304604560701E-24	16	ATP5F1C,ATP5ME,CHCHD1,ENSG00000255339,ENSG00000255639,ENSG00000265257,ENSG00000267740,ENSG00000287967,FDX1,GLRX5,GRSF1,METTL17,MRPS31,NDUFC2-KCTD14,NFU1,RTN4IP1
JD_GPP3909_Balsa_2902870.sgRNA-rep-ExpMean_subs-noRowNorm-zscore-t4-q32.5--no-fil-flat	0	269	73	2,92385178078906	8,97304604560701E-24	16	ATP5F1C,ATP5ME,CHCHD1,ENSG00000255339,ENSG00000255639,ENSG00000265257,ENSG00000267740,ENSG00000287967,FDX1,GLRX5,GRSF1,METTL17,MRPS31,NDUFC2-KCTD14,NFU1,RTN4IP1
JD_GPP3909_Balsa_2902870.sgRNA-rep-ExpMean_subs-noRowNorm-zscore-t4-q32.5	0	269	73	2,92385178078906	8,97304604560701E-24	16	ATP5F1C,ATP5ME,CHCHD1,ENSG00000255339,ENSG00000255639,ENSG00000265257,ENSG00000267740,ENSG00000287967,FDX1,GLRX5,GRSF1,METTL17,MRPS31,NDUFC2-KCTD14,NFU1,RTN4IP1
JD_GPP3909_Balsa_2902870.sgRNA-rep-ExpMean_subs-noRowNorm-zscore-t8-q32.5--no-fil-flat	0	269	73	2,92385178078906	8,97304604560701E-24	16	ATP5F1C,ATP5ME,CHCHD1,ENSG00000255339,ENSG00000255639,ENSG00000265257,ENSG00000267740,ENSG00000287967,FDX1,GLRX5,GRSF1,METTL17,MRPS31,NDUFC2-KCTD14,NFU1,RTN4IP1
JD_GPP3909_Balsa_2902870.sgRNA-rep-ExpMean_subs-noRowNorm-zscore-t8-q32.5	0	269	73	2,92385178078906	8,97304604560701E-24	16	ATP5F1C,ATP5ME,CHCHD1,ENSG00000255339,ENSG00000255639,ENSG00000265257,ENSG00000267740,ENSG00000287967,FDX1,GLRX5,GRSF1,METTL17,MRPS31,NDUFC2-KCTD14,NFU1,RTN4IP1
JD_GPP3909_Balsa_2902870.sgRNA-rep-ExpQnorm-noRowNorm-zscore-01range-t12-q34	0	240	69	3,09758064516129	9,25367196454543E-24	14	ATP5F1C,ATP5ME,ENSG00000255339,ENSG00000255639,ENSG00000265257,ENSG00000267740,ENSG00000287967,GLRX5,METTL17,MRPS31,NDUFC2-KCTD14,NFU1,RTN4IP1,SLC25A19
JD_GPP3909_Balsa_2902870.sgRNA-rep-ExpQnorm-noRowNorm-zscore-01range-t16-q34--no-fil-flat	0	240	69	3,09758064516129	9,25367196454543E-24	14	ATP5F1C,ATP5ME,ENSG00000255339,ENSG00000255639,ENSG00000265257,ENSG00000267740,ENSG00000287967,GLRX5,METTL17,MRPS31,NDUFC2-KCTD14,NFU1,RTN4IP1,SLC25A19
JD_GPP3909_Balsa_2902870.sgRNA-rep-ExpQnorm-noRowNorm-zscore-01range-t16-q34	0	240	69	3,09758064516129	9,25367196454543E-24	14	ATP5F1C,ATP5ME,ENSG00000255339,ENSG00000255639,ENSG00000265257,ENSG00000267740,ENSG00000287967,GLRX5,METTL17,MRPS31,NDUFC2-KCTD14,NFU1,RTN4IP1,SLC25A19
JD_GPP3909_Balsa_2902870.sgRNA-rep-ExpQnorm-noRowNorm-zscore-01range-t32-q34--no-fil-flat	0	240	69	3,09758064516129	9,25367196454543E-24	14	ATP5F1C,ATP5ME,ENSG00000255339,ENSG00000255639,ENSG00000265257,ENSG00000267740,ENSG00000287967,GLRX5,METTL17,MRPS31,NDUFC2-KCTD14,NFU1,RTN4IP1,SLC25A19
JD_GPP3909_Balsa_2902870.sgRNA-rep-ExpQnorm-noRowNorm-zscore-01range-t32-q34	0	240	69	3,09758064516129	9,25367196454543E-24	14	ATP5F1C,ATP5ME,ENSG00000255339,ENSG00000255639,ENSG00000265257,ENSG00000267740,ENSG00000287967,GLRX5,METTL17,MRPS31,NDUFC2-KCTD14,NFU1,RTN4IP1,SLC25A19
JD_GPP3909_Balsa_2902870.sgRNA-rep-ExpQnorm-noRowNorm-zscore-01range-t8-q34--no-fil-flat	0	240	69	3,09758064516129	9,25367196454543E-24	14	ATP5F1C,ATP5ME,ENSG00000255339,ENSG00000255639,ENSG00000265257,ENSG00000267740,ENSG00000287967,GLRX5,METTL17,MRPS31,NDUFC2-KCTD14,NFU1,RTN4IP1,SLC25A19
JD_GPP3909_Balsa_2902870.sgRNA-rep-ExpQnorm-noRowNorm-zscore-01range-t8-q34	0	240	69	3,09758064516129	9,25367196454543E-24	14	ATP5F1C,ATP5ME,ENSG00000255339,ENSG00000255639,ENSG00000265257,ENSG00000267740,ENSG00000287967,GLRX5,METTL17,MRPS31,NDUFC2-KCTD14,NFU1,RTN4IP1,SLC25A19
JD_GPP3909_Balsa_2902870.sgRNA.no3w.ga.gene_av-rep-qnorm-zscore-t4-q33	3	193	62	3,46113989637306	9,35208266343877E-24	15	ATP5F1C,ENSG00000255339,ENSG00000255639,ENSG00000265257,ENSG00000267740,ENSG00000287967,FECH,GLRX5,GRSF1,GTPBP6,MRPS31,NDUFC2-KCTD14,NFU1,PDE12,SLC25A19
JD_GPP3909_Balsa_2902870.sgRNA-rep-ExpQnorm-noRowNorm-zscore-t16-q34--no-fil-flat	1	308	78	2,72852953498115	9,50704441011673E-24	26	ATP5F1C,ATP5ME,BOLA3,CLPP,CLPX,COQ2,DLD,ENSG00000255339,ENSG00000255639,ENSG00000265257,ENSG00000267740,ENSG00000287967,FDX1,GLRX5,GTPBP6,LIAS,LIPT1,LIPT2,METTL17,MRPS31,NDUFC2-KCTD14,NFU1,PDE12,PDSS2,RTN4IP1,SLC25A19
JD_GPP3909_Balsa_2902870.sgRNA-rep-ExpQnorm-noRowNorm-zscore-t16-q34	1	308	78	2,72852953498115	9,50704441011673E-24	26	ATP5F1C,ATP5ME,BOLA3,CLPP,CLPX,COQ2,DLD,ENSG00000255339,ENSG00000255639,ENSG00000265257,ENSG00000267740,ENSG00000287967,FDX1,GLRX5,GTPBP6,LIAS,LIPT1,LIPT2,METTL17,MRPS31,NDUFC2-KCTD14,NFU1,PDE12,PDSS2,RTN4IP1,SLC25A19
JD_GPP3909_Balsa_2902870.sgRNA-rep-ExpQnorm-noRowNorm-zscore-t32-q34--no-fil-flat	0	308	78	2,72852953498115	9,50704441011673E-24	26	ATP5F1C,ATP5ME,BOLA3,CLPP,CLPX,COQ2,DLD,ENSG00000255339,ENSG00000255639,ENSG00000265257,ENSG00000267740,ENSG00000287967,FDX1,GLRX5,GTPBP6,LIAS,LIPT1,LIPT2,METTL17,MRPS31,NDUFC2-KCTD14,NFU1,PDE12,PDSS2,RTN4IP1,SLC25A19
JD_GPP3909_Balsa_2902870.sgRNA-rep-ExpQnorm-noRowNorm-zscore-t32-q34	0	308	78	2,72852953498115	9,50704441011673E-24	26	ATP5F1C,ATP5ME,BOLA3,CLPP,CLPX,COQ2,DLD,ENSG00000255339,ENSG00000255639,ENSG00000265257,ENSG00000267740,ENSG00000287967,FDX1,GLRX5,GTPBP6,LIAS,LIPT1,LIPT2,METTL17,MRPS31,NDUFC2-KCTD14,NFU1,PDE12,PDSS2,RTN4IP1,SLC25A19
JD_GPP3909_Balsa_2902870.sgRNA-rep-qnorm-zscore-t15-q34	1	308	78	2,72852953498115	9,50704441011673E-24	26	ATP5F1C,ATP5ME,BOLA3,CLPP,CLPX,COQ2,DLD,ENSG00000255339,ENSG00000255639,ENSG00000265257,ENSG00000267740,ENSG00000287967,FDX1,GLRX5,GTPBP6,LIAS,LIPT1,LIPT2,METTL17,MRPS31,NDUFC2-KCTD14,NFU1,PDE12,PDSS2,RTN4IP1,SLC25A19
JD_GPP3909_Balsa_2902870.sgRNA-rep-qnorm-zscore-t20-q34	1	308	78	2,72852953498115	9,50704441011673E-24	26	ATP5F1C,ATP5ME,BOLA3,CLPP,CLPX,COQ2,DLD,ENSG00000255339,ENSG00000255639,ENSG00000265257,ENSG00000267740,ENSG00000287967,FDX1,GLRX5,GTPBP6,LIAS,LIPT1,LIPT2,METTL17,MRPS31,NDUFC2-KCTD14,NFU1,PDE12,PDSS2,RTN4IP1,SLC25A19
JD_GPP3909_Balsa_2902870.sgRNA-rep-qnorm-zscore-t25-q34	0	308	78	2,72852953498115	9,50704441011673E-24	26	ATP5F1C,ATP5ME,BOLA3,CLPP,CLPX,COQ2,DLD,ENSG00000255339,ENSG00000255639,ENSG00000265257,ENSG00000267740,ENSG00000287967,FDX1,GLRX5,GTPBP6,LIAS,LIPT1,LIPT2,METTL17,MRPS31,NDUFC2-KCTD14,NFU1,PDE12,PDSS2,RTN4IP1,SLC25A19
JD_GPP3909_Balsa_2902870.sgRNA.no3w.ga.gene_av.zs15-rep-noExpNorm-noRowNorm-zscore-t1.5-q33	5	255	71	2,99987349778621	1,10772935044565E-23	25	ATP5F1C,ATP5ME,CHCHD1,COQ2,DLD,ENSG00000255339,ENSG00000255639,ENSG00000265257,ENSG00000267740,ENSG00000287967,FDX1,FECH,GLRX5,GRSF1,GTPBP6,LIAS,LIPT2,LIPT2-AS1,METTL17,MRPS31,NFU1,PDE12,RPUSD3,RTN4IP1,SOD2
JD_GPP3909_Balsa_2902870.sgRNA-rep-ExpQnorm-noRowNorm-zscore-t2-q34--no-fil-flat	6	433	92	2,28920509573121	1,12652205732007E-23	54	ATP5F1C,ATP5ME,ATPAF2,BOLA3,CHCHD1,CLPP,CLPX,COQ2,COQ7,CS,DLAT,DLD,DLST,ENSG00000255339,ENSG00000255639,ENSG00000265257,ENSG00000267059,ENSG00000267740,ENSG00000268400,ENSG00000286192,ENSG00000287967,ETFB,FDX1,FECH,FH,GLRX5,GRSF1,GTPBP3,GTPBP6,LIAS,LIPT1,LIPT2,LIPT2-AS1,MDH2,METTL17,MRM2,MRPS31,MTIF3,MTO1,NDUFC2-KCTD14,NFU1,NME6,OGDH,PDE12,PDHX,PDSS2,RMND1,RPUSD3,RTN4IP1,SLC25A1,SLC25A19,SLC25A51…
JD_GPP3909_Balsa_2902870.sgRNA-rep-ExpQnorm-noRowNorm-zscore-t2-q34	6	433	92	2,28920509573121	1,12652205732007E-23	54	ATP5F1C,ATP5ME,ATPAF2,BOLA3,CHCHD1,CLPP,CLPX,COQ2,COQ7,CS,DLAT,DLD,DLST,ENSG00000255339,ENSG00000255639,ENSG00000265257,ENSG00000267059,ENSG00000267740,ENSG00000268400,ENSG00000286192,ENSG00000287967,ETFB,FDX1,FECH,FH,GLRX5,GRSF1,GTPBP3,GTPBP6,LIAS,LIPT1,LIPT2,LIPT2-AS1,MDH2,METTL17,MRM2,MRPS31,MTIF3,MTO1,NDUFC2-KCTD14,NFU1,NME6,OGDH,PDE12,PDHX,PDSS2,RMND1,RPUSD3,RTN4IP1,SLC25A1,SLC25A19,SLC25A51…
JD_GPP3909_Balsa_2902870.sgRNA-rep-qnorm-zscore-t2-q34	6	433	92	2,28920509573121	1,12652205732007E-23	54	ATP5F1C,ATP5ME,ATPAF2,BOLA3,CHCHD1,CLPP,CLPX,COQ2,COQ7,CS,DLAT,DLD,DLST,ENSG00000255339,ENSG00000255639,ENSG00000265257,ENSG00000267059,ENSG00000267740,ENSG00000268400,ENSG00000286192,ENSG00000287967,ETFB,FDX1,FECH,FH,GLRX5,GRSF1,GTPBP3,GTPBP6,LIAS,LIPT1,LIPT2,LIPT2-AS1,MDH2,METTL17,MRM2,MRPS31,MTIF3,MTO1,NDUFC2-KCTD14,NFU1,NME6,OGDH,PDE12,PDHX,PDSS2,RMND1,RPUSD3,RTN4IP1,SLC25A1,SLC25A19,SLC25A51…
JD_GPP3909_Balsa_2902870.sgRNA-rep-ExpQnorm-noRowNorm-zscore-t2-q36	4	453	94	2,23570462151962	1,15121049708571E-23	55	ATP5F1C,ATP5ME,ATPAF2,BOLA3,CHCHD1,CLPP,CLPX,COQ2,COQ7,CS,DLAT,DLD,DLST,ENSG00000255339,ENSG00000255639,ENSG00000265257,ENSG00000267740,ENSG00000268400,ENSG00000286192,ENSG00000287967,ETFB,FDX1,FECH,FH,GLRX5,GRSF1,GTPBP3,GTPBP6,LIAS,LIPT1,LIPT2,LIPT2-AS1,MDH2,METTL17,MRM2,MRPS31,MTIF3,MTO1,NDUFC2-KCTD14,NFU1,NME6,OGDH,PDE12,PDHA1,PDHB,PDHX,PDSS2,RMND1,RPUSD3,RTN4IP1,SLC25A1,SLC25A19,SLC25A51,SOD2…
JD_GPP3909_Balsa_2902870.sgRNA-rep-ExpQnorm-noRowNorm-zscore-t2-q32.5--no-fil-flat	10	278	74	2,8679508006498	1,31675935765579E-23	20	ATP5F1C,ATP5ME,BOLA3,COQ2,DLD,ENSG00000255339,ENSG00000255639,ENSG00000265257,ENSG00000267740,ENSG00000287967,GLRX5,LIAS,METTL17,MRPS31,NDUFC2-KCTD14,NFU1,PDE12,PDSS2,RTN4IP1,SLC25A19
JD_GPP3909_Balsa_2902870.sgRNA-rep-ExpQnorm-noRowNorm-zscore-t2-q32.5	10	278	74	2,8679508006498	1,31675935765579E-23	20	ATP5F1C,ATP5ME,BOLA3,COQ2,DLD,ENSG00000255339,ENSG00000255639,ENSG00000265257,ENSG00000267740,ENSG00000287967,GLRX5,LIAS,METTL17,MRPS31,NDUFC2-KCTD14,NFU1,PDE12,PDSS2,RTN4IP1,SLC25A19
JD_GPP3909_Balsa_2902870.sgRNA-rep-qnorm-zscore-t2-q32.5	10	278	74	2,8679508006498	1,31675935765579E-23	20	ATP5F1C,ATP5ME,BOLA3,COQ2,DLD,ENSG00000255339,ENSG00000255639,ENSG00000265257,ENSG00000267740,ENSG00000287967,GLRX5,LIAS,METTL17,MRPS31,NDUFC2-KCTD14,NFU1,PDE12,PDSS2,RTN4IP1,SLC25A19
JD_GPP3909_Balsa_2902870.sgRNA.no3w.ga.gene_av.zs1-rep-ExpMean_subs-noRowNorm-zscore-t1.5-q33.25	1	242	69	3,07198080511864	1,63945134131477E-23	13	ATP5F1C,ATP5ME,ENSG00000255339,ENSG00000255639,ENSG00000265257,ENSG00000267740,ENSG00000287967,GLRX5,GRSF1,METTL17,MRPS31,NDUFC2-KCTD14,NFU1
JD_GPP3909_Balsa_2902870.sgRNA.no3w.ga.gene_av.zs1-rep-noExpNorm-noRowNorm-zscore-01range-t1.5-q34	6	242	69	3,07198080511864	1,63945134131477E-23	16	ATP5F1C,ATP5ME,BOLA3,ENSG00000255339,ENSG00000255639,ENSG00000265257,ENSG00000267740,ENSG00000287967,FECH,GLRX5,GRSF1,METTL17,MRPS31,NDUFC2-KCTD14,NFU1,PDE12
JD_GPP3909_Balsa_2902870.sgRNA.no3w.ga.gene_av.zs1-rep-noExpNorm-noRowNorm-zscore-01range-t12-q33.75	8	235	68	3,11763898421414	1,66763019317185E-23	15	ATP5F1C,ATP5ME,BOLA3,ENSG00000255339,ENSG00000255639,ENSG00000265257,ENSG00000267740,ENSG00000287967,GLRX5,GRSF1,METTL17,MRPS31,NDUFC2-KCTD14,NFU1,PDE12
JD_GPP3909_Balsa_2902870.sgRNA.no3w.ga.gene_av.zs1-rep-noExpNorm-noRowNorm-zscore-01range-t16-q33.75	8	235	68	3,11763898421414	1,66763019317185E-23	15	ATP5F1C,ATP5ME,BOLA3,ENSG00000255339,ENSG00000255639,ENSG00000265257,ENSG00000267740,ENSG00000287967,GLRX5,GRSF1,METTL17,MRPS31,NDUFC2-KCTD14,NFU1,PDE12
JD_GPP3909_Balsa_2902870.sgRNA.no3w.ga.gene_av.zs1-rep-noExpNorm-noRowNorm-zscore-01range-t8-q33.75	8	235	68	3,11763898421414	1,66763019317185E-23	15	ATP5F1C,ATP5ME,BOLA3,ENSG00000255339,ENSG00000255639,ENSG00000265257,ENSG00000267740,ENSG00000287967,GLRX5,GRSF1,METTL17,MRPS31,NDUFC2-KCTD14,NFU1,PDE12
JD_GPP3909_Balsa_2902870.sgRNA.no3w.ga.gene_av.zs1-rep-noExpNorm-noRowNorm-zscore-01range-t1.5-q33	6	215	65	3,25731432858215	1,987915446929E-23	12	ATP5F1C,ATP5ME,ENSG00000255339,ENSG00000255639,ENSG00000265257,ENSG00000267740,ENSG00000287967,GLRX5,GRSF1,METTL17,NDUFC2-KCTD14,NFU1
JD_GPP3909_Balsa_2902870.sgRNA.ga.gene_av.zs1-rep-noExpNorm-noRowNorm-zscore-t4-q34	6	303	77	2,73799638028319	1,99193140654718E-23	33	ATP5F1C,ATP5ME,BOLA3,CHCHD1,CLPP,COQ2,COQ7,DLD,ENSG00000255339,ENSG00000255639,ENSG00000265257,ENSG00000267740,ENSG00000286192,ENSG00000287967,FDX1,FECH,GLRX5,GRSF1,GTPBP6,LIAS,LIPT1,LIPT2,LIPT2-AS1,METTL17,MRPS31,NDUFC2-KCTD14,NFU1,OGDH,PDE12,RMND1,RTN4IP1,SOD2,YBEY
JD_GPP3909_Balsa_2902870.sgRNA.no3w.ga.gene_av.zs1-rep-noExpNorm-noRowNorm-zscore-01range-t4-q34	6	222	66	3,20313862249346	2,13064015067025E-23	13	ATP5F1C,ATP5ME,ENSG00000255339,ENSG00000255639,ENSG00000265257,ENSG00000267740,ENSG00000287967,GLRX5,GRSF1,METTL17,MRPS31,NDUFC2-KCTD14,NFU1
JD_GPP3909_Balsa_2902870.sgRNA-rep-ExpMean_subs-noRowNorm-zscore-01range-t1.5-q32.5--no-fil-flat	0	265	72	2,9273280584297	2,26736953518387E-23	20	ATP5F1C,ATP5ME,CHCHD1,ENSG00000255339,ENSG00000255639,ENSG00000265257,ENSG00000267740,ENSG00000268400,ENSG00000287967,FECH,GLRX5,GRSF1,LIAS,METTL17,MRPS31,NDUFC2-KCTD14,NFU1,OGDH,PDSS2,RTN4IP1
JD_GPP3909_Balsa_2902870.sgRNA-rep-ExpMean_subs-noRowNorm-zscore-01range-t1.5-q32.5	0	265	72	2,9273280584297	2,26736953518387E-23	20	ATP5F1C,ATP5ME,CHCHD1,ENSG00000255339,ENSG00000255639,ENSG00000265257,ENSG00000267740,ENSG00000268400,ENSG00000287967,FECH,GLRX5,GRSF1,LIAS,METTL17,MRPS31,NDUFC2-KCTD14,NFU1,OGDH,PDSS2,RTN4IP1
JD_GPP3909_Balsa_2902870.sgRNA-rep-ExpMean_subs-noRowNorm-zscore-01range-t12-q32.5	0	265	72	2,9273280584297	2,26736953518387E-23	20	ATP5F1C,ATP5ME,CHCHD1,ENSG00000255339,ENSG00000255639,ENSG00000265257,ENSG00000267740,ENSG00000268400,ENSG00000287967,FECH,GLRX5,GRSF1,LIAS,METTL17,MRPS31,NDUFC2-KCTD14,NFU1,OGDH,PDSS2,RTN4IP1
JD_GPP3909_Balsa_2902870.sgRNA-rep-ExpMean_subs-noRowNorm-zscore-01range-t16-q32.5--no-fil-flat	0	265	72	2,9273280584297	2,26736953518387E-23	20	ATP5F1C,ATP5ME,CHCHD1,ENSG00000255339,ENSG00000255639,ENSG00000265257,ENSG00000267740,ENSG00000268400,ENSG00000287967,FECH,GLRX5,GRSF1,LIAS,METTL17,MRPS31,NDUFC2-KCTD14,NFU1,OGDH,PDSS2,RTN4IP1
JD_GPP3909_Balsa_2902870.sgRNA-rep-ExpMean_subs-noRowNorm-zscore-01range-t16-q32.5	0	265	72	2,9273280584297	2,26736953518387E-23	20	ATP5F1C,ATP5ME,CHCHD1,ENSG00000255339,ENSG00000255639,ENSG00000265257,ENSG00000267740,ENSG00000268400,ENSG00000287967,FECH,GLRX5,GRSF1,LIAS,METTL17,MRPS31,NDUFC2-KCTD14,NFU1,OGDH,PDSS2,RTN4IP1
JD_GPP3909_Balsa_2902870.sgRNA-rep-ExpMean_subs-noRowNorm-zscore-01range-t2-q32.5--no-fil-flat	0	265	72	2,9273280584297	2,26736953518387E-23	20	ATP5F1C,ATP5ME,CHCHD1,ENSG00000255339,ENSG00000255639,ENSG00000265257,ENSG00000267740,ENSG00000268400,ENSG00000287967,FECH,GLRX5,GRSF1,LIAS,METTL17,MRPS31,NDUFC2-KCTD14,NFU1,OGDH,PDSS2,RTN4IP1
JD_GPP3909_Balsa_2902870.sgRNA-rep-ExpMean_subs-noRowNorm-zscore-01range-t2-q32.5	0	265	72	2,9273280584297	2,26736953518387E-23	20	ATP5F1C,ATP5ME,CHCHD1,ENSG00000255339,ENSG00000255639,ENSG00000265257,ENSG00000267740,ENSG00000268400,ENSG00000287967,FECH,GLRX5,GRSF1,LIAS,METTL17,MRPS31,NDUFC2-KCTD14,NFU1,OGDH,PDSS2,RTN4IP1
JD_GPP3909_Balsa_2902870.sgRNA-rep-ExpMean_subs-noRowNorm-zscore-01range-t32-q32.5--no-fil-flat	0	265	72	2,9273280584297	2,26736953518387E-23	20	ATP5F1C,ATP5ME,CHCHD1,ENSG00000255339,ENSG00000255639,ENSG00000265257,ENSG00000267740,ENSG00000268400,ENSG00000287967,FECH,GLRX5,GRSF1,LIAS,METTL17,MRPS31,NDUFC2-KCTD14,NFU1,OGDH,PDSS2,RTN4IP1
JD_GPP3909_Balsa_2902870.sgRNA-rep-ExpMean_subs-noRowNorm-zscore-01range-t32-q32.5	0	265	72	2,9273280584297	2,26736953518387E-23	20	ATP5F1C,ATP5ME,CHCHD1,ENSG00000255339,ENSG00000255639,ENSG00000265257,ENSG00000267740,ENSG00000268400,ENSG00000287967,FECH,GLRX5,GRSF1,LIAS,METTL17,MRPS31,NDUFC2-KCTD14,NFU1,OGDH,PDSS2,RTN4IP1
JD_GPP3909_Balsa_2902870.sgRNA-rep-ExpMean_subs-noRowNorm-zscore-01range-t4-q32.5--no-fil-flat	0	265	72	2,9273280584297	2,26736953518387E-23	20	ATP5F1C,ATP5ME,CHCHD1,ENSG00000255339,ENSG00000255639,ENSG00000265257,ENSG00000267740,ENSG00000268400,ENSG00000287967,FECH,GLRX5,GRSF1,LIAS,METTL17,MRPS31,NDUFC2-KCTD14,NFU1,OGDH,PDSS2,RTN4IP1
JD_GPP3909_Balsa_2902870.sgRNA-rep-ExpMean_subs-noRowNorm-zscore-01range-t4-q32.5	0	265	72	2,9273280584297	2,26736953518387E-23	20	ATP5F1C,ATP5ME,CHCHD1,ENSG00000255339,ENSG00000255639,ENSG00000265257,ENSG00000267740,ENSG00000268400,ENSG00000287967,FECH,GLRX5,GRSF1,LIAS,METTL17,MRPS31,NDUFC2-KCTD14,NFU1,OGDH,PDSS2,RTN4IP1
JD_GPP3909_Balsa_2902870.sgRNA-rep-ExpMean_subs-noRowNorm-zscore-01range-t8-q32.5--no-fil-flat	0	265	72	2,9273280584297	2,26736953518387E-23	20	ATP5F1C,ATP5ME,CHCHD1,ENSG00000255339,ENSG00000255639,ENSG00000265257,ENSG00000267740,ENSG00000268400,ENSG00000287967,FECH,GLRX5,GRSF1,LIAS,METTL17,MRPS31,NDUFC2-KCTD14,NFU1,OGDH,PDSS2,RTN4IP1
JD_GPP3909_Balsa_2902870.sgRNA-rep-ExpMean_subs-noRowNorm-zscore-01range-t8-q32.5	0	265	72	2,9273280584297	2,26736953518387E-23	20	ATP5F1C,ATP5ME,CHCHD1,ENSG00000255339,ENSG00000255639,ENSG00000265257,ENSG00000267740,ENSG00000268400,ENSG00000287967,FECH,GLRX5,GRSF1,LIAS,METTL17,MRPS31,NDUFC2-KCTD14,NFU1,OGDH,PDSS2,RTN4IP1
JD_GPP3909_Balsa_2902870.sgRNA-rep-ExpQnorm-noRowNorm-zscore-t16-q33.5	1	288	75	2,80577956989247	2,38905285043832E-23	20	ATP5F1C,ATP5ME,BOLA3,COQ2,DLD,ENSG00000255339,ENSG00000255639,ENSG00000265257,ENSG00000267740,ENSG00000287967,GLRX5,LIAS,METTL17,MRPS31,NDUFC2-KCTD14,NFU1,PDE12,PDSS2,RTN4IP1,SLC25A19
JD_GPP3909_Balsa_2902870.sgRNA-rep-ExpQnorm-noRowNorm-zscore-t32-q33.5	0	288	75	2,80577956989247	2,38905285043832E-23	20	ATP5F1C,ATP5ME,BOLA3,COQ2,DLD,ENSG00000255339,ENSG00000255639,ENSG00000265257,ENSG00000267740,ENSG00000287967,GLRX5,LIAS,METTL17,MRPS31,NDUFC2-KCTD14,NFU1,PDE12,PDSS2,RTN4IP1,SLC25A19
JD_GPP3909_Balsa_2902870.sgRNA-rep-qnorm-zscore-t15-q33.5	1	288	75	2,80577956989247	2,38905285043832E-23	20	ATP5F1C,ATP5ME,BOLA3,COQ2,DLD,ENSG00000255339,ENSG00000255639,ENSG00000265257,ENSG00000267740,ENSG00000287967,GLRX5,LIAS,METTL17,MRPS31,NDUFC2-KCTD14,NFU1,PDE12,PDSS2,RTN4IP1,SLC25A19
JD_GPP3909_Balsa_2902870.sgRNA-rep-qnorm-zscore-t20-q33.5	1	288	75	2,80577956989247	2,38905285043832E-23	20	ATP5F1C,ATP5ME,BOLA3,COQ2,DLD,ENSG00000255339,ENSG00000255639,ENSG00000265257,ENSG00000267740,ENSG00000287967,GLRX5,LIAS,METTL17,MRPS31,NDUFC2-KCTD14,NFU1,PDE12,PDSS2,RTN4IP1,SLC25A19
JD_GPP3909_Balsa_2902870.sgRNA-rep-qnorm-zscore-t25-q33.5	0	288	75	2,80577956989247	2,38905285043832E-23	20	ATP5F1C,ATP5ME,BOLA3,COQ2,DLD,ENSG00000255339,ENSG00000255639,ENSG00000265257,ENSG00000267740,ENSG00000287967,GLRX5,LIAS,METTL17,MRPS31,NDUFC2-KCTD14,NFU1,PDE12,PDSS2,RTN4IP1,SLC25A19
JD_GPP3909_Balsa_2902870.sgRNA-rep-ExpQnorm-noRowNorm-zscore-t12-q36	6	457	94	2,21613609091551	2,53261210840095E-23	55	ATP5F1C,ATP5ME,ATPAF2,BOLA3,CHCHD1,CLPP,CLPX,COQ2,COQ7,CS,DLAT,DLD,DLST,ENSG00000255339,ENSG00000255639,ENSG00000265257,ENSG00000267059,ENSG00000267740,ENSG00000286192,ENSG00000287967,ETFB,FDX1,FECH,FH,GLRX5,GRSF1,GTPBP3,GTPBP6,LIAS,LIPT1,LIPT2,LIPT2-AS1,MDH2,METTL17,MPC2,MRM2,MRPS31,MTIF3,MTO1,NDUFC2-KCTD14,NFU1,NME6,OGDH,PDE12,PDHA1,PDHB,PDHX,PDSS2,RMND1,RPUSD3,RTN4IP1,SLC25A1,SLC25A19,SLC25A51…
JD_GPP3909_Balsa_2902870.sgRNA-rep-ExpQnorm-noRowNorm-zscore-t4-q36	6	457	94	2,21613609091551	2,53261210840095E-23	55	ATP5F1C,ATP5ME,ATPAF2,BOLA3,CHCHD1,CLPP,CLPX,COQ2,COQ7,CS,DLAT,DLD,DLST,ENSG00000255339,ENSG00000255639,ENSG00000265257,ENSG00000267059,ENSG00000267740,ENSG00000286192,ENSG00000287967,ETFB,FDX1,FECH,FH,GLRX5,GRSF1,GTPBP3,GTPBP6,LIAS,LIPT1,LIPT2,LIPT2-AS1,MDH2,METTL17,MPC2,MRM2,MRPS31,MTIF3,MTO1,NDUFC2-KCTD14,NFU1,NME6,OGDH,PDE12,PDHA1,PDHB,PDHX,PDSS2,RMND1,RPUSD3,RTN4IP1,SLC25A1,SLC25A19,SLC25A51…
JD_GPP3909_Balsa_2902870.sgRNA-rep-ExpQnorm-noRowNorm-zscore-t8-q36	6	457	94	2,21613609091551	2,53261210840095E-23	55	ATP5F1C,ATP5ME,ATPAF2,BOLA3,CHCHD1,CLPP,CLPX,COQ2,COQ7,CS,DLAT,DLD,DLST,ENSG00000255339,ENSG00000255639,ENSG00000265257,ENSG00000267059,ENSG00000267740,ENSG00000286192,ENSG00000287967,ETFB,FDX1,FECH,FH,GLRX5,GRSF1,GTPBP3,GTPBP6,LIAS,LIPT1,LIPT2,LIPT2-AS1,MDH2,METTL17,MPC2,MRM2,MRPS31,MTIF3,MTO1,NDUFC2-KCTD14,NFU1,NME6,OGDH,PDE12,PDHA1,PDHB,PDHX,PDSS2,RMND1,RPUSD3,RTN4IP1,SLC25A1,SLC25A19,SLC25A51…
JD_GPP3909_Balsa_2902870.sgRNA-rep-noExpNorm-noRowNorm-zscore-t2-q33.5	8	304	77	2,72898981324278	2,54842650778464E-23	22	ATP5F1C,ATP5ME,CHCHD1,COQ2,ENSG00000255339,ENSG00000255639,ENSG00000265257,ENSG00000267740,ENSG00000268400,ENSG00000287967,FDX1,FECH,GLRX5,GRSF1,LIAS,METTL17,MRPS31,NDUFC2-KCTD14,NFU1,PDE12,RTN4IP1,SLC25A19
JD_GPP3909_Balsa_2902870.sgRNA-rep-ExpQnorm-noRowNorm-zscore-t2-q33--no-fil-flat	9	321	79	2,65159280474324	3,09434289915772E-23	28	ATP5F1C,ATP5ME,BOLA3,CLPP,CLPX,COQ2,DLD,ENSG00000255339,ENSG00000255639,ENSG00000265257,ENSG00000267740,ENSG00000287967,FDX1,FECH,GLRX5,GRSF1,GTPBP6,LIAS,LIPT1,LIPT2,METTL17,MRPS31,NDUFC2-KCTD14,NFU1,PDE12,PDSS2,RTN4IP1,SLC25A19
JD_GPP3909_Balsa_2902870.sgRNA-rep-ExpQnorm-noRowNorm-zscore-t2-q33	9	321	79	2,65159280474324	3,09434289915772E-23	28	ATP5F1C,ATP5ME,BOLA3,CLPP,CLPX,COQ2,DLD,ENSG00000255339,ENSG00000255639,ENSG00000265257,ENSG00000267740,ENSG00000287967,FDX1,FECH,GLRX5,GRSF1,GTPBP6,LIAS,LIPT1,LIPT2,METTL17,MRPS31,NDUFC2-KCTD14,NFU1,PDE12,PDSS2,RTN4IP1,SLC25A19
JD_GPP3909_Balsa_2902870.sgRNA-rep-qnorm-zscore-t2-q33	9	321	79	2,65159280474324	3,09434289915772E-23	28	ATP5F1C,ATP5ME,BOLA3,CLPP,CLPX,COQ2,DLD,ENSG00000255339,ENSG00000255639,ENSG00000265257,ENSG00000267740,ENSG00000287967,FDX1,FECH,GLRX5,GRSF1,GTPBP6,LIAS,LIPT1,LIPT2,METTL17,MRPS31,NDUFC2-KCTD14,NFU1,PDE12,PDSS2,RTN4IP1,SLC25A19
JD_GPP3909_Balsa_2902870.sgRNA-rep-ExpQnorm-noRowNorm-zscore-t1.5-q33.5	5	355	83	2,51903680145388	3,25103063928849E-23	37	ATP5F1C,ATP5ME,BOLA3,CHCHD1,CLPP,CLPX,COQ2,DLD,DLST,ENSG00000255339,ENSG00000255639,ENSG00000265257,ENSG00000267740,ENSG00000286192,ENSG00000287967,FDX1,FECH,GLRX5,GRSF1,GTPBP6,LIAS,LIPT1,LIPT2,METTL17,MRM2,MRPS31,MTIF3,NDUFC2-KCTD14,NFU1,OGDH,PDE12,PDSS2,RMND1,RTN4IP1,SLC25A19,SLC25A51,SOD2
JD_GPP3909_Balsa_2902870.sgRNA-rep-ExpQnorm-noRowNorm-zscore-t1.5-q34--no-fil-flat	5	382	86	2,42560378314474	3,54897324895367E-23	43	ATP5F1C,ATP5ME,BOLA3,CHCHD1,CLPP,CLPX,COQ2,COQ7,CS,DLAT,DLD,DLST,ENSG00000255339,ENSG00000255639,ENSG00000265257,ENSG00000267059,ENSG00000267740,ENSG00000286192,ENSG00000287967,ETFB,FDX1,FECH,GLRX5,GRSF1,GTPBP6,LIAS,LIPT1,LIPT2,METTL17,MRM2,MRPS31,MTIF3,NDUFC2-KCTD14,NFU1,OGDH,PDE12,PDHB,PDSS2,RMND1,RTN4IP1,SLC25A19,SLC25A51,SOD2
JD_GPP3909_Balsa_2902870.sgRNA-rep-ExpQnorm-noRowNorm-zscore-t1.5-q34	5	382	86	2,42560378314474	3,54897324895367E-23	43	ATP5F1C,ATP5ME,BOLA3,CHCHD1,CLPP,CLPX,COQ2,COQ7,CS,DLAT,DLD,DLST,ENSG00000255339,ENSG00000255639,ENSG00000265257,ENSG00000267059,ENSG00000267740,ENSG00000286192,ENSG00000287967,ETFB,FDX1,FECH,GLRX5,GRSF1,GTPBP6,LIAS,LIPT1,LIPT2,METTL17,MRM2,MRPS31,MTIF3,NDUFC2-KCTD14,NFU1,OGDH,PDE12,PDHB,PDSS2,RMND1,RTN4IP1,SLC25A19,SLC25A51,SOD2
JD_GPP3909_Balsa_2902870.sgRNA-rep-qnorm-zscore-t1.5-q34	5	382	86	2,42560378314474	3,54897324895367E-23	43	ATP5F1C,ATP5ME,BOLA3,CHCHD1,CLPP,CLPX,COQ2,COQ7,CS,DLAT,DLD,DLST,ENSG00000255339,ENSG00000255639,ENSG00000265257,ENSG00000267059,ENSG00000267740,ENSG00000286192,ENSG00000287967,ETFB,FDX1,FECH,GLRX5,GRSF1,GTPBP6,LIAS,LIPT1,LIPT2,METTL17,MRM2,MRPS31,MTIF3,NDUFC2-KCTD14,NFU1,OGDH,PDE12,PDHB,PDSS2,RMND1,RTN4IP1,SLC25A19,SLC25A51,SOD2
JD_GPP3909_Balsa_2902870.sgRNA.no3w.ga.gene_av-rep-qnorm-zscore-t1-q34	5	217	65	3,2272929983648	3,6513416379811E-23	14	ATP5F1C,ENSG00000255339,ENSG00000255639,ENSG00000265257,ENSG00000267740,ENSG00000287967,GLRX5,GRSF1,GTPBP6,MRPS31,NDUFC2-KCTD14,NFU1,PDE12,SLC25A19
JD_GPP3909_Balsa_2902870.sgRNA.no3w.ga.gene_av.zs1-rep-noExpNorm-noRowNorm-zscore-01range-t2-q33.25	7	217	65	3,2272929983648	3,6513416379811E-23	13	ATP5F1C,ATP5ME,ENSG00000255339,ENSG00000255639,ENSG00000265257,ENSG00000267740,ENSG00000287967,GLRX5,GRSF1,METTL17,MRPS31,NDUFC2-KCTD14,NFU1
JD_GPP3909_Balsa_2902870.sgRNA.no3w.ga.gene_av.zs1-rep-noExpNorm-noRowNorm-zscore-t1.5-q33	5	238	68	3,07834101382488	3,9441345643073E-23	17	ATP5F1C,ATP5ME,BOLA3,ENSG00000255339,ENSG00000255639,ENSG00000265257,ENSG00000267740,ENSG00000287967,FECH,GLRX5,GRSF1,GTPBP6,METTL17,MRPS31,NDUFC2-KCTD14,NFU1,PDE12
JD_GPP3909_Balsa_2902870.sgRNA.no3w.ga.gene_av.zs1-rep-ExpMean_subs-noRowNorm-zscore-t12-q33.75	0	306	77	2,71115327851571	4,15686577180354E-23	41	ATP5F1C,ATP5ME,BOLA3,CHCHD1,COQ2,COQ7,CS,DLD,ENSG00000255339,ENSG00000255639,ENSG00000260643,ENSG00000265257,ENSG00000267740,ENSG00000268400,ENSG00000284512,ENSG00000286192,ENSG00000287967,FDX1,FECH,GCSH,GLRX5,GRSF1,GTPBP6,LIAS,LIPT1,LIPT2,LIPT2-AS1,METTL17,MRPS31,MTIF3,MTO1,NDUFC2-KCTD14,NFU1,OGDH,PDE12,PDSS2,RMND1,RPUSD3,RTN4IP1,SLC25A51,SOD2
JD_GPP3909_Balsa_2902870.sgRNA.no3w.ga.gene_av.zs1-rep-ExpMean_subs-noRowNorm-zscore-t16-q33.75	0	306	77	2,71115327851571	4,15686577180354E-23	41	ATP5F1C,ATP5ME,BOLA3,CHCHD1,COQ2,COQ7,CS,DLD,ENSG00000255339,ENSG00000255639,ENSG00000260643,ENSG00000265257,ENSG00000267740,ENSG00000268400,ENSG00000284512,ENSG00000286192,ENSG00000287967,FDX1,FECH,GCSH,GLRX5,GRSF1,GTPBP6,LIAS,LIPT1,LIPT2,LIPT2-AS1,METTL17,MRPS31,MTIF3,MTO1,NDUFC2-KCTD14,NFU1,OGDH,PDE12,PDSS2,RMND1,RPUSD3,RTN4IP1,SLC25A51,SOD2
JD_GPP3909_Balsa_2902870.sgRNA.no3w.ga.gene_av.zs1-rep-ExpMean_subs-noRowNorm-zscore-t4-q33.75	0	306	77	2,71115327851571	4,15686577180354E-23	41	ATP5F1C,ATP5ME,BOLA3,CHCHD1,COQ2,COQ7,CS,DLD,ENSG00000255339,ENSG00000255639,ENSG00000260643,ENSG00000265257,ENSG00000267740,ENSG00000268400,ENSG00000284512,ENSG00000286192,ENSG00000287967,FDX1,FECH,GCSH,GLRX5,GRSF1,GTPBP6,LIAS,LIPT1,LIPT2,LIPT2-AS1,METTL17,MRPS31,MTIF3,MTO1,NDUFC2-KCTD14,NFU1,OGDH,PDE12,PDSS2,RMND1,RPUSD3,RTN4IP1,SLC25A51,SOD2
JD_GPP3909_Balsa_2902870.sgRNA.no3w.ga.gene_av.zs1-rep-ExpMean_subs-noRowNorm-zscore-t8-q33.75	0	306	77	2,71115327851571	4,15686577180354E-23	41	ATP5F1C,ATP5ME,BOLA3,CHCHD1,COQ2,COQ7,CS,DLD,ENSG00000255339,ENSG00000255639,ENSG00000260643,ENSG00000265257,ENSG00000267740,ENSG00000268400,ENSG00000284512,ENSG00000286192,ENSG00000287967,FDX1,FECH,GCSH,GLRX5,GRSF1,GTPBP6,LIAS,LIPT1,LIPT2,LIPT2-AS1,METTL17,MRPS31,MTIF3,MTO1,NDUFC2-KCTD14,NFU1,OGDH,PDE12,PDSS2,RMND1,RPUSD3,RTN4IP1,SLC25A51,SOD2
JD_GPP3909_Balsa_2902870.sgRNA-rep-ExpQnorm-noRowNorm-zscore-t12-q34	6	374	85	2,44868035190616	4,40273858335511E-23	40	ATP5F1C,ATP5ME,BOLA3,CHCHD1,CLPP,CLPX,COQ2,COQ7,CS,DLD,DLST,ENSG00000255339,ENSG00000255639,ENSG00000265257,ENSG00000267740,ENSG00000286192,ENSG00000287967,ETFB,FDX1,FECH,GLRX5,GRSF1,GTPBP6,LIAS,LIPT1,LIPT2,METTL17,MRM2,MRPS31,MTIF3,NDUFC2-KCTD14,NFU1,OGDH,PDE12,PDSS2,RMND1,RTN4IP1,SLC25A19,SLC25A51,SOD2
JD_GPP3909_Balsa_2902870.sgRNA-rep-ExpQnorm-noRowNorm-zscore-t4-q34--no-fil-flat	6	374	85	2,44868035190616	4,40273858335511E-23	40	ATP5F1C,ATP5ME,BOLA3,CHCHD1,CLPP,CLPX,COQ2,COQ7,CS,DLD,DLST,ENSG00000255339,ENSG00000255639,ENSG00000265257,ENSG00000267740,ENSG00000286192,ENSG00000287967,ETFB,FDX1,FECH,GLRX5,GRSF1,GTPBP6,LIAS,LIPT1,LIPT2,METTL17,MRM2,MRPS31,MTIF3,NDUFC2-KCTD14,NFU1,OGDH,PDE12,PDSS2,RMND1,RTN4IP1,SLC25A19,SLC25A51,SOD2
JD_GPP3909_Balsa_2902870.sgRNA-rep-ExpQnorm-noRowNorm-zscore-t4-q34	6	374	85	2,44868035190616	4,40273858335511E-23	40	ATP5F1C,ATP5ME,BOLA3,CHCHD1,CLPP,CLPX,COQ2,COQ7,CS,DLD,DLST,ENSG00000255339,ENSG00000255639,ENSG00000265257,ENSG00000267740,ENSG00000286192,ENSG00000287967,ETFB,FDX1,FECH,GLRX5,GRSF1,GTPBP6,LIAS,LIPT1,LIPT2,METTL17,MRM2,MRPS31,MTIF3,NDUFC2-KCTD14,NFU1,OGDH,PDE12,PDSS2,RMND1,RTN4IP1,SLC25A19,SLC25A51,SOD2
JD_GPP3909_Balsa_2902870.sgRNA-rep-ExpQnorm-noRowNorm-zscore-t8-q34--no-fil-flat	6	374	85	2,44868035190616	4,40273858335511E-23	40	ATP5F1C,ATP5ME,BOLA3,CHCHD1,CLPP,CLPX,COQ2,COQ7,CS,DLD,DLST,ENSG00000255339,ENSG00000255639,ENSG00000265257,ENSG00000267740,ENSG00000286192,ENSG00000287967,ETFB,FDX1,FECH,GLRX5,GRSF1,GTPBP6,LIAS,LIPT1,LIPT2,METTL17,MRM2,MRPS31,MTIF3,NDUFC2-KCTD14,NFU1,OGDH,PDE12,PDSS2,RMND1,RTN4IP1,SLC25A19,SLC25A51,SOD2
JD_GPP3909_Balsa_2902870.sgRNA-rep-ExpQnorm-noRowNorm-zscore-t8-q34	6	374	85	2,44868035190616	4,40273858335511E-23	40	ATP5F1C,ATP5ME,BOLA3,CHCHD1,CLPP,CLPX,COQ2,COQ7,CS,DLD,DLST,ENSG00000255339,ENSG00000255639,ENSG00000265257,ENSG00000267740,ENSG00000286192,ENSG00000287967,ETFB,FDX1,FECH,GLRX5,GRSF1,GTPBP6,LIAS,LIPT1,LIPT2,METTL17,MRM2,MRPS31,MTIF3,NDUFC2-KCTD14,NFU1,OGDH,PDE12,PDSS2,RMND1,RTN4IP1,SLC25A19,SLC25A51,SOD2
JD_GPP3909_Balsa_2902870.sgRNA-rep-qnorm-zscore-t10-q34	6	374	85	2,44868035190616	4,40273858335511E-23	40	ATP5F1C,ATP5ME,BOLA3,CHCHD1,CLPP,CLPX,COQ2,COQ7,CS,DLD,DLST,ENSG00000255339,ENSG00000255639,ENSG00000265257,ENSG00000267740,ENSG00000286192,ENSG00000287967,ETFB,FDX1,FECH,GLRX5,GRSF1,GTPBP6,LIAS,LIPT1,LIPT2,METTL17,MRM2,MRPS31,MTIF3,NDUFC2-KCTD14,NFU1,OGDH,PDE12,PDSS2,RMND1,RTN4IP1,SLC25A19,SLC25A51,SOD2
JD_GPP3909_Balsa_2902870.sgRNA-rep-qnorm-zscore-t12-q34	6	374	85	2,44868035190616	4,40273858335511E-23	40	ATP5F1C,ATP5ME,BOLA3,CHCHD1,CLPP,CLPX,COQ2,COQ7,CS,DLD,DLST,ENSG00000255339,ENSG00000255639,ENSG00000265257,ENSG00000267740,ENSG00000286192,ENSG00000287967,ETFB,FDX1,FECH,GLRX5,GRSF1,GTPBP6,LIAS,LIPT1,LIPT2,METTL17,MRM2,MRPS31,MTIF3,NDUFC2-KCTD14,NFU1,OGDH,PDE12,PDSS2,RMND1,RTN4IP1,SLC25A19,SLC25A51,SOD2
JD_GPP3909_Balsa_2902870.sgRNA-rep-qnorm-zscore-t13-q34	6	374	85	2,44868035190616	4,40273858335511E-23	40	ATP5F1C,ATP5ME,BOLA3,CHCHD1,CLPP,CLPX,COQ2,COQ7,CS,DLD,DLST,ENSG00000255339,ENSG00000255639,ENSG00000265257,ENSG00000267740,ENSG00000286192,ENSG00000287967,ETFB,FDX1,FECH,GLRX5,GRSF1,GTPBP6,LIAS,LIPT1,LIPT2,METTL17,MRM2,MRPS31,MTIF3,NDUFC2-KCTD14,NFU1,OGDH,PDE12,PDSS2,RMND1,RTN4IP1,SLC25A19,SLC25A51,SOD2
JD_GPP3909_Balsa_2902870.sgRNA-rep-qnorm-zscore-t4-q34	6	374	85	2,44868035190616	4,40273858335511E-23	40	ATP5F1C,ATP5ME,BOLA3,CHCHD1,CLPP,CLPX,COQ2,COQ7,CS,DLD,DLST,ENSG00000255339,ENSG00000255639,ENSG00000265257,ENSG00000267740,ENSG00000286192,ENSG00000287967,ETFB,FDX1,FECH,GLRX5,GRSF1,GTPBP6,LIAS,LIPT1,LIPT2,METTL17,MRM2,MRPS31,MTIF3,NDUFC2-KCTD14,NFU1,OGDH,PDE12,PDSS2,RMND1,RTN4IP1,SLC25A19,SLC25A51,SOD2
JD_GPP3909_Balsa_2902870.sgRNA-rep-qnorm-zscore-t7-q34	6	374	85	2,44868035190616	4,40273858335511E-23	40	ATP5F1C,ATP5ME,BOLA3,CHCHD1,CLPP,CLPX,COQ2,COQ7,CS,DLD,DLST,ENSG00000255339,ENSG00000255639,ENSG00000265257,ENSG00000267740,ENSG00000286192,ENSG00000287967,ETFB,FDX1,FECH,GLRX5,GRSF1,GTPBP6,LIAS,LIPT1,LIPT2,METTL17,MRM2,MRPS31,MTIF3,NDUFC2-KCTD14,NFU1,OGDH,PDE12,PDSS2,RMND1,RTN4IP1,SLC25A19,SLC25A51,SOD2
JD_GPP3909_Balsa_2902870.sgRNA-rep-qnorm-zscore-t7.5-q34	6	374	85	2,44868035190616	4,40273858335511E-23	40	ATP5F1C,ATP5ME,BOLA3,CHCHD1,CLPP,CLPX,COQ2,COQ7,CS,DLD,DLST,ENSG00000255339,ENSG00000255639,ENSG00000265257,ENSG00000267740,ENSG00000286192,ENSG00000287967,ETFB,FDX1,FECH,GLRX5,GRSF1,GTPBP6,LIAS,LIPT1,LIPT2,METTL17,MRM2,MRPS31,MTIF3,NDUFC2-KCTD14,NFU1,OGDH,PDE12,PDSS2,RMND1,RTN4IP1,SLC25A19,SLC25A51,SOD2
JD_GPP3909_Balsa_2902870.sgRNA-rep-qnorm-zscore-t8-q34	6	374	85	2,44868035190616	4,40273858335511E-23	40	ATP5F1C,ATP5ME,BOLA3,CHCHD1,CLPP,CLPX,COQ2,COQ7,CS,DLD,DLST,ENSG00000255339,ENSG00000255639,ENSG00000265257,ENSG00000267740,ENSG00000286192,ENSG00000287967,ETFB,FDX1,FECH,GLRX5,GRSF1,GTPBP6,LIAS,LIPT1,LIPT2,METTL17,MRM2,MRPS31,MTIF3,NDUFC2-KCTD14,NFU1,OGDH,PDE12,PDSS2,RMND1,RTN4IP1,SLC25A19,SLC25A51,SOD2
JD_GPP3909_Balsa_2902870.sgRNA-rep-ExpQnorm-noRowNorm-zscore-t12-q33	7	307	77	2,70232216034465	5,29992119687052E-23	25	ATP5F1C,ATP5ME,BOLA3,CLPX,COQ2,DLD,ENSG00000255339,ENSG00000255639,ENSG00000265257,ENSG00000267740,ENSG00000287967,GLRX5,GRSF1,GTPBP6,LIAS,LIPT1,LIPT2,METTL17,MRPS31,NDUFC2-KCTD14,NFU1,PDE12,PDSS2,RTN4IP1,SLC25A19
JD_GPP3909_Balsa_2902870.sgRNA-rep-ExpQnorm-noRowNorm-zscore-t4-q33--no-fil-flat	7	307	77	2,70232216034465	5,29992119687052E-23	25	ATP5F1C,ATP5ME,BOLA3,CLPX,COQ2,DLD,ENSG00000255339,ENSG00000255639,ENSG00000265257,ENSG00000267740,ENSG00000287967,GLRX5,GRSF1,GTPBP6,LIAS,LIPT1,LIPT2,METTL17,MRPS31,NDUFC2-KCTD14,NFU1,PDE12,PDSS2,RTN4IP1,SLC25A19
JD_GPP3909_Balsa_2902870.sgRNA-rep-ExpQnorm-noRowNorm-zscore-t4-q33	7	307	77	2,70232216034465	5,29992119687052E-23	25	ATP5F1C,ATP5ME,BOLA3,CLPX,COQ2,DLD,ENSG00000255339,ENSG00000255639,ENSG00000265257,ENSG00000267740,ENSG00000287967,GLRX5,GRSF1,GTPBP6,LIAS,LIPT1,LIPT2,METTL17,MRPS31,NDUFC2-KCTD14,NFU1,PDE12,PDSS2,RTN4IP1,SLC25A19
JD_GPP3909_Balsa_2902870.sgRNA-rep-ExpQnorm-noRowNorm-zscore-t8-q33--no-fil-flat	7	307	77	2,70232216034465	5,29992119687052E-23	25	ATP5F1C,ATP5ME,BOLA3,CLPX,COQ2,DLD,ENSG00000255339,ENSG00000255639,ENSG00000265257,ENSG00000267740,ENSG00000287967,GLRX5,GRSF1,GTPBP6,LIAS,LIPT1,LIPT2,METTL17,MRPS31,NDUFC2-KCTD14,NFU1,PDE12,PDSS2,RTN4IP1,SLC25A19
JD_GPP3909_Balsa_2902870.sgRNA-rep-ExpQnorm-noRowNorm-zscore-t8-q33	7	307	77	2,70232216034465	5,29992119687052E-23	25	ATP5F1C,ATP5ME,BOLA3,CLPX,COQ2,DLD,ENSG00000255339,ENSG00000255639,ENSG00000265257,ENSG00000267740,ENSG00000287967,GLRX5,GRSF1,GTPBP6,LIAS,LIPT1,LIPT2,METTL17,MRPS31,NDUFC2-KCTD14,NFU1,PDE12,PDSS2,RTN4IP1,SLC25A19
JD_GPP3909_Balsa_2902870.sgRNA-rep-qnorm-zscore-t10-q33	7	307	77	2,70232216034465	5,29992119687052E-23	25	ATP5F1C,ATP5ME,BOLA3,CLPX,COQ2,DLD,ENSG00000255339,ENSG00000255639,ENSG00000265257,ENSG00000267740,ENSG00000287967,GLRX5,GRSF1,GTPBP6,LIAS,LIPT1,LIPT2,METTL17,MRPS31,NDUFC2-KCTD14,NFU1,PDE12,PDSS2,RTN4IP1,SLC25A19
JD_GPP3909_Balsa_2902870.sgRNA-rep-qnorm-zscore-t12-q33	7	307	77	2,70232216034465	5,29992119687052E-23	25	ATP5F1C,ATP5ME,BOLA3,CLPX,COQ2,DLD,ENSG00000255339,ENSG00000255639,ENSG00000265257,ENSG00000267740,ENSG00000287967,GLRX5,GRSF1,GTPBP6,LIAS,LIPT1,LIPT2,METTL17,MRPS31,NDUFC2-KCTD14,NFU1,PDE12,PDSS2,RTN4IP1,SLC25A19
JD_GPP3909_Balsa_2902870.sgRNA-rep-qnorm-zscore-t13-q33	7	307	77	2,70232216034465	5,29992119687052E-23	25	ATP5F1C,ATP5ME,BOLA3,CLPX,COQ2,DLD,ENSG00000255339,ENSG00000255639,ENSG00000265257,ENSG00000267740,ENSG00000287967,GLRX5,GRSF1,GTPBP6,LIAS,LIPT1,LIPT2,METTL17,MRPS31,NDUFC2-KCTD14,NFU1,PDE12,PDSS2,RTN4IP1,SLC25A19
JD_GPP3909_Balsa_2902870.sgRNA-rep-qnorm-zscore-t4-q33	7	307	77	2,70232216034465	5,29992119687052E-23	25	ATP5F1C,ATP5ME,BOLA3,CLPX,COQ2,DLD,ENSG00000255339,ENSG00000255639,ENSG00000265257,ENSG00000267740,ENSG00000287967,GLRX5,GRSF1,GTPBP6,LIAS,LIPT1,LIPT2,METTL17,MRPS31,NDUFC2-KCTD14,NFU1,PDE12,PDSS2,RTN4IP1,SLC25A19
JD_GPP3909_Balsa_2902870.sgRNA-rep-qnorm-zscore-t7-q33	7	307	77	2,70232216034465	5,29992119687052E-23	25	ATP5F1C,ATP5ME,BOLA3,CLPX,COQ2,DLD,ENSG00000255339,ENSG00000255639,ENSG00000265257,ENSG00000267740,ENSG00000287967,GLRX5,GRSF1,GTPBP6,LIAS,LIPT1,LIPT2,METTL17,MRPS31,NDUFC2-KCTD14,NFU1,PDE12,PDSS2,RTN4IP1,SLC25A19
JD_GPP3909_Balsa_2902870.sgRNA-rep-qnorm-zscore-t7.5-q33	7	307	77	2,70232216034465	5,29992119687052E-23	25	ATP5F1C,ATP5ME,BOLA3,CLPX,COQ2,DLD,ENSG00000255339,ENSG00000255639,ENSG00000265257,ENSG00000267740,ENSG00000287967,GLRX5,GRSF1,GTPBP6,LIAS,LIPT1,LIPT2,METTL17,MRPS31,NDUFC2-KCTD14,NFU1,PDE12,PDSS2,RTN4IP1,SLC25A19
JD_GPP3909_Balsa_2902870.sgRNA-rep-qnorm-zscore-t8-q33	7	307	77	2,70232216034465	5,29992119687052E-23	25	ATP5F1C,ATP5ME,BOLA3,CLPX,COQ2,DLD,ENSG00000255339,ENSG00000255639,ENSG00000265257,ENSG00000267740,ENSG00000287967,GLRX5,GRSF1,GTPBP6,LIAS,LIPT1,LIPT2,METTL17,MRPS31,NDUFC2-KCTD14,NFU1,PDE12,PDSS2,RTN4IP1,SLC25A19
JD_GPP3909_Balsa_2902870.sgRNA.no3w.ga.gene_av.zs1-rep-ExpMean_subs-noRowNorm-zscore-t12-q34	0	307	77	2,70232216034465	5,29992119687052E-23	41	ATP5F1C,ATP5ME,BOLA3,CHCHD1,COQ2,COQ7,CS,DLD,ENSG00000255339,ENSG00000255639,ENSG00000260643,ENSG00000265257,ENSG00000267740,ENSG00000268400,ENSG00000284512,ENSG00000286192,ENSG00000287967,FDX1,FECH,GCSH,GLRX5,GRSF1,GTPBP6,LIAS,LIPT1,LIPT2,LIPT2-AS1,METTL17,MRPS31,MTIF3,MTO1,NDUFC2-KCTD14,NFU1,OGDH,PDE12,PDSS2,RMND1,RPUSD3,RTN4IP1,SLC25A51,SOD2
JD_GPP3909_Balsa_2902870.sgRNA.no3w.ga.gene_av.zs1-rep-ExpMean_subs-noRowNorm-zscore-t16-q34	0	307	77	2,70232216034465	5,29992119687052E-23	41	ATP5F1C,ATP5ME,BOLA3,CHCHD1,COQ2,COQ7,CS,DLD,ENSG00000255339,ENSG00000255639,ENSG00000260643,ENSG00000265257,ENSG00000267740,ENSG00000268400,ENSG00000284512,ENSG00000286192,ENSG00000287967,FDX1,FECH,GCSH,GLRX5,GRSF1,GTPBP6,LIAS,LIPT1,LIPT2,LIPT2-AS1,METTL17,MRPS31,MTIF3,MTO1,NDUFC2-KCTD14,NFU1,OGDH,PDE12,PDSS2,RMND1,RPUSD3,RTN4IP1,SLC25A51,SOD2
JD_GPP3909_Balsa_2902870.sgRNA.no3w.ga.gene_av.zs1-rep-ExpMean_subs-noRowNorm-zscore-t4-q34	0	307	77	2,70232216034465	5,29992119687052E-23	41	ATP5F1C,ATP5ME,BOLA3,CHCHD1,COQ2,COQ7,CS,DLD,ENSG00000255339,ENSG00000255639,ENSG00000260643,ENSG00000265257,ENSG00000267740,ENSG00000268400,ENSG00000284512,ENSG00000286192,ENSG00000287967,FDX1,FECH,GCSH,GLRX5,GRSF1,GTPBP6,LIAS,LIPT1,LIPT2,LIPT2-AS1,METTL17,MRPS31,MTIF3,MTO1,NDUFC2-KCTD14,NFU1,OGDH,PDE12,PDSS2,RMND1,RPUSD3,RTN4IP1,SLC25A51,SOD2
JD_GPP3909_Balsa_2902870.sgRNA.no3w.ga.gene_av.zs1-rep-ExpMean_subs-noRowNorm-zscore-t8-q34	0	307	77	2,70232216034465	5,29992119687052E-23	41	ATP5F1C,ATP5ME,BOLA3,CHCHD1,COQ2,COQ7,CS,DLD,ENSG00000255339,ENSG00000255639,ENSG00000260643,ENSG00000265257,ENSG00000267740,ENSG00000268400,ENSG00000284512,ENSG00000286192,ENSG00000287967,FDX1,FECH,GCSH,GLRX5,GRSF1,GTPBP6,LIAS,LIPT1,LIPT2,LIPT2-AS1,METTL17,MRPS31,MTIF3,MTO1,NDUFC2-KCTD14,NFU1,OGDH,PDE12,PDSS2,RMND1,RPUSD3,RTN4IP1,SLC25A51,SOD2
JD_GPP3909_Balsa_2902870.sgRNA-rep-ExpQnorm-noRowNorm-zscore-01range-t12-q35	0	261	71	2,9309108886417	5,65527338850834E-23	17	ATP5F1C,ATP5ME,DLD,ENSG00000255339,ENSG00000255639,ENSG00000265257,ENSG00000267740,ENSG00000287967,GLRX5,LIAS,METTL17,MRPS31,NDUFC2-KCTD14,NFU1,PDSS2,RTN4IP1,SLC25A19
JD_GPP3909_Balsa_2902870.sgRNA-rep-ExpQnorm-noRowNorm-zscore-01range-t16-q35--no-fil-flat	0	261	71	2,9309108886417	5,65527338850834E-23	17	ATP5F1C,ATP5ME,DLD,ENSG00000255339,ENSG00000255639,ENSG00000265257,ENSG00000267740,ENSG00000287967,GLRX5,LIAS,METTL17,MRPS31,NDUFC2-KCTD14,NFU1,PDSS2,RTN4IP1,SLC25A19
JD_GPP3909_Balsa_2902870.sgRNA-rep-ExpQnorm-noRowNorm-zscore-01range-t16-q35	0	261	71	2,9309108886417	5,65527338850834E-23	17	ATP5F1C,ATP5ME,DLD,ENSG00000255339,ENSG00000255639,ENSG00000265257,ENSG00000267740,ENSG00000287967,GLRX5,LIAS,METTL17,MRPS31,NDUFC2-KCTD14,NFU1,PDSS2,RTN4IP1,SLC25A19
JD_GPP3909_Balsa_2902870.sgRNA-rep-ExpQnorm-noRowNorm-zscore-01range-t32-q35--no-fil-flat	0	261	71	2,9309108886417	5,65527338850834E-23	17	ATP5F1C,ATP5ME,DLD,ENSG00000255339,ENSG00000255639,ENSG00000265257,ENSG00000267740,ENSG00000287967,GLRX5,LIAS,METTL17,MRPS31,NDUFC2-KCTD14,NFU1,PDSS2,RTN4IP1,SLC25A19
JD_GPP3909_Balsa_2902870.sgRNA-rep-ExpQnorm-noRowNorm-zscore-01range-t32-q35	0	261	71	2,9309108886417	5,65527338850834E-23	17	ATP5F1C,ATP5ME,DLD,ENSG00000255339,ENSG00000255639,ENSG00000265257,ENSG00000267740,ENSG00000287967,GLRX5,LIAS,METTL17,MRPS31,NDUFC2-KCTD14,NFU1,PDSS2,RTN4IP1,SLC25A19
JD_GPP3909_Balsa_2902870.sgRNA-rep-ExpQnorm-noRowNorm-zscore-01range-t8-q35--no-fil-flat	0	261	71	2,9309108886417	5,65527338850834E-23	17	ATP5F1C,ATP5ME,DLD,ENSG00000255339,ENSG00000255639,ENSG00000265257,ENSG00000267740,ENSG00000287967,GLRX5,LIAS,METTL17,MRPS31,NDUFC2-KCTD14,NFU1,PDSS2,RTN4IP1,SLC25A19
JD_GPP3909_Balsa_2902870.sgRNA-rep-ExpQnorm-noRowNorm-zscore-01range-t8-q35	0	261	71	2,9309108886417	5,65527338850834E-23	17	ATP5F1C,ATP5ME,DLD,ENSG00000255339,ENSG00000255639,ENSG00000265257,ENSG00000267740,ENSG00000287967,GLRX5,LIAS,METTL17,MRPS31,NDUFC2-KCTD14,NFU1,PDSS2,RTN4IP1,SLC25A19
JD_GPP3909_Balsa_2902870.sgRNA-rep-ExpMean_subs-noRowNorm-zscore-t1.5-q36	0	332	80	2,59619121647882	5,83641291433599E-23	29	ATP5F1C,ATP5ME,CHCHD1,COQ2,COQ7,CS,DLD,ENSG00000255339,ENSG00000255639,ENSG00000265257,ENSG00000267740,ENSG00000268400,ENSG00000287967,FDX1,FECH,GLRX5,GRSF1,GTPBP6,LIAS,LIPT1,METTL17,MRPS31,NDUFC2-KCTD14,NFU1,OGDH,PDE12,PDSS2,RPUSD3,RTN4IP1
JD_GPP3909_Balsa_2902870.sgRNA-rep-ExpMean_subs-noRowNorm-zscore-t12-q36	0	332	80	2,59619121647882	5,83641291433599E-23	29	ATP5F1C,ATP5ME,CHCHD1,COQ2,COQ7,CS,DLD,ENSG00000255339,ENSG00000255639,ENSG00000265257,ENSG00000267740,ENSG00000268400,ENSG00000287967,FDX1,FECH,GLRX5,GRSF1,GTPBP6,LIAS,LIPT1,METTL17,MRPS31,NDUFC2-KCTD14,NFU1,OGDH,PDE12,PDSS2,RPUSD3,RTN4IP1
JD_GPP3909_Balsa_2902870.sgRNA-rep-ExpMean_subs-noRowNorm-zscore-t16-q36	0	332	80	2,59619121647882	5,83641291433599E-23	29	ATP5F1C,ATP5ME,CHCHD1,COQ2,COQ7,CS,DLD,ENSG00000255339,ENSG00000255639,ENSG00000265257,ENSG00000267740,ENSG00000268400,ENSG00000287967,FDX1,FECH,GLRX5,GRSF1,GTPBP6,LIAS,LIPT1,METTL17,MRPS31,NDUFC2-KCTD14,NFU1,OGDH,PDE12,PDSS2,RPUSD3,RTN4IP1
JD_GPP3909_Balsa_2902870.sgRNA-rep-ExpMean_subs-noRowNorm-zscore-t2-q36	0	332	80	2,59619121647882	5,83641291433599E-23	29	ATP5F1C,ATP5ME,CHCHD1,COQ2,COQ7,CS,DLD,ENSG00000255339,ENSG00000255639,ENSG00000265257,ENSG00000267740,ENSG00000268400,ENSG00000287967,FDX1,FECH,GLRX5,GRSF1,GTPBP6,LIAS,LIPT1,METTL17,MRPS31,NDUFC2-KCTD14,NFU1,OGDH,PDE12,PDSS2,RPUSD3,RTN4IP1
JD_GPP3909_Balsa_2902870.sgRNA-rep-ExpMean_subs-noRowNorm-zscore-t32-q36	0	332	80	2,59619121647882	5,83641291433599E-23	29	ATP5F1C,ATP5ME,CHCHD1,COQ2,COQ7,CS,DLD,ENSG00000255339,ENSG00000255639,ENSG00000265257,ENSG00000267740,ENSG00000268400,ENSG00000287967,FDX1,FECH,GLRX5,GRSF1,GTPBP6,LIAS,LIPT1,METTL17,MRPS31,NDUFC2-KCTD14,NFU1,OGDH,PDE12,PDSS2,RPUSD3,RTN4IP1
JD_GPP3909_Balsa_2902870.sgRNA-rep-ExpMean_subs-noRowNorm-zscore-t4-q36	0	332	80	2,59619121647882	5,83641291433599E-23	29	ATP5F1C,ATP5ME,CHCHD1,COQ2,COQ7,CS,DLD,ENSG00000255339,ENSG00000255639,ENSG00000265257,ENSG00000267740,ENSG00000268400,ENSG00000287967,FDX1,FECH,GLRX5,GRSF1,GTPBP6,LIAS,LIPT1,METTL17,MRPS31,NDUFC2-KCTD14,NFU1,OGDH,PDE12,PDSS2,RPUSD3,RTN4IP1
JD_GPP3909_Balsa_2902870.sgRNA-rep-ExpMean_subs-noRowNorm-zscore-t8-q36	0	332	80	2,59619121647882	5,83641291433599E-23	29	ATP5F1C,ATP5ME,CHCHD1,COQ2,COQ7,CS,DLD,ENSG00000255339,ENSG00000255639,ENSG00000265257,ENSG00000267740,ENSG00000268400,ENSG00000287967,FDX1,FECH,GLRX5,GRSF1,GTPBP6,LIAS,LIPT1,METTL17,MRPS31,NDUFC2-KCTD14,NFU1,OGDH,PDE12,PDSS2,RPUSD3,RTN4IP1
JD_GPP3909_Balsa_2902870.sgRNA-rep-ExpMean_subs-noRowNorm-zscore-t1.5-q33.5	0	324	79	2,62704101951414	6,27990295846859E-23	28	ATP5F1C,ATP5ME,CHCHD1,COQ2,COQ7,CS,DLD,ENSG00000255339,ENSG00000255639,ENSG00000265257,ENSG00000267740,ENSG00000268400,ENSG00000287967,FDX1,FECH,GLRX5,GRSF1,LIAS,LIPT1,METTL17,MRPS31,NDUFC2-KCTD14,NFU1,OGDH,PDE12,PDSS2,RPUSD3,RTN4IP1
JD_GPP3909_Balsa_2902870.sgRNA-rep-ExpMean_subs-noRowNorm-zscore-t1.5-q34--no-fil-flat	0	324	79	2,62704101951414	6,27990295846859E-23	28	ATP5F1C,ATP5ME,CHCHD1,COQ2,COQ7,CS,DLD,ENSG00000255339,ENSG00000255639,ENSG00000265257,ENSG00000267740,ENSG00000268400,ENSG00000287967,FDX1,FECH,GLRX5,GRSF1,LIAS,LIPT1,METTL17,MRPS31,NDUFC2-KCTD14,NFU1,OGDH,PDE12,PDSS2,RPUSD3,RTN4IP1
JD_GPP3909_Balsa_2902870.sgRNA-rep-ExpMean_subs-noRowNorm-zscore-t1.5-q34	0	324	79	2,62704101951414	6,27990295846859E-23	28	ATP5F1C,ATP5ME,CHCHD1,COQ2,COQ7,CS,DLD,ENSG00000255339,ENSG00000255639,ENSG00000265257,ENSG00000267740,ENSG00000268400,ENSG00000287967,FDX1,FECH,GLRX5,GRSF1,LIAS,LIPT1,METTL17,MRPS31,NDUFC2-KCTD14,NFU1,OGDH,PDE12,PDSS2,RPUSD3,RTN4IP1
JD_GPP3909_Balsa_2902870.sgRNA-rep-ExpMean_subs-noRowNorm-zscore-t1.5-q35--no-fil-flat	0	324	79	2,62704101951414	6,27990295846859E-23	28	ATP5F1C,ATP5ME,CHCHD1,COQ2,COQ7,CS,DLD,ENSG00000255339,ENSG00000255639,ENSG00000265257,ENSG00000267740,ENSG00000268400,ENSG00000287967,FDX1,FECH,GLRX5,GRSF1,LIAS,LIPT1,METTL17,MRPS31,NDUFC2-KCTD14,NFU1,OGDH,PDE12,PDSS2,RPUSD3,RTN4IP1
JD_GPP3909_Balsa_2902870.sgRNA-rep-ExpMean_subs-noRowNorm-zscore-t1.5-q35	0	324	79	2,62704101951414	6,27990295846859E-23	28	ATP5F1C,ATP5ME,CHCHD1,COQ2,COQ7,CS,DLD,ENSG00000255339,ENSG00000255639,ENSG00000265257,ENSG00000267740,ENSG00000268400,ENSG00000287967,FDX1,FECH,GLRX5,GRSF1,LIAS,LIPT1,METTL17,MRPS31,NDUFC2-KCTD14,NFU1,OGDH,PDE12,PDSS2,RPUSD3,RTN4IP1
JD_GPP3909_Balsa_2902870.sgRNA-rep-ExpMean_subs-noRowNorm-zscore-t12-q33.5	0	324	79	2,62704101951414	6,27990295846859E-23	28	ATP5F1C,ATP5ME,CHCHD1,COQ2,COQ7,CS,DLD,ENSG00000255339,ENSG00000255639,ENSG00000265257,ENSG00000267740,ENSG00000268400,ENSG00000287967,FDX1,FECH,GLRX5,GRSF1,LIAS,LIPT1,METTL17,MRPS31,NDUFC2-KCTD14,NFU1,OGDH,PDE12,PDSS2,RPUSD3,RTN4IP1
JD_GPP3909_Balsa_2902870.sgRNA-rep-ExpMean_subs-noRowNorm-zscore-t12-q34	0	324	79	2,62704101951414	6,27990295846859E-23	28	ATP5F1C,ATP5ME,CHCHD1,COQ2,COQ7,CS,DLD,ENSG00000255339,ENSG00000255639,ENSG00000265257,ENSG00000267740,ENSG00000268400,ENSG00000287967,FDX1,FECH,GLRX5,GRSF1,LIAS,LIPT1,METTL17,MRPS31,NDUFC2-KCTD14,NFU1,OGDH,PDE12,PDSS2,RPUSD3,RTN4IP1
JD_GPP3909_Balsa_2902870.sgRNA-rep-ExpMean_subs-noRowNorm-zscore-t12-q35	0	324	79	2,62704101951414	6,27990295846859E-23	28	ATP5F1C,ATP5ME,CHCHD1,COQ2,COQ7,CS,DLD,ENSG00000255339,ENSG00000255639,ENSG00000265257,ENSG00000267740,ENSG00000268400,ENSG00000287967,FDX1,FECH,GLRX5,GRSF1,LIAS,LIPT1,METTL17,MRPS31,NDUFC2-KCTD14,NFU1,OGDH,PDE12,PDSS2,RPUSD3,RTN4IP1
JD_GPP3909_Balsa_2902870.sgRNA-rep-ExpMean_subs-noRowNorm-zscore-t16-q33.5	0	324	79	2,62704101951414	6,27990295846859E-23	28	ATP5F1C,ATP5ME,CHCHD1,COQ2,COQ7,CS,DLD,ENSG00000255339,ENSG00000255639,ENSG00000265257,ENSG00000267740,ENSG00000268400,ENSG00000287967,FDX1,FECH,GLRX5,GRSF1,LIAS,LIPT1,METTL17,MRPS31,NDUFC2-KCTD14,NFU1,OGDH,PDE12,PDSS2,RPUSD3,RTN4IP1
JD_GPP3909_Balsa_2902870.sgRNA-rep-ExpMean_subs-noRowNorm-zscore-t16-q34--no-fil-flat	0	324	79	2,62704101951414	6,27990295846859E-23	28	ATP5F1C,ATP5ME,CHCHD1,COQ2,COQ7,CS,DLD,ENSG00000255339,ENSG00000255639,ENSG00000265257,ENSG00000267740,ENSG00000268400,ENSG00000287967,FDX1,FECH,GLRX5,GRSF1,LIAS,LIPT1,METTL17,MRPS31,NDUFC2-KCTD14,NFU1,OGDH,PDE12,PDSS2,RPUSD3,RTN4IP1
JD_GPP3909_Balsa_2902870.sgRNA-rep-ExpMean_subs-noRowNorm-zscore-t16-q34	0	324	79	2,62704101951414	6,27990295846859E-23	28	ATP5F1C,ATP5ME,CHCHD1,COQ2,COQ7,CS,DLD,ENSG00000255339,ENSG00000255639,ENSG00000265257,ENSG00000267740,ENSG00000268400,ENSG00000287967,FDX1,FECH,GLRX5,GRSF1,LIAS,LIPT1,METTL17,MRPS31,NDUFC2-KCTD14,NFU1,OGDH,PDE12,PDSS2,RPUSD3,RTN4IP1
JD_GPP3909_Balsa_2902870.sgRNA-rep-ExpMean_subs-noRowNorm-zscore-t16-q35--no-fil-flat	0	324	79	2,62704101951414	6,27990295846859E-23	28	ATP5F1C,ATP5ME,CHCHD1,COQ2,COQ7,CS,DLD,ENSG00000255339,ENSG00000255639,ENSG00000265257,ENSG00000267740,ENSG00000268400,ENSG00000287967,FDX1,FECH,GLRX5,GRSF1,LIAS,LIPT1,METTL17,MRPS31,NDUFC2-KCTD14,NFU1,OGDH,PDE12,PDSS2,RPUSD3,RTN4IP1
JD_GPP3909_Balsa_2902870.sgRNA-rep-ExpMean_subs-noRowNorm-zscore-t16-q35	0	324	79	2,62704101951414	6,27990295846859E-23	28	ATP5F1C,ATP5ME,CHCHD1,COQ2,COQ7,CS,DLD,ENSG00000255339,ENSG00000255639,ENSG00000265257,ENSG00000267740,ENSG00000268400,ENSG00000287967,FDX1,FECH,GLRX5,GRSF1,LIAS,LIPT1,METTL17,MRPS31,NDUFC2-KCTD14,NFU1,OGDH,PDE12,PDSS2,RPUSD3,RTN4IP1
JD_GPP3909_Balsa_2902870.sgRNA-rep-ExpMean_subs-noRowNorm-zscore-t2-q33.5	0	324	79	2,62704101951414	6,27990295846859E-23	28	ATP5F1C,ATP5ME,CHCHD1,COQ2,COQ7,CS,DLD,ENSG00000255339,ENSG00000255639,ENSG00000265257,ENSG00000267740,ENSG00000268400,ENSG00000287967,FDX1,FECH,GLRX5,GRSF1,LIAS,LIPT1,METTL17,MRPS31,NDUFC2-KCTD14,NFU1,OGDH,PDE12,PDSS2,RPUSD3,RTN4IP1
JD_GPP3909_Balsa_2902870.sgRNA-rep-ExpMean_subs-noRowNorm-zscore-t2-q34--no-fil-flat	0	324	79	2,62704101951414	6,27990295846859E-23	28	ATP5F1C,ATP5ME,CHCHD1,COQ2,COQ7,CS,DLD,ENSG00000255339,ENSG00000255639,ENSG00000265257,ENSG00000267740,ENSG00000268400,ENSG00000287967,FDX1,FECH,GLRX5,GRSF1,LIAS,LIPT1,METTL17,MRPS31,NDUFC2-KCTD14,NFU1,OGDH,PDE12,PDSS2,RPUSD3,RTN4IP1
JD_GPP3909_Balsa_2902870.sgRNA-rep-ExpMean_subs-noRowNorm-zscore-t2-q34	0	324	79	2,62704101951414	6,27990295846859E-23	28	ATP5F1C,ATP5ME,CHCHD1,COQ2,COQ7,CS,DLD,ENSG00000255339,ENSG00000255639,ENSG00000265257,ENSG00000267740,ENSG00000268400,ENSG00000287967,FDX1,FECH,GLRX5,GRSF1,LIAS,LIPT1,METTL17,MRPS31,NDUFC2-KCTD14,NFU1,OGDH,PDE12,PDSS2,RPUSD3,RTN4IP1
JD_GPP3909_Balsa_2902870.sgRNA-rep-ExpMean_subs-noRowNorm-zscore-t2-q35--no-fil-flat	0	324	79	2,62704101951414	6,27990295846859E-23	28	ATP5F1C,ATP5ME,CHCHD1,COQ2,COQ7,CS,DLD,ENSG00000255339,ENSG00000255639,ENSG00000265257,ENSG00000267740,ENSG00000268400,ENSG00000287967,FDX1,FECH,GLRX5,GRSF1,LIAS,LIPT1,METTL17,MRPS31,NDUFC2-KCTD14,NFU1,OGDH,PDE12,PDSS2,RPUSD3,RTN4IP1
JD_GPP3909_Balsa_2902870.sgRNA-rep-ExpMean_subs-noRowNorm-zscore-t2-q35	0	324	79	2,62704101951414	6,27990295846859E-23	28	ATP5F1C,ATP5ME,CHCHD1,COQ2,COQ7,CS,DLD,ENSG00000255339,ENSG00000255639,ENSG00000265257,ENSG00000267740,ENSG00000268400,ENSG00000287967,FDX1,FECH,GLRX5,GRSF1,LIAS,LIPT1,METTL17,MRPS31,NDUFC2-KCTD14,NFU1,OGDH,PDE12,PDSS2,RPUSD3,RTN4IP1
JD_GPP3909_Balsa_2902870.sgRNA-rep-ExpMean_subs-noRowNorm-zscore-t32-q33.5	0	324	79	2,62704101951414	6,27990295846859E-23	28	ATP5F1C,ATP5ME,CHCHD1,COQ2,COQ7,CS,DLD,ENSG00000255339,ENSG00000255639,ENSG00000265257,ENSG00000267740,ENSG00000268400,ENSG00000287967,FDX1,FECH,GLRX5,GRSF1,LIAS,LIPT1,METTL17,MRPS31,NDUFC2-KCTD14,NFU1,OGDH,PDE12,PDSS2,RPUSD3,RTN4IP1
JD_GPP3909_Balsa_2902870.sgRNA-rep-ExpMean_subs-noRowNorm-zscore-t32-q34--no-fil-flat	0	324	79	2,62704101951414	6,27990295846859E-23	28	ATP5F1C,ATP5ME,CHCHD1,COQ2,COQ7,CS,DLD,ENSG00000255339,ENSG00000255639,ENSG00000265257,ENSG00000267740,ENSG00000268400,ENSG00000287967,FDX1,FECH,GLRX5,GRSF1,LIAS,LIPT1,METTL17,MRPS31,NDUFC2-KCTD14,NFU1,OGDH,PDE12,PDSS2,RPUSD3,RTN4IP1
JD_GPP3909_Balsa_2902870.sgRNA-rep-ExpMean_subs-noRowNorm-zscore-t32-q34	0	324	79	2,62704101951414	6,27990295846859E-23	28	ATP5F1C,ATP5ME,CHCHD1,COQ2,COQ7,CS,DLD,ENSG00000255339,ENSG00000255639,ENSG00000265257,ENSG00000267740,ENSG00000268400,ENSG00000287967,FDX1,FECH,GLRX5,GRSF1,LIAS,LIPT1,METTL17,MRPS31,NDUFC2-KCTD14,NFU1,OGDH,PDE12,PDSS2,RPUSD3,RTN4IP1
JD_GPP3909_Balsa_2902870.sgRNA-rep-ExpMean_subs-noRowNorm-zscore-t32-q35--no-fil-flat	0	324	79	2,62704101951414	6,27990295846859E-23	28	ATP5F1C,ATP5ME,CHCHD1,COQ2,COQ7,CS,DLD,ENSG00000255339,ENSG00000255639,ENSG00000265257,ENSG00000267740,ENSG00000268400,ENSG00000287967,FDX1,FECH,GLRX5,GRSF1,LIAS,LIPT1,METTL17,MRPS31,NDUFC2-KCTD14,NFU1,OGDH,PDE12,PDSS2,RPUSD3,RTN4IP1
JD_GPP3909_Balsa_2902870.sgRNA-rep-ExpMean_subs-noRowNorm-zscore-t32-q35	0	324	79	2,62704101951414	6,27990295846859E-23	28	ATP5F1C,ATP5ME,CHCHD1,COQ2,COQ7,CS,DLD,ENSG00000255339,ENSG00000255639,ENSG00000265257,ENSG00000267740,ENSG00000268400,ENSG00000287967,FDX1,FECH,GLRX5,GRSF1,LIAS,LIPT1,METTL17,MRPS31,NDUFC2-KCTD14,NFU1,OGDH,PDE12,PDSS2,RPUSD3,RTN4IP1
JD_GPP3909_Balsa_2902870.sgRNA-rep-ExpMean_subs-noRowNorm-zscore-t4-q33.5	0	324	79	2,62704101951414	6,27990295846859E-23	28	ATP5F1C,ATP5ME,CHCHD1,COQ2,COQ7,CS,DLD,ENSG00000255339,ENSG00000255639,ENSG00000265257,ENSG00000267740,ENSG00000268400,ENSG00000287967,FDX1,FECH,GLRX5,GRSF1,LIAS,LIPT1,METTL17,MRPS31,NDUFC2-KCTD14,NFU1,OGDH,PDE12,PDSS2,RPUSD3,RTN4IP1
JD_GPP3909_Balsa_2902870.sgRNA-rep-ExpMean_subs-noRowNorm-zscore-t4-q34--no-fil-flat	0	324	79	2,62704101951414	6,27990295846859E-23	28	ATP5F1C,ATP5ME,CHCHD1,COQ2,COQ7,CS,DLD,ENSG00000255339,ENSG00000255639,ENSG00000265257,ENSG00000267740,ENSG00000268400,ENSG00000287967,FDX1,FECH,GLRX5,GRSF1,LIAS,LIPT1,METTL17,MRPS31,NDUFC2-KCTD14,NFU1,OGDH,PDE12,PDSS2,RPUSD3,RTN4IP1
JD_GPP3909_Balsa_2902870.sgRNA-rep-ExpMean_subs-noRowNorm-zscore-t4-q34	0	324	79	2,62704101951414	6,27990295846859E-23	28	ATP5F1C,ATP5ME,CHCHD1,COQ2,COQ7,CS,DLD,ENSG00000255339,ENSG00000255639,ENSG00000265257,ENSG00000267740,ENSG00000268400,ENSG00000287967,FDX1,FECH,GLRX5,GRSF1,LIAS,LIPT1,METTL17,MRPS31,NDUFC2-KCTD14,NFU1,OGDH,PDE12,PDSS2,RPUSD3,RTN4IP1
JD_GPP3909_Balsa_2902870.sgRNA-rep-ExpMean_subs-noRowNorm-zscore-t4-q35--no-fil-flat	0	324	79	2,62704101951414	6,27990295846859E-23	28	ATP5F1C,ATP5ME,CHCHD1,COQ2,COQ7,CS,DLD,ENSG00000255339,ENSG00000255639,ENSG00000265257,ENSG00000267740,ENSG00000268400,ENSG00000287967,FDX1,FECH,GLRX5,GRSF1,LIAS,LIPT1,METTL17,MRPS31,NDUFC2-KCTD14,NFU1,OGDH,PDE12,PDSS2,RPUSD3,RTN4IP1
JD_GPP3909_Balsa_2902870.sgRNA-rep-ExpMean_subs-noRowNorm-zscore-t4-q35	0	324	79	2,62704101951414	6,27990295846859E-23	28	ATP5F1C,ATP5ME,CHCHD1,COQ2,COQ7,CS,DLD,ENSG00000255339,ENSG00000255639,ENSG00000265257,ENSG00000267740,ENSG00000268400,ENSG00000287967,FDX1,FECH,GLRX5,GRSF1,LIAS,LIPT1,METTL17,MRPS31,NDUFC2-KCTD14,NFU1,OGDH,PDE12,PDSS2,RPUSD3,RTN4IP1
JD_GPP3909_Balsa_2902870.sgRNA-rep-ExpMean_subs-noRowNorm-zscore-t8-q33.5	0	324	79	2,62704101951414	6,27990295846859E-23	28	ATP5F1C,ATP5ME,CHCHD1,COQ2,COQ7,CS,DLD,ENSG00000255339,ENSG00000255639,ENSG00000265257,ENSG00000267740,ENSG00000268400,ENSG00000287967,FDX1,FECH,GLRX5,GRSF1,LIAS,LIPT1,METTL17,MRPS31,NDUFC2-KCTD14,NFU1,OGDH,PDE12,PDSS2,RPUSD3,RTN4IP1
JD_GPP3909_Balsa_2902870.sgRNA-rep-ExpMean_subs-noRowNorm-zscore-t8-q34--no-fil-flat	0	324	79	2,62704101951414	6,27990295846859E-23	28	ATP5F1C,ATP5ME,CHCHD1,COQ2,COQ7,CS,DLD,ENSG00000255339,ENSG00000255639,ENSG00000265257,ENSG00000267740,ENSG00000268400,ENSG00000287967,FDX1,FECH,GLRX5,GRSF1,LIAS,LIPT1,METTL17,MRPS31,NDUFC2-KCTD14,NFU1,OGDH,PDE12,PDSS2,RPUSD3,RTN4IP1
JD_GPP3909_Balsa_2902870.sgRNA-rep-ExpMean_subs-noRowNorm-zscore-t8-q34	0	324	79	2,62704101951414	6,27990295846859E-23	28	ATP5F1C,ATP5ME,CHCHD1,COQ2,COQ7,CS,DLD,ENSG00000255339,ENSG00000255639,ENSG00000265257,ENSG00000267740,ENSG00000268400,ENSG00000287967,FDX1,FECH,GLRX5,GRSF1,LIAS,LIPT1,METTL17,MRPS31,NDUFC2-KCTD14,NFU1,OGDH,PDE12,PDSS2,RPUSD3,RTN4IP1
JD_GPP3909_Balsa_2902870.sgRNA-rep-ExpMean_subs-noRowNorm-zscore-t8-q35--no-fil-flat	0	324	79	2,62704101951414	6,27990295846859E-23	28	ATP5F1C,ATP5ME,CHCHD1,COQ2,COQ7,CS,DLD,ENSG00000255339,ENSG00000255639,ENSG00000265257,ENSG00000267740,ENSG00000268400,ENSG00000287967,FDX1,FECH,GLRX5,GRSF1,LIAS,LIPT1,METTL17,MRPS31,NDUFC2-KCTD14,NFU1,OGDH,PDE12,PDSS2,RPUSD3,RTN4IP1
JD_GPP3909_Balsa_2902870.sgRNA-rep-ExpMean_subs-noRowNorm-zscore-t8-q35	0	324	79	2,62704101951414	6,27990295846859E-23	28	ATP5F1C,ATP5ME,CHCHD1,COQ2,COQ7,CS,DLD,ENSG00000255339,ENSG00000255639,ENSG00000265257,ENSG00000267740,ENSG00000268400,ENSG00000287967,FDX1,FECH,GLRX5,GRSF1,LIAS,LIPT1,METTL17,MRPS31,NDUFC2-KCTD14,NFU1,OGDH,PDE12,PDSS2,RPUSD3,RTN4IP1
JD_GPP3909_Balsa_2902870.sgRNA.no3w.ga.gene_av.zs1-rep-noExpNorm-noRowNorm-zscore-01range-t12-q33.5	8	219	65	3,19782000294594	6,65306354284752E-23	13	ATP5F1C,ATP5ME,ENSG00000255339,ENSG00000255639,ENSG00000265257,ENSG00000267740,ENSG00000287967,GLRX5,GRSF1,METTL17,MRPS31,NDUFC2-KCTD14,NFU1
JD_GPP3909_Balsa_2902870.sgRNA.no3w.ga.gene_av.zs1-rep-noExpNorm-noRowNorm-zscore-01range-t16-q33.5	8	219	65	3,19782000294594	6,65306354284752E-23	13	ATP5F1C,ATP5ME,ENSG00000255339,ENSG00000255639,ENSG00000265257,ENSG00000267740,ENSG00000287967,GLRX5,GRSF1,METTL17,MRPS31,NDUFC2-KCTD14,NFU1
JD_GPP3909_Balsa_2902870.sgRNA.no3w.ga.gene_av.zs1-rep-noExpNorm-noRowNorm-zscore-01range-t4-q33.5	8	219	65	3,19782000294594	6,65306354284752E-23	13	ATP5F1C,ATP5ME,ENSG00000255339,ENSG00000255639,ENSG00000265257,ENSG00000267740,ENSG00000287967,GLRX5,GRSF1,METTL17,MRPS31,NDUFC2-KCTD14,NFU1
JD_GPP3909_Balsa_2902870.sgRNA.no3w.ga.gene_av.zs1-rep-noExpNorm-noRowNorm-zscore-01range-t4-q33.75	8	219	65	3,19782000294594	6,65306354284752E-23	13	ATP5F1C,ATP5ME,ENSG00000255339,ENSG00000255639,ENSG00000265257,ENSG00000267740,ENSG00000287967,GLRX5,GRSF1,METTL17,MRPS31,NDUFC2-KCTD14,NFU1
JD_GPP3909_Balsa_2902870.sgRNA.no3w.ga.gene_av.zs1-rep-noExpNorm-noRowNorm-zscore-01range-t8-q33.5	8	219	65	3,19782000294594	6,65306354284752E-23	13	ATP5F1C,ATP5ME,ENSG00000255339,ENSG00000255639,ENSG00000265257,ENSG00000267740,ENSG00000287967,GLRX5,GRSF1,METTL17,MRPS31,NDUFC2-KCTD14,NFU1
JD_GPP3909_Balsa_2902870.sgRNA.no3w.ga.gene_av.zs15-rep-noExpNorm-noRowNorm-zscore-01range-t1.5-q33.75	8	180	59	3,53154121863799	6,67591326952478E-23	9	ATP5F1C,ATP5ME,ENSG00000255339,ENSG00000255639,ENSG00000265257,ENSG00000267740,GLRX5,METTL17,NFU1
JD_GPP3909_Balsa_2902870.sgRNA.ga.gene_av.zs1-rep-noExpNorm-noRowNorm-zscore-t4-q33.25	6	240	68	3,05268817204301	6,94133415258741E-23	19	ATP5F1C,ATP5ME,BOLA3,CHCHD1,ENSG00000255339,ENSG00000255639,ENSG00000265257,ENSG00000267740,ENSG00000287967,FECH,GLRX5,GRSF1,GTPBP6,METTL17,MRPS31,NDUFC2-KCTD14,NFU1,PDE12,RTN4IP1
JD_GPP3909_Balsa_2902870.sgRNA.no3w.ga.gene_av.zs1-rep-noExpNorm-noRowNorm-zscore-t2-q33.25	7	240	68	3,05268817204301	6,94133415258741E-23	18	ATP5F1C,ATP5ME,BOLA3,ENSG00000255339,ENSG00000255639,ENSG00000265257,ENSG00000267740,ENSG00000287967,FECH,GLRX5,GRSF1,GTPBP6,METTL17,MRPS31,NDUFC2-KCTD14,NFU1,PDE12,RTN4IP1
JD_GPP3909_Balsa_2902870.sgRNA.ga.gene_av.zs1-rep-noExpNorm-noRowNorm-zscore-t12-q33.75	8	233	67	3,09815865983663	7,04746893704169E-23	18	ATP5F1C,ATP5ME,BOLA3,CHCHD1,ENSG00000255339,ENSG00000255639,ENSG00000265257,ENSG00000267740,ENSG00000287967,FECH,GLRX5,GRSF1,GTPBP6,METTL17,MRPS31,NDUFC2-KCTD14,NFU1,PDE12
JD_GPP3909_Balsa_2902870.sgRNA.ga.gene_av.zs1-rep-noExpNorm-noRowNorm-zscore-t16-q33.75	8	233	67	3,09815865983663	7,04746893704169E-23	18	ATP5F1C,ATP5ME,BOLA3,CHCHD1,ENSG00000255339,ENSG00000255639,ENSG00000265257,ENSG00000267740,ENSG00000287967,FECH,GLRX5,GRSF1,GTPBP6,METTL17,MRPS31,NDUFC2-KCTD14,NFU1,PDE12
JD_GPP3909_Balsa_2902870.sgRNA-rep-ExpQnorm-noRowNorm-zscore-t12-q32.5	9	262	71	2,91972420586063	7,38224062188218E-23	16	ATP5F1C,ATP5ME,DLD,ENSG00000255339,ENSG00000255639,ENSG00000265257,ENSG00000267740,ENSG00000287967,GLRX5,METTL17,MRPS31,NDUFC2-KCTD14,NFU1,PDE12,RTN4IP1,SLC25A19
JD_GPP3909_Balsa_2902870.sgRNA-rep-ExpQnorm-noRowNorm-zscore-t4-q32.5--no-fil-flat	9	262	71	2,91972420586063	7,38224062188218E-23	16	ATP5F1C,ATP5ME,DLD,ENSG00000255339,ENSG00000255639,ENSG00000265257,ENSG00000267740,ENSG00000287967,GLRX5,METTL17,MRPS31,NDUFC2-KCTD14,NFU1,PDE12,RTN4IP1,SLC25A19
JD_GPP3909_Balsa_2902870.sgRNA-rep-ExpQnorm-noRowNorm-zscore-t4-q32.5	9	262	71	2,91972420586063	7,38224062188218E-23	16	ATP5F1C,ATP5ME,DLD,ENSG00000255339,ENSG00000255639,ENSG00000265257,ENSG00000267740,ENSG00000287967,GLRX5,METTL17,MRPS31,NDUFC2-KCTD14,NFU1,PDE12,RTN4IP1,SLC25A19
JD_GPP3909_Balsa_2902870.sgRNA-rep-ExpQnorm-noRowNorm-zscore-t8-q32.5--no-fil-flat	9	262	71	2,91972420586063	7,38224062188218E-23	16	ATP5F1C,ATP5ME,DLD,ENSG00000255339,ENSG00000255639,ENSG00000265257,ENSG00000267740,ENSG00000287967,GLRX5,METTL17,MRPS31,NDUFC2-KCTD14,NFU1,PDE12,RTN4IP1,SLC25A19
JD_GPP3909_Balsa_2902870.sgRNA-rep-ExpQnorm-noRowNorm-zscore-t8-q32.5	9	262	71	2,91972420586063	7,38224062188218E-23	16	ATP5F1C,ATP5ME,DLD,ENSG00000255339,ENSG00000255639,ENSG00000265257,ENSG00000267740,ENSG00000287967,GLRX5,METTL17,MRPS31,NDUFC2-KCTD14,NFU1,PDE12,RTN4IP1,SLC25A19
JD_GPP3909_Balsa_2902870.sgRNA-rep-qnorm-zscore-t13-q32.5	9	262	71	2,91972420586063	7,38224062188218E-23	16	ATP5F1C,ATP5ME,DLD,ENSG00000255339,ENSG00000255639,ENSG00000265257,ENSG00000267740,ENSG00000287967,GLRX5,METTL17,MRPS31,NDUFC2-KCTD14,NFU1,PDE12,RTN4IP1,SLC25A19
JD_GPP3909_Balsa_2902870.sgRNA-rep-qnorm-zscore-t4-q32.5	9	262	71	2,91972420586063	7,38224062188218E-23	16	ATP5F1C,ATP5ME,DLD,ENSG00000255339,ENSG00000255639,ENSG00000265257,ENSG00000267740,ENSG00000287967,GLRX5,METTL17,MRPS31,NDUFC2-KCTD14,NFU1,PDE12,RTN4IP1,SLC25A19
JD_GPP3909_Balsa_2902870.sgRNA-rep-qnorm-zscore-t8-q32.5	9	262	71	2,91972420586063	7,38224062188218E-23	16	ATP5F1C,ATP5ME,DLD,ENSG00000255339,ENSG00000255639,ENSG00000265257,ENSG00000267740,ENSG00000287967,GLRX5,METTL17,MRPS31,NDUFC2-KCTD14,NFU1,PDE12,RTN4IP1,SLC25A19
JD_GPP3909_Balsa_2902870.sgRNA.no3w.ga.gene_av.zs15-rep-ExpMean_subs-noRowNorm-zscore-t1.5-q34	0	213	64	3,23731637134636	8,35166252578148E-23	12	ATP5F1C,ATP5ME,CHCHD1,ENSG00000255339,ENSG00000255639,ENSG00000265257,ENSG00000267740,ENSG00000287967,GLRX5,METTL17,MRPS31,NFU1
JD_GPP3909_Balsa_2902870.sgRNA.no3w.ga.gene_av.zs15-rep-ExpMean_subs-noRowNorm-zscore-t2-q34	0	213	64	3,23731637134636	8,35166252578148E-23	12	ATP5F1C,ATP5ME,CHCHD1,ENSG00000255339,ENSG00000255639,ENSG00000265257,ENSG00000267740,ENSG00000287967,GLRX5,METTL17,MRPS31,NFU1
JD_GPP3909_Balsa_2902870.sgRNA.no3w.ga.gene_av.zs15-rep-noExpNorm-noRowNorm-zscore-t1.5-q32.5	5	213	64	3,23731637134636	8,35166252578148E-23	14	ATP5F1C,ATP5ME,CHCHD1,ENSG00000255339,ENSG00000255639,ENSG00000265257,ENSG00000267740,ENSG00000287967,FECH,GLRX5,METTL17,MRPS31,NFU1,PDE12
JD_GPP3909_Balsa_2902870.sgRNA.no3w.ga.gene_av.zs1-rep-ExpMean_subs-noRowNorm-zscore-t1.5-q33.5	1	248	69	2,99765868886576	8,75996839929331E-23	13	ATP5F1C,ATP5ME,ENSG00000255339,ENSG00000255639,ENSG00000265257,ENSG00000267740,ENSG00000287967,GLRX5,GRSF1,METTL17,MRPS31,NDUFC2-KCTD14,NFU1
JD_GPP3909_Balsa_2902870.sgRNA.ga.gene_av.zs1-rep-noExpNorm-noRowNorm-zscore-t12-q34	8	234	67	3,08491866556383	9,37450070002446E-23	18	ATP5F1C,ATP5ME,BOLA3,CHCHD1,ENSG00000255339,ENSG00000255639,ENSG00000265257,ENSG00000267740,ENSG00000287967,FECH,GLRX5,GRSF1,GTPBP6,METTL17,MRPS31,NDUFC2-KCTD14,NFU1,PDE12
JD_GPP3909_Balsa_2902870.sgRNA.ga.gene_av.zs1-rep-noExpNorm-noRowNorm-zscore-t16-q34	8	234	67	3,08491866556383	9,37450070002446E-23	18	ATP5F1C,ATP5ME,BOLA3,CHCHD1,ENSG00000255339,ENSG00000255639,ENSG00000265257,ENSG00000267740,ENSG00000287967,FECH,GLRX5,GRSF1,GTPBP6,METTL17,MRPS31,NDUFC2-KCTD14,NFU1,PDE12
JD_GPP3909_Balsa_2902870.sgRNA-rep-ExpMean_subs-noRowNorm-zscore-01range-t1.5-q35--no-fil-flat	0	294	75	2,74851876234365	1,07304028711897E-22	23	ATP5F1C,ATP5ME,CHCHD1,COQ2,DLD,ENSG00000255339,ENSG00000255639,ENSG00000265257,ENSG00000267740,ENSG00000268400,ENSG00000287967,FECH,GLRX5,GRSF1,LIAS,LIPT1,METTL17,MRPS31,NDUFC2-KCTD14,NFU1,OGDH,PDSS2,RTN4IP1
JD_GPP3909_Balsa_2902870.sgRNA-rep-ExpMean_subs-noRowNorm-zscore-01range-t1.5-q35	0	294	75	2,74851876234365	1,07304028711897E-22	23	ATP5F1C,ATP5ME,CHCHD1,COQ2,DLD,ENSG00000255339,ENSG00000255639,ENSG00000265257,ENSG00000267740,ENSG00000268400,ENSG00000287967,FECH,GLRX5,GRSF1,LIAS,LIPT1,METTL17,MRPS31,NDUFC2-KCTD14,NFU1,OGDH,PDSS2,RTN4IP1
JD_GPP3909_Balsa_2902870.sgRNA-rep-ExpMean_subs-noRowNorm-zscore-01range-t12-q35	0	294	75	2,74851876234365	1,07304028711897E-22	23	ATP5F1C,ATP5ME,CHCHD1,COQ2,DLD,ENSG00000255339,ENSG00000255639,ENSG00000265257,ENSG00000267740,ENSG00000268400,ENSG00000287967,FECH,GLRX5,GRSF1,LIAS,LIPT1,METTL17,MRPS31,NDUFC2-KCTD14,NFU1,OGDH,PDSS2,RTN4IP1
JD_GPP3909_Balsa_2902870.sgRNA-rep-ExpMean_subs-noRowNorm-zscore-01range-t16-q35--no-fil-flat	0	294	75	2,74851876234365	1,07304028711897E-22	23	ATP5F1C,ATP5ME,CHCHD1,COQ2,DLD,ENSG00000255339,ENSG00000255639,ENSG00000265257,ENSG00000267740,ENSG00000268400,ENSG00000287967,FECH,GLRX5,GRSF1,LIAS,LIPT1,METTL17,MRPS31,NDUFC2-KCTD14,NFU1,OGDH,PDSS2,RTN4IP1
JD_GPP3909_Balsa_2902870.sgRNA-rep-ExpMean_subs-noRowNorm-zscore-01range-t16-q35	0	294	75	2,74851876234365	1,07304028711897E-22	23	ATP5F1C,ATP5ME,CHCHD1,COQ2,DLD,ENSG00000255339,ENSG00000255639,ENSG00000265257,ENSG00000267740,ENSG00000268400,ENSG00000287967,FECH,GLRX5,GRSF1,LIAS,LIPT1,METTL17,MRPS31,NDUFC2-KCTD14,NFU1,OGDH,PDSS2,RTN4IP1
JD_GPP3909_Balsa_2902870.sgRNA-rep-ExpMean_subs-noRowNorm-zscore-01range-t2-q35--no-fil-flat	0	294	75	2,74851876234365	1,07304028711897E-22	23	ATP5F1C,ATP5ME,CHCHD1,COQ2,DLD,ENSG00000255339,ENSG00000255639,ENSG00000265257,ENSG00000267740,ENSG00000268400,ENSG00000287967,FECH,GLRX5,GRSF1,LIAS,LIPT1,METTL17,MRPS31,NDUFC2-KCTD14,NFU1,OGDH,PDSS2,RTN4IP1
JD_GPP3909_Balsa_2902870.sgRNA-rep-ExpMean_subs-noRowNorm-zscore-01range-t2-q35	0	294	75	2,74851876234365	1,07304028711897E-22	23	ATP5F1C,ATP5ME,CHCHD1,COQ2,DLD,ENSG00000255339,ENSG00000255639,ENSG00000265257,ENSG00000267740,ENSG00000268400,ENSG00000287967,FECH,GLRX5,GRSF1,LIAS,LIPT1,METTL17,MRPS31,NDUFC2-KCTD14,NFU1,OGDH,PDSS2,RTN4IP1
JD_GPP3909_Balsa_2902870.sgRNA-rep-ExpMean_subs-noRowNorm-zscore-01range-t32-q35--no-fil-flat	0	294	75	2,74851876234365	1,07304028711897E-22	23	ATP5F1C,ATP5ME,CHCHD1,COQ2,DLD,ENSG00000255339,ENSG00000255639,ENSG00000265257,ENSG00000267740,ENSG00000268400,ENSG00000287967,FECH,GLRX5,GRSF1,LIAS,LIPT1,METTL17,MRPS31,NDUFC2-KCTD14,NFU1,OGDH,PDSS2,RTN4IP1
JD_GPP3909_Balsa_2902870.sgRNA-rep-ExpMean_subs-noRowNorm-zscore-01range-t32-q35	0	294	75	2,74851876234365	1,07304028711897E-22	23	ATP5F1C,ATP5ME,CHCHD1,COQ2,DLD,ENSG00000255339,ENSG00000255639,ENSG00000265257,ENSG00000267740,ENSG00000268400,ENSG00000287967,FECH,GLRX5,GRSF1,LIAS,LIPT1,METTL17,MRPS31,NDUFC2-KCTD14,NFU1,OGDH,PDSS2,RTN4IP1
JD_GPP3909_Balsa_2902870.sgRNA-rep-ExpMean_subs-noRowNorm-zscore-01range-t4-q35--no-fil-flat	0	294	75	2,74851876234365	1,07304028711897E-22	23	ATP5F1C,ATP5ME,CHCHD1,COQ2,DLD,ENSG00000255339,ENSG00000255639,ENSG00000265257,ENSG00000267740,ENSG00000268400,ENSG00000287967,FECH,GLRX5,GRSF1,LIAS,LIPT1,METTL17,MRPS31,NDUFC2-KCTD14,NFU1,OGDH,PDSS2,RTN4IP1
JD_GPP3909_Balsa_2902870.sgRNA-rep-ExpMean_subs-noRowNorm-zscore-01range-t4-q35	0	294	75	2,74851876234365	1,07304028711897E-22	23	ATP5F1C,ATP5ME,CHCHD1,COQ2,DLD,ENSG00000255339,ENSG00000255639,ENSG00000265257,ENSG00000267740,ENSG00000268400,ENSG00000287967,FECH,GLRX5,GRSF1,LIAS,LIPT1,METTL17,MRPS31,NDUFC2-KCTD14,NFU1,OGDH,PDSS2,RTN4IP1
JD_GPP3909_Balsa_2902870.sgRNA-rep-ExpMean_subs-noRowNorm-zscore-01range-t8-q35--no-fil-flat	0	294	75	2,74851876234365	1,07304028711897E-22	23	ATP5F1C,ATP5ME,CHCHD1,COQ2,DLD,ENSG00000255339,ENSG00000255639,ENSG00000265257,ENSG00000267740,ENSG00000268400,ENSG00000287967,FECH,GLRX5,GRSF1,LIAS,LIPT1,METTL17,MRPS31,NDUFC2-KCTD14,NFU1,OGDH,PDSS2,RTN4IP1
JD_GPP3909_Balsa_2902870.sgRNA-rep-ExpMean_subs-noRowNorm-zscore-01range-t8-q35	0	294	75	2,74851876234365	1,07304028711897E-22	23	ATP5F1C,ATP5ME,CHCHD1,COQ2,DLD,ENSG00000255339,ENSG00000255639,ENSG00000265257,ENSG00000267740,ENSG00000268400,ENSG00000287967,FECH,GLRX5,GRSF1,LIAS,LIPT1,METTL17,MRPS31,NDUFC2-KCTD14,NFU1,OGDH,PDSS2,RTN4IP1
JD_GPP3909_Balsa_2902870.sgRNA.no3w.ga.gene_av.zs1-rep-ExpMean_subs-noRowNorm-zscore-t1.5-q33.75	1	249	69	2,98561989895064	1,15171163637861E-22	13	ATP5F1C,ATP5ME,ENSG00000255339,ENSG00000255639,ENSG00000265257,ENSG00000267740,ENSG00000287967,GLRX5,GRSF1,METTL17,MRPS31,NDUFC2-KCTD14,NFU1
JD_GPP3909_Balsa_2902870.sgRNA-rep-ExpQnorm-noRowNorm-zscore-01range-t12-q33.5	0	235	67	3,07179135209334	1,24480740569289E-22	14	ATP5F1C,ATP5ME,ENSG00000255339,ENSG00000255639,ENSG00000265257,ENSG00000267740,ENSG00000287967,GLRX5,METTL17,MRPS31,NDUFC2-KCTD14,NFU1,RTN4IP1,SLC25A19
JD_GPP3909_Balsa_2902870.sgRNA-rep-ExpQnorm-noRowNorm-zscore-01range-t16-q33.5	0	235	67	3,07179135209334	1,24480740569289E-22	14	ATP5F1C,ATP5ME,ENSG00000255339,ENSG00000255639,ENSG00000265257,ENSG00000267740,ENSG00000287967,GLRX5,METTL17,MRPS31,NDUFC2-KCTD14,NFU1,RTN4IP1,SLC25A19
JD_GPP3909_Balsa_2902870.sgRNA-rep-ExpQnorm-noRowNorm-zscore-01range-t32-q33.5	0	235	67	3,07179135209334	1,24480740569289E-22	14	ATP5F1C,ATP5ME,ENSG00000255339,ENSG00000255639,ENSG00000265257,ENSG00000267740,ENSG00000287967,GLRX5,METTL17,MRPS31,NDUFC2-KCTD14,NFU1,RTN4IP1,SLC25A19
JD_GPP3909_Balsa_2902870.sgRNA-rep-ExpQnorm-noRowNorm-zscore-01range-t8-q33.5	0	235	67	3,07179135209334	1,24480740569289E-22	14	ATP5F1C,ATP5ME,ENSG00000255339,ENSG00000255639,ENSG00000265257,ENSG00000267740,ENSG00000287967,GLRX5,METTL17,MRPS31,NDUFC2-KCTD14,NFU1,RTN4IP1,SLC25A19
JD_GPP3909_Balsa_2902870.sgRNA.ga.gene_av.zs1-rep-noExpNorm-noRowNorm-zscore-t8-q33.5	5	235	67	3,07179135209334	1,24480740569289E-22	19	ATP5F1C,ATP5ME,BOLA3,CHCHD1,ENSG00000255339,ENSG00000255639,ENSG00000265257,ENSG00000267740,ENSG00000287967,FECH,GLRX5,GRSF1,GTPBP6,METTL17,MRPS31,NDUFC2-KCTD14,NFU1,PDE12,RTN4IP1
JD_GPP3909_Balsa_2902870.sgRNA-rep-ExpMean_subs-noRowNorm-zscore-01range-t1.5-q36	0	295	75	2,73920174958994	1,37243749375016E-22	23	ATP5F1C,ATP5ME,CHCHD1,COQ2,DLD,ENSG00000255339,ENSG00000255639,ENSG00000265257,ENSG00000267740,ENSG00000268400,ENSG00000287967,FECH,GLRX5,GRSF1,LIAS,LIPT1,METTL17,MRPS31,NDUFC2-KCTD14,NFU1,OGDH,PDSS2,RTN4IP1
JD_GPP3909_Balsa_2902870.sgRNA-rep-ExpMean_subs-noRowNorm-zscore-01range-t12-q36	0	295	75	2,73920174958994	1,37243749375016E-22	23	ATP5F1C,ATP5ME,CHCHD1,COQ2,DLD,ENSG00000255339,ENSG00000255639,ENSG00000265257,ENSG00000267740,ENSG00000268400,ENSG00000287967,FECH,GLRX5,GRSF1,LIAS,LIPT1,METTL17,MRPS31,NDUFC2-KCTD14,NFU1,OGDH,PDSS2,RTN4IP1
JD_GPP3909_Balsa_2902870.sgRNA-rep-ExpMean_subs-noRowNorm-zscore-01range-t16-q36	0	295	75	2,73920174958994	1,37243749375016E-22	23	ATP5F1C,ATP5ME,CHCHD1,COQ2,DLD,ENSG00000255339,ENSG00000255639,ENSG00000265257,ENSG00000267740,ENSG00000268400,ENSG00000287967,FECH,GLRX5,GRSF1,LIAS,LIPT1,METTL17,MRPS31,NDUFC2-KCTD14,NFU1,OGDH,PDSS2,RTN4IP1
JD_GPP3909_Balsa_2902870.sgRNA-rep-ExpMean_subs-noRowNorm-zscore-01range-t2-q36	0	295	75	2,73920174958994	1,37243749375016E-22	23	ATP5F1C,ATP5ME,CHCHD1,COQ2,DLD,ENSG00000255339,ENSG00000255639,ENSG00000265257,ENSG00000267740,ENSG00000268400,ENSG00000287967,FECH,GLRX5,GRSF1,LIAS,LIPT1,METTL17,MRPS31,NDUFC2-KCTD14,NFU1,OGDH,PDSS2,RTN4IP1
JD_GPP3909_Balsa_2902870.sgRNA-rep-ExpMean_subs-noRowNorm-zscore-01range-t32-q36	0	295	75	2,73920174958994	1,37243749375016E-22	23	ATP5F1C,ATP5ME,CHCHD1,COQ2,DLD,ENSG00000255339,ENSG00000255639,ENSG00000265257,ENSG00000267740,ENSG00000268400,ENSG00000287967,FECH,GLRX5,GRSF1,LIAS,LIPT1,METTL17,MRPS31,NDUFC2-KCTD14,NFU1,OGDH,PDSS2,RTN4IP1
JD_GPP3909_Balsa_2902870.sgRNA-rep-ExpMean_subs-noRowNorm-zscore-01range-t4-q36	0	295	75	2,73920174958994	1,37243749375016E-22	23	ATP5F1C,ATP5ME,CHCHD1,COQ2,DLD,ENSG00000255339,ENSG00000255639,ENSG00000265257,ENSG00000267740,ENSG00000268400,ENSG00000287967,FECH,GLRX5,GRSF1,LIAS,LIPT1,METTL17,MRPS31,NDUFC2-KCTD14,NFU1,OGDH,PDSS2,RTN4IP1
JD_GPP3909_Balsa_2902870.sgRNA-rep-ExpMean_subs-noRowNorm-zscore-01range-t8-q36	0	295	75	2,73920174958994	1,37243749375016E-22	23	ATP5F1C,ATP5ME,CHCHD1,COQ2,DLD,ENSG00000255339,ENSG00000255639,ENSG00000265257,ENSG00000267740,ENSG00000268400,ENSG00000287967,FECH,GLRX5,GRSF1,LIAS,LIPT1,METTL17,MRPS31,NDUFC2-KCTD14,NFU1,OGDH,PDSS2,RTN4IP1
JD_GPP3909_Balsa_2902870.sgRNA.ga.gene_av.zs15-rep-ExpMean_subs-noRowNorm-zscore-t1.5-q33	0	208	63	3,26333746898263	1,39290639802825E-22	17	ATP5F1C,ATP5ME,CHCHD1,ENSG00000255339,ENSG00000255639,ENSG00000265257,ENSG00000267740,ENSG00000287967,FDX1,FECH,GLRX5,GRSF1,LIAS,METTL17,MRPS31,NFU1,RTN4IP1
JD_GPP3909_Balsa_2902870.sgRNA.ga.gene_av.zs15-rep-ExpMean_subs-noRowNorm-zscore-t12-q33	0	208	63	3,26333746898263	1,39290639802825E-22	17	ATP5F1C,ATP5ME,CHCHD1,ENSG00000255339,ENSG00000255639,ENSG00000265257,ENSG00000267740,ENSG00000287967,FDX1,FECH,GLRX5,GRSF1,LIAS,METTL17,MRPS31,NFU1,RTN4IP1
JD_GPP3909_Balsa_2902870.sgRNA.ga.gene_av.zs15-rep-ExpMean_subs-noRowNorm-zscore-t16-q33	0	208	63	3,26333746898263	1,39290639802825E-22	17	ATP5F1C,ATP5ME,CHCHD1,ENSG00000255339,ENSG00000255639,ENSG00000265257,ENSG00000267740,ENSG00000287967,FDX1,FECH,GLRX5,GRSF1,LIAS,METTL17,MRPS31,NFU1,RTN4IP1
JD_GPP3909_Balsa_2902870.sgRNA.ga.gene_av.zs15-rep-ExpMean_subs-noRowNorm-zscore-t2-q33	0	208	63	3,26333746898263	1,39290639802825E-22	17	ATP5F1C,ATP5ME,CHCHD1,ENSG00000255339,ENSG00000255639,ENSG00000265257,ENSG00000267740,ENSG00000287967,FDX1,FECH,GLRX5,GRSF1,LIAS,METTL17,MRPS31,NFU1,RTN4IP1
JD_GPP3909_Balsa_2902870.sgRNA.ga.gene_av.zs15-rep-ExpMean_subs-noRowNorm-zscore-t4-q33	0	208	63	3,26333746898263	1,39290639802825E-22	17	ATP5F1C,ATP5ME,CHCHD1,ENSG00000255339,ENSG00000255639,ENSG00000265257,ENSG00000267740,ENSG00000287967,FDX1,FECH,GLRX5,GRSF1,LIAS,METTL17,MRPS31,NFU1,RTN4IP1
JD_GPP3909_Balsa_2902870.sgRNA.ga.gene_av.zs15-rep-ExpMean_subs-noRowNorm-zscore-t8-q33	0	208	63	3,26333746898263	1,39290639802825E-22	17	ATP5F1C,ATP5ME,CHCHD1,ENSG00000255339,ENSG00000255639,ENSG00000265257,ENSG00000267740,ENSG00000287967,FDX1,FECH,GLRX5,GRSF1,LIAS,METTL17,MRPS31,NFU1,RTN4IP1
JD_GPP3909_Balsa_2902870.sgRNA-rep-noExpNorm-noRowNorm-zscore-t2-q32.5--no-fil-flat	11	250	69	2,97367741935484	1,51181816818626E-22	15	ATP5F1C,ATP5ME,CHCHD1,ENSG00000255339,ENSG00000255639,ENSG00000265257,ENSG00000267740,ENSG00000287967,GLRX5,GRSF1,METTL17,MRPS31,NDUFC2-KCTD14,NFU1,RTN4IP1
JD_GPP3909_Balsa_2902870.sgRNA-rep-noExpNorm-noRowNorm-zscore-t2-q32.5	11	250	69	2,97367741935484	1,51181816818626E-22	15	ATP5F1C,ATP5ME,CHCHD1,ENSG00000255339,ENSG00000255639,ENSG00000265257,ENSG00000267740,ENSG00000287967,GLRX5,GRSF1,METTL17,MRPS31,NDUFC2-KCTD14,NFU1,RTN4IP1
JD_GPP3909_Balsa_2902870.sgRNA-rep-noExpNorm-noRowNorm-zscore-t4-q32.5--no-fil-flat	11	250	69	2,97367741935484	1,51181816818626E-22	15	ATP5F1C,ATP5ME,CHCHD1,ENSG00000255339,ENSG00000255639,ENSG00000265257,ENSG00000267740,ENSG00000287967,GLRX5,GRSF1,METTL17,MRPS31,NDUFC2-KCTD14,NFU1,RTN4IP1
JD_GPP3909_Balsa_2902870.sgRNA-rep-noExpNorm-noRowNorm-zscore-t4-q32.5	11	250	69	2,97367741935484	1,51181816818626E-22	15	ATP5F1C,ATP5ME,CHCHD1,ENSG00000255339,ENSG00000255639,ENSG00000265257,ENSG00000267740,ENSG00000287967,GLRX5,GRSF1,METTL17,MRPS31,NDUFC2-KCTD14,NFU1,RTN4IP1
JD_GPP3909_Balsa_2902870.sgRNA-rep-nonorm-zscore-t2-q32.5	11	250	69	2,97367741935484	1,51181816818626E-22	15	ATP5F1C,ATP5ME,CHCHD1,ENSG00000255339,ENSG00000255639,ENSG00000265257,ENSG00000267740,ENSG00000287967,GLRX5,GRSF1,METTL17,MRPS31,NDUFC2-KCTD14,NFU1,RTN4IP1
JD_GPP3909_Balsa_2902870.sgRNA-rep-nonorm-zscore-t4-q32.5	11	250	69	2,97367741935484	1,51181816818626E-22	15	ATP5F1C,ATP5ME,CHCHD1,ENSG00000255339,ENSG00000255639,ENSG00000265257,ENSG00000267740,ENSG00000287967,GLRX5,GRSF1,METTL17,MRPS31,NDUFC2-KCTD14,NFU1,RTN4IP1
JD_GPP3909_Balsa_2902870.sgRNA-rep-rowsum-zscore-t2-q32.5	11	250	69	2,97367741935484	1,51181816818626E-22	15	ATP5F1C,ATP5ME,CHCHD1,ENSG00000255339,ENSG00000255639,ENSG00000265257,ENSG00000267740,ENSG00000287967,GLRX5,GRSF1,METTL17,MRPS31,NDUFC2-KCTD14,NFU1,RTN4IP1
JD_GPP3909_Balsa_2902870.sgRNA-rep-rowsum-zscore-t4-q32.5	11	250	69	2,97367741935484	1,51181816818626E-22	15	ATP5F1C,ATP5ME,CHCHD1,ENSG00000255339,ENSG00000255639,ENSG00000265257,ENSG00000267740,ENSG00000287967,GLRX5,GRSF1,METTL17,MRPS31,NDUFC2-KCTD14,NFU1,RTN4IP1
JD_GPP3909_Balsa_2902870.sgRNA.ga.gene_av.zs15-rep-ExpMean_subs-noRowNorm-zscore-t1.5-q33.75	0	215	64	3,20720180045011	1,5234199079863E-22	17	ATP5F1C,ATP5ME,CHCHD1,ENSG00000255339,ENSG00000255639,ENSG00000265257,ENSG00000267740,ENSG00000287967,FDX1,FECH,GLRX5,GRSF1,LIAS,METTL17,MRPS31,NFU1,RTN4IP1
JD_GPP3909_Balsa_2902870.sgRNA.ga.gene_av.zs15-rep-ExpMean_subs-noRowNorm-zscore-t1.5-q34	0	215	64	3,20720180045011	1,5234199079863E-22	17	ATP5F1C,ATP5ME,CHCHD1,ENSG00000255339,ENSG00000255639,ENSG00000265257,ENSG00000267740,ENSG00000287967,FDX1,FECH,GLRX5,GRSF1,LIAS,METTL17,MRPS31,NFU1,RTN4IP1
JD_GPP3909_Balsa_2902870.sgRNA.ga.gene_av.zs15-rep-ExpMean_subs-noRowNorm-zscore-t12-q33.75	0	215	64	3,20720180045011	1,5234199079863E-22	17	ATP5F1C,ATP5ME,CHCHD1,ENSG00000255339,ENSG00000255639,ENSG00000265257,ENSG00000267740,ENSG00000287967,FDX1,FECH,GLRX5,GRSF1,LIAS,METTL17,MRPS31,NFU1,RTN4IP1
JD_GPP3909_Balsa_2902870.sgRNA.ga.gene_av.zs15-rep-ExpMean_subs-noRowNorm-zscore-t12-q34	0	215	64	3,20720180045011	1,5234199079863E-22	17	ATP5F1C,ATP5ME,CHCHD1,ENSG00000255339,ENSG00000255639,ENSG00000265257,ENSG00000267740,ENSG00000287967,FDX1,FECH,GLRX5,GRSF1,LIAS,METTL17,MRPS31,NFU1,RTN4IP1
JD_GPP3909_Balsa_2902870.sgRNA.ga.gene_av.zs15-rep-ExpMean_subs-noRowNorm-zscore-t16-q33.75	0	215	64	3,20720180045011	1,5234199079863E-22	17	ATP5F1C,ATP5ME,CHCHD1,ENSG00000255339,ENSG00000255639,ENSG00000265257,ENSG00000267740,ENSG00000287967,FDX1,FECH,GLRX5,GRSF1,LIAS,METTL17,MRPS31,NFU1,RTN4IP1
JD_GPP3909_Balsa_2902870.sgRNA.ga.gene_av.zs15-rep-ExpMean_subs-noRowNorm-zscore-t16-q34	0	215	64	3,20720180045011	1,5234199079863E-22	17	ATP5F1C,ATP5ME,CHCHD1,ENSG00000255339,ENSG00000255639,ENSG00000265257,ENSG00000267740,ENSG00000287967,FDX1,FECH,GLRX5,GRSF1,LIAS,METTL17,MRPS31,NFU1,RTN4IP1
JD_GPP3909_Balsa_2902870.sgRNA.ga.gene_av.zs15-rep-ExpMean_subs-noRowNorm-zscore-t2-q33.75	0	215	64	3,20720180045011	1,5234199079863E-22	17	ATP5F1C,ATP5ME,CHCHD1,ENSG00000255339,ENSG00000255639,ENSG00000265257,ENSG00000267740,ENSG00000287967,FDX1,FECH,GLRX5,GRSF1,LIAS,METTL17,MRPS31,NFU1,RTN4IP1
JD_GPP3909_Balsa_2902870.sgRNA.ga.gene_av.zs15-rep-ExpMean_subs-noRowNorm-zscore-t2-q34	0	215	64	3,20720180045011	1,5234199079863E-22	17	ATP5F1C,ATP5ME,CHCHD1,ENSG00000255339,ENSG00000255639,ENSG00000265257,ENSG00000267740,ENSG00000287967,FDX1,FECH,GLRX5,GRSF1,LIAS,METTL17,MRPS31,NFU1,RTN4IP1
JD_GPP3909_Balsa_2902870.sgRNA.ga.gene_av.zs15-rep-ExpMean_subs-noRowNorm-zscore-t4-q33.75	0	215	64	3,20720180045011	1,5234199079863E-22	17	ATP5F1C,ATP5ME,CHCHD1,ENSG00000255339,ENSG00000255639,ENSG00000265257,ENSG00000267740,ENSG00000287967,FDX1,FECH,GLRX5,GRSF1,LIAS,METTL17,MRPS31,NFU1,RTN4IP1
JD_GPP3909_Balsa_2902870.sgRNA.ga.gene_av.zs15-rep-ExpMean_subs-noRowNorm-zscore-t4-q34	0	215	64	3,20720180045011	1,5234199079863E-22	17	ATP5F1C,ATP5ME,CHCHD1,ENSG00000255339,ENSG00000255639,ENSG00000265257,ENSG00000267740,ENSG00000287967,FDX1,FECH,GLRX5,GRSF1,LIAS,METTL17,MRPS31,NFU1,RTN4IP1
JD_GPP3909_Balsa_2902870.sgRNA.ga.gene_av.zs15-rep-ExpMean_subs-noRowNorm-zscore-t8-q33.75	0	215	64	3,20720180045011	1,5234199079863E-22	17	ATP5F1C,ATP5ME,CHCHD1,ENSG00000255339,ENSG00000255639,ENSG00000265257,ENSG00000267740,ENSG00000287967,FDX1,FECH,GLRX5,GRSF1,LIAS,METTL17,MRPS31,NFU1,RTN4IP1
JD_GPP3909_Balsa_2902870.sgRNA.ga.gene_av.zs15-rep-ExpMean_subs-noRowNorm-zscore-t8-q34	0	215	64	3,20720180045011	1,5234199079863E-22	17	ATP5F1C,ATP5ME,CHCHD1,ENSG00000255339,ENSG00000255639,ENSG00000265257,ENSG00000267740,ENSG00000287967,FDX1,FECH,GLRX5,GRSF1,LIAS,METTL17,MRPS31,NFU1,RTN4IP1
JD_GPP3909_Balsa_2902870.sgRNA.ga.gene_av.zs1-rep-noExpNorm-noRowNorm-zscore-t8-q33.75	5	236	67	3,0587752870421	1,65007130638852E-22	19	ATP5F1C,ATP5ME,BOLA3,CHCHD1,ENSG00000255339,ENSG00000255639,ENSG00000265257,ENSG00000267740,ENSG00000287967,FECH,GLRX5,GRSF1,GTPBP6,METTL17,MRPS31,NDUFC2-KCTD14,NFU1,PDE12,RTN4IP1
JD_GPP3909_Balsa_2902870.sgRNA.ga.gene_av.zs1-rep-noExpNorm-noRowNorm-zscore-t8-q34	5	236	67	3,0587752870421	1,65007130638852E-22	19	ATP5F1C,ATP5ME,BOLA3,CHCHD1,ENSG00000255339,ENSG00000255639,ENSG00000265257,ENSG00000267740,ENSG00000287967,FECH,GLRX5,GRSF1,GTPBP6,METTL17,MRPS31,NDUFC2-KCTD14,NFU1,PDE12,RTN4IP1
JD_GPP3909_Balsa_2902870.sgRNA-rep-ExpMean_subs-noRowNorm-zscore-01range-t1.5-q33--no-fil-flat	0	273	72	2,84154555122297	1,84242235576308E-22	21	ATP5F1C,ATP5ME,CHCHD1,ENSG00000255339,ENSG00000255639,ENSG00000265257,ENSG00000267740,ENSG00000268400,ENSG00000287967,FECH,GLRX5,GRSF1,LIAS,LIPT1,METTL17,MRPS31,NDUFC2-KCTD14,NFU1,OGDH,PDSS2,RTN4IP1
JD_GPP3909_Balsa_2902870.sgRNA-rep-ExpMean_subs-noRowNorm-zscore-01range-t1.5-q33	0	273	72	2,84154555122297	1,84242235576308E-22	21	ATP5F1C,ATP5ME,CHCHD1,ENSG00000255339,ENSG00000255639,ENSG00000265257,ENSG00000267740,ENSG00000268400,ENSG00000287967,FECH,GLRX5,GRSF1,LIAS,LIPT1,METTL17,MRPS31,NDUFC2-KCTD14,NFU1,OGDH,PDSS2,RTN4IP1
JD_GPP3909_Balsa_2902870.sgRNA-rep-ExpMean_subs-noRowNorm-zscore-01range-t12-q33	0	273	72	2,84154555122297	1,84242235576308E-22	21	ATP5F1C,ATP5ME,CHCHD1,ENSG00000255339,ENSG00000255639,ENSG00000265257,ENSG00000267740,ENSG00000268400,ENSG00000287967,FECH,GLRX5,GRSF1,LIAS,LIPT1,METTL17,MRPS31,NDUFC2-KCTD14,NFU1,OGDH,PDSS2,RTN4IP1
JD_GPP3909_Balsa_2902870.sgRNA-rep-ExpMean_subs-noRowNorm-zscore-01range-t16-q33--no-fil-flat	0	273	72	2,84154555122297	1,84242235576308E-22	21	ATP5F1C,ATP5ME,CHCHD1,ENSG00000255339,ENSG00000255639,ENSG00000265257,ENSG00000267740,ENSG00000268400,ENSG00000287967,FECH,GLRX5,GRSF1,LIAS,LIPT1,METTL17,MRPS31,NDUFC2-KCTD14,NFU1,OGDH,PDSS2,RTN4IP1
JD_GPP3909_Balsa_2902870.sgRNA-rep-ExpMean_subs-noRowNorm-zscore-01range-t16-q33	0	273	72	2,84154555122297	1,84242235576308E-22	21	ATP5F1C,ATP5ME,CHCHD1,ENSG00000255339,ENSG00000255639,ENSG00000265257,ENSG00000267740,ENSG00000268400,ENSG00000287967,FECH,GLRX5,GRSF1,LIAS,LIPT1,METTL17,MRPS31,NDUFC2-KCTD14,NFU1,OGDH,PDSS2,RTN4IP1
JD_GPP3909_Balsa_2902870.sgRNA-rep-ExpMean_subs-noRowNorm-zscore-01range-t2-q33--no-fil-flat	0	273	72	2,84154555122297	1,84242235576308E-22	21	ATP5F1C,ATP5ME,CHCHD1,ENSG00000255339,ENSG00000255639,ENSG00000265257,ENSG00000267740,ENSG00000268400,ENSG00000287967,FECH,GLRX5,GRSF1,LIAS,LIPT1,METTL17,MRPS31,NDUFC2-KCTD14,NFU1,OGDH,PDSS2,RTN4IP1
JD_GPP3909_Balsa_2902870.sgRNA-rep-ExpMean_subs-noRowNorm-zscore-01range-t2-q33	0	273	72	2,84154555122297	1,84242235576308E-22	21	ATP5F1C,ATP5ME,CHCHD1,ENSG00000255339,ENSG00000255639,ENSG00000265257,ENSG00000267740,ENSG00000268400,ENSG00000287967,FECH,GLRX5,GRSF1,LIAS,LIPT1,METTL17,MRPS31,NDUFC2-KCTD14,NFU1,OGDH,PDSS2,RTN4IP1
JD_GPP3909_Balsa_2902870.sgRNA-rep-ExpMean_subs-noRowNorm-zscore-01range-t32-q33--no-fil-flat	0	273	72	2,84154555122297	1,84242235576308E-22	21	ATP5F1C,ATP5ME,CHCHD1,ENSG00000255339,ENSG00000255639,ENSG00000265257,ENSG00000267740,ENSG00000268400,ENSG00000287967,FECH,GLRX5,GRSF1,LIAS,LIPT1,METTL17,MRPS31,NDUFC2-KCTD14,NFU1,OGDH,PDSS2,RTN4IP1
JD_GPP3909_Balsa_2902870.sgRNA-rep-ExpMean_subs-noRowNorm-zscore-01range-t32-q33	0	273	72	2,84154555122297	1,84242235576308E-22	21	ATP5F1C,ATP5ME,CHCHD1,ENSG00000255339,ENSG00000255639,ENSG00000265257,ENSG00000267740,ENSG00000268400,ENSG00000287967,FECH,GLRX5,GRSF1,LIAS,LIPT1,METTL17,MRPS31,NDUFC2-KCTD14,NFU1,OGDH,PDSS2,RTN4IP1
JD_GPP3909_Balsa_2902870.sgRNA-rep-ExpMean_subs-noRowNorm-zscore-01range-t4-q33--no-fil-flat	0	273	72	2,84154555122297	1,84242235576308E-22	21	ATP5F1C,ATP5ME,CHCHD1,ENSG00000255339,ENSG00000255639,ENSG00000265257,ENSG00000267740,ENSG00000268400,ENSG00000287967,FECH,GLRX5,GRSF1,LIAS,LIPT1,METTL17,MRPS31,NDUFC2-KCTD14,NFU1,OGDH,PDSS2,RTN4IP1
JD_GPP3909_Balsa_2902870.sgRNA-rep-ExpMean_subs-noRowNorm-zscore-01range-t4-q33	0	273	72	2,84154555122297	1,84242235576308E-22	21	ATP5F1C,ATP5ME,CHCHD1,ENSG00000255339,ENSG00000255639,ENSG00000265257,ENSG00000267740,ENSG00000268400,ENSG00000287967,FECH,GLRX5,GRSF1,LIAS,LIPT1,METTL17,MRPS31,NDUFC2-KCTD14,NFU1,OGDH,PDSS2,RTN4IP1
JD_GPP3909_Balsa_2902870.sgRNA-rep-ExpMean_subs-noRowNorm-zscore-01range-t8-q33--no-fil-flat	0	273	72	2,84154555122297	1,84242235576308E-22	21	ATP5F1C,ATP5ME,CHCHD1,ENSG00000255339,ENSG00000255639,ENSG00000265257,ENSG00000267740,ENSG00000268400,ENSG00000287967,FECH,GLRX5,GRSF1,LIAS,LIPT1,METTL17,MRPS31,NDUFC2-KCTD14,NFU1,OGDH,PDSS2,RTN4IP1
JD_GPP3909_Balsa_2902870.sgRNA-rep-ExpMean_subs-noRowNorm-zscore-01range-t8-q33	0	273	72	2,84154555122297	1,84242235576308E-22	21	ATP5F1C,ATP5ME,CHCHD1,ENSG00000255339,ENSG00000255639,ENSG00000265257,ENSG00000267740,ENSG00000268400,ENSG00000287967,FECH,GLRX5,GRSF1,LIAS,LIPT1,METTL17,MRPS31,NDUFC2-KCTD14,NFU1,OGDH,PDSS2,RTN4IP1
JD_GPP3909_Balsa_2902870.sgRNA.no3w.ga.gene_av.zs1-rep-ExpMean_subs-noRowNorm-zscore-t1.5-q34	1	251	69	2,961830098959	1,98141856976625E-22	13	ATP5F1C,ATP5ME,ENSG00000255339,ENSG00000255639,ENSG00000265257,ENSG00000267740,ENSG00000287967,GLRX5,GRSF1,METTL17,MRPS31,NDUFC2-KCTD14,NFU1
JD_GPP3909_Balsa_2902870.sgRNA-rep-ExpMean_subs-noRowNorm-zscore-01range-t1.5-q33.5	0	281	73	2,79898978303295	2,02263824208142E-22	23	ATP5F1C,ATP5ME,CHCHD1,COQ2,DLD,ENSG00000255339,ENSG00000255639,ENSG00000265257,ENSG00000267740,ENSG00000268400,ENSG00000287967,FECH,GLRX5,GRSF1,LIAS,LIPT1,METTL17,MRPS31,NDUFC2-KCTD14,NFU1,OGDH,PDSS2,RTN4IP1
JD_GPP3909_Balsa_2902870.sgRNA-rep-ExpMean_subs-noRowNorm-zscore-01range-t12-q33.5	0	281	73	2,79898978303295	2,02263824208142E-22	23	ATP5F1C,ATP5ME,CHCHD1,COQ2,DLD,ENSG00000255339,ENSG00000255639,ENSG00000265257,ENSG00000267740,ENSG00000268400,ENSG00000287967,FECH,GLRX5,GRSF1,LIAS,LIPT1,METTL17,MRPS31,NDUFC2-KCTD14,NFU1,OGDH,PDSS2,RTN4IP1
JD_GPP3909_Balsa_2902870.sgRNA-rep-ExpMean_subs-noRowNorm-zscore-01range-t16-q33.5	0	281	73	2,79898978303295	2,02263824208142E-22	23	ATP5F1C,ATP5ME,CHCHD1,COQ2,DLD,ENSG00000255339,ENSG00000255639,ENSG00000265257,ENSG00000267740,ENSG00000268400,ENSG00000287967,FECH,GLRX5,GRSF1,LIAS,LIPT1,METTL17,MRPS31,NDUFC2-KCTD14,NFU1,OGDH,PDSS2,RTN4IP1
JD_GPP3909_Balsa_2902870.sgRNA-rep-ExpMean_subs-noRowNorm-zscore-01range-t2-q33.5	0	281	73	2,79898978303295	2,02263824208142E-22	23	ATP5F1C,ATP5ME,CHCHD1,COQ2,DLD,ENSG00000255339,ENSG00000255639,ENSG00000265257,ENSG00000267740,ENSG00000268400,ENSG00000287967,FECH,GLRX5,GRSF1,LIAS,LIPT1,METTL17,MRPS31,NDUFC2-KCTD14,NFU1,OGDH,PDSS2,RTN4IP1
JD_GPP3909_Balsa_2902870.sgRNA-rep-ExpMean_subs-noRowNorm-zscore-01range-t32-q33.5	0	281	73	2,79898978303295	2,02263824208142E-22	23	ATP5F1C,ATP5ME,CHCHD1,COQ2,DLD,ENSG00000255339,ENSG00000255639,ENSG00000265257,ENSG00000267740,ENSG00000268400,ENSG00000287967,FECH,GLRX5,GRSF1,LIAS,LIPT1,METTL17,MRPS31,NDUFC2-KCTD14,NFU1,OGDH,PDSS2,RTN4IP1
JD_GPP3909_Balsa_2902870.sgRNA-rep-ExpMean_subs-noRowNorm-zscore-01range-t4-q33.5	0	281	73	2,79898978303295	2,02263824208142E-22	23	ATP5F1C,ATP5ME,CHCHD1,COQ2,DLD,ENSG00000255339,ENSG00000255639,ENSG00000265257,ENSG00000267740,ENSG00000268400,ENSG00000287967,FECH,GLRX5,GRSF1,LIAS,LIPT1,METTL17,MRPS31,NDUFC2-KCTD14,NFU1,OGDH,PDSS2,RTN4IP1
JD_GPP3909_Balsa_2902870.sgRNA-rep-ExpMean_subs-noRowNorm-zscore-01range-t8-q33.5	0	281	73	2,79898978303295	2,02263824208142E-22	23	ATP5F1C,ATP5ME,CHCHD1,COQ2,DLD,ENSG00000255339,ENSG00000255639,ENSG00000265257,ENSG00000267740,ENSG00000268400,ENSG00000287967,FECH,GLRX5,GRSF1,LIAS,LIPT1,METTL17,MRPS31,NDUFC2-KCTD14,NFU1,OGDH,PDSS2,RTN4IP1
JD_GPP3909_Balsa_2902870.sgRNA-rep-noExpNorm-noRowNorm-zscore-01range-t1.5-q32.5--no-fil-flat	6	223	65	3,1404600028931	2,15774063147199E-22	14	ATP5F1C,ATP5ME,ENSG00000255339,ENSG00000255639,ENSG00000265257,ENSG00000267740,ENSG00000287967,GLRX5,GRSF1,METTL17,MRPS31,NDUFC2-KCTD14,NFU1,RTN4IP1
JD_GPP3909_Balsa_2902870.sgRNA-rep-noExpNorm-noRowNorm-zscore-01range-t1.5-q32.5	6	223	65	3,1404600028931	2,15774063147199E-22	14	ATP5F1C,ATP5ME,ENSG00000255339,ENSG00000255639,ENSG00000265257,ENSG00000267740,ENSG00000287967,GLRX5,GRSF1,METTL17,MRPS31,NDUFC2-KCTD14,NFU1,RTN4IP1
JD_GPP3909_Balsa_2902870.sgRNA-rep-noExpNorm-noRowNorm-zscore-01range-t2-q32.5--no-fil-flat	6	223	65	3,1404600028931	2,15774063147199E-22	14	ATP5F1C,ATP5ME,ENSG00000255339,ENSG00000255639,ENSG00000265257,ENSG00000267740,ENSG00000287967,GLRX5,GRSF1,METTL17,MRPS31,NDUFC2-KCTD14,NFU1,RTN4IP1
JD_GPP3909_Balsa_2902870.sgRNA-rep-noExpNorm-noRowNorm-zscore-01range-t2-q32.5	6	223	65	3,1404600028931	2,15774063147199E-22	14	ATP5F1C,ATP5ME,ENSG00000255339,ENSG00000255639,ENSG00000265257,ENSG00000267740,ENSG00000287967,GLRX5,GRSF1,METTL17,MRPS31,NDUFC2-KCTD14,NFU1,RTN4IP1
JD_GPP3909_Balsa_2902870.sgRNA.no3w.ga.gene_av.zs15-rep-ExpMean_subs-noRowNorm-zscore-t12-q33	0	223	65	3,1404600028931	2,15774063147199E-22	13	ATP5F1C,ATP5ME,CHCHD1,ENSG00000255339,ENSG00000255639,ENSG00000265257,ENSG00000267740,ENSG00000287967,GLRX5,METTL17,NDUFC2-KCTD14,NFU1,RPUSD3
JD_GPP3909_Balsa_2902870.sgRNA.no3w.ga.gene_av.zs15-rep-ExpMean_subs-noRowNorm-zscore-t16-q33	0	223	65	3,1404600028931	2,15774063147199E-22	13	ATP5F1C,ATP5ME,CHCHD1,ENSG00000255339,ENSG00000255639,ENSG00000265257,ENSG00000267740,ENSG00000287967,GLRX5,METTL17,NDUFC2-KCTD14,NFU1,RPUSD3
JD_GPP3909_Balsa_2902870.sgRNA.no3w.ga.gene_av.zs15-rep-ExpMean_subs-noRowNorm-zscore-t8-q33	0	223	65	3,1404600028931	2,15774063147199E-22	13	ATP5F1C,ATP5ME,CHCHD1,ENSG00000255339,ENSG00000255639,ENSG00000265257,ENSG00000267740,ENSG00000287967,GLRX5,METTL17,NDUFC2-KCTD14,NFU1,RPUSD3
JD_GPP3909_Balsa_2902870.sgRNA.ga.gene_av.zs1-rep-ExpMean_subs-noRowNorm-zscore-t12-q33.25	0	203	62	3,29064039408867	2,288480854916E-22	10	ENSG00000255339,ENSG00000255639,ENSG00000265257,ENSG00000267740,ENSG00000287967,GLRX5,GRSF1,METTL17,NDUFC2-KCTD14,NFU1
JD_GPP3909_Balsa_2902870.sgRNA.ga.gene_av.zs1-rep-ExpMean_subs-noRowNorm-zscore-t16-q33.25	0	203	62	3,29064039408867	2,288480854916E-22	10	ENSG00000255339,ENSG00000255639,ENSG00000265257,ENSG00000267740,ENSG00000287967,GLRX5,GRSF1,METTL17,NDUFC2-KCTD14,NFU1
JD_GPP3909_Balsa_2902870.sgRNA.ga.gene_av.zs1-rep-ExpMean_subs-noRowNorm-zscore-t2-q33.25	0	203	62	3,29064039408867	2,288480854916E-22	10	ENSG00000255339,ENSG00000255639,ENSG00000265257,ENSG00000267740,ENSG00000287967,GLRX5,GRSF1,METTL17,NDUFC2-KCTD14,NFU1
JD_GPP3909_Balsa_2902870.sgRNA.ga.gene_av.zs1-rep-ExpMean_subs-noRowNorm-zscore-t2-q33	0	203	62	3,29064039408867	2,288480854916E-22	10	ENSG00000255339,ENSG00000255639,ENSG00000265257,ENSG00000267740,ENSG00000287967,GLRX5,GRSF1,METTL17,NDUFC2-KCTD14,NFU1
JD_GPP3909_Balsa_2902870.sgRNA.ga.gene_av.zs1-rep-ExpMean_subs-noRowNorm-zscore-t4-q33.25	0	203	62	3,29064039408867	2,288480854916E-22	10	ENSG00000255339,ENSG00000255639,ENSG00000265257,ENSG00000267740,ENSG00000287967,GLRX5,GRSF1,METTL17,NDUFC2-KCTD14,NFU1
JD_GPP3909_Balsa_2902870.sgRNA.ga.gene_av.zs1-rep-ExpMean_subs-noRowNorm-zscore-t4-q33	0	203	62	3,29064039408867	2,288480854916E-22	10	ENSG00000255339,ENSG00000255639,ENSG00000265257,ENSG00000267740,ENSG00000287967,GLRX5,GRSF1,METTL17,NDUFC2-KCTD14,NFU1
JD_GPP3909_Balsa_2902870.sgRNA.ga.gene_av.zs1-rep-ExpMean_subs-noRowNorm-zscore-t8-q33.25	0	203	62	3,29064039408867	2,288480854916E-22	10	ENSG00000255339,ENSG00000255639,ENSG00000265257,ENSG00000267740,ENSG00000287967,GLRX5,GRSF1,METTL17,NDUFC2-KCTD14,NFU1
JD_GPP3909_Balsa_2902870.sgRNA.no3w.ga.gene_av.zs15-rep-ExpMean_subs-noRowNorm-zscore-01range-t12-q33.5	0	203	62	3,29064039408867	2,288480854916E-22	12	ATP5F1C,ATP5ME,CHCHD1,ENSG00000255339,ENSG00000255639,ENSG00000265257,ENSG00000267740,ENSG00000287967,GLRX5,METTL17,MRPS31,NFU1
JD_GPP3909_Balsa_2902870.sgRNA.no3w.ga.gene_av.zs15-rep-ExpMean_subs-noRowNorm-zscore-01range-t16-q33.5	0	203	62	3,29064039408867	2,288480854916E-22	12	ATP5F1C,ATP5ME,CHCHD1,ENSG00000255339,ENSG00000255639,ENSG00000265257,ENSG00000267740,ENSG00000287967,GLRX5,METTL17,MRPS31,NFU1
JD_GPP3909_Balsa_2902870.sgRNA.no3w.ga.gene_av.zs15-rep-ExpMean_subs-noRowNorm-zscore-01range-t4-q33.5	0	203	62	3,29064039408867	2,288480854916E-22	12	ATP5F1C,ATP5ME,CHCHD1,ENSG00000255339,ENSG00000255639,ENSG00000265257,ENSG00000267740,ENSG00000287967,GLRX5,METTL17,MRPS31,NFU1
JD_GPP3909_Balsa_2902870.sgRNA.no3w.ga.gene_av.zs15-rep-ExpMean_subs-noRowNorm-zscore-01range-t8-q33.5	0	203	62	3,29064039408867	2,288480854916E-22	12	ATP5F1C,ATP5ME,CHCHD1,ENSG00000255339,ENSG00000255639,ENSG00000265257,ENSG00000267740,ENSG00000287967,GLRX5,METTL17,MRPS31,NFU1
JD_GPP3909_Balsa_2902870.sgRNA.no3w.ga.gene_av.zs15-rep-ExpMean_subs-noRowNorm-zscore-t1.5-q33.75	0	210	63	3,23225806451613	2,55451139157144E-22	12	ATP5F1C,ATP5ME,CHCHD1,ENSG00000255339,ENSG00000255639,ENSG00000265257,ENSG00000267740,ENSG00000287967,GLRX5,METTL17,MRPS31,NFU1
JD_GPP3909_Balsa_2902870.sgRNA.no3w.ga.gene_av.zs15-rep-ExpMean_subs-noRowNorm-zscore-t2-q33.75	0	210	63	3,23225806451613	2,55451139157144E-22	12	ATP5F1C,ATP5ME,CHCHD1,ENSG00000255339,ENSG00000255639,ENSG00000265257,ENSG00000267740,ENSG00000287967,GLRX5,METTL17,MRPS31,NFU1
JD_GPP3909_Balsa_2902870.sgRNA-rep-noExpNorm-noRowNorm-zscore-t12-q33.5	3	410	88	2,31250983477577	2,57771844591762E-22	60	ATP5F1C,ATP5ME,ATPAF2,BOLA3,CHCHD1,CLPP,CLPX,COQ2,COQ7,CS,DLAT,DLD,DLST,ENSG00000255339,ENSG00000255639,ENSG00000260643,ENSG00000267740,ENSG00000268400,ENSG00000284512,ENSG00000286192,ENSG00000287967,FDX1,FECH,FH,GCSH,GLRX5,GRSF1,GTPBP6,HTD2,LIAS,LIPT1,LIPT2,LIPT2-AS1,MDH2,METTL17,MRM2,MRPS31,MTIF3,MTO1,MTRF1,NDUFC2-KCTD14,NFU1,NME6,OGDH,PDE12,PDHA1,PDHB,PDSS2,RMND1,RPUSD3,RTN4IP1,SDHAF1,SDHB,SFX…
JD_GPP3909_Balsa_2902870.sgRNA-rep-noExpNorm-noRowNorm-zscore-t16-q33.5	3	410	88	2,31250983477577	2,57771844591762E-22	60	ATP5F1C,ATP5ME,ATPAF2,BOLA3,CHCHD1,CLPP,CLPX,COQ2,COQ7,CS,DLAT,DLD,DLST,ENSG00000255339,ENSG00000255639,ENSG00000260643,ENSG00000267740,ENSG00000268400,ENSG00000284512,ENSG00000286192,ENSG00000287967,FDX1,FECH,FH,GCSH,GLRX5,GRSF1,GTPBP6,HTD2,LIAS,LIPT1,LIPT2,LIPT2-AS1,MDH2,METTL17,MRM2,MRPS31,MTIF3,MTO1,MTRF1,NDUFC2-KCTD14,NFU1,NME6,OGDH,PDE12,PDHA1,PDHB,PDSS2,RMND1,RPUSD3,RTN4IP1,SDHAF1,SDHB,SFX…
JD_GPP3909_Balsa_2902870.sgRNA-rep-noExpNorm-noRowNorm-zscore-t32-q33.5	3	410	88	2,31250983477577	2,57771844591762E-22	60	ATP5F1C,ATP5ME,ATPAF2,BOLA3,CHCHD1,CLPP,CLPX,COQ2,COQ7,CS,DLAT,DLD,DLST,ENSG00000255339,ENSG00000255639,ENSG00000260643,ENSG00000267740,ENSG00000268400,ENSG00000284512,ENSG00000286192,ENSG00000287967,FDX1,FECH,FH,GCSH,GLRX5,GRSF1,GTPBP6,HTD2,LIAS,LIPT1,LIPT2,LIPT2-AS1,MDH2,METTL17,MRM2,MRPS31,MTIF3,MTO1,MTRF1,NDUFC2-KCTD14,NFU1,NME6,OGDH,PDE12,PDHA1,PDHB,PDSS2,RMND1,RPUSD3,RTN4IP1,SDHAF1,SDHB,SFX…
JD_GPP3909_Balsa_2902870.sgRNA-rep-nonorm-zscore-t10-q33.5	3	410	88	2,31250983477577	2,57771844591762E-22	60	ATP5F1C,ATP5ME,ATPAF2,BOLA3,CHCHD1,CLPP,CLPX,COQ2,COQ7,CS,DLAT,DLD,DLST,ENSG00000255339,ENSG00000255639,ENSG00000260643,ENSG00000267740,ENSG00000268400,ENSG00000284512,ENSG00000286192,ENSG00000287967,FDX1,FECH,FH,GCSH,GLRX5,GRSF1,GTPBP6,HTD2,LIAS,LIPT1,LIPT2,LIPT2-AS1,MDH2,METTL17,MRM2,MRPS31,MTIF3,MTO1,MTRF1,NDUFC2-KCTD14,NFU1,NME6,OGDH,PDE12,PDHA1,PDHB,PDSS2,RMND1,RPUSD3,RTN4IP1,SDHAF1,SDHB,SFX…
JD_GPP3909_Balsa_2902870.sgRNA-rep-nonorm-zscore-t12-q33.5	3	410	88	2,31250983477577	2,57771844591762E-22	60	ATP5F1C,ATP5ME,ATPAF2,BOLA3,CHCHD1,CLPP,CLPX,COQ2,COQ7,CS,DLAT,DLD,DLST,ENSG00000255339,ENSG00000255639,ENSG00000260643,ENSG00000267740,ENSG00000268400,ENSG00000284512,ENSG00000286192,ENSG00000287967,FDX1,FECH,FH,GCSH,GLRX5,GRSF1,GTPBP6,HTD2,LIAS,LIPT1,LIPT2,LIPT2-AS1,MDH2,METTL17,MRM2,MRPS31,MTIF3,MTO1,MTRF1,NDUFC2-KCTD14,NFU1,NME6,OGDH,PDE12,PDHA1,PDHB,PDSS2,RMND1,RPUSD3,RTN4IP1,SDHAF1,SDHB,SFX…
JD_GPP3909_Balsa_2902870.sgRNA-rep-nonorm-zscore-t13-q33.5	3	410	88	2,31250983477577	2,57771844591762E-22	60	ATP5F1C,ATP5ME,ATPAF2,BOLA3,CHCHD1,CLPP,CLPX,COQ2,COQ7,CS,DLAT,DLD,DLST,ENSG00000255339,ENSG00000255639,ENSG00000260643,ENSG00000267740,ENSG00000268400,ENSG00000284512,ENSG00000286192,ENSG00000287967,FDX1,FECH,FH,GCSH,GLRX5,GRSF1,GTPBP6,HTD2,LIAS,LIPT1,LIPT2,LIPT2-AS1,MDH2,METTL17,MRM2,MRPS31,MTIF3,MTO1,MTRF1,NDUFC2-KCTD14,NFU1,NME6,OGDH,PDE12,PDHA1,PDHB,PDSS2,RMND1,RPUSD3,RTN4IP1,SDHAF1,SDHB,SFX…
JD_GPP3909_Balsa_2902870.sgRNA-rep-nonorm-zscore-t15-q33.5	3	410	88	2,31250983477577	2,57771844591762E-22	60	ATP5F1C,ATP5ME,ATPAF2,BOLA3,CHCHD1,CLPP,CLPX,COQ2,COQ7,CS,DLAT,DLD,DLST,ENSG00000255339,ENSG00000255639,ENSG00000260643,ENSG00000267740,ENSG00000268400,ENSG00000284512,ENSG00000286192,ENSG00000287967,FDX1,FECH,FH,GCSH,GLRX5,GRSF1,GTPBP6,HTD2,LIAS,LIPT1,LIPT2,LIPT2-AS1,MDH2,METTL17,MRM2,MRPS31,MTIF3,MTO1,MTRF1,NDUFC2-KCTD14,NFU1,NME6,OGDH,PDE12,PDHA1,PDHB,PDSS2,RMND1,RPUSD3,RTN4IP1,SDHAF1,SDHB,SFX…
JD_GPP3909_Balsa_2902870.sgRNA-rep-nonorm-zscore-t20-q33.5	3	410	88	2,31250983477577	2,57771844591762E-22	60	ATP5F1C,ATP5ME,ATPAF2,BOLA3,CHCHD1,CLPP,CLPX,COQ2,COQ7,CS,DLAT,DLD,DLST,ENSG00000255339,ENSG00000255639,ENSG00000260643,ENSG00000267740,ENSG00000268400,ENSG00000284512,ENSG00000286192,ENSG00000287967,FDX1,FECH,FH,GCSH,GLRX5,GRSF1,GTPBP6,HTD2,LIAS,LIPT1,LIPT2,LIPT2-AS1,MDH2,METTL17,MRM2,MRPS31,MTIF3,MTO1,MTRF1,NDUFC2-KCTD14,NFU1,NME6,OGDH,PDE12,PDHA1,PDHB,PDSS2,RMND1,RPUSD3,RTN4IP1,SDHAF1,SDHB,SFX…
JD_GPP3909_Balsa_2902870.sgRNA-rep-nonorm-zscore-t25-q33.5	3	410	88	2,31250983477577	2,57771844591762E-22	60	ATP5F1C,ATP5ME,ATPAF2,BOLA3,CHCHD1,CLPP,CLPX,COQ2,COQ7,CS,DLAT,DLD,DLST,ENSG00000255339,ENSG00000255639,ENSG00000260643,ENSG00000267740,ENSG00000268400,ENSG00000284512,ENSG00000286192,ENSG00000287967,FDX1,FECH,FH,GCSH,GLRX5,GRSF1,GTPBP6,HTD2,LIAS,LIPT1,LIPT2,LIPT2-AS1,MDH2,METTL17,MRM2,MRPS31,MTIF3,MTO1,MTRF1,NDUFC2-KCTD14,NFU1,NME6,OGDH,PDE12,PDHA1,PDHB,PDSS2,RMND1,RPUSD3,RTN4IP1,SDHAF1,SDHB,SFX…
JD_GPP3909_Balsa_2902870.sgRNA-rep-rowsum-zscore-t10-q33.5	3	410	88	2,31250983477577	2,57771844591762E-22	60	ATP5F1C,ATP5ME,ATPAF2,BOLA3,CHCHD1,CLPP,CLPX,COQ2,COQ7,CS,DLAT,DLD,DLST,ENSG00000255339,ENSG00000255639,ENSG00000260643,ENSG00000267740,ENSG00000268400,ENSG00000284512,ENSG00000286192,ENSG00000287967,FDX1,FECH,FH,GCSH,GLRX5,GRSF1,GTPBP6,HTD2,LIAS,LIPT1,LIPT2,LIPT2-AS1,MDH2,METTL17,MRM2,MRPS31,MTIF3,MTO1,MTRF1,NDUFC2-KCTD14,NFU1,NME6,OGDH,PDE12,PDHA1,PDHB,PDSS2,RMND1,RPUSD3,RTN4IP1,SDHAF1,SDHB,SFX…
JD_GPP3909_Balsa_2902870.sgRNA-rep-rowsum-zscore-t12-q33.5	3	410	88	2,31250983477577	2,57771844591762E-22	60	ATP5F1C,ATP5ME,ATPAF2,BOLA3,CHCHD1,CLPP,CLPX,COQ2,COQ7,CS,DLAT,DLD,DLST,ENSG00000255339,ENSG00000255639,ENSG00000260643,ENSG00000267740,ENSG00000268400,ENSG00000284512,ENSG00000286192,ENSG00000287967,FDX1,FECH,FH,GCSH,GLRX5,GRSF1,GTPBP6,HTD2,LIAS,LIPT1,LIPT2,LIPT2-AS1,MDH2,METTL17,MRM2,MRPS31,MTIF3,MTO1,MTRF1,NDUFC2-KCTD14,NFU1,NME6,OGDH,PDE12,PDHA1,PDHB,PDSS2,RMND1,RPUSD3,RTN4IP1,SDHAF1,SDHB,SFX…
JD_GPP3909_Balsa_2902870.sgRNA-rep-rowsum-zscore-t13-q33.5	3	410	88	2,31250983477577	2,57771844591762E-22	60	ATP5F1C,ATP5ME,ATPAF2,BOLA3,CHCHD1,CLPP,CLPX,COQ2,COQ7,CS,DLAT,DLD,DLST,ENSG00000255339,ENSG00000255639,ENSG00000260643,ENSG00000267740,ENSG00000268400,ENSG00000284512,ENSG00000286192,ENSG00000287967,FDX1,FECH,FH,GCSH,GLRX5,GRSF1,GTPBP6,HTD2,LIAS,LIPT1,LIPT2,LIPT2-AS1,MDH2,METTL17,MRM2,MRPS31,MTIF3,MTO1,MTRF1,NDUFC2-KCTD14,NFU1,NME6,OGDH,PDE12,PDHA1,PDHB,PDSS2,RMND1,RPUSD3,RTN4IP1,SDHAF1,SDHB,SFX…
JD_GPP3909_Balsa_2902870.sgRNA-rep-rowsum-zscore-t15-q33.5	3	410	88	2,31250983477577	2,57771844591762E-22	60	ATP5F1C,ATP5ME,ATPAF2,BOLA3,CHCHD1,CLPP,CLPX,COQ2,COQ7,CS,DLAT,DLD,DLST,ENSG00000255339,ENSG00000255639,ENSG00000260643,ENSG00000267740,ENSG00000268400,ENSG00000284512,ENSG00000286192,ENSG00000287967,FDX1,FECH,FH,GCSH,GLRX5,GRSF1,GTPBP6,HTD2,LIAS,LIPT1,LIPT2,LIPT2-AS1,MDH2,METTL17,MRM2,MRPS31,MTIF3,MTO1,MTRF1,NDUFC2-KCTD14,NFU1,NME6,OGDH,PDE12,PDHA1,PDHB,PDSS2,RMND1,RPUSD3,RTN4IP1,SDHAF1,SDHB,SFX…
JD_GPP3909_Balsa_2902870.sgRNA-rep-rowsum-zscore-t20-q33.5	3	410	88	2,31250983477577	2,57771844591762E-22	60	ATP5F1C,ATP5ME,ATPAF2,BOLA3,CHCHD1,CLPP,CLPX,COQ2,COQ7,CS,DLAT,DLD,DLST,ENSG00000255339,ENSG00000255639,ENSG00000260643,ENSG00000267740,ENSG00000268400,ENSG00000284512,ENSG00000286192,ENSG00000287967,FDX1,FECH,FH,GCSH,GLRX5,GRSF1,GTPBP6,HTD2,LIAS,LIPT1,LIPT2,LIPT2-AS1,MDH2,METTL17,MRM2,MRPS31,MTIF3,MTO1,MTRF1,NDUFC2-KCTD14,NFU1,NME6,OGDH,PDE12,PDHA1,PDHB,PDSS2,RMND1,RPUSD3,RTN4IP1,SDHAF1,SDHB,SFX…
JD_GPP3909_Balsa_2902870.sgRNA-rep-rowsum-zscore-t25-q33.5	3	410	88	2,31250983477577	2,57771844591762E-22	60	ATP5F1C,ATP5ME,ATPAF2,BOLA3,CHCHD1,CLPP,CLPX,COQ2,COQ7,CS,DLAT,DLD,DLST,ENSG00000255339,ENSG00000255639,ENSG00000260643,ENSG00000267740,ENSG00000268400,ENSG00000284512,ENSG00000286192,ENSG00000287967,FDX1,FECH,FH,GCSH,GLRX5,GRSF1,GTPBP6,HTD2,LIAS,LIPT1,LIPT2,LIPT2-AS1,MDH2,METTL17,MRM2,MRPS31,MTIF3,MTO1,MTRF1,NDUFC2-KCTD14,NFU1,NME6,OGDH,PDE12,PDHA1,PDHB,PDSS2,RMND1,RPUSD3,RTN4IP1,SDHAF1,SDHB,SFX…
JD_GPP3909_Balsa_2902870.sgRNA.no3w.ga.gene_av.zs15-rep-noExpNorm-noRowNorm-zscore-t1.5-q33.25	5	267	71	2,86504772260481	2,7382425473773E-22	27	ATP5F1C,ATP5ME,BOLA3,CHCHD1,COQ2,DLD,ENSG00000255339,ENSG00000255639,ENSG00000265257,ENSG00000267740,ENSG00000287967,FDX1,FECH,GLRX5,GRSF1,GTPBP6,LIAS,LIPT2,LIPT2-AS1,METTL17,MRPS31,NFU1,OGDH,PDE12,RPUSD3,RTN4IP1,SOD2
JD_GPP3909_Balsa_2902870.sgRNA.no3w.ga.gene_av.zs1-rep-noExpNorm-noRowNorm-zscore-t2-q33.5	7	245	68	2,99038841342989	2,77002524144709E-22	18	ATP5F1C,ATP5ME,BOLA3,ENSG00000255339,ENSG00000255639,ENSG00000265257,ENSG00000267740,ENSG00000287967,FECH,GLRX5,GRSF1,GTPBP6,METTL17,MRPS31,NDUFC2-KCTD14,NFU1,PDE12,RTN4IP1
JD_GPP3909_Balsa_2902870.sgRNA.no3w.ga.gene_av.zs15-rep-ExpMean_subs-noRowNorm-zscore-t12-q33.25	0	224	65	3,1264400921659	2,88189811557631E-22	13	ATP5F1C,ATP5ME,CHCHD1,ENSG00000255339,ENSG00000255639,ENSG00000265257,ENSG00000267740,ENSG00000287967,GLRX5,METTL17,NDUFC2-KCTD14,NFU1,RPUSD3
JD_GPP3909_Balsa_2902870.sgRNA.no3w.ga.gene_av.zs15-rep-ExpMean_subs-noRowNorm-zscore-t16-q33.25	0	224	65	3,1264400921659	2,88189811557631E-22	13	ATP5F1C,ATP5ME,CHCHD1,ENSG00000255339,ENSG00000255639,ENSG00000265257,ENSG00000267740,ENSG00000287967,GLRX5,METTL17,NDUFC2-KCTD14,NFU1,RPUSD3
JD_GPP3909_Balsa_2902870.sgRNA.no3w.ga.gene_av.zs15-rep-ExpMean_subs-noRowNorm-zscore-t8-q33.25	0	224	65	3,1264400921659	2,88189811557631E-22	13	ATP5F1C,ATP5ME,CHCHD1,ENSG00000255339,ENSG00000255639,ENSG00000265257,ENSG00000267740,ENSG00000287967,GLRX5,METTL17,NDUFC2-KCTD14,NFU1,RPUSD3
JD_GPP3909_Balsa_2902870.sgRNA.no3w.ga.gene_av.zs1-rep-noExpNorm-noRowNorm-zscore-t1.5-q33.5	5	275	72	2,82087976539589	3,06820344352798E-22	27	ATP5F1C,ATP5ME,BOLA3,CHCHD1,COQ2,COQ7,DLD,ENSG00000255339,ENSG00000255639,ENSG00000265257,ENSG00000267740,ENSG00000287967,FECH,GLRX5,GRSF1,GTPBP6,LIAS,LIPT1,LIPT2,LIPT2-AS1,METTL17,MRPS31,NDUFC2-KCTD14,NFU1,PDE12,RTN4IP1,SOD2
JD_GPP3909_Balsa_2902870.sgRNA.ga.gene_av.zs1-rep-ExpMean_subs-noRowNorm-zscore-t12-q33	0	198	61	3,31932225480613	3,70306967128224E-22	10	ENSG00000255339,ENSG00000255639,ENSG00000265257,ENSG00000267740,ENSG00000287967,GLRX5,GRSF1,METTL17,NDUFC2-KCTD14,NFU1
JD_GPP3909_Balsa_2902870.sgRNA.ga.gene_av.zs1-rep-ExpMean_subs-noRowNorm-zscore-t16-q33	0	198	61	3,31932225480613	3,70306967128224E-22	10	ENSG00000255339,ENSG00000255639,ENSG00000265257,ENSG00000267740,ENSG00000287967,GLRX5,GRSF1,METTL17,NDUFC2-KCTD14,NFU1
JD_GPP3909_Balsa_2902870.sgRNA.ga.gene_av.zs1-rep-ExpMean_subs-noRowNorm-zscore-t8-q33	0	198	61	3,31932225480613	3,70306967128224E-22	10	ENSG00000255339,ENSG00000255639,ENSG00000265257,ENSG00000267740,ENSG00000287967,GLRX5,GRSF1,METTL17,NDUFC2-KCTD14,NFU1
JD_GPP3909_Balsa_2902870.sgRNA.ga.gene_av.zs15-rep-noExpNorm-noRowNorm-zscore-01range-t4-q33.75	5	198	61	3,31932225480613	3,70306967128224E-22	12	ATP5F1C,ATP5ME,CHCHD1,ENSG00000255339,ENSG00000255639,ENSG00000265257,ENSG00000267740,ENSG00000287967,GLRX5,METTL17,MRPS31,NFU1
JD_GPP3909_Balsa_2902870.sgRNA.no3w.ga.gene_av.zs15-rep-ExpMean_subs-noRowNorm-zscore-t12-q33.5	0	225	65	3,11254480286738	3,8419277586266E-22	13	ATP5F1C,ATP5ME,CHCHD1,ENSG00000255339,ENSG00000255639,ENSG00000265257,ENSG00000267740,ENSG00000287967,GLRX5,METTL17,NDUFC2-KCTD14,NFU1,RPUSD3
JD_GPP3909_Balsa_2902870.sgRNA.no3w.ga.gene_av.zs15-rep-ExpMean_subs-noRowNorm-zscore-t16-q33.5	0	225	65	3,11254480286738	3,8419277586266E-22	13	ATP5F1C,ATP5ME,CHCHD1,ENSG00000255339,ENSG00000255639,ENSG00000265257,ENSG00000267740,ENSG00000287967,GLRX5,METTL17,NDUFC2-KCTD14,NFU1,RPUSD3
JD_GPP3909_Balsa_2902870.sgRNA.no3w.ga.gene_av.zs15-rep-ExpMean_subs-noRowNorm-zscore-t8-q33.5	0	225	65	3,11254480286738	3,8419277586266E-22	13	ATP5F1C,ATP5ME,CHCHD1,ENSG00000255339,ENSG00000255639,ENSG00000265257,ENSG00000267740,ENSG00000287967,GLRX5,METTL17,NDUFC2-KCTD14,NFU1,RPUSD3
JD_GPP3909_Balsa_2902870.sgRNA-rep-ExpQnorm-noRowNorm-zscore-t1.5-q32.5--no-fil-flat	6	269	71	2,84374625254827	4,58039308638906E-22	18	ATP5F1C,ATP5ME,BOLA3,COQ2,DLD,ENSG00000255339,ENSG00000255639,ENSG00000265257,ENSG00000267740,ENSG00000287967,GLRX5,LIAS,METTL17,MRPS31,NDUFC2-KCTD14,NFU1,PDE12,SLC25A19
JD_GPP3909_Balsa_2902870.sgRNA-rep-ExpQnorm-noRowNorm-zscore-t1.5-q32.5	6	269	71	2,84374625254827	4,58039308638906E-22	18	ATP5F1C,ATP5ME,BOLA3,COQ2,DLD,ENSG00000255339,ENSG00000255639,ENSG00000265257,ENSG00000267740,ENSG00000287967,GLRX5,LIAS,METTL17,MRPS31,NDUFC2-KCTD14,NFU1,PDE12,SLC25A19
JD_GPP3909_Balsa_2902870.sgRNA-rep-qnorm-zscore-t1.5-q32.5	6	269	71	2,84374625254827	4,58039308638906E-22	18	ATP5F1C,ATP5ME,BOLA3,COQ2,DLD,ENSG00000255339,ENSG00000255639,ENSG00000265257,ENSG00000267740,ENSG00000287967,GLRX5,LIAS,METTL17,MRPS31,NDUFC2-KCTD14,NFU1,PDE12,SLC25A19
JD_GPP3909_Balsa_2902870.sgRNA.ga.gene_av.zs1-rep-ExpMean_subs-noRowNorm-zscore-t2-q34	0	212	63	3,20176506390749	4,6460759250555E-22	10	ENSG00000255339,ENSG00000255639,ENSG00000265257,ENSG00000267740,ENSG00000287967,GLRX5,GRSF1,METTL17,NDUFC2-KCTD14,NFU1
JD_GPP3909_Balsa_2902870.sgRNA.ga.gene_av.zs1-rep-ExpMean_subs-noRowNorm-zscore-t4-q34	0	212	63	3,20176506390749	4,6460759250555E-22	10	ENSG00000255339,ENSG00000255639,ENSG00000265257,ENSG00000267740,ENSG00000287967,GLRX5,GRSF1,METTL17,NDUFC2-KCTD14,NFU1
JD_GPP3909_Balsa_2902870.sgRNA.no3w.ga.gene_av.zs15-rep-noExpNorm-noRowNorm-zscore-01range-t1.5-q34	8	186	59	3,4176205341658	4,87038689478584E-22	9	ATP5F1C,ATP5ME,ENSG00000255339,ENSG00000255639,ENSG00000265257,ENSG00000267740,GLRX5,METTL17,NFU1
JD_GPP3909_Balsa_2902870.sgRNA.ga.gene_av.zs15-rep-noExpNorm-noRowNorm-zscore-t1.5-q33	2	219	64	3,14862277213139	4,94909521649117E-22	22	ATP5F1C,ATP5ME,CHCHD1,COQ2,ENSG00000255339,ENSG00000255639,ENSG00000265257,ENSG00000267740,ENSG00000287967,FDX1,FECH,GLRX5,GRSF1,LIAS,LIPT2,LIPT2-AS1,METTL17,MRPS31,NFU1,PDE12,RTN4IP1,SOD2
JD_GPP3909_Balsa_2902870.sgRNA.no3w.ga.gene_av.zs15-rep-ExpMean_subs-noRowNorm-zscore-t12-q33.75	0	226	65	3,0987724807308	5,11233501586028E-22	13	ATP5F1C,ATP5ME,CHCHD1,ENSG00000255339,ENSG00000255639,ENSG00000265257,ENSG00000267740,ENSG00000287967,GLRX5,METTL17,NDUFC2-KCTD14,NFU1,RPUSD3
JD_GPP3909_Balsa_2902870.sgRNA.no3w.ga.gene_av.zs15-rep-ExpMean_subs-noRowNorm-zscore-t16-q33.75	0	226	65	3,0987724807308	5,11233501586028E-22	13	ATP5F1C,ATP5ME,CHCHD1,ENSG00000255339,ENSG00000255639,ENSG00000265257,ENSG00000267740,ENSG00000287967,GLRX5,METTL17,NDUFC2-KCTD14,NFU1,RPUSD3
JD_GPP3909_Balsa_2902870.sgRNA.no3w.ga.gene_av.zs15-rep-ExpMean_subs-noRowNorm-zscore-t8-q33.75	0	226	65	3,0987724807308	5,11233501586028E-22	13	ATP5F1C,ATP5ME,CHCHD1,ENSG00000255339,ENSG00000255639,ENSG00000265257,ENSG00000267740,ENSG00000287967,GLRX5,METTL17,NDUFC2-KCTD14,NFU1,RPUSD3
JD_GPP3909_Balsa_2902870.sgRNA.no3w.ga.gene_av.zs15-rep-noExpNorm-noRowNorm-zscore-t12-q33.75	9	226	65	3,0987724807308	5,11233501586028E-22	11	ATP5F1C,ATP5ME,CHCHD1,ENSG00000255339,ENSG00000255639,ENSG00000265257,ENSG00000267740,ENSG00000287967,GLRX5,METTL17,NFU1
JD_GPP3909_Balsa_2902870.sgRNA.no3w.ga.gene_av.zs15-rep-noExpNorm-noRowNorm-zscore-t16-q33.75	9	226	65	3,0987724807308	5,11233501586028E-22	11	ATP5F1C,ATP5ME,CHCHD1,ENSG00000255339,ENSG00000255639,ENSG00000265257,ENSG00000267740,ENSG00000287967,GLRX5,METTL17,NFU1
JD_GPP3909_Balsa_2902870.sgRNA.no3w.ga.gene_av.zs15-rep-noExpNorm-noRowNorm-zscore-t4-q33.75	9	226	65	3,0987724807308	5,11233501586028E-22	11	ATP5F1C,ATP5ME,CHCHD1,ENSG00000255339,ENSG00000255639,ENSG00000265257,ENSG00000267740,ENSG00000287967,GLRX5,METTL17,NFU1
JD_GPP3909_Balsa_2902870.sgRNA.no3w.ga.gene_av.zs15-rep-noExpNorm-noRowNorm-zscore-t8-q33.75	9	226	65	3,0987724807308	5,11233501586028E-22	11	ATP5F1C,ATP5ME,CHCHD1,ENSG00000255339,ENSG00000255639,ENSG00000265257,ENSG00000267740,ENSG00000287967,GLRX5,METTL17,NFU1
JD_GPP3909_Balsa_2902870.sgRNA-rep-noExpNorm-noRowNorm-zscore-01range-t12-q33	6	248	68	2,95421436004162	6,23274145662104E-22	14	ATP5F1C,ATP5ME,ENSG00000255339,ENSG00000255639,ENSG00000265257,ENSG00000267740,ENSG00000287967,GLRX5,GRSF1,METTL17,MRPS31,NDUFC2-KCTD14,NFU1,RTN4IP1
JD_GPP3909_Balsa_2902870.sgRNA-rep-noExpNorm-noRowNorm-zscore-01range-t16-q33--no-fil-flat	6	248	68	2,95421436004162	6,23274145662104E-22	14	ATP5F1C,ATP5ME,ENSG00000255339,ENSG00000255639,ENSG00000265257,ENSG00000267740,ENSG00000287967,GLRX5,GRSF1,METTL17,MRPS31,NDUFC2-KCTD14,NFU1,RTN4IP1
JD_GPP3909_Balsa_2902870.sgRNA-rep-noExpNorm-noRowNorm-zscore-01range-t16-q33	6	248	68	2,95421436004162	6,23274145662104E-22	14	ATP5F1C,ATP5ME,ENSG00000255339,ENSG00000255639,ENSG00000265257,ENSG00000267740,ENSG00000287967,GLRX5,GRSF1,METTL17,MRPS31,NDUFC2-KCTD14,NFU1,RTN4IP1
JD_GPP3909_Balsa_2902870.sgRNA-rep-noExpNorm-noRowNorm-zscore-01range-t32-q33--no-fil-flat	6	248	68	2,95421436004162	6,23274145662104E-22	14	ATP5F1C,ATP5ME,ENSG00000255339,ENSG00000255639,ENSG00000265257,ENSG00000267740,ENSG00000287967,GLRX5,GRSF1,METTL17,MRPS31,NDUFC2-KCTD14,NFU1,RTN4IP1
JD_GPP3909_Balsa_2902870.sgRNA-rep-noExpNorm-noRowNorm-zscore-01range-t32-q33	6	248	68	2,95421436004162	6,23274145662104E-22	14	ATP5F1C,ATP5ME,ENSG00000255339,ENSG00000255639,ENSG00000265257,ENSG00000267740,ENSG00000287967,GLRX5,GRSF1,METTL17,MRPS31,NDUFC2-KCTD14,NFU1,RTN4IP1
JD_GPP3909_Balsa_2902870.sgRNA-rep-noExpNorm-noRowNorm-zscore-01range-t4-q33--no-fil-flat	6	248	68	2,95421436004162	6,23274145662104E-22	14	ATP5F1C,ATP5ME,ENSG00000255339,ENSG00000255639,ENSG00000265257,ENSG00000267740,ENSG00000287967,GLRX5,GRSF1,METTL17,MRPS31,NDUFC2-KCTD14,NFU1,RTN4IP1
JD_GPP3909_Balsa_2902870.sgRNA-rep-noExpNorm-noRowNorm-zscore-01range-t4-q33	6	248	68	2,95421436004162	6,23274145662104E-22	14	ATP5F1C,ATP5ME,ENSG00000255339,ENSG00000255639,ENSG00000265257,ENSG00000267740,ENSG00000287967,GLRX5,GRSF1,METTL17,MRPS31,NDUFC2-KCTD14,NFU1,RTN4IP1
JD_GPP3909_Balsa_2902870.sgRNA-rep-noExpNorm-noRowNorm-zscore-01range-t8-q33--no-fil-flat	6	248	68	2,95421436004162	6,23274145662104E-22	14	ATP5F1C,ATP5ME,ENSG00000255339,ENSG00000255639,ENSG00000265257,ENSG00000267740,ENSG00000287967,GLRX5,GRSF1,METTL17,MRPS31,NDUFC2-KCTD14,NFU1,RTN4IP1
JD_GPP3909_Balsa_2902870.sgRNA-rep-noExpNorm-noRowNorm-zscore-01range-t8-q33	6	248	68	2,95421436004162	6,23274145662104E-22	14	ATP5F1C,ATP5ME,ENSG00000255339,ENSG00000255639,ENSG00000265257,ENSG00000267740,ENSG00000287967,GLRX5,GRSF1,METTL17,MRPS31,NDUFC2-KCTD14,NFU1,RTN4IP1
JD_GPP3909_Balsa_2902870.sgRNA.ga.gene_av.zs1-rep-ExpMean_subs-noRowNorm-zscore-t12-q33.75	0	213	63	3,18673330304407	6,24665798749121E-22	10	ENSG00000255339,ENSG00000255639,ENSG00000265257,ENSG00000267740,ENSG00000287967,GLRX5,GRSF1,METTL17,NDUFC2-KCTD14,NFU1
JD_GPP3909_Balsa_2902870.sgRNA.ga.gene_av.zs1-rep-ExpMean_subs-noRowNorm-zscore-t12-q34	0	213	63	3,18673330304407	6,24665798749121E-22	10	ENSG00000255339,ENSG00000255639,ENSG00000265257,ENSG00000267740,ENSG00000287967,GLRX5,GRSF1,METTL17,NDUFC2-KCTD14,NFU1
JD_GPP3909_Balsa_2902870.sgRNA.ga.gene_av.zs1-rep-ExpMean_subs-noRowNorm-zscore-t16-q33.75	0	213	63	3,18673330304407	6,24665798749121E-22	10	ENSG00000255339,ENSG00000255639,ENSG00000265257,ENSG00000267740,ENSG00000287967,GLRX5,GRSF1,METTL17,NDUFC2-KCTD14,NFU1
JD_GPP3909_Balsa_2902870.sgRNA.ga.gene_av.zs1-rep-ExpMean_subs-noRowNorm-zscore-t16-q34	0	213	63	3,18673330304407	6,24665798749121E-22	10	ENSG00000255339,ENSG00000255639,ENSG00000265257,ENSG00000267740,ENSG00000287967,GLRX5,GRSF1,METTL17,NDUFC2-KCTD14,NFU1
JD_GPP3909_Balsa_2902870.sgRNA.ga.gene_av.zs1-rep-ExpMean_subs-noRowNorm-zscore-t8-q33.75	0	213	63	3,18673330304407	6,24665798749121E-22	10	ENSG00000255339,ENSG00000255639,ENSG00000265257,ENSG00000267740,ENSG00000287967,GLRX5,GRSF1,METTL17,NDUFC2-KCTD14,NFU1
JD_GPP3909_Balsa_2902870.sgRNA.ga.gene_av.zs1-rep-ExpMean_subs-noRowNorm-zscore-t8-q34	0	213	63	3,18673330304407	6,24665798749121E-22	10	ENSG00000255339,ENSG00000255639,ENSG00000265257,ENSG00000267740,ENSG00000287967,GLRX5,GRSF1,METTL17,NDUFC2-KCTD14,NFU1
JD_GPP3909_Balsa_2902870.sgRNA.ga.gene_av.zs15-rep-ExpMean_subs-noRowNorm-zscore-t1.5-q33.25	0	213	63	3,18673330304407	6,24665798749121E-22	17	ATP5F1C,ATP5ME,CHCHD1,ENSG00000255339,ENSG00000255639,ENSG00000265257,ENSG00000267740,ENSG00000287967,FDX1,FECH,GLRX5,GRSF1,LIAS,METTL17,MRPS31,NFU1,RTN4IP1
JD_GPP3909_Balsa_2902870.sgRNA.ga.gene_av.zs15-rep-ExpMean_subs-noRowNorm-zscore-t12-q33.25	0	213	63	3,18673330304407	6,24665798749121E-22	17	ATP5F1C,ATP5ME,CHCHD1,ENSG00000255339,ENSG00000255639,ENSG00000265257,ENSG00000267740,ENSG00000287967,FDX1,FECH,GLRX5,GRSF1,LIAS,METTL17,MRPS31,NFU1,RTN4IP1
JD_GPP3909_Balsa_2902870.sgRNA.ga.gene_av.zs15-rep-ExpMean_subs-noRowNorm-zscore-t16-q33.25	0	213	63	3,18673330304407	6,24665798749121E-22	17	ATP5F1C,ATP5ME,CHCHD1,ENSG00000255339,ENSG00000255639,ENSG00000265257,ENSG00000267740,ENSG00000287967,FDX1,FECH,GLRX5,GRSF1,LIAS,METTL17,MRPS31,NFU1,RTN4IP1
JD_GPP3909_Balsa_2902870.sgRNA.ga.gene_av.zs15-rep-ExpMean_subs-noRowNorm-zscore-t2-q33.25	0	213	63	3,18673330304407	6,24665798749121E-22	17	ATP5F1C,ATP5ME,CHCHD1,ENSG00000255339,ENSG00000255639,ENSG00000265257,ENSG00000267740,ENSG00000287967,FDX1,FECH,GLRX5,GRSF1,LIAS,METTL17,MRPS31,NFU1,RTN4IP1
JD_GPP3909_Balsa_2902870.sgRNA.ga.gene_av.zs15-rep-ExpMean_subs-noRowNorm-zscore-t4-q33.25	0	213	63	3,18673330304407	6,24665798749121E-22	17	ATP5F1C,ATP5ME,CHCHD1,ENSG00000255339,ENSG00000255639,ENSG00000265257,ENSG00000267740,ENSG00000287967,FDX1,FECH,GLRX5,GRSF1,LIAS,METTL17,MRPS31,NFU1,RTN4IP1
JD_GPP3909_Balsa_2902870.sgRNA.ga.gene_av.zs15-rep-ExpMean_subs-noRowNorm-zscore-t8-q33.25	0	213	63	3,18673330304407	6,24665798749121E-22	17	ATP5F1C,ATP5ME,CHCHD1,ENSG00000255339,ENSG00000255639,ENSG00000265257,ENSG00000267740,ENSG00000287967,FDX1,FECH,GLRX5,GRSF1,LIAS,METTL17,MRPS31,NFU1,RTN4IP1
JD_GPP3909_Balsa_2902870.sgRNA.no3w.ga.gene_av.zs1-rep-ExpMean_subs-noRowNorm-zscore-t12-q33.25	0	278	72	2,79043861684846	6,52839110036932E-22	31	ATP5F1C,ATP5ME,BOLA3,CHCHD1,COQ2,COQ7,DLD,ENSG00000255339,ENSG00000255639,ENSG00000265257,ENSG00000267740,ENSG00000268400,ENSG00000287967,FECH,GLRX5,GRSF1,GTPBP6,LIAS,LIPT1,LIPT2,LIPT2-AS1,METTL17,MRPS31,NDUFC2-KCTD14,NFU1,OGDH,PDE12,PDSS2,RMND1,RTN4IP1,SOD2
JD_GPP3909_Balsa_2902870.sgRNA.no3w.ga.gene_av.zs1-rep-ExpMean_subs-noRowNorm-zscore-t16-q33.25	0	278	72	2,79043861684846	6,52839110036932E-22	31	ATP5F1C,ATP5ME,BOLA3,CHCHD1,COQ2,COQ7,DLD,ENSG00000255339,ENSG00000255639,ENSG00000265257,ENSG00000267740,ENSG00000268400,ENSG00000287967,FECH,GLRX5,GRSF1,GTPBP6,LIAS,LIPT1,LIPT2,LIPT2-AS1,METTL17,MRPS31,NDUFC2-KCTD14,NFU1,OGDH,PDE12,PDSS2,RMND1,RTN4IP1,SOD2
JD_GPP3909_Balsa_2902870.sgRNA.no3w.ga.gene_av.zs1-rep-ExpMean_subs-noRowNorm-zscore-t4-q33.25	0	278	72	2,79043861684846	6,52839110036932E-22	31	ATP5F1C,ATP5ME,BOLA3,CHCHD1,COQ2,COQ7,DLD,ENSG00000255339,ENSG00000255639,ENSG00000265257,ENSG00000267740,ENSG00000268400,ENSG00000287967,FECH,GLRX5,GRSF1,GTPBP6,LIAS,LIPT1,LIPT2,LIPT2-AS1,METTL17,MRPS31,NDUFC2-KCTD14,NFU1,OGDH,PDE12,PDSS2,RMND1,RTN4IP1,SOD2
JD_GPP3909_Balsa_2902870.sgRNA.no3w.ga.gene_av.zs1-rep-ExpMean_subs-noRowNorm-zscore-t8-q33.25	0	278	72	2,79043861684846	6,52839110036932E-22	31	ATP5F1C,ATP5ME,BOLA3,CHCHD1,COQ2,COQ7,DLD,ENSG00000255339,ENSG00000255639,ENSG00000265257,ENSG00000267740,ENSG00000268400,ENSG00000287967,FECH,GLRX5,GRSF1,GTPBP6,LIAS,LIPT1,LIPT2,LIPT2-AS1,METTL17,MRPS31,NDUFC2-KCTD14,NFU1,OGDH,PDE12,PDSS2,RMND1,RTN4IP1,SOD2
JD_GPP3909_Balsa_2902870.sgRNA-rep-ExpMean_subs-noRowNorm-zscore-t1.5-q32--no-fil-flat	0	241	67	2,99531521884621	6,58351187444075E-22	14	ATP5F1C,ATP5ME,CHCHD1,ENSG00000255339,ENSG00000255639,ENSG00000265257,ENSG00000267740,ENSG00000287967,GLRX5,GRSF1,METTL17,MRPS31,NDUFC2-KCTD14,RTN4IP1
JD_GPP3909_Balsa_2902870.sgRNA-rep-ExpMean_subs-noRowNorm-zscore-t1.5-q32	0	241	67	2,99531521884621	6,58351187444075E-22	14	ATP5F1C,ATP5ME,CHCHD1,ENSG00000255339,ENSG00000255639,ENSG00000265257,ENSG00000267740,ENSG00000287967,GLRX5,GRSF1,METTL17,MRPS31,NDUFC2-KCTD14,RTN4IP1
JD_GPP3909_Balsa_2902870.sgRNA-rep-ExpMean_subs-noRowNorm-zscore-t12-q32	0	241	67	2,99531521884621	6,58351187444075E-22	14	ATP5F1C,ATP5ME,CHCHD1,ENSG00000255339,ENSG00000255639,ENSG00000265257,ENSG00000267740,ENSG00000287967,GLRX5,GRSF1,METTL17,MRPS31,NDUFC2-KCTD14,RTN4IP1
JD_GPP3909_Balsa_2902870.sgRNA-rep-ExpMean_subs-noRowNorm-zscore-t16-q32--no-fil-flat	0	241	67	2,99531521884621	6,58351187444075E-22	14	ATP5F1C,ATP5ME,CHCHD1,ENSG00000255339,ENSG00000255639,ENSG00000265257,ENSG00000267740,ENSG00000287967,GLRX5,GRSF1,METTL17,MRPS31,NDUFC2-KCTD14,RTN4IP1
JD_GPP3909_Balsa_2902870.sgRNA-rep-ExpMean_subs-noRowNorm-zscore-t16-q32	0	241	67	2,99531521884621	6,58351187444075E-22	14	ATP5F1C,ATP5ME,CHCHD1,ENSG00000255339,ENSG00000255639,ENSG00000265257,ENSG00000267740,ENSG00000287967,GLRX5,GRSF1,METTL17,MRPS31,NDUFC2-KCTD14,RTN4IP1
JD_GPP3909_Balsa_2902870.sgRNA-rep-ExpMean_subs-noRowNorm-zscore-t2-q32--no-fil-flat	0	241	67	2,99531521884621	6,58351187444075E-22	14	ATP5F1C,ATP5ME,CHCHD1,ENSG00000255339,ENSG00000255639,ENSG00000265257,ENSG00000267740,ENSG00000287967,GLRX5,GRSF1,METTL17,MRPS31,NDUFC2-KCTD14,RTN4IP1
JD_GPP3909_Balsa_2902870.sgRNA-rep-ExpMean_subs-noRowNorm-zscore-t2-q32	0	241	67	2,99531521884621	6,58351187444075E-22	14	ATP5F1C,ATP5ME,CHCHD1,ENSG00000255339,ENSG00000255639,ENSG00000265257,ENSG00000267740,ENSG00000287967,GLRX5,GRSF1,METTL17,MRPS31,NDUFC2-KCTD14,RTN4IP1
JD_GPP3909_Balsa_2902870.sgRNA-rep-ExpMean_subs-noRowNorm-zscore-t32-q32--no-fil-flat	0	241	67	2,99531521884621	6,58351187444075E-22	14	ATP5F1C,ATP5ME,CHCHD1,ENSG00000255339,ENSG00000255639,ENSG00000265257,ENSG00000267740,ENSG00000287967,GLRX5,GRSF1,METTL17,MRPS31,NDUFC2-KCTD14,RTN4IP1
JD_GPP3909_Balsa_2902870.sgRNA-rep-ExpMean_subs-noRowNorm-zscore-t32-q32	0	241	67	2,99531521884621	6,58351187444075E-22	14	ATP5F1C,ATP5ME,CHCHD1,ENSG00000255339,ENSG00000255639,ENSG00000265257,ENSG00000267740,ENSG00000287967,GLRX5,GRSF1,METTL17,MRPS31,NDUFC2-KCTD14,RTN4IP1
JD_GPP3909_Balsa_2902870.sgRNA-rep-ExpMean_subs-noRowNorm-zscore-t4-q32--no-fil-flat	0	241	67	2,99531521884621	6,58351187444075E-22	14	ATP5F1C,ATP5ME,CHCHD1,ENSG00000255339,ENSG00000255639,ENSG00000265257,ENSG00000267740,ENSG00000287967,GLRX5,GRSF1,METTL17,MRPS31,NDUFC2-KCTD14,RTN4IP1
JD_GPP3909_Balsa_2902870.sgRNA-rep-ExpMean_subs-noRowNorm-zscore-t4-q32	0	241	67	2,99531521884621	6,58351187444075E-22	14	ATP5F1C,ATP5ME,CHCHD1,ENSG00000255339,ENSG00000255639,ENSG00000265257,ENSG00000267740,ENSG00000287967,GLRX5,GRSF1,METTL17,MRPS31,NDUFC2-KCTD14,RTN4IP1
JD_GPP3909_Balsa_2902870.sgRNA-rep-ExpMean_subs-noRowNorm-zscore-t8-q32--no-fil-flat	0	241	67	2,99531521884621	6,58351187444075E-22	14	ATP5F1C,ATP5ME,CHCHD1,ENSG00000255339,ENSG00000255639,ENSG00000265257,ENSG00000267740,ENSG00000287967,GLRX5,GRSF1,METTL17,MRPS31,NDUFC2-KCTD14,RTN4IP1
JD_GPP3909_Balsa_2902870.sgRNA-rep-ExpMean_subs-noRowNorm-zscore-t8-q32	0	241	67	2,99531521884621	6,58351187444075E-22	14	ATP5F1C,ATP5ME,CHCHD1,ENSG00000255339,ENSG00000255639,ENSG00000265257,ENSG00000267740,ENSG00000287967,GLRX5,GRSF1,METTL17,MRPS31,NDUFC2-KCTD14,RTN4IP1
JD_GPP3909_Balsa_2902870.sgRNA-rep-noExpNorm-noRowNorm-zscore-t2-q35--no-fil-flat	7	360	82	2,45412186379928	6,59440625935507E-22	36	ATP5F1C,ATP5ME,BOLA3,CHCHD1,CLPP,CLPX,COQ2,COQ7,CS,DLD,ENSG00000255339,ENSG00000255639,ENSG00000265257,ENSG00000267740,ENSG00000268400,ENSG00000287967,FDX1,FECH,GLRX5,GRSF1,GTPBP6,LIAS,LIPT1,LIPT2,METTL17,MRM2,MRPS31,NDUFC2-KCTD14,NFU1,OGDH,PDE12,PDHB,PDSS2,RTN4IP1,SLC25A19,SOD2
JD_GPP3909_Balsa_2902870.sgRNA-rep-noExpNorm-noRowNorm-zscore-t2-q35	7	360	82	2,45412186379928	6,59440625935507E-22	36	ATP5F1C,ATP5ME,BOLA3,CHCHD1,CLPP,CLPX,COQ2,COQ7,CS,DLD,ENSG00000255339,ENSG00000255639,ENSG00000265257,ENSG00000267740,ENSG00000268400,ENSG00000287967,FDX1,FECH,GLRX5,GRSF1,GTPBP6,LIAS,LIPT1,LIPT2,METTL17,MRM2,MRPS31,NDUFC2-KCTD14,NFU1,OGDH,PDE12,PDHB,PDSS2,RTN4IP1,SLC25A19,SOD2
JD_GPP3909_Balsa_2902870.sgRNA-rep-noExpNorm-noRowNorm-zscore-t2-q36	7	360	82	2,45412186379928	6,59440625935507E-22	36	ATP5F1C,ATP5ME,BOLA3,CHCHD1,CLPP,CLPX,COQ2,COQ7,CS,DLD,ENSG00000255339,ENSG00000255639,ENSG00000265257,ENSG00000267740,ENSG00000268400,ENSG00000287967,FDX1,FECH,GLRX5,GRSF1,GTPBP6,LIAS,LIPT1,LIPT2,METTL17,MRM2,MRPS31,NDUFC2-KCTD14,NFU1,OGDH,PDE12,PDHB,PDSS2,RTN4IP1,SLC25A19,SOD2
JD_GPP3909_Balsa_2902870.sgRNA-rep-noExpNorm-noRowNorm-zscore-t4-q35--no-fil-flat	7	360	82	2,45412186379928	6,59440625935507E-22	36	ATP5F1C,ATP5ME,BOLA3,CHCHD1,CLPP,CLPX,COQ2,COQ7,CS,DLD,ENSG00000255339,ENSG00000255639,ENSG00000265257,ENSG00000267740,ENSG00000268400,ENSG00000287967,FDX1,FECH,GLRX5,GRSF1,GTPBP6,LIAS,LIPT1,LIPT2,METTL17,MRM2,MRPS31,NDUFC2-KCTD14,NFU1,OGDH,PDE12,PDHB,PDSS2,RTN4IP1,SLC25A19,SOD2
JD_GPP3909_Balsa_2902870.sgRNA-rep-noExpNorm-noRowNorm-zscore-t4-q35	7	360	82	2,45412186379928	6,59440625935507E-22	36	ATP5F1C,ATP5ME,BOLA3,CHCHD1,CLPP,CLPX,COQ2,COQ7,CS,DLD,ENSG00000255339,ENSG00000255639,ENSG00000265257,ENSG00000267740,ENSG00000268400,ENSG00000287967,FDX1,FECH,GLRX5,GRSF1,GTPBP6,LIAS,LIPT1,LIPT2,METTL17,MRM2,MRPS31,NDUFC2-KCTD14,NFU1,OGDH,PDE12,PDHB,PDSS2,RTN4IP1,SLC25A19,SOD2
JD_GPP3909_Balsa_2902870.sgRNA-rep-noExpNorm-noRowNorm-zscore-t4-q36	7	360	82	2,45412186379928	6,59440625935507E-22	36	ATP5F1C,ATP5ME,BOLA3,CHCHD1,CLPP,CLPX,COQ2,COQ7,CS,DLD,ENSG00000255339,ENSG00000255639,ENSG00000265257,ENSG00000267740,ENSG00000268400,ENSG00000287967,FDX1,FECH,GLRX5,GRSF1,GTPBP6,LIAS,LIPT1,LIPT2,METTL17,MRM2,MRPS31,NDUFC2-KCTD14,NFU1,OGDH,PDE12,PDHB,PDSS2,RTN4IP1,SLC25A19,SOD2
JD_GPP3909_Balsa_2902870.sgRNA-rep-nonorm-zscore-t7-q35	7	360	82	2,45412186379928	6,59440625935507E-22	36	ATP5F1C,ATP5ME,BOLA3,CHCHD1,CLPP,CLPX,COQ2,COQ7,CS,DLD,ENSG00000255339,ENSG00000255639,ENSG00000265257,ENSG00000267740,ENSG00000268400,ENSG00000287967,FDX1,FECH,GLRX5,GRSF1,GTPBP6,LIAS,LIPT1,LIPT2,METTL17,MRM2,MRPS31,NDUFC2-KCTD14,NFU1,OGDH,PDE12,PDHB,PDSS2,RTN4IP1,SLC25A19,SOD2
JD_GPP3909_Balsa_2902870.sgRNA-rep-rowsum-zscore-t7-q35	7	360	82	2,45412186379928	6,59440625935507E-22	36	ATP5F1C,ATP5ME,BOLA3,CHCHD1,CLPP,CLPX,COQ2,COQ7,CS,DLD,ENSG00000255339,ENSG00000255639,ENSG00000265257,ENSG00000267740,ENSG00000268400,ENSG00000287967,FDX1,FECH,GLRX5,GRSF1,GTPBP6,LIAS,LIPT1,LIPT2,METTL17,MRM2,MRPS31,NDUFC2-KCTD14,NFU1,OGDH,PDE12,PDHB,PDSS2,RTN4IP1,SLC25A19,SOD2
JD_GPP3909_Balsa_2902870.sgRNA.ga.gene_av.zs1-rep-noExpNorm-noRowNorm-zscore-t12-q33.5	7	220	64	3,13431085043988	6,61214498894897E-22	18	ATP5F1C,ATP5ME,BOLA3,CHCHD1,ENSG00000255339,ENSG00000255639,ENSG00000265257,ENSG00000267740,ENSG00000287967,FECH,GLRX5,GRSF1,GTPBP6,METTL17,MRPS31,NDUFC2-KCTD14,NFU1,PDE12
JD_GPP3909_Balsa_2902870.sgRNA.ga.gene_av.zs1-rep-noExpNorm-noRowNorm-zscore-t16-q33.5	7	220	64	3,13431085043988	6,61214498894897E-22	18	ATP5F1C,ATP5ME,BOLA3,CHCHD1,ENSG00000255339,ENSG00000255639,ENSG00000265257,ENSG00000267740,ENSG00000287967,FECH,GLRX5,GRSF1,GTPBP6,METTL17,MRPS31,NDUFC2-KCTD14,NFU1,PDE12
JD_GPP3909_Balsa_2902870.sgRNA-rep-ExpMean_subs-noRowNorm-zscore-01range-t1.5-q32--no-fil-flat	0	234	66	3,03887510339123	6,77723944810813E-22	15	ATP5F1C,ATP5ME,CHCHD1,ENSG00000255339,ENSG00000255639,ENSG00000265257,ENSG00000267740,ENSG00000287967,GLRX5,GRSF1,METTL17,MRPS31,NDUFC2-KCTD14,NFU1,RTN4IP1
JD_GPP3909_Balsa_2902870.sgRNA-rep-ExpMean_subs-noRowNorm-zscore-01range-t1.5-q32	0	234	66	3,03887510339123	6,77723944810813E-22	15	ATP5F1C,ATP5ME,CHCHD1,ENSG00000255339,ENSG00000255639,ENSG00000265257,ENSG00000267740,ENSG00000287967,GLRX5,GRSF1,METTL17,MRPS31,NDUFC2-KCTD14,NFU1,RTN4IP1
JD_GPP3909_Balsa_2902870.sgRNA-rep-ExpMean_subs-noRowNorm-zscore-01range-t12-q32	0	234	66	3,03887510339123	6,77723944810813E-22	15	ATP5F1C,ATP5ME,CHCHD1,ENSG00000255339,ENSG00000255639,ENSG00000265257,ENSG00000267740,ENSG00000287967,GLRX5,GRSF1,METTL17,MRPS31,NDUFC2-KCTD14,NFU1,RTN4IP1
JD_GPP3909_Balsa_2902870.sgRNA-rep-ExpMean_subs-noRowNorm-zscore-01range-t16-q32--no-fil-flat	0	234	66	3,03887510339123	6,77723944810813E-22	15	ATP5F1C,ATP5ME,CHCHD1,ENSG00000255339,ENSG00000255639,ENSG00000265257,ENSG00000267740,ENSG00000287967,GLRX5,GRSF1,METTL17,MRPS31,NDUFC2-KCTD14,NFU1,RTN4IP1
JD_GPP3909_Balsa_2902870.sgRNA-rep-ExpMean_subs-noRowNorm-zscore-01range-t16-q32	0	234	66	3,03887510339123	6,77723944810813E-22	15	ATP5F1C,ATP5ME,CHCHD1,ENSG00000255339,ENSG00000255639,ENSG00000265257,ENSG00000267740,ENSG00000287967,GLRX5,GRSF1,METTL17,MRPS31,NDUFC2-KCTD14,NFU1,RTN4IP1
JD_GPP3909_Balsa_2902870.sgRNA-rep-ExpMean_subs-noRowNorm-zscore-01range-t2-q32--no-fil-flat	0	234	66	3,03887510339123	6,77723944810813E-22	15	ATP5F1C,ATP5ME,CHCHD1,ENSG00000255339,ENSG00000255639,ENSG00000265257,ENSG00000267740,ENSG00000287967,GLRX5,GRSF1,METTL17,MRPS31,NDUFC2-KCTD14,NFU1,RTN4IP1
JD_GPP3909_Balsa_2902870.sgRNA-rep-ExpMean_subs-noRowNorm-zscore-01range-t2-q32	0	234	66	3,03887510339123	6,77723944810813E-22	15	ATP5F1C,ATP5ME,CHCHD1,ENSG00000255339,ENSG00000255639,ENSG00000265257,ENSG00000267740,ENSG00000287967,GLRX5,GRSF1,METTL17,MRPS31,NDUFC2-KCTD14,NFU1,RTN4IP1
JD_GPP3909_Balsa_2902870.sgRNA-rep-ExpMean_subs-noRowNorm-zscore-01range-t32-q32--no-fil-flat	0	234	66	3,03887510339123	6,77723944810813E-22	15	ATP5F1C,ATP5ME,CHCHD1,ENSG00000255339,ENSG00000255639,ENSG00000265257,ENSG00000267740,ENSG00000287967,GLRX5,GRSF1,METTL17,MRPS31,NDUFC2-KCTD14,NFU1,RTN4IP1
JD_GPP3909_Balsa_2902870.sgRNA-rep-ExpMean_subs-noRowNorm-zscore-01range-t32-q32	0	234	66	3,03887510339123	6,77723944810813E-22	15	ATP5F1C,ATP5ME,CHCHD1,ENSG00000255339,ENSG00000255639,ENSG00000265257,ENSG00000267740,ENSG00000287967,GLRX5,GRSF1,METTL17,MRPS31,NDUFC2-KCTD14,NFU1,RTN4IP1
JD_GPP3909_Balsa_2902870.sgRNA-rep-ExpMean_subs-noRowNorm-zscore-01range-t4-q32--no-fil-flat	0	234	66	3,03887510339123	6,77723944810813E-22	15	ATP5F1C,ATP5ME,CHCHD1,ENSG00000255339,ENSG00000255639,ENSG00000265257,ENSG00000267740,ENSG00000287967,GLRX5,GRSF1,METTL17,MRPS31,NDUFC2-KCTD14,NFU1,RTN4IP1
JD_GPP3909_Balsa_2902870.sgRNA-rep-ExpMean_subs-noRowNorm-zscore-01range-t4-q32	0	234	66	3,03887510339123	6,77723944810813E-22	15	ATP5F1C,ATP5ME,CHCHD1,ENSG00000255339,ENSG00000255639,ENSG00000265257,ENSG00000267740,ENSG00000287967,GLRX5,GRSF1,METTL17,MRPS31,NDUFC2-KCTD14,NFU1,RTN4IP1
JD_GPP3909_Balsa_2902870.sgRNA-rep-ExpMean_subs-noRowNorm-zscore-01range-t8-q32--no-fil-flat	0	234	66	3,03887510339123	6,77723944810813E-22	15	ATP5F1C,ATP5ME,CHCHD1,ENSG00000255339,ENSG00000255639,ENSG00000265257,ENSG00000267740,ENSG00000287967,GLRX5,GRSF1,METTL17,MRPS31,NDUFC2-KCTD14,NFU1,RTN4IP1
JD_GPP3909_Balsa_2902870.sgRNA-rep-ExpMean_subs-noRowNorm-zscore-01range-t8-q32	0	234	66	3,03887510339123	6,77723944810813E-22	15	ATP5F1C,ATP5ME,CHCHD1,ENSG00000255339,ENSG00000255639,ENSG00000265257,ENSG00000267740,ENSG00000287967,GLRX5,GRSF1,METTL17,MRPS31,NDUFC2-KCTD14,NFU1,RTN4IP1
JD_GPP3909_Balsa_2902870.sgRNA-rep-ExpQnorm-noRowNorm-zscore-01range-t1.5-q32.5--no-fil-flat	8	234	66	3,03887510339123	6,77723944810813E-22	13	ATP5F1C,ATP5ME,ENSG00000255339,ENSG00000255639,ENSG00000265257,ENSG00000267740,ENSG00000287967,GLRX5,LIAS,METTL17,MRPS31,NDUFC2-KCTD14,PDE12
JD_GPP3909_Balsa_2902870.sgRNA-rep-ExpQnorm-noRowNorm-zscore-01range-t1.5-q32.5	8	234	66	3,03887510339123	6,77723944810813E-22	13	ATP5F1C,ATP5ME,ENSG00000255339,ENSG00000255639,ENSG00000265257,ENSG00000267740,ENSG00000287967,GLRX5,LIAS,METTL17,MRPS31,NDUFC2-KCTD14,PDE12
JD_GPP3909_Balsa_2902870.sgRNA-rep-ExpQnorm-noRowNorm-zscore-01range-t2-q32.5--no-fil-flat	0	234	66	3,03887510339123	6,77723944810813E-22	13	ATP5F1C,ATP5ME,ENSG00000255339,ENSG00000255639,ENSG00000265257,ENSG00000267740,ENSG00000287967,GLRX5,LIAS,METTL17,MRPS31,NDUFC2-KCTD14,PDE12
JD_GPP3909_Balsa_2902870.sgRNA-rep-ExpQnorm-noRowNorm-zscore-01range-t2-q32.5	0	234	66	3,03887510339123	6,77723944810813E-22	13	ATP5F1C,ATP5ME,ENSG00000255339,ENSG00000255639,ENSG00000265257,ENSG00000267740,ENSG00000287967,GLRX5,LIAS,METTL17,MRPS31,NDUFC2-KCTD14,PDE12
JD_GPP3909_Balsa_2902870.sgRNA-rep-ExpQnorm-noRowNorm-zscore-01range-t4-q32.5--no-fil-flat	0	234	66	3,03887510339123	6,77723944810813E-22	13	ATP5F1C,ATP5ME,ENSG00000255339,ENSG00000255639,ENSG00000265257,ENSG00000267740,ENSG00000287967,GLRX5,LIAS,METTL17,MRPS31,NDUFC2-KCTD14,PDE12
JD_GPP3909_Balsa_2902870.sgRNA-rep-ExpQnorm-noRowNorm-zscore-01range-t4-q32.5	0	234	66	3,03887510339123	6,77723944810813E-22	13	ATP5F1C,ATP5ME,ENSG00000255339,ENSG00000255639,ENSG00000265257,ENSG00000267740,ENSG00000287967,GLRX5,LIAS,METTL17,MRPS31,NDUFC2-KCTD14,PDE12
JD_GPP3909_Balsa_2902870.sgRNA.no3w.ga.gene_av.zs15-rep-ExpMean_subs-noRowNorm-zscore-t12-q34	0	227	65	3,08512150063948	6,79042841026623E-22	13	ATP5F1C,ATP5ME,CHCHD1,ENSG00000255339,ENSG00000255639,ENSG00000265257,ENSG00000267740,ENSG00000287967,GLRX5,METTL17,NDUFC2-KCTD14,NFU1,RPUSD3
JD_GPP3909_Balsa_2902870.sgRNA.no3w.ga.gene_av.zs15-rep-ExpMean_subs-noRowNorm-zscore-t16-q34	0	227	65	3,08512150063948	6,79042841026623E-22	13	ATP5F1C,ATP5ME,CHCHD1,ENSG00000255339,ENSG00000255639,ENSG00000265257,ENSG00000267740,ENSG00000287967,GLRX5,METTL17,NDUFC2-KCTD14,NFU1,RPUSD3
JD_GPP3909_Balsa_2902870.sgRNA.no3w.ga.gene_av.zs15-rep-ExpMean_subs-noRowNorm-zscore-t8-q34	0	227	65	3,08512150063948	6,79042841026623E-22	13	ATP5F1C,ATP5ME,CHCHD1,ENSG00000255339,ENSG00000255639,ENSG00000265257,ENSG00000267740,ENSG00000287967,GLRX5,METTL17,NDUFC2-KCTD14,NFU1,RPUSD3
JD_GPP3909_Balsa_2902870.sgRNA.ga.gene_av.zs15-rep-noExpNorm-noRowNorm-zscore-01range-t4-q34	5	200	61	3,28612903225806	6,8724779933221E-22	12	ATP5F1C,ATP5ME,CHCHD1,ENSG00000255339,ENSG00000255639,ENSG00000265257,ENSG00000267740,ENSG00000287967,GLRX5,METTL17,MRPS31,NFU1
JD_GPP3909_Balsa_2902870.sgRNA.no3w.ga.gene_av.zs1-rep-noExpNorm-noRowNorm-zscore-t1.5-q34	6	286	73	2,75005639521769	7,00484058415283E-22	29	ATP5F1C,ATP5ME,BOLA3,CHCHD1,COQ2,COQ7,DLD,ENSG00000255339,ENSG00000255639,ENSG00000265257,ENSG00000267740,ENSG00000287967,FDX1,FECH,GLRX5,GRSF1,GTPBP6,LIAS,LIPT1,LIPT2,LIPT2-AS1,METTL17,MRPS31,NDUFC2-KCTD14,NFU1,PDE12,RMND1,RTN4IP1,SOD2
JD_GPP3909_Balsa_2902870.sgRNA-rep-nonorm-zscore-t7-q34.5	4	352	81	2,47928885630499	7,66887423954415E-22	34	ATP5F1C,ATP5ME,BOLA3,CHCHD1,CLPP,COQ2,COQ7,CS,DLD,ENSG00000255339,ENSG00000255639,ENSG00000265257,ENSG00000267740,ENSG00000268400,ENSG00000287967,FDX1,FECH,GLRX5,GRSF1,GTPBP6,LIAS,LIPT1,LIPT2,METTL17,MRM2,MRPS31,NDUFC2-KCTD14,NFU1,OGDH,PDE12,PDSS2,RTN4IP1,SLC25A19,SOD2
JD_GPP3909_Balsa_2902870.sgRNA-rep-rowsum-zscore-t7-q34.5	4	352	81	2,47928885630499	7,66887423954415E-22	34	ATP5F1C,ATP5ME,BOLA3,CHCHD1,CLPP,COQ2,COQ7,CS,DLD,ENSG00000255339,ENSG00000255639,ENSG00000265257,ENSG00000267740,ENSG00000268400,ENSG00000287967,FDX1,FECH,GLRX5,GRSF1,GTPBP6,LIAS,LIPT1,LIPT2,METTL17,MRM2,MRPS31,NDUFC2-KCTD14,NFU1,OGDH,PDE12,PDSS2,RTN4IP1,SLC25A19,SOD2
JD_GPP3909_Balsa_2902870.sgRNA.no3w.ga.gene_av.zs1-rep-ExpQnorm-noRowNorm-zscore-t1.5-q33	6	207	62	3,22705314009662	7,71931141874529E-22	17	ATP5F1C,BOLA3,ENSG00000255339,ENSG00000255639,ENSG00000265257,ENSG00000267740,ENSG00000287967,FECH,GLRX5,GRSF1,GTPBP6,METTL17,MRPS31,NDUFC2-KCTD14,NFU1,PDE12,RMND1
JD_GPP3909_Balsa_2902870.sgRNA.no3w.ga.gene_av.zs1-rep-ExpQnorm-noRowNorm-zscore-t2-q33	6	207	62	3,22705314009662	7,71931141874529E-22	17	ATP5F1C,BOLA3,ENSG00000255339,ENSG00000255639,ENSG00000265257,ENSG00000267740,ENSG00000287967,FECH,GLRX5,GRSF1,GTPBP6,METTL17,MRPS31,NDUFC2-KCTD14,NFU1,PDE12,RMND1
JD_GPP3909_Balsa_2902870.sgRNA.ga.gene_av.zs15-rep-ExpMean_subs-noRowNorm-zscore-t1.5-q33.5	0	214	63	3,17184202592704	8,38179309754953E-22	17	ATP5F1C,ATP5ME,CHCHD1,ENSG00000255339,ENSG00000255639,ENSG00000265257,ENSG00000267740,ENSG00000287967,FDX1,FECH,GLRX5,GRSF1,LIAS,METTL17,MRPS31,NFU1,RTN4IP1
JD_GPP3909_Balsa_2902870.sgRNA.ga.gene_av.zs15-rep-ExpMean_subs-noRowNorm-zscore-t12-q33.5	0	214	63	3,17184202592704	8,38179309754953E-22	17	ATP5F1C,ATP5ME,CHCHD1,ENSG00000255339,ENSG00000255639,ENSG00000265257,ENSG00000267740,ENSG00000287967,FDX1,FECH,GLRX5,GRSF1,LIAS,METTL17,MRPS31,NFU1,RTN4IP1
JD_GPP3909_Balsa_2902870.sgRNA.ga.gene_av.zs15-rep-ExpMean_subs-noRowNorm-zscore-t16-q33.5	0	214	63	3,17184202592704	8,38179309754953E-22	17	ATP5F1C,ATP5ME,CHCHD1,ENSG00000255339,ENSG00000255639,ENSG00000265257,ENSG00000267740,ENSG00000287967,FDX1,FECH,GLRX5,GRSF1,LIAS,METTL17,MRPS31,NFU1,RTN4IP1
JD_GPP3909_Balsa_2902870.sgRNA.ga.gene_av.zs15-rep-ExpMean_subs-noRowNorm-zscore-t2-q33.5	0	214	63	3,17184202592704	8,38179309754953E-22	17	ATP5F1C,ATP5ME,CHCHD1,ENSG00000255339,ENSG00000255639,ENSG00000265257,ENSG00000267740,ENSG00000287967,FDX1,FECH,GLRX5,GRSF1,LIAS,METTL17,MRPS31,NFU1,RTN4IP1
JD_GPP3909_Balsa_2902870.sgRNA.ga.gene_av.zs15-rep-ExpMean_subs-noRowNorm-zscore-t4-q33.5	0	214	63	3,17184202592704	8,38179309754953E-22	17	ATP5F1C,ATP5ME,CHCHD1,ENSG00000255339,ENSG00000255639,ENSG00000265257,ENSG00000267740,ENSG00000287967,FDX1,FECH,GLRX5,GRSF1,LIAS,METTL17,MRPS31,NFU1,RTN4IP1
JD_GPP3909_Balsa_2902870.sgRNA.ga.gene_av.zs15-rep-ExpMean_subs-noRowNorm-zscore-t8-q33.5	0	214	63	3,17184202592704	8,38179309754953E-22	17	ATP5F1C,ATP5ME,CHCHD1,ENSG00000255339,ENSG00000255639,ENSG00000265257,ENSG00000267740,ENSG00000287967,FDX1,FECH,GLRX5,GRSF1,LIAS,METTL17,MRPS31,NFU1,RTN4IP1
JD_GPP3909_Balsa_2902870.sgRNA.no3w.ga.gene_av.zs1-rep-ExpQnorm-noRowNorm-zscore-t1.5-q33.75	6	228	65	3,07159026598755	9,0030754119663E-22	21	ATP5F1C,BOLA3,DLD,ENSG00000255339,ENSG00000255639,ENSG00000265257,ENSG00000267740,ENSG00000287967,FECH,GLRX5,GRSF1,GTPBP6,LIPT1,METTL17,MRPS31,NDUFC2-KCTD14,NFU1,PDE12,PDSS2,RMND1,SOD2
JD_GPP3909_Balsa_2902870.sgRNA.no3w.ga.gene_av.zs1-rep-ExpQnorm-noRowNorm-zscore-t2-q33.75	6	228	65	3,07159026598755	9,0030754119663E-22	21	ATP5F1C,BOLA3,DLD,ENSG00000255339,ENSG00000255639,ENSG00000265257,ENSG00000267740,ENSG00000287967,FECH,GLRX5,GRSF1,GTPBP6,LIPT1,METTL17,MRPS31,NDUFC2-KCTD14,NFU1,PDE12,PDSS2,RMND1,SOD2
JD_GPP3909_Balsa_2902870.sgRNA.no3w.ga.gene_av.zs15-rep-ExpMean_subs-noRowNorm-zscore-01range-t12-q33.25	0	201	61	3,26978013160006	9,33106583180044E-22	12	ATP5F1C,ATP5ME,CHCHD1,ENSG00000255339,ENSG00000255639,ENSG00000265257,ENSG00000267740,ENSG00000287967,GLRX5,METTL17,MRPS31,NFU1
JD_GPP3909_Balsa_2902870.sgRNA.no3w.ga.gene_av.zs15-rep-ExpMean_subs-noRowNorm-zscore-01range-t16-q33.25	0	201	61	3,26978013160006	9,33106583180044E-22	12	ATP5F1C,ATP5ME,CHCHD1,ENSG00000255339,ENSG00000255639,ENSG00000265257,ENSG00000267740,ENSG00000287967,GLRX5,METTL17,MRPS31,NFU1
JD_GPP3909_Balsa_2902870.sgRNA.no3w.ga.gene_av.zs15-rep-ExpMean_subs-noRowNorm-zscore-01range-t4-q33.25	0	201	61	3,26978013160006	9,33106583180044E-22	12	ATP5F1C,ATP5ME,CHCHD1,ENSG00000255339,ENSG00000255639,ENSG00000265257,ENSG00000267740,ENSG00000287967,GLRX5,METTL17,MRPS31,NFU1
JD_GPP3909_Balsa_2902870.sgRNA.no3w.ga.gene_av.zs15-rep-ExpMean_subs-noRowNorm-zscore-01range-t8-q33.25	0	201	61	3,26978013160006	9,33106583180044E-22	12	ATP5F1C,ATP5ME,CHCHD1,ENSG00000255339,ENSG00000255639,ENSG00000265257,ENSG00000267740,ENSG00000287967,GLRX5,METTL17,MRPS31,NFU1
JD_GPP3909_Balsa_2902870.sgRNA.ga.gene_av.zs1-rep-ExpMean_subs-noRowNorm-zscore-t12-q33.5	0	208	62	3,21153846153846	1,04058669755018E-21	10	ENSG00000255339,ENSG00000255639,ENSG00000265257,ENSG00000267740,ENSG00000287967,GLRX5,GRSF1,METTL17,NDUFC2-KCTD14,NFU1
JD_GPP3909_Balsa_2902870.sgRNA.ga.gene_av.zs1-rep-ExpMean_subs-noRowNorm-zscore-t16-q33.5	0	208	62	3,21153846153846	1,04058669755018E-21	10	ENSG00000255339,ENSG00000255639,ENSG00000265257,ENSG00000267740,ENSG00000287967,GLRX5,GRSF1,METTL17,NDUFC2-KCTD14,NFU1
JD_GPP3909_Balsa_2902870.sgRNA.ga.gene_av.zs1-rep-ExpMean_subs-noRowNorm-zscore-t2-q33.5	0	208	62	3,21153846153846	1,04058669755018E-21	10	ENSG00000255339,ENSG00000255639,ENSG00000265257,ENSG00000267740,ENSG00000287967,GLRX5,GRSF1,METTL17,NDUFC2-KCTD14,NFU1
JD_GPP3909_Balsa_2902870.sgRNA.ga.gene_av.zs1-rep-ExpMean_subs-noRowNorm-zscore-t4-q33.5	0	208	62	3,21153846153846	1,04058669755018E-21	10	ENSG00000255339,ENSG00000255639,ENSG00000265257,ENSG00000267740,ENSG00000287967,GLRX5,GRSF1,METTL17,NDUFC2-KCTD14,NFU1
JD_GPP3909_Balsa_2902870.sgRNA.ga.gene_av.zs1-rep-ExpMean_subs-noRowNorm-zscore-t8-q33.5	0	208	62	3,21153846153846	1,04058669755018E-21	10	ENSG00000255339,ENSG00000255639,ENSG00000265257,ENSG00000267740,ENSG00000287967,GLRX5,GRSF1,METTL17,NDUFC2-KCTD14,NFU1
JD_GPP3909_Balsa_2902870.sgRNA.ga.gene_av.zs1-rep-noExpNorm-noRowNorm-zscore-01range-t12-q34	5	215	63	3,15708927231808	1,1224408301109E-21	11	ATP5F1C,ENSG00000255339,ENSG00000255639,ENSG00000265257,ENSG00000267740,ENSG00000287967,GLRX5,GRSF1,METTL17,NDUFC2-KCTD14,NFU1
JD_GPP3909_Balsa_2902870.sgRNA.ga.gene_av.zs1-rep-noExpNorm-noRowNorm-zscore-01range-t4-q34	6	215	63	3,15708927231808	1,1224408301109E-21	11	ATP5F1C,ENSG00000255339,ENSG00000255639,ENSG00000265257,ENSG00000267740,ENSG00000287967,GLRX5,GRSF1,METTL17,NDUFC2-KCTD14,NFU1
JD_GPP3909_Balsa_2902870.sgRNA.ga.gene_av.zs1-rep-noExpNorm-noRowNorm-zscore-01range-t8-q34	5	215	63	3,15708927231808	1,1224408301109E-21	11	ATP5F1C,ENSG00000255339,ENSG00000255639,ENSG00000265257,ENSG00000267740,ENSG00000287967,GLRX5,GRSF1,METTL17,NDUFC2-KCTD14,NFU1
JD_GPP3909_Balsa_2902870.sgRNA-rep-ExpQnorm-noRowNorm-zscore-t2-q32--no-fil-flat	12	236	66	3,01312192454893	1,17672009846871E-21	13	ATP5F1C,ATP5ME,DLD,ENSG00000255339,ENSG00000255639,ENSG00000265257,ENSG00000267740,ENSG00000287967,GLRX5,METTL17,MRPS31,NDUFC2-KCTD14,NFU1
JD_GPP3909_Balsa_2902870.sgRNA-rep-ExpQnorm-noRowNorm-zscore-t2-q32	12	236	66	3,01312192454893	1,17672009846871E-21	13	ATP5F1C,ATP5ME,DLD,ENSG00000255339,ENSG00000255639,ENSG00000265257,ENSG00000267740,ENSG00000287967,GLRX5,METTL17,MRPS31,NDUFC2-KCTD14,NFU1
JD_GPP3909_Balsa_2902870.sgRNA-rep-qnorm-zscore-t2-q32	12	236	66	3,01312192454893	1,17672009846871E-21	13	ATP5F1C,ATP5ME,DLD,ENSG00000255339,ENSG00000255639,ENSG00000265257,ENSG00000267740,ENSG00000287967,GLRX5,METTL17,MRPS31,NDUFC2-KCTD14,NFU1
JD_GPP3909_Balsa_2902870.sgRNA-rep-ExpQnorm-noRowNorm-zscore-t12-q35	6	447	91	2,19340405571191	1,228288474844E-21	54	ATP5F1C,ATP5ME,ATPAF2,BOLA3,CHCHD1,CLPP,CLPX,COQ2,COQ7,CS,DLAT,DLD,DLST,ENSG00000255339,ENSG00000255639,ENSG00000265257,ENSG00000267059,ENSG00000267740,ENSG00000286192,ENSG00000287967,ETFB,FDX1,FECH,FH,GLRX5,GRSF1,GTPBP3,GTPBP6,LIAS,LIPT1,LIPT2,LIPT2-AS1,MDH2,METTL17,MRM2,MRPS31,MTIF3,MTO1,NDUFC2-KCTD14,NFU1,NME6,OGDH,PDE12,PDHA1,PDHB,PDHX,PDSS2,RMND1,RPUSD3,RTN4IP1,SLC25A1,SLC25A19,SLC25A51,SOD2
JD_GPP3909_Balsa_2902870.sgRNA-rep-ExpQnorm-noRowNorm-zscore-t4-q35--no-fil-flat	6	447	91	2,19340405571191	1,228288474844E-21	54	ATP5F1C,ATP5ME,ATPAF2,BOLA3,CHCHD1,CLPP,CLPX,COQ2,COQ7,CS,DLAT,DLD,DLST,ENSG00000255339,ENSG00000255639,ENSG00000265257,ENSG00000267059,ENSG00000267740,ENSG00000286192,ENSG00000287967,ETFB,FDX1,FECH,FH,GLRX5,GRSF1,GTPBP3,GTPBP6,LIAS,LIPT1,LIPT2,LIPT2-AS1,MDH2,METTL17,MRM2,MRPS31,MTIF3,MTO1,NDUFC2-KCTD14,NFU1,NME6,OGDH,PDE12,PDHA1,PDHB,PDHX,PDSS2,RMND1,RPUSD3,RTN4IP1,SLC25A1,SLC25A19,SLC25A51,SOD2
JD_GPP3909_Balsa_2902870.sgRNA-rep-ExpQnorm-noRowNorm-zscore-t4-q35	6	447	91	2,19340405571191	1,228288474844E-21	54	ATP5F1C,ATP5ME,ATPAF2,BOLA3,CHCHD1,CLPP,CLPX,COQ2,COQ7,CS,DLAT,DLD,DLST,ENSG00000255339,ENSG00000255639,ENSG00000265257,ENSG00000267059,ENSG00000267740,ENSG00000286192,ENSG00000287967,ETFB,FDX1,FECH,FH,GLRX5,GRSF1,GTPBP3,GTPBP6,LIAS,LIPT1,LIPT2,LIPT2-AS1,MDH2,METTL17,MRM2,MRPS31,MTIF3,MTO1,NDUFC2-KCTD14,NFU1,NME6,OGDH,PDE12,PDHA1,PDHB,PDHX,PDSS2,RMND1,RPUSD3,RTN4IP1,SLC25A1,SLC25A19,SLC25A51,SOD2
JD_GPP3909_Balsa_2902870.sgRNA-rep-ExpQnorm-noRowNorm-zscore-t8-q35--no-fil-flat	6	447	91	2,19340405571191	1,228288474844E-21	54	ATP5F1C,ATP5ME,ATPAF2,BOLA3,CHCHD1,CLPP,CLPX,COQ2,COQ7,CS,DLAT,DLD,DLST,ENSG00000255339,ENSG00000255639,ENSG00000265257,ENSG00000267059,ENSG00000267740,ENSG00000286192,ENSG00000287967,ETFB,FDX1,FECH,FH,GLRX5,GRSF1,GTPBP3,GTPBP6,LIAS,LIPT1,LIPT2,LIPT2-AS1,MDH2,METTL17,MRM2,MRPS31,MTIF3,MTO1,NDUFC2-KCTD14,NFU1,NME6,OGDH,PDE12,PDHA1,PDHB,PDHX,PDSS2,RMND1,RPUSD3,RTN4IP1,SLC25A1,SLC25A19,SLC25A51,SOD2
JD_GPP3909_Balsa_2902870.sgRNA-rep-ExpQnorm-noRowNorm-zscore-t8-q35	6	447	91	2,19340405571191	1,228288474844E-21	54	ATP5F1C,ATP5ME,ATPAF2,BOLA3,CHCHD1,CLPP,CLPX,COQ2,COQ7,CS,DLAT,DLD,DLST,ENSG00000255339,ENSG00000255639,ENSG00000265257,ENSG00000267059,ENSG00000267740,ENSG00000286192,ENSG00000287967,ETFB,FDX1,FECH,FH,GLRX5,GRSF1,GTPBP3,GTPBP6,LIAS,LIPT1,LIPT2,LIPT2-AS1,MDH2,METTL17,MRM2,MRPS31,MTIF3,MTO1,NDUFC2-KCTD14,NFU1,NME6,OGDH,PDE12,PDHA1,PDHB,PDHX,PDSS2,RMND1,RPUSD3,RTN4IP1,SLC25A1,SLC25A19,SLC25A51,SOD2
JD_GPP3909_Balsa_2902870.sgRNA-rep-qnorm-zscore-t10-q35	6	447	91	2,19340405571191	1,228288474844E-21	54	ATP5F1C,ATP5ME,ATPAF2,BOLA3,CHCHD1,CLPP,CLPX,COQ2,COQ7,CS,DLAT,DLD,DLST,ENSG00000255339,ENSG00000255639,ENSG00000265257,ENSG00000267059,ENSG00000267740,ENSG00000286192,ENSG00000287967,ETFB,FDX1,FECH,FH,GLRX5,GRSF1,GTPBP3,GTPBP6,LIAS,LIPT1,LIPT2,LIPT2-AS1,MDH2,METTL17,MRM2,MRPS31,MTIF3,MTO1,NDUFC2-KCTD14,NFU1,NME6,OGDH,PDE12,PDHA1,PDHB,PDHX,PDSS2,RMND1,RPUSD3,RTN4IP1,SLC25A1,SLC25A19,SLC25A51,SOD2
JD_GPP3909_Balsa_2902870.sgRNA-rep-qnorm-zscore-t12-q35	6	447	91	2,19340405571191	1,228288474844E-21	54	ATP5F1C,ATP5ME,ATPAF2,BOLA3,CHCHD1,CLPP,CLPX,COQ2,COQ7,CS,DLAT,DLD,DLST,ENSG00000255339,ENSG00000255639,ENSG00000265257,ENSG00000267059,ENSG00000267740,ENSG00000286192,ENSG00000287967,ETFB,FDX1,FECH,FH,GLRX5,GRSF1,GTPBP3,GTPBP6,LIAS,LIPT1,LIPT2,LIPT2-AS1,MDH2,METTL17,MRM2,MRPS31,MTIF3,MTO1,NDUFC2-KCTD14,NFU1,NME6,OGDH,PDE12,PDHA1,PDHB,PDHX,PDSS2,RMND1,RPUSD3,RTN4IP1,SLC25A1,SLC25A19,SLC25A51,SOD2
JD_GPP3909_Balsa_2902870.sgRNA-rep-qnorm-zscore-t13-q35	6	447	91	2,19340405571191	1,228288474844E-21	54	ATP5F1C,ATP5ME,ATPAF2,BOLA3,CHCHD1,CLPP,CLPX,COQ2,COQ7,CS,DLAT,DLD,DLST,ENSG00000255339,ENSG00000255639,ENSG00000265257,ENSG00000267059,ENSG00000267740,ENSG00000286192,ENSG00000287967,ETFB,FDX1,FECH,FH,GLRX5,GRSF1,GTPBP3,GTPBP6,LIAS,LIPT1,LIPT2,LIPT2-AS1,MDH2,METTL17,MRM2,MRPS31,MTIF3,MTO1,NDUFC2-KCTD14,NFU1,NME6,OGDH,PDE12,PDHA1,PDHB,PDHX,PDSS2,RMND1,RPUSD3,RTN4IP1,SLC25A1,SLC25A19,SLC25A51,SOD2
JD_GPP3909_Balsa_2902870.sgRNA-rep-qnorm-zscore-t7-q35	6	447	91	2,19340405571191	1,228288474844E-21	54	ATP5F1C,ATP5ME,ATPAF2,BOLA3,CHCHD1,CLPP,CLPX,COQ2,COQ7,CS,DLAT,DLD,DLST,ENSG00000255339,ENSG00000255639,ENSG00000265257,ENSG00000267059,ENSG00000267740,ENSG00000286192,ENSG00000287967,ETFB,FDX1,FECH,FH,GLRX5,GRSF1,GTPBP3,GTPBP6,LIAS,LIPT1,LIPT2,LIPT2-AS1,MDH2,METTL17,MRM2,MRPS31,MTIF3,MTO1,NDUFC2-KCTD14,NFU1,NME6,OGDH,PDE12,PDHA1,PDHB,PDHX,PDSS2,RMND1,RPUSD3,RTN4IP1,SLC25A1,SLC25A19,SLC25A51,SOD2
JD_GPP3909_Balsa_2902870.sgRNA-rep-qnorm-zscore-t7.5-q35	6	447	91	2,19340405571191	1,228288474844E-21	54	ATP5F1C,ATP5ME,ATPAF2,BOLA3,CHCHD1,CLPP,CLPX,COQ2,COQ7,CS,DLAT,DLD,DLST,ENSG00000255339,ENSG00000255639,ENSG00000265257,ENSG00000267059,ENSG00000267740,ENSG00000286192,ENSG00000287967,ETFB,FDX1,FECH,FH,GLRX5,GRSF1,GTPBP3,GTPBP6,LIAS,LIPT1,LIPT2,LIPT2-AS1,MDH2,METTL17,MRM2,MRPS31,MTIF3,MTO1,NDUFC2-KCTD14,NFU1,NME6,OGDH,PDE12,PDHA1,PDHB,PDHX,PDSS2,RMND1,RPUSD3,RTN4IP1,SLC25A1,SLC25A19,SLC25A51,SOD2
JD_GPP3909_Balsa_2902870.sgRNA-rep-qnorm-zscore-t8-q35	6	447	91	2,19340405571191	1,228288474844E-21	54	ATP5F1C,ATP5ME,ATPAF2,BOLA3,CHCHD1,CLPP,CLPX,COQ2,COQ7,CS,DLAT,DLD,DLST,ENSG00000255339,ENSG00000255639,ENSG00000265257,ENSG00000267059,ENSG00000267740,ENSG00000286192,ENSG00000287967,ETFB,FDX1,FECH,FH,GLRX5,GRSF1,GTPBP3,GTPBP6,LIAS,LIPT1,LIPT2,LIPT2-AS1,MDH2,METTL17,MRM2,MRPS31,MTIF3,MTO1,NDUFC2-KCTD14,NFU1,NME6,OGDH,PDE12,PDHA1,PDHB,PDHX,PDSS2,RMND1,RPUSD3,RTN4IP1,SLC25A1,SLC25A19,SLC25A51,SOD2
JD_GPP3909_Balsa_2902870.sgRNA.no3w.ga.gene_av.zs1-rep-noExpNorm-noRowNorm-zscore-01range-t4-q33	10	202	61	3,25359310124561	1,26413219553724E-21	11	ATP5F1C,ATP5ME,ENSG00000255339,ENSG00000255639,ENSG00000267740,ENSG00000287967,GLRX5,GRSF1,METTL17,NDUFC2-KCTD14,NFU1
JD_GPP3909_Balsa_2902870.sgRNA.no3w.ga.gene_av.zs1-rep-ExpQnorm-noRowNorm-zscore-t4-q33.25	3	189	59	3,36337258917904	1,27074721494007E-21	15	ATP5F1C,BOLA3,ENSG00000255339,ENSG00000255639,ENSG00000265257,ENSG00000267740,ENSG00000287967,FECH,GLRX5,GRSF1,METTL17,MRPS31,NDUFC2-KCTD14,NFU1,RMND1
JD_GPP3909_Balsa_2902870.sgRNA.ga.gene_av.zs1-rep-ExpMean_subs-noRowNorm-zscore-t1.5-q33.75	0	281	72	2,76064745723798	1,37294977543996E-21	17	ATP5F1C,ATP5ME,BOLA3,CHCHD1,ENSG00000255339,ENSG00000255639,ENSG00000265257,ENSG00000267740,ENSG00000287967,GLRX5,GRSF1,LIPT1,METTL17,MRPS31,NDUFC2-KCTD14,NFU1,RTN4IP1
JD_GPP3909_Balsa_2902870.sgRNA.ga.gene_av.zs1-rep-ExpMean_subs-noRowNorm-zscore-t1.5-q34	0	281	72	2,76064745723798	1,37294977543996E-21	17	ATP5F1C,ATP5ME,BOLA3,CHCHD1,ENSG00000255339,ENSG00000255639,ENSG00000265257,ENSG00000267740,ENSG00000287967,GLRX5,GRSF1,LIPT1,METTL17,MRPS31,NDUFC2-KCTD14,NFU1,RTN4IP1
JD_GPP3909_Balsa_2902870.sgRNA.no3w.ga.gene_av.zs1-rep-noExpNorm-noRowNorm-zscore-t1.5-q33.75	6	281	72	2,76064745723798	1,37294977543996E-21	28	ATP5F1C,ATP5ME,BOLA3,CHCHD1,COQ2,COQ7,DLD,ENSG00000255339,ENSG00000255639,ENSG00000265257,ENSG00000267740,ENSG00000287967,FECH,GLRX5,GRSF1,GTPBP6,LIAS,LIPT1,LIPT2,LIPT2-AS1,METTL17,MRPS31,NDUFC2-KCTD14,NFU1,PDE12,RMND1,RTN4IP1,SOD2
JD_GPP3909_Balsa_2902870.sgRNA.no3w.ga.gene_av.zs15-rep-noExpNorm-noRowNorm-zscore-t1.5-q33.5	5	281	72	2,76064745723798	1,37294977543996E-21	29	ATP5F1C,ATP5ME,BOLA3,CHCHD1,COQ2,COQ7,DLD,ENSG00000255339,ENSG00000255639,ENSG00000265257,ENSG00000267740,ENSG00000287967,FDX1,FECH,GLRX5,GRSF1,GTPBP6,LIAS,LIPT2,LIPT2-AS1,METTL17,MRPS31,NFU1,NME6,OGDH,PDE12,RPUSD3,RTN4IP1,SOD2
JD_GPP3909_Balsa_2902870.sgRNA.ga.gene_av.zs1-rep-ExpMean_subs-noRowNorm-zscore-t1.5-q33	0	251	68	2,91890502506105	1,38281976311329E-21	13	ATP5F1C,ATP5ME,ENSG00000255339,ENSG00000255639,ENSG00000265257,ENSG00000267740,ENSG00000287967,GLRX5,GRSF1,METTL17,MRPS31,NDUFC2-KCTD14,NFU1
JD_GPP3909_Balsa_2902870.sgRNA.ga.gene_av.zs1-rep-ExpMean_subs-noRowNorm-zscore-t2-q33.75	0	209	62	3,19617224880383	1,3998310349401E-21	10	ENSG00000255339,ENSG00000255639,ENSG00000265257,ENSG00000267740,ENSG00000287967,GLRX5,GRSF1,METTL17,NDUFC2-KCTD14,NFU1
JD_GPP3909_Balsa_2902870.sgRNA.ga.gene_av.zs1-rep-ExpMean_subs-noRowNorm-zscore-t4-q33.75	0	209	62	3,19617224880383	1,3998310349401E-21	10	ENSG00000255339,ENSG00000255639,ENSG00000265257,ENSG00000267740,ENSG00000287967,GLRX5,GRSF1,METTL17,NDUFC2-KCTD14,NFU1
JD_GPP3909_Balsa_2902870.sgRNA.no3w.ga.gene_av-rep-nonorm-zscore-t2-q33	5	209	62	3,19617224880383	1,3998310349401E-21	13	ATP5F1C,ATP5ME,ENSG00000255339,ENSG00000255639,ENSG00000265257,ENSG00000267740,ENSG00000287967,GLRX5,GRSF1,METTL17,MRPS31,NDUFC2-KCTD14,NFU1
JD_GPP3909_Balsa_2902870.sgRNA.no3w.ga.gene_av-rep-nonorm-zscore-t2.0-q33	5	209	62	3,19617224880383	1,3998310349401E-21	13	ATP5F1C,ATP5ME,ENSG00000255339,ENSG00000255639,ENSG00000265257,ENSG00000267740,ENSG00000287967,GLRX5,GRSF1,METTL17,MRPS31,NDUFC2-KCTD14,NFU1
JD_GPP3909_Balsa_2902870.sgRNA.no3w.ga.gene_av-rep-rowsum-zscore-t2-q33	5	209	62	3,19617224880383	1,3998310349401E-21	13	ATP5F1C,ATP5ME,ENSG00000255339,ENSG00000255639,ENSG00000265257,ENSG00000267740,ENSG00000287967,GLRX5,GRSF1,METTL17,MRPS31,NDUFC2-KCTD14,NFU1
JD_GPP3909_Balsa_2902870.sgRNA.no3w.ga.gene_av-rep-rowsum-zscore-t2.0-q33	5	209	62	3,19617224880383	1,3998310349401E-21	13	ATP5F1C,ATP5ME,ENSG00000255339,ENSG00000255639,ENSG00000265257,ENSG00000267740,ENSG00000287967,GLRX5,GRSF1,METTL17,MRPS31,NDUFC2-KCTD14,NFU1
JD_GPP3909_Balsa_2902870.sgRNA.no3w.ga.gene_av.zs1-rep-ExpQnorm-noRowNorm-zscore-t4-q33.5	1	196	60	3,29822251481238	1,50124007245869E-21	17	ATP5F1C,BOLA3,ENSG00000255339,ENSG00000255639,ENSG00000265257,ENSG00000267740,ENSG00000287967,FECH,GLRX5,GRSF1,GTPBP6,METTL17,MRPS31,NDUFC2-KCTD14,NFU1,PDE12,RMND1
JD_GPP3909_Balsa_2902870.sgRNA.no3w.ga.gene_av.zs15-rep-ExpMean_subs-noRowNorm-zscore-t1.5-q33	0	196	60	3,29822251481238	1,50124007245869E-21	11	ATP5F1C,ATP5ME,CHCHD1,ENSG00000255339,ENSG00000255639,ENSG00000265257,ENSG00000267740,ENSG00000287967,GLRX5,METTL17,NFU1
JD_GPP3909_Balsa_2902870.sgRNA.no3w.ga.gene_av.zs15-rep-ExpMean_subs-noRowNorm-zscore-t2-q33	0	196	60	3,29822251481238	1,50124007245869E-21	11	ATP5F1C,ATP5ME,CHCHD1,ENSG00000255339,ENSG00000255639,ENSG00000265257,ENSG00000267740,ENSG00000287967,GLRX5,METTL17,NFU1
JD_GPP3909_Balsa_2902870.sgRNA-rep-ExpQnorm-noRowNorm-zscore-01range-t12-q33	0	223	64	3,09214523361782	1,5590861961648E-21	13	ATP5F1C,ATP5ME,ENSG00000255339,ENSG00000255639,ENSG00000265257,ENSG00000267740,ENSG00000287967,GLRX5,METTL17,MRPS31,NDUFC2-KCTD14,NFU1,SLC25A19
JD_GPP3909_Balsa_2902870.sgRNA-rep-ExpQnorm-noRowNorm-zscore-01range-t16-q33--no-fil-flat	0	223	64	3,09214523361782	1,5590861961648E-21	13	ATP5F1C,ATP5ME,ENSG00000255339,ENSG00000255639,ENSG00000265257,ENSG00000267740,ENSG00000287967,GLRX5,METTL17,MRPS31,NDUFC2-KCTD14,NFU1,SLC25A19
JD_GPP3909_Balsa_2902870.sgRNA-rep-ExpQnorm-noRowNorm-zscore-01range-t16-q33	0	223	64	3,09214523361782	1,5590861961648E-21	13	ATP5F1C,ATP5ME,ENSG00000255339,ENSG00000255639,ENSG00000265257,ENSG00000267740,ENSG00000287967,GLRX5,METTL17,MRPS31,NDUFC2-KCTD14,NFU1,SLC25A19
JD_GPP3909_Balsa_2902870.sgRNA-rep-ExpQnorm-noRowNorm-zscore-01range-t32-q33--no-fil-flat	0	223	64	3,09214523361782	1,5590861961648E-21	13	ATP5F1C,ATP5ME,ENSG00000255339,ENSG00000255639,ENSG00000265257,ENSG00000267740,ENSG00000287967,GLRX5,METTL17,MRPS31,NDUFC2-KCTD14,NFU1,SLC25A19
JD_GPP3909_Balsa_2902870.sgRNA-rep-ExpQnorm-noRowNorm-zscore-01range-t32-q33	0	223	64	3,09214523361782	1,5590861961648E-21	13	ATP5F1C,ATP5ME,ENSG00000255339,ENSG00000255639,ENSG00000265257,ENSG00000267740,ENSG00000287967,GLRX5,METTL17,MRPS31,NDUFC2-KCTD14,NFU1,SLC25A19
JD_GPP3909_Balsa_2902870.sgRNA-rep-ExpQnorm-noRowNorm-zscore-01range-t8-q33--no-fil-flat	0	223	64	3,09214523361782	1,5590861961648E-21	13	ATP5F1C,ATP5ME,ENSG00000255339,ENSG00000255639,ENSG00000265257,ENSG00000267740,ENSG00000287967,GLRX5,METTL17,MRPS31,NDUFC2-KCTD14,NFU1,SLC25A19
JD_GPP3909_Balsa_2902870.sgRNA-rep-ExpQnorm-noRowNorm-zscore-01range-t8-q33	0	223	64	3,09214523361782	1,5590861961648E-21	13	ATP5F1C,ATP5ME,ENSG00000255339,ENSG00000255639,ENSG00000265257,ENSG00000267740,ENSG00000287967,GLRX5,METTL17,MRPS31,NDUFC2-KCTD14,NFU1,SLC25A19
JD_GPP3909_Balsa_2902870.sgRNA-rep-ExpQnorm-noRowNorm-zscore-t1.5-q32--no-fil-flat	6	223	64	3,09214523361782	1,5590861961648E-21	13	ATP5F1C,ATP5ME,DLD,ENSG00000255339,ENSG00000255639,ENSG00000265257,ENSG00000267740,ENSG00000287967,GLRX5,METTL17,MRPS31,NDUFC2-KCTD14,NFU1
JD_GPP3909_Balsa_2902870.sgRNA-rep-ExpQnorm-noRowNorm-zscore-t1.5-q32	6	223	64	3,09214523361782	1,5590861961648E-21	13	ATP5F1C,ATP5ME,DLD,ENSG00000255339,ENSG00000255639,ENSG00000265257,ENSG00000267740,ENSG00000287967,GLRX5,METTL17,MRPS31,NDUFC2-KCTD14,NFU1
JD_GPP3909_Balsa_2902870.sgRNA-rep-qnorm-zscore-t1.5-q32	6	223	64	3,09214523361782	1,5590861961648E-21	13	ATP5F1C,ATP5ME,DLD,ENSG00000255339,ENSG00000255639,ENSG00000265257,ENSG00000267740,ENSG00000287967,GLRX5,METTL17,MRPS31,NDUFC2-KCTD14,NFU1
JD_GPP3909_Balsa_2902870.sgRNA.no3w.ga.gene_av.zs1-rep-ExpQnorm-noRowNorm-zscore-t1.5-q34	6	230	65	3,04488078541374	1,57419144936365E-21	21	ATP5F1C,BOLA3,DLD,ENSG00000255339,ENSG00000255639,ENSG00000265257,ENSG00000267740,ENSG00000287967,FECH,GLRX5,GRSF1,GTPBP6,LIPT1,METTL17,MRPS31,NDUFC2-KCTD14,NFU1,PDE12,PDSS2,RMND1,SOD2
JD_GPP3909_Balsa_2902870.sgRNA.no3w.ga.gene_av.zs1-rep-ExpQnorm-noRowNorm-zscore-t2-q34	6	230	65	3,04488078541374	1,57419144936365E-21	21	ATP5F1C,BOLA3,DLD,ENSG00000255339,ENSG00000255639,ENSG00000265257,ENSG00000267740,ENSG00000287967,FECH,GLRX5,GRSF1,GTPBP6,LIPT1,METTL17,MRPS31,NDUFC2-KCTD14,NFU1,PDE12,PDSS2,RMND1,SOD2
JD_GPP3909_Balsa_2902870.sgRNA.ga.gene_av.zs15-rep-noExpNorm-noRowNorm-zscore-t1.5-q34	2	259	69	2,87034499937726	1,63329447189047E-21	29	ATP5F1C,ATP5ME,BOLA3,CHCHD1,COQ2,COQ7,DLD,ENSG00000255339,ENSG00000255639,ENSG00000265257,ENSG00000267740,ENSG00000287967,FDX1,FECH,GLRX5,GRSF1,GTPBP6,LIAS,LIPT2,LIPT2-AS1,METTL17,MRPS31,NDUFC2-KCTD14,NFU1,OGDH,PDE12,RPUSD3,RTN4IP1,SOD2
JD_GPP3909_Balsa_2902870.sgRNA-rep-noExpNorm-noRowNorm-zscore-t4-q34--no-fil-flat	8	347	80	2,48396393046388	1,68081945449686E-21	34	ATP5F1C,ATP5ME,BOLA3,CHCHD1,CLPP,COQ2,COQ7,CS,DLD,ENSG00000255339,ENSG00000255639,ENSG00000265257,ENSG00000267740,ENSG00000268400,ENSG00000287967,FDX1,FECH,GLRX5,GRSF1,GTPBP6,LIAS,LIPT1,LIPT2,METTL17,MRM2,MRPS31,NDUFC2-KCTD14,NFU1,OGDH,PDE12,PDSS2,RTN4IP1,SLC25A19,SOD2
JD_GPP3909_Balsa_2902870.sgRNA-rep-noExpNorm-noRowNorm-zscore-t4-q34	8	347	80	2,48396393046388	1,68081945449686E-21	34	ATP5F1C,ATP5ME,BOLA3,CHCHD1,CLPP,COQ2,COQ7,CS,DLD,ENSG00000255339,ENSG00000255639,ENSG00000265257,ENSG00000267740,ENSG00000268400,ENSG00000287967,FDX1,FECH,GLRX5,GRSF1,GTPBP6,LIAS,LIPT1,LIPT2,METTL17,MRM2,MRPS31,NDUFC2-KCTD14,NFU1,OGDH,PDE12,PDSS2,RTN4IP1,SLC25A19,SOD2
JD_GPP3909_Balsa_2902870.sgRNA-rep-nonorm-zscore-t4-q34	8	347	80	2,48396393046388	1,68081945449686E-21	34	ATP5F1C,ATP5ME,BOLA3,CHCHD1,CLPP,COQ2,COQ7,CS,DLD,ENSG00000255339,ENSG00000255639,ENSG00000265257,ENSG00000267740,ENSG00000268400,ENSG00000287967,FDX1,FECH,GLRX5,GRSF1,GTPBP6,LIAS,LIPT1,LIPT2,METTL17,MRM2,MRPS31,NDUFC2-KCTD14,NFU1,OGDH,PDE12,PDSS2,RTN4IP1,SLC25A19,SOD2
JD_GPP3909_Balsa_2902870.sgRNA-rep-nonorm-zscore-t7-q34	7	347	80	2,48396393046388	1,68081945449686E-21	34	ATP5F1C,ATP5ME,BOLA3,CHCHD1,CLPP,COQ2,COQ7,CS,DLD,ENSG00000255339,ENSG00000255639,ENSG00000265257,ENSG00000267740,ENSG00000268400,ENSG00000287967,FDX1,FECH,GLRX5,GRSF1,GTPBP6,LIAS,LIPT1,LIPT2,METTL17,MRM2,MRPS31,NDUFC2-KCTD14,NFU1,OGDH,PDE12,PDSS2,RTN4IP1,SLC25A19,SOD2
JD_GPP3909_Balsa_2902870.sgRNA-rep-rowsum-zscore-t4-q34	8	347	80	2,48396393046388	1,68081945449686E-21	34	ATP5F1C,ATP5ME,BOLA3,CHCHD1,CLPP,COQ2,COQ7,CS,DLD,ENSG00000255339,ENSG00000255639,ENSG00000265257,ENSG00000267740,ENSG00000268400,ENSG00000287967,FDX1,FECH,GLRX5,GRSF1,GTPBP6,LIAS,LIPT1,LIPT2,METTL17,MRM2,MRPS31,NDUFC2-KCTD14,NFU1,OGDH,PDE12,PDSS2,RTN4IP1,SLC25A19,SOD2
JD_GPP3909_Balsa_2902870.sgRNA-rep-rowsum-zscore-t7-q34	7	347	80	2,48396393046388	1,68081945449686E-21	34	ATP5F1C,ATP5ME,BOLA3,CHCHD1,CLPP,COQ2,COQ7,CS,DLD,ENSG00000255339,ENSG00000255639,ENSG00000265257,ENSG00000267740,ENSG00000268400,ENSG00000287967,FDX1,FECH,GLRX5,GRSF1,GTPBP6,LIAS,LIPT1,LIPT2,METTL17,MRM2,MRPS31,NDUFC2-KCTD14,NFU1,OGDH,PDE12,PDSS2,RTN4IP1,SLC25A19,SOD2
JD_GPP3909_Balsa_2902870.sgRNA-rep-noExpNorm-noRowNorm-zscore-01range-t12-q32	7	203	61	3,23756554902272	1,70886691886592E-21	10	ATP5ME,ENSG00000255339,ENSG00000255639,ENSG00000265257,ENSG00000267740,ENSG00000287967,GLRX5,GRSF1,MRPS31,NDUFC2-KCTD14
JD_GPP3909_Balsa_2902870.sgRNA-rep-noExpNorm-noRowNorm-zscore-01range-t16-q32--no-fil-flat	7	203	61	3,23756554902272	1,70886691886592E-21	10	ATP5ME,ENSG00000255339,ENSG00000255639,ENSG00000265257,ENSG00000267740,ENSG00000287967,GLRX5,GRSF1,MRPS31,NDUFC2-KCTD14
JD_GPP3909_Balsa_2902870.sgRNA-rep-noExpNorm-noRowNorm-zscore-01range-t16-q32	7	203	61	3,23756554902272	1,70886691886592E-21	10	ATP5ME,ENSG00000255339,ENSG00000255639,ENSG00000265257,ENSG00000267740,ENSG00000287967,GLRX5,GRSF1,MRPS31,NDUFC2-KCTD14
JD_GPP3909_Balsa_2902870.sgRNA-rep-noExpNorm-noRowNorm-zscore-01range-t32-q32--no-fil-flat	7	203	61	3,23756554902272	1,70886691886592E-21	10	ATP5ME,ENSG00000255339,ENSG00000255639,ENSG00000265257,ENSG00000267740,ENSG00000287967,GLRX5,GRSF1,MRPS31,NDUFC2-KCTD14
JD_GPP3909_Balsa_2902870.sgRNA-rep-noExpNorm-noRowNorm-zscore-01range-t32-q32	7	203	61	3,23756554902272	1,70886691886592E-21	10	ATP5ME,ENSG00000255339,ENSG00000255639,ENSG00000265257,ENSG00000267740,ENSG00000287967,GLRX5,GRSF1,MRPS31,NDUFC2-KCTD14
JD_GPP3909_Balsa_2902870.sgRNA-rep-noExpNorm-noRowNorm-zscore-01range-t4-q32--no-fil-flat	7	203	61	3,23756554902272	1,70886691886592E-21	10	ATP5ME,ENSG00000255339,ENSG00000255639,ENSG00000265257,ENSG00000267740,ENSG00000287967,GLRX5,GRSF1,MRPS31,NDUFC2-KCTD14
JD_GPP3909_Balsa_2902870.sgRNA-rep-noExpNorm-noRowNorm-zscore-01range-t4-q32	7	203	61	3,23756554902272	1,70886691886592E-21	10	ATP5ME,ENSG00000255339,ENSG00000255639,ENSG00000265257,ENSG00000267740,ENSG00000287967,GLRX5,GRSF1,MRPS31,NDUFC2-KCTD14
JD_GPP3909_Balsa_2902870.sgRNA-rep-noExpNorm-noRowNorm-zscore-01range-t8-q32--no-fil-flat	7	203	61	3,23756554902272	1,70886691886592E-21	10	ATP5ME,ENSG00000255339,ENSG00000255639,ENSG00000265257,ENSG00000267740,ENSG00000287967,GLRX5,GRSF1,MRPS31,NDUFC2-KCTD14
JD_GPP3909_Balsa_2902870.sgRNA-rep-noExpNorm-noRowNorm-zscore-01range-t8-q32	7	203	61	3,23756554902272	1,70886691886592E-21	10	ATP5ME,ENSG00000255339,ENSG00000255639,ENSG00000265257,ENSG00000267740,ENSG00000287967,GLRX5,GRSF1,MRPS31,NDUFC2-KCTD14
JD_GPP3909_Balsa_2902870.sgRNA.no3w.ga.gene_av.zs1-rep-ExpMean_subs-noRowNorm-zscore-t1.5-q32.5	1	203	61	3,23756554902272	1,70886691886592E-21	11	ATP5F1C,ENSG00000255339,ENSG00000255639,ENSG00000265257,ENSG00000267740,ENSG00000287967,GLRX5,GRSF1,METTL17,NDUFC2-KCTD14,NFU1
JD_GPP3909_Balsa_2902870.sgRNA.no3w.ga.gene_av.zs15-rep-ExpMean_subs-noRowNorm-zscore-t1.5-q33.25	0	203	61	3,23756554902272	1,70886691886592E-21	12	ATP5F1C,ATP5ME,CHCHD1,ENSG00000255339,ENSG00000255639,ENSG00000265257,ENSG00000267740,ENSG00000287967,GLRX5,METTL17,MRPS31,NFU1
JD_GPP3909_Balsa_2902870.sgRNA.no3w.ga.gene_av.zs15-rep-ExpMean_subs-noRowNorm-zscore-t1.5-q33.5	0	203	61	3,23756554902272	1,70886691886592E-21	12	ATP5F1C,ATP5ME,CHCHD1,ENSG00000255339,ENSG00000255639,ENSG00000265257,ENSG00000267740,ENSG00000287967,GLRX5,METTL17,MRPS31,NFU1
JD_GPP3909_Balsa_2902870.sgRNA.no3w.ga.gene_av.zs15-rep-ExpMean_subs-noRowNorm-zscore-t2-q33.25	0	203	61	3,23756554902272	1,70886691886592E-21	12	ATP5F1C,ATP5ME,CHCHD1,ENSG00000255339,ENSG00000255639,ENSG00000265257,ENSG00000267740,ENSG00000287967,GLRX5,METTL17,MRPS31,NFU1
JD_GPP3909_Balsa_2902870.sgRNA.no3w.ga.gene_av.zs15-rep-ExpMean_subs-noRowNorm-zscore-t2-q33.5	0	203	61	3,23756554902272	1,70886691886592E-21	12	ATP5F1C,ATP5ME,CHCHD1,ENSG00000255339,ENSG00000255639,ENSG00000265257,ENSG00000267740,ENSG00000287967,GLRX5,METTL17,MRPS31,NFU1
JD_GPP3909_Balsa_2902870.sgRNA-rep-ExpMean_subs-noRowNorm-zscore-01range-t1.5-q34--no-fil-flat	0	290	73	2,71212458286986	1,85041010647613E-21	23	ATP5F1C,ATP5ME,CHCHD1,COQ2,DLD,ENSG00000255339,ENSG00000255639,ENSG00000265257,ENSG00000267740,ENSG00000268400,ENSG00000287967,FECH,GLRX5,GRSF1,LIAS,LIPT1,METTL17,MRPS31,NDUFC2-KCTD14,NFU1,OGDH,PDSS2,RTN4IP1
JD_GPP3909_Balsa_2902870.sgRNA-rep-ExpMean_subs-noRowNorm-zscore-01range-t1.5-q34	0	290	73	2,71212458286986	1,85041010647613E-21	23	ATP5F1C,ATP5ME,CHCHD1,COQ2,DLD,ENSG00000255339,ENSG00000255639,ENSG00000265257,ENSG00000267740,ENSG00000268400,ENSG00000287967,FECH,GLRX5,GRSF1,LIAS,LIPT1,METTL17,MRPS31,NDUFC2-KCTD14,NFU1,OGDH,PDSS2,RTN4IP1
JD_GPP3909_Balsa_2902870.sgRNA-rep-ExpMean_subs-noRowNorm-zscore-01range-t12-q34	0	290	73	2,71212458286986	1,85041010647613E-21	23	ATP5F1C,ATP5ME,CHCHD1,COQ2,DLD,ENSG00000255339,ENSG00000255639,ENSG00000265257,ENSG00000267740,ENSG00000268400,ENSG00000287967,FECH,GLRX5,GRSF1,LIAS,LIPT1,METTL17,MRPS31,NDUFC2-KCTD14,NFU1,OGDH,PDSS2,RTN4IP1
JD_GPP3909_Balsa_2902870.sgRNA-rep-ExpMean_subs-noRowNorm-zscore-01range-t16-q34--no-fil-flat	0	290	73	2,71212458286986	1,85041010647613E-21	23	ATP5F1C,ATP5ME,CHCHD1,COQ2,DLD,ENSG00000255339,ENSG00000255639,ENSG00000265257,ENSG00000267740,ENSG00000268400,ENSG00000287967,FECH,GLRX5,GRSF1,LIAS,LIPT1,METTL17,MRPS31,NDUFC2-KCTD14,NFU1,OGDH,PDSS2,RTN4IP1
JD_GPP3909_Balsa_2902870.sgRNA-rep-ExpMean_subs-noRowNorm-zscore-01range-t16-q34	0	290	73	2,71212458286986	1,85041010647613E-21	23	ATP5F1C,ATP5ME,CHCHD1,COQ2,DLD,ENSG00000255339,ENSG00000255639,ENSG00000265257,ENSG00000267740,ENSG00000268400,ENSG00000287967,FECH,GLRX5,GRSF1,LIAS,LIPT1,METTL17,MRPS31,NDUFC2-KCTD14,NFU1,OGDH,PDSS2,RTN4IP1
JD_GPP3909_Balsa_2902870.sgRNA-rep-ExpMean_subs-noRowNorm-zscore-01range-t2-q34--no-fil-flat	0	290	73	2,71212458286986	1,85041010647613E-21	23	ATP5F1C,ATP5ME,CHCHD1,COQ2,DLD,ENSG00000255339,ENSG00000255639,ENSG00000265257,ENSG00000267740,ENSG00000268400,ENSG00000287967,FECH,GLRX5,GRSF1,LIAS,LIPT1,METTL17,MRPS31,NDUFC2-KCTD14,NFU1,OGDH,PDSS2,RTN4IP1
JD_GPP3909_Balsa_2902870.sgRNA-rep-ExpMean_subs-noRowNorm-zscore-01range-t2-q34	0	290	73	2,71212458286986	1,85041010647613E-21	23	ATP5F1C,ATP5ME,CHCHD1,COQ2,DLD,ENSG00000255339,ENSG00000255639,ENSG00000265257,ENSG00000267740,ENSG00000268400,ENSG00000287967,FECH,GLRX5,GRSF1,LIAS,LIPT1,METTL17,MRPS31,NDUFC2-KCTD14,NFU1,OGDH,PDSS2,RTN4IP1
JD_GPP3909_Balsa_2902870.sgRNA-rep-ExpMean_subs-noRowNorm-zscore-01range-t32-q34--no-fil-flat	0	290	73	2,71212458286986	1,85041010647613E-21	23	ATP5F1C,ATP5ME,CHCHD1,COQ2,DLD,ENSG00000255339,ENSG00000255639,ENSG00000265257,ENSG00000267740,ENSG00000268400,ENSG00000287967,FECH,GLRX5,GRSF1,LIAS,LIPT1,METTL17,MRPS31,NDUFC2-KCTD14,NFU1,OGDH,PDSS2,RTN4IP1
JD_GPP3909_Balsa_2902870.sgRNA-rep-ExpMean_subs-noRowNorm-zscore-01range-t32-q34	0	290	73	2,71212458286986	1,85041010647613E-21	23	ATP5F1C,ATP5ME,CHCHD1,COQ2,DLD,ENSG00000255339,ENSG00000255639,ENSG00000265257,ENSG00000267740,ENSG00000268400,ENSG00000287967,FECH,GLRX5,GRSF1,LIAS,LIPT1,METTL17,MRPS31,NDUFC2-KCTD14,NFU1,OGDH,PDSS2,RTN4IP1
JD_GPP3909_Balsa_2902870.sgRNA-rep-ExpMean_subs-noRowNorm-zscore-01range-t4-q34--no-fil-flat	0	290	73	2,71212458286986	1,85041010647613E-21	23	ATP5F1C,ATP5ME,CHCHD1,COQ2,DLD,ENSG00000255339,ENSG00000255639,ENSG00000265257,ENSG00000267740,ENSG00000268400,ENSG00000287967,FECH,GLRX5,GRSF1,LIAS,LIPT1,METTL17,MRPS31,NDUFC2-KCTD14,NFU1,OGDH,PDSS2,RTN4IP1
JD_GPP3909_Balsa_2902870.sgRNA-rep-ExpMean_subs-noRowNorm-zscore-01range-t4-q34	0	290	73	2,71212458286986	1,85041010647613E-21	23	ATP5F1C,ATP5ME,CHCHD1,COQ2,DLD,ENSG00000255339,ENSG00000255639,ENSG00000265257,ENSG00000267740,ENSG00000268400,ENSG00000287967,FECH,GLRX5,GRSF1,LIAS,LIPT1,METTL17,MRPS31,NDUFC2-KCTD14,NFU1,OGDH,PDSS2,RTN4IP1
JD_GPP3909_Balsa_2902870.sgRNA-rep-ExpMean_subs-noRowNorm-zscore-01range-t8-q34--no-fil-flat	0	290	73	2,71212458286986	1,85041010647613E-21	23	ATP5F1C,ATP5ME,CHCHD1,COQ2,DLD,ENSG00000255339,ENSG00000255639,ENSG00000265257,ENSG00000267740,ENSG00000268400,ENSG00000287967,FECH,GLRX5,GRSF1,LIAS,LIPT1,METTL17,MRPS31,NDUFC2-KCTD14,NFU1,OGDH,PDSS2,RTN4IP1
JD_GPP3909_Balsa_2902870.sgRNA-rep-ExpMean_subs-noRowNorm-zscore-01range-t8-q34	0	290	73	2,71212458286986	1,85041010647613E-21	23	ATP5F1C,ATP5ME,CHCHD1,COQ2,DLD,ENSG00000255339,ENSG00000255639,ENSG00000265257,ENSG00000267740,ENSG00000268400,ENSG00000287967,FECH,GLRX5,GRSF1,LIAS,LIPT1,METTL17,MRPS31,NDUFC2-KCTD14,NFU1,OGDH,PDSS2,RTN4IP1
JD_GPP3909_Balsa_2902870.sgRNA.no3w.ga.gene_av.zs1-rep-ExpQnorm-noRowNorm-zscore-t12-q34	0	210	62	3,18095238095238	1,87923342371254E-21	21	ATP5F1C,BOLA3,DLD,ENSG00000255339,ENSG00000255639,ENSG00000265257,ENSG00000267740,ENSG00000287967,FECH,GLRX5,GRSF1,GTPBP6,LIAS,METTL17,MRPS31,NDUFC2-KCTD14,NFU1,PDE12,PDSS2,RMND1,SOD2
JD_GPP3909_Balsa_2902870.sgRNA.no3w.ga.gene_av.zs1-rep-ExpQnorm-noRowNorm-zscore-t16-q34	0	210	62	3,18095238095238	1,87923342371254E-21	21	ATP5F1C,BOLA3,DLD,ENSG00000255339,ENSG00000255639,ENSG00000265257,ENSG00000267740,ENSG00000287967,FECH,GLRX5,GRSF1,GTPBP6,LIAS,METTL17,MRPS31,NDUFC2-KCTD14,NFU1,PDE12,PDSS2,RMND1,SOD2
JD_GPP3909_Balsa_2902870.sgRNA.no3w.ga.gene_av.zs1-rep-ExpQnorm-noRowNorm-zscore-t8-q34	0	210	62	3,18095238095238	1,87923342371254E-21	21	ATP5F1C,BOLA3,DLD,ENSG00000255339,ENSG00000255639,ENSG00000265257,ENSG00000267740,ENSG00000287967,FECH,GLRX5,GRSF1,GTPBP6,LIAS,METTL17,MRPS31,NDUFC2-KCTD14,NFU1,PDE12,PDSS2,RMND1,SOD2
JD_GPP3909_Balsa_2902870.sgRNA.no3w.ga.gene_av.zs1-rep-noExpNorm-noRowNorm-zscore-01range-t4-q33.25	8	217	63	3,12799167533819	2,00108597998926E-21	13	ATP5F1C,ATP5ME,ENSG00000255339,ENSG00000255639,ENSG00000265257,ENSG00000267740,ENSG00000287967,GLRX5,GRSF1,METTL17,MRPS31,NDUFC2-KCTD14,NFU1
JD_GPP3909_Balsa_2902870.sgRNA.no3w.ga.gene_av.zs1-rep-ExpQnorm-noRowNorm-zscore-t12-q33.5	0	197	60	3,28148026854429	2,04007625900814E-21	17	ATP5F1C,BOLA3,ENSG00000255339,ENSG00000255639,ENSG00000265257,ENSG00000267740,ENSG00000287967,FECH,GLRX5,GRSF1,GTPBP6,METTL17,MRPS31,NDUFC2-KCTD14,NFU1,PDE12,RMND1
JD_GPP3909_Balsa_2902870.sgRNA.no3w.ga.gene_av.zs1-rep-ExpQnorm-noRowNorm-zscore-t12-q33.75	0	197	60	3,28148026854429	2,04007625900814E-21	17	ATP5F1C,BOLA3,ENSG00000255339,ENSG00000255639,ENSG00000265257,ENSG00000267740,ENSG00000287967,FECH,GLRX5,GRSF1,GTPBP6,METTL17,MRPS31,NDUFC2-KCTD14,NFU1,PDE12,RMND1
JD_GPP3909_Balsa_2902870.sgRNA.no3w.ga.gene_av.zs1-rep-ExpQnorm-noRowNorm-zscore-t16-q33.5	0	197	60	3,28148026854429	2,04007625900814E-21	17	ATP5F1C,BOLA3,ENSG00000255339,ENSG00000255639,ENSG00000265257,ENSG00000267740,ENSG00000287967,FECH,GLRX5,GRSF1,GTPBP6,METTL17,MRPS31,NDUFC2-KCTD14,NFU1,PDE12,RMND1
JD_GPP3909_Balsa_2902870.sgRNA.no3w.ga.gene_av.zs1-rep-ExpQnorm-noRowNorm-zscore-t16-q33.75	0	197	60	3,28148026854429	2,04007625900814E-21	17	ATP5F1C,BOLA3,ENSG00000255339,ENSG00000255639,ENSG00000265257,ENSG00000267740,ENSG00000287967,FECH,GLRX5,GRSF1,GTPBP6,METTL17,MRPS31,NDUFC2-KCTD14,NFU1,PDE12,RMND1
JD_GPP3909_Balsa_2902870.sgRNA.no3w.ga.gene_av.zs1-rep-ExpQnorm-noRowNorm-zscore-t4-q33.75	1	197	60	3,28148026854429	2,04007625900814E-21	17	ATP5F1C,BOLA3,ENSG00000255339,ENSG00000255639,ENSG00000265257,ENSG00000267740,ENSG00000287967,FECH,GLRX5,GRSF1,GTPBP6,METTL17,MRPS31,NDUFC2-KCTD14,NFU1,PDE12,RMND1
JD_GPP3909_Balsa_2902870.sgRNA.no3w.ga.gene_av.zs1-rep-ExpQnorm-noRowNorm-zscore-t4-q34	1	197	60	3,28148026854429	2,04007625900814E-21	17	ATP5F1C,BOLA3,ENSG00000255339,ENSG00000255639,ENSG00000265257,ENSG00000267740,ENSG00000287967,FECH,GLRX5,GRSF1,GTPBP6,METTL17,MRPS31,NDUFC2-KCTD14,NFU1,PDE12,RMND1
JD_GPP3909_Balsa_2902870.sgRNA.no3w.ga.gene_av.zs1-rep-ExpQnorm-noRowNorm-zscore-t8-q33.5	0	197	60	3,28148026854429	2,04007625900814E-21	17	ATP5F1C,BOLA3,ENSG00000255339,ENSG00000255639,ENSG00000265257,ENSG00000267740,ENSG00000287967,FECH,GLRX5,GRSF1,GTPBP6,METTL17,MRPS31,NDUFC2-KCTD14,NFU1,PDE12,RMND1
JD_GPP3909_Balsa_2902870.sgRNA.no3w.ga.gene_av.zs1-rep-ExpQnorm-noRowNorm-zscore-t8-q33.75	0	197	60	3,28148026854429	2,04007625900814E-21	17	ATP5F1C,BOLA3,ENSG00000255339,ENSG00000255639,ENSG00000265257,ENSG00000267740,ENSG00000287967,FECH,GLRX5,GRSF1,GTPBP6,METTL17,MRPS31,NDUFC2-KCTD14,NFU1,PDE12,RMND1
JD_GPP3909_Balsa_2902870.sgRNA.no3w.ga.gene_av.zs15-rep-ExpMean_subs-noRowNorm-zscore-01range-t12-q33	0	197	60	3,28148026854429	2,04007625900814E-21	11	ATP5F1C,ATP5ME,CHCHD1,ENSG00000255339,ENSG00000255639,ENSG00000265257,ENSG00000267740,ENSG00000287967,GLRX5,METTL17,NFU1
JD_GPP3909_Balsa_2902870.sgRNA.no3w.ga.gene_av.zs15-rep-ExpMean_subs-noRowNorm-zscore-01range-t16-q33	0	197	60	3,28148026854429	2,04007625900814E-21	11	ATP5F1C,ATP5ME,CHCHD1,ENSG00000255339,ENSG00000255639,ENSG00000265257,ENSG00000267740,ENSG00000287967,GLRX5,METTL17,NFU1
JD_GPP3909_Balsa_2902870.sgRNA.no3w.ga.gene_av.zs15-rep-ExpMean_subs-noRowNorm-zscore-01range-t4-q33	0	197	60	3,28148026854429	2,04007625900814E-21	11	ATP5F1C,ATP5ME,CHCHD1,ENSG00000255339,ENSG00000255639,ENSG00000265257,ENSG00000267740,ENSG00000287967,GLRX5,METTL17,NFU1
JD_GPP3909_Balsa_2902870.sgRNA.no3w.ga.gene_av.zs15-rep-ExpMean_subs-noRowNorm-zscore-01range-t8-q33	0	197	60	3,28148026854429	2,04007625900814E-21	11	ATP5F1C,ATP5ME,CHCHD1,ENSG00000255339,ENSG00000255639,ENSG00000265257,ENSG00000267740,ENSG00000287967,GLRX5,METTL17,NFU1
JD_GPP3909_Balsa_2902870.sgRNA.no3w.ga.gene_av.zs1-rep-ExpQnorm-noRowNorm-zscore-t1.5-q33.5	6	224	64	3,07834101382488	2,06744475000461E-21	19	ATP5F1C,BOLA3,DLD,ENSG00000255339,ENSG00000255639,ENSG00000265257,ENSG00000267740,ENSG00000287967,FECH,GLRX5,GRSF1,GTPBP6,METTL17,MRPS31,NDUFC2-KCTD14,NFU1,PDE12,PDSS2,RMND1
JD_GPP3909_Balsa_2902870.sgRNA.no3w.ga.gene_av.zs1-rep-ExpQnorm-noRowNorm-zscore-t2-q33.5	6	224	64	3,07834101382488	2,06744475000461E-21	19	ATP5F1C,BOLA3,DLD,ENSG00000255339,ENSG00000255639,ENSG00000265257,ENSG00000267740,ENSG00000287967,FECH,GLRX5,GRSF1,GTPBP6,METTL17,MRPS31,NDUFC2-KCTD14,NFU1,PDE12,PDSS2,RMND1
JD_GPP3909_Balsa_2902870.sgRNA.no3w.ga.gene_av.zs1-rep-noExpNorm-noRowNorm-zscore-t2-q33	6	224	64	3,07834101382488	2,06744475000461E-21	16	ATP5F1C,ATP5ME,BOLA3,ENSG00000255339,ENSG00000255639,ENSG00000265257,ENSG00000267740,ENSG00000287967,FECH,GLRX5,GRSF1,METTL17,MRPS31,NDUFC2-KCTD14,NFU1,PDE12
JD_GPP3909_Balsa_2902870.sgRNA-rep-noExpNorm-noRowNorm-zscore-t12-q35	4	440	90	2,20381231671554	2,1246081638689E-21	66	ATP5F1C,ATP5ME,ATPAF2,BOLA3,CHCHD1,CLPP,CLPX,COQ2,COQ7,CS,DLAT,DLD,DLST,ECHS1,ENSG00000255339,ENSG00000255639,ENSG00000260643,ENSG00000267740,ENSG00000268400,ENSG00000284512,ENSG00000286192,ENSG00000287967,ETFB,FDX1,FECH,FH,GCSH,GLRX5,GRSF1,GTPBP3,GTPBP6,HTD2,LIAS,LIPT1,LIPT2,LIPT2-AS1,MDH2,METTL17,MPC1,MRM2,MRPS31,MTIF3,MTO1,MTRF1,NDUFC2-KCTD14,NFU1,NME6,NSUN3,OGDH,OSGEPL1,PDE12,PDHA1,PDHB,PDSS2…
JD_GPP3909_Balsa_2902870.sgRNA-rep-noExpNorm-noRowNorm-zscore-t16-q35--no-fil-flat	4	440	90	2,20381231671554	2,1246081638689E-21	66	ATP5F1C,ATP5ME,ATPAF2,BOLA3,CHCHD1,CLPP,CLPX,COQ2,COQ7,CS,DLAT,DLD,DLST,ECHS1,ENSG00000255339,ENSG00000255639,ENSG00000260643,ENSG00000267740,ENSG00000268400,ENSG00000284512,ENSG00000286192,ENSG00000287967,ETFB,FDX1,FECH,FH,GCSH,GLRX5,GRSF1,GTPBP3,GTPBP6,HTD2,LIAS,LIPT1,LIPT2,LIPT2-AS1,MDH2,METTL17,MPC1,MRM2,MRPS31,MTIF3,MTO1,MTRF1,NDUFC2-KCTD14,NFU1,NME6,NSUN3,OGDH,OSGEPL1,PDE12,PDHA1,PDHB,PDSS2…
JD_GPP3909_Balsa_2902870.sgRNA-rep-noExpNorm-noRowNorm-zscore-t16-q35	4	440	90	2,20381231671554	2,1246081638689E-21	66	ATP5F1C,ATP5ME,ATPAF2,BOLA3,CHCHD1,CLPP,CLPX,COQ2,COQ7,CS,DLAT,DLD,DLST,ECHS1,ENSG00000255339,ENSG00000255639,ENSG00000260643,ENSG00000267740,ENSG00000268400,ENSG00000284512,ENSG00000286192,ENSG00000287967,ETFB,FDX1,FECH,FH,GCSH,GLRX5,GRSF1,GTPBP3,GTPBP6,HTD2,LIAS,LIPT1,LIPT2,LIPT2-AS1,MDH2,METTL17,MPC1,MRM2,MRPS31,MTIF3,MTO1,MTRF1,NDUFC2-KCTD14,NFU1,NME6,NSUN3,OGDH,OSGEPL1,PDE12,PDHA1,PDHB,PDSS2…
JD_GPP3909_Balsa_2902870.sgRNA-rep-noExpNorm-noRowNorm-zscore-t32-q35--no-fil-flat	4	440	90	2,20381231671554	2,1246081638689E-21	66	ATP5F1C,ATP5ME,ATPAF2,BOLA3,CHCHD1,CLPP,CLPX,COQ2,COQ7,CS,DLAT,DLD,DLST,ECHS1,ENSG00000255339,ENSG00000255639,ENSG00000260643,ENSG00000267740,ENSG00000268400,ENSG00000284512,ENSG00000286192,ENSG00000287967,ETFB,FDX1,FECH,FH,GCSH,GLRX5,GRSF1,GTPBP3,GTPBP6,HTD2,LIAS,LIPT1,LIPT2,LIPT2-AS1,MDH2,METTL17,MPC1,MRM2,MRPS31,MTIF3,MTO1,MTRF1,NDUFC2-KCTD14,NFU1,NME6,NSUN3,OGDH,OSGEPL1,PDE12,PDHA1,PDHB,PDSS2…
JD_GPP3909_Balsa_2902870.sgRNA-rep-noExpNorm-noRowNorm-zscore-t32-q35	4	440	90	2,20381231671554	2,1246081638689E-21	66	ATP5F1C,ATP5ME,ATPAF2,BOLA3,CHCHD1,CLPP,CLPX,COQ2,COQ7,CS,DLAT,DLD,DLST,ECHS1,ENSG00000255339,ENSG00000255639,ENSG00000260643,ENSG00000267740,ENSG00000268400,ENSG00000284512,ENSG00000286192,ENSG00000287967,ETFB,FDX1,FECH,FH,GCSH,GLRX5,GRSF1,GTPBP3,GTPBP6,HTD2,LIAS,LIPT1,LIPT2,LIPT2-AS1,MDH2,METTL17,MPC1,MRM2,MRPS31,MTIF3,MTO1,MTRF1,NDUFC2-KCTD14,NFU1,NME6,NSUN3,OGDH,OSGEPL1,PDE12,PDHA1,PDHB,PDSS2…
JD_GPP3909_Balsa_2902870.sgRNA-rep-nonorm-zscore-t10-q35	4	440	90	2,20381231671554	2,1246081638689E-21	66	ATP5F1C,ATP5ME,ATPAF2,BOLA3,CHCHD1,CLPP,CLPX,COQ2,COQ7,CS,DLAT,DLD,DLST,ECHS1,ENSG00000255339,ENSG00000255639,ENSG00000260643,ENSG00000267740,ENSG00000268400,ENSG00000284512,ENSG00000286192,ENSG00000287967,ETFB,FDX1,FECH,FH,GCSH,GLRX5,GRSF1,GTPBP3,GTPBP6,HTD2,LIAS,LIPT1,LIPT2,LIPT2-AS1,MDH2,METTL17,MPC1,MRM2,MRPS31,MTIF3,MTO1,MTRF1,NDUFC2-KCTD14,NFU1,NME6,NSUN3,OGDH,OSGEPL1,PDE12,PDHA1,PDHB,PDSS2…
JD_GPP3909_Balsa_2902870.sgRNA-rep-nonorm-zscore-t12-q35	4	440	90	2,20381231671554	2,1246081638689E-21	66	ATP5F1C,ATP5ME,ATPAF2,BOLA3,CHCHD1,CLPP,CLPX,COQ2,COQ7,CS,DLAT,DLD,DLST,ECHS1,ENSG00000255339,ENSG00000255639,ENSG00000260643,ENSG00000267740,ENSG00000268400,ENSG00000284512,ENSG00000286192,ENSG00000287967,ETFB,FDX1,FECH,FH,GCSH,GLRX5,GRSF1,GTPBP3,GTPBP6,HTD2,LIAS,LIPT1,LIPT2,LIPT2-AS1,MDH2,METTL17,MPC1,MRM2,MRPS31,MTIF3,MTO1,MTRF1,NDUFC2-KCTD14,NFU1,NME6,NSUN3,OGDH,OSGEPL1,PDE12,PDHA1,PDHB,PDSS2…
JD_GPP3909_Balsa_2902870.sgRNA-rep-nonorm-zscore-t13-q35	4	440	90	2,20381231671554	2,1246081638689E-21	66	ATP5F1C,ATP5ME,ATPAF2,BOLA3,CHCHD1,CLPP,CLPX,COQ2,COQ7,CS,DLAT,DLD,DLST,ECHS1,ENSG00000255339,ENSG00000255639,ENSG00000260643,ENSG00000267740,ENSG00000268400,ENSG00000284512,ENSG00000286192,ENSG00000287967,ETFB,FDX1,FECH,FH,GCSH,GLRX5,GRSF1,GTPBP3,GTPBP6,HTD2,LIAS,LIPT1,LIPT2,LIPT2-AS1,MDH2,METTL17,MPC1,MRM2,MRPS31,MTIF3,MTO1,MTRF1,NDUFC2-KCTD14,NFU1,NME6,NSUN3,OGDH,OSGEPL1,PDE12,PDHA1,PDHB,PDSS2…
JD_GPP3909_Balsa_2902870.sgRNA-rep-nonorm-zscore-t15-q35	4	440	90	2,20381231671554	2,1246081638689E-21	66	ATP5F1C,ATP5ME,ATPAF2,BOLA3,CHCHD1,CLPP,CLPX,COQ2,COQ7,CS,DLAT,DLD,DLST,ECHS1,ENSG00000255339,ENSG00000255639,ENSG00000260643,ENSG00000267740,ENSG00000268400,ENSG00000284512,ENSG00000286192,ENSG00000287967,ETFB,FDX1,FECH,FH,GCSH,GLRX5,GRSF1,GTPBP3,GTPBP6,HTD2,LIAS,LIPT1,LIPT2,LIPT2-AS1,MDH2,METTL17,MPC1,MRM2,MRPS31,MTIF3,MTO1,MTRF1,NDUFC2-KCTD14,NFU1,NME6,NSUN3,OGDH,OSGEPL1,PDE12,PDHA1,PDHB,PDSS2…
JD_GPP3909_Balsa_2902870.sgRNA-rep-nonorm-zscore-t20-q35	4	440	90	2,20381231671554	2,1246081638689E-21	66	ATP5F1C,ATP5ME,ATPAF2,BOLA3,CHCHD1,CLPP,CLPX,COQ2,COQ7,CS,DLAT,DLD,DLST,ECHS1,ENSG00000255339,ENSG00000255639,ENSG00000260643,ENSG00000267740,ENSG00000268400,ENSG00000284512,ENSG00000286192,ENSG00000287967,ETFB,FDX1,FECH,FH,GCSH,GLRX5,GRSF1,GTPBP3,GTPBP6,HTD2,LIAS,LIPT1,LIPT2,LIPT2-AS1,MDH2,METTL17,MPC1,MRM2,MRPS31,MTIF3,MTO1,MTRF1,NDUFC2-KCTD14,NFU1,NME6,NSUN3,OGDH,OSGEPL1,PDE12,PDHA1,PDHB,PDSS2…
JD_GPP3909_Balsa_2902870.sgRNA-rep-nonorm-zscore-t25-q35	4	440	90	2,20381231671554	2,1246081638689E-21	66	ATP5F1C,ATP5ME,ATPAF2,BOLA3,CHCHD1,CLPP,CLPX,COQ2,COQ7,CS,DLAT,DLD,DLST,ECHS1,ENSG00000255339,ENSG00000255639,ENSG00000260643,ENSG00000267740,ENSG00000268400,ENSG00000284512,ENSG00000286192,ENSG00000287967,ETFB,FDX1,FECH,FH,GCSH,GLRX5,GRSF1,GTPBP3,GTPBP6,HTD2,LIAS,LIPT1,LIPT2,LIPT2-AS1,MDH2,METTL17,MPC1,MRM2,MRPS31,MTIF3,MTO1,MTRF1,NDUFC2-KCTD14,NFU1,NME6,NSUN3,OGDH,OSGEPL1,PDE12,PDHA1,PDHB,PDSS2…
JD_GPP3909_Balsa_2902870.sgRNA-rep-rowsum-zscore-t10-q35	4	440	90	2,20381231671554	2,1246081638689E-21	66	ATP5F1C,ATP5ME,ATPAF2,BOLA3,CHCHD1,CLPP,CLPX,COQ2,COQ7,CS,DLAT,DLD,DLST,ECHS1,ENSG00000255339,ENSG00000255639,ENSG00000260643,ENSG00000267740,ENSG00000268400,ENSG00000284512,ENSG00000286192,ENSG00000287967,ETFB,FDX1,FECH,FH,GCSH,GLRX5,GRSF1,GTPBP3,GTPBP6,HTD2,LIAS,LIPT1,LIPT2,LIPT2-AS1,MDH2,METTL17,MPC1,MRM2,MRPS31,MTIF3,MTO1,MTRF1,NDUFC2-KCTD14,NFU1,NME6,NSUN3,OGDH,OSGEPL1,PDE12,PDHA1,PDHB,PDSS2…
JD_GPP3909_Balsa_2902870.sgRNA-rep-rowsum-zscore-t12-q35	4	440	90	2,20381231671554	2,1246081638689E-21	66	ATP5F1C,ATP5ME,ATPAF2,BOLA3,CHCHD1,CLPP,CLPX,COQ2,COQ7,CS,DLAT,DLD,DLST,ECHS1,ENSG00000255339,ENSG00000255639,ENSG00000260643,ENSG00000267740,ENSG00000268400,ENSG00000284512,ENSG00000286192,ENSG00000287967,ETFB,FDX1,FECH,FH,GCSH,GLRX5,GRSF1,GTPBP3,GTPBP6,HTD2,LIAS,LIPT1,LIPT2,LIPT2-AS1,MDH2,METTL17,MPC1,MRM2,MRPS31,MTIF3,MTO1,MTRF1,NDUFC2-KCTD14,NFU1,NME6,NSUN3,OGDH,OSGEPL1,PDE12,PDHA1,PDHB,PDSS2…
JD_GPP3909_Balsa_2902870.sgRNA-rep-rowsum-zscore-t13-q35	4	440	90	2,20381231671554	2,1246081638689E-21	66	ATP5F1C,ATP5ME,ATPAF2,BOLA3,CHCHD1,CLPP,CLPX,COQ2,COQ7,CS,DLAT,DLD,DLST,ECHS1,ENSG00000255339,ENSG00000255639,ENSG00000260643,ENSG00000267740,ENSG00000268400,ENSG00000284512,ENSG00000286192,ENSG00000287967,ETFB,FDX1,FECH,FH,GCSH,GLRX5,GRSF1,GTPBP3,GTPBP6,HTD2,LIAS,LIPT1,LIPT2,LIPT2-AS1,MDH2,METTL17,MPC1,MRM2,MRPS31,MTIF3,MTO1,MTRF1,NDUFC2-KCTD14,NFU1,NME6,NSUN3,OGDH,OSGEPL1,PDE12,PDHA1,PDHB,PDSS2…
JD_GPP3909_Balsa_2902870.sgRNA-rep-rowsum-zscore-t15-q35	4	440	90	2,20381231671554	2,1246081638689E-21	66	ATP5F1C,ATP5ME,ATPAF2,BOLA3,CHCHD1,CLPP,CLPX,COQ2,COQ7,CS,DLAT,DLD,DLST,ECHS1,ENSG00000255339,ENSG00000255639,ENSG00000260643,ENSG00000267740,ENSG00000268400,ENSG00000284512,ENSG00000286192,ENSG00000287967,ETFB,FDX1,FECH,FH,GCSH,GLRX5,GRSF1,GTPBP3,GTPBP6,HTD2,LIAS,LIPT1,LIPT2,LIPT2-AS1,MDH2,METTL17,MPC1,MRM2,MRPS31,MTIF3,MTO1,MTRF1,NDUFC2-KCTD14,NFU1,NME6,NSUN3,OGDH,OSGEPL1,PDE12,PDHA1,PDHB,PDSS2…
JD_GPP3909_Balsa_2902870.sgRNA-rep-rowsum-zscore-t20-q35	4	440	90	2,20381231671554	2,1246081638689E-21	66	ATP5F1C,ATP5ME,ATPAF2,BOLA3,CHCHD1,CLPP,CLPX,COQ2,COQ7,CS,DLAT,DLD,DLST,ECHS1,ENSG00000255339,ENSG00000255639,ENSG00000260643,ENSG00000267740,ENSG00000268400,ENSG00000284512,ENSG00000286192,ENSG00000287967,ETFB,FDX1,FECH,FH,GCSH,GLRX5,GRSF1,GTPBP3,GTPBP6,HTD2,LIAS,LIPT1,LIPT2,LIPT2-AS1,MDH2,METTL17,MPC1,MRM2,MRPS31,MTIF3,MTO1,MTRF1,NDUFC2-KCTD14,NFU1,NME6,NSUN3,OGDH,OSGEPL1,PDE12,PDHA1,PDHB,PDSS2…
JD_GPP3909_Balsa_2902870.sgRNA-rep-rowsum-zscore-t25-q35	4	440	90	2,20381231671554	2,1246081638689E-21	66	ATP5F1C,ATP5ME,ATPAF2,BOLA3,CHCHD1,CLPP,CLPX,COQ2,COQ7,CS,DLAT,DLD,DLST,ECHS1,ENSG00000255339,ENSG00000255639,ENSG00000260643,ENSG00000267740,ENSG00000268400,ENSG00000284512,ENSG00000286192,ENSG00000287967,ETFB,FDX1,FECH,FH,GCSH,GLRX5,GRSF1,GTPBP3,GTPBP6,HTD2,LIAS,LIPT1,LIPT2,LIPT2-AS1,MDH2,METTL17,MPC1,MRM2,MRPS31,MTIF3,MTO1,MTRF1,NDUFC2-KCTD14,NFU1,NME6,NSUN3,OGDH,OSGEPL1,PDE12,PDHA1,PDHB,PDSS2…
JD_GPP3909_Balsa_2902870.sgRNA.ga.gene_av.zs15-rep-noExpNorm-noRowNorm-zscore-t1.5-q33.25	2	253	68	2,89583067703685	2,33441496808189E-21	27	ATP5F1C,ATP5ME,BOLA3,CHCHD1,COQ2,COQ7,DLD,ENSG00000255339,ENSG00000255639,ENSG00000265257,ENSG00000267740,ENSG00000287967,FDX1,FECH,GLRX5,GRSF1,GTPBP6,LIAS,LIPT2,LIPT2-AS1,METTL17,MRPS31,NFU1,OGDH,PDE12,RTN4IP1,SOD2
JD_GPP3909_Balsa_2902870.sgRNA.no3w.ga.gene_av.zs1-rep-ExpMean_subs-noRowNorm-zscore-t12-q33	0	268	70	2,81415503129514	2,40424188195697E-21	30	ATP5F1C,ATP5ME,BOLA3,CHCHD1,COQ2,COQ7,DLD,ENSG00000255339,ENSG00000255639,ENSG00000265257,ENSG00000267740,ENSG00000268400,ENSG00000287967,FECH,GLRX5,GRSF1,GTPBP6,LIAS,LIPT1,LIPT2,LIPT2-AS1,METTL17,MRPS31,NDUFC2-KCTD14,NFU1,OGDH,PDE12,RMND1,RTN4IP1,SOD2
JD_GPP3909_Balsa_2902870.sgRNA.no3w.ga.gene_av.zs1-rep-ExpMean_subs-noRowNorm-zscore-t16-q33	0	268	70	2,81415503129514	2,40424188195697E-21	30	ATP5F1C,ATP5ME,BOLA3,CHCHD1,COQ2,COQ7,DLD,ENSG00000255339,ENSG00000255639,ENSG00000265257,ENSG00000267740,ENSG00000268400,ENSG00000287967,FECH,GLRX5,GRSF1,GTPBP6,LIAS,LIPT1,LIPT2,LIPT2-AS1,METTL17,MRPS31,NDUFC2-KCTD14,NFU1,OGDH,PDE12,RMND1,RTN4IP1,SOD2
JD_GPP3909_Balsa_2902870.sgRNA.no3w.ga.gene_av.zs1-rep-ExpMean_subs-noRowNorm-zscore-t4-q33	0	268	70	2,81415503129514	2,40424188195697E-21	30	ATP5F1C,ATP5ME,BOLA3,CHCHD1,COQ2,COQ7,DLD,ENSG00000255339,ENSG00000255639,ENSG00000265257,ENSG00000267740,ENSG00000268400,ENSG00000287967,FECH,GLRX5,GRSF1,GTPBP6,LIAS,LIPT1,LIPT2,LIPT2-AS1,METTL17,MRPS31,NDUFC2-KCTD14,NFU1,OGDH,PDE12,RMND1,RTN4IP1,SOD2
JD_GPP3909_Balsa_2902870.sgRNA.no3w.ga.gene_av.zs1-rep-ExpMean_subs-noRowNorm-zscore-t8-q33	0	268	70	2,81415503129514	2,40424188195697E-21	30	ATP5F1C,ATP5ME,BOLA3,CHCHD1,COQ2,COQ7,DLD,ENSG00000255339,ENSG00000255639,ENSG00000265257,ENSG00000267740,ENSG00000268400,ENSG00000287967,FECH,GLRX5,GRSF1,GTPBP6,LIAS,LIPT1,LIPT2,LIPT2-AS1,METTL17,MRPS31,NDUFC2-KCTD14,NFU1,OGDH,PDE12,RMND1,RTN4IP1,SOD2
JD_GPP3909_Balsa_2902870.sgRNA.no3w.ga.gene_av.zs15-rep-noExpNorm-noRowNorm-zscore-01range-t2-q34	6	166	55	3,56976292265838	2,40916126798553E-21	9	ATP5F1C,ATP5ME,ENSG00000255339,ENSG00000255639,ENSG00000265257,ENSG00000267740,GLRX5,METTL17,NFU1
JD_GPP3909_Balsa_2902870.sgRNA.no3w.ga.gene_av.zs15-rep-noExpNorm-noRowNorm-zscore-01range-t2-q33.75	6	160	54	3,63629032258065	2,42141440964742E-21	9	ATP5F1C,ATP5ME,ENSG00000255339,ENSG00000255639,ENSG00000265257,ENSG00000267740,GLRX5,METTL17,NFU1
JD_GPP3909_Balsa_2902870.sgRNA.no3w.ga.gene_av.zs1-rep-noExpNorm-noRowNorm-zscore-01range-t12-q33	11	198	60	3,26490713587488	2,76606290765229E-21	11	ATP5F1C,ATP5ME,ENSG00000255339,ENSG00000255639,ENSG00000267740,ENSG00000287967,GLRX5,GRSF1,METTL17,NDUFC2-KCTD14,NFU1
JD_GPP3909_Balsa_2902870.sgRNA.no3w.ga.gene_av.zs1-rep-noExpNorm-noRowNorm-zscore-01range-t16-q33	11	198	60	3,26490713587488	2,76606290765229E-21	11	ATP5F1C,ATP5ME,ENSG00000255339,ENSG00000255639,ENSG00000267740,ENSG00000287967,GLRX5,GRSF1,METTL17,NDUFC2-KCTD14,NFU1
JD_GPP3909_Balsa_2902870.sgRNA.no3w.ga.gene_av.zs1-rep-noExpNorm-noRowNorm-zscore-01range-t2-q33	6	198	60	3,26490713587488	2,76606290765229E-21	11	ATP5F1C,ATP5ME,ENSG00000255339,ENSG00000255639,ENSG00000267740,ENSG00000287967,GLRX5,GRSF1,METTL17,NDUFC2-KCTD14,NFU1
JD_GPP3909_Balsa_2902870.sgRNA.no3w.ga.gene_av.zs1-rep-noExpNorm-noRowNorm-zscore-01range-t8-q33	11	198	60	3,26490713587488	2,76606290765229E-21	11	ATP5F1C,ATP5ME,ENSG00000255339,ENSG00000255639,ENSG00000267740,ENSG00000287967,GLRX5,GRSF1,METTL17,NDUFC2-KCTD14,NFU1
JD_GPP3909_Balsa_2902870.sgRNA.no3w.ga.gene_av.zs1-rep-ExpMean_subs-noRowNorm-zscore-t12-q33.5	0	284	72	2,73148568832349	2,85463206816836E-21	35	ATP5F1C,ATP5ME,BOLA3,CHCHD1,COQ2,COQ7,CS,DLD,ENSG00000255339,ENSG00000255639,ENSG00000260643,ENSG00000265257,ENSG00000267740,ENSG00000268400,ENSG00000284512,ENSG00000287967,FECH,GCSH,GLRX5,GRSF1,GTPBP6,LIAS,LIPT1,LIPT2,LIPT2-AS1,METTL17,MRPS31,NDUFC2-KCTD14,NFU1,OGDH,PDE12,PDSS2,RMND1,RTN4IP1,SOD2
JD_GPP3909_Balsa_2902870.sgRNA.no3w.ga.gene_av.zs1-rep-ExpMean_subs-noRowNorm-zscore-t16-q33.5	0	284	72	2,73148568832349	2,85463206816836E-21	35	ATP5F1C,ATP5ME,BOLA3,CHCHD1,COQ2,COQ7,CS,DLD,ENSG00000255339,ENSG00000255639,ENSG00000260643,ENSG00000265257,ENSG00000267740,ENSG00000268400,ENSG00000284512,ENSG00000287967,FECH,GCSH,GLRX5,GRSF1,GTPBP6,LIAS,LIPT1,LIPT2,LIPT2-AS1,METTL17,MRPS31,NDUFC2-KCTD14,NFU1,OGDH,PDE12,PDSS2,RMND1,RTN4IP1,SOD2
JD_GPP3909_Balsa_2902870.sgRNA.no3w.ga.gene_av.zs1-rep-ExpMean_subs-noRowNorm-zscore-t4-q33.5	0	284	72	2,73148568832349	2,85463206816836E-21	35	ATP5F1C,ATP5ME,BOLA3,CHCHD1,COQ2,COQ7,CS,DLD,ENSG00000255339,ENSG00000255639,ENSG00000260643,ENSG00000265257,ENSG00000267740,ENSG00000268400,ENSG00000284512,ENSG00000287967,FECH,GCSH,GLRX5,GRSF1,GTPBP6,LIAS,LIPT1,LIPT2,LIPT2-AS1,METTL17,MRPS31,NDUFC2-KCTD14,NFU1,OGDH,PDE12,PDSS2,RMND1,RTN4IP1,SOD2
JD_GPP3909_Balsa_2902870.sgRNA.no3w.ga.gene_av.zs1-rep-ExpMean_subs-noRowNorm-zscore-t8-q33.5	0	284	72	2,73148568832349	2,85463206816836E-21	35	ATP5F1C,ATP5ME,BOLA3,CHCHD1,COQ2,COQ7,CS,DLD,ENSG00000255339,ENSG00000255639,ENSG00000260643,ENSG00000265257,ENSG00000267740,ENSG00000268400,ENSG00000284512,ENSG00000287967,FECH,GCSH,GLRX5,GRSF1,GTPBP6,LIAS,LIPT1,LIPT2,LIPT2-AS1,METTL17,MRPS31,NDUFC2-KCTD14,NFU1,OGDH,PDE12,PDSS2,RMND1,RTN4IP1,SOD2
JD_GPP3909_Balsa_2902870.sgRNA.ga.gene_av.zs15-rep-noExpNorm-noRowNorm-zscore-01range-t2-q34	0	173	56	3,48760022375536	3,2345709303965E-21	11	ATP5F1C,ATP5ME,CHCHD1,ENSG00000255339,ENSG00000255639,ENSG00000265257,ENSG00000267740,ENSG00000287967,GLRX5,METTL17,NFU1
JD_GPP3909_Balsa_2902870.sgRNA.no3w.ga.gene_av.zs15-rep-noExpNorm-noRowNorm-zscore-01range-t2-q33.5	6	155	53	3,6840790842872	3,36069492665433E-21	9	ATP5F1C,ATP5ME,ENSG00000255339,ENSG00000255639,ENSG00000265257,ENSG00000267740,GLRX5,METTL17,NFU1
JD_GPP3909_Balsa_2902870.sgRNA.ga.gene_av.zs1-rep-noExpNorm-noRowNorm-zscore-t8-q33	5	212	62	3,15094339622642	3,3663079766684E-21	17	ATP5F1C,ATP5ME,BOLA3,CHCHD1,ENSG00000255339,ENSG00000255639,ENSG00000265257,ENSG00000267740,ENSG00000287967,FECH,GLRX5,GRSF1,METTL17,MRPS31,NDUFC2-KCTD14,NFU1,PDE12
JD_GPP3909_Balsa_2902870.sgRNA.no3w.ga.gene_av.zs1-rep-ExpQnorm-noRowNorm-zscore-t1.5-q33.25	7	212	62	3,15094339622642	3,3663079766684E-21	17	ATP5F1C,BOLA3,ENSG00000255339,ENSG00000255639,ENSG00000265257,ENSG00000267740,ENSG00000287967,FECH,GLRX5,GRSF1,GTPBP6,METTL17,MRPS31,NDUFC2-KCTD14,NFU1,PDE12,RMND1
JD_GPP3909_Balsa_2902870.sgRNA.no3w.ga.gene_av.zs1-rep-ExpQnorm-noRowNorm-zscore-t2-q33.25	6	212	62	3,15094339622642	3,3663079766684E-21	17	ATP5F1C,BOLA3,ENSG00000255339,ENSG00000255639,ENSG00000265257,ENSG00000267740,ENSG00000287967,FECH,GLRX5,GRSF1,GTPBP6,METTL17,MRPS31,NDUFC2-KCTD14,NFU1,PDE12,RMND1
JD_GPP3909_Balsa_2902870.sgRNA.ga.gene_av.zs1-rep-noExpNorm-noRowNorm-zscore-t4-q33	8	219	63	3,09942554131684	3,54019902301993E-21	19	ATP5F1C,ATP5ME,BOLA3,CHCHD1,ENSG00000255339,ENSG00000255639,ENSG00000265257,ENSG00000267740,ENSG00000287967,FECH,GLRX5,GRSF1,GTPBP6,METTL17,MRPS31,NDUFC2-KCTD14,NFU1,PDE12,RTN4IP1
JD_GPP3909_Balsa_2902870.sgRNA.ga.gene_av.zs15-rep-noExpNorm-noRowNorm-zscore-t1.5-q33.5	2	255	68	2,87311827956989	3,91738680350886E-21	28	ATP5F1C,ATP5ME,BOLA3,CHCHD1,COQ2,COQ7,DLD,ENSG00000255339,ENSG00000255639,ENSG00000265257,ENSG00000267740,ENSG00000287967,FDX1,FECH,GLRX5,GRSF1,GTPBP6,LIAS,LIPT2,LIPT2-AS1,METTL17,MRPS31,NFU1,OGDH,PDE12,RPUSD3,RTN4IP1,SOD2
JD_GPP3909_Balsa_2902870.sgRNA.ga.gene_av.zs15-rep-noExpNorm-noRowNorm-zscore-t1.5-q33.75	2	255	68	2,87311827956989	3,91738680350886E-21	28	ATP5F1C,ATP5ME,BOLA3,CHCHD1,COQ2,COQ7,DLD,ENSG00000255339,ENSG00000255639,ENSG00000265257,ENSG00000267740,ENSG00000287967,FDX1,FECH,GLRX5,GRSF1,GTPBP6,LIAS,LIPT2,LIPT2-AS1,METTL17,MRPS31,NFU1,OGDH,PDE12,RPUSD3,RTN4IP1,SOD2
JD_GPP3909_Balsa_2902870.sgRNA-rep-noExpNorm-noRowNorm-zscore-t2-q34--no-fil-flat	7	334	78	2,51612903225806	4,02144516764489E-21	34	ATP5F1C,ATP5ME,BOLA3,CHCHD1,CLPP,COQ2,COQ7,CS,DLD,ENSG00000255339,ENSG00000255639,ENSG00000265257,ENSG00000267740,ENSG00000268400,ENSG00000287967,FDX1,FECH,GLRX5,GRSF1,GTPBP6,LIAS,LIPT1,LIPT2,METTL17,MRM2,MRPS31,NDUFC2-KCTD14,NFU1,OGDH,PDE12,PDSS2,RTN4IP1,SLC25A19,SOD2
JD_GPP3909_Balsa_2902870.sgRNA-rep-noExpNorm-noRowNorm-zscore-t2-q34	7	334	78	2,51612903225806	4,02144516764489E-21	34	ATP5F1C,ATP5ME,BOLA3,CHCHD1,CLPP,COQ2,COQ7,CS,DLD,ENSG00000255339,ENSG00000255639,ENSG00000265257,ENSG00000267740,ENSG00000268400,ENSG00000287967,FDX1,FECH,GLRX5,GRSF1,GTPBP6,LIAS,LIPT1,LIPT2,METTL17,MRM2,MRPS31,NDUFC2-KCTD14,NFU1,OGDH,PDE12,PDSS2,RTN4IP1,SLC25A19,SOD2
JD_GPP3909_Balsa_2902870.sgRNA-rep-nonorm-zscore-t2-q34	7	334	78	2,51612903225806	4,02144516764489E-21	34	ATP5F1C,ATP5ME,BOLA3,CHCHD1,CLPP,COQ2,COQ7,CS,DLD,ENSG00000255339,ENSG00000255639,ENSG00000265257,ENSG00000267740,ENSG00000268400,ENSG00000287967,FDX1,FECH,GLRX5,GRSF1,GTPBP6,LIAS,LIPT1,LIPT2,METTL17,MRM2,MRPS31,NDUFC2-KCTD14,NFU1,OGDH,PDE12,PDSS2,RTN4IP1,SLC25A19,SOD2
JD_GPP3909_Balsa_2902870.sgRNA-rep-rowsum-zscore-t2-q34	7	334	78	2,51612903225806	4,02144516764489E-21	34	ATP5F1C,ATP5ME,BOLA3,CHCHD1,CLPP,COQ2,COQ7,CS,DLD,ENSG00000255339,ENSG00000255639,ENSG00000265257,ENSG00000267740,ENSG00000268400,ENSG00000287967,FDX1,FECH,GLRX5,GRSF1,GTPBP6,LIAS,LIPT1,LIPT2,METTL17,MRM2,MRPS31,NDUFC2-KCTD14,NFU1,OGDH,PDE12,PDSS2,RTN4IP1,SLC25A19,SOD2
JD_GPP3909_Balsa_2902870.sgRNA.ga.gene_av.zs15-rep-noExpNorm-noRowNorm-zscore-01range-t12-q33.75	7	206	61	3,19041653617288	4,16765001803815E-21	12	ATP5F1C,ATP5ME,CHCHD1,ENSG00000255339,ENSG00000255639,ENSG00000265257,ENSG00000267740,ENSG00000287967,GLRX5,METTL17,MRPS31,NFU1
JD_GPP3909_Balsa_2902870.sgRNA.ga.gene_av.zs15-rep-noExpNorm-noRowNorm-zscore-01range-t16-q33.75	7	206	61	3,19041653617288	4,16765001803815E-21	12	ATP5F1C,ATP5ME,CHCHD1,ENSG00000255339,ENSG00000255639,ENSG00000265257,ENSG00000267740,ENSG00000287967,GLRX5,METTL17,MRPS31,NFU1
JD_GPP3909_Balsa_2902870.sgRNA.ga.gene_av.zs15-rep-noExpNorm-noRowNorm-zscore-01range-t8-q33.75	4	206	61	3,19041653617288	4,16765001803815E-21	12	ATP5F1C,ATP5ME,CHCHD1,ENSG00000255339,ENSG00000255639,ENSG00000265257,ENSG00000267740,ENSG00000287967,GLRX5,METTL17,MRPS31,NFU1
JD_GPP3909_Balsa_2902870.sgRNA-rep-noExpNorm-noRowNorm-zscore-01range-t1.5-q32--no-fil-flat	6	193	59	3,29366538525823	4,41209226842297E-21	11	ATP5ME,ENSG00000255639,ENSG00000265257,ENSG00000267740,ENSG00000287967,GLRX5,GRSF1,METTL17,MRPS31,NDUFC2-KCTD14,RTN4IP1
JD_GPP3909_Balsa_2902870.sgRNA-rep-noExpNorm-noRowNorm-zscore-01range-t1.5-q32	6	193	59	3,29366538525823	4,41209226842297E-21	11	ATP5ME,ENSG00000255639,ENSG00000265257,ENSG00000267740,ENSG00000287967,GLRX5,GRSF1,METTL17,MRPS31,NDUFC2-KCTD14,RTN4IP1
JD_GPP3909_Balsa_2902870.sgRNA-rep-noExpNorm-noRowNorm-zscore-01range-t2-q32--no-fil-flat	6	193	59	3,29366538525823	4,41209226842297E-21	11	ATP5ME,ENSG00000255639,ENSG00000265257,ENSG00000267740,ENSG00000287967,GLRX5,GRSF1,METTL17,MRPS31,NDUFC2-KCTD14,RTN4IP1
JD_GPP3909_Balsa_2902870.sgRNA-rep-noExpNorm-noRowNorm-zscore-01range-t2-q32	6	193	59	3,29366538525823	4,41209226842297E-21	11	ATP5ME,ENSG00000255639,ENSG00000265257,ENSG00000267740,ENSG00000287967,GLRX5,GRSF1,METTL17,MRPS31,NDUFC2-KCTD14,RTN4IP1
JD_GPP3909_Balsa_2902870.sgRNA-rep-noExpNorm-noRowNorm-zscore-t2-q32--no-fil-flat	7	220	63	3,08533724340176	4,69546032887951E-21	12	ATP5F1C,ATP5ME,ENSG00000255339,ENSG00000255639,ENSG00000265257,ENSG00000267740,ENSG00000287967,GLRX5,GRSF1,METTL17,MRPS31,NDUFC2-KCTD14
JD_GPP3909_Balsa_2902870.sgRNA-rep-noExpNorm-noRowNorm-zscore-t2-q32	7	220	63	3,08533724340176	4,69546032887951E-21	12	ATP5F1C,ATP5ME,ENSG00000255339,ENSG00000255639,ENSG00000265257,ENSG00000267740,ENSG00000287967,GLRX5,GRSF1,METTL17,MRPS31,NDUFC2-KCTD14
JD_GPP3909_Balsa_2902870.sgRNA-rep-noExpNorm-noRowNorm-zscore-t4-q32--no-fil-flat	7	220	63	3,08533724340176	4,69546032887951E-21	12	ATP5F1C,ATP5ME,ENSG00000255339,ENSG00000255639,ENSG00000265257,ENSG00000267740,ENSG00000287967,GLRX5,GRSF1,METTL17,MRPS31,NDUFC2-KCTD14
JD_GPP3909_Balsa_2902870.sgRNA-rep-noExpNorm-noRowNorm-zscore-t4-q32	7	220	63	3,08533724340176	4,69546032887951E-21	12	ATP5F1C,ATP5ME,ENSG00000255339,ENSG00000255639,ENSG00000265257,ENSG00000267740,ENSG00000287967,GLRX5,GRSF1,METTL17,MRPS31,NDUFC2-KCTD14
JD_GPP3909_Balsa_2902870.sgRNA-rep-nonorm-zscore-t2-q32	7	220	63	3,08533724340176	4,69546032887951E-21	12	ATP5F1C,ATP5ME,ENSG00000255339,ENSG00000255639,ENSG00000265257,ENSG00000267740,ENSG00000287967,GLRX5,GRSF1,METTL17,MRPS31,NDUFC2-KCTD14
JD_GPP3909_Balsa_2902870.sgRNA-rep-nonorm-zscore-t4-q32	7	220	63	3,08533724340176	4,69546032887951E-21	12	ATP5F1C,ATP5ME,ENSG00000255339,ENSG00000255639,ENSG00000265257,ENSG00000267740,ENSG00000287967,GLRX5,GRSF1,METTL17,MRPS31,NDUFC2-KCTD14
JD_GPP3909_Balsa_2902870.sgRNA-rep-rowsum-zscore-t2-q32	7	220	63	3,08533724340176	4,69546032887951E-21	12	ATP5F1C,ATP5ME,ENSG00000255339,ENSG00000255639,ENSG00000265257,ENSG00000267740,ENSG00000287967,GLRX5,GRSF1,METTL17,MRPS31,NDUFC2-KCTD14
JD_GPP3909_Balsa_2902870.sgRNA-rep-rowsum-zscore-t4-q32	7	220	63	3,08533724340176	4,69546032887951E-21	12	ATP5F1C,ATP5ME,ENSG00000255339,ENSG00000255639,ENSG00000265257,ENSG00000267740,ENSG00000287967,GLRX5,GRSF1,METTL17,MRPS31,NDUFC2-KCTD14
JD_GPP3909_Balsa_2902870.sgRNA.no3w.ga.gene_av.zs15-rep-noExpNorm-noRowNorm-zscore-01range-t1.5-q33.5	8	168	55	3,52726574500768	4,74224972267322E-21	9	ATP5F1C,ATP5ME,ENSG00000255339,ENSG00000255639,ENSG00000265257,ENSG00000267740,GLRX5,METTL17,NFU1
JD_GPP3909_Balsa_2902870.sgRNA-rep-noExpNorm-noRowNorm-zscore-01range-t12-q32.5	6	227	64	3,03765809293733	4,76875204917346E-21	13	ATP5F1C,ATP5ME,ENSG00000255339,ENSG00000255639,ENSG00000265257,ENSG00000267740,ENSG00000287967,GLRX5,GRSF1,METTL17,MRPS31,NDUFC2-KCTD14,RTN4IP1
JD_GPP3909_Balsa_2902870.sgRNA-rep-noExpNorm-noRowNorm-zscore-01range-t16-q32.5--no-fil-flat	6	227	64	3,03765809293733	4,76875204917346E-21	13	ATP5F1C,ATP5ME,ENSG00000255339,ENSG00000255639,ENSG00000265257,ENSG00000267740,ENSG00000287967,GLRX5,GRSF1,METTL17,MRPS31,NDUFC2-KCTD14,RTN4IP1
JD_GPP3909_Balsa_2902870.sgRNA-rep-noExpNorm-noRowNorm-zscore-01range-t16-q32.5	6	227	64	3,03765809293733	4,76875204917346E-21	13	ATP5F1C,ATP5ME,ENSG00000255339,ENSG00000255639,ENSG00000265257,ENSG00000267740,ENSG00000287967,GLRX5,GRSF1,METTL17,MRPS31,NDUFC2-KCTD14,RTN4IP1
JD_GPP3909_Balsa_2902870.sgRNA-rep-noExpNorm-noRowNorm-zscore-01range-t32-q32.5--no-fil-flat	6	227	64	3,03765809293733	4,76875204917346E-21	13	ATP5F1C,ATP5ME,ENSG00000255339,ENSG00000255639,ENSG00000265257,ENSG00000267740,ENSG00000287967,GLRX5,GRSF1,METTL17,MRPS31,NDUFC2-KCTD14,RTN4IP1
JD_GPP3909_Balsa_2902870.sgRNA-rep-noExpNorm-noRowNorm-zscore-01range-t32-q32.5	6	227	64	3,03765809293733	4,76875204917346E-21	13	ATP5F1C,ATP5ME,ENSG00000255339,ENSG00000255639,ENSG00000265257,ENSG00000267740,ENSG00000287967,GLRX5,GRSF1,METTL17,MRPS31,NDUFC2-KCTD14,RTN4IP1
JD_GPP3909_Balsa_2902870.sgRNA-rep-noExpNorm-noRowNorm-zscore-01range-t4-q32.5--no-fil-flat	6	227	64	3,03765809293733	4,76875204917346E-21	13	ATP5F1C,ATP5ME,ENSG00000255339,ENSG00000255639,ENSG00000265257,ENSG00000267740,ENSG00000287967,GLRX5,GRSF1,METTL17,MRPS31,NDUFC2-KCTD14,RTN4IP1
JD_GPP3909_Balsa_2902870.sgRNA-rep-noExpNorm-noRowNorm-zscore-01range-t4-q32.5	6	227	64	3,03765809293733	4,76875204917346E-21	13	ATP5F1C,ATP5ME,ENSG00000255339,ENSG00000255639,ENSG00000265257,ENSG00000267740,ENSG00000287967,GLRX5,GRSF1,METTL17,MRPS31,NDUFC2-KCTD14,RTN4IP1
JD_GPP3909_Balsa_2902870.sgRNA-rep-noExpNorm-noRowNorm-zscore-01range-t8-q32.5--no-fil-flat	6	227	64	3,03765809293733	4,76875204917346E-21	13	ATP5F1C,ATP5ME,ENSG00000255339,ENSG00000255639,ENSG00000265257,ENSG00000267740,ENSG00000287967,GLRX5,GRSF1,METTL17,MRPS31,NDUFC2-KCTD14,RTN4IP1
JD_GPP3909_Balsa_2902870.sgRNA-rep-noExpNorm-noRowNorm-zscore-01range-t8-q32.5	6	227	64	3,03765809293733	4,76875204917346E-21	13	ATP5F1C,ATP5ME,ENSG00000255339,ENSG00000255639,ENSG00000265257,ENSG00000267740,ENSG00000287967,GLRX5,GRSF1,METTL17,MRPS31,NDUFC2-KCTD14,RTN4IP1
JD_GPP3909_Balsa_2902870.sgRNA.ga.gene_av.zs1-rep-ExpMean_subs-noRowNorm-zscore-t1.5-q33.5	0	271	70	2,78300202356862	5,07780019561009E-21	15	ATP5F1C,ATP5ME,BOLA3,CHCHD1,ENSG00000255339,ENSG00000255639,ENSG00000265257,ENSG00000267740,ENSG00000287967,GLRX5,GRSF1,METTL17,MRPS31,NDUFC2-KCTD14,NFU1
JD_GPP3909_Balsa_2902870.sgRNA.ga.gene_av.zs15-rep-noExpNorm-noRowNorm-zscore-01range-t12-q34	6	207	61	3,17500389590151	5,58640927451483E-21	12	ATP5F1C,ATP5ME,CHCHD1,ENSG00000255339,ENSG00000255639,ENSG00000265257,ENSG00000267740,ENSG00000287967,GLRX5,METTL17,MRPS31,NFU1
JD_GPP3909_Balsa_2902870.sgRNA.ga.gene_av.zs15-rep-noExpNorm-noRowNorm-zscore-01range-t16-q34	6	207	61	3,17500389590151	5,58640927451483E-21	12	ATP5F1C,ATP5ME,CHCHD1,ENSG00000255339,ENSG00000255639,ENSG00000265257,ENSG00000267740,ENSG00000287967,GLRX5,METTL17,MRPS31,NFU1
JD_GPP3909_Balsa_2902870.sgRNA.ga.gene_av.zs15-rep-noExpNorm-noRowNorm-zscore-01range-t8-q34	7	207	61	3,17500389590151	5,58640927451483E-21	12	ATP5F1C,ATP5ME,CHCHD1,ENSG00000255339,ENSG00000255639,ENSG00000265257,ENSG00000267740,ENSG00000287967,GLRX5,METTL17,MRPS31,NFU1
JD_GPP3909_Balsa_2902870.sgRNA.no3w.ga.gene_av.zs15-rep-noExpNorm-noRowNorm-zscore-t12-q33.5	10	207	61	3,17500389590151	5,58640927451483E-21	9	ATP5F1C,ATP5ME,ENSG00000255339,ENSG00000255639,ENSG00000265257,ENSG00000267740,GLRX5,METTL17,NFU1
JD_GPP3909_Balsa_2902870.sgRNA.no3w.ga.gene_av.zs15-rep-noExpNorm-noRowNorm-zscore-t16-q33.5	10	207	61	3,17500389590151	5,58640927451483E-21	9	ATP5F1C,ATP5ME,ENSG00000255339,ENSG00000255639,ENSG00000265257,ENSG00000267740,GLRX5,METTL17,NFU1
JD_GPP3909_Balsa_2902870.sgRNA.no3w.ga.gene_av.zs15-rep-noExpNorm-noRowNorm-zscore-t4-q33.5	10	207	61	3,17500389590151	5,58640927451483E-21	9	ATP5F1C,ATP5ME,ENSG00000255339,ENSG00000255639,ENSG00000265257,ENSG00000267740,GLRX5,METTL17,NFU1
JD_GPP3909_Balsa_2902870.sgRNA.no3w.ga.gene_av.zs15-rep-noExpNorm-noRowNorm-zscore-t8-q33.5	10	207	61	3,17500389590151	5,58640927451483E-21	9	ATP5F1C,ATP5ME,ENSG00000255339,ENSG00000255639,ENSG00000265257,ENSG00000267740,GLRX5,METTL17,NFU1
JD_GPP3909_Balsa_2902870.sgRNA.ga.gene_av.zs15-rep-noExpNorm-noRowNorm-zscore-t1.5-q32.5	2	181	57	3,39297807877384	5,70325773502143E-21	14	ATP5F1C,ATP5ME,CHCHD1,ENSG00000255339,ENSG00000255639,ENSG00000265257,ENSG00000267740,ENSG00000287967,GLRX5,METTL17,MRPS31,NFU1,PDE12,RTN4IP1
JD_GPP3909_Balsa_2902870.sgRNA.no3w.ga.gene_av-rep-nonorm-zscore-t4-q33	9	194	59	3,27668772863319	5,98749319585715E-21	13	ATP5F1C,ATP5ME,ENSG00000255339,ENSG00000255639,ENSG00000265257,ENSG00000267740,ENSG00000287967,GLRX5,GRSF1,METTL17,MRPS31,NDUFC2-KCTD14,NFU1
JD_GPP3909_Balsa_2902870.sgRNA.no3w.ga.gene_av-rep-rowsum-zscore-t4-q33	9	194	59	3,27668772863319	5,98749319585715E-21	13	ATP5F1C,ATP5ME,ENSG00000255339,ENSG00000255639,ENSG00000265257,ENSG00000267740,ENSG00000287967,GLRX5,GRSF1,METTL17,MRPS31,NDUFC2-KCTD14,NFU1
JD_GPP3909_Balsa_2902870.sgRNA-rep-qnorm-zscore-t10-q34.5	5	407	86	2,27661092177221	6,001477932567E-21	50	ATP5F1C,ATP5ME,ATPAF2,BOLA3,CHCHD1,CLPP,CLPX,COQ2,COQ7,CS,DLAT,DLD,DLST,ENSG00000255339,ENSG00000255639,ENSG00000265257,ENSG00000267059,ENSG00000267740,ENSG00000286192,ENSG00000287967,ETFB,FDX1,FECH,GLRX5,GRSF1,GTPBP3,GTPBP6,LIAS,LIPT1,LIPT2,LIPT2-AS1,METTL17,MRM2,MRPS31,MTIF3,NDUFC2-KCTD14,NFU1,OGDH,PDE12,PDHA1,PDHB,PDHX,PDSS2,RMND1,RPUSD3,RTN4IP1,SLC25A1,SLC25A19,SLC25A51,SOD2
JD_GPP3909_Balsa_2902870.sgRNA-rep-qnorm-zscore-t12-q34.5	5	407	86	2,27661092177221	6,001477932567E-21	50	ATP5F1C,ATP5ME,ATPAF2,BOLA3,CHCHD1,CLPP,CLPX,COQ2,COQ7,CS,DLAT,DLD,DLST,ENSG00000255339,ENSG00000255639,ENSG00000265257,ENSG00000267059,ENSG00000267740,ENSG00000286192,ENSG00000287967,ETFB,FDX1,FECH,GLRX5,GRSF1,GTPBP3,GTPBP6,LIAS,LIPT1,LIPT2,LIPT2-AS1,METTL17,MRM2,MRPS31,MTIF3,NDUFC2-KCTD14,NFU1,OGDH,PDE12,PDHA1,PDHB,PDHX,PDSS2,RMND1,RPUSD3,RTN4IP1,SLC25A1,SLC25A19,SLC25A51,SOD2
JD_GPP3909_Balsa_2902870.sgRNA-rep-qnorm-zscore-t13-q34.5	5	407	86	2,27661092177221	6,001477932567E-21	50	ATP5F1C,ATP5ME,ATPAF2,BOLA3,CHCHD1,CLPP,CLPX,COQ2,COQ7,CS,DLAT,DLD,DLST,ENSG00000255339,ENSG00000255639,ENSG00000265257,ENSG00000267059,ENSG00000267740,ENSG00000286192,ENSG00000287967,ETFB,FDX1,FECH,GLRX5,GRSF1,GTPBP3,GTPBP6,LIAS,LIPT1,LIPT2,LIPT2-AS1,METTL17,MRM2,MRPS31,MTIF3,NDUFC2-KCTD14,NFU1,OGDH,PDE12,PDHA1,PDHB,PDHX,PDSS2,RMND1,RPUSD3,RTN4IP1,SLC25A1,SLC25A19,SLC25A51,SOD2
JD_GPP3909_Balsa_2902870.sgRNA-rep-qnorm-zscore-t7-q34.5	5	407	86	2,27661092177221	6,001477932567E-21	50	ATP5F1C,ATP5ME,ATPAF2,BOLA3,CHCHD1,CLPP,CLPX,COQ2,COQ7,CS,DLAT,DLD,DLST,ENSG00000255339,ENSG00000255639,ENSG00000265257,ENSG00000267059,ENSG00000267740,ENSG00000286192,ENSG00000287967,ETFB,FDX1,FECH,GLRX5,GRSF1,GTPBP3,GTPBP6,LIAS,LIPT1,LIPT2,LIPT2-AS1,METTL17,MRM2,MRPS31,MTIF3,NDUFC2-KCTD14,NFU1,OGDH,PDE12,PDHA1,PDHB,PDHX,PDSS2,RMND1,RPUSD3,RTN4IP1,SLC25A1,SLC25A19,SLC25A51,SOD2
JD_GPP3909_Balsa_2902870.sgRNA-rep-qnorm-zscore-t7.5-q34.5	5	407	86	2,27661092177221	6,001477932567E-21	50	ATP5F1C,ATP5ME,ATPAF2,BOLA3,CHCHD1,CLPP,CLPX,COQ2,COQ7,CS,DLAT,DLD,DLST,ENSG00000255339,ENSG00000255639,ENSG00000265257,ENSG00000267059,ENSG00000267740,ENSG00000286192,ENSG00000287967,ETFB,FDX1,FECH,GLRX5,GRSF1,GTPBP3,GTPBP6,LIAS,LIPT1,LIPT2,LIPT2-AS1,METTL17,MRM2,MRPS31,MTIF3,NDUFC2-KCTD14,NFU1,OGDH,PDE12,PDHA1,PDHB,PDHX,PDSS2,RMND1,RPUSD3,RTN4IP1,SLC25A1,SLC25A19,SLC25A51,SOD2
JD_GPP3909_Balsa_2902870.sgRNA-rep-qnorm-zscore-t8-q34.5	5	407	86	2,27661092177221	6,001477932567E-21	50	ATP5F1C,ATP5ME,ATPAF2,BOLA3,CHCHD1,CLPP,CLPX,COQ2,COQ7,CS,DLAT,DLD,DLST,ENSG00000255339,ENSG00000255639,ENSG00000265257,ENSG00000267059,ENSG00000267740,ENSG00000286192,ENSG00000287967,ETFB,FDX1,FECH,GLRX5,GRSF1,GTPBP3,GTPBP6,LIAS,LIPT1,LIPT2,LIPT2-AS1,METTL17,MRM2,MRPS31,MTIF3,NDUFC2-KCTD14,NFU1,OGDH,PDE12,PDHA1,PDHB,PDHX,PDSS2,RMND1,RPUSD3,RTN4IP1,SLC25A1,SLC25A19,SLC25A51,SOD2
JD_GPP3909_Balsa_2902870.sgRNA-rep-ExpQnorm-noRowNorm-zscore-t16-q32.5--no-fil-flat	1	235	65	2,98009608785175	6,17366955433859E-21	13	ATP5F1C,ATP5ME,DLD,ENSG00000255339,ENSG00000255639,ENSG00000265257,ENSG00000267740,ENSG00000287967,GLRX5,METTL17,MRPS31,NDUFC2-KCTD14,NFU1
JD_GPP3909_Balsa_2902870.sgRNA-rep-ExpQnorm-noRowNorm-zscore-t16-q32.5	1	235	65	2,98009608785175	6,17366955433859E-21	13	ATP5F1C,ATP5ME,DLD,ENSG00000255339,ENSG00000255639,ENSG00000265257,ENSG00000267740,ENSG00000287967,GLRX5,METTL17,MRPS31,NDUFC2-KCTD14,NFU1
JD_GPP3909_Balsa_2902870.sgRNA-rep-ExpQnorm-noRowNorm-zscore-t32-q32.5--no-fil-flat	0	235	65	2,98009608785175	6,17366955433859E-21	13	ATP5F1C,ATP5ME,DLD,ENSG00000255339,ENSG00000255639,ENSG00000265257,ENSG00000267740,ENSG00000287967,GLRX5,METTL17,MRPS31,NDUFC2-KCTD14,NFU1
JD_GPP3909_Balsa_2902870.sgRNA-rep-ExpQnorm-noRowNorm-zscore-t32-q32.5	0	235	65	2,98009608785175	6,17366955433859E-21	13	ATP5F1C,ATP5ME,DLD,ENSG00000255339,ENSG00000255639,ENSG00000265257,ENSG00000267740,ENSG00000287967,GLRX5,METTL17,MRPS31,NDUFC2-KCTD14,NFU1
JD_GPP3909_Balsa_2902870.sgRNA-rep-qnorm-zscore-t15-q32.5	1	235	65	2,98009608785175	6,17366955433859E-21	13	ATP5F1C,ATP5ME,DLD,ENSG00000255339,ENSG00000255639,ENSG00000265257,ENSG00000267740,ENSG00000287967,GLRX5,METTL17,MRPS31,NDUFC2-KCTD14,NFU1
JD_GPP3909_Balsa_2902870.sgRNA-rep-qnorm-zscore-t20-q32.5	1	235	65	2,98009608785175	6,17366955433859E-21	13	ATP5F1C,ATP5ME,DLD,ENSG00000255339,ENSG00000255639,ENSG00000265257,ENSG00000267740,ENSG00000287967,GLRX5,METTL17,MRPS31,NDUFC2-KCTD14,NFU1
JD_GPP3909_Balsa_2902870.sgRNA-rep-qnorm-zscore-t25-q32.5	0	235	65	2,98009608785175	6,17366955433859E-21	13	ATP5F1C,ATP5ME,DLD,ENSG00000255339,ENSG00000255639,ENSG00000265257,ENSG00000267740,ENSG00000287967,GLRX5,METTL17,MRPS31,NDUFC2-KCTD14,NFU1
JD_GPP3909_Balsa_2902870.sgRNA.ga.gene_av.zs1-rep-ExpMean_subs-noRowNorm-zscore-t1.5-q33.25	0	257	68	2,85075938245262	6,53531820409099E-21	14	ATP5F1C,ATP5ME,CHCHD1,ENSG00000255339,ENSG00000255639,ENSG00000265257,ENSG00000267740,ENSG00000287967,GLRX5,GRSF1,METTL17,MRPS31,NDUFC2-KCTD14,NFU1
JD_GPP3909_Balsa_2902870.sgRNA.no3w.ga.gene_av.zs15-rep-noExpNorm-noRowNorm-zscore-t12-q33.25	6	195	59	3,25988420181969	8,10684726366301E-21	9	ATP5F1C,ATP5ME,ENSG00000255339,ENSG00000255639,ENSG00000265257,ENSG00000267740,GLRX5,METTL17,NFU1
JD_GPP3909_Balsa_2902870.sgRNA.no3w.ga.gene_av.zs15-rep-noExpNorm-noRowNorm-zscore-t16-q33.25	6	195	59	3,25988420181969	8,10684726366301E-21	9	ATP5F1C,ATP5ME,ENSG00000255339,ENSG00000255639,ENSG00000265257,ENSG00000267740,GLRX5,METTL17,NFU1
JD_GPP3909_Balsa_2902870.sgRNA.no3w.ga.gene_av.zs15-rep-noExpNorm-noRowNorm-zscore-t4-q33.25	6	195	59	3,25988420181969	8,10684726366301E-21	9	ATP5F1C,ATP5ME,ENSG00000255339,ENSG00000255639,ENSG00000265257,ENSG00000267740,GLRX5,METTL17,NFU1
JD_GPP3909_Balsa_2902870.sgRNA.no3w.ga.gene_av.zs15-rep-noExpNorm-noRowNorm-zscore-t8-q33.25	6	195	59	3,25988420181969	8,10684726366301E-21	9	ATP5F1C,ATP5ME,ENSG00000255339,ENSG00000255639,ENSG00000265257,ENSG00000267740,GLRX5,METTL17,NFU1
JD_GPP3909_Balsa_2902870.sgRNA-rep-ExpQnorm-noRowNorm-zscore-t16-q33--no-fil-flat	1	258	68	2,83970992748187	8,42287492286271E-21	17	ATP5F1C,ATP5ME,BOLA3,COQ2,DLD,ENSG00000255339,ENSG00000255639,ENSG00000265257,ENSG00000267740,ENSG00000287967,GLRX5,LIAS,METTL17,MRPS31,NDUFC2-KCTD14,NFU1,PDE12
JD_GPP3909_Balsa_2902870.sgRNA-rep-ExpQnorm-noRowNorm-zscore-t16-q33	1	258	68	2,83970992748187	8,42287492286271E-21	17	ATP5F1C,ATP5ME,BOLA3,COQ2,DLD,ENSG00000255339,ENSG00000255639,ENSG00000265257,ENSG00000267740,ENSG00000287967,GLRX5,LIAS,METTL17,MRPS31,NDUFC2-KCTD14,NFU1,PDE12
JD_GPP3909_Balsa_2902870.sgRNA-rep-ExpQnorm-noRowNorm-zscore-t32-q33--no-fil-flat	0	258	68	2,83970992748187	8,42287492286271E-21	17	ATP5F1C,ATP5ME,BOLA3,COQ2,DLD,ENSG00000255339,ENSG00000255639,ENSG00000265257,ENSG00000267740,ENSG00000287967,GLRX5,LIAS,METTL17,MRPS31,NDUFC2-KCTD14,NFU1,PDE12
JD_GPP3909_Balsa_2902870.sgRNA-rep-ExpQnorm-noRowNorm-zscore-t32-q33	0	258	68	2,83970992748187	8,42287492286271E-21	17	ATP5F1C,ATP5ME,BOLA3,COQ2,DLD,ENSG00000255339,ENSG00000255639,ENSG00000265257,ENSG00000267740,ENSG00000287967,GLRX5,LIAS,METTL17,MRPS31,NDUFC2-KCTD14,NFU1,PDE12
JD_GPP3909_Balsa_2902870.sgRNA-rep-qnorm-zscore-t15-q33	1	258	68	2,83970992748187	8,42287492286271E-21	17	ATP5F1C,ATP5ME,BOLA3,COQ2,DLD,ENSG00000255339,ENSG00000255639,ENSG00000265257,ENSG00000267740,ENSG00000287967,GLRX5,LIAS,METTL17,MRPS31,NDUFC2-KCTD14,NFU1,PDE12
JD_GPP3909_Balsa_2902870.sgRNA-rep-qnorm-zscore-t20-q33	1	258	68	2,83970992748187	8,42287492286271E-21	17	ATP5F1C,ATP5ME,BOLA3,COQ2,DLD,ENSG00000255339,ENSG00000255639,ENSG00000265257,ENSG00000267740,ENSG00000287967,GLRX5,LIAS,METTL17,MRPS31,NDUFC2-KCTD14,NFU1,PDE12
JD_GPP3909_Balsa_2902870.sgRNA-rep-qnorm-zscore-t25-q33	0	258	68	2,83970992748187	8,42287492286271E-21	17	ATP5F1C,ATP5ME,BOLA3,COQ2,DLD,ENSG00000255339,ENSG00000255639,ENSG00000265257,ENSG00000267740,ENSG00000287967,GLRX5,LIAS,METTL17,MRPS31,NDUFC2-KCTD14,NFU1,PDE12
JD_GPP3909_Balsa_2902870.sgRNA.no3w.ga.gene_av-rep-nonorm-zscore-t2-q32.5	10	176	56	3,42815249266862	8,62034873321252E-21	12	ATP5F1C,ATP5ME,ENSG00000255339,ENSG00000255639,ENSG00000265257,ENSG00000267740,ENSG00000287967,GLRX5,GRSF1,METTL17,NDUFC2-KCTD14,NFU1
JD_GPP3909_Balsa_2902870.sgRNA.no3w.ga.gene_av-rep-nonorm-zscore-t2.0-q32.5	10	176	56	3,42815249266862	8,62034873321252E-21	12	ATP5F1C,ATP5ME,ENSG00000255339,ENSG00000255639,ENSG00000265257,ENSG00000267740,ENSG00000287967,GLRX5,GRSF1,METTL17,NDUFC2-KCTD14,NFU1
JD_GPP3909_Balsa_2902870.sgRNA.no3w.ga.gene_av-rep-rowsum-zscore-t2-q32.5	10	176	56	3,42815249266862	8,62034873321252E-21	12	ATP5F1C,ATP5ME,ENSG00000255339,ENSG00000255639,ENSG00000265257,ENSG00000267740,ENSG00000287967,GLRX5,GRSF1,METTL17,NDUFC2-KCTD14,NFU1
JD_GPP3909_Balsa_2902870.sgRNA.no3w.ga.gene_av-rep-rowsum-zscore-t2.0-q32.5	10	176	56	3,42815249266862	8,62034873321252E-21	12	ATP5F1C,ATP5ME,ENSG00000255339,ENSG00000255639,ENSG00000265257,ENSG00000267740,ENSG00000287967,GLRX5,GRSF1,METTL17,NDUFC2-KCTD14,NFU1
JD_GPP3909_Balsa_2902870.sgRNA.ga.gene_av.zs1-rep-noExpNorm-noRowNorm-zscore-01range-t12-q33.75	5	202	60	3,20025550942191	9,14427557452824E-21	11	ATP5F1C,ENSG00000255339,ENSG00000255639,ENSG00000265257,ENSG00000267740,ENSG00000287967,GLRX5,GRSF1,METTL17,NDUFC2-KCTD14,NFU1
JD_GPP3909_Balsa_2902870.sgRNA.ga.gene_av.zs1-rep-noExpNorm-noRowNorm-zscore-01range-t4-q33.75	5	202	60	3,20025550942191	9,14427557452824E-21	11	ATP5F1C,ENSG00000255339,ENSG00000255639,ENSG00000265257,ENSG00000267740,ENSG00000287967,GLRX5,GRSF1,METTL17,NDUFC2-KCTD14,NFU1
JD_GPP3909_Balsa_2902870.sgRNA.ga.gene_av.zs1-rep-noExpNorm-noRowNorm-zscore-01range-t8-q33.75	5	202	60	3,20025550942191	9,14427557452824E-21	11	ATP5F1C,ENSG00000255339,ENSG00000255639,ENSG00000265257,ENSG00000267740,ENSG00000287967,GLRX5,GRSF1,METTL17,NDUFC2-KCTD14,NFU1
JD_GPP3909_Balsa_2902870.sgRNA.no3w.ga.gene_av.zs15-rep-ExpMean_subs-noRowNorm-zscore-t12-q32.5	0	202	60	3,20025550942191	9,14427557452824E-21	10	ATP5ME,CHCHD1,ENSG00000255339,ENSG00000255639,ENSG00000265257,ENSG00000267740,ENSG00000287967,GLRX5,METTL17,NFU1
JD_GPP3909_Balsa_2902870.sgRNA.no3w.ga.gene_av.zs15-rep-ExpMean_subs-noRowNorm-zscore-t16-q32.5	0	202	60	3,20025550942191	9,14427557452824E-21	10	ATP5ME,CHCHD1,ENSG00000255339,ENSG00000255639,ENSG00000265257,ENSG00000267740,ENSG00000287967,GLRX5,METTL17,NFU1
JD_GPP3909_Balsa_2902870.sgRNA.no3w.ga.gene_av.zs15-rep-ExpMean_subs-noRowNorm-zscore-t8-q32.5	0	202	60	3,20025550942191	9,14427557452824E-21	10	ATP5ME,CHCHD1,ENSG00000255339,ENSG00000255639,ENSG00000265257,ENSG00000267740,ENSG00000287967,GLRX5,METTL17,NFU1
JD_GPP3909_Balsa_2902870.sgRNA.ga.gene_av.zs15-rep-noExpNorm-noRowNorm-zscore-01range-t4-q33.5	5	189	58	3,30636627410821	9,44036834640811E-21	11	ATP5F1C,ATP5ME,CHCHD1,ENSG00000255339,ENSG00000255639,ENSG00000265257,ENSG00000267740,GLRX5,METTL17,MRPS31,NFU1
JD_GPP3909_Balsa_2902870.sgRNA.no3w.ga.gene_av.zs1-rep-ExpQnorm-noRowNorm-zscore-t12-q33.25	0	189	58	3,30636627410821	9,44036834640811E-21	15	ATP5F1C,BOLA3,ENSG00000255339,ENSG00000255639,ENSG00000265257,ENSG00000267740,ENSG00000287967,FECH,GLRX5,GRSF1,METTL17,MRPS31,NDUFC2-KCTD14,NFU1,RMND1
JD_GPP3909_Balsa_2902870.sgRNA.no3w.ga.gene_av.zs1-rep-ExpQnorm-noRowNorm-zscore-t16-q33.25	0	189	58	3,30636627410821	9,44036834640811E-21	15	ATP5F1C,BOLA3,ENSG00000255339,ENSG00000255639,ENSG00000265257,ENSG00000267740,ENSG00000287967,FECH,GLRX5,GRSF1,METTL17,MRPS31,NDUFC2-KCTD14,NFU1,RMND1
JD_GPP3909_Balsa_2902870.sgRNA.no3w.ga.gene_av.zs1-rep-ExpQnorm-noRowNorm-zscore-t8-q33.25	0	189	58	3,30636627410821	9,44036834640811E-21	15	ATP5F1C,BOLA3,ENSG00000255339,ENSG00000255639,ENSG00000265257,ENSG00000267740,ENSG00000287967,FECH,GLRX5,GRSF1,METTL17,MRPS31,NDUFC2-KCTD14,NFU1,RMND1
JD_GPP3909_Balsa_2902870.sgRNA.no3w.ga.gene_av-rep-nonorm-zscore-t4-q32.5	6	164	54	3,54760031471282	9,58393234537025E-21	9	ATP5ME,ENSG00000255339,ENSG00000255639,ENSG00000267740,ENSG00000287967,GLRX5,METTL17,NDUFC2-KCTD14,NFU1
JD_GPP3909_Balsa_2902870.sgRNA.no3w.ga.gene_av-rep-rowsum-zscore-t4-q32.5	6	164	54	3,54760031471282	9,58393234537025E-21	9	ATP5ME,ENSG00000255339,ENSG00000255639,ENSG00000267740,ENSG00000287967,GLRX5,METTL17,NDUFC2-KCTD14,NFU1
JD_GPP3909_Balsa_2902870.sgRNA.no3w.ga.gene_av.zs1-rep-noExpNorm-noRowNorm-zscore-t1.5-q32.5	6	209	61	3,14462108350054	9,97580710078282E-21	15	ATP5F1C,ATP5ME,BOLA3,ENSG00000255339,ENSG00000255639,ENSG00000265257,ENSG00000267740,ENSG00000287967,GLRX5,GRSF1,METTL17,MRPS31,NDUFC2-KCTD14,NFU1,PDE12
JD_GPP3909_Balsa_2902870.sgRNA.ga.gene_av.zs1-rep-noExpNorm-noRowNorm-zscore-t4-q32.5	7	183	57	3,35589635113696	1,07301537459984E-20	13	ATP5F1C,ATP5ME,ENSG00000255339,ENSG00000255639,ENSG00000265257,ENSG00000267740,ENSG00000287967,GLRX5,GRSF1,METTL17,MRPS31,NDUFC2-KCTD14,NFU1
JD_GPP3909_Balsa_2902870.sgRNA.no3w.ga.gene_av.zs1-rep-ExpQnorm-noRowNorm-zscore-t12-q33	0	183	57	3,35589635113696	1,07301537459984E-20	13	ATP5F1C,BOLA3,ENSG00000255639,ENSG00000265257,ENSG00000267740,ENSG00000287967,FECH,GLRX5,GRSF1,METTL17,MRPS31,NDUFC2-KCTD14,NFU1
JD_GPP3909_Balsa_2902870.sgRNA.no3w.ga.gene_av.zs1-rep-ExpQnorm-noRowNorm-zscore-t16-q33	0	183	57	3,35589635113696	1,07301537459984E-20	13	ATP5F1C,BOLA3,ENSG00000255639,ENSG00000265257,ENSG00000267740,ENSG00000287967,FECH,GLRX5,GRSF1,METTL17,MRPS31,NDUFC2-KCTD14,NFU1
JD_GPP3909_Balsa_2902870.sgRNA.no3w.ga.gene_av.zs1-rep-ExpQnorm-noRowNorm-zscore-t8-q33	0	183	57	3,35589635113696	1,07301537459984E-20	13	ATP5F1C,BOLA3,ENSG00000255639,ENSG00000265257,ENSG00000267740,ENSG00000287967,FECH,GLRX5,GRSF1,METTL17,MRPS31,NDUFC2-KCTD14,NFU1
JD_GPP3909_Balsa_2902870.sgRNA.ga.gene_av.zs1-rep-noExpNorm-noRowNorm-zscore-t12-q33.25	5	217	62	3,07834101382488	1,39684454925079E-20	18	ATP5F1C,ATP5ME,BOLA3,CHCHD1,ENSG00000255339,ENSG00000255639,ENSG00000265257,ENSG00000267740,ENSG00000287967,FECH,GLRX5,GRSF1,GTPBP6,METTL17,MRPS31,NDUFC2-KCTD14,NFU1,PDE12
JD_GPP3909_Balsa_2902870.sgRNA.ga.gene_av.zs1-rep-noExpNorm-noRowNorm-zscore-t16-q33.25	5	217	62	3,07834101382488	1,39684454925079E-20	18	ATP5F1C,ATP5ME,BOLA3,CHCHD1,ENSG00000255339,ENSG00000255639,ENSG00000265257,ENSG00000267740,ENSG00000287967,FECH,GLRX5,GRSF1,GTPBP6,METTL17,MRPS31,NDUFC2-KCTD14,NFU1,PDE12
JD_GPP3909_Balsa_2902870.sgRNA.ga.gene_av.zs15-rep-noExpNorm-noRowNorm-zscore-01range-t12-q33.5	5	197	59	3,22678893073522	1,4761596148316E-20	12	ATP5F1C,ATP5ME,CHCHD1,ENSG00000255339,ENSG00000255639,ENSG00000265257,ENSG00000267740,ENSG00000287967,GLRX5,METTL17,MRPS31,NFU1
JD_GPP3909_Balsa_2902870.sgRNA.ga.gene_av.zs15-rep-noExpNorm-noRowNorm-zscore-01range-t16-q33.5	5	197	59	3,22678893073522	1,4761596148316E-20	12	ATP5F1C,ATP5ME,CHCHD1,ENSG00000255339,ENSG00000255639,ENSG00000265257,ENSG00000267740,ENSG00000287967,GLRX5,METTL17,MRPS31,NFU1
JD_GPP3909_Balsa_2902870.sgRNA.ga.gene_av.zs15-rep-noExpNorm-noRowNorm-zscore-01range-t8-q33.5	6	197	59	3,22678893073522	1,4761596148316E-20	12	ATP5F1C,ATP5ME,CHCHD1,ENSG00000255339,ENSG00000255639,ENSG00000265257,ENSG00000267740,ENSG00000287967,GLRX5,METTL17,MRPS31,NFU1
JD_GPP3909_Balsa_2902870.sgRNA.no3w.ga.gene_av.zs1-rep-noExpNorm-noRowNorm-zscore-01range-t12-q33.25	8	211	61	3,11481424858584	1,76714562317709E-20	12	ATP5F1C,ATP5ME,ENSG00000255339,ENSG00000255639,ENSG00000267740,ENSG00000287967,GLRX5,GRSF1,METTL17,MRPS31,NDUFC2-KCTD14,NFU1
JD_GPP3909_Balsa_2902870.sgRNA.no3w.ga.gene_av.zs1-rep-noExpNorm-noRowNorm-zscore-01range-t16-q33.25	8	211	61	3,11481424858584	1,76714562317709E-20	12	ATP5F1C,ATP5ME,ENSG00000255339,ENSG00000255639,ENSG00000267740,ENSG00000287967,GLRX5,GRSF1,METTL17,MRPS31,NDUFC2-KCTD14,NFU1
JD_GPP3909_Balsa_2902870.sgRNA.no3w.ga.gene_av.zs1-rep-noExpNorm-noRowNorm-zscore-01range-t8-q33.25	8	211	61	3,11481424858584	1,76714562317709E-20	12	ATP5F1C,ATP5ME,ENSG00000255339,ENSG00000255639,ENSG00000267740,ENSG00000287967,GLRX5,GRSF1,METTL17,MRPS31,NDUFC2-KCTD14,NFU1
JD_GPP3909_Balsa_2902870.sgRNA.ga.gene_av.zs15-rep-noExpNorm-noRowNorm-zscore-01range-t12-q33	10	172	55	3,44523630907727	1,77467547996873E-20	10	ATP5F1C,ATP5ME,ENSG00000255339,ENSG00000255639,ENSG00000265257,ENSG00000267740,GLRX5,METTL17,MRPS31,NFU1
JD_GPP3909_Balsa_2902870.sgRNA.ga.gene_av.zs15-rep-noExpNorm-noRowNorm-zscore-01range-t16-q33	10	172	55	3,44523630907727	1,77467547996873E-20	10	ATP5F1C,ATP5ME,ENSG00000255339,ENSG00000255639,ENSG00000265257,ENSG00000267740,GLRX5,METTL17,MRPS31,NFU1
JD_GPP3909_Balsa_2902870.sgRNA.ga.gene_av.zs15-rep-noExpNorm-noRowNorm-zscore-01range-t8-q33	8	172	55	3,44523630907727	1,77467547996873E-20	10	ATP5F1C,ATP5ME,ENSG00000255339,ENSG00000255639,ENSG00000265257,ENSG00000267740,GLRX5,METTL17,MRPS31,NFU1
JD_GPP3909_Balsa_2902870.sgRNA.no3w.ga.gene_av-rep-nonorm-zscore-t8-q33	9	185	57	3,31961639058413	1,99865197242445E-20	12	ATP5F1C,ATP5ME,ENSG00000255339,ENSG00000255639,ENSG00000265257,ENSG00000267740,ENSG00000287967,GLRX5,GRSF1,METTL17,NDUFC2-KCTD14,NFU1
JD_GPP3909_Balsa_2902870.sgRNA.no3w.ga.gene_av-rep-rowsum-zscore-t8-q33	9	185	57	3,31961639058413	1,99865197242445E-20	12	ATP5F1C,ATP5ME,ENSG00000255339,ENSG00000255639,ENSG00000265257,ENSG00000267740,ENSG00000287967,GLRX5,GRSF1,METTL17,NDUFC2-KCTD14,NFU1
JD_GPP3909_Balsa_2902870.sgRNA.no3w.ga.gene_av.zs15-rep-ExpMean_subs-noRowNorm-zscore-01range-t12-q32.5	0	185	57	3,31961639058413	1,99865197242445E-20	11	ATP5F1C,ATP5ME,CHCHD1,ENSG00000255339,ENSG00000255639,ENSG00000265257,ENSG00000267740,ENSG00000287967,GLRX5,METTL17,NFU1
JD_GPP3909_Balsa_2902870.sgRNA.no3w.ga.gene_av.zs15-rep-ExpMean_subs-noRowNorm-zscore-01range-t16-q32.5	0	185	57	3,31961639058413	1,99865197242445E-20	11	ATP5F1C,ATP5ME,CHCHD1,ENSG00000255339,ENSG00000255639,ENSG00000265257,ENSG00000267740,ENSG00000287967,GLRX5,METTL17,NFU1
JD_GPP3909_Balsa_2902870.sgRNA.no3w.ga.gene_av.zs15-rep-ExpMean_subs-noRowNorm-zscore-01range-t4-q32.5	0	185	57	3,31961639058413	1,99865197242445E-20	11	ATP5F1C,ATP5ME,CHCHD1,ENSG00000255339,ENSG00000255639,ENSG00000265257,ENSG00000267740,ENSG00000287967,GLRX5,METTL17,NFU1
JD_GPP3909_Balsa_2902870.sgRNA.no3w.ga.gene_av.zs15-rep-ExpMean_subs-noRowNorm-zscore-01range-t8-q32.5	0	185	57	3,31961639058413	1,99865197242445E-20	11	ATP5F1C,ATP5ME,CHCHD1,ENSG00000255339,ENSG00000255639,ENSG00000265257,ENSG00000267740,ENSG00000287967,GLRX5,METTL17,NFU1
JD_GPP3909_Balsa_2902870.sgRNA.no3w.ga.gene_av.zs15-rep-noExpNorm-noRowNorm-zscore-t12-q33	6	185	57	3,31961639058413	1,99865197242445E-20	8	ATP5F1C,ATP5ME,ENSG00000255339,ENSG00000255639,ENSG00000265257,ENSG00000267740,GLRX5,METTL17
JD_GPP3909_Balsa_2902870.sgRNA.no3w.ga.gene_av.zs15-rep-noExpNorm-noRowNorm-zscore-t16-q33	6	185	57	3,31961639058413	1,99865197242445E-20	8	ATP5F1C,ATP5ME,ENSG00000255339,ENSG00000255639,ENSG00000265257,ENSG00000267740,GLRX5,METTL17
JD_GPP3909_Balsa_2902870.sgRNA.no3w.ga.gene_av.zs15-rep-noExpNorm-noRowNorm-zscore-t4-q33	6	185	57	3,31961639058413	1,99865197242445E-20	8	ATP5F1C,ATP5ME,ENSG00000255339,ENSG00000255639,ENSG00000265257,ENSG00000267740,GLRX5,METTL17
JD_GPP3909_Balsa_2902870.sgRNA.no3w.ga.gene_av.zs15-rep-noExpNorm-noRowNorm-zscore-t8-q33	6	185	57	3,31961639058413	1,99865197242445E-20	8	ATP5F1C,ATP5ME,ENSG00000255339,ENSG00000255639,ENSG00000265257,ENSG00000267740,GLRX5,METTL17
JD_GPP3909_Balsa_2902870.sgRNA.no3w.ga.gene_av.zs1-rep-ExpQnorm-noRowNorm-zscore-t1.5-q32.5	7	179	56	3,37069742295909	2,24257091927957E-20	12	ATP5F1C,BOLA3,ENSG00000255639,ENSG00000265257,ENSG00000267740,ENSG00000287967,FECH,GLRX5,GRSF1,MRPS31,NDUFC2-KCTD14,NFU1
JD_GPP3909_Balsa_2902870.sgRNA.ga.gene_av.zs15-rep-noExpNorm-noRowNorm-zscore-t2-q33.25	9	285	71	2,6840973401245	2,32091496719321E-20	38	ATP5F1C,ATP5ME,BOLA3,CHCHD1,COQ2,COQ7,CS,DLD,ENSG00000255339,ENSG00000255639,ENSG00000265257,ENSG00000267740,ENSG00000286192,ENSG00000287967,FDX1,FECH,GLRX5,GRSF1,GTPBP6,LIAS,LIPT1,LIPT2,LIPT2-AS1,METTL17,MRM2,MRPS31,MTIF3,MTO1,NFU1,NME6,OGDH,PDE12,PDSS2,RMND1,RPUSD3,RTN4IP1,SLC25A1,SOD2
JD_GPP3909_Balsa_2902870.sgRNA.no3w.ga.gene_av.zs15-rep-ExpMean_subs-noRowNorm-zscore-t4-q33	0	192	58	3,25470430107527	2,34961117462094E-20	11	ATP5F1C,ATP5ME,CHCHD1,ENSG00000255339,ENSG00000255639,ENSG00000265257,ENSG00000267740,ENSG00000287967,GLRX5,METTL17,NFU1
JD_GPP3909_Balsa_2902870.sgRNA.ga.gene_av.zs1-rep-noExpNorm-noRowNorm-zscore-t8-q33.25	4	219	62	3,05022831050228	2,43535357753496E-20	19	ATP5F1C,ATP5ME,BOLA3,CHCHD1,ENSG00000255339,ENSG00000255639,ENSG00000265257,ENSG00000267740,ENSG00000287967,FECH,GLRX5,GRSF1,GTPBP6,METTL17,MRPS31,NDUFC2-KCTD14,NFU1,PDE12,RTN4IP1
JD_GPP3909_Balsa_2902870.sgRNA.no3w.ga.gene_av.zs1-rep-noExpNorm-noRowNorm-zscore-t4-q34	8	226	63	3,00342563516985	2,45973587797562E-20	18	ATP5F1C,ATP5ME,BOLA3,ENSG00000255339,ENSG00000255639,ENSG00000265257,ENSG00000267740,ENSG00000287967,FECH,GLRX5,GRSF1,GTPBP6,METTL17,MRPS31,NDUFC2-KCTD14,NFU1,PDE12,RTN4IP1
JD_GPP3909_Balsa_2902870.sgRNA.no3w.ga.gene_av-rep-nonorm-zscore-t8-q32.5	8	161	53	3,54678421158085	2,68648752114365E-20	9	ATP5ME,ENSG00000255339,ENSG00000255639,ENSG00000267740,ENSG00000287967,GLRX5,METTL17,NDUFC2-KCTD14,NFU1
JD_GPP3909_Balsa_2902870.sgRNA.no3w.ga.gene_av-rep-rowsum-zscore-t8-q32.5	8	161	53	3,54678421158085	2,68648752114365E-20	9	ATP5ME,ENSG00000255339,ENSG00000255639,ENSG00000267740,ENSG00000287967,GLRX5,METTL17,NDUFC2-KCTD14,NFU1
JD_GPP3909_Balsa_2902870.sgRNA.no3w.ga.gene_av.zs15-rep-noExpNorm-noRowNorm-zscore-01range-t1.5-q33.25	6	161	53	3,54678421158085	2,68648752114365E-20	9	ATP5F1C,ATP5ME,ENSG00000255339,ENSG00000255639,ENSG00000265257,ENSG00000267740,GLRX5,METTL17,NFU1
JD_GPP3909_Balsa_2902870.sgRNA.ga.gene_av.zs15-rep-noExpNorm-noRowNorm-zscore-01range-t12-q33.25	9	186	57	3,30176899063476	2,71772739717359E-20	12	ATP5F1C,ATP5ME,CHCHD1,ENSG00000255339,ENSG00000255639,ENSG00000265257,ENSG00000267740,ENSG00000287967,GLRX5,METTL17,MRPS31,NFU1
JD_GPP3909_Balsa_2902870.sgRNA.ga.gene_av.zs15-rep-noExpNorm-noRowNorm-zscore-01range-t16-q33.25	9	186	57	3,30176899063476	2,71772739717359E-20	12	ATP5F1C,ATP5ME,CHCHD1,ENSG00000255339,ENSG00000255639,ENSG00000265257,ENSG00000267740,ENSG00000287967,GLRX5,METTL17,MRPS31,NFU1
JD_GPP3909_Balsa_2902870.sgRNA.ga.gene_av.zs15-rep-noExpNorm-noRowNorm-zscore-01range-t8-q33.25	8	186	57	3,30176899063476	2,71772739717359E-20	12	ATP5F1C,ATP5ME,CHCHD1,ENSG00000255339,ENSG00000255639,ENSG00000265257,ENSG00000267740,ENSG00000287967,GLRX5,METTL17,MRPS31,NFU1
JD_GPP3909_Balsa_2902870.sgRNA.ga.gene_av.zs15-rep-noExpNorm-noRowNorm-zscore-01range-t1.5-q33.25	0	180	56	3,35197132616487	3,06828532735843E-20	9	ATP5F1C,ATP5ME,ENSG00000255339,ENSG00000255639,ENSG00000265257,ENSG00000267740,GLRX5,METTL17,NFU1
JD_GPP3909_Balsa_2902870.sgRNA.ga.gene_av.zs15-rep-noExpNorm-noRowNorm-zscore-01range-t12-q32.5	5	138	49	3,82561944834035	3,10353966917461E-20	9	ATP5F1C,ATP5ME,ENSG00000255339,ENSG00000255639,ENSG00000265257,ENSG00000267740,GLRX5,METTL17,NFU1
JD_GPP3909_Balsa_2902870.sgRNA.ga.gene_av.zs15-rep-noExpNorm-noRowNorm-zscore-01range-t16-q32.5	5	138	49	3,82561944834035	3,10353966917461E-20	9	ATP5F1C,ATP5ME,ENSG00000255339,ENSG00000255639,ENSG00000265257,ENSG00000267740,GLRX5,METTL17,NFU1
JD_GPP3909_Balsa_2902870.sgRNA.ga.gene_av.zs15-rep-noExpNorm-noRowNorm-zscore-01range-t8-q32.5	5	138	49	3,82561944834035	3,10353966917461E-20	9	ATP5F1C,ATP5ME,ENSG00000255339,ENSG00000255639,ENSG00000265257,ENSG00000267740,GLRX5,METTL17,NFU1
JD_GPP3909_Balsa_2902870.sgRNA.no3w.ga.gene_av.zs15-rep-ExpMean_subs-noRowNorm-zscore-t4-q33.25	0	193	58	3,23784054821996	3,16951719662866E-20	11	ATP5F1C,ATP5ME,CHCHD1,ENSG00000255339,ENSG00000255639,ENSG00000265257,ENSG00000267740,ENSG00000287967,GLRX5,METTL17,NFU1
JD_GPP3909_Balsa_2902870.sgRNA.no3w.ga.gene_av.zs1-rep-noExpNorm-noRowNorm-zscore-01range-t2-q32.5	7	174	55	3,40563589173155	3,37610887168616E-20	10	ATP5F1C,ENSG00000255339,ENSG00000255639,ENSG00000267740,ENSG00000287967,GLRX5,GRSF1,METTL17,NDUFC2-KCTD14,NFU1
JD_GPP3909_Balsa_2902870.sgRNA.ga.gene_av.zs15-rep-noExpNorm-noRowNorm-zscore-01range-t2-q33.75	0	168	54	3,463133640553	3,61427410570287E-20	10	ATP5F1C,ATP5ME,CHCHD1,ENSG00000255339,ENSG00000255639,ENSG00000265257,ENSG00000267740,GLRX5,METTL17,NFU1
JD_GPP3909_Balsa_2902870.sgRNA.no3w.ga.gene_av-rep-qnorm-zscore-t4-q32.5	4	168	54	3,463133640553	3,61427410570287E-20	12	ATP5F1C,ENSG00000255339,ENSG00000255639,ENSG00000265257,ENSG00000267740,ENSG00000287967,GLRX5,GRSF1,GTPBP6,MRPS31,NFU1,SLC25A19
JD_GPP3909_Balsa_2902870.sgRNA-rep-noExpNorm-noRowNorm-zscore-t12-q32.5	5	207	60	3,12295465170641	3,88630095139861E-20	11	ATP5ME,ENSG00000255339,ENSG00000255639,ENSG00000265257,ENSG00000267740,ENSG00000287967,GLRX5,GRSF1,MRPS31,NDUFC2-KCTD14,NFU1
JD_GPP3909_Balsa_2902870.sgRNA-rep-noExpNorm-noRowNorm-zscore-t16-q32.5--no-fil-flat	5	207	60	3,12295465170641	3,88630095139861E-20	11	ATP5ME,ENSG00000255339,ENSG00000255639,ENSG00000265257,ENSG00000267740,ENSG00000287967,GLRX5,GRSF1,MRPS31,NDUFC2-KCTD14,NFU1
JD_GPP3909_Balsa_2902870.sgRNA-rep-noExpNorm-noRowNorm-zscore-t16-q32.5	5	207	60	3,12295465170641	3,88630095139861E-20	11	ATP5ME,ENSG00000255339,ENSG00000255639,ENSG00000265257,ENSG00000267740,ENSG00000287967,GLRX5,GRSF1,MRPS31,NDUFC2-KCTD14,NFU1
JD_GPP3909_Balsa_2902870.sgRNA-rep-noExpNorm-noRowNorm-zscore-t32-q32.5--no-fil-flat	5	207	60	3,12295465170641	3,88630095139861E-20	11	ATP5ME,ENSG00000255339,ENSG00000255639,ENSG00000265257,ENSG00000267740,ENSG00000287967,GLRX5,GRSF1,MRPS31,NDUFC2-KCTD14,NFU1
JD_GPP3909_Balsa_2902870.sgRNA-rep-noExpNorm-noRowNorm-zscore-t32-q32.5	5	207	60	3,12295465170641	3,88630095139861E-20	11	ATP5ME,ENSG00000255339,ENSG00000255639,ENSG00000265257,ENSG00000267740,ENSG00000287967,GLRX5,GRSF1,MRPS31,NDUFC2-KCTD14,NFU1
JD_GPP3909_Balsa_2902870.sgRNA-rep-nonorm-zscore-t13-q32.5	5	207	60	3,12295465170641	3,88630095139861E-20	11	ATP5ME,ENSG00000255339,ENSG00000255639,ENSG00000265257,ENSG00000267740,ENSG00000287967,GLRX5,GRSF1,MRPS31,NDUFC2-KCTD14,NFU1
JD_GPP3909_Balsa_2902870.sgRNA-rep-nonorm-zscore-t15-q32.5	5	207	60	3,12295465170641	3,88630095139861E-20	11	ATP5ME,ENSG00000255339,ENSG00000255639,ENSG00000265257,ENSG00000267740,ENSG00000287967,GLRX5,GRSF1,MRPS31,NDUFC2-KCTD14,NFU1
JD_GPP3909_Balsa_2902870.sgRNA-rep-nonorm-zscore-t20-q32.5	5	207	60	3,12295465170641	3,88630095139861E-20	11	ATP5ME,ENSG00000255339,ENSG00000255639,ENSG00000265257,ENSG00000267740,ENSG00000287967,GLRX5,GRSF1,MRPS31,NDUFC2-KCTD14,NFU1
JD_GPP3909_Balsa_2902870.sgRNA-rep-nonorm-zscore-t25-q32.5	5	207	60	3,12295465170641	3,88630095139861E-20	11	ATP5ME,ENSG00000255339,ENSG00000255639,ENSG00000265257,ENSG00000267740,ENSG00000287967,GLRX5,GRSF1,MRPS31,NDUFC2-KCTD14,NFU1
JD_GPP3909_Balsa_2902870.sgRNA-rep-rowsum-zscore-t13-q32.5	5	207	60	3,12295465170641	3,88630095139861E-20	11	ATP5ME,ENSG00000255339,ENSG00000255639,ENSG00000265257,ENSG00000267740,ENSG00000287967,GLRX5,GRSF1,MRPS31,NDUFC2-KCTD14,NFU1
JD_GPP3909_Balsa_2902870.sgRNA-rep-rowsum-zscore-t15-q32.5	5	207	60	3,12295465170641	3,88630095139861E-20	11	ATP5ME,ENSG00000255339,ENSG00000255639,ENSG00000265257,ENSG00000267740,ENSG00000287967,GLRX5,GRSF1,MRPS31,NDUFC2-KCTD14,NFU1
JD_GPP3909_Balsa_2902870.sgRNA-rep-rowsum-zscore-t20-q32.5	5	207	60	3,12295465170641	3,88630095139861E-20	11	ATP5ME,ENSG00000255339,ENSG00000255639,ENSG00000265257,ENSG00000267740,ENSG00000287967,GLRX5,GRSF1,MRPS31,NDUFC2-KCTD14,NFU1
JD_GPP3909_Balsa_2902870.sgRNA-rep-rowsum-zscore-t25-q32.5	5	207	60	3,12295465170641	3,88630095139861E-20	11	ATP5ME,ENSG00000255339,ENSG00000255639,ENSG00000265257,ENSG00000267740,ENSG00000287967,GLRX5,GRSF1,MRPS31,NDUFC2-KCTD14,NFU1
JD_GPP3909_Balsa_2902870.sgRNA-rep-nonorm-zscore-t10-q34.5	4	476	92	2,08240715641095	3,94785953179937E-20	73	ATP5F1C,ATP5ME,ATPAF2,BOLA3,CHCHD1,CLPP,CLPX,COQ2,COQ7,CS,DLAT,DLD,DLST,ECHS1,ENSG00000255339,ENSG00000255639,ENSG00000260643,ENSG00000267059,ENSG00000267740,ENSG00000268400,ENSG00000284512,ENSG00000286192,ENSG00000287967,ETFB,FDX1,FECH,FH,GCSH,GLRX5,GRSF1,GTPBP3,GTPBP6,HTD2,LIAS,LIPT1,LIPT2,LIPT2-AS1,MDH2,METTL17,MPC1,MPC2,MRM2,MRPS31,MTIF3,MTO1,MTRF1,NDUFC2-KCTD14,NFU1,NME6,NSUN3,OGDH,OSGEPL1,P…
JD_GPP3909_Balsa_2902870.sgRNA-rep-nonorm-zscore-t12-q34.5	4	476	92	2,08240715641095	3,94785953179937E-20	73	ATP5F1C,ATP5ME,ATPAF2,BOLA3,CHCHD1,CLPP,CLPX,COQ2,COQ7,CS,DLAT,DLD,DLST,ECHS1,ENSG00000255339,ENSG00000255639,ENSG00000260643,ENSG00000267059,ENSG00000267740,ENSG00000268400,ENSG00000284512,ENSG00000286192,ENSG00000287967,ETFB,FDX1,FECH,FH,GCSH,GLRX5,GRSF1,GTPBP3,GTPBP6,HTD2,LIAS,LIPT1,LIPT2,LIPT2-AS1,MDH2,METTL17,MPC1,MPC2,MRM2,MRPS31,MTIF3,MTO1,MTRF1,NDUFC2-KCTD14,NFU1,NME6,NSUN3,OGDH,OSGEPL1,P…
JD_GPP3909_Balsa_2902870.sgRNA-rep-nonorm-zscore-t13-q34.5	4	476	92	2,08240715641095	3,94785953179937E-20	73	ATP5F1C,ATP5ME,ATPAF2,BOLA3,CHCHD1,CLPP,CLPX,COQ2,COQ7,CS,DLAT,DLD,DLST,ECHS1,ENSG00000255339,ENSG00000255639,ENSG00000260643,ENSG00000267059,ENSG00000267740,ENSG00000268400,ENSG00000284512,ENSG00000286192,ENSG00000287967,ETFB,FDX1,FECH,FH,GCSH,GLRX5,GRSF1,GTPBP3,GTPBP6,HTD2,LIAS,LIPT1,LIPT2,LIPT2-AS1,MDH2,METTL17,MPC1,MPC2,MRM2,MRPS31,MTIF3,MTO1,MTRF1,NDUFC2-KCTD14,NFU1,NME6,NSUN3,OGDH,OSGEPL1,P…
JD_GPP3909_Balsa_2902870.sgRNA-rep-nonorm-zscore-t15-q34.5	4	476	92	2,08240715641095	3,94785953179937E-20	73	ATP5F1C,ATP5ME,ATPAF2,BOLA3,CHCHD1,CLPP,CLPX,COQ2,COQ7,CS,DLAT,DLD,DLST,ECHS1,ENSG00000255339,ENSG00000255639,ENSG00000260643,ENSG00000267059,ENSG00000267740,ENSG00000268400,ENSG00000284512,ENSG00000286192,ENSG00000287967,ETFB,FDX1,FECH,FH,GCSH,GLRX5,GRSF1,GTPBP3,GTPBP6,HTD2,LIAS,LIPT1,LIPT2,LIPT2-AS1,MDH2,METTL17,MPC1,MPC2,MRM2,MRPS31,MTIF3,MTO1,MTRF1,NDUFC2-KCTD14,NFU1,NME6,NSUN3,OGDH,OSGEPL1,P…
JD_GPP3909_Balsa_2902870.sgRNA-rep-nonorm-zscore-t20-q34.5	4	476	92	2,08240715641095	3,94785953179937E-20	73	ATP5F1C,ATP5ME,ATPAF2,BOLA3,CHCHD1,CLPP,CLPX,COQ2,COQ7,CS,DLAT,DLD,DLST,ECHS1,ENSG00000255339,ENSG00000255639,ENSG00000260643,ENSG00000267059,ENSG00000267740,ENSG00000268400,ENSG00000284512,ENSG00000286192,ENSG00000287967,ETFB,FDX1,FECH,FH,GCSH,GLRX5,GRSF1,GTPBP3,GTPBP6,HTD2,LIAS,LIPT1,LIPT2,LIPT2-AS1,MDH2,METTL17,MPC1,MPC2,MRM2,MRPS31,MTIF3,MTO1,MTRF1,NDUFC2-KCTD14,NFU1,NME6,NSUN3,OGDH,OSGEPL1,P…
JD_GPP3909_Balsa_2902870.sgRNA-rep-nonorm-zscore-t25-q34.5	4	476	92	2,08240715641095	3,94785953179937E-20	73	ATP5F1C,ATP5ME,ATPAF2,BOLA3,CHCHD1,CLPP,CLPX,COQ2,COQ7,CS,DLAT,DLD,DLST,ECHS1,ENSG00000255339,ENSG00000255639,ENSG00000260643,ENSG00000267059,ENSG00000267740,ENSG00000268400,ENSG00000284512,ENSG00000286192,ENSG00000287967,ETFB,FDX1,FECH,FH,GCSH,GLRX5,GRSF1,GTPBP3,GTPBP6,HTD2,LIAS,LIPT1,LIPT2,LIPT2-AS1,MDH2,METTL17,MPC1,MPC2,MRM2,MRPS31,MTIF3,MTO1,MTRF1,NDUFC2-KCTD14,NFU1,NME6,NSUN3,OGDH,OSGEPL1,P…
JD_GPP3909_Balsa_2902870.sgRNA-rep-rowsum-zscore-t10-q34.5	4	476	92	2,08240715641095	3,94785953179937E-20	73	ATP5F1C,ATP5ME,ATPAF2,BOLA3,CHCHD1,CLPP,CLPX,COQ2,COQ7,CS,DLAT,DLD,DLST,ECHS1,ENSG00000255339,ENSG00000255639,ENSG00000260643,ENSG00000267059,ENSG00000267740,ENSG00000268400,ENSG00000284512,ENSG00000286192,ENSG00000287967,ETFB,FDX1,FECH,FH,GCSH,GLRX5,GRSF1,GTPBP3,GTPBP6,HTD2,LIAS,LIPT1,LIPT2,LIPT2-AS1,MDH2,METTL17,MPC1,MPC2,MRM2,MRPS31,MTIF3,MTO1,MTRF1,NDUFC2-KCTD14,NFU1,NME6,NSUN3,OGDH,OSGEPL1,P…
JD_GPP3909_Balsa_2902870.sgRNA-rep-rowsum-zscore-t12-q34.5	4	476	92	2,08240715641095	3,94785953179937E-20	73	ATP5F1C,ATP5ME,ATPAF2,BOLA3,CHCHD1,CLPP,CLPX,COQ2,COQ7,CS,DLAT,DLD,DLST,ECHS1,ENSG00000255339,ENSG00000255639,ENSG00000260643,ENSG00000267059,ENSG00000267740,ENSG00000268400,ENSG00000284512,ENSG00000286192,ENSG00000287967,ETFB,FDX1,FECH,FH,GCSH,GLRX5,GRSF1,GTPBP3,GTPBP6,HTD2,LIAS,LIPT1,LIPT2,LIPT2-AS1,MDH2,METTL17,MPC1,MPC2,MRM2,MRPS31,MTIF3,MTO1,MTRF1,NDUFC2-KCTD14,NFU1,NME6,NSUN3,OGDH,OSGEPL1,P…
JD_GPP3909_Balsa_2902870.sgRNA-rep-rowsum-zscore-t13-q34.5	4	476	92	2,08240715641095	3,94785953179937E-20	73	ATP5F1C,ATP5ME,ATPAF2,BOLA3,CHCHD1,CLPP,CLPX,COQ2,COQ7,CS,DLAT,DLD,DLST,ECHS1,ENSG00000255339,ENSG00000255639,ENSG00000260643,ENSG00000267059,ENSG00000267740,ENSG00000268400,ENSG00000284512,ENSG00000286192,ENSG00000287967,ETFB,FDX1,FECH,FH,GCSH,GLRX5,GRSF1,GTPBP3,GTPBP6,HTD2,LIAS,LIPT1,LIPT2,LIPT2-AS1,MDH2,METTL17,MPC1,MPC2,MRM2,MRPS31,MTIF3,MTO1,MTRF1,NDUFC2-KCTD14,NFU1,NME6,NSUN3,OGDH,OSGEPL1,P…
JD_GPP3909_Balsa_2902870.sgRNA-rep-rowsum-zscore-t15-q34.5	4	476	92	2,08240715641095	3,94785953179937E-20	73	ATP5F1C,ATP5ME,ATPAF2,BOLA3,CHCHD1,CLPP,CLPX,COQ2,COQ7,CS,DLAT,DLD,DLST,ECHS1,ENSG00000255339,ENSG00000255639,ENSG00000260643,ENSG00000267059,ENSG00000267740,ENSG00000268400,ENSG00000284512,ENSG00000286192,ENSG00000287967,ETFB,FDX1,FECH,FH,GCSH,GLRX5,GRSF1,GTPBP3,GTPBP6,HTD2,LIAS,LIPT1,LIPT2,LIPT2-AS1,MDH2,METTL17,MPC1,MPC2,MRM2,MRPS31,MTIF3,MTO1,MTRF1,NDUFC2-KCTD14,NFU1,NME6,NSUN3,OGDH,OSGEPL1,P…
JD_GPP3909_Balsa_2902870.sgRNA-rep-rowsum-zscore-t20-q34.5	4	476	92	2,08240715641095	3,94785953179937E-20	73	ATP5F1C,ATP5ME,ATPAF2,BOLA3,CHCHD1,CLPP,CLPX,COQ2,COQ7,CS,DLAT,DLD,DLST,ECHS1,ENSG00000255339,ENSG00000255639,ENSG00000260643,ENSG00000267059,ENSG00000267740,ENSG00000268400,ENSG00000284512,ENSG00000286192,ENSG00000287967,ETFB,FDX1,FECH,FH,GCSH,GLRX5,GRSF1,GTPBP3,GTPBP6,HTD2,LIAS,LIPT1,LIPT2,LIPT2-AS1,MDH2,METTL17,MPC1,MPC2,MRM2,MRPS31,MTIF3,MTO1,MTRF1,NDUFC2-KCTD14,NFU1,NME6,NSUN3,OGDH,OSGEPL1,P…
JD_GPP3909_Balsa_2902870.sgRNA-rep-rowsum-zscore-t25-q34.5	4	476	92	2,08240715641095	3,94785953179937E-20	73	ATP5F1C,ATP5ME,ATPAF2,BOLA3,CHCHD1,CLPP,CLPX,COQ2,COQ7,CS,DLAT,DLD,DLST,ECHS1,ENSG00000255339,ENSG00000255639,ENSG00000260643,ENSG00000267059,ENSG00000267740,ENSG00000268400,ENSG00000284512,ENSG00000286192,ENSG00000287967,ETFB,FDX1,FECH,FH,GCSH,GLRX5,GRSF1,GTPBP3,GTPBP6,HTD2,LIAS,LIPT1,LIPT2,LIPT2-AS1,MDH2,METTL17,MPC1,MPC2,MRM2,MRPS31,MTIF3,MTO1,MTRF1,NDUFC2-KCTD14,NFU1,NME6,NSUN3,OGDH,OSGEPL1,P…
JD_GPP3909_Balsa_2902870.sgRNA.no3w.ga.gene_av.zs1-rep-noExpNorm-noRowNorm-zscore-t4-q33.25	7	214	61	3,07114862827856	4,10563569916553E-20	17	ATP5F1C,ATP5ME,BOLA3,ENSG00000255339,ENSG00000255639,ENSG00000265257,ENSG00000267740,ENSG00000287967,FECH,GLRX5,GRSF1,METTL17,MRPS31,NDUFC2-KCTD14,NFU1,PDE12,RTN4IP1
JD_GPP3909_Balsa_2902870.sgRNA.ga.gene_av.zs15-rep-noExpNorm-noRowNorm-zscore-01range-t4-q33	4	175	55	3,38617511520737	4,63773954609633E-20	9	ATP5F1C,ATP5ME,ENSG00000255339,ENSG00000255639,ENSG00000265257,ENSG00000267740,GLRX5,METTL17,NFU1
JD_GPP3909_Balsa_2902870.sgRNA.no3w.ga.gene_av.zs15-rep-ExpMean_subs-noRowNorm-zscore-t1.5-q32.5	0	175	55	3,38617511520737	4,63773954609633E-20	11	ATP5F1C,ATP5ME,CHCHD1,ENSG00000255339,ENSG00000255639,ENSG00000265257,ENSG00000267740,ENSG00000287967,GLRX5,METTL17,NFU1
JD_GPP3909_Balsa_2902870.sgRNA.no3w.ga.gene_av.zs15-rep-ExpMean_subs-noRowNorm-zscore-t2-q32.5	0	175	55	3,38617511520737	4,63773954609633E-20	11	ATP5F1C,ATP5ME,CHCHD1,ENSG00000255339,ENSG00000255639,ENSG00000265257,ENSG00000267740,ENSG00000287967,GLRX5,METTL17,NFU1
JD_GPP3909_Balsa_2902870.sgRNA.no3w.ga.gene_av.zs1-rep-noExpNorm-noRowNorm-zscore-t2-q32.5	7	201	59	3,16257422564596	4,76747557672724E-20	13	ATP5F1C,ATP5ME,ENSG00000255339,ENSG00000255639,ENSG00000265257,ENSG00000267740,ENSG00000287967,GLRX5,GRSF1,METTL17,MRPS31,NDUFC2-KCTD14,NFU1
JD_GPP3909_Balsa_2902870.sgRNA.ga.gene_av.zs1-rep-noExpNorm-noRowNorm-zscore-t12-q33	7	208	60	3,10794044665012	5,15887818747963E-20	18	ATP5F1C,ATP5ME,BOLA3,CHCHD1,ENSG00000255339,ENSG00000255639,ENSG00000265257,ENSG00000267740,ENSG00000287967,FECH,GLRX5,GRSF1,GTPBP6,METTL17,MRPS31,NDUFC2-KCTD14,NFU1,PDE12
JD_GPP3909_Balsa_2902870.sgRNA.ga.gene_av.zs1-rep-noExpNorm-noRowNorm-zscore-t16-q33	7	208	60	3,10794044665012	5,15887818747963E-20	18	ATP5F1C,ATP5ME,BOLA3,CHCHD1,ENSG00000255339,ENSG00000255639,ENSG00000265257,ENSG00000267740,ENSG00000287967,FECH,GLRX5,GRSF1,GTPBP6,METTL17,MRPS31,NDUFC2-KCTD14,NFU1,PDE12
JD_GPP3909_Balsa_2902870.sgRNA.no3w.ga.gene_av.zs15-rep-ExpMean_subs-noRowNorm-zscore-01range-t12-q32	0	151	51	3,63896603289895	5,2249963138226E-20	9	ATP5ME,ENSG00000255339,ENSG00000255639,ENSG00000265257,ENSG00000267740,ENSG00000287967,GLRX5,METTL17,NFU1
JD_GPP3909_Balsa_2902870.sgRNA.no3w.ga.gene_av.zs15-rep-ExpMean_subs-noRowNorm-zscore-01range-t16-q32	0	151	51	3,63896603289895	5,2249963138226E-20	9	ATP5ME,ENSG00000255339,ENSG00000255639,ENSG00000265257,ENSG00000267740,ENSG00000287967,GLRX5,METTL17,NFU1
JD_GPP3909_Balsa_2902870.sgRNA.no3w.ga.gene_av.zs15-rep-ExpMean_subs-noRowNorm-zscore-01range-t4-q32	0	151	51	3,63896603289895	5,2249963138226E-20	9	ATP5ME,ENSG00000255339,ENSG00000255639,ENSG00000265257,ENSG00000267740,ENSG00000287967,GLRX5,METTL17,NFU1
JD_GPP3909_Balsa_2902870.sgRNA.no3w.ga.gene_av.zs15-rep-ExpMean_subs-noRowNorm-zscore-01range-t8-q32	0	151	51	3,63896603289895	5,2249963138226E-20	9	ATP5ME,ENSG00000255339,ENSG00000255639,ENSG00000265257,ENSG00000267740,ENSG00000287967,GLRX5,METTL17,NFU1
JD_GPP3909_Balsa_2902870.sgRNA.no3w.ga.gene_av.zs1-rep-noExpNorm-noRowNorm-zscore-t2-q33.75	7	273	69	2,72314781992201	5,26360397738062E-20	28	ATP5F1C,ATP5ME,BOLA3,CHCHD1,COQ2,COQ7,DLD,ENSG00000255339,ENSG00000255639,ENSG00000265257,ENSG00000267740,ENSG00000287967,FECH,GLRX5,GRSF1,GTPBP6,LIAS,LIPT1,LIPT2,LIPT2-AS1,METTL17,MRPS31,NDUFC2-KCTD14,NFU1,PDE12,RMND1,RTN4IP1,SOD2
JD_GPP3909_Balsa_2902870.sgRNA.no3w.ga.gene_av.zs1-rep-noExpNorm-noRowNorm-zscore-t2-q34	7	273	69	2,72314781992201	5,26360397738062E-20	28	ATP5F1C,ATP5ME,BOLA3,CHCHD1,COQ2,COQ7,DLD,ENSG00000255339,ENSG00000255639,ENSG00000265257,ENSG00000267740,ENSG00000287967,FECH,GLRX5,GRSF1,GTPBP6,LIAS,LIPT1,LIPT2,LIPT2-AS1,METTL17,MRPS31,NDUFC2-KCTD14,NFU1,PDE12,RMND1,RTN4IP1,SOD2
JD_GPP3909_Balsa_2902870.sgRNA.ga.gene_av.zs1-rep-noExpNorm-noRowNorm-zscore-01range-t2-q34	4	215	61	3,05686421605401	5,41692051954511E-20	12	ATP5F1C,ATP5ME,ENSG00000255339,ENSG00000255639,ENSG00000265257,ENSG00000267740,ENSG00000287967,GLRX5,GRSF1,METTL17,NDUFC2-KCTD14,NFU1
JD_GPP3909_Balsa_2902870.sgRNA.no3w.ga.gene_av.zs1-rep-ExpQnorm-noRowNorm-zscore-t2-q32.5	7	182	56	3,3151364764268	5,70030180362428E-20	12	ATP5F1C,BOLA3,ENSG00000255639,ENSG00000265257,ENSG00000267740,ENSG00000287967,FECH,GLRX5,GRSF1,MRPS31,NDUFC2-KCTD14,NFU1
JD_GPP3909_Balsa_2902870.sgRNA.no3w.ga.gene_av.zs1-rep-ExpQnorm-noRowNorm-zscore-t4-q33	3	182	56	3,3151364764268	5,70030180362428E-20	13	ATP5F1C,BOLA3,ENSG00000255639,ENSG00000265257,ENSG00000267740,ENSG00000287967,FECH,GLRX5,GRSF1,METTL17,MRPS31,NDUFC2-KCTD14,NFU1
JD_GPP3909_Balsa_2902870.sgRNA.ga.gene_av.zs1-rep-noExpNorm-noRowNorm-zscore-01range-t2-q33.75	4	209	60	3,09306991819725	6,83456844684539E-20	12	ATP5F1C,ATP5ME,ENSG00000255339,ENSG00000255639,ENSG00000265257,ENSG00000267740,ENSG00000287967,GLRX5,GRSF1,METTL17,NDUFC2-KCTD14,NFU1
JD_GPP3909_Balsa_2902870.sgRNA.no3w.ga.gene_av.zs1-rep-noExpNorm-noRowNorm-zscore-t4-q33.75	8	223	62	2,99551569506726	7,24194390026538E-20	18	ATP5F1C,ATP5ME,BOLA3,ENSG00000255339,ENSG00000255639,ENSG00000265257,ENSG00000267740,ENSG00000287967,FECH,GLRX5,GRSF1,GTPBP6,METTL17,MRPS31,NDUFC2-KCTD14,NFU1,PDE12,RTN4IP1
JD_GPP3909_Balsa_2902870.sgRNA.ga.gene_av.zs15-rep-noExpNorm-noRowNorm-zscore-t12-q33.25	9	164	53	3,48190401258851	7,28196672658121E-20	9	ATP5F1C,ATP5ME,ENSG00000255339,ENSG00000255639,ENSG00000265257,ENSG00000267740,GLRX5,METTL17,NFU1
JD_GPP3909_Balsa_2902870.sgRNA.ga.gene_av.zs15-rep-noExpNorm-noRowNorm-zscore-t4-q33.25	8	164	53	3,48190401258851	7,28196672658121E-20	9	ATP5F1C,ATP5ME,ENSG00000255339,ENSG00000255639,ENSG00000265257,ENSG00000267740,GLRX5,METTL17,NFU1
JD_GPP3909_Balsa_2902870.sgRNA.ga.gene_av.zs15-rep-noExpNorm-noRowNorm-zscore-t8-q33.25	8	164	53	3,48190401258851	7,28196672658121E-20	9	ATP5F1C,ATP5ME,ENSG00000255339,ENSG00000255639,ENSG00000265257,ENSG00000267740,GLRX5,METTL17,NFU1
JD_GPP3909_Balsa_2902870.sgRNA.ga.gene_av.zs15-rep-noExpNorm-noRowNorm-zscore-01range-t2-q33.25	0	158	52	3,54593711719069	7,45720471212225E-20	10	ATP5F1C,ATP5ME,CHCHD1,ENSG00000255339,ENSG00000255639,ENSG00000265257,ENSG00000267740,GLRX5,METTL17,NFU1
JD_GPP3909_Balsa_2902870.sgRNA.no3w.ga.gene_av.zs15-rep-ExpMean_subs-noRowNorm-zscore-t4-q33.5	0	196	58	3,18828176431863	7,67606600851469E-20	11	ATP5F1C,ATP5ME,CHCHD1,ENSG00000255339,ENSG00000255639,ENSG00000265257,ENSG00000267740,ENSG00000287967,GLRX5,METTL17,NFU1
JD_GPP3909_Balsa_2902870.sgRNA.no3w.ga.gene_av.zs15-rep-ExpMean_subs-noRowNorm-zscore-t4-q34	0	203	59	3,13141585889083	8,45939416654325E-20	11	ATP5F1C,ATP5ME,CHCHD1,ENSG00000255339,ENSG00000255639,ENSG00000265257,ENSG00000267740,ENSG00000287967,GLRX5,METTL17,NFU1
JD_GPP3909_Balsa_2902870.sgRNA.ga.gene_av.zs1-rep-noExpNorm-noRowNorm-zscore-01range-t2-q33.25	4	190	57	3,23225806451613	9,07291830556124E-20	11	ATP5F1C,ENSG00000255339,ENSG00000255639,ENSG00000265257,ENSG00000267740,ENSG00000287967,GLRX5,GRSF1,METTL17,NDUFC2-KCTD14,NFU1
JD_GPP3909_Balsa_2902870.sgRNA.ga.gene_av.zs15-rep-noExpNorm-noRowNorm-zscore-01range-t4-q32.5	4	147	50	3,66469168312486	1,00608820230271E-19	9	ATP5F1C,ATP5ME,ENSG00000255339,ENSG00000255639,ENSG00000265257,ENSG00000267740,GLRX5,METTL17,NFU1
JD_GPP3909_Balsa_2902870.sgRNA.no3w.ga.gene_av.zs1-rep-ExpQnorm-noRowNorm-zscore-01range-t1.5-q34	2	165	53	3,46080156402737	1,00930915131252E-19	10	ATP5F1C,ENSG00000255639,ENSG00000265257,ENSG00000267740,ENSG00000287967,GLRX5,GRSF1,MRPS31,NDUFC2-KCTD14,NFU1
JD_GPP3909_Balsa_2902870.sgRNA.no3w.ga.gene_av.zs1-rep-ExpQnorm-noRowNorm-zscore-01range-t2-q34	2	165	53	3,46080156402737	1,00930915131252E-19	10	ATP5F1C,ENSG00000255639,ENSG00000265257,ENSG00000267740,ENSG00000287967,GLRX5,GRSF1,MRPS31,NDUFC2-KCTD14,NFU1
JD_GPP3909_Balsa_2902870.sgRNA-rep-ExpMean_subs-noRowNorm-zscore-t1.5-q31.5--no-fil-flat	0	197	58	3,17209759292615	1,02630773094647E-19	10	ATP5ME,ENSG00000255339,ENSG00000255639,ENSG00000265257,ENSG00000267740,ENSG00000287967,GLRX5,METTL17,MRPS31,NDUFC2-KCTD14
JD_GPP3909_Balsa_2902870.sgRNA-rep-ExpMean_subs-noRowNorm-zscore-t1.5-q31.5	0	197	58	3,17209759292615	1,02630773094647E-19	10	ATP5ME,ENSG00000255339,ENSG00000255639,ENSG00000265257,ENSG00000267740,ENSG00000287967,GLRX5,METTL17,MRPS31,NDUFC2-KCTD14
JD_GPP3909_Balsa_2902870.sgRNA-rep-ExpMean_subs-noRowNorm-zscore-t12-q31.5	0	197	58	3,17209759292615	1,02630773094647E-19	10	ATP5ME,ENSG00000255339,ENSG00000255639,ENSG00000265257,ENSG00000267740,ENSG00000287967,GLRX5,METTL17,MRPS31,NDUFC2-KCTD14
JD_GPP3909_Balsa_2902870.sgRNA-rep-ExpMean_subs-noRowNorm-zscore-t16-q31.5--no-fil-flat	0	197	58	3,17209759292615	1,02630773094647E-19	10	ATP5ME,ENSG00000255339,ENSG00000255639,ENSG00000265257,ENSG00000267740,ENSG00000287967,GLRX5,METTL17,MRPS31,NDUFC2-KCTD14
JD_GPP3909_Balsa_2902870.sgRNA-rep-ExpMean_subs-noRowNorm-zscore-t16-q31.5	0	197	58	3,17209759292615	1,02630773094647E-19	10	ATP5ME,ENSG00000255339,ENSG00000255639,ENSG00000265257,ENSG00000267740,ENSG00000287967,GLRX5,METTL17,MRPS31,NDUFC2-KCTD14
JD_GPP3909_Balsa_2902870.sgRNA-rep-ExpMean_subs-noRowNorm-zscore-t2-q31.5--no-fil-flat	0	197	58	3,17209759292615	1,02630773094647E-19	10	ATP5ME,ENSG00000255339,ENSG00000255639,ENSG00000265257,ENSG00000267740,ENSG00000287967,GLRX5,METTL17,MRPS31,NDUFC2-KCTD14
JD_GPP3909_Balsa_2902870.sgRNA-rep-ExpMean_subs-noRowNorm-zscore-t2-q31.5	0	197	58	3,17209759292615	1,02630773094647E-19	10	ATP5ME,ENSG00000255339,ENSG00000255639,ENSG00000265257,ENSG00000267740,ENSG00000287967,GLRX5,METTL17,MRPS31,NDUFC2-KCTD14
JD_GPP3909_Balsa_2902870.sgRNA-rep-ExpMean_subs-noRowNorm-zscore-t32-q31.5--no-fil-flat	0	197	58	3,17209759292615	1,02630773094647E-19	10	ATP5ME,ENSG00000255339,ENSG00000255639,ENSG00000265257,ENSG00000267740,ENSG00000287967,GLRX5,METTL17,MRPS31,NDUFC2-KCTD14
JD_GPP3909_Balsa_2902870.sgRNA-rep-ExpMean_subs-noRowNorm-zscore-t32-q31.5	0	197	58	3,17209759292615	1,02630773094647E-19	10	ATP5ME,ENSG00000255339,ENSG00000255639,ENSG00000265257,ENSG00000267740,ENSG00000287967,GLRX5,METTL17,MRPS31,NDUFC2-KCTD14
JD_GPP3909_Balsa_2902870.sgRNA-rep-ExpMean_subs-noRowNorm-zscore-t4-q31.5--no-fil-flat	0	197	58	3,17209759292615	1,02630773094647E-19	10	ATP5ME,ENSG00000255339,ENSG00000255639,ENSG00000265257,ENSG00000267740,ENSG00000287967,GLRX5,METTL17,MRPS31,NDUFC2-KCTD14
JD_GPP3909_Balsa_2902870.sgRNA-rep-ExpMean_subs-noRowNorm-zscore-t4-q31.5	0	197	58	3,17209759292615	1,02630773094647E-19	10	ATP5ME,ENSG00000255339,ENSG00000255639,ENSG00000265257,ENSG00000267740,ENSG00000287967,GLRX5,METTL17,MRPS31,NDUFC2-KCTD14
JD_GPP3909_Balsa_2902870.sgRNA-rep-ExpMean_subs-noRowNorm-zscore-t8-q31.5--no-fil-flat	0	197	58	3,17209759292615	1,02630773094647E-19	10	ATP5ME,ENSG00000255339,ENSG00000255639,ENSG00000265257,ENSG00000267740,ENSG00000287967,GLRX5,METTL17,MRPS31,NDUFC2-KCTD14
JD_GPP3909_Balsa_2902870.sgRNA-rep-ExpMean_subs-noRowNorm-zscore-t8-q31.5	0	197	58	3,17209759292615	1,02630773094647E-19	10	ATP5ME,ENSG00000255339,ENSG00000255639,ENSG00000265257,ENSG00000267740,ENSG00000287967,GLRX5,METTL17,MRPS31,NDUFC2-KCTD14
JD_GPP3909_Balsa_2902870.sgRNA.ga.gene_av.zs15-rep-noExpNorm-noRowNorm-zscore-t2-q34	6	324	75	2,49402628434887	1,06081822626023E-19	48	ATP5F1C,ATP5ME,ATPAF2,BOLA3,CHCHD1,CLPP,COQ2,COQ7,CS,DLD,DLST,ENSG00000255339,ENSG00000255639,ENSG00000265257,ENSG00000267740,ENSG00000286192,ENSG00000287967,FDX1,FECH,FH,GLRX5,GRSF1,GTPBP6,LIAS,LIPT1,LIPT2,LIPT2-AS1,MDH2,METTL17,MRM2,MRPS31,MTIF3,MTO1,NDUFC2-KCTD14,NFU1,NME6,OGDH,PDE12,PDHA1,PDSS2,RMND1,RPUSD3,RTN4IP1,SDHB,SLC25A1,SLC25A51,SOD2,YBEY
JD_GPP3909_Balsa_2902870.sgRNA.ga.gene_av.zs1-rep-ExpQnorm-noRowNorm-zscore-t2-q33	2	211	60	3,0637517199205	1,1925369950644E-19	21	ATP5F1C,BOLA3,COQ2,ENSG00000255339,ENSG00000255639,ENSG00000265257,ENSG00000267740,ENSG00000286192,ENSG00000287967,GLRX5,GRSF1,GTPBP6,LIPT1,METTL17,MRPS31,NDUFC2-KCTD14,NFU1,PDE12,PDSS2,RMND1,SLC25A19
JD_GPP3909_Balsa_2902870.sgRNA.ga.gene_av.zs1-rep-ExpQnorm-noRowNorm-zscore-t2-q33.25	2	218	61	3,01479727730098	1,23027186349532E-19	22	ATP5F1C,BOLA3,COQ2,DLD,ENSG00000255339,ENSG00000255639,ENSG00000265257,ENSG00000267740,ENSG00000286192,ENSG00000287967,GLRX5,GRSF1,GTPBP6,LIPT1,METTL17,MRPS31,NDUFC2-KCTD14,NFU1,PDE12,PDSS2,RMND1,SLC25A19
JD_GPP3909_Balsa_2902870.sgRNA.no3w.ga.gene_av.zs1-rep-ExpMean_subs-noRowNorm-zscore-t12-q32.5	0	225	62	2,96888888888889	1,23556427340254E-19	22	ATP5F1C,ATP5ME,BOLA3,CHCHD1,ENSG00000255339,ENSG00000255639,ENSG00000265257,ENSG00000267740,ENSG00000268400,ENSG00000287967,FECH,GLRX5,GRSF1,LIAS,LIPT1,METTL17,MRPS31,NDUFC2-KCTD14,NFU1,PDE12,RMND1,RTN4IP1
JD_GPP3909_Balsa_2902870.sgRNA.no3w.ga.gene_av.zs1-rep-ExpMean_subs-noRowNorm-zscore-t16-q32.5	0	225	62	2,96888888888889	1,23556427340254E-19	22	ATP5F1C,ATP5ME,BOLA3,CHCHD1,ENSG00000255339,ENSG00000255639,ENSG00000265257,ENSG00000267740,ENSG00000268400,ENSG00000287967,FECH,GLRX5,GRSF1,LIAS,LIPT1,METTL17,MRPS31,NDUFC2-KCTD14,NFU1,PDE12,RMND1,RTN4IP1
JD_GPP3909_Balsa_2902870.sgRNA.no3w.ga.gene_av.zs1-rep-ExpMean_subs-noRowNorm-zscore-t4-q32.5	0	225	62	2,96888888888889	1,23556427340254E-19	22	ATP5F1C,ATP5ME,BOLA3,CHCHD1,ENSG00000255339,ENSG00000255639,ENSG00000265257,ENSG00000267740,ENSG00000268400,ENSG00000287967,FECH,GLRX5,GRSF1,LIAS,LIPT1,METTL17,MRPS31,NDUFC2-KCTD14,NFU1,PDE12,RMND1,RTN4IP1
JD_GPP3909_Balsa_2902870.sgRNA.no3w.ga.gene_av.zs1-rep-ExpMean_subs-noRowNorm-zscore-t8-q32.5	0	225	62	2,96888888888889	1,23556427340254E-19	22	ATP5F1C,ATP5ME,BOLA3,CHCHD1,ENSG00000255339,ENSG00000255639,ENSG00000265257,ENSG00000267740,ENSG00000268400,ENSG00000287967,FECH,GLRX5,GRSF1,LIAS,LIPT1,METTL17,MRPS31,NDUFC2-KCTD14,NFU1,PDE12,RMND1,RTN4IP1
JD_GPP3909_Balsa_2902870.sgRNA.ga.gene_av.zs15-rep-noExpNorm-noRowNorm-zscore-01range-t4-q33.25	6	185	56	3,2613775065388	1,41700610001829E-19	10	ATP5F1C,ATP5ME,CHCHD1,ENSG00000255339,ENSG00000255639,ENSG00000265257,ENSG00000267740,GLRX5,METTL17,NFU1
JD_GPP3909_Balsa_2902870.sgRNA.ga.gene_av.zs15-rep-noExpNorm-noRowNorm-zscore-t12-q33	4	185	56	3,2613775065388	1,41700610001829E-19	11	ATP5F1C,ATP5ME,CHCHD1,ENSG00000255339,ENSG00000255639,ENSG00000265257,ENSG00000267740,ENSG00000287967,GLRX5,METTL17,NFU1
JD_GPP3909_Balsa_2902870.sgRNA.ga.gene_av.zs15-rep-noExpNorm-noRowNorm-zscore-t4-q33	9	185	56	3,2613775065388	1,41700610001829E-19	11	ATP5F1C,ATP5ME,CHCHD1,ENSG00000255339,ENSG00000255639,ENSG00000265257,ENSG00000267740,ENSG00000287967,GLRX5,METTL17,NFU1
JD_GPP3909_Balsa_2902870.sgRNA.ga.gene_av.zs15-rep-noExpNorm-noRowNorm-zscore-t8-q33	9	185	56	3,2613775065388	1,41700610001829E-19	11	ATP5F1C,ATP5ME,CHCHD1,ENSG00000255339,ENSG00000255639,ENSG00000265257,ENSG00000267740,ENSG00000287967,GLRX5,METTL17,NFU1
JD_GPP3909_Balsa_2902870.sgRNA.no3w.ga.gene_av-rep-qnorm-zscore-t8-q33	1	160	52	3,50161290322581	1,45147956919487E-19	11	ATP5F1C,ENSG00000255339,ENSG00000255639,ENSG00000265257,ENSG00000267740,ENSG00000287967,GLRX5,GRSF1,MRPS31,NFU1,SLC25A19
JD_GPP3909_Balsa_2902870.sgRNA.no3w.ga.gene_av.zs1-rep-noExpNorm-noRowNorm-zscore-t2-q32	5	160	52	3,50161290322581	1,45147956919487E-19	10	ATP5F1C,ENSG00000255339,ENSG00000255639,ENSG00000267740,ENSG00000287967,GLRX5,GRSF1,METTL17,NDUFC2-KCTD14,NFU1
JD_GPP3909_Balsa_2902870.sgRNA.ga.gene_av.zs1-rep-noExpNorm-noRowNorm-zscore-t8-q32.5	6	179	55	3,31050639754911	1,60882458489762E-19	13	ATP5F1C,ATP5ME,ENSG00000255339,ENSG00000255639,ENSG00000265257,ENSG00000267740,ENSG00000287967,GLRX5,GRSF1,METTL17,MRPS31,NDUFC2-KCTD14,NFU1
JD_GPP3909_Balsa_2902870.sgRNA.no3w.ga.gene_av.zs1-rep-noExpNorm-noRowNorm-zscore-t4-q33.5	7	219	61	3,00103107968773	1,61122709672376E-19	18	ATP5F1C,ATP5ME,BOLA3,ENSG00000255339,ENSG00000255639,ENSG00000265257,ENSG00000267740,ENSG00000287967,FECH,GLRX5,GRSF1,GTPBP6,METTL17,MRPS31,NDUFC2-KCTD14,NFU1,PDE12,RTN4IP1
JD_GPP3909_Balsa_2902870.sgRNA.no3w.ga.gene_av.zs15-rep-ExpMean_subs-noRowNorm-zscore-01range-t12-q31.8	0	137	48	3,7748999293619	1,74641258444101E-19	7	ATP5ME,ENSG00000255339,ENSG00000255639,ENSG00000265257,ENSG00000267740,ENSG00000287967,METTL17
JD_GPP3909_Balsa_2902870.sgRNA.no3w.ga.gene_av.zs15-rep-ExpMean_subs-noRowNorm-zscore-01range-t16-q31.8	0	137	48	3,7748999293619	1,74641258444101E-19	7	ATP5ME,ENSG00000255339,ENSG00000255639,ENSG00000265257,ENSG00000267740,ENSG00000287967,METTL17
JD_GPP3909_Balsa_2902870.sgRNA.no3w.ga.gene_av.zs15-rep-ExpMean_subs-noRowNorm-zscore-01range-t4-q31.8	0	137	48	3,7748999293619	1,74641258444101E-19	7	ATP5ME,ENSG00000255339,ENSG00000255639,ENSG00000265257,ENSG00000267740,ENSG00000287967,METTL17
JD_GPP3909_Balsa_2902870.sgRNA.no3w.ga.gene_av.zs15-rep-ExpMean_subs-noRowNorm-zscore-01range-t8-q31.8	0	137	48	3,7748999293619	1,74641258444101E-19	7	ATP5ME,ENSG00000255339,ENSG00000255639,ENSG00000265257,ENSG00000267740,ENSG00000287967,METTL17
JD_GPP3909_Balsa_2902870.sgRNA-rep-noExpNorm-noRowNorm-zscore-01range-t12-q31.75	10	186	56	3,24384321886923	1,91033739368892E-19	10	ATP5ME,ENSG00000255339,ENSG00000255639,ENSG00000265257,ENSG00000267740,ENSG00000287967,GLRX5,GRSF1,MRPS31,NDUFC2-KCTD14
JD_GPP3909_Balsa_2902870.sgRNA-rep-noExpNorm-noRowNorm-zscore-01range-t16-q31.75	10	186	56	3,24384321886923	1,91033739368892E-19	10	ATP5ME,ENSG00000255339,ENSG00000255639,ENSG00000265257,ENSG00000267740,ENSG00000287967,GLRX5,GRSF1,MRPS31,NDUFC2-KCTD14
JD_GPP3909_Balsa_2902870.sgRNA-rep-noExpNorm-noRowNorm-zscore-01range-t32-q31.75	10	186	56	3,24384321886923	1,91033739368892E-19	10	ATP5ME,ENSG00000255339,ENSG00000255639,ENSG00000265257,ENSG00000267740,ENSG00000287967,GLRX5,GRSF1,MRPS31,NDUFC2-KCTD14
JD_GPP3909_Balsa_2902870.sgRNA-rep-noExpNorm-noRowNorm-zscore-01range-t4-q31.75	10	186	56	3,24384321886923	1,91033739368892E-19	10	ATP5ME,ENSG00000255339,ENSG00000255639,ENSG00000265257,ENSG00000267740,ENSG00000287967,GLRX5,GRSF1,MRPS31,NDUFC2-KCTD14
JD_GPP3909_Balsa_2902870.sgRNA-rep-noExpNorm-noRowNorm-zscore-01range-t8-q31.75	10	186	56	3,24384321886923	1,91033739368892E-19	10	ATP5ME,ENSG00000255339,ENSG00000255639,ENSG00000265257,ENSG00000267740,ENSG00000287967,GLRX5,GRSF1,MRPS31,NDUFC2-KCTD14
JD_GPP3909_Balsa_2902870.sgRNA.ga.gene_av.zs1-rep-noExpNorm-noRowNorm-zscore-01range-t2-q33.5	4	206	59	3,08581271531475	1,96899037407204E-19	12	ATP5F1C,ATP5ME,ENSG00000255339,ENSG00000255639,ENSG00000265257,ENSG00000267740,ENSG00000287967,GLRX5,GRSF1,METTL17,NDUFC2-KCTD14,NFU1
JD_GPP3909_Balsa_2902870.sgRNA.ga.gene_av.zs15-rep-noExpNorm-noRowNorm-zscore-01range-t2-q33.5	0	161	52	3,47986375475857	2,01576583055445E-19	10	ATP5F1C,ATP5ME,CHCHD1,ENSG00000255339,ENSG00000255639,ENSG00000265257,ENSG00000267740,GLRX5,METTL17,NFU1
JD_GPP3909_Balsa_2902870.sgRNA.no3w.ga.gene_av.zs1-rep-noExpNorm-noRowNorm-zscore-t1.5-q32	8	161	52	3,47986375475857	2,01576583055445E-19	9	ATP5F1C,ENSG00000255339,ENSG00000255639,ENSG00000267740,ENSG00000287967,GLRX5,GRSF1,METTL17,NFU1
JD_GPP3909_Balsa_2902870.sgRNA-rep-noExpNorm-noRowNorm-zscore-t12-q36	4	389	82	2,27116676341322	2,38418570048739E-19	59	ATP5F1C,ATP5ME,ATPAF2,BOLA3,CHCHD1,CLPP,CLPX,COQ2,COQ7,CS,DLAT,DLD,DLST,ENSG00000255339,ENSG00000260643,ENSG00000267740,ENSG00000268400,ENSG00000284512,ENSG00000286192,ETFB,FDX1,FECH,FH,GCSH,GLRX5,GRSF1,GTPBP3,GTPBP6,HTD2,LIAS,LIPT1,LIPT2,LIPT2-AS1,METTL17,MRM2,MRPS31,MTIF3,MTO1,MTRF1,NDUFC2-KCTD14,NFU1,NME6,OGDH,OSGEPL1,PDE12,PDHA1,PDHB,PDSS2,RMND1,RPUSD3,RTN4IP1,SDHAF1,SDHB,SFXN4,SLC25A1,SLC25A…
JD_GPP3909_Balsa_2902870.sgRNA-rep-noExpNorm-noRowNorm-zscore-t16-q36	4	389	82	2,27116676341322	2,38418570048739E-19	59	ATP5F1C,ATP5ME,ATPAF2,BOLA3,CHCHD1,CLPP,CLPX,COQ2,COQ7,CS,DLAT,DLD,DLST,ENSG00000255339,ENSG00000260643,ENSG00000267740,ENSG00000268400,ENSG00000284512,ENSG00000286192,ETFB,FDX1,FECH,FH,GCSH,GLRX5,GRSF1,GTPBP3,GTPBP6,HTD2,LIAS,LIPT1,LIPT2,LIPT2-AS1,METTL17,MRM2,MRPS31,MTIF3,MTO1,MTRF1,NDUFC2-KCTD14,NFU1,NME6,OGDH,OSGEPL1,PDE12,PDHA1,PDHB,PDSS2,RMND1,RPUSD3,RTN4IP1,SDHAF1,SDHB,SFXN4,SLC25A1,SLC25A…
JD_GPP3909_Balsa_2902870.sgRNA-rep-noExpNorm-noRowNorm-zscore-t32-q36	4	389	82	2,27116676341322	2,38418570048739E-19	59	ATP5F1C,ATP5ME,ATPAF2,BOLA3,CHCHD1,CLPP,CLPX,COQ2,COQ7,CS,DLAT,DLD,DLST,ENSG00000255339,ENSG00000260643,ENSG00000267740,ENSG00000268400,ENSG00000284512,ENSG00000286192,ETFB,FDX1,FECH,FH,GCSH,GLRX5,GRSF1,GTPBP3,GTPBP6,HTD2,LIAS,LIPT1,LIPT2,LIPT2-AS1,METTL17,MRM2,MRPS31,MTIF3,MTO1,MTRF1,NDUFC2-KCTD14,NFU1,NME6,OGDH,OSGEPL1,PDE12,PDHA1,PDHB,PDSS2,RMND1,RPUSD3,RTN4IP1,SDHAF1,SDHB,SFXN4,SLC25A1,SLC25A…
JD_GPP3909_Balsa_2902870.sgRNA.no3w.ga.gene_av.zs15-rep-ExpMean_subs-noRowNorm-zscore-t4-q33.75	0	200	58	3,12451612903226	2,42171484706591E-19	11	ATP5F1C,ATP5ME,CHCHD1,ENSG00000255339,ENSG00000255639,ENSG00000265257,ENSG00000267740,ENSG00000287967,GLRX5,METTL17,NFU1
JD_GPP3909_Balsa_2902870.sgRNA.ga.gene_av.zs15-rep-ExpMean_subs-noRowNorm-zscore-01range-t1.5-q33.75	0	168	53	3,39900153609831	2,64164533120324E-19	10	ATP5F1C,ATP5ME,CHCHD1,ENSG00000255639,ENSG00000265257,ENSG00000267740,ENSG00000287967,GLRX5,METTL17,NFU1
JD_GPP3909_Balsa_2902870.sgRNA.ga.gene_av.zs15-rep-ExpMean_subs-noRowNorm-zscore-01range-t1.5-q34	0	168	53	3,39900153609831	2,64164533120324E-19	10	ATP5F1C,ATP5ME,CHCHD1,ENSG00000255639,ENSG00000265257,ENSG00000267740,ENSG00000287967,GLRX5,METTL17,NFU1
JD_GPP3909_Balsa_2902870.sgRNA.ga.gene_av.zs15-rep-ExpMean_subs-noRowNorm-zscore-01range-t2-q33.75	0	168	53	3,39900153609831	2,64164533120324E-19	10	ATP5F1C,ATP5ME,CHCHD1,ENSG00000255639,ENSG00000265257,ENSG00000267740,ENSG00000287967,GLRX5,METTL17,NFU1
JD_GPP3909_Balsa_2902870.sgRNA.ga.gene_av.zs15-rep-ExpMean_subs-noRowNorm-zscore-01range-t2-q34	0	168	53	3,39900153609831	2,64164533120324E-19	10	ATP5F1C,ATP5ME,CHCHD1,ENSG00000255639,ENSG00000265257,ENSG00000267740,ENSG00000287967,GLRX5,METTL17,NFU1
JD_GPP3909_Balsa_2902870.sgRNA.ga.gene_av.zs15-rep-ExpMean_subs-noRowNorm-zscore-01range-t4-q33.75	0	168	53	3,39900153609831	2,64164533120324E-19	10	ATP5F1C,ATP5ME,CHCHD1,ENSG00000255639,ENSG00000265257,ENSG00000267740,ENSG00000287967,GLRX5,METTL17,NFU1
JD_GPP3909_Balsa_2902870.sgRNA.ga.gene_av.zs15-rep-ExpMean_subs-noRowNorm-zscore-01range-t4-q34	0	168	53	3,39900153609831	2,64164533120324E-19	10	ATP5F1C,ATP5ME,CHCHD1,ENSG00000255639,ENSG00000265257,ENSG00000267740,ENSG00000287967,GLRX5,METTL17,NFU1
JD_GPP3909_Balsa_2902870.sgRNA.ga.gene_av.zs1-rep-ExpQnorm-noRowNorm-zscore-t2-q33.5	5	228	62	2,92982456140351	2,71807416435498E-19	27	ATP5F1C,BOLA3,CLPP,COQ2,DLD,ENSG00000255339,ENSG00000255639,ENSG00000265257,ENSG00000267740,ENSG00000286192,ENSG00000287967,GLRX5,GRSF1,GTPBP6,LIAS,LIPT1,LIPT2-AS1,METTL17,MRPS31,NDUFC2-KCTD14,NFU1,PDE12,PDSS2,RMND1,SLC25A19,SLC25A51,SOD2
JD_GPP3909_Balsa_2902870.sgRNA.ga.gene_av.zs15-rep-noExpNorm-noRowNorm-zscore-t2-q33	8	265	67	2,72404138770542	2,9465163078996E-19	32	ATP5F1C,ATP5ME,BOLA3,CHCHD1,COQ2,COQ7,DLD,ENSG00000255339,ENSG00000255639,ENSG00000265257,ENSG00000267740,ENSG00000286192,ENSG00000287967,FDX1,FECH,GLRX5,GRSF1,GTPBP6,LIAS,LIPT2,LIPT2-AS1,METTL17,MRPS31,MTIF3,MTO1,NFU1,NME6,OGDH,PDE12,RPUSD3,RTN4IP1,SOD2
JD_GPP3909_Balsa_2902870.sgRNA.ga.gene_av.zs1-rep-ExpQnorm-noRowNorm-zscore-t1.5-q33	2	188	56	3,20933424845573	3,44775558351908E-19	17	ATP5F1C,BOLA3,ENSG00000255339,ENSG00000255639,ENSG00000265257,ENSG00000267740,ENSG00000287967,GLRX5,GRSF1,GTPBP6,METTL17,MRPS31,NDUFC2-KCTD14,NFU1,PDE12,PDSS2,RMND1
JD_GPP3909_Balsa_2902870.sgRNA.ga.gene_av.zs15-rep-noExpNorm-noRowNorm-zscore-01range-t1.5-q33.5	0	188	56	3,20933424845573	3,44775558351908E-19	9	ATP5F1C,ATP5ME,ENSG00000255339,ENSG00000255639,ENSG00000265257,ENSG00000267740,GLRX5,METTL17,NFU1
JD_GPP3909_Balsa_2902870.sgRNA-rep-ExpMean_subs-noRowNorm-zscore-t1.5-q31.75	0	222	61	2,9604766056379	3,58062173283804E-19	12	ATP5F1C,ATP5ME,ENSG00000255339,ENSG00000255639,ENSG00000265257,ENSG00000267740,ENSG00000287967,GLRX5,GRSF1,METTL17,MRPS31,NDUFC2-KCTD14
JD_GPP3909_Balsa_2902870.sgRNA-rep-ExpMean_subs-noRowNorm-zscore-t12-q31.75	0	222	61	2,9604766056379	3,58062173283804E-19	12	ATP5F1C,ATP5ME,ENSG00000255339,ENSG00000255639,ENSG00000265257,ENSG00000267740,ENSG00000287967,GLRX5,GRSF1,METTL17,MRPS31,NDUFC2-KCTD14
JD_GPP3909_Balsa_2902870.sgRNA-rep-ExpMean_subs-noRowNorm-zscore-t16-q31.75	0	222	61	2,9604766056379	3,58062173283804E-19	12	ATP5F1C,ATP5ME,ENSG00000255339,ENSG00000255639,ENSG00000265257,ENSG00000267740,ENSG00000287967,GLRX5,GRSF1,METTL17,MRPS31,NDUFC2-KCTD14
JD_GPP3909_Balsa_2902870.sgRNA-rep-ExpMean_subs-noRowNorm-zscore-t2-q31.75	0	222	61	2,9604766056379	3,58062173283804E-19	12	ATP5F1C,ATP5ME,ENSG00000255339,ENSG00000255639,ENSG00000265257,ENSG00000267740,ENSG00000287967,GLRX5,GRSF1,METTL17,MRPS31,NDUFC2-KCTD14
JD_GPP3909_Balsa_2902870.sgRNA-rep-ExpMean_subs-noRowNorm-zscore-t32-q31.75	0	222	61	2,9604766056379	3,58062173283804E-19	12	ATP5F1C,ATP5ME,ENSG00000255339,ENSG00000255639,ENSG00000265257,ENSG00000267740,ENSG00000287967,GLRX5,GRSF1,METTL17,MRPS31,NDUFC2-KCTD14
JD_GPP3909_Balsa_2902870.sgRNA-rep-ExpMean_subs-noRowNorm-zscore-t4-q31.75	0	222	61	2,9604766056379	3,58062173283804E-19	12	ATP5F1C,ATP5ME,ENSG00000255339,ENSG00000255639,ENSG00000265257,ENSG00000267740,ENSG00000287967,GLRX5,GRSF1,METTL17,MRPS31,NDUFC2-KCTD14
JD_GPP3909_Balsa_2902870.sgRNA-rep-ExpMean_subs-noRowNorm-zscore-t8-q31.75	0	222	61	2,9604766056379	3,58062173283804E-19	12	ATP5F1C,ATP5ME,ENSG00000255339,ENSG00000255639,ENSG00000265257,ENSG00000267740,ENSG00000287967,GLRX5,GRSF1,METTL17,MRPS31,NDUFC2-KCTD14
JD_GPP3909_Balsa_2902870.sgRNA.ga.gene_av.zs15-rep-ExpMean_subs-noRowNorm-zscore-t1.5-q32.5	0	169	53	3,37888910097347	3,62013899944773E-19	14	ATP5F1C,ATP5ME,CHCHD1,ENSG00000255339,ENSG00000255639,ENSG00000265257,ENSG00000267740,ENSG00000287967,FECH,GLRX5,GRSF1,METTL17,MRPS31,NFU1
JD_GPP3909_Balsa_2902870.sgRNA.ga.gene_av.zs15-rep-ExpMean_subs-noRowNorm-zscore-t12-q32.5	0	169	53	3,37888910097347	3,62013899944773E-19	14	ATP5F1C,ATP5ME,CHCHD1,ENSG00000255339,ENSG00000255639,ENSG00000265257,ENSG00000267740,ENSG00000287967,FECH,GLRX5,GRSF1,METTL17,MRPS31,NFU1
JD_GPP3909_Balsa_2902870.sgRNA.ga.gene_av.zs15-rep-ExpMean_subs-noRowNorm-zscore-t16-q32.5	0	169	53	3,37888910097347	3,62013899944773E-19	14	ATP5F1C,ATP5ME,CHCHD1,ENSG00000255339,ENSG00000255639,ENSG00000265257,ENSG00000267740,ENSG00000287967,FECH,GLRX5,GRSF1,METTL17,MRPS31,NFU1
JD_GPP3909_Balsa_2902870.sgRNA.ga.gene_av.zs15-rep-ExpMean_subs-noRowNorm-zscore-t2-q32.5	0	169	53	3,37888910097347	3,62013899944773E-19	14	ATP5F1C,ATP5ME,CHCHD1,ENSG00000255339,ENSG00000255639,ENSG00000265257,ENSG00000267740,ENSG00000287967,FECH,GLRX5,GRSF1,METTL17,MRPS31,NFU1
JD_GPP3909_Balsa_2902870.sgRNA.ga.gene_av.zs15-rep-ExpMean_subs-noRowNorm-zscore-t4-q32.5	0	169	53	3,37888910097347	3,62013899944773E-19	14	ATP5F1C,ATP5ME,CHCHD1,ENSG00000255339,ENSG00000255639,ENSG00000265257,ENSG00000267740,ENSG00000287967,FECH,GLRX5,GRSF1,METTL17,MRPS31,NFU1
JD_GPP3909_Balsa_2902870.sgRNA.ga.gene_av.zs15-rep-ExpMean_subs-noRowNorm-zscore-t8-q32.5	0	169	53	3,37888910097347	3,62013899944773E-19	14	ATP5F1C,ATP5ME,CHCHD1,ENSG00000255339,ENSG00000255639,ENSG00000265257,ENSG00000267740,ENSG00000287967,FECH,GLRX5,GRSF1,METTL17,MRPS31,NFU1
JD_GPP3909_Balsa_2902870.sgRNA.ga.gene_av.zs1-rep-ExpQnorm-noRowNorm-zscore-t2-q34	5	251	65	2,79012980336718	3,73384960610017E-19	39	ATP5F1C,ATP5ME,ATPAF2,BOLA3,CLPP,COQ2,COQ7,DLAT,DLD,ENSG00000255339,ENSG00000255639,ENSG00000265257,ENSG00000267740,ENSG00000286192,ENSG00000287967,FDX1,FH,GLRX5,GRSF1,GTPBP6,LIAS,LIPT1,LIPT2,LIPT2-AS1,METTL17,MRM2,MRPS31,MTIF3,MTO1,NDUFC2-KCTD14,NFU1,PDE12,PDHX,PDSS2,RMND1,SLC25A19,SLC25A51,SOD2,YBEY
JD_GPP3909_Balsa_2902870.sgRNA.no3w.ga.gene_av.zs15-rep-ExpMean_subs-noRowNorm-zscore-01range-t1.5-q33.25	0	163	52	3,43716603997625	3,85319230258259E-19	8	ATP5F1C,ATP5ME,ENSG00000255339,ENSG00000255639,ENSG00000265257,ENSG00000267740,ENSG00000287967,METTL17
JD_GPP3909_Balsa_2902870.sgRNA.no3w.ga.gene_av.zs15-rep-ExpMean_subs-noRowNorm-zscore-01range-t2-q33.25	0	163	52	3,43716603997625	3,85319230258259E-19	8	ATP5F1C,ATP5ME,ENSG00000255339,ENSG00000255639,ENSG00000265257,ENSG00000267740,ENSG00000287967,METTL17
JD_GPP3909_Balsa_2902870.sgRNA.ga.gene_av.zs15-rep-noExpNorm-noRowNorm-zscore-t12-q33.5	5	157	51	3,49989726731046	3,9834023709105E-19	9	ATP5F1C,ATP5ME,ENSG00000255339,ENSG00000255639,ENSG00000265257,ENSG00000267740,GLRX5,METTL17,NFU1
JD_GPP3909_Balsa_2902870.sgRNA.ga.gene_av.zs15-rep-noExpNorm-noRowNorm-zscore-t4-q33.5	7	157	51	3,49989726731046	3,9834023709105E-19	9	ATP5F1C,ATP5ME,ENSG00000255339,ENSG00000255639,ENSG00000265257,ENSG00000267740,GLRX5,METTL17,NFU1
JD_GPP3909_Balsa_2902870.sgRNA.ga.gene_av.zs15-rep-noExpNorm-noRowNorm-zscore-t8-q33.5	5	157	51	3,49989726731046	3,9834023709105E-19	9	ATP5F1C,ATP5ME,ENSG00000255339,ENSG00000255639,ENSG00000265257,ENSG00000267740,GLRX5,METTL17,NFU1
JD_GPP3909_Balsa_2902870.sgRNA.ga.gene_av.zs15-rep-noExpNorm-noRowNorm-zscore-t2-q33.75	6	322	74	2,47605690242436	4,05713397920568E-19	47	ATP5F1C,ATP5ME,ATPAF2,BOLA3,CHCHD1,CLPP,COQ2,COQ7,CS,DLD,DLST,ENSG00000255339,ENSG00000255639,ENSG00000265257,ENSG00000267740,ENSG00000286192,ENSG00000287967,FDX1,FECH,FH,GLRX5,GRSF1,GTPBP6,LIAS,LIPT1,LIPT2,LIPT2-AS1,MDH2,METTL17,MRM2,MRPS31,MTIF3,MTO1,NFU1,NME6,OGDH,PDE12,PDHA1,PDSS2,RMND1,RPUSD3,RTN4IP1,SDHB,SLC25A1,SLC25A51,SOD2,YBEY
JD_GPP3909_Balsa_2902870.sgRNA.ga.gene_av.zs15-rep-noExpNorm-noRowNorm-zscore-01range-t1.5-q33.75	0	189	56	3,19235364396655	4,61583171705689E-19	9	ATP5F1C,ATP5ME,ENSG00000255339,ENSG00000255639,ENSG00000265257,ENSG00000267740,GLRX5,METTL17,NFU1
JD_GPP3909_Balsa_2902870.sgRNA.ga.gene_av.zs15-rep-noExpNorm-noRowNorm-zscore-01range-t1.5-q34	0	189	56	3,19235364396655	4,61583171705689E-19	9	ATP5F1C,ATP5ME,ENSG00000255339,ENSG00000255639,ENSG00000265257,ENSG00000267740,GLRX5,METTL17,NFU1
JD_GPP3909_Balsa_2902870.sgRNA-rep-noExpNorm-noRowNorm-zscore-t2-q31.75	11	196	57	3,13331138907176	5,1693870233807E-19	11	ATP5ME,ENSG00000255339,ENSG00000255639,ENSG00000265257,ENSG00000267740,ENSG00000287967,GLRX5,GRSF1,METTL17,MRPS31,NDUFC2-KCTD14
JD_GPP3909_Balsa_2902870.sgRNA-rep-noExpNorm-noRowNorm-zscore-t4-q31.75	11	196	57	3,13331138907176	5,1693870233807E-19	11	ATP5ME,ENSG00000255339,ENSG00000255639,ENSG00000265257,ENSG00000267740,ENSG00000287967,GLRX5,GRSF1,METTL17,MRPS31,NDUFC2-KCTD14
JD_GPP3909_Balsa_2902870.sgRNA-rep-nonorm-zscore-t2-q31.75	11	196	57	3,13331138907176	5,1693870233807E-19	11	ATP5ME,ENSG00000255339,ENSG00000255639,ENSG00000265257,ENSG00000267740,ENSG00000287967,GLRX5,GRSF1,METTL17,MRPS31,NDUFC2-KCTD14
JD_GPP3909_Balsa_2902870.sgRNA-rep-nonorm-zscore-t4-q31.75	11	196	57	3,13331138907176	5,1693870233807E-19	11	ATP5ME,ENSG00000255339,ENSG00000255639,ENSG00000265257,ENSG00000267740,ENSG00000287967,GLRX5,GRSF1,METTL17,MRPS31,NDUFC2-KCTD14
JD_GPP3909_Balsa_2902870.sgRNA-rep-rowsum-zscore-t2-q31.75	11	196	57	3,13331138907176	5,1693870233807E-19	11	ATP5ME,ENSG00000255339,ENSG00000255639,ENSG00000265257,ENSG00000267740,ENSG00000287967,GLRX5,GRSF1,METTL17,MRPS31,NDUFC2-KCTD14
JD_GPP3909_Balsa_2902870.sgRNA-rep-rowsum-zscore-t4-q31.75	11	196	57	3,13331138907176	5,1693870233807E-19	11	ATP5ME,ENSG00000255339,ENSG00000255639,ENSG00000265257,ENSG00000267740,ENSG00000287967,GLRX5,GRSF1,METTL17,MRPS31,NDUFC2-KCTD14
JD_GPP3909_Balsa_2902870.sgRNA.ga.gene_av.zs15-rep-noExpNorm-noRowNorm-zscore-t1.5-q31.8	2	129	46	3,84196049012253	5,85966674571546E-19	9	ATP5F1C,ATP5ME,ENSG00000255339,ENSG00000255639,ENSG00000267740,ENSG00000287967,GLRX5,METTL17,NFU1
JD_GPP3909_Balsa_2902870.sgRNA.ga.gene_av.zs1-rep-ExpMean_subs-noRowNorm-zscore-t1.5-q32.5	0	210	59	3,02703533026114	5,90761217323381E-19	11	ENSG00000255339,ENSG00000255639,ENSG00000265257,ENSG00000267740,ENSG00000287967,GLRX5,GRSF1,METTL17,MRPS31,NDUFC2-KCTD14,NFU1
JD_GPP3909_Balsa_2902870.sgRNA.ga.gene_av.zs1-rep-ExpQnorm-noRowNorm-zscore-t1.5-q33.25	3	190	56	3,17555178268251	6,16566928156366E-19	17	ATP5F1C,BOLA3,ENSG00000255339,ENSG00000255639,ENSG00000265257,ENSG00000267740,ENSG00000287967,GLRX5,GRSF1,GTPBP6,METTL17,MRPS31,NDUFC2-KCTD14,NFU1,PDE12,PDSS2,RMND1
JD_GPP3909_Balsa_2902870.sgRNA-rep-noExpNorm-noRowNorm-zscore-t12-q33	3	394	82	2,24234485017193	6,16861655783003E-19	66	ATP5F1C,ATP5ME,ATPAF2,BOLA3,CHCHD1,CLPP,CLPX,COQ2,COQ7,CS,DLAT,DLD,DLST,ECHS1,ENSG00000255339,ENSG00000255639,ENSG00000260643,ENSG00000267740,ENSG00000268400,ENSG00000284512,ENSG00000286192,ENSG00000287967,ETFB,FDX1,FECH,FH,GCSH,GLRX5,GRSF1,GTPBP3,GTPBP6,HTD2,LIAS,LIPT1,LIPT2,LIPT2-AS1,MDH2,METTL17,MPC1,MRM2,MRPS31,MTIF3,MTO1,MTRF1,NDUFC2-KCTD14,NFU1,NME6,NSUN3,OGDH,OSGEPL1,PDE12,PDHA1,PDHB,PDSS2…
JD_GPP3909_Balsa_2902870.sgRNA-rep-noExpNorm-noRowNorm-zscore-t16-q33--no-fil-flat	3	394	82	2,24234485017193	6,16861655783003E-19	66	ATP5F1C,ATP5ME,ATPAF2,BOLA3,CHCHD1,CLPP,CLPX,COQ2,COQ7,CS,DLAT,DLD,DLST,ECHS1,ENSG00000255339,ENSG00000255639,ENSG00000260643,ENSG00000267740,ENSG00000268400,ENSG00000284512,ENSG00000286192,ENSG00000287967,ETFB,FDX1,FECH,FH,GCSH,GLRX5,GRSF1,GTPBP3,GTPBP6,HTD2,LIAS,LIPT1,LIPT2,LIPT2-AS1,MDH2,METTL17,MPC1,MRM2,MRPS31,MTIF3,MTO1,MTRF1,NDUFC2-KCTD14,NFU1,NME6,NSUN3,OGDH,OSGEPL1,PDE12,PDHA1,PDHB,PDSS2…
JD_GPP3909_Balsa_2902870.sgRNA-rep-noExpNorm-noRowNorm-zscore-t16-q33	3	394	82	2,24234485017193	6,16861655783003E-19	66	ATP5F1C,ATP5ME,ATPAF2,BOLA3,CHCHD1,CLPP,CLPX,COQ2,COQ7,CS,DLAT,DLD,DLST,ECHS1,ENSG00000255339,ENSG00000255639,ENSG00000260643,ENSG00000267740,ENSG00000268400,ENSG00000284512,ENSG00000286192,ENSG00000287967,ETFB,FDX1,FECH,FH,GCSH,GLRX5,GRSF1,GTPBP3,GTPBP6,HTD2,LIAS,LIPT1,LIPT2,LIPT2-AS1,MDH2,METTL17,MPC1,MRM2,MRPS31,MTIF3,MTO1,MTRF1,NDUFC2-KCTD14,NFU1,NME6,NSUN3,OGDH,OSGEPL1,PDE12,PDHA1,PDHB,PDSS2…
JD_GPP3909_Balsa_2902870.sgRNA-rep-noExpNorm-noRowNorm-zscore-t32-q33--no-fil-flat	3	394	82	2,24234485017193	6,16861655783003E-19	66	ATP5F1C,ATP5ME,ATPAF2,BOLA3,CHCHD1,CLPP,CLPX,COQ2,COQ7,CS,DLAT,DLD,DLST,ECHS1,ENSG00000255339,ENSG00000255639,ENSG00000260643,ENSG00000267740,ENSG00000268400,ENSG00000284512,ENSG00000286192,ENSG00000287967,ETFB,FDX1,FECH,FH,GCSH,GLRX5,GRSF1,GTPBP3,GTPBP6,HTD2,LIAS,LIPT1,LIPT2,LIPT2-AS1,MDH2,METTL17,MPC1,MRM2,MRPS31,MTIF3,MTO1,MTRF1,NDUFC2-KCTD14,NFU1,NME6,NSUN3,OGDH,OSGEPL1,PDE12,PDHA1,PDHB,PDSS2…
JD_GPP3909_Balsa_2902870.sgRNA-rep-noExpNorm-noRowNorm-zscore-t32-q33	3	394	82	2,24234485017193	6,16861655783003E-19	66	ATP5F1C,ATP5ME,ATPAF2,BOLA3,CHCHD1,CLPP,CLPX,COQ2,COQ7,CS,DLAT,DLD,DLST,ECHS1,ENSG00000255339,ENSG00000255639,ENSG00000260643,ENSG00000267740,ENSG00000268400,ENSG00000284512,ENSG00000286192,ENSG00000287967,ETFB,FDX1,FECH,FH,GCSH,GLRX5,GRSF1,GTPBP3,GTPBP6,HTD2,LIAS,LIPT1,LIPT2,LIPT2-AS1,MDH2,METTL17,MPC1,MRM2,MRPS31,MTIF3,MTO1,MTRF1,NDUFC2-KCTD14,NFU1,NME6,NSUN3,OGDH,OSGEPL1,PDE12,PDHA1,PDHB,PDSS2…
JD_GPP3909_Balsa_2902870.sgRNA-rep-nonorm-zscore-t10-q33	3	394	82	2,24234485017193	6,16861655783003E-19	66	ATP5F1C,ATP5ME,ATPAF2,BOLA3,CHCHD1,CLPP,CLPX,COQ2,COQ7,CS,DLAT,DLD,DLST,ECHS1,ENSG00000255339,ENSG00000255639,ENSG00000260643,ENSG00000267740,ENSG00000268400,ENSG00000284512,ENSG00000286192,ENSG00000287967,ETFB,FDX1,FECH,FH,GCSH,GLRX5,GRSF1,GTPBP3,GTPBP6,HTD2,LIAS,LIPT1,LIPT2,LIPT2-AS1,MDH2,METTL17,MPC1,MRM2,MRPS31,MTIF3,MTO1,MTRF1,NDUFC2-KCTD14,NFU1,NME6,NSUN3,OGDH,OSGEPL1,PDE12,PDHA1,PDHB,PDSS2…
JD_GPP3909_Balsa_2902870.sgRNA-rep-nonorm-zscore-t12-q33	3	394	82	2,24234485017193	6,16861655783003E-19	66	ATP5F1C,ATP5ME,ATPAF2,BOLA3,CHCHD1,CLPP,CLPX,COQ2,COQ7,CS,DLAT,DLD,DLST,ECHS1,ENSG00000255339,ENSG00000255639,ENSG00000260643,ENSG00000267740,ENSG00000268400,ENSG00000284512,ENSG00000286192,ENSG00000287967,ETFB,FDX1,FECH,FH,GCSH,GLRX5,GRSF1,GTPBP3,GTPBP6,HTD2,LIAS,LIPT1,LIPT2,LIPT2-AS1,MDH2,METTL17,MPC1,MRM2,MRPS31,MTIF3,MTO1,MTRF1,NDUFC2-KCTD14,NFU1,NME6,NSUN3,OGDH,OSGEPL1,PDE12,PDHA1,PDHB,PDSS2…
JD_GPP3909_Balsa_2902870.sgRNA-rep-nonorm-zscore-t13-q33	3	394	82	2,24234485017193	6,16861655783003E-19	66	ATP5F1C,ATP5ME,ATPAF2,BOLA3,CHCHD1,CLPP,CLPX,COQ2,COQ7,CS,DLAT,DLD,DLST,ECHS1,ENSG00000255339,ENSG00000255639,ENSG00000260643,ENSG00000267740,ENSG00000268400,ENSG00000284512,ENSG00000286192,ENSG00000287967,ETFB,FDX1,FECH,FH,GCSH,GLRX5,GRSF1,GTPBP3,GTPBP6,HTD2,LIAS,LIPT1,LIPT2,LIPT2-AS1,MDH2,METTL17,MPC1,MRM2,MRPS31,MTIF3,MTO1,MTRF1,NDUFC2-KCTD14,NFU1,NME6,NSUN3,OGDH,OSGEPL1,PDE12,PDHA1,PDHB,PDSS2…
JD_GPP3909_Balsa_2902870.sgRNA-rep-nonorm-zscore-t15-q33	3	394	82	2,24234485017193	6,16861655783003E-19	66	ATP5F1C,ATP5ME,ATPAF2,BOLA3,CHCHD1,CLPP,CLPX,COQ2,COQ7,CS,DLAT,DLD,DLST,ECHS1,ENSG00000255339,ENSG00000255639,ENSG00000260643,ENSG00000267740,ENSG00000268400,ENSG00000284512,ENSG00000286192,ENSG00000287967,ETFB,FDX1,FECH,FH,GCSH,GLRX5,GRSF1,GTPBP3,GTPBP6,HTD2,LIAS,LIPT1,LIPT2,LIPT2-AS1,MDH2,METTL17,MPC1,MRM2,MRPS31,MTIF3,MTO1,MTRF1,NDUFC2-KCTD14,NFU1,NME6,NSUN3,OGDH,OSGEPL1,PDE12,PDHA1,PDHB,PDSS2…
JD_GPP3909_Balsa_2902870.sgRNA-rep-nonorm-zscore-t20-q33	3	394	82	2,24234485017193	6,16861655783003E-19	66	ATP5F1C,ATP5ME,ATPAF2,BOLA3,CHCHD1,CLPP,CLPX,COQ2,COQ7,CS,DLAT,DLD,DLST,ECHS1,ENSG00000255339,ENSG00000255639,ENSG00000260643,ENSG00000267740,ENSG00000268400,ENSG00000284512,ENSG00000286192,ENSG00000287967,ETFB,FDX1,FECH,FH,GCSH,GLRX5,GRSF1,GTPBP3,GTPBP6,HTD2,LIAS,LIPT1,LIPT2,LIPT2-AS1,MDH2,METTL17,MPC1,MRM2,MRPS31,MTIF3,MTO1,MTRF1,NDUFC2-KCTD14,NFU1,NME6,NSUN3,OGDH,OSGEPL1,PDE12,PDHA1,PDHB,PDSS2…
JD_GPP3909_Balsa_2902870.sgRNA-rep-nonorm-zscore-t25-q33	3	394	82	2,24234485017193	6,16861655783003E-19	66	ATP5F1C,ATP5ME,ATPAF2,BOLA3,CHCHD1,CLPP,CLPX,COQ2,COQ7,CS,DLAT,DLD,DLST,ECHS1,ENSG00000255339,ENSG00000255639,ENSG00000260643,ENSG00000267740,ENSG00000268400,ENSG00000284512,ENSG00000286192,ENSG00000287967,ETFB,FDX1,FECH,FH,GCSH,GLRX5,GRSF1,GTPBP3,GTPBP6,HTD2,LIAS,LIPT1,LIPT2,LIPT2-AS1,MDH2,METTL17,MPC1,MRM2,MRPS31,MTIF3,MTO1,MTRF1,NDUFC2-KCTD14,NFU1,NME6,NSUN3,OGDH,OSGEPL1,PDE12,PDHA1,PDHB,PDSS2…
JD_GPP3909_Balsa_2902870.sgRNA-rep-rowsum-zscore-t10-q33	3	394	82	2,24234485017193	6,16861655783003E-19	66	ATP5F1C,ATP5ME,ATPAF2,BOLA3,CHCHD1,CLPP,CLPX,COQ2,COQ7,CS,DLAT,DLD,DLST,ECHS1,ENSG00000255339,ENSG00000255639,ENSG00000260643,ENSG00000267740,ENSG00000268400,ENSG00000284512,ENSG00000286192,ENSG00000287967,ETFB,FDX1,FECH,FH,GCSH,GLRX5,GRSF1,GTPBP3,GTPBP6,HTD2,LIAS,LIPT1,LIPT2,LIPT2-AS1,MDH2,METTL17,MPC1,MRM2,MRPS31,MTIF3,MTO1,MTRF1,NDUFC2-KCTD14,NFU1,NME6,NSUN3,OGDH,OSGEPL1,PDE12,PDHA1,PDHB,PDSS2…
JD_GPP3909_Balsa_2902870.sgRNA-rep-rowsum-zscore-t12-q33	3	394	82	2,24234485017193	6,16861655783003E-19	66	ATP5F1C,ATP5ME,ATPAF2,BOLA3,CHCHD1,CLPP,CLPX,COQ2,COQ7,CS,DLAT,DLD,DLST,ECHS1,ENSG00000255339,ENSG00000255639,ENSG00000260643,ENSG00000267740,ENSG00000268400,ENSG00000284512,ENSG00000286192,ENSG00000287967,ETFB,FDX1,FECH,FH,GCSH,GLRX5,GRSF1,GTPBP3,GTPBP6,HTD2,LIAS,LIPT1,LIPT2,LIPT2-AS1,MDH2,METTL17,MPC1,MRM2,MRPS31,MTIF3,MTO1,MTRF1,NDUFC2-KCTD14,NFU1,NME6,NSUN3,OGDH,OSGEPL1,PDE12,PDHA1,PDHB,PDSS2…
JD_GPP3909_Balsa_2902870.sgRNA-rep-rowsum-zscore-t13-q33	3	394	82	2,24234485017193	6,16861655783003E-19	66	ATP5F1C,ATP5ME,ATPAF2,BOLA3,CHCHD1,CLPP,CLPX,COQ2,COQ7,CS,DLAT,DLD,DLST,ECHS1,ENSG00000255339,ENSG00000255639,ENSG00000260643,ENSG00000267740,ENSG00000268400,ENSG00000284512,ENSG00000286192,ENSG00000287967,ETFB,FDX1,FECH,FH,GCSH,GLRX5,GRSF1,GTPBP3,GTPBP6,HTD2,LIAS,LIPT1,LIPT2,LIPT2-AS1,MDH2,METTL17,MPC1,MRM2,MRPS31,MTIF3,MTO1,MTRF1,NDUFC2-KCTD14,NFU1,NME6,NSUN3,OGDH,OSGEPL1,PDE12,PDHA1,PDHB,PDSS2…
JD_GPP3909_Balsa_2902870.sgRNA-rep-rowsum-zscore-t15-q33	3	394	82	2,24234485017193	6,16861655783003E-19	66	ATP5F1C,ATP5ME,ATPAF2,BOLA3,CHCHD1,CLPP,CLPX,COQ2,COQ7,CS,DLAT,DLD,DLST,ECHS1,ENSG00000255339,ENSG00000255639,ENSG00000260643,ENSG00000267740,ENSG00000268400,ENSG00000284512,ENSG00000286192,ENSG00000287967,ETFB,FDX1,FECH,FH,GCSH,GLRX5,GRSF1,GTPBP3,GTPBP6,HTD2,LIAS,LIPT1,LIPT2,LIPT2-AS1,MDH2,METTL17,MPC1,MRM2,MRPS31,MTIF3,MTO1,MTRF1,NDUFC2-KCTD14,NFU1,NME6,NSUN3,OGDH,OSGEPL1,PDE12,PDHA1,PDHB,PDSS2…
JD_GPP3909_Balsa_2902870.sgRNA-rep-rowsum-zscore-t20-q33	3	394	82	2,24234485017193	6,16861655783003E-19	66	ATP5F1C,ATP5ME,ATPAF2,BOLA3,CHCHD1,CLPP,CLPX,COQ2,COQ7,CS,DLAT,DLD,DLST,ECHS1,ENSG00000255339,ENSG00000255639,ENSG00000260643,ENSG00000267740,ENSG00000268400,ENSG00000284512,ENSG00000286192,ENSG00000287967,ETFB,FDX1,FECH,FH,GCSH,GLRX5,GRSF1,GTPBP3,GTPBP6,HTD2,LIAS,LIPT1,LIPT2,LIPT2-AS1,MDH2,METTL17,MPC1,MRM2,MRPS31,MTIF3,MTO1,MTRF1,NDUFC2-KCTD14,NFU1,NME6,NSUN3,OGDH,OSGEPL1,PDE12,PDHA1,PDHB,PDSS2…
JD_GPP3909_Balsa_2902870.sgRNA-rep-rowsum-zscore-t25-q33	3	394	82	2,24234485017193	6,16861655783003E-19	66	ATP5F1C,ATP5ME,ATPAF2,BOLA3,CHCHD1,CLPP,CLPX,COQ2,COQ7,CS,DLAT,DLD,DLST,ECHS1,ENSG00000255339,ENSG00000255639,ENSG00000260643,ENSG00000267740,ENSG00000268400,ENSG00000284512,ENSG00000286192,ENSG00000287967,ETFB,FDX1,FECH,FH,GCSH,GLRX5,GRSF1,GTPBP3,GTPBP6,HTD2,LIAS,LIPT1,LIPT2,LIPT2-AS1,MDH2,METTL17,MPC1,MRM2,MRPS31,MTIF3,MTO1,MTRF1,NDUFC2-KCTD14,NFU1,NME6,NSUN3,OGDH,OSGEPL1,PDE12,PDHA1,PDHB,PDSS2…
JD_GPP3909_Balsa_2902870.sgRNA.ga.gene_av.zs1-rep-noExpNorm-noRowNorm-zscore-t12-q32.5	9	171	53	3,33936993020185	6,74342448060022E-19	13	ATP5F1C,ATP5ME,ENSG00000255339,ENSG00000255639,ENSG00000265257,ENSG00000267740,ENSG00000287967,GLRX5,GRSF1,METTL17,MRPS31,NDUFC2-KCTD14,NFU1
JD_GPP3909_Balsa_2902870.sgRNA.ga.gene_av.zs1-rep-noExpNorm-noRowNorm-zscore-t16-q32.5	9	171	53	3,33936993020185	6,74342448060022E-19	13	ATP5F1C,ATP5ME,ENSG00000255339,ENSG00000255639,ENSG00000265257,ENSG00000267740,ENSG00000287967,GLRX5,GRSF1,METTL17,MRPS31,NDUFC2-KCTD14,NFU1
JD_GPP3909_Balsa_2902870.sgRNA.ga.gene_av.zs15-rep-ExpMean_subs-noRowNorm-zscore-01range-t1.5-q33.25	0	165	52	3,39550342130987	7,28043929828695E-19	10	ATP5F1C,ATP5ME,CHCHD1,ENSG00000255639,ENSG00000265257,ENSG00000267740,ENSG00000287967,GLRX5,METTL17,NFU1
JD_GPP3909_Balsa_2902870.sgRNA.ga.gene_av.zs15-rep-ExpMean_subs-noRowNorm-zscore-01range-t12-q33.5	0	165	52	3,39550342130987	7,28043929828695E-19	10	ATP5F1C,ATP5ME,CHCHD1,ENSG00000255639,ENSG00000265257,ENSG00000267740,ENSG00000287967,GLRX5,METTL17,NFU1
JD_GPP3909_Balsa_2902870.sgRNA.ga.gene_av.zs15-rep-ExpMean_subs-noRowNorm-zscore-01range-t12-q33.75	0	165	52	3,39550342130987	7,28043929828695E-19	10	ATP5F1C,ATP5ME,CHCHD1,ENSG00000255639,ENSG00000265257,ENSG00000267740,ENSG00000287967,GLRX5,METTL17,NFU1
JD_GPP3909_Balsa_2902870.sgRNA.ga.gene_av.zs15-rep-ExpMean_subs-noRowNorm-zscore-01range-t16-q33.5	0	165	52	3,39550342130987	7,28043929828695E-19	10	ATP5F1C,ATP5ME,CHCHD1,ENSG00000255639,ENSG00000265257,ENSG00000267740,ENSG00000287967,GLRX5,METTL17,NFU1
JD_GPP3909_Balsa_2902870.sgRNA.ga.gene_av.zs15-rep-ExpMean_subs-noRowNorm-zscore-01range-t16-q33.75	0	165	52	3,39550342130987	7,28043929828695E-19	10	ATP5F1C,ATP5ME,CHCHD1,ENSG00000255639,ENSG00000265257,ENSG00000267740,ENSG00000287967,GLRX5,METTL17,NFU1
JD_GPP3909_Balsa_2902870.sgRNA.ga.gene_av.zs15-rep-ExpMean_subs-noRowNorm-zscore-01range-t2-q33.25	0	165	52	3,39550342130987	7,28043929828695E-19	10	ATP5F1C,ATP5ME,CHCHD1,ENSG00000255639,ENSG00000265257,ENSG00000267740,ENSG00000287967,GLRX5,METTL17,NFU1
JD_GPP3909_Balsa_2902870.sgRNA.ga.gene_av.zs15-rep-ExpMean_subs-noRowNorm-zscore-01range-t4-q33.25	0	165	52	3,39550342130987	7,28043929828695E-19	10	ATP5F1C,ATP5ME,CHCHD1,ENSG00000255639,ENSG00000265257,ENSG00000267740,ENSG00000287967,GLRX5,METTL17,NFU1
JD_GPP3909_Balsa_2902870.sgRNA.ga.gene_av.zs15-rep-ExpMean_subs-noRowNorm-zscore-01range-t8-q33.5	0	165	52	3,39550342130987	7,28043929828695E-19	10	ATP5F1C,ATP5ME,CHCHD1,ENSG00000255639,ENSG00000265257,ENSG00000267740,ENSG00000287967,GLRX5,METTL17,NFU1
JD_GPP3909_Balsa_2902870.sgRNA.ga.gene_av.zs15-rep-ExpMean_subs-noRowNorm-zscore-01range-t8-q33.75	0	165	52	3,39550342130987	7,28043929828695E-19	10	ATP5F1C,ATP5ME,CHCHD1,ENSG00000255639,ENSG00000265257,ENSG00000267740,ENSG00000287967,GLRX5,METTL17,NFU1
JD_GPP3909_Balsa_2902870.sgRNA.ga.gene_av.zs1-rep-ExpQnorm-noRowNorm-zscore-t1.5-q33.5	2	191	56	3,15892585711873	8,21749353314241E-19	17	ATP5F1C,BOLA3,ENSG00000255339,ENSG00000255639,ENSG00000265257,ENSG00000267740,ENSG00000287967,GLRX5,GRSF1,GTPBP6,METTL17,MRPS31,NDUFC2-KCTD14,NFU1,PDE12,PDSS2,RMND1
JD_GPP3909_Balsa_2902870.sgRNA.ga.gene_av.zs1-rep-ExpQnorm-noRowNorm-zscore-t1.5-q33.75	2	191	56	3,15892585711873	8,21749353314241E-19	17	ATP5F1C,BOLA3,ENSG00000255339,ENSG00000255639,ENSG00000265257,ENSG00000267740,ENSG00000287967,GLRX5,GRSF1,GTPBP6,METTL17,MRPS31,NDUFC2-KCTD14,NFU1,PDE12,PDSS2,RMND1
JD_GPP3909_Balsa_2902870.sgRNA.ga.gene_av.zs1-rep-noExpNorm-noRowNorm-zscore-01range-t12-q33.5	6	185	55	3,20313862249346	9,64634405672157E-19	9	ENSG00000255339,ENSG00000255639,ENSG00000265257,ENSG00000267740,ENSG00000287967,GLRX5,METTL17,NDUFC2-KCTD14,NFU1
JD_GPP3909_Balsa_2902870.sgRNA.ga.gene_av.zs1-rep-noExpNorm-noRowNorm-zscore-01range-t4-q33.5	6	185	55	3,20313862249346	9,64634405672157E-19	9	ENSG00000255339,ENSG00000255639,ENSG00000265257,ENSG00000267740,ENSG00000287967,GLRX5,METTL17,NDUFC2-KCTD14,NFU1
JD_GPP3909_Balsa_2902870.sgRNA.ga.gene_av.zs1-rep-noExpNorm-noRowNorm-zscore-01range-t8-q33.5	6	185	55	3,20313862249346	9,64634405672157E-19	9	ENSG00000255339,ENSG00000255639,ENSG00000265257,ENSG00000267740,ENSG00000287967,GLRX5,METTL17,NDUFC2-KCTD14,NFU1
JD_GPP3909_Balsa_2902870.sgRNA-rep-noExpNorm-noRowNorm-zscore-t12-q32	14	205	58	3,04830841856806	9,7185211034356E-19	11	ATP5ME,ENSG00000255339,ENSG00000255639,ENSG00000265257,ENSG00000267740,ENSG00000287967,GLRX5,GRSF1,METTL17,MRPS31,NDUFC2-KCTD14
JD_GPP3909_Balsa_2902870.sgRNA-rep-noExpNorm-noRowNorm-zscore-t16-q32--no-fil-flat	14	205	58	3,04830841856806	9,7185211034356E-19	11	ATP5ME,ENSG00000255339,ENSG00000255639,ENSG00000265257,ENSG00000267740,ENSG00000287967,GLRX5,GRSF1,METTL17,MRPS31,NDUFC2-KCTD14
JD_GPP3909_Balsa_2902870.sgRNA-rep-noExpNorm-noRowNorm-zscore-t16-q32	14	205	58	3,04830841856806	9,7185211034356E-19	11	ATP5ME,ENSG00000255339,ENSG00000255639,ENSG00000265257,ENSG00000267740,ENSG00000287967,GLRX5,GRSF1,METTL17,MRPS31,NDUFC2-KCTD14
JD_GPP3909_Balsa_2902870.sgRNA-rep-noExpNorm-noRowNorm-zscore-t32-q32--no-fil-flat	14	205	58	3,04830841856806	9,7185211034356E-19	11	ATP5ME,ENSG00000255339,ENSG00000255639,ENSG00000265257,ENSG00000267740,ENSG00000287967,GLRX5,GRSF1,METTL17,MRPS31,NDUFC2-KCTD14
JD_GPP3909_Balsa_2902870.sgRNA-rep-noExpNorm-noRowNorm-zscore-t32-q32	14	205	58	3,04830841856806	9,7185211034356E-19	11	ATP5ME,ENSG00000255339,ENSG00000255639,ENSG00000265257,ENSG00000267740,ENSG00000287967,GLRX5,GRSF1,METTL17,MRPS31,NDUFC2-KCTD14
JD_GPP3909_Balsa_2902870.sgRNA-rep-nonorm-zscore-t100-q32	14	205	58	3,04830841856806	9,7185211034356E-19	11	ATP5ME,ENSG00000255339,ENSG00000255639,ENSG00000265257,ENSG00000267740,ENSG00000287967,GLRX5,GRSF1,METTL17,MRPS31,NDUFC2-KCTD14
JD_GPP3909_Balsa_2902870.sgRNA-rep-nonorm-zscore-t1000-q32	14	205	58	3,04830841856806	9,7185211034356E-19	11	ATP5ME,ENSG00000255339,ENSG00000255639,ENSG00000265257,ENSG00000267740,ENSG00000287967,GLRX5,GRSF1,METTL17,MRPS31,NDUFC2-KCTD14
JD_GPP3909_Balsa_2902870.sgRNA-rep-nonorm-zscore-t13-q32	14	205	58	3,04830841856806	9,7185211034356E-19	11	ATP5ME,ENSG00000255339,ENSG00000255639,ENSG00000265257,ENSG00000267740,ENSG00000287967,GLRX5,GRSF1,METTL17,MRPS31,NDUFC2-KCTD14
JD_GPP3909_Balsa_2902870.sgRNA-rep-nonorm-zscore-t15-q32	14	205	58	3,04830841856806	9,7185211034356E-19	11	ATP5ME,ENSG00000255339,ENSG00000255639,ENSG00000265257,ENSG00000267740,ENSG00000287967,GLRX5,GRSF1,METTL17,MRPS31,NDUFC2-KCTD14
JD_GPP3909_Balsa_2902870.sgRNA-rep-nonorm-zscore-t20-q32	14	205	58	3,04830841856806	9,7185211034356E-19	11	ATP5ME,ENSG00000255339,ENSG00000255639,ENSG00000265257,ENSG00000267740,ENSG00000287967,GLRX5,GRSF1,METTL17,MRPS31,NDUFC2-KCTD14
JD_GPP3909_Balsa_2902870.sgRNA-rep-nonorm-zscore-t25-q32	14	205	58	3,04830841856806	9,7185211034356E-19	11	ATP5ME,ENSG00000255339,ENSG00000255639,ENSG00000265257,ENSG00000267740,ENSG00000287967,GLRX5,GRSF1,METTL17,MRPS31,NDUFC2-KCTD14
JD_GPP3909_Balsa_2902870.sgRNA-rep-nonorm-zscore-t500-q32	14	205	58	3,04830841856806	9,7185211034356E-19	11	ATP5ME,ENSG00000255339,ENSG00000255639,ENSG00000265257,ENSG00000267740,ENSG00000287967,GLRX5,GRSF1,METTL17,MRPS31,NDUFC2-KCTD14
JD_GPP3909_Balsa_2902870.sgRNA-rep-rowsum-zscore-t100-q32	14	205	58	3,04830841856806	9,7185211034356E-19	11	ATP5ME,ENSG00000255339,ENSG00000255639,ENSG00000265257,ENSG00000267740,ENSG00000287967,GLRX5,GRSF1,METTL17,MRPS31,NDUFC2-KCTD14
JD_GPP3909_Balsa_2902870.sgRNA-rep-rowsum-zscore-t1000-q32	14	205	58	3,04830841856806	9,7185211034356E-19	11	ATP5ME,ENSG00000255339,ENSG00000255639,ENSG00000265257,ENSG00000267740,ENSG00000287967,GLRX5,GRSF1,METTL17,MRPS31,NDUFC2-KCTD14
JD_GPP3909_Balsa_2902870.sgRNA-rep-rowsum-zscore-t13-q32	14	205	58	3,04830841856806	9,7185211034356E-19	11	ATP5ME,ENSG00000255339,ENSG00000255639,ENSG00000265257,ENSG00000267740,ENSG00000287967,GLRX5,GRSF1,METTL17,MRPS31,NDUFC2-KCTD14
JD_GPP3909_Balsa_2902870.sgRNA-rep-rowsum-zscore-t15-q32	14	205	58	3,04830841856806	9,7185211034356E-19	11	ATP5ME,ENSG00000255339,ENSG00000255639,ENSG00000265257,ENSG00000267740,ENSG00000287967,GLRX5,GRSF1,METTL17,MRPS31,NDUFC2-KCTD14
JD_GPP3909_Balsa_2902870.sgRNA-rep-rowsum-zscore-t20-q32	14	205	58	3,04830841856806	9,7185211034356E-19	11	ATP5ME,ENSG00000255339,ENSG00000255639,ENSG00000265257,ENSG00000267740,ENSG00000287967,GLRX5,GRSF1,METTL17,MRPS31,NDUFC2-KCTD14
JD_GPP3909_Balsa_2902870.sgRNA-rep-rowsum-zscore-t25-q32	14	205	58	3,04830841856806	9,7185211034356E-19	11	ATP5ME,ENSG00000255339,ENSG00000255639,ENSG00000265257,ENSG00000267740,ENSG00000287967,GLRX5,GRSF1,METTL17,MRPS31,NDUFC2-KCTD14
JD_GPP3909_Balsa_2902870.sgRNA-rep-rowsum-zscore-t500-q32	14	205	58	3,04830841856806	9,7185211034356E-19	11	ATP5ME,ENSG00000255339,ENSG00000255639,ENSG00000265257,ENSG00000267740,ENSG00000287967,GLRX5,GRSF1,METTL17,MRPS31,NDUFC2-KCTD14
JD_GPP3909_Balsa_2902870.sgRNA.ga.gene_av.zs1-rep-ExpQnorm-noRowNorm-zscore-t2-q33.75	5	233	62	2,86695278969957	9,7820518640077E-19	28	ATP5F1C,BOLA3,CLPP,COQ2,DLD,ENSG00000255339,ENSG00000255639,ENSG00000265257,ENSG00000267740,ENSG00000286192,ENSG00000287967,GLRX5,GRSF1,GTPBP6,LIAS,LIPT1,LIPT2,LIPT2-AS1,METTL17,MRPS31,NDUFC2-KCTD14,NFU1,PDE12,PDSS2,RMND1,SLC25A19,SLC25A51,SOD2
JD_GPP3909_Balsa_2902870.sgRNA-rep-ExpQnorm-noRowNorm-zscore-t12-q32	9	226	61	2,90807878960891	1,01337804260052E-18	12	ATP5F1C,ATP5ME,ENSG00000255339,ENSG00000255639,ENSG00000265257,ENSG00000267740,ENSG00000287967,GLRX5,METTL17,MRPS31,NDUFC2-KCTD14,NFU1
JD_GPP3909_Balsa_2902870.sgRNA-rep-ExpQnorm-noRowNorm-zscore-t4-q32--no-fil-flat	9	226	61	2,90807878960891	1,01337804260052E-18	12	ATP5F1C,ATP5ME,ENSG00000255339,ENSG00000255639,ENSG00000265257,ENSG00000267740,ENSG00000287967,GLRX5,METTL17,MRPS31,NDUFC2-KCTD14,NFU1
JD_GPP3909_Balsa_2902870.sgRNA-rep-ExpQnorm-noRowNorm-zscore-t4-q32	9	226	61	2,90807878960891	1,01337804260052E-18	12	ATP5F1C,ATP5ME,ENSG00000255339,ENSG00000255639,ENSG00000265257,ENSG00000267740,ENSG00000287967,GLRX5,METTL17,MRPS31,NDUFC2-KCTD14,NFU1
JD_GPP3909_Balsa_2902870.sgRNA-rep-ExpQnorm-noRowNorm-zscore-t8-q32--no-fil-flat	9	226	61	2,90807878960891	1,01337804260052E-18	12	ATP5F1C,ATP5ME,ENSG00000255339,ENSG00000255639,ENSG00000265257,ENSG00000267740,ENSG00000287967,GLRX5,METTL17,MRPS31,NDUFC2-KCTD14,NFU1
JD_GPP3909_Balsa_2902870.sgRNA-rep-ExpQnorm-noRowNorm-zscore-t8-q32	9	226	61	2,90807878960891	1,01337804260052E-18	12	ATP5F1C,ATP5ME,ENSG00000255339,ENSG00000255639,ENSG00000265257,ENSG00000267740,ENSG00000287967,GLRX5,METTL17,MRPS31,NDUFC2-KCTD14,NFU1
JD_GPP3909_Balsa_2902870.sgRNA-rep-qnorm-zscore-t13-q32	9	226	61	2,90807878960891	1,01337804260052E-18	12	ATP5F1C,ATP5ME,ENSG00000255339,ENSG00000255639,ENSG00000265257,ENSG00000267740,ENSG00000287967,GLRX5,METTL17,MRPS31,NDUFC2-KCTD14,NFU1
JD_GPP3909_Balsa_2902870.sgRNA-rep-qnorm-zscore-t4-q32	9	226	61	2,90807878960891	1,01337804260052E-18	12	ATP5F1C,ATP5ME,ENSG00000255339,ENSG00000255639,ENSG00000265257,ENSG00000267740,ENSG00000287967,GLRX5,METTL17,MRPS31,NDUFC2-KCTD14,NFU1
JD_GPP3909_Balsa_2902870.sgRNA-rep-qnorm-zscore-t8-q32	9	226	61	2,90807878960891	1,01337804260052E-18	12	ATP5F1C,ATP5ME,ENSG00000255339,ENSG00000255639,ENSG00000265257,ENSG00000267740,ENSG00000287967,GLRX5,METTL17,MRPS31,NDUFC2-KCTD14,NFU1
JD_GPP3909_Balsa_2902870.sgRNA.no3w.ga.gene_av.zs15-rep-ExpMean_subs-noRowNorm-zscore-01range-t1.5-q33	0	160	51	3,43427419354839	1,05418993412357E-18	8	ATP5F1C,ATP5ME,ENSG00000255339,ENSG00000255639,ENSG00000265257,ENSG00000267740,ENSG00000287967,METTL17
JD_GPP3909_Balsa_2902870.sgRNA.no3w.ga.gene_av.zs15-rep-ExpMean_subs-noRowNorm-zscore-01range-t2-q33	0	160	51	3,43427419354839	1,05418993412357E-18	8	ATP5F1C,ATP5ME,ENSG00000255339,ENSG00000255639,ENSG00000265257,ENSG00000267740,ENSG00000287967,METTL17
JD_GPP3909_Balsa_2902870.sgRNA.no3w.ga.gene_av.zs15-rep-ExpMean_subs-noRowNorm-zscore-t12-q31.8	0	154	50	3,49811478843737	1,08294075839922E-18	8	ATP5ME,CHCHD1,ENSG00000255339,ENSG00000255639,ENSG00000265257,ENSG00000267740,ENSG00000287967,METTL17
JD_GPP3909_Balsa_2902870.sgRNA.no3w.ga.gene_av.zs15-rep-ExpMean_subs-noRowNorm-zscore-t16-q31.8	0	154	50	3,49811478843737	1,08294075839922E-18	8	ATP5ME,CHCHD1,ENSG00000255339,ENSG00000255639,ENSG00000265257,ENSG00000267740,ENSG00000287967,METTL17
JD_GPP3909_Balsa_2902870.sgRNA.no3w.ga.gene_av.zs15-rep-ExpMean_subs-noRowNorm-zscore-t8-q31.8	0	154	50	3,49811478843737	1,08294075839922E-18	8	ATP5ME,CHCHD1,ENSG00000255339,ENSG00000255639,ENSG00000265257,ENSG00000267740,ENSG00000287967,METTL17
JD_GPP3909_Balsa_2902870.sgRNA.ga.gene_av.zs1-rep-ExpQnorm-noRowNorm-zscore-t12-q33.25	2	192	56	3,14247311827957	1,09279649646985E-18	17	ATP5F1C,BOLA3,ENSG00000255339,ENSG00000255639,ENSG00000265257,ENSG00000267740,ENSG00000287967,GLRX5,GRSF1,GTPBP6,METTL17,MRPS31,NDUFC2-KCTD14,NFU1,PDE12,PDSS2,RMND1
JD_GPP3909_Balsa_2902870.sgRNA.ga.gene_av.zs1-rep-ExpQnorm-noRowNorm-zscore-t12-q33	4	192	56	3,14247311827957	1,09279649646985E-18	17	ATP5F1C,BOLA3,ENSG00000255339,ENSG00000255639,ENSG00000265257,ENSG00000267740,ENSG00000287967,GLRX5,GRSF1,GTPBP6,METTL17,MRPS31,NDUFC2-KCTD14,NFU1,PDE12,PDSS2,RMND1
JD_GPP3909_Balsa_2902870.sgRNA.ga.gene_av.zs1-rep-ExpQnorm-noRowNorm-zscore-t16-q33.25	2	192	56	3,14247311827957	1,09279649646985E-18	17	ATP5F1C,BOLA3,ENSG00000255339,ENSG00000255639,ENSG00000265257,ENSG00000267740,ENSG00000287967,GLRX5,GRSF1,GTPBP6,METTL17,MRPS31,NDUFC2-KCTD14,NFU1,PDE12,PDSS2,RMND1
JD_GPP3909_Balsa_2902870.sgRNA.ga.gene_av.zs1-rep-ExpQnorm-noRowNorm-zscore-t16-q33	4	192	56	3,14247311827957	1,09279649646985E-18	17	ATP5F1C,BOLA3,ENSG00000255339,ENSG00000255639,ENSG00000265257,ENSG00000267740,ENSG00000287967,GLRX5,GRSF1,GTPBP6,METTL17,MRPS31,NDUFC2-KCTD14,NFU1,PDE12,PDSS2,RMND1
JD_GPP3909_Balsa_2902870.sgRNA.ga.gene_av.zs1-rep-ExpQnorm-noRowNorm-zscore-t4-q33.25	0	192	56	3,14247311827957	1,09279649646985E-18	17	ATP5F1C,BOLA3,ENSG00000255339,ENSG00000255639,ENSG00000265257,ENSG00000267740,ENSG00000287967,GLRX5,GRSF1,GTPBP6,METTL17,MRPS31,NDUFC2-KCTD14,NFU1,PDE12,PDSS2,RMND1
JD_GPP3909_Balsa_2902870.sgRNA.ga.gene_av.zs1-rep-ExpQnorm-noRowNorm-zscore-t4-q33	0	192	56	3,14247311827957	1,09279649646985E-18	17	ATP5F1C,BOLA3,ENSG00000255339,ENSG00000255639,ENSG00000265257,ENSG00000267740,ENSG00000287967,GLRX5,GRSF1,GTPBP6,METTL17,MRPS31,NDUFC2-KCTD14,NFU1,PDE12,PDSS2,RMND1
JD_GPP3909_Balsa_2902870.sgRNA.ga.gene_av.zs1-rep-ExpQnorm-noRowNorm-zscore-t8-q33.25	2	192	56	3,14247311827957	1,09279649646985E-18	17	ATP5F1C,BOLA3,ENSG00000255339,ENSG00000255639,ENSG00000265257,ENSG00000267740,ENSG00000287967,GLRX5,GRSF1,GTPBP6,METTL17,MRPS31,NDUFC2-KCTD14,NFU1,PDE12,PDSS2,RMND1
JD_GPP3909_Balsa_2902870.sgRNA.ga.gene_av.zs1-rep-ExpQnorm-noRowNorm-zscore-t8-q33	4	192	56	3,14247311827957	1,09279649646985E-18	17	ATP5F1C,BOLA3,ENSG00000255339,ENSG00000255639,ENSG00000265257,ENSG00000267740,ENSG00000287967,GLRX5,GRSF1,GTPBP6,METTL17,MRPS31,NDUFC2-KCTD14,NFU1,PDE12,PDSS2,RMND1
JD_GPP3909_Balsa_2902870.sgRNA.no3w.ga.gene_av.zs1-rep-ExpMean_subs-noRowNorm-zscore-t1.5-q32	1	179	54	3,25031537213912	1,107768387395E-18	10	ENSG00000255339,ENSG00000255639,ENSG00000265257,ENSG00000267740,ENSG00000287967,GLRX5,GRSF1,METTL17,NDUFC2-KCTD14,NFU1
JD_GPP3909_Balsa_2902870.sgRNA.no3w.ga.gene_av.zs1-rep-noExpNorm-noRowNorm-zscore-01range-t1.5-q32.5	6	173	53	3,30076449748275	1,24284444725917E-18	10	ATP5F1C,ENSG00000255339,ENSG00000255639,ENSG00000267740,ENSG00000287967,GLRX5,GRSF1,METTL17,NDUFC2-KCTD14,NFU1
JD_GPP3909_Balsa_2902870.sgRNA-rep-noExpNorm-noRowNorm-zscore-t12-q33.5	5	167	52	3,35483870967742	1,36018098586066E-18	7	ENSG00000255339,ENSG00000255639,ENSG00000265257,ENSG00000267740,ENSG00000287967,NDUFC2-KCTD14,NFU1
JD_GPP3909_Balsa_2902870.sgRNA-rep-noExpNorm-noRowNorm-zscore-t16-q33.5	5	167	52	3,35483870967742	1,36018098586066E-18	7	ENSG00000255339,ENSG00000255639,ENSG00000265257,ENSG00000267740,ENSG00000287967,NDUFC2-KCTD14,NFU1
JD_GPP3909_Balsa_2902870.sgRNA-rep-noExpNorm-noRowNorm-zscore-t32-q33.5	5	167	52	3,35483870967742	1,36018098586066E-18	7	ENSG00000255339,ENSG00000255639,ENSG00000265257,ENSG00000267740,ENSG00000287967,NDUFC2-KCTD14,NFU1
JD_GPP3909_Balsa_2902870.sgRNA-rep-nonorm-zscore-t10-q33.5	5	167	52	3,35483870967742	1,36018098586066E-18	7	ENSG00000255339,ENSG00000255639,ENSG00000265257,ENSG00000267740,ENSG00000287967,NDUFC2-KCTD14,NFU1
JD_GPP3909_Balsa_2902870.sgRNA-rep-nonorm-zscore-t12-q33.5	5	167	52	3,35483870967742	1,36018098586066E-18	7	ENSG00000255339,ENSG00000255639,ENSG00000265257,ENSG00000267740,ENSG00000287967,NDUFC2-KCTD14,NFU1
JD_GPP3909_Balsa_2902870.sgRNA-rep-nonorm-zscore-t13-q33.5	5	167	52	3,35483870967742	1,36018098586066E-18	7	ENSG00000255339,ENSG00000255639,ENSG00000265257,ENSG00000267740,ENSG00000287967,NDUFC2-KCTD14,NFU1
JD_GPP3909_Balsa_2902870.sgRNA-rep-nonorm-zscore-t15-q33.5	5	167	52	3,35483870967742	1,36018098586066E-18	7	ENSG00000255339,ENSG00000255639,ENSG00000265257,ENSG00000267740,ENSG00000287967,NDUFC2-KCTD14,NFU1
JD_GPP3909_Balsa_2902870.sgRNA-rep-nonorm-zscore-t20-q33.5	5	167	52	3,35483870967742	1,36018098586066E-18	7	ENSG00000255339,ENSG00000255639,ENSG00000265257,ENSG00000267740,ENSG00000287967,NDUFC2-KCTD14,NFU1
JD_GPP3909_Balsa_2902870.sgRNA-rep-nonorm-zscore-t25-q33.5	5	167	52	3,35483870967742	1,36018098586066E-18	7	ENSG00000255339,ENSG00000255639,ENSG00000265257,ENSG00000267740,ENSG00000287967,NDUFC2-KCTD14,NFU1
JD_GPP3909_Balsa_2902870.sgRNA-rep-rowsum-zscore-t10-q33.5	5	167	52	3,35483870967742	1,36018098586066E-18	7	ENSG00000255339,ENSG00000255639,ENSG00000265257,ENSG00000267740,ENSG00000287967,NDUFC2-KCTD14,NFU1
JD_GPP3909_Balsa_2902870.sgRNA-rep-rowsum-zscore-t12-q33.5	5	167	52	3,35483870967742	1,36018098586066E-18	7	ENSG00000255339,ENSG00000255639,ENSG00000265257,ENSG00000267740,ENSG00000287967,NDUFC2-KCTD14,NFU1
JD_GPP3909_Balsa_2902870.sgRNA-rep-rowsum-zscore-t13-q33.5	5	167	52	3,35483870967742	1,36018098586066E-18	7	ENSG00000255339,ENSG00000255639,ENSG00000265257,ENSG00000267740,ENSG00000287967,NDUFC2-KCTD14,NFU1
JD_GPP3909_Balsa_2902870.sgRNA-rep-rowsum-zscore-t15-q33.5	5	167	52	3,35483870967742	1,36018098586066E-18	7	ENSG00000255339,ENSG00000255639,ENSG00000265257,ENSG00000267740,ENSG00000287967,NDUFC2-KCTD14,NFU1
JD_GPP3909_Balsa_2902870.sgRNA-rep-rowsum-zscore-t20-q33.5	5	167	52	3,35483870967742	1,36018098586066E-18	7	ENSG00000255339,ENSG00000255639,ENSG00000265257,ENSG00000267740,ENSG00000287967,NDUFC2-KCTD14,NFU1
JD_GPP3909_Balsa_2902870.sgRNA-rep-rowsum-zscore-t25-q33.5	5	167	52	3,35483870967742	1,36018098586066E-18	7	ENSG00000255339,ENSG00000255639,ENSG00000265257,ENSG00000267740,ENSG00000287967,NDUFC2-KCTD14,NFU1
JD_GPP3909_Balsa_2902870.sgRNA.ga.gene_av.zs15-rep-ExpMean_subs-noRowNorm-zscore-01range-t1.5-q33.5	0	167	52	3,35483870967742	1,36018098586066E-18	10	ATP5F1C,ATP5ME,CHCHD1,ENSG00000255639,ENSG00000265257,ENSG00000267740,ENSG00000287967,GLRX5,METTL17,NFU1
JD_GPP3909_Balsa_2902870.sgRNA.ga.gene_av.zs15-rep-ExpMean_subs-noRowNorm-zscore-01range-t12-q34	0	167	52	3,35483870967742	1,36018098586066E-18	10	ATP5F1C,ATP5ME,CHCHD1,ENSG00000255639,ENSG00000265257,ENSG00000267740,ENSG00000287967,GLRX5,METTL17,NFU1
JD_GPP3909_Balsa_2902870.sgRNA.ga.gene_av.zs15-rep-ExpMean_subs-noRowNorm-zscore-01range-t16-q34	0	167	52	3,35483870967742	1,36018098586066E-18	10	ATP5F1C,ATP5ME,CHCHD1,ENSG00000255639,ENSG00000265257,ENSG00000267740,ENSG00000287967,GLRX5,METTL17,NFU1
JD_GPP3909_Balsa_2902870.sgRNA.ga.gene_av.zs15-rep-ExpMean_subs-noRowNorm-zscore-01range-t2-q33.5	0	167	52	3,35483870967742	1,36018098586066E-18	10	ATP5F1C,ATP5ME,CHCHD1,ENSG00000255639,ENSG00000265257,ENSG00000267740,ENSG00000287967,GLRX5,METTL17,NFU1
JD_GPP3909_Balsa_2902870.sgRNA.ga.gene_av.zs15-rep-ExpMean_subs-noRowNorm-zscore-01range-t4-q33.5	0	167	52	3,35483870967742	1,36018098586066E-18	10	ATP5F1C,ATP5ME,CHCHD1,ENSG00000255639,ENSG00000265257,ENSG00000267740,ENSG00000287967,GLRX5,METTL17,NFU1
JD_GPP3909_Balsa_2902870.sgRNA.ga.gene_av.zs15-rep-ExpMean_subs-noRowNorm-zscore-01range-t8-q34	0	167	52	3,35483870967742	1,36018098586066E-18	10	ATP5F1C,ATP5ME,CHCHD1,ENSG00000255639,ENSG00000265257,ENSG00000267740,ENSG00000287967,GLRX5,METTL17,NFU1
JD_GPP3909_Balsa_2902870.sgRNA.no3w.ga.gene_av.zs1-rep-ExpMean_subs-noRowNorm-zscore-t2-q31.8	7	167	52	3,35483870967742	1,36018098586066E-18	9	ENSG00000255339,ENSG00000265257,ENSG00000267740,ENSG00000287967,GLRX5,GRSF1,METTL17,NDUFC2-KCTD14,NFU1
JD_GPP3909_Balsa_2902870.sgRNA.no3w.ga.gene_av.zs1-rep-noExpNorm-noRowNorm-zscore-01range-t4-q32.5	10	161	51	3,41294329793629	1,44949248780137E-18	10	ATP5F1C,ENSG00000255339,ENSG00000255639,ENSG00000267740,ENSG00000287967,GLRX5,GRSF1,METTL17,NDUFC2-KCTD14,NFU1
JD_GPP3909_Balsa_2902870.sgRNA.no3w.ga.gene_av.zs1-rep-ExpMean_subs-noRowNorm-zscore-t2-q32	6	180	54	3,23225806451613	1,48902471708447E-18	9	ENSG00000255339,ENSG00000265257,ENSG00000267740,ENSG00000287967,GLRX5,GRSF1,METTL17,NDUFC2-KCTD14,NFU1
JD_GPP3909_Balsa_2902870.sgRNA.ga.gene_av.zs15-rep-ExpMean_subs-noRowNorm-zscore-01range-t12-q33	0	155	50	3,47554630593132	1,50099777459803E-18	10	ATP5F1C,ATP5ME,CHCHD1,ENSG00000255639,ENSG00000265257,ENSG00000267740,ENSG00000287967,GLRX5,METTL17,NFU1
JD_GPP3909_Balsa_2902870.sgRNA.ga.gene_av.zs15-rep-ExpMean_subs-noRowNorm-zscore-01range-t16-q33	0	155	50	3,47554630593132	1,50099777459803E-18	10	ATP5F1C,ATP5ME,CHCHD1,ENSG00000255639,ENSG00000265257,ENSG00000267740,ENSG00000287967,GLRX5,METTL17,NFU1
JD_GPP3909_Balsa_2902870.sgRNA.ga.gene_av.zs15-rep-ExpMean_subs-noRowNorm-zscore-01range-t8-q33	0	155	50	3,47554630593132	1,50099777459803E-18	10	ATP5F1C,ATP5ME,CHCHD1,ENSG00000255639,ENSG00000265257,ENSG00000267740,ENSG00000287967,GLRX5,METTL17,NFU1
JD_GPP3909_Balsa_2902870.sgRNA.no3w.ga.gene_av.zs15-rep-noExpNorm-noRowNorm-zscore-01range-t12-q33.5	8	149	49	3,54319116691925	1,50677988315731E-18	6	ATP5ME,ENSG00000255639,ENSG00000265257,ENSG00000267740,GLRX5,METTL17
JD_GPP3909_Balsa_2902870.sgRNA.no3w.ga.gene_av.zs15-rep-noExpNorm-noRowNorm-zscore-01range-t16-q33.5	8	149	49	3,54319116691925	1,50677988315731E-18	6	ATP5ME,ENSG00000255639,ENSG00000265257,ENSG00000267740,GLRX5,METTL17
JD_GPP3909_Balsa_2902870.sgRNA.no3w.ga.gene_av.zs15-rep-noExpNorm-noRowNorm-zscore-01range-t4-q33.5	8	149	49	3,54319116691925	1,50677988315731E-18	6	ATP5ME,ENSG00000255639,ENSG00000265257,ENSG00000267740,GLRX5,METTL17
JD_GPP3909_Balsa_2902870.sgRNA.no3w.ga.gene_av.zs15-rep-noExpNorm-noRowNorm-zscore-01range-t8-q33.5	8	149	49	3,54319116691925	1,50677988315731E-18	6	ATP5ME,ENSG00000255639,ENSG00000265257,ENSG00000267740,GLRX5,METTL17
JD_GPP3909_Balsa_2902870.sgRNA.ga.gene_av.zs15-rep-noExpNorm-noRowNorm-zscore-01range-t1.5-q32	0	126	45	3,84792626728111	1,53287937677296E-18	9	ATP5F1C,ATP5ME,ENSG00000255339,ENSG00000255639,ENSG00000265257,ENSG00000267740,GLRX5,METTL17,NFU1
JD_GPP3909_Balsa_2902870.sgRNA.ga.gene_av.zs15-rep-noExpNorm-noRowNorm-zscore-t2-q33.5	5	312	72	2,4863523573201	1,5971583072982E-18	45	ATP5F1C,ATP5ME,ATPAF2,BOLA3,CHCHD1,COQ2,COQ7,CS,DLD,DLST,ENSG00000255339,ENSG00000255639,ENSG00000265257,ENSG00000267740,ENSG00000286192,ENSG00000287967,FDX1,FECH,FH,GLRX5,GRSF1,GTPBP6,LIAS,LIPT1,LIPT2,LIPT2-AS1,METTL17,MRM2,MRPS31,MTIF3,MTO1,NFU1,NME6,OGDH,PDE12,PDHA1,PDSS2,RMND1,RPUSD3,RTN4IP1,SDHB,SLC25A1,SLC25A51,SOD2,YBEY
JD_GPP3909_Balsa_2902870.sgRNA-rep-noExpNorm-noRowNorm-zscore-t12-q34	6	381	80	2,26229785792905	1,64980321734337E-18	60	ATP5F1C,ATP5ME,ATPAF2,BOLA3,CHCHD1,CLPP,CLPX,COQ2,COQ7,CS,DLAT,DLD,DLST,ENSG00000255339,ENSG00000260643,ENSG00000267740,ENSG00000268400,ENSG00000284512,ENSG00000286192,ETFB,FDX1,FECH,FH,GCSH,GLRX5,GRSF1,GTPBP3,GTPBP6,HTD2,LIAS,LIPT1,LIPT2,LIPT2-AS1,MDH2,METTL17,MRM2,MRPS31,MTIF3,MTO1,MTRF1,NDUFC2-KCTD14,NFU1,NME6,OGDH,OSGEPL1,PDE12,PDHA1,PDHB,PDSS2,RMND1,RPUSD3,RTN4IP1,SDHAF1,SDHB,SFXN4,SLC25A1,S…
JD_GPP3909_Balsa_2902870.sgRNA-rep-noExpNorm-noRowNorm-zscore-t16-q34--no-fil-flat	6	381	80	2,26229785792905	1,64980321734337E-18	60	ATP5F1C,ATP5ME,ATPAF2,BOLA3,CHCHD1,CLPP,CLPX,COQ2,COQ7,CS,DLAT,DLD,DLST,ENSG00000255339,ENSG00000260643,ENSG00000267740,ENSG00000268400,ENSG00000284512,ENSG00000286192,ETFB,FDX1,FECH,FH,GCSH,GLRX5,GRSF1,GTPBP3,GTPBP6,HTD2,LIAS,LIPT1,LIPT2,LIPT2-AS1,MDH2,METTL17,MRM2,MRPS31,MTIF3,MTO1,MTRF1,NDUFC2-KCTD14,NFU1,NME6,OGDH,OSGEPL1,PDE12,PDHA1,PDHB,PDSS2,RMND1,RPUSD3,RTN4IP1,SDHAF1,SDHB,SFXN4,SLC25A1,S…
JD_GPP3909_Balsa_2902870.sgRNA-rep-noExpNorm-noRowNorm-zscore-t16-q34	6	381	80	2,26229785792905	1,64980321734337E-18	60	ATP5F1C,ATP5ME,ATPAF2,BOLA3,CHCHD1,CLPP,CLPX,COQ2,COQ7,CS,DLAT,DLD,DLST,ENSG00000255339,ENSG00000260643,ENSG00000267740,ENSG00000268400,ENSG00000284512,ENSG00000286192,ETFB,FDX1,FECH,FH,GCSH,GLRX5,GRSF1,GTPBP3,GTPBP6,HTD2,LIAS,LIPT1,LIPT2,LIPT2-AS1,MDH2,METTL17,MRM2,MRPS31,MTIF3,MTO1,MTRF1,NDUFC2-KCTD14,NFU1,NME6,OGDH,OSGEPL1,PDE12,PDHA1,PDHB,PDSS2,RMND1,RPUSD3,RTN4IP1,SDHAF1,SDHB,SFXN4,SLC25A1,S…
JD_GPP3909_Balsa_2902870.sgRNA-rep-noExpNorm-noRowNorm-zscore-t32-q34--no-fil-flat	6	381	80	2,26229785792905	1,64980321734337E-18	60	ATP5F1C,ATP5ME,ATPAF2,BOLA3,CHCHD1,CLPP,CLPX,COQ2,COQ7,CS,DLAT,DLD,DLST,ENSG00000255339,ENSG00000260643,ENSG00000267740,ENSG00000268400,ENSG00000284512,ENSG00000286192,ETFB,FDX1,FECH,FH,GCSH,GLRX5,GRSF1,GTPBP3,GTPBP6,HTD2,LIAS,LIPT1,LIPT2,LIPT2-AS1,MDH2,METTL17,MRM2,MRPS31,MTIF3,MTO1,MTRF1,NDUFC2-KCTD14,NFU1,NME6,OGDH,OSGEPL1,PDE12,PDHA1,PDHB,PDSS2,RMND1,RPUSD3,RTN4IP1,SDHAF1,SDHB,SFXN4,SLC25A1,S…
JD_GPP3909_Balsa_2902870.sgRNA-rep-noExpNorm-noRowNorm-zscore-t32-q34	6	381	80	2,26229785792905	1,64980321734337E-18	60	ATP5F1C,ATP5ME,ATPAF2,BOLA3,CHCHD1,CLPP,CLPX,COQ2,COQ7,CS,DLAT,DLD,DLST,ENSG00000255339,ENSG00000260643,ENSG00000267740,ENSG00000268400,ENSG00000284512,ENSG00000286192,ETFB,FDX1,FECH,FH,GCSH,GLRX5,GRSF1,GTPBP3,GTPBP6,HTD2,LIAS,LIPT1,LIPT2,LIPT2-AS1,MDH2,METTL17,MRM2,MRPS31,MTIF3,MTO1,MTRF1,NDUFC2-KCTD14,NFU1,NME6,OGDH,OSGEPL1,PDE12,PDHA1,PDHB,PDSS2,RMND1,RPUSD3,RTN4IP1,SDHAF1,SDHB,SFXN4,SLC25A1,S…
JD_GPP3909_Balsa_2902870.sgRNA-rep-nonorm-zscore-t10-q34	5	381	80	2,26229785792905	1,64980321734337E-18	60	ATP5F1C,ATP5ME,ATPAF2,BOLA3,CHCHD1,CLPP,CLPX,COQ2,COQ7,CS,DLAT,DLD,DLST,ENSG00000255339,ENSG00000260643,ENSG00000267740,ENSG00000268400,ENSG00000284512,ENSG00000286192,ETFB,FDX1,FECH,FH,GCSH,GLRX5,GRSF1,GTPBP3,GTPBP6,HTD2,LIAS,LIPT1,LIPT2,LIPT2-AS1,MDH2,METTL17,MRM2,MRPS31,MTIF3,MTO1,MTRF1,NDUFC2-KCTD14,NFU1,NME6,OGDH,OSGEPL1,PDE12,PDHA1,PDHB,PDSS2,RMND1,RPUSD3,RTN4IP1,SDHAF1,SDHB,SFXN4,SLC25A1,S…
JD_GPP3909_Balsa_2902870.sgRNA-rep-nonorm-zscore-t12-q34	5	381	80	2,26229785792905	1,64980321734337E-18	60	ATP5F1C,ATP5ME,ATPAF2,BOLA3,CHCHD1,CLPP,CLPX,COQ2,COQ7,CS,DLAT,DLD,DLST,ENSG00000255339,ENSG00000260643,ENSG00000267740,ENSG00000268400,ENSG00000284512,ENSG00000286192,ETFB,FDX1,FECH,FH,GCSH,GLRX5,GRSF1,GTPBP3,GTPBP6,HTD2,LIAS,LIPT1,LIPT2,LIPT2-AS1,MDH2,METTL17,MRM2,MRPS31,MTIF3,MTO1,MTRF1,NDUFC2-KCTD14,NFU1,NME6,OGDH,OSGEPL1,PDE12,PDHA1,PDHB,PDSS2,RMND1,RPUSD3,RTN4IP1,SDHAF1,SDHB,SFXN4,SLC25A1,S…
JD_GPP3909_Balsa_2902870.sgRNA-rep-nonorm-zscore-t13-q34	5	381	80	2,26229785792905	1,64980321734337E-18	60	ATP5F1C,ATP5ME,ATPAF2,BOLA3,CHCHD1,CLPP,CLPX,COQ2,COQ7,CS,DLAT,DLD,DLST,ENSG00000255339,ENSG00000260643,ENSG00000267740,ENSG00000268400,ENSG00000284512,ENSG00000286192,ETFB,FDX1,FECH,FH,GCSH,GLRX5,GRSF1,GTPBP3,GTPBP6,HTD2,LIAS,LIPT1,LIPT2,LIPT2-AS1,MDH2,METTL17,MRM2,MRPS31,MTIF3,MTO1,MTRF1,NDUFC2-KCTD14,NFU1,NME6,OGDH,OSGEPL1,PDE12,PDHA1,PDHB,PDSS2,RMND1,RPUSD3,RTN4IP1,SDHAF1,SDHB,SFXN4,SLC25A1,S…
JD_GPP3909_Balsa_2902870.sgRNA-rep-nonorm-zscore-t15-q34	5	381	80	2,26229785792905	1,64980321734337E-18	60	ATP5F1C,ATP5ME,ATPAF2,BOLA3,CHCHD1,CLPP,CLPX,COQ2,COQ7,CS,DLAT,DLD,DLST,ENSG00000255339,ENSG00000260643,ENSG00000267740,ENSG00000268400,ENSG00000284512,ENSG00000286192,ETFB,FDX1,FECH,FH,GCSH,GLRX5,GRSF1,GTPBP3,GTPBP6,HTD2,LIAS,LIPT1,LIPT2,LIPT2-AS1,MDH2,METTL17,MRM2,MRPS31,MTIF3,MTO1,MTRF1,NDUFC2-KCTD14,NFU1,NME6,OGDH,OSGEPL1,PDE12,PDHA1,PDHB,PDSS2,RMND1,RPUSD3,RTN4IP1,SDHAF1,SDHB,SFXN4,SLC25A1,S…
JD_GPP3909_Balsa_2902870.sgRNA-rep-nonorm-zscore-t20-q34	5	381	80	2,26229785792905	1,64980321734337E-18	60	ATP5F1C,ATP5ME,ATPAF2,BOLA3,CHCHD1,CLPP,CLPX,COQ2,COQ7,CS,DLAT,DLD,DLST,ENSG00000255339,ENSG00000260643,ENSG00000267740,ENSG00000268400,ENSG00000284512,ENSG00000286192,ETFB,FDX1,FECH,FH,GCSH,GLRX5,GRSF1,GTPBP3,GTPBP6,HTD2,LIAS,LIPT1,LIPT2,LIPT2-AS1,MDH2,METTL17,MRM2,MRPS31,MTIF3,MTO1,MTRF1,NDUFC2-KCTD14,NFU1,NME6,OGDH,OSGEPL1,PDE12,PDHA1,PDHB,PDSS2,RMND1,RPUSD3,RTN4IP1,SDHAF1,SDHB,SFXN4,SLC25A1,S…
JD_GPP3909_Balsa_2902870.sgRNA-rep-nonorm-zscore-t25-q34	5	381	80	2,26229785792905	1,64980321734337E-18	60	ATP5F1C,ATP5ME,ATPAF2,BOLA3,CHCHD1,CLPP,CLPX,COQ2,COQ7,CS,DLAT,DLD,DLST,ENSG00000255339,ENSG00000260643,ENSG00000267740,ENSG00000268400,ENSG00000284512,ENSG00000286192,ETFB,FDX1,FECH,FH,GCSH,GLRX5,GRSF1,GTPBP3,GTPBP6,HTD2,LIAS,LIPT1,LIPT2,LIPT2-AS1,MDH2,METTL17,MRM2,MRPS31,MTIF3,MTO1,MTRF1,NDUFC2-KCTD14,NFU1,NME6,OGDH,OSGEPL1,PDE12,PDHA1,PDHB,PDSS2,RMND1,RPUSD3,RTN4IP1,SDHAF1,SDHB,SFXN4,SLC25A1,S…
JD_GPP3909_Balsa_2902870.sgRNA-rep-rowsum-zscore-t10-q34	5	381	80	2,26229785792905	1,64980321734337E-18	60	ATP5F1C,ATP5ME,ATPAF2,BOLA3,CHCHD1,CLPP,CLPX,COQ2,COQ7,CS,DLAT,DLD,DLST,ENSG00000255339,ENSG00000260643,ENSG00000267740,ENSG00000268400,ENSG00000284512,ENSG00000286192,ETFB,FDX1,FECH,FH,GCSH,GLRX5,GRSF1,GTPBP3,GTPBP6,HTD2,LIAS,LIPT1,LIPT2,LIPT2-AS1,MDH2,METTL17,MRM2,MRPS31,MTIF3,MTO1,MTRF1,NDUFC2-KCTD14,NFU1,NME6,OGDH,OSGEPL1,PDE12,PDHA1,PDHB,PDSS2,RMND1,RPUSD3,RTN4IP1,SDHAF1,SDHB,SFXN4,SLC25A1,S…
JD_GPP3909_Balsa_2902870.sgRNA-rep-rowsum-zscore-t12-q34	5	381	80	2,26229785792905	1,64980321734337E-18	60	ATP5F1C,ATP5ME,ATPAF2,BOLA3,CHCHD1,CLPP,CLPX,COQ2,COQ7,CS,DLAT,DLD,DLST,ENSG00000255339,ENSG00000260643,ENSG00000267740,ENSG00000268400,ENSG00000284512,ENSG00000286192,ETFB,FDX1,FECH,FH,GCSH,GLRX5,GRSF1,GTPBP3,GTPBP6,HTD2,LIAS,LIPT1,LIPT2,LIPT2-AS1,MDH2,METTL17,MRM2,MRPS31,MTIF3,MTO1,MTRF1,NDUFC2-KCTD14,NFU1,NME6,OGDH,OSGEPL1,PDE12,PDHA1,PDHB,PDSS2,RMND1,RPUSD3,RTN4IP1,SDHAF1,SDHB,SFXN4,SLC25A1,S…
JD_GPP3909_Balsa_2902870.sgRNA-rep-rowsum-zscore-t13-q34	5	381	80	2,26229785792905	1,64980321734337E-18	60	ATP5F1C,ATP5ME,ATPAF2,BOLA3,CHCHD1,CLPP,CLPX,COQ2,COQ7,CS,DLAT,DLD,DLST,ENSG00000255339,ENSG00000260643,ENSG00000267740,ENSG00000268400,ENSG00000284512,ENSG00000286192,ETFB,FDX1,FECH,FH,GCSH,GLRX5,GRSF1,GTPBP3,GTPBP6,HTD2,LIAS,LIPT1,LIPT2,LIPT2-AS1,MDH2,METTL17,MRM2,MRPS31,MTIF3,MTO1,MTRF1,NDUFC2-KCTD14,NFU1,NME6,OGDH,OSGEPL1,PDE12,PDHA1,PDHB,PDSS2,RMND1,RPUSD3,RTN4IP1,SDHAF1,SDHB,SFXN4,SLC25A1,S…
JD_GPP3909_Balsa_2902870.sgRNA-rep-rowsum-zscore-t15-q34	5	381	80	2,26229785792905	1,64980321734337E-18	60	ATP5F1C,ATP5ME,ATPAF2,BOLA3,CHCHD1,CLPP,CLPX,COQ2,COQ7,CS,DLAT,DLD,DLST,ENSG00000255339,ENSG00000260643,ENSG00000267740,ENSG00000268400,ENSG00000284512,ENSG00000286192,ETFB,FDX1,FECH,FH,GCSH,GLRX5,GRSF1,GTPBP3,GTPBP6,HTD2,LIAS,LIPT1,LIPT2,LIPT2-AS1,MDH2,METTL17,MRM2,MRPS31,MTIF3,MTO1,MTRF1,NDUFC2-KCTD14,NFU1,NME6,OGDH,OSGEPL1,PDE12,PDHA1,PDHB,PDSS2,RMND1,RPUSD3,RTN4IP1,SDHAF1,SDHB,SFXN4,SLC25A1,S…
JD_GPP3909_Balsa_2902870.sgRNA-rep-rowsum-zscore-t20-q34	5	381	80	2,26229785792905	1,64980321734337E-18	60	ATP5F1C,ATP5ME,ATPAF2,BOLA3,CHCHD1,CLPP,CLPX,COQ2,COQ7,CS,DLAT,DLD,DLST,ENSG00000255339,ENSG00000260643,ENSG00000267740,ENSG00000268400,ENSG00000284512,ENSG00000286192,ETFB,FDX1,FECH,FH,GCSH,GLRX5,GRSF1,GTPBP3,GTPBP6,HTD2,LIAS,LIPT1,LIPT2,LIPT2-AS1,MDH2,METTL17,MRM2,MRPS31,MTIF3,MTO1,MTRF1,NDUFC2-KCTD14,NFU1,NME6,OGDH,OSGEPL1,PDE12,PDHA1,PDHB,PDSS2,RMND1,RPUSD3,RTN4IP1,SDHAF1,SDHB,SFXN4,SLC25A1,S…
JD_GPP3909_Balsa_2902870.sgRNA-rep-rowsum-zscore-t25-q34	5	381	80	2,26229785792905	1,64980321734337E-18	60	ATP5F1C,ATP5ME,ATPAF2,BOLA3,CHCHD1,CLPP,CLPX,COQ2,COQ7,CS,DLAT,DLD,DLST,ENSG00000255339,ENSG00000260643,ENSG00000267740,ENSG00000268400,ENSG00000284512,ENSG00000286192,ETFB,FDX1,FECH,FH,GCSH,GLRX5,GRSF1,GTPBP3,GTPBP6,HTD2,LIAS,LIPT1,LIPT2,LIPT2-AS1,MDH2,METTL17,MRM2,MRPS31,MTIF3,MTO1,MTRF1,NDUFC2-KCTD14,NFU1,NME6,OGDH,OSGEPL1,PDE12,PDHA1,PDHB,PDSS2,RMND1,RPUSD3,RTN4IP1,SDHAF1,SDHB,SFXN4,SLC25A1,S…
JD_GPP3909_Balsa_2902870.sgRNA.ga.gene_av.zs1-rep-ExpQnorm-noRowNorm-zscore-t12-q33.75	4	214	59	2,97045523063009	1,7193852135081E-18	26	ATP5F1C,BOLA3,CLPP,COQ2,DLD,ENSG00000255339,ENSG00000255639,ENSG00000265257,ENSG00000267740,ENSG00000286192,ENSG00000287967,GLRX5,GRSF1,GTPBP6,LIAS,LIPT1,LIPT2-AS1,METTL17,MRPS31,NDUFC2-KCTD14,NFU1,PDE12,PDSS2,RMND1,SLC25A51,SOD2
JD_GPP3909_Balsa_2902870.sgRNA.ga.gene_av.zs1-rep-ExpQnorm-noRowNorm-zscore-t16-q33.75	4	214	59	2,97045523063009	1,7193852135081E-18	26	ATP5F1C,BOLA3,CLPP,COQ2,DLD,ENSG00000255339,ENSG00000255639,ENSG00000265257,ENSG00000267740,ENSG00000286192,ENSG00000287967,GLRX5,GRSF1,GTPBP6,LIAS,LIPT1,LIPT2-AS1,METTL17,MRPS31,NDUFC2-KCTD14,NFU1,PDE12,PDSS2,RMND1,SLC25A51,SOD2
JD_GPP3909_Balsa_2902870.sgRNA.ga.gene_av.zs1-rep-ExpQnorm-noRowNorm-zscore-t4-q33.75	0	214	59	2,97045523063009	1,7193852135081E-18	26	ATP5F1C,BOLA3,CLPP,COQ2,DLD,ENSG00000255339,ENSG00000255639,ENSG00000265257,ENSG00000267740,ENSG00000286192,ENSG00000287967,GLRX5,GRSF1,GTPBP6,LIAS,LIPT1,LIPT2-AS1,METTL17,MRPS31,NDUFC2-KCTD14,NFU1,PDE12,PDSS2,RMND1,SLC25A51,SOD2
JD_GPP3909_Balsa_2902870.sgRNA.ga.gene_av.zs1-rep-ExpQnorm-noRowNorm-zscore-t8-q33.75	4	214	59	2,97045523063009	1,7193852135081E-18	26	ATP5F1C,BOLA3,CLPP,COQ2,DLD,ENSG00000255339,ENSG00000255639,ENSG00000265257,ENSG00000267740,ENSG00000286192,ENSG00000287967,GLRX5,GRSF1,GTPBP6,LIAS,LIPT1,LIPT2-AS1,METTL17,MRPS31,NDUFC2-KCTD14,NFU1,PDE12,PDSS2,RMND1,SLC25A51,SOD2
JD_GPP3909_Balsa_2902870.sgRNA.ga.gene_av.zs15-rep-noExpNorm-noRowNorm-zscore-01range-t1.5-q33	0	168	52	3,33486943164363	1,85149870605326E-18	9	ATP5F1C,ATP5ME,ENSG00000255339,ENSG00000255639,ENSG00000265257,ENSG00000267740,GLRX5,METTL17,NFU1
JD_GPP3909_Balsa_2902870.sgRNA.no3w.ga.gene_av.zs15-rep-ExpMean_subs-noRowNorm-zscore-01range-t1.5-q33.5	0	168	52	3,33486943164363	1,85149870605326E-18	8	ATP5F1C,ATP5ME,ENSG00000255339,ENSG00000255639,ENSG00000265257,ENSG00000267740,ENSG00000287967,METTL17
JD_GPP3909_Balsa_2902870.sgRNA.no3w.ga.gene_av.zs15-rep-ExpMean_subs-noRowNorm-zscore-01range-t2-q33.5	0	168	52	3,33486943164363	1,85149870605326E-18	8	ATP5F1C,ATP5ME,ENSG00000255339,ENSG00000255639,ENSG00000265257,ENSG00000267740,ENSG00000287967,METTL17
JD_GPP3909_Balsa_2902870.sgRNA.ga.gene_av.zs1-rep-ExpQnorm-noRowNorm-zscore-t1.5-q34	3	194	56	3,11007648819421	1,92002958466476E-18	18	ATP5F1C,BOLA3,ENSG00000255339,ENSG00000255639,ENSG00000265257,ENSG00000267740,ENSG00000287967,GLRX5,GRSF1,GTPBP6,LIPT1,METTL17,MRPS31,NDUFC2-KCTD14,NFU1,PDE12,PDSS2,RMND1
JD_GPP3909_Balsa_2902870.sgRNA.ga.gene_av.zs1-rep-ExpQnorm-noRowNorm-zscore-t12-q33.5	2	194	56	3,11007648819421	1,92002958466476E-18	18	ATP5F1C,BOLA3,ENSG00000255339,ENSG00000255639,ENSG00000265257,ENSG00000267740,ENSG00000287967,GLRX5,GRSF1,GTPBP6,LIPT1,METTL17,MRPS31,NDUFC2-KCTD14,NFU1,PDE12,PDSS2,RMND1
JD_GPP3909_Balsa_2902870.sgRNA.ga.gene_av.zs1-rep-ExpQnorm-noRowNorm-zscore-t16-q33.5	2	194	56	3,11007648819421	1,92002958466476E-18	18	ATP5F1C,BOLA3,ENSG00000255339,ENSG00000255639,ENSG00000265257,ENSG00000267740,ENSG00000287967,GLRX5,GRSF1,GTPBP6,LIPT1,METTL17,MRPS31,NDUFC2-KCTD14,NFU1,PDE12,PDSS2,RMND1
JD_GPP3909_Balsa_2902870.sgRNA.ga.gene_av.zs1-rep-ExpQnorm-noRowNorm-zscore-t4-q33.5	0	194	56	3,11007648819421	1,92002958466476E-18	18	ATP5F1C,BOLA3,ENSG00000255339,ENSG00000255639,ENSG00000265257,ENSG00000267740,ENSG00000287967,GLRX5,GRSF1,GTPBP6,LIPT1,METTL17,MRPS31,NDUFC2-KCTD14,NFU1,PDE12,PDSS2,RMND1
JD_GPP3909_Balsa_2902870.sgRNA.ga.gene_av.zs1-rep-ExpQnorm-noRowNorm-zscore-t8-q33.5	2	194	56	3,11007648819421	1,92002958466476E-18	18	ATP5F1C,BOLA3,ENSG00000255339,ENSG00000255639,ENSG00000265257,ENSG00000267740,ENSG00000287967,GLRX5,GRSF1,GTPBP6,LIPT1,METTL17,MRPS31,NDUFC2-KCTD14,NFU1,PDE12,PDSS2,RMND1
JD_GPP3909_Balsa_2902870.sgRNA.no3w.ga.gene_av.zs1-rep-noExpNorm-noRowNorm-zscore-t4-q33	9	194	56	3,11007648819421	1,92002958466476E-18	14	ATP5F1C,ATP5ME,BOLA3,ENSG00000255339,ENSG00000255639,ENSG00000265257,ENSG00000267740,ENSG00000287967,GLRX5,GRSF1,METTL17,MRPS31,NDUFC2-KCTD14,NFU1
JD_GPP3909_Balsa_2902870.sgRNA.no3w.ga.gene_av.zs1-rep-ExpQnorm-noRowNorm-zscore-01range-t2-q33.75	2	162	51	3,39187574671446	1,98723731952985E-18	10	ATP5F1C,ENSG00000255639,ENSG00000265257,ENSG00000267740,ENSG00000287967,GLRX5,GRSF1,MRPS31,NDUFC2-KCTD14,NFU1
JD_GPP3909_Balsa_2902870.sgRNA.ga.gene_av.zs15-rep-ExpMean_subs-noRowNorm-zscore-01range-t1.5-q32.5	0	144	48	3,59139784946237	2,05712714984258E-18	8	ATP5F1C,ATP5ME,ENSG00000255639,ENSG00000265257,ENSG00000267740,ENSG00000287967,GLRX5,METTL17
JD_GPP3909_Balsa_2902870.sgRNA.ga.gene_av.zs15-rep-ExpMean_subs-noRowNorm-zscore-01range-t2-q32.5	0	144	48	3,59139784946237	2,05712714984258E-18	8	ATP5F1C,ATP5ME,ENSG00000255639,ENSG00000265257,ENSG00000267740,ENSG00000287967,GLRX5,METTL17
JD_GPP3909_Balsa_2902870.sgRNA.ga.gene_av.zs15-rep-ExpMean_subs-noRowNorm-zscore-01range-t4-q32.5	0	144	48	3,59139784946237	2,05712714984258E-18	8	ATP5F1C,ATP5ME,ENSG00000255639,ENSG00000265257,ENSG00000267740,ENSG00000287967,GLRX5,METTL17
JD_GPP3909_Balsa_2902870.sgRNA.no3w.ga.gene_av.zs15-rep-ExpMean_subs-noRowNorm-zscore-01range-t1.5-q33.75	0	169	52	3,3151364764268	2,51349195321324E-18	8	ATP5F1C,ATP5ME,ENSG00000255339,ENSG00000255639,ENSG00000265257,ENSG00000267740,ENSG00000287967,METTL17
JD_GPP3909_Balsa_2902870.sgRNA.no3w.ga.gene_av.zs15-rep-ExpMean_subs-noRowNorm-zscore-01range-t2-q33.75	0	169	52	3,3151364764268	2,51349195321324E-18	8	ATP5F1C,ATP5ME,ENSG00000255339,ENSG00000255639,ENSG00000265257,ENSG00000267740,ENSG00000287967,METTL17
JD_GPP3909_Balsa_2902870.sgRNA-rep-noExpNorm-noRowNorm-zscore-01range-t1.5-q31.75	6	163	51	3,37106669305363	2,7166821637546E-18	8	ATP5ME,ENSG00000255639,ENSG00000265257,ENSG00000267740,ENSG00000287967,GLRX5,GRSF1,MRPS31
JD_GPP3909_Balsa_2902870.sgRNA-rep-noExpNorm-noRowNorm-zscore-01range-t2-q31.75	6	163	51	3,37106669305363	2,7166821637546E-18	8	ATP5ME,ENSG00000255639,ENSG00000265257,ENSG00000267740,ENSG00000287967,GLRX5,GRSF1,MRPS31
JD_GPP3909_Balsa_2902870.sgRNA.ga.gene_av.zs15-rep-ExpMean_subs-noRowNorm-zscore-01range-t12-q33.25	0	157	50	3,43127183069653	2,85702393179935E-18	10	ATP5F1C,ATP5ME,CHCHD1,ENSG00000255639,ENSG00000265257,ENSG00000267740,ENSG00000287967,GLRX5,METTL17,NFU1
JD_GPP3909_Balsa_2902870.sgRNA.ga.gene_av.zs15-rep-ExpMean_subs-noRowNorm-zscore-01range-t16-q33.25	0	157	50	3,43127183069653	2,85702393179935E-18	10	ATP5F1C,ATP5ME,CHCHD1,ENSG00000255639,ENSG00000265257,ENSG00000267740,ENSG00000287967,GLRX5,METTL17,NFU1
JD_GPP3909_Balsa_2902870.sgRNA.ga.gene_av.zs15-rep-ExpMean_subs-noRowNorm-zscore-01range-t8-q33.25	0	157	50	3,43127183069653	2,85702393179935E-18	10	ATP5F1C,ATP5ME,CHCHD1,ENSG00000255639,ENSG00000265257,ENSG00000267740,ENSG00000287967,GLRX5,METTL17,NFU1
JD_GPP3909_Balsa_2902870.sgRNA.ga.gene_av.zs15-rep-noExpNorm-noRowNorm-zscore-t1.5-q32	2	145	48	3,56662958843159	2,88397743519625E-18	12	ATP5F1C,ATP5ME,CHCHD1,ENSG00000255339,ENSG00000255639,ENSG00000265257,ENSG00000267740,ENSG00000287967,GLRX5,METTL17,MRPS31,NFU1
JD_GPP3909_Balsa_2902870.sgRNA.no3w.ga.gene_av.zs15-rep-noExpNorm-noRowNorm-zscore-01range-t1.5-q33	6	145	48	3,56662958843159	2,88397743519625E-18	7	ATP5F1C,ATP5ME,ENSG00000255639,ENSG00000265257,ENSG00000267740,GLRX5,METTL17
JD_GPP3909_Balsa_2902870.sgRNA.ga.gene_av.zs1-rep-ExpQnorm-noRowNorm-zscore-t12-q34	2	216	59	2,94295101553166	2,90120423621694E-18	27	ATP5F1C,BOLA3,CLPP,COQ2,DLD,ENSG00000255339,ENSG00000255639,ENSG00000265257,ENSG00000267740,ENSG00000286192,ENSG00000287967,GLRX5,GRSF1,GTPBP6,LIAS,LIPT1,LIPT2-AS1,METTL17,MRPS31,NDUFC2-KCTD14,NFU1,PDE12,PDSS2,RMND1,SLC25A19,SLC25A51,SOD2
JD_GPP3909_Balsa_2902870.sgRNA.ga.gene_av.zs1-rep-ExpQnorm-noRowNorm-zscore-t16-q34	2	216	59	2,94295101553166	2,90120423621694E-18	27	ATP5F1C,BOLA3,CLPP,COQ2,DLD,ENSG00000255339,ENSG00000255639,ENSG00000265257,ENSG00000267740,ENSG00000286192,ENSG00000287967,GLRX5,GRSF1,GTPBP6,LIAS,LIPT1,LIPT2-AS1,METTL17,MRPS31,NDUFC2-KCTD14,NFU1,PDE12,PDSS2,RMND1,SLC25A19,SLC25A51,SOD2
JD_GPP3909_Balsa_2902870.sgRNA.ga.gene_av.zs1-rep-ExpQnorm-noRowNorm-zscore-t4-q34	0	216	59	2,94295101553166	2,90120423621694E-18	27	ATP5F1C,BOLA3,CLPP,COQ2,DLD,ENSG00000255339,ENSG00000255639,ENSG00000265257,ENSG00000267740,ENSG00000286192,ENSG00000287967,GLRX5,GRSF1,GTPBP6,LIAS,LIPT1,LIPT2-AS1,METTL17,MRPS31,NDUFC2-KCTD14,NFU1,PDE12,PDSS2,RMND1,SLC25A19,SLC25A51,SOD2
JD_GPP3909_Balsa_2902870.sgRNA.ga.gene_av.zs1-rep-ExpQnorm-noRowNorm-zscore-t8-q34	2	216	59	2,94295101553166	2,90120423621694E-18	27	ATP5F1C,BOLA3,CLPP,COQ2,DLD,ENSG00000255339,ENSG00000255639,ENSG00000265257,ENSG00000267740,ENSG00000286192,ENSG00000287967,GLRX5,GRSF1,GTPBP6,LIAS,LIPT1,LIPT2-AS1,METTL17,MRPS31,NDUFC2-KCTD14,NFU1,PDE12,PDSS2,RMND1,SLC25A19,SLC25A51,SOD2
JD_GPP3909_Balsa_2902870.sgRNA.ga.gene_av.zs15-rep-noExpNorm-noRowNorm-zscore-01range-t2-q33	0	151	49	3,49626148258919	2,91701745739399E-18	10	ATP5F1C,ATP5ME,CHCHD1,ENSG00000255339,ENSG00000255639,ENSG00000265257,ENSG00000267740,GLRX5,METTL17,NFU1
JD_GPP3909_Balsa_2902870.sgRNA.no3w.ga.gene_av.zs15-rep-ExpMean_subs-noRowNorm-zscore-01range-t1.5-q32.5	0	151	49	3,49626148258919	2,91701745739399E-18	8	ATP5F1C,ATP5ME,ENSG00000255339,ENSG00000255639,ENSG00000265257,ENSG00000267740,ENSG00000287967,METTL17
JD_GPP3909_Balsa_2902870.sgRNA.no3w.ga.gene_av.zs15-rep-ExpMean_subs-noRowNorm-zscore-01range-t2-q32.5	0	151	49	3,49626148258919	2,91701745739399E-18	8	ATP5F1C,ATP5ME,ENSG00000255339,ENSG00000255639,ENSG00000265257,ENSG00000267740,ENSG00000287967,METTL17
JD_GPP3909_Balsa_2902870.sgRNA.no3w.ga.gene_av.zs15-rep-ExpMean_subs-noRowNorm-zscore-t1.5-q32	0	151	49	3,49626148258919	2,91701745739399E-18	8	ATP5ME,ENSG00000255339,ENSG00000255639,ENSG00000265257,ENSG00000267740,ENSG00000287967,GLRX5,METTL17
JD_GPP3909_Balsa_2902870.sgRNA.no3w.ga.gene_av.zs15-rep-ExpMean_subs-noRowNorm-zscore-t2-q32	0	151	49	3,49626148258919	2,91701745739399E-18	8	ATP5ME,ENSG00000255339,ENSG00000255639,ENSG00000265257,ENSG00000267740,ENSG00000287967,GLRX5,METTL17
JD_GPP3909_Balsa_2902870.sgRNA.no3w.ga.gene_av.zs15-rep-noExpNorm-noRowNorm-zscore-01range-t12-q33.75	7	151	49	3,49626148258919	2,91701745739399E-18	6	ATP5ME,ENSG00000255639,ENSG00000265257,ENSG00000267740,GLRX5,METTL17
JD_GPP3909_Balsa_2902870.sgRNA.no3w.ga.gene_av.zs15-rep-noExpNorm-noRowNorm-zscore-01range-t16-q33.75	7	151	49	3,49626148258919	2,91701745739399E-18	6	ATP5ME,ENSG00000255639,ENSG00000265257,ENSG00000267740,GLRX5,METTL17
JD_GPP3909_Balsa_2902870.sgRNA.no3w.ga.gene_av.zs15-rep-noExpNorm-noRowNorm-zscore-01range-t4-q33.75	7	151	49	3,49626148258919	2,91701745739399E-18	6	ATP5ME,ENSG00000255639,ENSG00000265257,ENSG00000267740,GLRX5,METTL17
JD_GPP3909_Balsa_2902870.sgRNA.no3w.ga.gene_av.zs15-rep-noExpNorm-noRowNorm-zscore-01range-t8-q33.75	6	151	49	3,49626148258919	2,91701745739399E-18	6	ATP5ME,ENSG00000255639,ENSG00000265257,ENSG00000267740,GLRX5,METTL17
JD_GPP3909_Balsa_2902870.sgRNA-rep-ExpQnorm-noRowNorm-zscore-t12-q31.75	9	196	56	3,07834101382488	3,34485143786739E-18	12	ATP5F1C,ATP5ME,ENSG00000255339,ENSG00000255639,ENSG00000265257,ENSG00000267740,ENSG00000287967,GLRX5,METTL17,MRPS31,NDUFC2-KCTD14,NFU1
JD_GPP3909_Balsa_2902870.sgRNA-rep-ExpQnorm-noRowNorm-zscore-t4-q31.75	9	196	56	3,07834101382488	3,34485143786739E-18	12	ATP5F1C,ATP5ME,ENSG00000255339,ENSG00000255639,ENSG00000265257,ENSG00000267740,ENSG00000287967,GLRX5,METTL17,MRPS31,NDUFC2-KCTD14,NFU1
JD_GPP3909_Balsa_2902870.sgRNA-rep-ExpQnorm-noRowNorm-zscore-t8-q31.75	9	196	56	3,07834101382488	3,34485143786739E-18	12	ATP5F1C,ATP5ME,ENSG00000255339,ENSG00000255639,ENSG00000265257,ENSG00000267740,ENSG00000287967,GLRX5,METTL17,MRPS31,NDUFC2-KCTD14,NFU1
JD_GPP3909_Balsa_2902870.sgRNA-rep-qnorm-zscore-t4-q31.75	9	196	56	3,07834101382488	3,34485143786739E-18	12	ATP5F1C,ATP5ME,ENSG00000255339,ENSG00000255639,ENSG00000265257,ENSG00000267740,ENSG00000287967,GLRX5,METTL17,MRPS31,NDUFC2-KCTD14,NFU1
JD_GPP3909_Balsa_2902870.sgRNA-rep-qnorm-zscore-t8-q31.75	9	196	56	3,07834101382488	3,34485143786739E-18	12	ATP5F1C,ATP5ME,ENSG00000255339,ENSG00000255639,ENSG00000265257,ENSG00000267740,ENSG00000287967,GLRX5,METTL17,MRPS31,NDUFC2-KCTD14,NFU1
JD_GPP3909_Balsa_2902870.sgRNA.no3w.ga.gene_av.zs15-rep-ExpMean_subs-noRowNorm-zscore-t12-q32	0	170	52	3,29563567362429	3,40310577071666E-18	9	ATP5ME,CHCHD1,ENSG00000255339,ENSG00000255639,ENSG00000265257,ENSG00000267740,ENSG00000287967,METTL17,NFU1
JD_GPP3909_Balsa_2902870.sgRNA.no3w.ga.gene_av.zs15-rep-ExpMean_subs-noRowNorm-zscore-t16-q32	0	170	52	3,29563567362429	3,40310577071666E-18	9	ATP5ME,CHCHD1,ENSG00000255339,ENSG00000255639,ENSG00000265257,ENSG00000267740,ENSG00000287967,METTL17,NFU1
JD_GPP3909_Balsa_2902870.sgRNA.no3w.ga.gene_av.zs15-rep-ExpMean_subs-noRowNorm-zscore-t8-q32	0	170	52	3,29563567362429	3,40310577071666E-18	9	ATP5ME,CHCHD1,ENSG00000255339,ENSG00000255639,ENSG00000265257,ENSG00000267740,ENSG00000287967,METTL17,NFU1
JD_GPP3909_Balsa_2902870.sgRNA.ga.gene_av.zs15-rep-ExpMean_subs-noRowNorm-zscore-01range-t1.5-q33	0	158	50	3,40955492037566	3,92385924525343E-18	10	ATP5F1C,ATP5ME,CHCHD1,ENSG00000255639,ENSG00000265257,ENSG00000267740,ENSG00000287967,GLRX5,METTL17,NFU1
JD_GPP3909_Balsa_2902870.sgRNA.ga.gene_av.zs15-rep-ExpMean_subs-noRowNorm-zscore-01range-t2-q33	0	158	50	3,40955492037566	3,92385924525343E-18	10	ATP5F1C,ATP5ME,CHCHD1,ENSG00000255639,ENSG00000265257,ENSG00000267740,ENSG00000287967,GLRX5,METTL17,NFU1
JD_GPP3909_Balsa_2902870.sgRNA.ga.gene_av.zs15-rep-ExpMean_subs-noRowNorm-zscore-01range-t4-q33	0	158	50	3,40955492037566	3,92385924525343E-18	10	ATP5F1C,ATP5ME,CHCHD1,ENSG00000255639,ENSG00000265257,ENSG00000267740,ENSG00000287967,GLRX5,METTL17,NFU1
JD_GPP3909_Balsa_2902870.sgRNA.no3w.ga.gene_av.zs15-rep-noExpNorm-noRowNorm-zscore-01range-t2-q33.25	6	135	46	3,67120669056153	5,1236069169047E-18	6	ATP5ME,ENSG00000255639,ENSG00000265257,ENSG00000267740,GLRX5,METTL17
JD_GPP3909_Balsa_2902870.sgRNA-rep-noExpNorm-noRowNorm-zscore-t12-q33	5	191	55	3,10251646681304	5,31956064189817E-18	8	ENSG00000255339,ENSG00000255639,ENSG00000265257,ENSG00000267740,ENSG00000287967,GLRX5,NDUFC2-KCTD14,NFU1
JD_GPP3909_Balsa_2902870.sgRNA-rep-noExpNorm-noRowNorm-zscore-t16-q33--no-fil-flat	5	191	55	3,10251646681304	5,31956064189817E-18	8	ENSG00000255339,ENSG00000255639,ENSG00000265257,ENSG00000267740,ENSG00000287967,GLRX5,NDUFC2-KCTD14,NFU1
JD_GPP3909_Balsa_2902870.sgRNA-rep-noExpNorm-noRowNorm-zscore-t16-q33	5	191	55	3,10251646681304	5,31956064189817E-18	8	ENSG00000255339,ENSG00000255639,ENSG00000265257,ENSG00000267740,ENSG00000287967,GLRX5,NDUFC2-KCTD14,NFU1
JD_GPP3909_Balsa_2902870.sgRNA-rep-noExpNorm-noRowNorm-zscore-t32-q33--no-fil-flat	5	191	55	3,10251646681304	5,31956064189817E-18	8	ENSG00000255339,ENSG00000255639,ENSG00000265257,ENSG00000267740,ENSG00000287967,GLRX5,NDUFC2-KCTD14,NFU1
JD_GPP3909_Balsa_2902870.sgRNA-rep-noExpNorm-noRowNorm-zscore-t32-q33	5	191	55	3,10251646681304	5,31956064189817E-18	8	ENSG00000255339,ENSG00000255639,ENSG00000265257,ENSG00000267740,ENSG00000287967,GLRX5,NDUFC2-KCTD14,NFU1
JD_GPP3909_Balsa_2902870.sgRNA-rep-nonorm-zscore-t10-q33	5	191	55	3,10251646681304	5,31956064189817E-18	8	ENSG00000255339,ENSG00000255639,ENSG00000265257,ENSG00000267740,ENSG00000287967,GLRX5,NDUFC2-KCTD14,NFU1
JD_GPP3909_Balsa_2902870.sgRNA-rep-nonorm-zscore-t12-q33	5	191	55	3,10251646681304	5,31956064189817E-18	8	ENSG00000255339,ENSG00000255639,ENSG00000265257,ENSG00000267740,ENSG00000287967,GLRX5,NDUFC2-KCTD14,NFU1
JD_GPP3909_Balsa_2902870.sgRNA-rep-nonorm-zscore-t13-q33	5	191	55	3,10251646681304	5,31956064189817E-18	8	ENSG00000255339,ENSG00000255639,ENSG00000265257,ENSG00000267740,ENSG00000287967,GLRX5,NDUFC2-KCTD14,NFU1
JD_GPP3909_Balsa_2902870.sgRNA-rep-nonorm-zscore-t15-q33	5	191	55	3,10251646681304	5,31956064189817E-18	8	ENSG00000255339,ENSG00000255639,ENSG00000265257,ENSG00000267740,ENSG00000287967,GLRX5,NDUFC2-KCTD14,NFU1
JD_GPP3909_Balsa_2902870.sgRNA-rep-nonorm-zscore-t20-q33	5	191	55	3,10251646681304	5,31956064189817E-18	8	ENSG00000255339,ENSG00000255639,ENSG00000265257,ENSG00000267740,ENSG00000287967,GLRX5,NDUFC2-KCTD14,NFU1
JD_GPP3909_Balsa_2902870.sgRNA-rep-nonorm-zscore-t25-q33	5	191	55	3,10251646681304	5,31956064189817E-18	8	ENSG00000255339,ENSG00000255639,ENSG00000265257,ENSG00000267740,ENSG00000287967,GLRX5,NDUFC2-KCTD14,NFU1
JD_GPP3909_Balsa_2902870.sgRNA-rep-rowsum-zscore-t10-q33	5	191	55	3,10251646681304	5,31956064189817E-18	8	ENSG00000255339,ENSG00000255639,ENSG00000265257,ENSG00000267740,ENSG00000287967,GLRX5,NDUFC2-KCTD14,NFU1
JD_GPP3909_Balsa_2902870.sgRNA-rep-rowsum-zscore-t12-q33	5	191	55	3,10251646681304	5,31956064189817E-18	8	ENSG00000255339,ENSG00000255639,ENSG00000265257,ENSG00000267740,ENSG00000287967,GLRX5,NDUFC2-KCTD14,NFU1
JD_GPP3909_Balsa_2902870.sgRNA-rep-rowsum-zscore-t13-q33	5	191	55	3,10251646681304	5,31956064189817E-18	8	ENSG00000255339,ENSG00000255639,ENSG00000265257,ENSG00000267740,ENSG00000287967,GLRX5,NDUFC2-KCTD14,NFU1
JD_GPP3909_Balsa_2902870.sgRNA-rep-rowsum-zscore-t15-q33	5	191	55	3,10251646681304	5,31956064189817E-18	8	ENSG00000255339,ENSG00000255639,ENSG00000265257,ENSG00000267740,ENSG00000287967,GLRX5,NDUFC2-KCTD14,NFU1
JD_GPP3909_Balsa_2902870.sgRNA-rep-rowsum-zscore-t20-q33	5	191	55	3,10251646681304	5,31956064189817E-18	8	ENSG00000255339,ENSG00000255639,ENSG00000265257,ENSG00000267740,ENSG00000287967,GLRX5,NDUFC2-KCTD14,NFU1
JD_GPP3909_Balsa_2902870.sgRNA-rep-rowsum-zscore-t25-q33	5	191	55	3,10251646681304	5,31956064189817E-18	8	ENSG00000255339,ENSG00000255639,ENSG00000265257,ENSG00000267740,ENSG00000287967,GLRX5,NDUFC2-KCTD14,NFU1
JD_GPP3909_Balsa_2902870.sgRNA.no3w.ga.gene_av.zs1-rep-ExpQnorm-noRowNorm-zscore-01range-t1.5-q33.25	2	153	49	3,4505587181109	5,57515342339487E-18	10	ATP5F1C,ENSG00000255639,ENSG00000265257,ENSG00000267740,ENSG00000287967,GLRX5,GRSF1,MRPS31,NDUFC2-KCTD14,NFU1
JD_GPP3909_Balsa_2902870.sgRNA.no3w.ga.gene_av.zs1-rep-ExpQnorm-noRowNorm-zscore-01range-t2-q33.25	2	153	49	3,4505587181109	5,57515342339487E-18	10	ATP5F1C,ENSG00000255639,ENSG00000265257,ENSG00000267740,ENSG00000287967,GLRX5,GRSF1,MRPS31,NDUFC2-KCTD14,NFU1
JD_GPP3909_Balsa_2902870.sgRNA.no3w.ga.gene_av.zs15-rep-ExpMean_subs-noRowNorm-zscore-01range-t1.5-q34	0	172	52	3,25731432858215	6,18966451115737E-18	8	ATP5F1C,ATP5ME,ENSG00000255339,ENSG00000255639,ENSG00000265257,ENSG00000267740,ENSG00000287967,METTL17
JD_GPP3909_Balsa_2902870.sgRNA.no3w.ga.gene_av.zs15-rep-ExpMean_subs-noRowNorm-zscore-01range-t2-q34	0	172	52	3,25731432858215	6,18966451115737E-18	8	ATP5F1C,ATP5ME,ENSG00000255339,ENSG00000255639,ENSG00000265257,ENSG00000267740,ENSG00000287967,METTL17
JD_GPP3909_Balsa_2902870.sgRNA.no3w.ga.gene_av.zs15-rep-noExpNorm-noRowNorm-zscore-01range-t2-q33	6	130	45	3,72952853598015	6,61032940057496E-18	6	ATP5ME,ENSG00000255639,ENSG00000265257,ENSG00000267740,GLRX5,METTL17
JD_GPP3909_Balsa_2902870.sgRNA.no3w.ga.gene_av.zs1-rep-ExpMean_subs-noRowNorm-zscore-t1.5-q31.8	1	166	51	3,31014380101049	6,82524932555459E-18	9	ENSG00000255339,ENSG00000265257,ENSG00000267740,ENSG00000287967,GLRX5,GRSF1,METTL17,NDUFC2-KCTD14,NFU1
JD_GPP3909_Balsa_2902870.sgRNA.no3w.ga.gene_av-rep-qnorm-zscore-t1.5-q33	7	179	53	3,19012434672914	7,32063561910667E-18	11	ATP5F1C,ENSG00000255639,ENSG00000265257,ENSG00000267740,ENSG00000287967,GLRX5,GRSF1,MRPS31,NDUFC2-KCTD14,NFU1,SLC25A19
JD_GPP3909_Balsa_2902870.sgRNA.no3w.ga.gene_av-rep-qnorm-zscore-t1.75-q33	7	179	53	3,19012434672914	7,32063561910667E-18	11	ATP5F1C,ENSG00000255639,ENSG00000265257,ENSG00000267740,ENSG00000287967,GLRX5,GRSF1,MRPS31,NDUFC2-KCTD14,NFU1,SLC25A19
JD_GPP3909_Balsa_2902870.sgRNA.no3w.ga.gene_av-rep-qnorm-zscore-t2-q33	7	179	53	3,19012434672914	7,32063561910667E-18	11	ATP5F1C,ENSG00000255639,ENSG00000265257,ENSG00000267740,ENSG00000287967,GLRX5,GRSF1,MRPS31,NDUFC2-KCTD14,NFU1,SLC25A19
JD_GPP3909_Balsa_2902870.sgRNA.no3w.ga.gene_av-rep-qnorm-zscore-t2.0-q33	7	179	53	3,19012434672914	7,32063561910667E-18	11	ATP5F1C,ENSG00000255639,ENSG00000265257,ENSG00000267740,ENSG00000287967,GLRX5,GRSF1,MRPS31,NDUFC2-KCTD14,NFU1,SLC25A19
JD_GPP3909_Balsa_2902870.sgRNA.no3w.ga.gene_av.zs15-rep-ExpMean_subs-noRowNorm-zscore-t1.5-q31.8	0	142	47	3,56610631531122	7,6499762040432E-18	8	ATP5ME,ENSG00000255339,ENSG00000255639,ENSG00000265257,ENSG00000267740,ENSG00000287967,GLRX5,METTL17
JD_GPP3909_Balsa_2902870.sgRNA.no3w.ga.gene_av.zs15-rep-ExpMean_subs-noRowNorm-zscore-t2-q31.8	0	142	47	3,56610631531122	7,6499762040432E-18	8	ATP5ME,ENSG00000255339,ENSG00000255639,ENSG00000265257,ENSG00000267740,ENSG00000287967,GLRX5,METTL17
JD_GPP3909_Balsa_2902870.sgRNA.ga.gene_av.zs15-rep-noExpNorm-noRowNorm-zscore-t12-q33.75	6	154	49	3,42815249266862	7,67151933371902E-18	8	ATP5F1C,ATP5ME,ENSG00000255639,ENSG00000265257,ENSG00000267740,GLRX5,METTL17,NFU1
JD_GPP3909_Balsa_2902870.sgRNA.ga.gene_av.zs15-rep-noExpNorm-noRowNorm-zscore-t12-q34	6	154	49	3,42815249266862	7,67151933371902E-18	8	ATP5F1C,ATP5ME,ENSG00000255639,ENSG00000265257,ENSG00000267740,GLRX5,METTL17,NFU1
JD_GPP3909_Balsa_2902870.sgRNA.ga.gene_av.zs15-rep-noExpNorm-noRowNorm-zscore-t4-q33.75	8	154	49	3,42815249266862	7,67151933371902E-18	8	ATP5F1C,ATP5ME,ENSG00000255639,ENSG00000265257,ENSG00000267740,GLRX5,METTL17,NFU1
JD_GPP3909_Balsa_2902870.sgRNA.ga.gene_av.zs15-rep-noExpNorm-noRowNorm-zscore-t4-q34	8	154	49	3,42815249266862	7,67151933371902E-18	8	ATP5F1C,ATP5ME,ENSG00000255639,ENSG00000265257,ENSG00000267740,GLRX5,METTL17,NFU1
JD_GPP3909_Balsa_2902870.sgRNA.ga.gene_av.zs15-rep-noExpNorm-noRowNorm-zscore-t8-q33.75	8	154	49	3,42815249266862	7,67151933371902E-18	8	ATP5F1C,ATP5ME,ENSG00000255639,ENSG00000265257,ENSG00000267740,GLRX5,METTL17,NFU1
JD_GPP3909_Balsa_2902870.sgRNA.ga.gene_av.zs15-rep-noExpNorm-noRowNorm-zscore-t8-q34	8	154	49	3,42815249266862	7,67151933371902E-18	8	ATP5F1C,ATP5ME,ENSG00000255639,ENSG00000265257,ENSG00000267740,GLRX5,METTL17,NFU1
JD_GPP3909_Balsa_2902870.sgRNA.no3w.ga.gene_av.zs1-rep-ExpQnorm-noRowNorm-zscore-01range-t1.5-q33.5	2	154	49	3,42815249266862	7,67151933371902E-18	10	ATP5F1C,ENSG00000255639,ENSG00000265257,ENSG00000267740,ENSG00000287967,GLRX5,GRSF1,MRPS31,NDUFC2-KCTD14,NFU1
JD_GPP3909_Balsa_2902870.sgRNA.no3w.ga.gene_av.zs1-rep-ExpQnorm-noRowNorm-zscore-01range-t2-q33.5	2	154	49	3,42815249266862	7,67151933371902E-18	10	ATP5F1C,ENSG00000255639,ENSG00000265257,ENSG00000267740,ENSG00000287967,GLRX5,GRSF1,MRPS31,NDUFC2-KCTD14,NFU1
JD_GPP3909_Balsa_2902870.sgRNA.no3w.ga.gene_av-rep-nonorm-t8-q34	7	227	60	2,84780446212875	7,87263304643671E-18	15	ATP5ME,BOLA3,CHCHD1,COQ7,CS,ENSG00000265257,ENSG00000267740,ENSG00000268400,GLRX5,GRSF1,METTL17,NDUFC2-KCTD14,NFU1,OGDH,RTN4IP1
JD_GPP3909_Balsa_2902870.sgRNA-rep-ExpMean_subs-noRowNorm-t16-q33--no-fil-flat	1	597	100	1,80472253741827	8,18616763636893E-18	57	ATP5ME,ATPAF2,BOLA3,CHCHD1,CLPP,CLPX,COQ2,COQ7,CS,DLD,DLST,ECHS1,ENSG00000255339,ENSG00000255639,ENSG00000260643,ENSG00000265257,ENSG00000267740,ENSG00000268400,ENSG00000284512,ENSG00000287967,FDX1,FECH,FH,GCSH,GLRX5,GRSF1,HTD2,LIAS,LIPT1,LIPT2,LIPT2-AS1,MDH2,METTL17,MRM2,MRPS31,MTIF3,MTO1,MTRF1,NDUFC2-KCTD14,NFU1,NME6,NSUN3,OGDH,OSGEPL1,PAICS,PDHA1,PDSS2,RMND1,RPUSD3,RTN4IP1,SDHAF1,SDHB,SFXN4,SL…
JD_GPP3909_Balsa_2902870.sgRNA-rep-ExpMean_subs-noRowNorm-t16-q33	1	597	100	1,80472253741827	8,18616763636893E-18	57	ATP5ME,ATPAF2,BOLA3,CHCHD1,CLPP,CLPX,COQ2,COQ7,CS,DLD,DLST,ECHS1,ENSG00000255339,ENSG00000255639,ENSG00000260643,ENSG00000265257,ENSG00000267740,ENSG00000268400,ENSG00000284512,ENSG00000287967,FDX1,FECH,FH,GCSH,GLRX5,GRSF1,HTD2,LIAS,LIPT1,LIPT2,LIPT2-AS1,MDH2,METTL17,MRM2,MRPS31,MTIF3,MTO1,MTRF1,NDUFC2-KCTD14,NFU1,NME6,NSUN3,OGDH,OSGEPL1,PAICS,PDHA1,PDSS2,RMND1,RPUSD3,RTN4IP1,SDHAF1,SDHB,SFXN4,SL…
JD_GPP3909_Balsa_2902870.sgRNA-rep-noExpNorm-noRowNorm-t16-q33--no-fil-flat	1	597	100	1,80472253741827	8,18616763636893E-18	57	ATP5ME,ATPAF2,BOLA3,CHCHD1,CLPP,CLPX,COQ2,COQ7,CS,DLD,DLST,ECHS1,ENSG00000255339,ENSG00000255639,ENSG00000260643,ENSG00000265257,ENSG00000267740,ENSG00000268400,ENSG00000284512,ENSG00000287967,FDX1,FECH,FH,GCSH,GLRX5,GRSF1,HTD2,LIAS,LIPT1,LIPT2,LIPT2-AS1,MDH2,METTL17,MRM2,MRPS31,MTIF3,MTO1,MTRF1,NDUFC2-KCTD14,NFU1,NME6,NSUN3,OGDH,OSGEPL1,PAICS,PDHA1,PDSS2,RMND1,RPUSD3,RTN4IP1,SDHAF1,SDHB,SFXN4,SL…
JD_GPP3909_Balsa_2902870.sgRNA-rep-noExpNorm-noRowNorm-t16-q33	1	597	100	1,80472253741827	8,18616763636893E-18	57	ATP5ME,ATPAF2,BOLA3,CHCHD1,CLPP,CLPX,COQ2,COQ7,CS,DLD,DLST,ECHS1,ENSG00000255339,ENSG00000255639,ENSG00000260643,ENSG00000265257,ENSG00000267740,ENSG00000268400,ENSG00000284512,ENSG00000287967,FDX1,FECH,FH,GCSH,GLRX5,GRSF1,HTD2,LIAS,LIPT1,LIPT2,LIPT2-AS1,MDH2,METTL17,MRM2,MRPS31,MTIF3,MTO1,MTRF1,NDUFC2-KCTD14,NFU1,NME6,NSUN3,OGDH,OSGEPL1,PAICS,PDHA1,PDSS2,RMND1,RPUSD3,RTN4IP1,SDHAF1,SDHB,SFXN4,SL…
JD_GPP3909_Balsa_2902870.sgRNA.ga.gene_av.zs1-rep-ExpMean_subs-noRowNorm-zscore-t1.5-q32	0	180	53	3,17240143369176	9,75430001128986E-18	9	ENSG00000255339,ENSG00000265257,ENSG00000267740,ENSG00000287967,GLRX5,GRSF1,METTL17,NDUFC2-KCTD14,NFU1
JD_GPP3909_Balsa_2902870.sgRNA.no3w.ga.gene_av-rep-qnorm-zscore-t1-q33	5	180	53	3,17240143369176	9,75430001128986E-18	11	ATP5F1C,ENSG00000255639,ENSG00000265257,ENSG00000267740,ENSG00000287967,GLRX5,GRSF1,MRPS31,NDUFC2-KCTD14,NFU1,SLC25A19
JD_GPP3909_Balsa_2902870.sgRNA.no3w.ga.gene_av.zs15-rep-noExpNorm-noRowNorm-zscore-01range-t12-q34	7	155	49	3,40603537981269	1,05239302431296E-17	6	ATP5ME,ENSG00000255639,ENSG00000265257,ENSG00000267740,GLRX5,METTL17
JD_GPP3909_Balsa_2902870.sgRNA.no3w.ga.gene_av.zs15-rep-noExpNorm-noRowNorm-zscore-01range-t16-q34	7	155	49	3,40603537981269	1,05239302431296E-17	6	ATP5ME,ENSG00000255639,ENSG00000265257,ENSG00000267740,GLRX5,METTL17
JD_GPP3909_Balsa_2902870.sgRNA.no3w.ga.gene_av.zs15-rep-noExpNorm-noRowNorm-zscore-01range-t4-q34	6	155	49	3,40603537981269	1,05239302431296E-17	6	ATP5ME,ENSG00000255639,ENSG00000265257,ENSG00000267740,GLRX5,METTL17
JD_GPP3909_Balsa_2902870.sgRNA.no3w.ga.gene_av.zs15-rep-noExpNorm-noRowNorm-zscore-01range-t8-q34	6	155	49	3,40603537981269	1,05239302431296E-17	6	ATP5ME,ENSG00000255639,ENSG00000265257,ENSG00000267740,GLRX5,METTL17
JD_GPP3909_Balsa_2902870.sgRNA-rep-ExpQnorm-noRowNorm-zscore-t1.5-q31.75	6	194	55	3,05453940804789	1,21292908818704E-17	10	ATP5F1C,ATP5ME,ENSG00000255339,ENSG00000255639,ENSG00000265257,ENSG00000287967,GLRX5,METTL17,MRPS31,NDUFC2-KCTD14
JD_GPP3909_Balsa_2902870.sgRNA-rep-qnorm-zscore-t1.5-q31.75	6	194	55	3,05453940804789	1,21292908818704E-17	10	ATP5F1C,ATP5ME,ENSG00000255339,ENSG00000255639,ENSG00000265257,ENSG00000287967,GLRX5,METTL17,MRPS31,NDUFC2-KCTD14
JD_GPP3909_Balsa_2902870.sgRNA.no3w.ga.gene_av.zs15-rep-noExpNorm-noRowNorm-zscore-01range-t12-q33.25	7	138	46	3,59139784946237	1,43696728758307E-17	6	ATP5ME,ENSG00000255639,ENSG00000265257,ENSG00000267740,GLRX5,METTL17
JD_GPP3909_Balsa_2902870.sgRNA.no3w.ga.gene_av.zs15-rep-noExpNorm-noRowNorm-zscore-01range-t16-q33.25	7	138	46	3,59139784946237	1,43696728758307E-17	6	ATP5ME,ENSG00000255639,ENSG00000265257,ENSG00000267740,GLRX5,METTL17
JD_GPP3909_Balsa_2902870.sgRNA.no3w.ga.gene_av.zs15-rep-noExpNorm-noRowNorm-zscore-01range-t4-q33.25	7	138	46	3,59139784946237	1,43696728758307E-17	6	ATP5ME,ENSG00000255639,ENSG00000265257,ENSG00000267740,GLRX5,METTL17
JD_GPP3909_Balsa_2902870.sgRNA.no3w.ga.gene_av.zs15-rep-noExpNorm-noRowNorm-zscore-01range-t8-q33.25	7	138	46	3,59139784946237	1,43696728758307E-17	6	ATP5ME,ENSG00000255639,ENSG00000265257,ENSG00000267740,GLRX5,METTL17
JD_GPP3909_Balsa_2902870.sgRNA.no3w.ga.gene_av-rep-qnorm-zscore-t1-q32.5	5	156	49	3,38420181968569	1,43935227965686E-17	8	ATP5F1C,ENSG00000255639,ENSG00000265257,ENSG00000267740,ENSG00000287967,NDUFC2-KCTD14,NFU1,SLC25A19
JD_GPP3909_Balsa_2902870.sgRNA.no3w.ga.gene_av.zs1-rep-ExpQnorm-noRowNorm-zscore-01range-t1.5-q33.75	2	156	49	3,38420181968569	1,43935227965686E-17	10	ATP5F1C,ENSG00000255639,ENSG00000265257,ENSG00000267740,ENSG00000287967,GLRX5,GRSF1,MRPS31,NDUFC2-KCTD14,NFU1
JD_GPP3909_Balsa_2902870.sgRNA.ga.gene_av.zs15-rep-noExpNorm-noRowNorm-zscore-01range-t2-q32	0	121	43	3,82884564116236	1,48323108932926E-17	9	ATP5F1C,ATP5ME,ENSG00000255339,ENSG00000255639,ENSG00000265257,ENSG00000267740,GLRX5,METTL17,NFU1
JD_GPP3909_Balsa_2902870.sgRNA.ga.gene_av.zs15-rep-ExpMean_subs-noRowNorm-t1.5-q33.75	2	376	78	2,23507206588881	1,86717694677166E-17	28	ATP5F1C,ATP5ME,BOLA3,CHCHD1,COQ2,CS,DLST,ENSG00000255639,ENSG00000265257,ENSG00000267740,ENSG00000268400,FDX1,FECH,GLRX5,GRSF1,LIAS,LIPT2,METTL17,MRPS31,MTO1,NDUFC2-KCTD14,NFU1,OGDH,PDHA1,RTN4IP1,SDHB,SFXN4,SLC25A5
JD_GPP3909_Balsa_2902870.sgRNA.ga.gene_av.zs15-rep-ExpMean_subs-noRowNorm-t1.5-q34	2	376	78	2,23507206588881	1,86717694677166E-17	28	ATP5F1C,ATP5ME,BOLA3,CHCHD1,COQ2,CS,DLST,ENSG00000255639,ENSG00000265257,ENSG00000267740,ENSG00000268400,FDX1,FECH,GLRX5,GRSF1,LIAS,LIPT2,METTL17,MRPS31,MTO1,NDUFC2-KCTD14,NFU1,OGDH,PDHA1,RTN4IP1,SDHB,SFXN4,SLC25A5
JD_GPP3909_Balsa_2902870.sgRNA.ga.gene_av.zs15-rep-noExpNorm-noRowNorm-t1.5-q33.75	2	376	78	2,23507206588881	1,86717694677166E-17	28	ATP5F1C,ATP5ME,BOLA3,CHCHD1,COQ2,CS,DLST,ENSG00000255639,ENSG00000265257,ENSG00000267740,ENSG00000268400,FDX1,FECH,GLRX5,GRSF1,LIAS,LIPT2,METTL17,MRPS31,MTO1,NDUFC2-KCTD14,NFU1,OGDH,PDHA1,RTN4IP1,SDHB,SFXN4,SLC25A5
JD_GPP3909_Balsa_2902870.sgRNA.ga.gene_av.zs15-rep-noExpNorm-noRowNorm-t1.5-q34	2	376	78	2,23507206588881	1,86717694677166E-17	28	ATP5F1C,ATP5ME,BOLA3,CHCHD1,COQ2,CS,DLST,ENSG00000255639,ENSG00000265257,ENSG00000267740,ENSG00000268400,FDX1,FECH,GLRX5,GRSF1,LIAS,LIPT2,METTL17,MRPS31,MTO1,NDUFC2-KCTD14,NFU1,OGDH,PDHA1,RTN4IP1,SDHB,SFXN4,SLC25A5
JD_GPP3909_Balsa_2902870.sgRNA.no3w.ga.gene_av-rep-nonorm-t1-q34	2	341	74	2,33809478762653	1,89428746935462E-17	39	ATP5F1C,ATP5ME,BOLA3,CHCHD1,COQ2,COQ7,CS,DLD,DLST,ENSG00000255339,ENSG00000260643,ENSG00000265257,ENSG00000267740,ENSG00000268400,ENSG00000284512,FDX1,FECH,GCSH,GLRX5,GRSF1,LIAS,LIPT1,LIPT2,LIPT2-AS1,MDH2,METTL17,MTIF3,NDUFC2-KCTD14,NFU1,OGDH,PDHA1,RMND1,RTN4IP1,SDHAF1,SDHB,SFXN4,SLC25A1,SLC25A5,SOD2
JD_GPP3909_Balsa_2902870.sgRNA.ga.gene_av.zs15-rep-noExpNorm-noRowNorm-zscore-01range-t1.5-q32.5	0	157	49	3,3626463940826	1,96276750592815E-17	9	ATP5F1C,ATP5ME,ENSG00000255339,ENSG00000255639,ENSG00000265257,ENSG00000267740,GLRX5,METTL17,NFU1
JD_GPP3909_Balsa_2902870.sgRNA.no3w.ga.gene_av.zs1-rep-ExpQnorm-noRowNorm-zscore-01range-t12-q33.75	0	157	49	3,3626463940826	1,96276750592815E-17	10	ATP5F1C,ENSG00000255639,ENSG00000265257,ENSG00000267740,ENSG00000287967,GLRX5,GRSF1,MRPS31,NDUFC2-KCTD14,NFU1
JD_GPP3909_Balsa_2902870.sgRNA.no3w.ga.gene_av.zs1-rep-ExpQnorm-noRowNorm-zscore-01range-t12-q34	0	157	49	3,3626463940826	1,96276750592815E-17	10	ATP5F1C,ENSG00000255639,ENSG00000265257,ENSG00000267740,ENSG00000287967,GLRX5,GRSF1,MRPS31,NDUFC2-KCTD14,NFU1
JD_GPP3909_Balsa_2902870.sgRNA.no3w.ga.gene_av.zs1-rep-ExpQnorm-noRowNorm-zscore-01range-t16-q33.75	0	157	49	3,3626463940826	1,96276750592815E-17	10	ATP5F1C,ENSG00000255639,ENSG00000265257,ENSG00000267740,ENSG00000287967,GLRX5,GRSF1,MRPS31,NDUFC2-KCTD14,NFU1
JD_GPP3909_Balsa_2902870.sgRNA.no3w.ga.gene_av.zs1-rep-ExpQnorm-noRowNorm-zscore-01range-t16-q34	0	157	49	3,3626463940826	1,96276750592815E-17	10	ATP5F1C,ENSG00000255639,ENSG00000265257,ENSG00000267740,ENSG00000287967,GLRX5,GRSF1,MRPS31,NDUFC2-KCTD14,NFU1
JD_GPP3909_Balsa_2902870.sgRNA.no3w.ga.gene_av.zs1-rep-ExpQnorm-noRowNorm-zscore-01range-t4-q33.75	2	157	49	3,3626463940826	1,96276750592815E-17	10	ATP5F1C,ENSG00000255639,ENSG00000265257,ENSG00000267740,ENSG00000287967,GLRX5,GRSF1,MRPS31,NDUFC2-KCTD14,NFU1
JD_GPP3909_Balsa_2902870.sgRNA.no3w.ga.gene_av.zs1-rep-ExpQnorm-noRowNorm-zscore-01range-t4-q34	2	157	49	3,3626463940826	1,96276750592815E-17	10	ATP5F1C,ENSG00000255639,ENSG00000265257,ENSG00000267740,ENSG00000287967,GLRX5,GRSF1,MRPS31,NDUFC2-KCTD14,NFU1
JD_GPP3909_Balsa_2902870.sgRNA.no3w.ga.gene_av.zs1-rep-ExpQnorm-noRowNorm-zscore-01range-t8-q33.75	0	157	49	3,3626463940826	1,96276750592815E-17	10	ATP5F1C,ENSG00000255639,ENSG00000265257,ENSG00000267740,ENSG00000287967,GLRX5,GRSF1,MRPS31,NDUFC2-KCTD14,NFU1
JD_GPP3909_Balsa_2902870.sgRNA.no3w.ga.gene_av.zs1-rep-ExpQnorm-noRowNorm-zscore-01range-t8-q34	0	157	49	3,3626463940826	1,96276750592815E-17	10	ATP5F1C,ENSG00000255639,ENSG00000265257,ENSG00000267740,ENSG00000287967,GLRX5,GRSF1,MRPS31,NDUFC2-KCTD14,NFU1
JD_GPP3909_Balsa_2902870.sgRNA.no3w.ga.gene_av.zs15-rep-ExpMean_subs-noRowNorm-zscore-01range-t1.5-q32	0	145	47	3,49232480533927	2,05994584695048E-17	8	ATP5F1C,ATP5ME,ENSG00000255339,ENSG00000255639,ENSG00000265257,ENSG00000267740,ENSG00000287967,METTL17
JD_GPP3909_Balsa_2902870.sgRNA.no3w.ga.gene_av.zs15-rep-ExpMean_subs-noRowNorm-zscore-01range-t2-q32	0	145	47	3,49232480533927	2,05994584695048E-17	8	ATP5F1C,ATP5ME,ENSG00000255339,ENSG00000255639,ENSG00000265257,ENSG00000267740,ENSG00000287967,METTL17
JD_GPP3909_Balsa_2902870.sgRNA.no3w.ga.gene_av.zs15-rep-ExpQnorm-noRowNorm-zscore-01range-t1.5-q32.5	1	122	43	3,79746166049709	2,14205171571579E-17	7	ATP5F1C,ENSG00000255639,ENSG00000265257,ENSG00000267740,ENSG00000287967,GLRX5,MRPS31
JD_GPP3909_Balsa_2902870.sgRNA.no3w.ga.gene_av.zs15-rep-ExpQnorm-noRowNorm-zscore-01range-t2-q32.5	1	122	43	3,79746166049709	2,14205171571579E-17	7	ATP5F1C,ENSG00000255639,ENSG00000265257,ENSG00000267740,ENSG00000287967,GLRX5,MRPS31
JD_GPP3909_Balsa_2902870.sgRNA-rep-ExpQnorm-noRowNorm-zscore-t16-q32--no-fil-flat	1	183	53	3,12039485281156	2,27538885111257E-17	11	ATP5F1C,ATP5ME,ENSG00000255339,ENSG00000255639,ENSG00000265257,ENSG00000287967,GLRX5,METTL17,MRPS31,NDUFC2-KCTD14,NFU1
JD_GPP3909_Balsa_2902870.sgRNA-rep-ExpQnorm-noRowNorm-zscore-t16-q32	1	183	53	3,12039485281156	2,27538885111257E-17	11	ATP5F1C,ATP5ME,ENSG00000255339,ENSG00000255639,ENSG00000265257,ENSG00000287967,GLRX5,METTL17,MRPS31,NDUFC2-KCTD14,NFU1
JD_GPP3909_Balsa_2902870.sgRNA-rep-ExpQnorm-noRowNorm-zscore-t32-q32--no-fil-flat	0	183	53	3,12039485281156	2,27538885111257E-17	11	ATP5F1C,ATP5ME,ENSG00000255339,ENSG00000255639,ENSG00000265257,ENSG00000287967,GLRX5,METTL17,MRPS31,NDUFC2-KCTD14,NFU1
JD_GPP3909_Balsa_2902870.sgRNA-rep-ExpQnorm-noRowNorm-zscore-t32-q32	0	183	53	3,12039485281156	2,27538885111257E-17	11	ATP5F1C,ATP5ME,ENSG00000255339,ENSG00000255639,ENSG00000265257,ENSG00000287967,GLRX5,METTL17,MRPS31,NDUFC2-KCTD14,NFU1
JD_GPP3909_Balsa_2902870.sgRNA-rep-qnorm-zscore-t100-q32	0	183	53	3,12039485281156	2,27538885111257E-17	11	ATP5F1C,ATP5ME,ENSG00000255339,ENSG00000255639,ENSG00000265257,ENSG00000287967,GLRX5,METTL17,MRPS31,NDUFC2-KCTD14,NFU1
JD_GPP3909_Balsa_2902870.sgRNA-rep-qnorm-zscore-t1000-q32	0	183	53	3,12039485281156	2,27538885111257E-17	11	ATP5F1C,ATP5ME,ENSG00000255339,ENSG00000255639,ENSG00000265257,ENSG00000287967,GLRX5,METTL17,MRPS31,NDUFC2-KCTD14,NFU1
JD_GPP3909_Balsa_2902870.sgRNA-rep-qnorm-zscore-t15-q32	1	183	53	3,12039485281156	2,27538885111257E-17	11	ATP5F1C,ATP5ME,ENSG00000255339,ENSG00000255639,ENSG00000265257,ENSG00000287967,GLRX5,METTL17,MRPS31,NDUFC2-KCTD14,NFU1
JD_GPP3909_Balsa_2902870.sgRNA-rep-qnorm-zscore-t20-q32	1	183	53	3,12039485281156	2,27538885111257E-17	11	ATP5F1C,ATP5ME,ENSG00000255339,ENSG00000255639,ENSG00000265257,ENSG00000287967,GLRX5,METTL17,MRPS31,NDUFC2-KCTD14,NFU1
JD_GPP3909_Balsa_2902870.sgRNA-rep-qnorm-zscore-t25-q32	0	183	53	3,12039485281156	2,27538885111257E-17	11	ATP5F1C,ATP5ME,ENSG00000255339,ENSG00000255639,ENSG00000265257,ENSG00000287967,GLRX5,METTL17,MRPS31,NDUFC2-KCTD14,NFU1
JD_GPP3909_Balsa_2902870.sgRNA-rep-qnorm-zscore-t500-q32	0	183	53	3,12039485281156	2,27538885111257E-17	11	ATP5F1C,ATP5ME,ENSG00000255339,ENSG00000255639,ENSG00000265257,ENSG00000287967,GLRX5,METTL17,MRPS31,NDUFC2-KCTD14,NFU1
[truncated: 22,679 more rows]
