# Supplementary material for: Time-resolved mitochondrial screen identifies regulatory components of oxidative metabolism
Source: EMBO Rep. 2025 Apr 29;26(12):3045–74. doi: 10.1038/s44319-025-00459-9 (PMC12187934; doi:10.1038/s44319-025-00459-9)
Supplement: Supplementary file 8 — Source data Fig. 3 [file 44319_2025_459_MOESM8_ESM.zip › Figure 3/3C/OXPHOS_str_units.enrichment.ods]

## Sheet: OXPHOS_str_units.enrichment
Cluster	N_Cluster	Cluster_size	Cluster_successes	Enrichment_fold	p-value	nCandidates	Candidate_Genes
JD_GPP3909_Balsa_2902870.sgRNA-rep-noExpNorm-noRowNorm-zscore-t12-q33.5	5	167	43	5,21212121212121	2,73855456999082E-25	8	ENSG00000255339,ENSG00000265257,ENSG00000267740,NDUFAF4,NDUFAF5,NDUFC2-KCTD14,NFU1,TIMMDC1
JD_GPP3909_Balsa_2902870.sgRNA-rep-noExpNorm-noRowNorm-zscore-t16-q33.5	5	167	43	5,21212121212121	2,73855456999082E-25	8	ENSG00000255339,ENSG00000265257,ENSG00000267740,NDUFAF4,NDUFAF5,NDUFC2-KCTD14,NFU1,TIMMDC1
JD_GPP3909_Balsa_2902870.sgRNA-rep-noExpNorm-noRowNorm-zscore-t32-q33.5	5	167	43	5,21212121212121	2,73855456999082E-25	8	ENSG00000255339,ENSG00000265257,ENSG00000267740,NDUFAF4,NDUFAF5,NDUFC2-KCTD14,NFU1,TIMMDC1
JD_GPP3909_Balsa_2902870.sgRNA-rep-nonorm-zscore-t10-q33.5	5	167	43	5,21212121212121	2,73855456999082E-25	8	ENSG00000255339,ENSG00000265257,ENSG00000267740,NDUFAF4,NDUFAF5,NDUFC2-KCTD14,NFU1,TIMMDC1
JD_GPP3909_Balsa_2902870.sgRNA-rep-nonorm-zscore-t12-q33.5	5	167	43	5,21212121212121	2,73855456999082E-25	8	ENSG00000255339,ENSG00000265257,ENSG00000267740,NDUFAF4,NDUFAF5,NDUFC2-KCTD14,NFU1,TIMMDC1
JD_GPP3909_Balsa_2902870.sgRNA-rep-nonorm-zscore-t13-q33.5	5	167	43	5,21212121212121	2,73855456999082E-25	8	ENSG00000255339,ENSG00000265257,ENSG00000267740,NDUFAF4,NDUFAF5,NDUFC2-KCTD14,NFU1,TIMMDC1
JD_GPP3909_Balsa_2902870.sgRNA-rep-nonorm-zscore-t15-q33.5	5	167	43	5,21212121212121	2,73855456999082E-25	8	ENSG00000255339,ENSG00000265257,ENSG00000267740,NDUFAF4,NDUFAF5,NDUFC2-KCTD14,NFU1,TIMMDC1
JD_GPP3909_Balsa_2902870.sgRNA-rep-nonorm-zscore-t20-q33.5	5	167	43	5,21212121212121	2,73855456999082E-25	8	ENSG00000255339,ENSG00000265257,ENSG00000267740,NDUFAF4,NDUFAF5,NDUFC2-KCTD14,NFU1,TIMMDC1
JD_GPP3909_Balsa_2902870.sgRNA-rep-nonorm-zscore-t25-q33.5	5	167	43	5,21212121212121	2,73855456999082E-25	8	ENSG00000255339,ENSG00000265257,ENSG00000267740,NDUFAF4,NDUFAF5,NDUFC2-KCTD14,NFU1,TIMMDC1
JD_GPP3909_Balsa_2902870.sgRNA-rep-rowsum-zscore-t10-q33.5	5	167	43	5,21212121212121	2,73855456999082E-25	8	ENSG00000255339,ENSG00000265257,ENSG00000267740,NDUFAF4,NDUFAF5,NDUFC2-KCTD14,NFU1,TIMMDC1
JD_GPP3909_Balsa_2902870.sgRNA-rep-rowsum-zscore-t12-q33.5	5	167	43	5,21212121212121	2,73855456999082E-25	8	ENSG00000255339,ENSG00000265257,ENSG00000267740,NDUFAF4,NDUFAF5,NDUFC2-KCTD14,NFU1,TIMMDC1
JD_GPP3909_Balsa_2902870.sgRNA-rep-rowsum-zscore-t13-q33.5	5	167	43	5,21212121212121	2,73855456999082E-25	8	ENSG00000255339,ENSG00000265257,ENSG00000267740,NDUFAF4,NDUFAF5,NDUFC2-KCTD14,NFU1,TIMMDC1
JD_GPP3909_Balsa_2902870.sgRNA-rep-rowsum-zscore-t15-q33.5	5	167	43	5,21212121212121	2,73855456999082E-25	8	ENSG00000255339,ENSG00000265257,ENSG00000267740,NDUFAF4,NDUFAF5,NDUFC2-KCTD14,NFU1,TIMMDC1
JD_GPP3909_Balsa_2902870.sgRNA-rep-rowsum-zscore-t20-q33.5	5	167	43	5,21212121212121	2,73855456999082E-25	8	ENSG00000255339,ENSG00000265257,ENSG00000267740,NDUFAF4,NDUFAF5,NDUFC2-KCTD14,NFU1,TIMMDC1
JD_GPP3909_Balsa_2902870.sgRNA-rep-rowsum-zscore-t25-q33.5	5	167	43	5,21212121212121	2,73855456999082E-25	8	ENSG00000255339,ENSG00000265257,ENSG00000267740,NDUFAF4,NDUFAF5,NDUFC2-KCTD14,NFU1,TIMMDC1
JD_GPP3909_Balsa_2902870.sgRNA.no3w.ga.gene_av-rep-nonorm-zscore-t8-q34	5	236	48	4,1171032357473	4,19675920448148E-24	21	COX16,DMAC1,DMAC2,ECSIT,ENSG00000255339,ENSG00000265257,ENSG00000267740,FOXRED1,GLRX5,GRSF1,METTL17,MRPS31,NDUFAF4,NDUFAF5,NDUFAF6,NDUFAF8,NDUFC2-KCTD14,NFU1,PDE12,PET117,TIMMDC1
JD_GPP3909_Balsa_2902870.sgRNA.no3w.ga.gene_av-rep-rowsum-zscore-t8-q34	5	236	48	4,1171032357473	4,19675920448148E-24	21	COX16,DMAC1,DMAC2,ECSIT,ENSG00000255339,ENSG00000265257,ENSG00000267740,FOXRED1,GLRX5,GRSF1,METTL17,MRPS31,NDUFAF4,NDUFAF5,NDUFAF6,NDUFAF8,NDUFC2-KCTD14,NFU1,PDE12,PET117,TIMMDC1
JD_GPP3909_Balsa_2902870.sgRNA-rep-noExpNorm-noRowNorm-zscore-t12-q33	5	191	44	4,66317626527051	8,50960042399028E-24	10	DMAC1,ENSG00000255339,ENSG00000265257,ENSG00000267740,GLRX5,NDUFAF4,NDUFAF5,NDUFC2-KCTD14,NFU1,TIMMDC1
JD_GPP3909_Balsa_2902870.sgRNA-rep-noExpNorm-noRowNorm-zscore-t16-q33--no-fil-flat	5	191	44	4,66317626527051	8,50960042399028E-24	10	DMAC1,ENSG00000255339,ENSG00000265257,ENSG00000267740,GLRX5,NDUFAF4,NDUFAF5,NDUFC2-KCTD14,NFU1,TIMMDC1
JD_GPP3909_Balsa_2902870.sgRNA-rep-noExpNorm-noRowNorm-zscore-t16-q33	5	191	44	4,66317626527051	8,50960042399028E-24	10	DMAC1,ENSG00000255339,ENSG00000265257,ENSG00000267740,GLRX5,NDUFAF4,NDUFAF5,NDUFC2-KCTD14,NFU1,TIMMDC1
JD_GPP3909_Balsa_2902870.sgRNA-rep-noExpNorm-noRowNorm-zscore-t32-q33--no-fil-flat	5	191	44	4,66317626527051	8,50960042399028E-24	10	DMAC1,ENSG00000255339,ENSG00000265257,ENSG00000267740,GLRX5,NDUFAF4,NDUFAF5,NDUFC2-KCTD14,NFU1,TIMMDC1
JD_GPP3909_Balsa_2902870.sgRNA-rep-noExpNorm-noRowNorm-zscore-t32-q33	5	191	44	4,66317626527051	8,50960042399028E-24	10	DMAC1,ENSG00000255339,ENSG00000265257,ENSG00000267740,GLRX5,NDUFAF4,NDUFAF5,NDUFC2-KCTD14,NFU1,TIMMDC1
JD_GPP3909_Balsa_2902870.sgRNA-rep-nonorm-zscore-t10-q33	5	191	44	4,66317626527051	8,50960042399028E-24	10	DMAC1,ENSG00000255339,ENSG00000265257,ENSG00000267740,GLRX5,NDUFAF4,NDUFAF5,NDUFC2-KCTD14,NFU1,TIMMDC1
JD_GPP3909_Balsa_2902870.sgRNA-rep-nonorm-zscore-t12-q33	5	191	44	4,66317626527051	8,50960042399028E-24	10	DMAC1,ENSG00000255339,ENSG00000265257,ENSG00000267740,GLRX5,NDUFAF4,NDUFAF5,NDUFC2-KCTD14,NFU1,TIMMDC1
JD_GPP3909_Balsa_2902870.sgRNA-rep-nonorm-zscore-t13-q33	5	191	44	4,66317626527051	8,50960042399028E-24	10	DMAC1,ENSG00000255339,ENSG00000265257,ENSG00000267740,GLRX5,NDUFAF4,NDUFAF5,NDUFC2-KCTD14,NFU1,TIMMDC1
JD_GPP3909_Balsa_2902870.sgRNA-rep-nonorm-zscore-t15-q33	5	191	44	4,66317626527051	8,50960042399028E-24	10	DMAC1,ENSG00000255339,ENSG00000265257,ENSG00000267740,GLRX5,NDUFAF4,NDUFAF5,NDUFC2-KCTD14,NFU1,TIMMDC1
JD_GPP3909_Balsa_2902870.sgRNA-rep-nonorm-zscore-t20-q33	5	191	44	4,66317626527051	8,50960042399028E-24	10	DMAC1,ENSG00000255339,ENSG00000265257,ENSG00000267740,GLRX5,NDUFAF4,NDUFAF5,NDUFC2-KCTD14,NFU1,TIMMDC1
JD_GPP3909_Balsa_2902870.sgRNA-rep-nonorm-zscore-t25-q33	5	191	44	4,66317626527051	8,50960042399028E-24	10	DMAC1,ENSG00000255339,ENSG00000265257,ENSG00000267740,GLRX5,NDUFAF4,NDUFAF5,NDUFC2-KCTD14,NFU1,TIMMDC1
JD_GPP3909_Balsa_2902870.sgRNA-rep-rowsum-zscore-t10-q33	5	191	44	4,66317626527051	8,50960042399028E-24	10	DMAC1,ENSG00000255339,ENSG00000265257,ENSG00000267740,GLRX5,NDUFAF4,NDUFAF5,NDUFC2-KCTD14,NFU1,TIMMDC1
JD_GPP3909_Balsa_2902870.sgRNA-rep-rowsum-zscore-t12-q33	5	191	44	4,66317626527051	8,50960042399028E-24	10	DMAC1,ENSG00000255339,ENSG00000265257,ENSG00000267740,GLRX5,NDUFAF4,NDUFAF5,NDUFC2-KCTD14,NFU1,TIMMDC1
JD_GPP3909_Balsa_2902870.sgRNA-rep-rowsum-zscore-t13-q33	5	191	44	4,66317626527051	8,50960042399028E-24	10	DMAC1,ENSG00000255339,ENSG00000265257,ENSG00000267740,GLRX5,NDUFAF4,NDUFAF5,NDUFC2-KCTD14,NFU1,TIMMDC1
JD_GPP3909_Balsa_2902870.sgRNA-rep-rowsum-zscore-t15-q33	5	191	44	4,66317626527051	8,50960042399028E-24	10	DMAC1,ENSG00000255339,ENSG00000265257,ENSG00000267740,GLRX5,NDUFAF4,NDUFAF5,NDUFC2-KCTD14,NFU1,TIMMDC1
JD_GPP3909_Balsa_2902870.sgRNA-rep-rowsum-zscore-t20-q33	5	191	44	4,66317626527051	8,50960042399028E-24	10	DMAC1,ENSG00000255339,ENSG00000265257,ENSG00000267740,GLRX5,NDUFAF4,NDUFAF5,NDUFC2-KCTD14,NFU1,TIMMDC1
JD_GPP3909_Balsa_2902870.sgRNA-rep-rowsum-zscore-t25-q33	5	191	44	4,66317626527051	8,50960042399028E-24	10	DMAC1,ENSG00000255339,ENSG00000265257,ENSG00000267740,GLRX5,NDUFAF4,NDUFAF5,NDUFC2-KCTD14,NFU1,TIMMDC1
JD_GPP3909_Balsa_2902870.sgRNA.no3w.ga.gene_av-rep-nonorm-zscore-t4-q34	4	240	48	4,04848484848485	9,66787266949273E-24	21	COX16,DMAC1,DMAC2,ECSIT,ENSG00000255339,ENSG00000265257,ENSG00000267740,FOXRED1,GLRX5,GRSF1,METTL17,MRPS31,NDUFAF4,NDUFAF5,NDUFAF6,NDUFAF8,NDUFC2-KCTD14,NFU1,PDE12,PET117,TIMMDC1
JD_GPP3909_Balsa_2902870.sgRNA.no3w.ga.gene_av-rep-rowsum-zscore-t4-q34	4	240	48	4,04848484848485	9,66787266949273E-24	21	COX16,DMAC1,DMAC2,ECSIT,ENSG00000255339,ENSG00000265257,ENSG00000267740,FOXRED1,GLRX5,GRSF1,METTL17,MRPS31,NDUFAF4,NDUFAF5,NDUFAF6,NDUFAF8,NDUFC2-KCTD14,NFU1,PDE12,PET117,TIMMDC1
JD_GPP3909_Balsa_2902870.sgRNA.no3w.ga.gene_av-rep-nonorm-zscore-t2-q34	7	246	48	3,94974131559497	3,2759840453979E-23	23	CHCHD1,COX16,DMAC1,DMAC2,ECSIT,ENSG00000255339,ENSG00000265257,ENSG00000267740,FOXRED1,GLRX5,GRSF1,METTL17,MRPS31,NDUFAF4,NDUFAF5,NDUFAF6,NDUFAF8,NDUFC2-KCTD14,NFU1,PDE12,PET117,RTN4IP1,TIMMDC1
JD_GPP3909_Balsa_2902870.sgRNA.no3w.ga.gene_av-rep-nonorm-zscore-t2.0-q34	7	246	48	3,94974131559497	3,2759840453979E-23	23	CHCHD1,COX16,DMAC1,DMAC2,ECSIT,ENSG00000255339,ENSG00000265257,ENSG00000267740,FOXRED1,GLRX5,GRSF1,METTL17,MRPS31,NDUFAF4,NDUFAF5,NDUFAF6,NDUFAF8,NDUFC2-KCTD14,NFU1,PDE12,PET117,RTN4IP1,TIMMDC1
JD_GPP3909_Balsa_2902870.sgRNA.no3w.ga.gene_av-rep-rowsum-zscore-t2-q34	7	246	48	3,94974131559497	3,2759840453979E-23	23	CHCHD1,COX16,DMAC1,DMAC2,ECSIT,ENSG00000255339,ENSG00000265257,ENSG00000267740,FOXRED1,GLRX5,GRSF1,METTL17,MRPS31,NDUFAF4,NDUFAF5,NDUFAF6,NDUFAF8,NDUFC2-KCTD14,NFU1,PDE12,PET117,RTN4IP1,TIMMDC1
JD_GPP3909_Balsa_2902870.sgRNA.no3w.ga.gene_av-rep-rowsum-zscore-t2.0-q34	7	246	48	3,94974131559497	3,2759840453979E-23	23	CHCHD1,COX16,DMAC1,DMAC2,ECSIT,ENSG00000255339,ENSG00000265257,ENSG00000267740,FOXRED1,GLRX5,GRSF1,METTL17,MRPS31,NDUFAF4,NDUFAF5,NDUFAF6,NDUFAF8,NDUFC2-KCTD14,NFU1,PDE12,PET117,RTN4IP1,TIMMDC1
JD_GPP3909_Balsa_2902870.sgRNA.no3w.ga.gene_av.zs1-rep-ExpMean_subs-noRowNorm-zscore-t2-q33.25	5	262	49	3,78579690030072	5,28949749284703E-23	21	BOLA3,COX16,DMAC1,DMAC2,ECSIT,ENSG00000255339,ENSG00000265257,ENSG00000267740,FOXRED1,GLRX5,GRSF1,METTL17,MRPS31,NDUFAF4,NDUFAF5,NDUFAF8,NDUFC2-KCTD14,NFU1,NUBPL,RTN4IP1,TIMMDC1
JD_GPP3909_Balsa_2902870.sgRNA.no3w.ga.gene_av.zs1-rep-ExpMean_subs-noRowNorm-zscore-t2-q33.5	5	263	49	3,77140223528056	6,40036934666415E-23	21	BOLA3,COX16,DMAC1,DMAC2,ECSIT,ENSG00000255339,ENSG00000265257,ENSG00000267740,FOXRED1,GLRX5,GRSF1,METTL17,MRPS31,NDUFAF4,NDUFAF5,NDUFAF8,NDUFC2-KCTD14,NFU1,NUBPL,RTN4IP1,TIMMDC1
JD_GPP3909_Balsa_2902870.sgRNA.no3w.ga.gene_av.zs15-rep-noExpNorm-noRowNorm-zscore-01range-t1.5-q33.75	8	180	42	4,72323232323232	1,26249659073935E-22	13	DMAC1,DMAC2,ENSG00000255339,ENSG00000265257,ENSG00000267740,GLRX5,METTL17,NDUFAF4,NDUFAF5,NDUFAF8,NFU1,NUBPL,TIMMDC1
JD_GPP3909_Balsa_2902870.sgRNA.no3w.ga.gene_av.zs1-rep-noExpNorm-noRowNorm-zscore-01range-t2-q33.5	5	241	47	3,94769269458066	1,67586549914234E-22	22	BOLA3,COX16,DMAC1,DMAC2,ECSIT,ENSG00000255339,ENSG00000265257,ENSG00000267740,FOXRED1,GLRX5,GRSF1,METTL17,MRPS31,NDUFAF4,NDUFAF5,NDUFAF8,NDUFC2-KCTD14,NFU1,NUBPL,PDE12,PET117,TIMMDC1
JD_GPP3909_Balsa_2902870.sgRNA.no3w.ga.gene_av.zs1-rep-noExpNorm-noRowNorm-zscore-01range-t12-q34	8	242	47	3,93137991485099	2,04464842932125E-22	22	BOLA3,COX16,DMAC1,DMAC2,ECSIT,ENSG00000255339,ENSG00000265257,ENSG00000267740,FOXRED1,GLRX5,GRSF1,METTL17,MRPS31,NDUFAF4,NDUFAF5,NDUFAF8,NDUFC2-KCTD14,NFU1,NUBPL,PDE12,PET117,TIMMDC1
JD_GPP3909_Balsa_2902870.sgRNA.no3w.ga.gene_av.zs1-rep-noExpNorm-noRowNorm-zscore-01range-t16-q34	8	242	47	3,93137991485099	2,04464842932125E-22	22	BOLA3,COX16,DMAC1,DMAC2,ECSIT,ENSG00000255339,ENSG00000265257,ENSG00000267740,FOXRED1,GLRX5,GRSF1,METTL17,MRPS31,NDUFAF4,NDUFAF5,NDUFAF8,NDUFC2-KCTD14,NFU1,NUBPL,PDE12,PET117,TIMMDC1
JD_GPP3909_Balsa_2902870.sgRNA.no3w.ga.gene_av.zs1-rep-noExpNorm-noRowNorm-zscore-01range-t2-q33.75	7	242	47	3,93137991485099	2,04464842932125E-22	22	BOLA3,COX16,DMAC1,DMAC2,ECSIT,ENSG00000255339,ENSG00000265257,ENSG00000267740,FOXRED1,GLRX5,GRSF1,METTL17,MRPS31,NDUFAF4,NDUFAF5,NDUFAF8,NDUFC2-KCTD14,NFU1,NUBPL,PDE12,PET117,TIMMDC1
JD_GPP3909_Balsa_2902870.sgRNA.no3w.ga.gene_av.zs1-rep-noExpNorm-noRowNorm-zscore-01range-t2-q34	7	242	47	3,93137991485099	2,04464842932125E-22	22	BOLA3,COX16,DMAC1,DMAC2,ECSIT,ENSG00000255339,ENSG00000265257,ENSG00000267740,FOXRED1,GLRX5,GRSF1,METTL17,MRPS31,NDUFAF4,NDUFAF5,NDUFAF8,NDUFC2-KCTD14,NFU1,NUBPL,PDE12,PET117,TIMMDC1
JD_GPP3909_Balsa_2902870.sgRNA.no3w.ga.gene_av.zs1-rep-noExpNorm-noRowNorm-zscore-01range-t8-q34	8	242	47	3,93137991485099	2,04464842932125E-22	22	BOLA3,COX16,DMAC1,DMAC2,ECSIT,ENSG00000255339,ENSG00000265257,ENSG00000267740,FOXRED1,GLRX5,GRSF1,METTL17,MRPS31,NDUFAF4,NDUFAF5,NDUFAF8,NDUFC2-KCTD14,NFU1,NUBPL,PDE12,PET117,TIMMDC1
JD_GPP3909_Balsa_2902870.sgRNA-rep-noExpNorm-noRowNorm-zscore-t12-q32.5	5	207	44	4,30273752012882	3,39216553452423E-22	15	COX16,DMAC1,ECSIT,ENSG00000255339,ENSG00000265257,ENSG00000267740,GLRX5,GRSF1,MRPS31,NDUFAF4,NDUFAF5,NDUFAF8,NDUFC2-KCTD14,NFU1,TIMMDC1
JD_GPP3909_Balsa_2902870.sgRNA-rep-noExpNorm-noRowNorm-zscore-t16-q32.5--no-fil-flat	5	207	44	4,30273752012882	3,39216553452423E-22	15	COX16,DMAC1,ECSIT,ENSG00000255339,ENSG00000265257,ENSG00000267740,GLRX5,GRSF1,MRPS31,NDUFAF4,NDUFAF5,NDUFAF8,NDUFC2-KCTD14,NFU1,TIMMDC1
JD_GPP3909_Balsa_2902870.sgRNA-rep-noExpNorm-noRowNorm-zscore-t16-q32.5	5	207	44	4,30273752012882	3,39216553452423E-22	15	COX16,DMAC1,ECSIT,ENSG00000255339,ENSG00000265257,ENSG00000267740,GLRX5,GRSF1,MRPS31,NDUFAF4,NDUFAF5,NDUFAF8,NDUFC2-KCTD14,NFU1,TIMMDC1
JD_GPP3909_Balsa_2902870.sgRNA-rep-noExpNorm-noRowNorm-zscore-t32-q32.5--no-fil-flat	5	207	44	4,30273752012882	3,39216553452423E-22	15	COX16,DMAC1,ECSIT,ENSG00000255339,ENSG00000265257,ENSG00000267740,GLRX5,GRSF1,MRPS31,NDUFAF4,NDUFAF5,NDUFAF8,NDUFC2-KCTD14,NFU1,TIMMDC1
JD_GPP3909_Balsa_2902870.sgRNA-rep-noExpNorm-noRowNorm-zscore-t32-q32.5	5	207	44	4,30273752012882	3,39216553452423E-22	15	COX16,DMAC1,ECSIT,ENSG00000255339,ENSG00000265257,ENSG00000267740,GLRX5,GRSF1,MRPS31,NDUFAF4,NDUFAF5,NDUFAF8,NDUFC2-KCTD14,NFU1,TIMMDC1
JD_GPP3909_Balsa_2902870.sgRNA-rep-nonorm-zscore-t13-q32.5	5	207	44	4,30273752012882	3,39216553452423E-22	15	COX16,DMAC1,ECSIT,ENSG00000255339,ENSG00000265257,ENSG00000267740,GLRX5,GRSF1,MRPS31,NDUFAF4,NDUFAF5,NDUFAF8,NDUFC2-KCTD14,NFU1,TIMMDC1
JD_GPP3909_Balsa_2902870.sgRNA-rep-nonorm-zscore-t15-q32.5	5	207	44	4,30273752012882	3,39216553452423E-22	15	COX16,DMAC1,ECSIT,ENSG00000255339,ENSG00000265257,ENSG00000267740,GLRX5,GRSF1,MRPS31,NDUFAF4,NDUFAF5,NDUFAF8,NDUFC2-KCTD14,NFU1,TIMMDC1
JD_GPP3909_Balsa_2902870.sgRNA-rep-nonorm-zscore-t20-q32.5	5	207	44	4,30273752012882	3,39216553452423E-22	15	COX16,DMAC1,ECSIT,ENSG00000255339,ENSG00000265257,ENSG00000267740,GLRX5,GRSF1,MRPS31,NDUFAF4,NDUFAF5,NDUFAF8,NDUFC2-KCTD14,NFU1,TIMMDC1
JD_GPP3909_Balsa_2902870.sgRNA-rep-nonorm-zscore-t25-q32.5	5	207	44	4,30273752012882	3,39216553452423E-22	15	COX16,DMAC1,ECSIT,ENSG00000255339,ENSG00000265257,ENSG00000267740,GLRX5,GRSF1,MRPS31,NDUFAF4,NDUFAF5,NDUFAF8,NDUFC2-KCTD14,NFU1,TIMMDC1
JD_GPP3909_Balsa_2902870.sgRNA-rep-rowsum-zscore-t13-q32.5	5	207	44	4,30273752012882	3,39216553452423E-22	15	COX16,DMAC1,ECSIT,ENSG00000255339,ENSG00000265257,ENSG00000267740,GLRX5,GRSF1,MRPS31,NDUFAF4,NDUFAF5,NDUFAF8,NDUFC2-KCTD14,NFU1,TIMMDC1
JD_GPP3909_Balsa_2902870.sgRNA-rep-rowsum-zscore-t15-q32.5	5	207	44	4,30273752012882	3,39216553452423E-22	15	COX16,DMAC1,ECSIT,ENSG00000255339,ENSG00000265257,ENSG00000267740,GLRX5,GRSF1,MRPS31,NDUFAF4,NDUFAF5,NDUFAF8,NDUFC2-KCTD14,NFU1,TIMMDC1
JD_GPP3909_Balsa_2902870.sgRNA-rep-rowsum-zscore-t20-q32.5	5	207	44	4,30273752012882	3,39216553452423E-22	15	COX16,DMAC1,ECSIT,ENSG00000255339,ENSG00000265257,ENSG00000267740,GLRX5,GRSF1,MRPS31,NDUFAF4,NDUFAF5,NDUFAF8,NDUFC2-KCTD14,NFU1,TIMMDC1
JD_GPP3909_Balsa_2902870.sgRNA-rep-rowsum-zscore-t25-q32.5	5	207	44	4,30273752012882	3,39216553452423E-22	15	COX16,DMAC1,ECSIT,ENSG00000255339,ENSG00000265257,ENSG00000267740,GLRX5,GRSF1,MRPS31,NDUFAF4,NDUFAF5,NDUFAF8,NDUFC2-KCTD14,NFU1,TIMMDC1
JD_GPP3909_Balsa_2902870.sgRNA.no3w.ga.gene_av.zs15-rep-noExpNorm-noRowNorm-zscore-01range-t1.5-q34	8	186	42	4,57086999022483	5,31295313895432E-22	13	DMAC1,DMAC2,ENSG00000255339,ENSG00000265257,ENSG00000267740,GLRX5,METTL17,NDUFAF4,NDUFAF5,NDUFAF8,NFU1,NUBPL,TIMMDC1
JD_GPP3909_Balsa_2902870.sgRNA.no3w.ga.gene_av-rep-nonorm-zscore-t2-q32.5	10	176	41	4,71556473829201	6,65545273187304E-22	14	COX16,DMAC1,ECSIT,ENSG00000255339,ENSG00000265257,ENSG00000267740,GLRX5,GRSF1,METTL17,NDUFAF5,NDUFAF8,NDUFC2-KCTD14,NFU1,TIMMDC1
JD_GPP3909_Balsa_2902870.sgRNA.no3w.ga.gene_av-rep-nonorm-zscore-t2.0-q32.5	10	176	41	4,71556473829201	6,65545273187304E-22	14	COX16,DMAC1,ECSIT,ENSG00000255339,ENSG00000265257,ENSG00000267740,GLRX5,GRSF1,METTL17,NDUFAF5,NDUFAF8,NDUFC2-KCTD14,NFU1,TIMMDC1
JD_GPP3909_Balsa_2902870.sgRNA.no3w.ga.gene_av-rep-rowsum-zscore-t2-q32.5	10	176	41	4,71556473829201	6,65545273187304E-22	14	COX16,DMAC1,ECSIT,ENSG00000255339,ENSG00000265257,ENSG00000267740,GLRX5,GRSF1,METTL17,NDUFAF5,NDUFAF8,NDUFC2-KCTD14,NFU1,TIMMDC1
JD_GPP3909_Balsa_2902870.sgRNA.no3w.ga.gene_av-rep-rowsum-zscore-t2.0-q32.5	10	176	41	4,71556473829201	6,65545273187304E-22	14	COX16,DMAC1,ECSIT,ENSG00000255339,ENSG00000265257,ENSG00000267740,GLRX5,GRSF1,METTL17,NDUFAF5,NDUFAF8,NDUFC2-KCTD14,NFU1,TIMMDC1
JD_GPP3909_Balsa_2902870.sgRNA.no3w.ga.gene_av.zs1-rep-ExpMean_subs-noRowNorm-zscore-t1.5-q33	1	235	46	3,96234687298517	6,72959258531424E-22	19	COX16,DMAC1,DMAC2,ECSIT,ENSG00000255339,ENSG00000265257,ENSG00000267740,FOXRED1,GLRX5,GRSF1,METTL17,MRPS31,NDUFAF4,NDUFAF5,NDUFAF8,NDUFC2-KCTD14,NFU1,NUBPL,TIMMDC1
JD_GPP3909_Balsa_2902870.sgRNA.no3w.ga.gene_av.zs15-rep-noExpNorm-noRowNorm-zscore-t12-q34	5	236	46	3,94555726759117	8,21107153387978E-22	16	CHCHD1,DMAC1,DMAC2,ENSG00000255339,ENSG00000265257,ENSG00000267740,FOXRED1,GLRX5,METTL17,NDUFAF4,NDUFAF5,NDUFAF8,NFU1,NUBPL,PET117,TIMMDC1
JD_GPP3909_Balsa_2902870.sgRNA.no3w.ga.gene_av.zs15-rep-noExpNorm-noRowNorm-zscore-t16-q34	5	236	46	3,94555726759117	8,21107153387978E-22	16	CHCHD1,DMAC1,DMAC2,ENSG00000255339,ENSG00000265257,ENSG00000267740,FOXRED1,GLRX5,METTL17,NDUFAF4,NDUFAF5,NDUFAF8,NFU1,NUBPL,PET117,TIMMDC1
JD_GPP3909_Balsa_2902870.sgRNA.no3w.ga.gene_av.zs15-rep-noExpNorm-noRowNorm-zscore-t4-q34	5	236	46	3,94555726759117	8,21107153387978E-22	16	CHCHD1,DMAC1,DMAC2,ENSG00000255339,ENSG00000265257,ENSG00000267740,FOXRED1,GLRX5,METTL17,NDUFAF4,NDUFAF5,NDUFAF8,NFU1,NUBPL,PET117,TIMMDC1
JD_GPP3909_Balsa_2902870.sgRNA.no3w.ga.gene_av.zs15-rep-noExpNorm-noRowNorm-zscore-t8-q34	5	236	46	3,94555726759117	8,21107153387978E-22	16	CHCHD1,DMAC1,DMAC2,ENSG00000255339,ENSG00000265257,ENSG00000267740,FOXRED1,GLRX5,METTL17,NDUFAF4,NDUFAF5,NDUFAF8,NFU1,NUBPL,PET117,TIMMDC1
JD_GPP3909_Balsa_2902870.sgRNA.ga.gene_av.zs1-rep-ExpMean_subs-noRowNorm-zscore-t2-q34	0	212	44	4,20125786163522	9,9869222822649E-22	15	COX16,DMAC1,DMAC2,ENSG00000255339,ENSG00000265257,ENSG00000267740,GLRX5,GRSF1,METTL17,NDUFAF4,NDUFAF5,NDUFAF8,NDUFC2-KCTD14,NFU1,TIMMDC1
JD_GPP3909_Balsa_2902870.sgRNA.ga.gene_av.zs1-rep-ExpMean_subs-noRowNorm-zscore-t4-q34	0	212	44	4,20125786163522	9,9869222822649E-22	15	COX16,DMAC1,DMAC2,ENSG00000255339,ENSG00000265257,ENSG00000267740,GLRX5,GRSF1,METTL17,NDUFAF4,NDUFAF5,NDUFAF8,NDUFC2-KCTD14,NFU1,TIMMDC1
JD_GPP3909_Balsa_2902870.sgRNA.ga.gene_av.zs1-rep-ExpMean_subs-noRowNorm-zscore-t12-q33.75	0	213	44	4,18153364632238	1,23474398391569E-21	15	COX16,DMAC1,DMAC2,ENSG00000255339,ENSG00000265257,ENSG00000267740,GLRX5,GRSF1,METTL17,NDUFAF4,NDUFAF5,NDUFAF8,NDUFC2-KCTD14,NFU1,TIMMDC1
JD_GPP3909_Balsa_2902870.sgRNA.ga.gene_av.zs1-rep-ExpMean_subs-noRowNorm-zscore-t12-q34	0	213	44	4,18153364632238	1,23474398391569E-21	15	COX16,DMAC1,DMAC2,ENSG00000255339,ENSG00000265257,ENSG00000267740,GLRX5,GRSF1,METTL17,NDUFAF4,NDUFAF5,NDUFAF8,NDUFC2-KCTD14,NFU1,TIMMDC1
JD_GPP3909_Balsa_2902870.sgRNA.ga.gene_av.zs1-rep-ExpMean_subs-noRowNorm-zscore-t16-q33.75	0	213	44	4,18153364632238	1,23474398391569E-21	15	COX16,DMAC1,DMAC2,ENSG00000255339,ENSG00000265257,ENSG00000267740,GLRX5,GRSF1,METTL17,NDUFAF4,NDUFAF5,NDUFAF8,NDUFC2-KCTD14,NFU1,TIMMDC1
JD_GPP3909_Balsa_2902870.sgRNA.ga.gene_av.zs1-rep-ExpMean_subs-noRowNorm-zscore-t16-q34	0	213	44	4,18153364632238	1,23474398391569E-21	15	COX16,DMAC1,DMAC2,ENSG00000255339,ENSG00000265257,ENSG00000267740,GLRX5,GRSF1,METTL17,NDUFAF4,NDUFAF5,NDUFAF8,NDUFC2-KCTD14,NFU1,TIMMDC1
JD_GPP3909_Balsa_2902870.sgRNA.ga.gene_av.zs1-rep-ExpMean_subs-noRowNorm-zscore-t8-q33.75	0	213	44	4,18153364632238	1,23474398391569E-21	15	COX16,DMAC1,DMAC2,ENSG00000255339,ENSG00000265257,ENSG00000267740,GLRX5,GRSF1,METTL17,NDUFAF4,NDUFAF5,NDUFAF8,NDUFC2-KCTD14,NFU1,TIMMDC1
JD_GPP3909_Balsa_2902870.sgRNA.ga.gene_av.zs1-rep-ExpMean_subs-noRowNorm-zscore-t8-q34	0	213	44	4,18153364632238	1,23474398391569E-21	15	COX16,DMAC1,DMAC2,ENSG00000255339,ENSG00000265257,ENSG00000267740,GLRX5,GRSF1,METTL17,NDUFAF4,NDUFAF5,NDUFAF8,NDUFC2-KCTD14,NFU1,TIMMDC1
JD_GPP3909_Balsa_2902870.sgRNA.no3w.ga.gene_av.zs1-rep-ExpMean_subs-noRowNorm-zscore-t2-q32.5	6	213	44	4,18153364632238	1,23474398391569E-21	17	COX16,DMAC1,DMAC2,ECSIT,ENSG00000255339,ENSG00000265257,ENSG00000267740,FOXRED1,GLRX5,GRSF1,METTL17,NDUFAF4,NDUFAF5,NDUFAF8,NDUFC2-KCTD14,NFU1,NUBPL
JD_GPP3909_Balsa_2902870.sgRNA.no3w.ga.gene_av.zs1-rep-noExpNorm-noRowNorm-zscore-01range-t1.5-q33.5	6	239	46	3,8960314441486	1,48234112096408E-21	22	BOLA3,COX16,DMAC1,DMAC2,ECSIT,ENSG00000255339,ENSG00000265257,ENSG00000267740,FOXRED1,GLRX5,GRSF1,METTL17,MRPS31,NDUFAF4,NDUFAF5,NDUFAF8,NDUFC2-KCTD14,NFU1,NUBPL,PDE12,PET117,TIMMDC1
JD_GPP3909_Balsa_2902870.sgRNA.no3w.ga.gene_av.zs1-rep-noExpNorm-noRowNorm-zscore-01range-t1.5-q33.75	6	239	46	3,8960314441486	1,48234112096408E-21	22	BOLA3,COX16,DMAC1,DMAC2,ECSIT,ENSG00000255339,ENSG00000265257,ENSG00000267740,FOXRED1,GLRX5,GRSF1,METTL17,MRPS31,NDUFAF4,NDUFAF5,NDUFAF8,NDUFC2-KCTD14,NFU1,NUBPL,PDE12,PET117,TIMMDC1
JD_GPP3909_Balsa_2902870.sgRNA-rep-ExpQnorm-noRowNorm-zscore-01range-t12-q34	0	240	46	3,87979797979798	1,8012872795154E-21	19	COX16,DMAC1,DMAC2,ECSIT,ENSG00000255339,ENSG00000265257,ENSG00000267740,GLRX5,METTL17,MRPS31,NDUFAF4,NDUFAF5,NDUFAF6,NDUFAF8,NDUFC2-KCTD14,NFU1,PET117,RTN4IP1,TIMMDC1
JD_GPP3909_Balsa_2902870.sgRNA-rep-ExpQnorm-noRowNorm-zscore-01range-t16-q34--no-fil-flat	0	240	46	3,87979797979798	1,8012872795154E-21	19	COX16,DMAC1,DMAC2,ECSIT,ENSG00000255339,ENSG00000265257,ENSG00000267740,GLRX5,METTL17,MRPS31,NDUFAF4,NDUFAF5,NDUFAF6,NDUFAF8,NDUFC2-KCTD14,NFU1,PET117,RTN4IP1,TIMMDC1
JD_GPP3909_Balsa_2902870.sgRNA-rep-ExpQnorm-noRowNorm-zscore-01range-t16-q34	0	240	46	3,87979797979798	1,8012872795154E-21	19	COX16,DMAC1,DMAC2,ECSIT,ENSG00000255339,ENSG00000265257,ENSG00000267740,GLRX5,METTL17,MRPS31,NDUFAF4,NDUFAF5,NDUFAF6,NDUFAF8,NDUFC2-KCTD14,NFU1,PET117,RTN4IP1,TIMMDC1
JD_GPP3909_Balsa_2902870.sgRNA-rep-ExpQnorm-noRowNorm-zscore-01range-t32-q34--no-fil-flat	0	240	46	3,87979797979798	1,8012872795154E-21	19	COX16,DMAC1,DMAC2,ECSIT,ENSG00000255339,ENSG00000265257,ENSG00000267740,GLRX5,METTL17,MRPS31,NDUFAF4,NDUFAF5,NDUFAF6,NDUFAF8,NDUFC2-KCTD14,NFU1,PET117,RTN4IP1,TIMMDC1
JD_GPP3909_Balsa_2902870.sgRNA-rep-ExpQnorm-noRowNorm-zscore-01range-t32-q34	0	240	46	3,87979797979798	1,8012872795154E-21	19	COX16,DMAC1,DMAC2,ECSIT,ENSG00000255339,ENSG00000265257,ENSG00000267740,GLRX5,METTL17,MRPS31,NDUFAF4,NDUFAF5,NDUFAF6,NDUFAF8,NDUFC2-KCTD14,NFU1,PET117,RTN4IP1,TIMMDC1
JD_GPP3909_Balsa_2902870.sgRNA-rep-ExpQnorm-noRowNorm-zscore-01range-t8-q34--no-fil-flat	0	240	46	3,87979797979798	1,8012872795154E-21	19	COX16,DMAC1,DMAC2,ECSIT,ENSG00000255339,ENSG00000265257,ENSG00000267740,GLRX5,METTL17,MRPS31,NDUFAF4,NDUFAF5,NDUFAF6,NDUFAF8,NDUFC2-KCTD14,NFU1,PET117,RTN4IP1,TIMMDC1
JD_GPP3909_Balsa_2902870.sgRNA-rep-ExpQnorm-noRowNorm-zscore-01range-t8-q34	0	240	46	3,87979797979798	1,8012872795154E-21	19	COX16,DMAC1,DMAC2,ECSIT,ENSG00000255339,ENSG00000265257,ENSG00000267740,GLRX5,METTL17,MRPS31,NDUFAF4,NDUFAF5,NDUFAF6,NDUFAF8,NDUFC2-KCTD14,NFU1,PET117,RTN4IP1,TIMMDC1
JD_GPP3909_Balsa_2902870.sgRNA.ga.gene_av.zs1-rep-ExpMean_subs-noRowNorm-zscore-t12-q33.25	0	203	43	4,28780414987312	1,86591193644982E-21	15	COX16,DMAC1,DMAC2,ENSG00000255339,ENSG00000265257,ENSG00000267740,GLRX5,GRSF1,METTL17,NDUFAF4,NDUFAF5,NDUFAF8,NDUFC2-KCTD14,NFU1,TIMMDC1
JD_GPP3909_Balsa_2902870.sgRNA.ga.gene_av.zs1-rep-ExpMean_subs-noRowNorm-zscore-t16-q33.25	0	203	43	4,28780414987312	1,86591193644982E-21	15	COX16,DMAC1,DMAC2,ENSG00000255339,ENSG00000265257,ENSG00000267740,GLRX5,GRSF1,METTL17,NDUFAF4,NDUFAF5,NDUFAF8,NDUFC2-KCTD14,NFU1,TIMMDC1
JD_GPP3909_Balsa_2902870.sgRNA.ga.gene_av.zs1-rep-ExpMean_subs-noRowNorm-zscore-t2-q33.25	0	203	43	4,28780414987312	1,86591193644982E-21	15	COX16,DMAC1,DMAC2,ENSG00000255339,ENSG00000265257,ENSG00000267740,GLRX5,GRSF1,METTL17,NDUFAF4,NDUFAF5,NDUFAF8,NDUFC2-KCTD14,NFU1,TIMMDC1
JD_GPP3909_Balsa_2902870.sgRNA.ga.gene_av.zs1-rep-ExpMean_subs-noRowNorm-zscore-t2-q33	0	203	43	4,28780414987312	1,86591193644982E-21	15	COX16,DMAC1,DMAC2,ENSG00000255339,ENSG00000265257,ENSG00000267740,GLRX5,GRSF1,METTL17,NDUFAF4,NDUFAF5,NDUFAF8,NDUFC2-KCTD14,NFU1,TIMMDC1
JD_GPP3909_Balsa_2902870.sgRNA.ga.gene_av.zs1-rep-ExpMean_subs-noRowNorm-zscore-t4-q33.25	0	203	43	4,28780414987312	1,86591193644982E-21	15	COX16,DMAC1,DMAC2,ENSG00000255339,ENSG00000265257,ENSG00000267740,GLRX5,GRSF1,METTL17,NDUFAF4,NDUFAF5,NDUFAF8,NDUFC2-KCTD14,NFU1,TIMMDC1
JD_GPP3909_Balsa_2902870.sgRNA.ga.gene_av.zs1-rep-ExpMean_subs-noRowNorm-zscore-t4-q33	0	203	43	4,28780414987312	1,86591193644982E-21	15	COX16,DMAC1,DMAC2,ENSG00000255339,ENSG00000265257,ENSG00000267740,GLRX5,GRSF1,METTL17,NDUFAF4,NDUFAF5,NDUFAF8,NDUFC2-KCTD14,NFU1,TIMMDC1
JD_GPP3909_Balsa_2902870.sgRNA.ga.gene_av.zs1-rep-ExpMean_subs-noRowNorm-zscore-t8-q33.25	0	203	43	4,28780414987312	1,86591193644982E-21	15	COX16,DMAC1,DMAC2,ENSG00000255339,ENSG00000265257,ENSG00000267740,GLRX5,GRSF1,METTL17,NDUFAF4,NDUFAF5,NDUFAF8,NDUFC2-KCTD14,NFU1,TIMMDC1
JD_GPP3909_Balsa_2902870.sgRNA.ga.gene_av.zs1-rep-noExpNorm-noRowNorm-zscore-01range-t12-q34	5	215	44	4,14263565891473	1,88047371286059E-21	16	COX16,DMAC1,DMAC2,ENSG00000255339,ENSG00000265257,ENSG00000267740,FOXRED1,GLRX5,GRSF1,METTL17,NDUFAF4,NDUFAF5,NDUFAF8,NDUFC2-KCTD14,NFU1,TIMMDC1
JD_GPP3909_Balsa_2902870.sgRNA.ga.gene_av.zs1-rep-noExpNorm-noRowNorm-zscore-01range-t4-q34	6	215	44	4,14263565891473	1,88047371286059E-21	16	COX16,DMAC1,DMAC2,ENSG00000255339,ENSG00000265257,ENSG00000267740,FOXRED1,GLRX5,GRSF1,METTL17,NDUFAF4,NDUFAF5,NDUFAF8,NDUFC2-KCTD14,NFU1,TIMMDC1
JD_GPP3909_Balsa_2902870.sgRNA.ga.gene_av.zs1-rep-noExpNorm-noRowNorm-zscore-01range-t8-q34	5	215	44	4,14263565891473	1,88047371286059E-21	16	COX16,DMAC1,DMAC2,ENSG00000255339,ENSG00000265257,ENSG00000267740,FOXRED1,GLRX5,GRSF1,METTL17,NDUFAF4,NDUFAF5,NDUFAF8,NDUFC2-KCTD14,NFU1,TIMMDC1
JD_GPP3909_Balsa_2902870.sgRNA.no3w.ga.gene_av.zs1-rep-ExpMean_subs-noRowNorm-zscore-t1.5-q33.25	1	242	46	3,84773353368395	2,65188523288891E-21	19	COX16,DMAC1,DMAC2,ECSIT,ENSG00000255339,ENSG00000265257,ENSG00000267740,FOXRED1,GLRX5,GRSF1,METTL17,MRPS31,NDUFAF4,NDUFAF5,NDUFAF8,NDUFC2-KCTD14,NFU1,NUBPL,TIMMDC1
JD_GPP3909_Balsa_2902870.sgRNA.no3w.ga.gene_av.zs1-rep-noExpNorm-noRowNorm-zscore-01range-t1.5-q34	6	242	46	3,84773353368395	2,65188523288891E-21	22	BOLA3,COX16,DMAC1,DMAC2,ECSIT,ENSG00000255339,ENSG00000265257,ENSG00000267740,FOXRED1,GLRX5,GRSF1,METTL17,MRPS31,NDUFAF4,NDUFAF5,NDUFAF8,NDUFC2-KCTD14,NFU1,NUBPL,PDE12,PET117,TIMMDC1
JD_GPP3909_Balsa_2902870.sgRNA.no3w.ga.gene_av-rep-nonorm-zscore-t8-q32.5	8	161	39	4,90344438170525	2,97308228977535E-21	12	COX16,DMAC1,ECSIT,ENSG00000255339,ENSG00000267740,GLRX5,METTL17,NDUFAF5,NDUFAF8,NDUFC2-KCTD14,NFU1,TIMMDC1
JD_GPP3909_Balsa_2902870.sgRNA.no3w.ga.gene_av-rep-rowsum-zscore-t8-q32.5	8	161	39	4,90344438170525	2,97308228977535E-21	12	COX16,DMAC1,ECSIT,ENSG00000255339,ENSG00000267740,GLRX5,METTL17,NDUFAF5,NDUFAF8,NDUFC2-KCTD14,NFU1,TIMMDC1
JD_GPP3909_Balsa_2902870.sgRNA.no3w.ga.gene_av.zs1-rep-ExpMean_subs-noRowNorm-zscore-t2-q33	6	256	47	3,71638257575758	2,99058090111308E-21	21	BOLA3,COX16,DMAC1,DMAC2,ECSIT,ENSG00000255339,ENSG00000265257,ENSG00000267740,FOXRED1,GLRX5,GRSF1,METTL17,MRPS31,NDUFAF4,NDUFAF5,NDUFAF8,NDUFC2-KCTD14,NFU1,NUBPL,RTN4IP1,TIMMDC1
JD_GPP3909_Balsa_2902870.sgRNA.no3w.ga.gene_av-rep-nonorm-zscore-t4-q33	9	194	42	4,38238050609185	3,30696864944724E-21	15	COX16,DMAC1,ECSIT,ENSG00000255339,ENSG00000265257,ENSG00000267740,GLRX5,GRSF1,METTL17,MRPS31,NDUFAF5,NDUFAF8,NDUFC2-KCTD14,NFU1,TIMMDC1
JD_GPP3909_Balsa_2902870.sgRNA.no3w.ga.gene_av-rep-rowsum-zscore-t4-q33	9	194	42	4,38238050609185	3,30696864944724E-21	15	COX16,DMAC1,ECSIT,ENSG00000255339,ENSG00000265257,ENSG00000267740,GLRX5,GRSF1,METTL17,MRPS31,NDUFAF5,NDUFAF8,NDUFC2-KCTD14,NFU1,TIMMDC1
JD_GPP3909_Balsa_2902870.sgRNA.no3w.ga.gene_av.zs15-rep-noExpNorm-noRowNorm-zscore-t12-q33.25	6	195	42	4,35990675990676	4,12869075499982E-21	13	DMAC1,DMAC2,ENSG00000255339,ENSG00000265257,ENSG00000267740,GLRX5,METTL17,NDUFAF4,NDUFAF5,NDUFAF8,NFU1,NUBPL,TIMMDC1
JD_GPP3909_Balsa_2902870.sgRNA.no3w.ga.gene_av.zs15-rep-noExpNorm-noRowNorm-zscore-t16-q33.25	6	195	42	4,35990675990676	4,12869075499982E-21	13	DMAC1,DMAC2,ENSG00000255339,ENSG00000265257,ENSG00000267740,GLRX5,METTL17,NDUFAF4,NDUFAF5,NDUFAF8,NFU1,NUBPL,TIMMDC1
JD_GPP3909_Balsa_2902870.sgRNA.no3w.ga.gene_av.zs15-rep-noExpNorm-noRowNorm-zscore-t4-q33.25	6	195	42	4,35990675990676	4,12869075499982E-21	13	DMAC1,DMAC2,ENSG00000255339,ENSG00000265257,ENSG00000267740,GLRX5,METTL17,NDUFAF4,NDUFAF5,NDUFAF8,NFU1,NUBPL,TIMMDC1
JD_GPP3909_Balsa_2902870.sgRNA.no3w.ga.gene_av.zs15-rep-noExpNorm-noRowNorm-zscore-t8-q33.25	6	195	42	4,35990675990676	4,12869075499982E-21	13	DMAC1,DMAC2,ENSG00000255339,ENSG00000265257,ENSG00000267740,GLRX5,METTL17,NDUFAF4,NDUFAF5,NDUFAF8,NFU1,NUBPL,TIMMDC1
JD_GPP3909_Balsa_2902870.sgRNA.no3w.ga.gene_av.zs15-rep-noExpNorm-noRowNorm-zscore-t12-q33.5	10	207	43	4,20494803103499	4,40624540316131E-21	13	DMAC1,DMAC2,ENSG00000255339,ENSG00000265257,ENSG00000267740,GLRX5,METTL17,NDUFAF4,NDUFAF5,NDUFAF8,NFU1,NUBPL,TIMMDC1
JD_GPP3909_Balsa_2902870.sgRNA.no3w.ga.gene_av.zs15-rep-noExpNorm-noRowNorm-zscore-t16-q33.5	10	207	43	4,20494803103499	4,40624540316131E-21	13	DMAC1,DMAC2,ENSG00000255339,ENSG00000265257,ENSG00000267740,GLRX5,METTL17,NDUFAF4,NDUFAF5,NDUFAF8,NFU1,NUBPL,TIMMDC1
JD_GPP3909_Balsa_2902870.sgRNA.no3w.ga.gene_av.zs15-rep-noExpNorm-noRowNorm-zscore-t4-q33.5	10	207	43	4,20494803103499	4,40624540316131E-21	13	DMAC1,DMAC2,ENSG00000255339,ENSG00000265257,ENSG00000267740,GLRX5,METTL17,NDUFAF4,NDUFAF5,NDUFAF8,NFU1,NUBPL,TIMMDC1
JD_GPP3909_Balsa_2902870.sgRNA.no3w.ga.gene_av.zs15-rep-noExpNorm-noRowNorm-zscore-t8-q33.5	10	207	43	4,20494803103499	4,40624540316131E-21	13	DMAC1,DMAC2,ENSG00000255339,ENSG00000265257,ENSG00000267740,GLRX5,METTL17,NDUFAF4,NDUFAF5,NDUFAF8,NFU1,NUBPL,TIMMDC1
JD_GPP3909_Balsa_2902870.sgRNA.no3w.ga.gene_av.zs1-rep-noExpNorm-noRowNorm-zscore-01range-t1.5-q33.25	6	232	45	3,92633228840125	4,70366577940915E-21	22	BOLA3,COX16,DMAC1,DMAC2,ECSIT,ENSG00000255339,ENSG00000265257,ENSG00000267740,FOXRED1,GLRX5,GRSF1,METTL17,MRPS31,NDUFAF4,NDUFAF5,NDUFAF8,NDUFC2-KCTD14,NFU1,NUBPL,PDE12,PET117,TIMMDC1
JD_GPP3909_Balsa_2902870.sgRNA.ga.gene_av.zs1-rep-ExpMean_subs-noRowNorm-zscore-t12-q33.5	0	208	43	4,18473193473193	5,44454563149926E-21	15	COX16,DMAC1,DMAC2,ENSG00000255339,ENSG00000265257,ENSG00000267740,GLRX5,GRSF1,METTL17,NDUFAF4,NDUFAF5,NDUFAF8,NDUFC2-KCTD14,NFU1,TIMMDC1
JD_GPP3909_Balsa_2902870.sgRNA.ga.gene_av.zs1-rep-ExpMean_subs-noRowNorm-zscore-t16-q33.5	0	208	43	4,18473193473193	5,44454563149926E-21	15	COX16,DMAC1,DMAC2,ENSG00000255339,ENSG00000265257,ENSG00000267740,GLRX5,GRSF1,METTL17,NDUFAF4,NDUFAF5,NDUFAF8,NDUFC2-KCTD14,NFU1,TIMMDC1
JD_GPP3909_Balsa_2902870.sgRNA.ga.gene_av.zs1-rep-ExpMean_subs-noRowNorm-zscore-t2-q33.5	0	208	43	4,18473193473193	5,44454563149926E-21	15	COX16,DMAC1,DMAC2,ENSG00000255339,ENSG00000265257,ENSG00000267740,GLRX5,GRSF1,METTL17,NDUFAF4,NDUFAF5,NDUFAF8,NDUFC2-KCTD14,NFU1,TIMMDC1
JD_GPP3909_Balsa_2902870.sgRNA.ga.gene_av.zs1-rep-ExpMean_subs-noRowNorm-zscore-t4-q33.5	0	208	43	4,18473193473193	5,44454563149926E-21	15	COX16,DMAC1,DMAC2,ENSG00000255339,ENSG00000265257,ENSG00000267740,GLRX5,GRSF1,METTL17,NDUFAF4,NDUFAF5,NDUFAF8,NDUFC2-KCTD14,NFU1,TIMMDC1
JD_GPP3909_Balsa_2902870.sgRNA.ga.gene_av.zs1-rep-ExpMean_subs-noRowNorm-zscore-t8-q33.5	0	208	43	4,18473193473193	5,44454563149926E-21	15	COX16,DMAC1,DMAC2,ENSG00000255339,ENSG00000265257,ENSG00000267740,GLRX5,GRSF1,METTL17,NDUFAF4,NDUFAF5,NDUFAF8,NDUFC2-KCTD14,NFU1,TIMMDC1
JD_GPP3909_Balsa_2902870.sgRNA.no3w.ga.gene_av-rep-nonorm-zscore-t8-q33	9	185	41	4,48615888615889	5,55145566259988E-21	14	COX16,DMAC1,ECSIT,ENSG00000255339,ENSG00000265257,ENSG00000267740,GLRX5,GRSF1,METTL17,NDUFAF5,NDUFAF8,NDUFC2-KCTD14,NFU1,TIMMDC1
JD_GPP3909_Balsa_2902870.sgRNA.no3w.ga.gene_av-rep-rowsum-zscore-t8-q33	9	185	41	4,48615888615889	5,55145566259988E-21	14	COX16,DMAC1,ECSIT,ENSG00000255339,ENSG00000265257,ENSG00000267740,GLRX5,GRSF1,METTL17,NDUFAF5,NDUFAF8,NDUFC2-KCTD14,NFU1,TIMMDC1
JD_GPP3909_Balsa_2902870.sgRNA.no3w.ga.gene_av.zs15-rep-noExpNorm-noRowNorm-zscore-t12-q33	6	185	41	4,48615888615889	5,55145566259988E-21	12	DMAC1,DMAC2,ENSG00000255339,ENSG00000265257,ENSG00000267740,GLRX5,METTL17,NDUFAF4,NDUFAF5,NDUFAF8,NUBPL,TIMMDC1
JD_GPP3909_Balsa_2902870.sgRNA.no3w.ga.gene_av.zs15-rep-noExpNorm-noRowNorm-zscore-t16-q33	6	185	41	4,48615888615889	5,55145566259988E-21	12	DMAC1,DMAC2,ENSG00000255339,ENSG00000265257,ENSG00000267740,GLRX5,METTL17,NDUFAF4,NDUFAF5,NDUFAF8,NUBPL,TIMMDC1
JD_GPP3909_Balsa_2902870.sgRNA.no3w.ga.gene_av.zs15-rep-noExpNorm-noRowNorm-zscore-t4-q33	6	185	41	4,48615888615889	5,55145566259988E-21	12	DMAC1,DMAC2,ENSG00000255339,ENSG00000265257,ENSG00000267740,GLRX5,METTL17,NDUFAF4,NDUFAF5,NDUFAF8,NUBPL,TIMMDC1
JD_GPP3909_Balsa_2902870.sgRNA.no3w.ga.gene_av.zs15-rep-noExpNorm-noRowNorm-zscore-t8-q33	6	185	41	4,48615888615889	5,55145566259988E-21	12	DMAC1,DMAC2,ENSG00000255339,ENSG00000265257,ENSG00000267740,GLRX5,METTL17,NDUFAF4,NDUFAF5,NDUFAF8,NUBPL,TIMMDC1
JD_GPP3909_Balsa_2902870.sgRNA.no3w.ga.gene_av-rep-nonorm-zscore-t4-q32.5	6	164	39	4,81374722838137	6,31114249212653E-21	12	COX16,DMAC1,ECSIT,ENSG00000255339,ENSG00000267740,GLRX5,METTL17,NDUFAF5,NDUFAF8,NDUFC2-KCTD14,NFU1,TIMMDC1
JD_GPP3909_Balsa_2902870.sgRNA.no3w.ga.gene_av-rep-rowsum-zscore-t4-q32.5	6	164	39	4,81374722838137	6,31114249212653E-21	12	COX16,DMAC1,ECSIT,ENSG00000255339,ENSG00000267740,GLRX5,METTL17,NDUFAF5,NDUFAF8,NDUFC2-KCTD14,NFU1,TIMMDC1
JD_GPP3909_Balsa_2902870.sgRNA.ga.gene_av.zs1-rep-ExpMean_subs-noRowNorm-zscore-t2-q33.75	0	209	43	4,1647092938959	6,71902079000454E-21	15	COX16,DMAC1,DMAC2,ENSG00000255339,ENSG00000265257,ENSG00000267740,GLRX5,GRSF1,METTL17,NDUFAF4,NDUFAF5,NDUFAF8,NDUFC2-KCTD14,NFU1,TIMMDC1
JD_GPP3909_Balsa_2902870.sgRNA.ga.gene_av.zs1-rep-ExpMean_subs-noRowNorm-zscore-t4-q33.75	0	209	43	4,1647092938959	6,71902079000454E-21	15	COX16,DMAC1,DMAC2,ENSG00000255339,ENSG00000265257,ENSG00000267740,GLRX5,GRSF1,METTL17,NDUFAF4,NDUFAF5,NDUFAF8,NDUFC2-KCTD14,NFU1,TIMMDC1
JD_GPP3909_Balsa_2902870.sgRNA.no3w.ga.gene_av-rep-nonorm-zscore-t2-q33	5	209	43	4,1647092938959	6,71902079000454E-21	16	COX16,DMAC1,ECSIT,ENSG00000255339,ENSG00000265257,ENSG00000267740,FOXRED1,GLRX5,GRSF1,METTL17,MRPS31,NDUFAF5,NDUFAF8,NDUFC2-KCTD14,NFU1,TIMMDC1
JD_GPP3909_Balsa_2902870.sgRNA.no3w.ga.gene_av-rep-nonorm-zscore-t2.0-q33	5	209	43	4,1647092938959	6,71902079000454E-21	16	COX16,DMAC1,ECSIT,ENSG00000255339,ENSG00000265257,ENSG00000267740,FOXRED1,GLRX5,GRSF1,METTL17,MRPS31,NDUFAF5,NDUFAF8,NDUFC2-KCTD14,NFU1,TIMMDC1
JD_GPP3909_Balsa_2902870.sgRNA.no3w.ga.gene_av-rep-rowsum-zscore-t2-q33	5	209	43	4,1647092938959	6,71902079000454E-21	16	COX16,DMAC1,ECSIT,ENSG00000255339,ENSG00000265257,ENSG00000267740,FOXRED1,GLRX5,GRSF1,METTL17,MRPS31,NDUFAF5,NDUFAF8,NDUFC2-KCTD14,NFU1,TIMMDC1
JD_GPP3909_Balsa_2902870.sgRNA.no3w.ga.gene_av-rep-rowsum-zscore-t2.0-q33	5	209	43	4,1647092938959	6,71902079000454E-21	16	COX16,DMAC1,ECSIT,ENSG00000255339,ENSG00000265257,ENSG00000267740,FOXRED1,GLRX5,GRSF1,METTL17,MRPS31,NDUFAF5,NDUFAF8,NDUFC2-KCTD14,NFU1,TIMMDC1
JD_GPP3909_Balsa_2902870.sgRNA.no3w.ga.gene_av.zs1-rep-noExpNorm-noRowNorm-zscore-t1.5-q33.25	5	247	46	3,76984419089682	6,85634526749042E-21	24	BOLA3,COX16,DMAC1,DMAC2,ECSIT,ENSG00000255339,ENSG00000265257,ENSG00000267740,FOXRED1,GLRX5,GRSF1,METTL17,MRPS31,NDUFAF4,NDUFAF5,NDUFAF8,NDUFC2-KCTD14,NFU1,NUBPL,PDE12,PET117,RTN4IP1,SCO1,TIMMDC1
JD_GPP3909_Balsa_2902870.sgRNA.no3w.ga.gene_av.zs1-rep-noExpNorm-noRowNorm-zscore-01range-t4-q34	6	222	44	4,01201201201201	7,89668730348141E-21	19	COX16,DMAC1,DMAC2,ECSIT,ENSG00000255339,ENSG00000265257,ENSG00000267740,FOXRED1,GLRX5,GRSF1,METTL17,MRPS31,NDUFAF4,NDUFAF8,NDUFC2-KCTD14,NFU1,NUBPL,PET117,TIMMDC1
JD_GPP3909_Balsa_2902870.sgRNA.ga.gene_av.zs1-rep-ExpMean_subs-noRowNorm-zscore-t12-q33	0	198	42	4,29384756657484	7,96699760730579E-21	15	COX16,DMAC1,DMAC2,ENSG00000255339,ENSG00000265257,ENSG00000267740,GLRX5,GRSF1,METTL17,NDUFAF4,NDUFAF5,NDUFAF8,NDUFC2-KCTD14,NFU1,TIMMDC1
JD_GPP3909_Balsa_2902870.sgRNA.ga.gene_av.zs1-rep-ExpMean_subs-noRowNorm-zscore-t16-q33	0	198	42	4,29384756657484	7,96699760730579E-21	15	COX16,DMAC1,DMAC2,ENSG00000255339,ENSG00000265257,ENSG00000267740,GLRX5,GRSF1,METTL17,NDUFAF4,NDUFAF5,NDUFAF8,NDUFC2-KCTD14,NFU1,TIMMDC1
JD_GPP3909_Balsa_2902870.sgRNA.ga.gene_av.zs1-rep-ExpMean_subs-noRowNorm-zscore-t8-q33	0	198	42	4,29384756657484	7,96699760730579E-21	15	COX16,DMAC1,DMAC2,ENSG00000255339,ENSG00000265257,ENSG00000267740,GLRX5,GRSF1,METTL17,NDUFAF4,NDUFAF5,NDUFAF8,NDUFC2-KCTD14,NFU1,TIMMDC1
JD_GPP3909_Balsa_2902870.sgRNA.no3w.ga.gene_av.zs1-rep-ExpMean_subs-noRowNorm-zscore-t1.5-q33.5	1	248	46	3,75464320625611	8,26728747948474E-21	19	COX16,DMAC1,DMAC2,ECSIT,ENSG00000255339,ENSG00000265257,ENSG00000267740,FOXRED1,GLRX5,GRSF1,METTL17,MRPS31,NDUFAF4,NDUFAF5,NDUFAF8,NDUFC2-KCTD14,NFU1,NUBPL,TIMMDC1
JD_GPP3909_Balsa_2902870.sgRNA-rep-ExpQnorm-noRowNorm-zscore-01range-t12-q33.5	0	235	45	3,87620889748549	8,44014174595963E-21	18	COX16,DMAC1,DMAC2,ECSIT,ENSG00000255339,ENSG00000265257,ENSG00000267740,GLRX5,METTL17,MRPS31,NDUFAF4,NDUFAF5,NDUFAF8,NDUFC2-KCTD14,NFU1,PET117,RTN4IP1,TIMMDC1
JD_GPP3909_Balsa_2902870.sgRNA-rep-ExpQnorm-noRowNorm-zscore-01range-t16-q33.5	0	235	45	3,87620889748549	8,44014174595963E-21	18	COX16,DMAC1,DMAC2,ECSIT,ENSG00000255339,ENSG00000265257,ENSG00000267740,GLRX5,METTL17,MRPS31,NDUFAF4,NDUFAF5,NDUFAF8,NDUFC2-KCTD14,NFU1,PET117,RTN4IP1,TIMMDC1
JD_GPP3909_Balsa_2902870.sgRNA-rep-ExpQnorm-noRowNorm-zscore-01range-t32-q33.5	0	235	45	3,87620889748549	8,44014174595963E-21	18	COX16,DMAC1,DMAC2,ECSIT,ENSG00000255339,ENSG00000265257,ENSG00000267740,GLRX5,METTL17,MRPS31,NDUFAF4,NDUFAF5,NDUFAF8,NDUFC2-KCTD14,NFU1,PET117,RTN4IP1,TIMMDC1
JD_GPP3909_Balsa_2902870.sgRNA-rep-ExpQnorm-noRowNorm-zscore-01range-t8-q33.5	0	235	45	3,87620889748549	8,44014174595963E-21	18	COX16,DMAC1,DMAC2,ECSIT,ENSG00000255339,ENSG00000265257,ENSG00000267740,GLRX5,METTL17,MRPS31,NDUFAF4,NDUFAF5,NDUFAF8,NDUFC2-KCTD14,NFU1,PET117,RTN4IP1,TIMMDC1
JD_GPP3909_Balsa_2902870.sgRNA.no3w.ga.gene_av.zs1-rep-noExpNorm-noRowNorm-zscore-01range-t12-q33.75	8	235	45	3,87620889748549	8,44014174595963E-21	22	BOLA3,COX16,DMAC1,DMAC2,ECSIT,ENSG00000255339,ENSG00000265257,ENSG00000267740,FOXRED1,GLRX5,GRSF1,METTL17,MRPS31,NDUFAF4,NDUFAF5,NDUFAF8,NDUFC2-KCTD14,NFU1,NUBPL,PDE12,PET117,TIMMDC1
JD_GPP3909_Balsa_2902870.sgRNA.no3w.ga.gene_av.zs1-rep-noExpNorm-noRowNorm-zscore-01range-t16-q33.75	8	235	45	3,87620889748549	8,44014174595963E-21	22	BOLA3,COX16,DMAC1,DMAC2,ECSIT,ENSG00000255339,ENSG00000265257,ENSG00000267740,FOXRED1,GLRX5,GRSF1,METTL17,MRPS31,NDUFAF4,NDUFAF5,NDUFAF8,NDUFC2-KCTD14,NFU1,NUBPL,PDE12,PET117,TIMMDC1
JD_GPP3909_Balsa_2902870.sgRNA.no3w.ga.gene_av.zs1-rep-noExpNorm-noRowNorm-zscore-01range-t8-q33.75	8	235	45	3,87620889748549	8,44014174595963E-21	22	BOLA3,COX16,DMAC1,DMAC2,ECSIT,ENSG00000255339,ENSG00000265257,ENSG00000267740,FOXRED1,GLRX5,GRSF1,METTL17,MRPS31,NDUFAF4,NDUFAF5,NDUFAF8,NDUFC2-KCTD14,NFU1,NUBPL,PDE12,PET117,TIMMDC1
JD_GPP3909_Balsa_2902870.sgRNA-rep-ExpQnorm-noRowNorm-zscore-01range-t12-q33	0	223	44	3,99402092675635	9,64887708481629E-21	15	COX16,DMAC1,ECSIT,ENSG00000255339,ENSG00000265257,ENSG00000267740,GLRX5,METTL17,MRPS31,NDUFAF4,NDUFAF5,NDUFAF8,NDUFC2-KCTD14,NFU1,TIMMDC1
JD_GPP3909_Balsa_2902870.sgRNA-rep-ExpQnorm-noRowNorm-zscore-01range-t16-q33--no-fil-flat	0	223	44	3,99402092675635	9,64887708481629E-21	15	COX16,DMAC1,ECSIT,ENSG00000255339,ENSG00000265257,ENSG00000267740,GLRX5,METTL17,MRPS31,NDUFAF4,NDUFAF5,NDUFAF8,NDUFC2-KCTD14,NFU1,TIMMDC1
JD_GPP3909_Balsa_2902870.sgRNA-rep-ExpQnorm-noRowNorm-zscore-01range-t16-q33	0	223	44	3,99402092675635	9,64887708481629E-21	15	COX16,DMAC1,ECSIT,ENSG00000255339,ENSG00000265257,ENSG00000267740,GLRX5,METTL17,MRPS31,NDUFAF4,NDUFAF5,NDUFAF8,NDUFC2-KCTD14,NFU1,TIMMDC1
JD_GPP3909_Balsa_2902870.sgRNA-rep-ExpQnorm-noRowNorm-zscore-01range-t32-q33--no-fil-flat	0	223	44	3,99402092675635	9,64887708481629E-21	15	COX16,DMAC1,ECSIT,ENSG00000255339,ENSG00000265257,ENSG00000267740,GLRX5,METTL17,MRPS31,NDUFAF4,NDUFAF5,NDUFAF8,NDUFC2-KCTD14,NFU1,TIMMDC1
JD_GPP3909_Balsa_2902870.sgRNA-rep-ExpQnorm-noRowNorm-zscore-01range-t32-q33	0	223	44	3,99402092675635	9,64887708481629E-21	15	COX16,DMAC1,ECSIT,ENSG00000255339,ENSG00000265257,ENSG00000267740,GLRX5,METTL17,MRPS31,NDUFAF4,NDUFAF5,NDUFAF8,NDUFC2-KCTD14,NFU1,TIMMDC1
JD_GPP3909_Balsa_2902870.sgRNA-rep-ExpQnorm-noRowNorm-zscore-01range-t8-q33--no-fil-flat	0	223	44	3,99402092675635	9,64887708481629E-21	15	COX16,DMAC1,ECSIT,ENSG00000255339,ENSG00000265257,ENSG00000267740,GLRX5,METTL17,MRPS31,NDUFAF4,NDUFAF5,NDUFAF8,NDUFC2-KCTD14,NFU1,TIMMDC1
JD_GPP3909_Balsa_2902870.sgRNA-rep-ExpQnorm-noRowNorm-zscore-01range-t8-q33	0	223	44	3,99402092675635	9,64887708481629E-21	15	COX16,DMAC1,ECSIT,ENSG00000255339,ENSG00000265257,ENSG00000267740,GLRX5,METTL17,MRPS31,NDUFAF4,NDUFAF5,NDUFAF8,NDUFC2-KCTD14,NFU1,TIMMDC1
JD_GPP3909_Balsa_2902870.sgRNA.no3w.ga.gene_av.zs1-rep-ExpMean_subs-noRowNorm-zscore-t1.5-q33.75	1	249	46	3,73956431787757	9,95931423821419E-21	19	COX16,DMAC1,DMAC2,ECSIT,ENSG00000255339,ENSG00000265257,ENSG00000267740,FOXRED1,GLRX5,GRSF1,METTL17,MRPS31,NDUFAF4,NDUFAF5,NDUFAF8,NDUFC2-KCTD14,NFU1,NUBPL,TIMMDC1
JD_GPP3909_Balsa_2902870.sgRNA.no3w.ga.gene_av.zs15-rep-noExpNorm-noRowNorm-zscore-01range-t2-q34	6	166	39	4,75575027382256	1,03247592671581E-20	13	DMAC1,DMAC2,ENSG00000255339,ENSG00000265257,ENSG00000267740,GLRX5,METTL17,NDUFAF4,NDUFAF5,NDUFAF8,NFU1,NUBPL,TIMMDC1
JD_GPP3909_Balsa_2902870.sgRNA-rep-noExpNorm-noRowNorm-zscore-01range-t12-q34	7	277	48	3,5077125041024	1,05297599216477E-20	23	COX16,DMAC1,DMAC2,ECSIT,ENSG00000255339,ENSG00000265257,ENSG00000267740,FOXRED1,GLRX5,GRSF1,METTL17,MRPS31,NDUFAF4,NDUFAF5,NDUFAF6,NDUFAF8,NDUFC2-KCTD14,NFU1,NUBPL,PET117,RTN4IP1,SCO1,TIMMDC1
JD_GPP3909_Balsa_2902870.sgRNA-rep-noExpNorm-noRowNorm-zscore-01range-t12-q35	4	277	48	3,5077125041024	1,05297599216477E-20	23	COX16,DMAC1,DMAC2,ECSIT,ENSG00000255339,ENSG00000265257,ENSG00000267740,FOXRED1,GLRX5,GRSF1,METTL17,MRPS31,NDUFAF4,NDUFAF5,NDUFAF6,NDUFAF8,NDUFC2-KCTD14,NFU1,NUBPL,PET117,RTN4IP1,SCO1,TIMMDC1
JD_GPP3909_Balsa_2902870.sgRNA-rep-noExpNorm-noRowNorm-zscore-01range-t12-q36	4	277	48	3,5077125041024	1,05297599216477E-20	23	COX16,DMAC1,DMAC2,ECSIT,ENSG00000255339,ENSG00000265257,ENSG00000267740,FOXRED1,GLRX5,GRSF1,METTL17,MRPS31,NDUFAF4,NDUFAF5,NDUFAF6,NDUFAF8,NDUFC2-KCTD14,NFU1,NUBPL,PET117,RTN4IP1,SCO1,TIMMDC1
JD_GPP3909_Balsa_2902870.sgRNA-rep-noExpNorm-noRowNorm-zscore-01range-t16-q34--no-fil-flat	7	277	48	3,5077125041024	1,05297599216477E-20	23	COX16,DMAC1,DMAC2,ECSIT,ENSG00000255339,ENSG00000265257,ENSG00000267740,FOXRED1,GLRX5,GRSF1,METTL17,MRPS31,NDUFAF4,NDUFAF5,NDUFAF6,NDUFAF8,NDUFC2-KCTD14,NFU1,NUBPL,PET117,RTN4IP1,SCO1,TIMMDC1
JD_GPP3909_Balsa_2902870.sgRNA-rep-noExpNorm-noRowNorm-zscore-01range-t16-q34	7	277	48	3,5077125041024	1,05297599216477E-20	23	COX16,DMAC1,DMAC2,ECSIT,ENSG00000255339,ENSG00000265257,ENSG00000267740,FOXRED1,GLRX5,GRSF1,METTL17,MRPS31,NDUFAF4,NDUFAF5,NDUFAF6,NDUFAF8,NDUFC2-KCTD14,NFU1,NUBPL,PET117,RTN4IP1,SCO1,TIMMDC1
JD_GPP3909_Balsa_2902870.sgRNA-rep-noExpNorm-noRowNorm-zscore-01range-t16-q35--no-fil-flat	4	277	48	3,5077125041024	1,05297599216477E-20	23	COX16,DMAC1,DMAC2,ECSIT,ENSG00000255339,ENSG00000265257,ENSG00000267740,FOXRED1,GLRX5,GRSF1,METTL17,MRPS31,NDUFAF4,NDUFAF5,NDUFAF6,NDUFAF8,NDUFC2-KCTD14,NFU1,NUBPL,PET117,RTN4IP1,SCO1,TIMMDC1
JD_GPP3909_Balsa_2902870.sgRNA-rep-noExpNorm-noRowNorm-zscore-01range-t16-q35	4	277	48	3,5077125041024	1,05297599216477E-20	23	COX16,DMAC1,DMAC2,ECSIT,ENSG00000255339,ENSG00000265257,ENSG00000267740,FOXRED1,GLRX5,GRSF1,METTL17,MRPS31,NDUFAF4,NDUFAF5,NDUFAF6,NDUFAF8,NDUFC2-KCTD14,NFU1,NUBPL,PET117,RTN4IP1,SCO1,TIMMDC1
JD_GPP3909_Balsa_2902870.sgRNA-rep-noExpNorm-noRowNorm-zscore-01range-t16-q36	4	277	48	3,5077125041024	1,05297599216477E-20	23	COX16,DMAC1,DMAC2,ECSIT,ENSG00000255339,ENSG00000265257,ENSG00000267740,FOXRED1,GLRX5,GRSF1,METTL17,MRPS31,NDUFAF4,NDUFAF5,NDUFAF6,NDUFAF8,NDUFC2-KCTD14,NFU1,NUBPL,PET117,RTN4IP1,SCO1,TIMMDC1
JD_GPP3909_Balsa_2902870.sgRNA-rep-noExpNorm-noRowNorm-zscore-01range-t32-q34--no-fil-flat	7	277	48	3,5077125041024	1,05297599216477E-20	23	COX16,DMAC1,DMAC2,ECSIT,ENSG00000255339,ENSG00000265257,ENSG00000267740,FOXRED1,GLRX5,GRSF1,METTL17,MRPS31,NDUFAF4,NDUFAF5,NDUFAF6,NDUFAF8,NDUFC2-KCTD14,NFU1,NUBPL,PET117,RTN4IP1,SCO1,TIMMDC1
JD_GPP3909_Balsa_2902870.sgRNA-rep-noExpNorm-noRowNorm-zscore-01range-t32-q34	7	277	48	3,5077125041024	1,05297599216477E-20	23	COX16,DMAC1,DMAC2,ECSIT,ENSG00000255339,ENSG00000265257,ENSG00000267740,FOXRED1,GLRX5,GRSF1,METTL17,MRPS31,NDUFAF4,NDUFAF5,NDUFAF6,NDUFAF8,NDUFC2-KCTD14,NFU1,NUBPL,PET117,RTN4IP1,SCO1,TIMMDC1
JD_GPP3909_Balsa_2902870.sgRNA-rep-noExpNorm-noRowNorm-zscore-01range-t32-q35--no-fil-flat	4	277	48	3,5077125041024	1,05297599216477E-20	23	COX16,DMAC1,DMAC2,ECSIT,ENSG00000255339,ENSG00000265257,ENSG00000267740,FOXRED1,GLRX5,GRSF1,METTL17,MRPS31,NDUFAF4,NDUFAF5,NDUFAF6,NDUFAF8,NDUFC2-KCTD14,NFU1,NUBPL,PET117,RTN4IP1,SCO1,TIMMDC1
JD_GPP3909_Balsa_2902870.sgRNA-rep-noExpNorm-noRowNorm-zscore-01range-t32-q35	4	277	48	3,5077125041024	1,05297599216477E-20	23	COX16,DMAC1,DMAC2,ECSIT,ENSG00000255339,ENSG00000265257,ENSG00000267740,FOXRED1,GLRX5,GRSF1,METTL17,MRPS31,NDUFAF4,NDUFAF5,NDUFAF6,NDUFAF8,NDUFC2-KCTD14,NFU1,NUBPL,PET117,RTN4IP1,SCO1,TIMMDC1
JD_GPP3909_Balsa_2902870.sgRNA-rep-noExpNorm-noRowNorm-zscore-01range-t32-q36	4	277	48	3,5077125041024	1,05297599216477E-20	23	COX16,DMAC1,DMAC2,ECSIT,ENSG00000255339,ENSG00000265257,ENSG00000267740,FOXRED1,GLRX5,GRSF1,METTL17,MRPS31,NDUFAF4,NDUFAF5,NDUFAF6,NDUFAF8,NDUFC2-KCTD14,NFU1,NUBPL,PET117,RTN4IP1,SCO1,TIMMDC1
JD_GPP3909_Balsa_2902870.sgRNA-rep-noExpNorm-noRowNorm-zscore-01range-t4-q34--no-fil-flat	7	277	48	3,5077125041024	1,05297599216477E-20	23	COX16,DMAC1,DMAC2,ECSIT,ENSG00000255339,ENSG00000265257,ENSG00000267740,FOXRED1,GLRX5,GRSF1,METTL17,MRPS31,NDUFAF4,NDUFAF5,NDUFAF6,NDUFAF8,NDUFC2-KCTD14,NFU1,NUBPL,PET117,RTN4IP1,SCO1,TIMMDC1
JD_GPP3909_Balsa_2902870.sgRNA-rep-noExpNorm-noRowNorm-zscore-01range-t4-q34	7	277	48	3,5077125041024	1,05297599216477E-20	23	COX16,DMAC1,DMAC2,ECSIT,ENSG00000255339,ENSG00000265257,ENSG00000267740,FOXRED1,GLRX5,GRSF1,METTL17,MRPS31,NDUFAF4,NDUFAF5,NDUFAF6,NDUFAF8,NDUFC2-KCTD14,NFU1,NUBPL,PET117,RTN4IP1,SCO1,TIMMDC1
JD_GPP3909_Balsa_2902870.sgRNA-rep-noExpNorm-noRowNorm-zscore-01range-t4-q35--no-fil-flat	4	277	48	3,5077125041024	1,05297599216477E-20	23	COX16,DMAC1,DMAC2,ECSIT,ENSG00000255339,ENSG00000265257,ENSG00000267740,FOXRED1,GLRX5,GRSF1,METTL17,MRPS31,NDUFAF4,NDUFAF5,NDUFAF6,NDUFAF8,NDUFC2-KCTD14,NFU1,NUBPL,PET117,RTN4IP1,SCO1,TIMMDC1
JD_GPP3909_Balsa_2902870.sgRNA-rep-noExpNorm-noRowNorm-zscore-01range-t4-q35	4	277	48	3,5077125041024	1,05297599216477E-20	23	COX16,DMAC1,DMAC2,ECSIT,ENSG00000255339,ENSG00000265257,ENSG00000267740,FOXRED1,GLRX5,GRSF1,METTL17,MRPS31,NDUFAF4,NDUFAF5,NDUFAF6,NDUFAF8,NDUFC2-KCTD14,NFU1,NUBPL,PET117,RTN4IP1,SCO1,TIMMDC1
JD_GPP3909_Balsa_2902870.sgRNA-rep-noExpNorm-noRowNorm-zscore-01range-t4-q36	4	277	48	3,5077125041024	1,05297599216477E-20	23	COX16,DMAC1,DMAC2,ECSIT,ENSG00000255339,ENSG00000265257,ENSG00000267740,FOXRED1,GLRX5,GRSF1,METTL17,MRPS31,NDUFAF4,NDUFAF5,NDUFAF6,NDUFAF8,NDUFC2-KCTD14,NFU1,NUBPL,PET117,RTN4IP1,SCO1,TIMMDC1
JD_GPP3909_Balsa_2902870.sgRNA-rep-noExpNorm-noRowNorm-zscore-01range-t8-q34--no-fil-flat	7	277	48	3,5077125041024	1,05297599216477E-20	23	COX16,DMAC1,DMAC2,ECSIT,ENSG00000255339,ENSG00000265257,ENSG00000267740,FOXRED1,GLRX5,GRSF1,METTL17,MRPS31,NDUFAF4,NDUFAF5,NDUFAF6,NDUFAF8,NDUFC2-KCTD14,NFU1,NUBPL,PET117,RTN4IP1,SCO1,TIMMDC1
JD_GPP3909_Balsa_2902870.sgRNA-rep-noExpNorm-noRowNorm-zscore-01range-t8-q34	7	277	48	3,5077125041024	1,05297599216477E-20	23	COX16,DMAC1,DMAC2,ECSIT,ENSG00000255339,ENSG00000265257,ENSG00000267740,FOXRED1,GLRX5,GRSF1,METTL17,MRPS31,NDUFAF4,NDUFAF5,NDUFAF6,NDUFAF8,NDUFC2-KCTD14,NFU1,NUBPL,PET117,RTN4IP1,SCO1,TIMMDC1
JD_GPP3909_Balsa_2902870.sgRNA-rep-noExpNorm-noRowNorm-zscore-01range-t8-q35--no-fil-flat	4	277	48	3,5077125041024	1,05297599216477E-20	23	COX16,DMAC1,DMAC2,ECSIT,ENSG00000255339,ENSG00000265257,ENSG00000267740,FOXRED1,GLRX5,GRSF1,METTL17,MRPS31,NDUFAF4,NDUFAF5,NDUFAF6,NDUFAF8,NDUFC2-KCTD14,NFU1,NUBPL,PET117,RTN4IP1,SCO1,TIMMDC1
JD_GPP3909_Balsa_2902870.sgRNA-rep-noExpNorm-noRowNorm-zscore-01range-t8-q35	4	277	48	3,5077125041024	1,05297599216477E-20	23	COX16,DMAC1,DMAC2,ECSIT,ENSG00000255339,ENSG00000265257,ENSG00000267740,FOXRED1,GLRX5,GRSF1,METTL17,MRPS31,NDUFAF4,NDUFAF5,NDUFAF6,NDUFAF8,NDUFC2-KCTD14,NFU1,NUBPL,PET117,RTN4IP1,SCO1,TIMMDC1
JD_GPP3909_Balsa_2902870.sgRNA-rep-noExpNorm-noRowNorm-zscore-01range-t8-q36	4	277	48	3,5077125041024	1,05297599216477E-20	23	COX16,DMAC1,DMAC2,ECSIT,ENSG00000255339,ENSG00000265257,ENSG00000267740,FOXRED1,GLRX5,GRSF1,METTL17,MRPS31,NDUFAF4,NDUFAF5,NDUFAF6,NDUFAF8,NDUFC2-KCTD14,NFU1,NUBPL,PET117,RTN4IP1,SCO1,TIMMDC1
JD_GPP3909_Balsa_2902870.sgRNA.no3w.ga.gene_av.zs1-rep-ExpMean_subs-noRowNorm-zscore-t2-q33.75	6	307	50	3,29681176586714	1,10635162727047E-20	28	BOLA3,CHCHD1,COX16,DMAC1,DMAC2,ECSIT,ENSG00000255339,ENSG00000265257,ENSG00000267740,ENSG00000268400,FOXRED1,GLRX5,GRSF1,METTL17,MRPS31,NDUFAF4,NDUFAF5,NDUFAF6,NDUFAF8,NDUFC2-KCTD14,NFU1,NUBPL,PET100,PET117,RMND1,RTN4IP1,SCO1,TIMMDC1
JD_GPP3909_Balsa_2902870.sgRNA-rep-noExpNorm-noRowNorm-zscore-01range-t1.5-q36	4	278	48	3,49509483322433	1,25167231086565E-20	24	COX16,DMAC1,DMAC2,ECSIT,ENSG00000255339,ENSG00000265257,ENSG00000267740,FOXRED1,GLRX5,GRSF1,METTL17,MRPS31,NDUFAF4,NDUFAF5,NDUFAF6,NDUFAF8,NDUFC2-KCTD14,NFU1,NUBPL,PDE12,PET117,RTN4IP1,SCO1,TIMMDC1
JD_GPP3909_Balsa_2902870.sgRNA-rep-noExpNorm-noRowNorm-zscore-01range-t2-q36	4	278	48	3,49509483322433	1,25167231086565E-20	24	COX16,DMAC1,DMAC2,ECSIT,ENSG00000255339,ENSG00000265257,ENSG00000267740,FOXRED1,GLRX5,GRSF1,METTL17,MRPS31,NDUFAF4,NDUFAF5,NDUFAF6,NDUFAF8,NDUFC2-KCTD14,NFU1,NUBPL,PDE12,PET117,RTN4IP1,SCO1,TIMMDC1
JD_GPP3909_Balsa_2902870.sgRNA.ga.gene_av.zs1-rep-ExpMean_subs-noRowNorm-zscore-t1.5-q33	0	251	46	3,70976699263552	1,44133315020921E-20	18	COX16,DMAC1,DMAC2,ENSG00000255339,ENSG00000265257,ENSG00000267740,FOXRED1,GLRX5,GRSF1,METTL17,MRPS31,NDUFAF4,NDUFAF5,NDUFAF8,NDUFC2-KCTD14,NFU1,NUBPL,TIMMDC1
JD_GPP3909_Balsa_2902870.sgRNA.no3w.ga.gene_av.zs1-rep-ExpMean_subs-noRowNorm-zscore-t1.5-q34	1	251	46	3,70976699263552	1,44133315020921E-20	19	COX16,DMAC1,DMAC2,ECSIT,ENSG00000255339,ENSG00000265257,ENSG00000267740,FOXRED1,GLRX5,GRSF1,METTL17,MRPS31,NDUFAF4,NDUFAF5,NDUFAF8,NDUFC2-KCTD14,NFU1,NUBPL,TIMMDC1
JD_GPP3909_Balsa_2902870.sgRNA.no3w.ga.gene_av.zs1-rep-noExpNorm-noRowNorm-zscore-t1.5-q33	5	238	45	3,82734912146677	1,50064462354969E-20	22	BOLA3,COX16,DMAC1,DMAC2,ECSIT,ENSG00000255339,ENSG00000265257,ENSG00000267740,FOXRED1,GLRX5,GRSF1,METTL17,MRPS31,NDUFAF4,NDUFAF5,NDUFAF8,NDUFC2-KCTD14,NFU1,NUBPL,PDE12,PET117,SCO1
JD_GPP3909_Balsa_2902870.sgRNA.ga.gene_av.zs1-rep-noExpNorm-noRowNorm-zscore-t4-q33.5	6	265	47	3,59016580903373	1,52805198555588E-20	32	BOLA3,CHCHD1,COQ2,COX16,DMAC1,DMAC2,ECSIT,ENSG00000255339,ENSG00000265257,ENSG00000267740,FOXRED1,GLRX5,GRSF1,LIAS,LIPT1,LIPT2,LIPT2-AS1,METTL17,MRPS31,NDUFAF4,NDUFAF5,NDUFAF6,NDUFAF8,NDUFC2-KCTD14,NFU1,NUBPL,PDE12,PET117,RMND1,RTN4IP1,SCO1,TIMMDC1
JD_GPP3909_Balsa_2902870.sgRNA.no3w.ga.gene_av.zs15-rep-noExpNorm-noRowNorm-zscore-t12-q33.75	9	226	44	3,94100294985251	1,74859576732679E-20	16	CHCHD1,DMAC1,DMAC2,ENSG00000255339,ENSG00000265257,ENSG00000267740,FOXRED1,GLRX5,METTL17,NDUFAF4,NDUFAF5,NDUFAF8,NFU1,NUBPL,PET117,TIMMDC1
JD_GPP3909_Balsa_2902870.sgRNA.no3w.ga.gene_av.zs15-rep-noExpNorm-noRowNorm-zscore-t16-q33.75	9	226	44	3,94100294985251	1,74859576732679E-20	16	CHCHD1,DMAC1,DMAC2,ENSG00000255339,ENSG00000265257,ENSG00000267740,FOXRED1,GLRX5,METTL17,NDUFAF4,NDUFAF5,NDUFAF8,NFU1,NUBPL,PET117,TIMMDC1
JD_GPP3909_Balsa_2902870.sgRNA.no3w.ga.gene_av.zs15-rep-noExpNorm-noRowNorm-zscore-t4-q33.75	9	226	44	3,94100294985251	1,74859576732679E-20	16	CHCHD1,DMAC1,DMAC2,ENSG00000255339,ENSG00000265257,ENSG00000267740,FOXRED1,GLRX5,METTL17,NDUFAF4,NDUFAF5,NDUFAF8,NFU1,NUBPL,PET117,TIMMDC1
JD_GPP3909_Balsa_2902870.sgRNA.no3w.ga.gene_av.zs15-rep-noExpNorm-noRowNorm-zscore-t8-q33.75	9	226	44	3,94100294985251	1,74859576732679E-20	16	CHCHD1,DMAC1,DMAC2,ENSG00000255339,ENSG00000265257,ENSG00000267740,FOXRED1,GLRX5,METTL17,NDUFAF4,NDUFAF5,NDUFAF8,NFU1,NUBPL,PET117,TIMMDC1
JD_GPP3909_Balsa_2902870.sgRNA.no3w.ga.gene_av.zs1-rep-noExpNorm-noRowNorm-zscore-t2-q33.25	7	240	45	3,79545454545455	2,19147563841535E-20	23	BOLA3,COX16,DMAC1,DMAC2,ECSIT,ENSG00000255339,ENSG00000265257,ENSG00000267740,FOXRED1,GLRX5,GRSF1,METTL17,MRPS31,NDUFAF4,NDUFAF5,NDUFAF8,NDUFC2-KCTD14,NFU1,NUBPL,PDE12,PET117,RTN4IP1,SCO1
JD_GPP3909_Balsa_2902870.sgRNA.no3w.ga.gene_av.zs1-rep-noExpNorm-noRowNorm-zscore-01range-t1.5-q33	6	215	43	4,04848484848485	2,31296862461206E-20	18	COX16,DMAC1,DMAC2,ECSIT,ENSG00000255339,ENSG00000265257,ENSG00000267740,FOXRED1,GLRX5,GRSF1,METTL17,NDUFAF4,NDUFAF8,NDUFC2-KCTD14,NFU1,NUBPL,PET117,TIMMDC1
JD_GPP3909_Balsa_2902870.sgRNA-rep-noExpNorm-noRowNorm-zscore-01range-t12-q32	7	203	42	4,18808777429467	2,31893779042154E-20	14	COX16,DMAC1,ECSIT,ENSG00000255339,ENSG00000265257,ENSG00000267740,GLRX5,GRSF1,MRPS31,NDUFAF4,NDUFAF5,NDUFAF8,NDUFC2-KCTD14,TIMMDC1
JD_GPP3909_Balsa_2902870.sgRNA-rep-noExpNorm-noRowNorm-zscore-01range-t16-q32--no-fil-flat	7	203	42	4,18808777429467	2,31893779042154E-20	14	COX16,DMAC1,ECSIT,ENSG00000255339,ENSG00000265257,ENSG00000267740,GLRX5,GRSF1,MRPS31,NDUFAF4,NDUFAF5,NDUFAF8,NDUFC2-KCTD14,TIMMDC1
JD_GPP3909_Balsa_2902870.sgRNA-rep-noExpNorm-noRowNorm-zscore-01range-t16-q32	7	203	42	4,18808777429467	2,31893779042154E-20	14	COX16,DMAC1,ECSIT,ENSG00000255339,ENSG00000265257,ENSG00000267740,GLRX5,GRSF1,MRPS31,NDUFAF4,NDUFAF5,NDUFAF8,NDUFC2-KCTD14,TIMMDC1
JD_GPP3909_Balsa_2902870.sgRNA-rep-noExpNorm-noRowNorm-zscore-01range-t32-q32--no-fil-flat	7	203	42	4,18808777429467	2,31893779042154E-20	14	COX16,DMAC1,ECSIT,ENSG00000255339,ENSG00000265257,ENSG00000267740,GLRX5,GRSF1,MRPS31,NDUFAF4,NDUFAF5,NDUFAF8,NDUFC2-KCTD14,TIMMDC1
JD_GPP3909_Balsa_2902870.sgRNA-rep-noExpNorm-noRowNorm-zscore-01range-t32-q32	7	203	42	4,18808777429467	2,31893779042154E-20	14	COX16,DMAC1,ECSIT,ENSG00000255339,ENSG00000265257,ENSG00000267740,GLRX5,GRSF1,MRPS31,NDUFAF4,NDUFAF5,NDUFAF8,NDUFC2-KCTD14,TIMMDC1
JD_GPP3909_Balsa_2902870.sgRNA-rep-noExpNorm-noRowNorm-zscore-01range-t4-q32--no-fil-flat	7	203	42	4,18808777429467	2,31893779042154E-20	14	COX16,DMAC1,ECSIT,ENSG00000255339,ENSG00000265257,ENSG00000267740,GLRX5,GRSF1,MRPS31,NDUFAF4,NDUFAF5,NDUFAF8,NDUFC2-KCTD14,TIMMDC1
JD_GPP3909_Balsa_2902870.sgRNA-rep-noExpNorm-noRowNorm-zscore-01range-t4-q32	7	203	42	4,18808777429467	2,31893779042154E-20	14	COX16,DMAC1,ECSIT,ENSG00000255339,ENSG00000265257,ENSG00000267740,GLRX5,GRSF1,MRPS31,NDUFAF4,NDUFAF5,NDUFAF8,NDUFC2-KCTD14,TIMMDC1
JD_GPP3909_Balsa_2902870.sgRNA-rep-noExpNorm-noRowNorm-zscore-01range-t8-q32--no-fil-flat	7	203	42	4,18808777429467	2,31893779042154E-20	14	COX16,DMAC1,ECSIT,ENSG00000255339,ENSG00000265257,ENSG00000267740,GLRX5,GRSF1,MRPS31,NDUFAF4,NDUFAF5,NDUFAF8,NDUFC2-KCTD14,TIMMDC1
JD_GPP3909_Balsa_2902870.sgRNA-rep-noExpNorm-noRowNorm-zscore-01range-t8-q32	7	203	42	4,18808777429467	2,31893779042154E-20	14	COX16,DMAC1,ECSIT,ENSG00000255339,ENSG00000265257,ENSG00000267740,GLRX5,GRSF1,MRPS31,NDUFAF4,NDUFAF5,NDUFAF8,NDUFC2-KCTD14,TIMMDC1
JD_GPP3909_Balsa_2902870.sgRNA.no3w.ga.gene_av.zs1-rep-ExpMean_subs-noRowNorm-zscore-t1.5-q32.5	1	203	42	4,18808777429467	2,31893779042154E-20	15	COX16,DMAC1,DMAC2,ECSIT,ENSG00000255339,ENSG00000265257,ENSG00000267740,GLRX5,GRSF1,METTL17,NDUFAF4,NDUFAF5,NDUFAF8,NDUFC2-KCTD14,NFU1
JD_GPP3909_Balsa_2902870.sgRNA.no3w.ga.gene_av.zs15-rep-ExpMean_subs-noRowNorm-zscore-01range-t12-q33.5	0	203	42	4,18808777429467	2,31893779042154E-20	17	CHCHD1,COX16,DMAC1,DMAC2,ENSG00000255339,ENSG00000265257,ENSG00000267740,GLRX5,METTL17,MRPS31,NDUFAF4,NDUFAF5,NDUFAF8,NFU1,NUBPL,TIMMDC1,UQCC2
JD_GPP3909_Balsa_2902870.sgRNA.no3w.ga.gene_av.zs15-rep-ExpMean_subs-noRowNorm-zscore-01range-t16-q33.5	0	203	42	4,18808777429467	2,31893779042154E-20	17	CHCHD1,COX16,DMAC1,DMAC2,ENSG00000255339,ENSG00000265257,ENSG00000267740,GLRX5,METTL17,MRPS31,NDUFAF4,NDUFAF5,NDUFAF8,NFU1,NUBPL,TIMMDC1,UQCC2
JD_GPP3909_Balsa_2902870.sgRNA.no3w.ga.gene_av.zs15-rep-ExpMean_subs-noRowNorm-zscore-01range-t4-q33.5	0	203	42	4,18808777429467	2,31893779042154E-20	17	CHCHD1,COX16,DMAC1,DMAC2,ENSG00000255339,ENSG00000265257,ENSG00000267740,GLRX5,METTL17,MRPS31,NDUFAF4,NDUFAF5,NDUFAF8,NFU1,NUBPL,TIMMDC1,UQCC2
JD_GPP3909_Balsa_2902870.sgRNA.no3w.ga.gene_av.zs15-rep-ExpMean_subs-noRowNorm-zscore-01range-t8-q33.5	0	203	42	4,18808777429467	2,31893779042154E-20	17	CHCHD1,COX16,DMAC1,DMAC2,ENSG00000255339,ENSG00000265257,ENSG00000267740,GLRX5,METTL17,MRPS31,NDUFAF4,NDUFAF5,NDUFAF8,NFU1,NUBPL,TIMMDC1,UQCC2
JD_GPP3909_Balsa_2902870.sgRNA.no3w.ga.gene_av.zs1-rep-ExpMean_subs-noRowNorm-zscore-t2-q34	4	312	50	3,24397824397824	2,46975602796568E-20	28	BOLA3,CHCHD1,COX16,DMAC1,DMAC2,ECSIT,ENSG00000255339,ENSG00000265257,ENSG00000267740,ENSG00000268400,FOXRED1,GLRX5,GRSF1,METTL17,MRPS31,NDUFAF4,NDUFAF5,NDUFAF6,NDUFAF8,NDUFC2-KCTD14,NFU1,NUBPL,PET100,PET117,RMND1,RTN4IP1,SCO1,TIMMDC1
JD_GPP3909_Balsa_2902870.sgRNA-rep-noExpNorm-noRowNorm-zscore-01range-t1.5-q34--no-fil-flat	3	268	47	3,54997738579828	2,59239091240046E-20	24	COX16,DMAC1,DMAC2,ECSIT,ENSG00000255339,ENSG00000265257,ENSG00000267740,FOXRED1,GLRX5,GRSF1,METTL17,MRPS31,NDUFAF4,NDUFAF5,NDUFAF6,NDUFAF8,NDUFC2-KCTD14,NFU1,NUBPL,PDE12,PET117,RTN4IP1,SCO1,TIMMDC1
JD_GPP3909_Balsa_2902870.sgRNA-rep-noExpNorm-noRowNorm-zscore-01range-t1.5-q34	3	268	47	3,54997738579828	2,59239091240046E-20	24	COX16,DMAC1,DMAC2,ECSIT,ENSG00000255339,ENSG00000265257,ENSG00000267740,FOXRED1,GLRX5,GRSF1,METTL17,MRPS31,NDUFAF4,NDUFAF5,NDUFAF6,NDUFAF8,NDUFC2-KCTD14,NFU1,NUBPL,PDE12,PET117,RTN4IP1,SCO1,TIMMDC1
JD_GPP3909_Balsa_2902870.sgRNA-rep-noExpNorm-noRowNorm-zscore-01range-t2-q34--no-fil-flat	3	268	47	3,54997738579828	2,59239091240046E-20	24	COX16,DMAC1,DMAC2,ECSIT,ENSG00000255339,ENSG00000265257,ENSG00000267740,FOXRED1,GLRX5,GRSF1,METTL17,MRPS31,NDUFAF4,NDUFAF5,NDUFAF6,NDUFAF8,NDUFC2-KCTD14,NFU1,NUBPL,PDE12,PET117,RTN4IP1,SCO1,TIMMDC1
JD_GPP3909_Balsa_2902870.sgRNA-rep-noExpNorm-noRowNorm-zscore-01range-t2-q34	3	268	47	3,54997738579828	2,59239091240046E-20	24	COX16,DMAC1,DMAC2,ECSIT,ENSG00000255339,ENSG00000265257,ENSG00000267740,FOXRED1,GLRX5,GRSF1,METTL17,MRPS31,NDUFAF4,NDUFAF5,NDUFAF6,NDUFAF8,NDUFC2-KCTD14,NFU1,NUBPL,PDE12,PET117,RTN4IP1,SCO1,TIMMDC1
JD_GPP3909_Balsa_2902870.sgRNA.ga.gene_av.zs1-rep-noExpNorm-noRowNorm-zscore-t4-q33.75	5	283	48	3,43334404111789	2,93718592811173E-20	35	BOLA3,CHCHD1,COQ2,COQ7,COX16,DLD,DMAC1,DMAC2,ECSIT,ENSG00000255339,ENSG00000265257,ENSG00000267740,FOXRED1,GLRX5,GRSF1,LIAS,LIPT1,LIPT2,LIPT2-AS1,METTL17,MRPS31,NDUFAF4,NDUFAF5,NDUFAF6,NDUFAF8,NDUFC2-KCTD14,NFU1,NUBPL,PDE12,PET117,RMND1,RTN4IP1,SCO1,SOD2,TIMMDC1
JD_GPP3909_Balsa_2902870.sgRNA.no3w.ga-rep-qznorm-t10	2	255	46	3,65157456922163	2,98633512106799E-20	23	COX16,DMAC1,DMAC2,ECSIT,ENSG00000255339,ENSG00000265257,ENSG00000267740,ENSG00000268400,FOXRED1,GLRX5,GRSF1,METTL17,MRPS31,NDUFAF4,NDUFAF5,NDUFAF8,NDUFC2-KCTD14,NFU1,NUBPL,PET100,PET117,RTN4IP1,TIMMDC1
JD_GPP3909_Balsa_2902870.sgRNA.no3w.ga-rep-qznorm-t15	2	255	46	3,65157456922163	2,98633512106799E-20	23	COX16,DMAC1,DMAC2,ECSIT,ENSG00000255339,ENSG00000265257,ENSG00000267740,ENSG00000268400,FOXRED1,GLRX5,GRSF1,METTL17,MRPS31,NDUFAF4,NDUFAF5,NDUFAF8,NDUFC2-KCTD14,NFU1,NUBPL,PET100,PET117,RTN4IP1,TIMMDC1
JD_GPP3909_Balsa_2902870.sgRNA.no3w.ga-rep-qznorm-t3	2	255	46	3,65157456922163	2,98633512106799E-20	23	COX16,DMAC1,DMAC2,ECSIT,ENSG00000255339,ENSG00000265257,ENSG00000267740,ENSG00000268400,FOXRED1,GLRX5,GRSF1,METTL17,MRPS31,NDUFAF4,NDUFAF5,NDUFAF8,NDUFC2-KCTD14,NFU1,NUBPL,PET100,PET117,RTN4IP1,TIMMDC1
JD_GPP3909_Balsa_2902870.sgRNA.no3w.ga-rep-qznorm-t4	2	255	46	3,65157456922163	2,98633512106799E-20	23	COX16,DMAC1,DMAC2,ECSIT,ENSG00000255339,ENSG00000265257,ENSG00000267740,ENSG00000268400,FOXRED1,GLRX5,GRSF1,METTL17,MRPS31,NDUFAF4,NDUFAF5,NDUFAF8,NDUFC2-KCTD14,NFU1,NUBPL,PET100,PET117,RTN4IP1,TIMMDC1
JD_GPP3909_Balsa_2902870.sgRNA.no3w.ga-rep-qznorm-t5	2	255	46	3,65157456922163	2,98633512106799E-20	23	COX16,DMAC1,DMAC2,ECSIT,ENSG00000255339,ENSG00000265257,ENSG00000267740,ENSG00000268400,FOXRED1,GLRX5,GRSF1,METTL17,MRPS31,NDUFAF4,NDUFAF5,NDUFAF8,NDUFC2-KCTD14,NFU1,NUBPL,PET100,PET117,RTN4IP1,TIMMDC1
JD_GPP3909_Balsa_2902870.sgRNA.no3w.ga-rep-qznorm-t7	2	255	46	3,65157456922163	2,98633512106799E-20	23	COX16,DMAC1,DMAC2,ECSIT,ENSG00000255339,ENSG00000265257,ENSG00000267740,ENSG00000268400,FOXRED1,GLRX5,GRSF1,METTL17,MRPS31,NDUFAF4,NDUFAF5,NDUFAF8,NDUFC2-KCTD14,NFU1,NUBPL,PET100,PET117,RTN4IP1,TIMMDC1
JD_GPP3909_Balsa_2902870.sgRNA.no3w.ga.gene_av.zs15-rep-noExpNorm-noRowNorm-zscore-01range-t2-q33.75	6	160	38	4,80757575757576	3,03956037403714E-20	13	DMAC1,DMAC2,ENSG00000255339,ENSG00000265257,ENSG00000267740,GLRX5,METTL17,NDUFAF4,NDUFAF5,NDUFAF8,NFU1,NUBPL,TIMMDC1
JD_GPP3909_Balsa_2902870.sgRNA-rep-ExpMean_subs-noRowNorm-zscore-t1.5-q32.5--no-fil-flat	0	269	47	3,53678044384364	3,08686279451103E-20	23	CHCHD1,COX16,DMAC1,DMAC2,ECSIT,ENSG00000255339,ENSG00000265257,ENSG00000267740,FDX1,FOXRED1,GLRX5,GRSF1,METTL17,MRPS31,NDUFAF4,NDUFAF5,NDUFAF8,NDUFC2-KCTD14,NFU1,NUBPL,PET117,RTN4IP1,TIMMDC1
JD_GPP3909_Balsa_2902870.sgRNA-rep-ExpMean_subs-noRowNorm-zscore-t1.5-q32.5	0	269	47	3,53678044384364	3,08686279451103E-20	23	CHCHD1,COX16,DMAC1,DMAC2,ECSIT,ENSG00000255339,ENSG00000265257,ENSG00000267740,FDX1,FOXRED1,GLRX5,GRSF1,METTL17,MRPS31,NDUFAF4,NDUFAF5,NDUFAF8,NDUFC2-KCTD14,NFU1,NUBPL,PET117,RTN4IP1,TIMMDC1
JD_GPP3909_Balsa_2902870.sgRNA-rep-ExpMean_subs-noRowNorm-zscore-t12-q32.5	0	269	47	3,53678044384364	3,08686279451103E-20	23	CHCHD1,COX16,DMAC1,DMAC2,ECSIT,ENSG00000255339,ENSG00000265257,ENSG00000267740,FDX1,FOXRED1,GLRX5,GRSF1,METTL17,MRPS31,NDUFAF4,NDUFAF5,NDUFAF8,NDUFC2-KCTD14,NFU1,NUBPL,PET117,RTN4IP1,TIMMDC1
JD_GPP3909_Balsa_2902870.sgRNA-rep-ExpMean_subs-noRowNorm-zscore-t16-q32.5--no-fil-flat	0	269	47	3,53678044384364	3,08686279451103E-20	23	CHCHD1,COX16,DMAC1,DMAC2,ECSIT,ENSG00000255339,ENSG00000265257,ENSG00000267740,FDX1,FOXRED1,GLRX5,GRSF1,METTL17,MRPS31,NDUFAF4,NDUFAF5,NDUFAF8,NDUFC2-KCTD14,NFU1,NUBPL,PET117,RTN4IP1,TIMMDC1
JD_GPP3909_Balsa_2902870.sgRNA-rep-ExpMean_subs-noRowNorm-zscore-t16-q32.5	0	269	47	3,53678044384364	3,08686279451103E-20	23	CHCHD1,COX16,DMAC1,DMAC2,ECSIT,ENSG00000255339,ENSG00000265257,ENSG00000267740,FDX1,FOXRED1,GLRX5,GRSF1,METTL17,MRPS31,NDUFAF4,NDUFAF5,NDUFAF8,NDUFC2-KCTD14,NFU1,NUBPL,PET117,RTN4IP1,TIMMDC1
JD_GPP3909_Balsa_2902870.sgRNA-rep-ExpMean_subs-noRowNorm-zscore-t2-q32.5--no-fil-flat	0	269	47	3,53678044384364	3,08686279451103E-20	23	CHCHD1,COX16,DMAC1,DMAC2,ECSIT,ENSG00000255339,ENSG00000265257,ENSG00000267740,FDX1,FOXRED1,GLRX5,GRSF1,METTL17,MRPS31,NDUFAF4,NDUFAF5,NDUFAF8,NDUFC2-KCTD14,NFU1,NUBPL,PET117,RTN4IP1,TIMMDC1
JD_GPP3909_Balsa_2902870.sgRNA-rep-ExpMean_subs-noRowNorm-zscore-t2-q32.5	0	269	47	3,53678044384364	3,08686279451103E-20	23	CHCHD1,COX16,DMAC1,DMAC2,ECSIT,ENSG00000255339,ENSG00000265257,ENSG00000267740,FDX1,FOXRED1,GLRX5,GRSF1,METTL17,MRPS31,NDUFAF4,NDUFAF5,NDUFAF8,NDUFC2-KCTD14,NFU1,NUBPL,PET117,RTN4IP1,TIMMDC1
JD_GPP3909_Balsa_2902870.sgRNA-rep-ExpMean_subs-noRowNorm-zscore-t32-q32.5--no-fil-flat	0	269	47	3,53678044384364	3,08686279451103E-20	23	CHCHD1,COX16,DMAC1,DMAC2,ECSIT,ENSG00000255339,ENSG00000265257,ENSG00000267740,FDX1,FOXRED1,GLRX5,GRSF1,METTL17,MRPS31,NDUFAF4,NDUFAF5,NDUFAF8,NDUFC2-KCTD14,NFU1,NUBPL,PET117,RTN4IP1,TIMMDC1
JD_GPP3909_Balsa_2902870.sgRNA-rep-ExpMean_subs-noRowNorm-zscore-t32-q32.5	0	269	47	3,53678044384364	3,08686279451103E-20	23	CHCHD1,COX16,DMAC1,DMAC2,ECSIT,ENSG00000255339,ENSG00000265257,ENSG00000267740,FDX1,FOXRED1,GLRX5,GRSF1,METTL17,MRPS31,NDUFAF4,NDUFAF5,NDUFAF8,NDUFC2-KCTD14,NFU1,NUBPL,PET117,RTN4IP1,TIMMDC1
JD_GPP3909_Balsa_2902870.sgRNA-rep-ExpMean_subs-noRowNorm-zscore-t4-q32.5--no-fil-flat	0	269	47	3,53678044384364	3,08686279451103E-20	23	CHCHD1,COX16,DMAC1,DMAC2,ECSIT,ENSG00000255339,ENSG00000265257,ENSG00000267740,FDX1,FOXRED1,GLRX5,GRSF1,METTL17,MRPS31,NDUFAF4,NDUFAF5,NDUFAF8,NDUFC2-KCTD14,NFU1,NUBPL,PET117,RTN4IP1,TIMMDC1
JD_GPP3909_Balsa_2902870.sgRNA-rep-ExpMean_subs-noRowNorm-zscore-t4-q32.5	0	269	47	3,53678044384364	3,08686279451103E-20	23	CHCHD1,COX16,DMAC1,DMAC2,ECSIT,ENSG00000255339,ENSG00000265257,ENSG00000267740,FDX1,FOXRED1,GLRX5,GRSF1,METTL17,MRPS31,NDUFAF4,NDUFAF5,NDUFAF8,NDUFC2-KCTD14,NFU1,NUBPL,PET117,RTN4IP1,TIMMDC1
JD_GPP3909_Balsa_2902870.sgRNA-rep-ExpMean_subs-noRowNorm-zscore-t8-q32.5--no-fil-flat	0	269	47	3,53678044384364	3,08686279451103E-20	23	CHCHD1,COX16,DMAC1,DMAC2,ECSIT,ENSG00000255339,ENSG00000265257,ENSG00000267740,FDX1,FOXRED1,GLRX5,GRSF1,METTL17,MRPS31,NDUFAF4,NDUFAF5,NDUFAF8,NDUFC2-KCTD14,NFU1,NUBPL,PET117,RTN4IP1,TIMMDC1
JD_GPP3909_Balsa_2902870.sgRNA-rep-ExpMean_subs-noRowNorm-zscore-t8-q32.5	0	269	47	3,53678044384364	3,08686279451103E-20	23	CHCHD1,COX16,DMAC1,DMAC2,ECSIT,ENSG00000255339,ENSG00000265257,ENSG00000267740,FDX1,FOXRED1,GLRX5,GRSF1,METTL17,MRPS31,NDUFAF4,NDUFAF5,NDUFAF8,NDUFC2-KCTD14,NFU1,NUBPL,PET117,RTN4IP1,TIMMDC1
JD_GPP3909_Balsa_2902870.sgRNA.no3w.ga.gene_av.zs1-rep-noExpNorm-noRowNorm-zscore-01range-t2-q33.25	7	217	43	4,01117162407485	3,45929813038326E-20	19	COX16,DMAC1,DMAC2,ECSIT,ENSG00000255339,ENSG00000265257,ENSG00000267740,FOXRED1,GLRX5,GRSF1,METTL17,MRPS31,NDUFAF4,NDUFAF8,NDUFC2-KCTD14,NFU1,NUBPL,PET117,TIMMDC1
JD_GPP3909_Balsa_2902870.sgRNA.ga.gene_av.zs1-rep-ExpMean_subs-noRowNorm-zscore-t1.5-q33.25	0	257	46	3,62315764650395	4,27593249702438E-20	19	CHCHD1,COX16,DMAC1,DMAC2,ENSG00000255339,ENSG00000265257,ENSG00000267740,FOXRED1,GLRX5,GRSF1,METTL17,MRPS31,NDUFAF4,NDUFAF5,NDUFAF8,NDUFC2-KCTD14,NFU1,NUBPL,TIMMDC1
JD_GPP3909_Balsa_2902870.sgRNA.no3w.ga.gene_av.zs1-rep-noExpNorm-noRowNorm-zscore-01range-t12-q33.5	8	219	43	3,9745399197454	5,15000738213798E-20	19	COX16,DMAC1,DMAC2,ECSIT,ENSG00000255339,ENSG00000265257,ENSG00000267740,FOXRED1,GLRX5,GRSF1,METTL17,MRPS31,NDUFAF4,NDUFAF8,NDUFC2-KCTD14,NFU1,NUBPL,PET117,TIMMDC1
JD_GPP3909_Balsa_2902870.sgRNA.no3w.ga.gene_av.zs1-rep-noExpNorm-noRowNorm-zscore-01range-t16-q33.5	8	219	43	3,9745399197454	5,15000738213798E-20	19	COX16,DMAC1,DMAC2,ECSIT,ENSG00000255339,ENSG00000265257,ENSG00000267740,FOXRED1,GLRX5,GRSF1,METTL17,MRPS31,NDUFAF4,NDUFAF8,NDUFC2-KCTD14,NFU1,NUBPL,PET117,TIMMDC1
JD_GPP3909_Balsa_2902870.sgRNA.no3w.ga.gene_av.zs1-rep-noExpNorm-noRowNorm-zscore-01range-t4-q33.5	8	219	43	3,9745399197454	5,15000738213798E-20	19	COX16,DMAC1,DMAC2,ECSIT,ENSG00000255339,ENSG00000265257,ENSG00000267740,FOXRED1,GLRX5,GRSF1,METTL17,MRPS31,NDUFAF4,NDUFAF8,NDUFC2-KCTD14,NFU1,NUBPL,PET117,TIMMDC1
JD_GPP3909_Balsa_2902870.sgRNA.no3w.ga.gene_av.zs1-rep-noExpNorm-noRowNorm-zscore-01range-t4-q33.75	8	219	43	3,9745399197454	5,15000738213798E-20	19	COX16,DMAC1,DMAC2,ECSIT,ENSG00000255339,ENSG00000265257,ENSG00000267740,FOXRED1,GLRX5,GRSF1,METTL17,MRPS31,NDUFAF4,NDUFAF8,NDUFC2-KCTD14,NFU1,NUBPL,PET117,TIMMDC1
JD_GPP3909_Balsa_2902870.sgRNA.no3w.ga.gene_av.zs1-rep-noExpNorm-noRowNorm-zscore-01range-t8-q33.5	8	219	43	3,9745399197454	5,15000738213798E-20	19	COX16,DMAC1,DMAC2,ECSIT,ENSG00000255339,ENSG00000265257,ENSG00000267740,FOXRED1,GLRX5,GRSF1,METTL17,MRPS31,NDUFAF4,NDUFAF8,NDUFC2-KCTD14,NFU1,NUBPL,PET117,TIMMDC1
JD_GPP3909_Balsa_2902870.sgRNA.ga.gene_av.zs15-rep-noExpNorm-noRowNorm-zscore-01range-t2-q34	0	173	39	4,56332107199159	5,46075637537311E-20	16	CHCHD1,DMAC2,ENSG00000255339,ENSG00000265257,ENSG00000267740,FOXRED1,GLRX5,METTL17,NDUFAF4,NDUFAF5,NDUFAF8,NFU1,NUBPL,PET117,SCO1,TIMMDC1
JD_GPP3909_Balsa_2902870.sgRNA.no3w.ga.gene_av.zs1-rep-noExpNorm-noRowNorm-zscore-t2-q33.5	7	245	45	3,71799628942486	5,55327984902868E-20	23	BOLA3,COX16,DMAC1,DMAC2,ECSIT,ENSG00000255339,ENSG00000265257,ENSG00000267740,FOXRED1,GLRX5,GRSF1,METTL17,MRPS31,NDUFAF4,NDUFAF5,NDUFAF8,NDUFC2-KCTD14,NFU1,NUBPL,PDE12,PET117,RTN4IP1,SCO1
JD_GPP3909_Balsa_2902870.sgRNA.ga.gene_av.zs1-rep-noExpNorm-noRowNorm-zscore-t12-q33.75	8	233	44	3,82260371959943	6,74457664212965E-20	22	BOLA3,CHCHD1,COX16,DMAC1,DMAC2,ENSG00000255339,ENSG00000265257,ENSG00000267740,FOXRED1,GLRX5,GRSF1,METTL17,MRPS31,NDUFAF4,NDUFAF5,NDUFAF8,NDUFC2-KCTD14,NFU1,NUBPL,PDE12,PET117,TIMMDC1
JD_GPP3909_Balsa_2902870.sgRNA.ga.gene_av.zs1-rep-noExpNorm-noRowNorm-zscore-t16-q33.75	8	233	44	3,82260371959943	6,74457664212965E-20	22	BOLA3,CHCHD1,COX16,DMAC1,DMAC2,ENSG00000255339,ENSG00000265257,ENSG00000267740,FOXRED1,GLRX5,GRSF1,METTL17,MRPS31,NDUFAF4,NDUFAF5,NDUFAF8,NDUFC2-KCTD14,NFU1,NUBPL,PDE12,PET117,TIMMDC1
JD_GPP3909_Balsa_2902870.sgRNA.ga.gene_av.zs1-rep-noExpNorm-noRowNorm-zscore-t4-q34	6	303	49	3,27352735273527	6,82494586199671E-20	37	BOLA3,CHCHD1,CLPP,COQ2,COQ7,COX16,DLD,DMAC1,DMAC2,ECSIT,ENSG00000255339,ENSG00000265257,ENSG00000267740,FDX1,FOXRED1,GLRX5,GRSF1,LIAS,LIPT1,LIPT2,LIPT2-AS1,METTL17,MRPS31,NDUFAF4,NDUFAF5,NDUFAF6,NDUFAF8,NDUFC2-KCTD14,NFU1,NUBPL,PDE12,PET117,RMND1,RTN4IP1,SCO1,SOD2,TIMMDC1
JD_GPP3909_Balsa_2902870.sgRNA-rep-noExpNorm-noRowNorm-zscore-01range-t1.5-q35--no-fil-flat	4	274	47	3,47224065472241	7,30208751970796E-20	24	COX16,DMAC1,DMAC2,ECSIT,ENSG00000255339,ENSG00000265257,ENSG00000267740,FOXRED1,GLRX5,GRSF1,METTL17,MRPS31,NDUFAF4,NDUFAF5,NDUFAF6,NDUFAF8,NDUFC2-KCTD14,NFU1,NUBPL,PDE12,PET117,RTN4IP1,SCO1,TIMMDC1
JD_GPP3909_Balsa_2902870.sgRNA-rep-noExpNorm-noRowNorm-zscore-01range-t1.5-q35	4	274	47	3,47224065472241	7,30208751970796E-20	24	COX16,DMAC1,DMAC2,ECSIT,ENSG00000255339,ENSG00000265257,ENSG00000267740,FOXRED1,GLRX5,GRSF1,METTL17,MRPS31,NDUFAF4,NDUFAF5,NDUFAF6,NDUFAF8,NDUFC2-KCTD14,NFU1,NUBPL,PDE12,PET117,RTN4IP1,SCO1,TIMMDC1
JD_GPP3909_Balsa_2902870.sgRNA-rep-noExpNorm-noRowNorm-zscore-01range-t2-q35--no-fil-flat	4	274	47	3,47224065472241	7,30208751970796E-20	24	COX16,DMAC1,DMAC2,ECSIT,ENSG00000255339,ENSG00000265257,ENSG00000267740,FOXRED1,GLRX5,GRSF1,METTL17,MRPS31,NDUFAF4,NDUFAF5,NDUFAF6,NDUFAF8,NDUFC2-KCTD14,NFU1,NUBPL,PDE12,PET117,RTN4IP1,SCO1,TIMMDC1
JD_GPP3909_Balsa_2902870.sgRNA-rep-noExpNorm-noRowNorm-zscore-01range-t2-q35	4	274	47	3,47224065472241	7,30208751970796E-20	24	COX16,DMAC1,DMAC2,ECSIT,ENSG00000255339,ENSG00000265257,ENSG00000267740,FOXRED1,GLRX5,GRSF1,METTL17,MRPS31,NDUFAF4,NDUFAF5,NDUFAF6,NDUFAF8,NDUFC2-KCTD14,NFU1,NUBPL,PDE12,PET117,RTN4IP1,SCO1,TIMMDC1
JD_GPP3909_Balsa_2902870.sgRNA.ga.gene_av.zs1-rep-noExpNorm-noRowNorm-zscore-t12-q34	8	234	44	3,80626780626781	8,1454661840466E-20	22	BOLA3,CHCHD1,COX16,DMAC1,DMAC2,ENSG00000255339,ENSG00000265257,ENSG00000267740,FOXRED1,GLRX5,GRSF1,METTL17,MRPS31,NDUFAF4,NDUFAF5,NDUFAF8,NDUFC2-KCTD14,NFU1,NUBPL,PDE12,PET117,TIMMDC1
JD_GPP3909_Balsa_2902870.sgRNA.ga.gene_av.zs1-rep-noExpNorm-noRowNorm-zscore-t16-q34	8	234	44	3,80626780626781	8,1454661840466E-20	22	BOLA3,CHCHD1,COX16,DMAC1,DMAC2,ENSG00000255339,ENSG00000265257,ENSG00000267740,FOXRED1,GLRX5,GRSF1,METTL17,MRPS31,NDUFAF4,NDUFAF5,NDUFAF8,NDUFC2-KCTD14,NFU1,NUBPL,PDE12,PET117,TIMMDC1
JD_GPP3909_Balsa_2902870.sgRNA-rep-ExpQnorm-noRowNorm-zscore-01range-t12-q35	0	261	46	3,56763032625102	8,67667678616305E-20	23	COX16,DLD,DMAC1,DMAC2,ECSIT,ENSG00000255339,ENSG00000265257,ENSG00000267740,FOXRED1,GLRX5,LIAS,METTL17,MRPS31,NDUFAF4,NDUFAF5,NDUFAF6,NDUFAF8,NDUFC2-KCTD14,NFU1,PDSS2,PET117,RTN4IP1,TIMMDC1
JD_GPP3909_Balsa_2902870.sgRNA-rep-ExpQnorm-noRowNorm-zscore-01range-t16-q35--no-fil-flat	0	261	46	3,56763032625102	8,67667678616305E-20	23	COX16,DLD,DMAC1,DMAC2,ECSIT,ENSG00000255339,ENSG00000265257,ENSG00000267740,FOXRED1,GLRX5,LIAS,METTL17,MRPS31,NDUFAF4,NDUFAF5,NDUFAF6,NDUFAF8,NDUFC2-KCTD14,NFU1,PDSS2,PET117,RTN4IP1,TIMMDC1
JD_GPP3909_Balsa_2902870.sgRNA-rep-ExpQnorm-noRowNorm-zscore-01range-t16-q35	0	261	46	3,56763032625102	8,67667678616305E-20	23	COX16,DLD,DMAC1,DMAC2,ECSIT,ENSG00000255339,ENSG00000265257,ENSG00000267740,FOXRED1,GLRX5,LIAS,METTL17,MRPS31,NDUFAF4,NDUFAF5,NDUFAF6,NDUFAF8,NDUFC2-KCTD14,NFU1,PDSS2,PET117,RTN4IP1,TIMMDC1
JD_GPP3909_Balsa_2902870.sgRNA-rep-ExpQnorm-noRowNorm-zscore-01range-t32-q35--no-fil-flat	0	261	46	3,56763032625102	8,67667678616305E-20	23	COX16,DLD,DMAC1,DMAC2,ECSIT,ENSG00000255339,ENSG00000265257,ENSG00000267740,FOXRED1,GLRX5,LIAS,METTL17,MRPS31,NDUFAF4,NDUFAF5,NDUFAF6,NDUFAF8,NDUFC2-KCTD14,NFU1,PDSS2,PET117,RTN4IP1,TIMMDC1
JD_GPP3909_Balsa_2902870.sgRNA-rep-ExpQnorm-noRowNorm-zscore-01range-t32-q35	0	261	46	3,56763032625102	8,67667678616305E-20	23	COX16,DLD,DMAC1,DMAC2,ECSIT,ENSG00000255339,ENSG00000265257,ENSG00000267740,FOXRED1,GLRX5,LIAS,METTL17,MRPS31,NDUFAF4,NDUFAF5,NDUFAF6,NDUFAF8,NDUFC2-KCTD14,NFU1,PDSS2,PET117,RTN4IP1,TIMMDC1
JD_GPP3909_Balsa_2902870.sgRNA-rep-ExpQnorm-noRowNorm-zscore-01range-t8-q35--no-fil-flat	0	261	46	3,56763032625102	8,67667678616305E-20	23	COX16,DLD,DMAC1,DMAC2,ECSIT,ENSG00000255339,ENSG00000265257,ENSG00000267740,FOXRED1,GLRX5,LIAS,METTL17,MRPS31,NDUFAF4,NDUFAF5,NDUFAF6,NDUFAF8,NDUFC2-KCTD14,NFU1,PDSS2,PET117,RTN4IP1,TIMMDC1
JD_GPP3909_Balsa_2902870.sgRNA-rep-ExpQnorm-noRowNorm-zscore-01range-t8-q35	0	261	46	3,56763032625102	8,67667678616305E-20	23	COX16,DLD,DMAC1,DMAC2,ECSIT,ENSG00000255339,ENSG00000265257,ENSG00000267740,FOXRED1,GLRX5,LIAS,METTL17,MRPS31,NDUFAF4,NDUFAF5,NDUFAF6,NDUFAF8,NDUFC2-KCTD14,NFU1,PDSS2,PET117,RTN4IP1,TIMMDC1
JD_GPP3909_Balsa_2902870.sgRNA.ga.gene_av.zs1-rep-noExpNorm-noRowNorm-zscore-t8-q33.5	5	235	44	3,79007092198582	9,82747607104516E-20	23	BOLA3,CHCHD1,COX16,DMAC1,DMAC2,ENSG00000255339,ENSG00000265257,ENSG00000267740,FOXRED1,GLRX5,GRSF1,METTL17,MRPS31,NDUFAF4,NDUFAF5,NDUFAF8,NDUFC2-KCTD14,NFU1,NUBPL,PDE12,PET117,RTN4IP1,TIMMDC1
JD_GPP3909_Balsa_2902870.sgRNA-rep-ExpQnorm-noRowNorm-zscore-01range-t12-q36	0	276	47	3,44707949055775	1,02485797060524E-19	28	COX16,DLD,DMAC1,DMAC2,ECSIT,ENSG00000255339,ENSG00000265257,ENSG00000267740,FOXRED1,GLRX5,GRSF1,LIAS,LIPT1,METTL17,MRPS31,NDUFAF4,NDUFAF5,NDUFAF6,NDUFAF8,NDUFC2-KCTD14,NFU1,NUBPL,PDE12,PDSS2,PET117,RTN4IP1,SCO1,TIMMDC1
JD_GPP3909_Balsa_2902870.sgRNA-rep-ExpQnorm-noRowNorm-zscore-01range-t16-q36	0	276	47	3,44707949055775	1,02485797060524E-19	28	COX16,DLD,DMAC1,DMAC2,ECSIT,ENSG00000255339,ENSG00000265257,ENSG00000267740,FOXRED1,GLRX5,GRSF1,LIAS,LIPT1,METTL17,MRPS31,NDUFAF4,NDUFAF5,NDUFAF6,NDUFAF8,NDUFC2-KCTD14,NFU1,NUBPL,PDE12,PDSS2,PET117,RTN4IP1,SCO1,TIMMDC1
JD_GPP3909_Balsa_2902870.sgRNA-rep-ExpQnorm-noRowNorm-zscore-01range-t32-q36	0	276	47	3,44707949055775	1,02485797060524E-19	28	COX16,DLD,DMAC1,DMAC2,ECSIT,ENSG00000255339,ENSG00000265257,ENSG00000267740,FOXRED1,GLRX5,GRSF1,LIAS,LIPT1,METTL17,MRPS31,NDUFAF4,NDUFAF5,NDUFAF6,NDUFAF8,NDUFC2-KCTD14,NFU1,NUBPL,PDE12,PDSS2,PET117,RTN4IP1,SCO1,TIMMDC1
JD_GPP3909_Balsa_2902870.sgRNA-rep-ExpQnorm-noRowNorm-zscore-01range-t8-q36	0	276	47	3,44707949055775	1,02485797060524E-19	28	COX16,DLD,DMAC1,DMAC2,ECSIT,ENSG00000255339,ENSG00000265257,ENSG00000267740,FOXRED1,GLRX5,GRSF1,LIAS,LIPT1,METTL17,MRPS31,NDUFAF4,NDUFAF5,NDUFAF6,NDUFAF8,NDUFC2-KCTD14,NFU1,NUBPL,PDE12,PDSS2,PET117,RTN4IP1,SCO1,TIMMDC1
JD_GPP3909_Balsa_2902870.sgRNA-rep-ExpQnorm-noRowNorm-zscore-t12-q32.5	9	262	46	3,55401341660884	1,03340943823079E-19	20	COX16,DLD,DMAC1,DMAC2,ENSG00000255339,ENSG00000265257,ENSG00000267740,GLRX5,METTL17,MRPS31,NDUFAF4,NDUFAF5,NDUFAF8,NDUFC2-KCTD14,NFU1,NUBPL,PDE12,PET117,RTN4IP1,TIMMDC1
JD_GPP3909_Balsa_2902870.sgRNA-rep-ExpQnorm-noRowNorm-zscore-t4-q32.5--no-fil-flat	9	262	46	3,55401341660884	1,03340943823079E-19	20	COX16,DLD,DMAC1,DMAC2,ENSG00000255339,ENSG00000265257,ENSG00000267740,GLRX5,METTL17,MRPS31,NDUFAF4,NDUFAF5,NDUFAF8,NDUFC2-KCTD14,NFU1,NUBPL,PDE12,PET117,RTN4IP1,TIMMDC1
JD_GPP3909_Balsa_2902870.sgRNA-rep-ExpQnorm-noRowNorm-zscore-t4-q32.5	9	262	46	3,55401341660884	1,03340943823079E-19	20	COX16,DLD,DMAC1,DMAC2,ENSG00000255339,ENSG00000265257,ENSG00000267740,GLRX5,METTL17,MRPS31,NDUFAF4,NDUFAF5,NDUFAF8,NDUFC2-KCTD14,NFU1,NUBPL,PDE12,PET117,RTN4IP1,TIMMDC1
JD_GPP3909_Balsa_2902870.sgRNA-rep-ExpQnorm-noRowNorm-zscore-t8-q32.5--no-fil-flat	9	262	46	3,55401341660884	1,03340943823079E-19	20	COX16,DLD,DMAC1,DMAC2,ENSG00000255339,ENSG00000265257,ENSG00000267740,GLRX5,METTL17,MRPS31,NDUFAF4,NDUFAF5,NDUFAF8,NDUFC2-KCTD14,NFU1,NUBPL,PDE12,PET117,RTN4IP1,TIMMDC1
JD_GPP3909_Balsa_2902870.sgRNA-rep-ExpQnorm-noRowNorm-zscore-t8-q32.5	9	262	46	3,55401341660884	1,03340943823079E-19	20	COX16,DLD,DMAC1,DMAC2,ENSG00000255339,ENSG00000265257,ENSG00000267740,GLRX5,METTL17,MRPS31,NDUFAF4,NDUFAF5,NDUFAF8,NDUFC2-KCTD14,NFU1,NUBPL,PDE12,PET117,RTN4IP1,TIMMDC1
JD_GPP3909_Balsa_2902870.sgRNA-rep-qnorm-zscore-t13-q32.5	9	262	46	3,55401341660884	1,03340943823079E-19	20	COX16,DLD,DMAC1,DMAC2,ENSG00000255339,ENSG00000265257,ENSG00000267740,GLRX5,METTL17,MRPS31,NDUFAF4,NDUFAF5,NDUFAF8,NDUFC2-KCTD14,NFU1,NUBPL,PDE12,PET117,RTN4IP1,TIMMDC1
JD_GPP3909_Balsa_2902870.sgRNA-rep-qnorm-zscore-t4-q32.5	9	262	46	3,55401341660884	1,03340943823079E-19	20	COX16,DLD,DMAC1,DMAC2,ENSG00000255339,ENSG00000265257,ENSG00000267740,GLRX5,METTL17,MRPS31,NDUFAF4,NDUFAF5,NDUFAF8,NDUFC2-KCTD14,NFU1,NUBPL,PDE12,PET117,RTN4IP1,TIMMDC1
JD_GPP3909_Balsa_2902870.sgRNA-rep-qnorm-zscore-t8-q32.5	9	262	46	3,55401341660884	1,03340943823079E-19	20	COX16,DLD,DMAC1,DMAC2,ENSG00000255339,ENSG00000265257,ENSG00000267740,GLRX5,METTL17,MRPS31,NDUFAF4,NDUFAF5,NDUFAF8,NDUFC2-KCTD14,NFU1,NUBPL,PDE12,PET117,RTN4IP1,TIMMDC1
JD_GPP3909_Balsa_2902870.sgRNA.no3w.ga.gene_av.zs15-rep-noExpNorm-noRowNorm-zscore-01range-t2-q33.5	6	155	37	4,83206256109482	1,1111284698436E-19	13	DMAC1,DMAC2,ENSG00000255339,ENSG00000265257,ENSG00000267740,GLRX5,METTL17,NDUFAF4,NDUFAF5,NDUFAF8,NFU1,NUBPL,TIMMDC1
JD_GPP3909_Balsa_2902870.sgRNA.ga.gene_av.zs1-rep-noExpNorm-noRowNorm-zscore-t8-q33.75	5	236	44	3,77401129943503	1,18450492857304E-19	23	BOLA3,CHCHD1,COX16,DMAC1,DMAC2,ENSG00000255339,ENSG00000265257,ENSG00000267740,FOXRED1,GLRX5,GRSF1,METTL17,MRPS31,NDUFAF4,NDUFAF5,NDUFAF8,NDUFC2-KCTD14,NFU1,NUBPL,PDE12,PET117,RTN4IP1,TIMMDC1
JD_GPP3909_Balsa_2902870.sgRNA.ga.gene_av.zs1-rep-noExpNorm-noRowNorm-zscore-t8-q34	5	236	44	3,77401129943503	1,18450492857304E-19	23	BOLA3,CHCHD1,COX16,DMAC1,DMAC2,ENSG00000255339,ENSG00000265257,ENSG00000267740,FOXRED1,GLRX5,GRSF1,METTL17,MRPS31,NDUFAF4,NDUFAF5,NDUFAF8,NDUFC2-KCTD14,NFU1,NUBPL,PDE12,PET117,RTN4IP1,TIMMDC1
JD_GPP3909_Balsa_2902870.sgRNA.no3w.ga.gene_av.zs1-rep-noExpNorm-noRowNorm-zscore-t2-q33	6	224	43	3,88582251082251	1,36575762381852E-19	21	BOLA3,COX16,DMAC1,DMAC2,ECSIT,ENSG00000255339,ENSG00000265257,ENSG00000267740,FOXRED1,GLRX5,GRSF1,METTL17,MRPS31,NDUFAF4,NDUFAF5,NDUFAF8,NDUFC2-KCTD14,NFU1,NUBPL,PDE12,PET117
JD_GPP3909_Balsa_2902870.sgRNA-rep-noExpNorm-noRowNorm-zscore-01range-t1.5-q33.5	3	264	46	3,52708907254362	1,46230303735625E-19	24	COX16,DMAC1,DMAC2,ECSIT,ENSG00000255339,ENSG00000265257,ENSG00000267740,FOXRED1,GLRX5,GRSF1,METTL17,MRPS31,NDUFAF4,NDUFAF5,NDUFAF6,NDUFAF8,NDUFC2-KCTD14,NFU1,NUBPL,PDE12,PET117,RTN4IP1,SCO1,TIMMDC1
JD_GPP3909_Balsa_2902870.sgRNA-rep-noExpNorm-noRowNorm-zscore-01range-t2-q33.5	3	264	46	3,52708907254362	1,46230303735625E-19	24	COX16,DMAC1,DMAC2,ECSIT,ENSG00000255339,ENSG00000265257,ENSG00000267740,FOXRED1,GLRX5,GRSF1,METTL17,MRPS31,NDUFAF4,NDUFAF5,NDUFAF6,NDUFAF8,NDUFC2-KCTD14,NFU1,NUBPL,PDE12,PET117,RTN4IP1,SCO1,TIMMDC1
JD_GPP3909_Balsa_2902870.sgRNA.no3w.ga.gene_av.zs1-rep-noExpNorm-noRowNorm-zscore-t2-q32.5	7	201	41	4,12905171114126	1,78276860558669E-19	17	COX16,DMAC1,DMAC2,ECSIT,ENSG00000255339,ENSG00000265257,ENSG00000267740,GLRX5,GRSF1,METTL17,MRPS31,NDUFAF4,NDUFAF5,NDUFAF8,NDUFC2-KCTD14,NFU1,NUBPL
JD_GPP3909_Balsa_2902870.sgRNA.no3w.ga.gene_av.zs15-rep-ExpMean_subs-noRowNorm-zscore-01range-t12-q33.25	0	201	41	4,12905171114126	1,78276860558669E-19	17	CHCHD1,COX16,DMAC1,DMAC2,ENSG00000255339,ENSG00000265257,ENSG00000267740,GLRX5,METTL17,MRPS31,NDUFAF4,NDUFAF5,NDUFAF8,NFU1,NUBPL,TIMMDC1,UQCC2
JD_GPP3909_Balsa_2902870.sgRNA.no3w.ga.gene_av.zs15-rep-ExpMean_subs-noRowNorm-zscore-01range-t16-q33.25	0	201	41	4,12905171114126	1,78276860558669E-19	17	CHCHD1,COX16,DMAC1,DMAC2,ENSG00000255339,ENSG00000265257,ENSG00000267740,GLRX5,METTL17,MRPS31,NDUFAF4,NDUFAF5,NDUFAF8,NFU1,NUBPL,TIMMDC1,UQCC2
JD_GPP3909_Balsa_2902870.sgRNA.no3w.ga.gene_av.zs15-rep-ExpMean_subs-noRowNorm-zscore-01range-t4-q33.25	0	201	41	4,12905171114126	1,78276860558669E-19	17	CHCHD1,COX16,DMAC1,DMAC2,ENSG00000255339,ENSG00000265257,ENSG00000267740,GLRX5,METTL17,MRPS31,NDUFAF4,NDUFAF5,NDUFAF8,NFU1,NUBPL,TIMMDC1,UQCC2
JD_GPP3909_Balsa_2902870.sgRNA.no3w.ga.gene_av.zs15-rep-ExpMean_subs-noRowNorm-zscore-01range-t8-q33.25	0	201	41	4,12905171114126	1,78276860558669E-19	17	CHCHD1,COX16,DMAC1,DMAC2,ENSG00000255339,ENSG00000265257,ENSG00000267740,GLRX5,METTL17,MRPS31,NDUFAF4,NDUFAF5,NDUFAF8,NFU1,NUBPL,TIMMDC1,UQCC2
JD_GPP3909_Balsa_2902870.sgRNA.no3w.ga.gene_av.zs15-rep-ExpMean_subs-noRowNorm-zscore-t1.5-q34	0	213	42	3,99146393512591	1,78566682972733E-19	17	CHCHD1,COX16,DMAC1,DMAC2,ENSG00000255339,ENSG00000265257,ENSG00000267740,GLRX5,METTL17,MRPS31,NDUFAF4,NDUFAF5,NDUFAF8,NFU1,NUBPL,TIMMDC1,UQCC2
JD_GPP3909_Balsa_2902870.sgRNA.no3w.ga.gene_av.zs15-rep-ExpMean_subs-noRowNorm-zscore-t2-q34	0	213	42	3,99146393512591	1,78566682972733E-19	17	CHCHD1,COX16,DMAC1,DMAC2,ENSG00000255339,ENSG00000265257,ENSG00000267740,GLRX5,METTL17,MRPS31,NDUFAF4,NDUFAF5,NDUFAF8,NFU1,NUBPL,TIMMDC1,UQCC2
JD_GPP3909_Balsa_2902870.sgRNA.no3w.ga.gene_av.zs15-rep-noExpNorm-noRowNorm-zscore-01range-t1.5-q33.5	8	168	38	4,57864357864358	2,06188666693285E-19	13	DMAC1,DMAC2,ENSG00000255339,ENSG00000265257,ENSG00000267740,GLRX5,METTL17,NDUFAF4,NDUFAF5,NDUFAF8,NFU1,NUBPL,TIMMDC1
JD_GPP3909_Balsa_2902870.sgRNA.ga.gene_av.zs1-rep-noExpNorm-noRowNorm-zscore-01range-t12-q33.75	5	202	41	4,10861086108611	2,18894677972542E-19	16	COX16,DMAC1,DMAC2,ENSG00000255339,ENSG00000265257,ENSG00000267740,FOXRED1,GLRX5,GRSF1,METTL17,NDUFAF4,NDUFAF5,NDUFAF8,NDUFC2-KCTD14,NFU1,TIMMDC1
JD_GPP3909_Balsa_2902870.sgRNA.ga.gene_av.zs1-rep-noExpNorm-noRowNorm-zscore-01range-t4-q33.75	5	202	41	4,10861086108611	2,18894677972542E-19	16	COX16,DMAC1,DMAC2,ENSG00000255339,ENSG00000265257,ENSG00000267740,FOXRED1,GLRX5,GRSF1,METTL17,NDUFAF4,NDUFAF5,NDUFAF8,NDUFC2-KCTD14,NFU1,TIMMDC1
JD_GPP3909_Balsa_2902870.sgRNA.ga.gene_av.zs1-rep-noExpNorm-noRowNorm-zscore-01range-t8-q33.75	5	202	41	4,10861086108611	2,18894677972542E-19	16	COX16,DMAC1,DMAC2,ENSG00000255339,ENSG00000265257,ENSG00000267740,FOXRED1,GLRX5,GRSF1,METTL17,NDUFAF4,NDUFAF5,NDUFAF8,NDUFC2-KCTD14,NFU1,TIMMDC1
JD_GPP3909_Balsa_2902870.sgRNA.no3w.ga.gene_av.zs15-rep-ExpMean_subs-noRowNorm-zscore-t12-q32.5	0	202	41	4,10861086108611	2,18894677972542E-19	15	CHCHD1,DMAC1,DMAC2,ENSG00000255339,ENSG00000265257,ENSG00000267740,FOXRED1,GLRX5,METTL17,NDUFAF4,NDUFAF5,NDUFAF8,NFU1,NUBPL,TIMMDC1
JD_GPP3909_Balsa_2902870.sgRNA.no3w.ga.gene_av.zs15-rep-ExpMean_subs-noRowNorm-zscore-t16-q32.5	0	202	41	4,10861086108611	2,18894677972542E-19	15	CHCHD1,DMAC1,DMAC2,ENSG00000255339,ENSG00000265257,ENSG00000267740,FOXRED1,GLRX5,METTL17,NDUFAF4,NDUFAF5,NDUFAF8,NFU1,NUBPL,TIMMDC1
JD_GPP3909_Balsa_2902870.sgRNA.no3w.ga.gene_av.zs15-rep-ExpMean_subs-noRowNorm-zscore-t8-q32.5	0	202	41	4,10861086108611	2,18894677972542E-19	15	CHCHD1,DMAC1,DMAC2,ENSG00000255339,ENSG00000265257,ENSG00000267740,FOXRED1,GLRX5,METTL17,NDUFAF4,NDUFAF5,NDUFAF8,NFU1,NUBPL,TIMMDC1
JD_GPP3909_Balsa_2902870.sgRNA.ga.gene_av.zs1-rep-noExpNorm-noRowNorm-zscore-t4-q33.25	6	240	44	3,71111111111111	2,47561571768557E-19	24	BOLA3,CHCHD1,COX16,DMAC1,DMAC2,ENSG00000255339,ENSG00000265257,ENSG00000267740,FOXRED1,GLRX5,GRSF1,METTL17,MRPS31,NDUFAF4,NDUFAF5,NDUFAF6,NDUFAF8,NDUFC2-KCTD14,NFU1,NUBPL,PDE12,PET117,RTN4IP1,TIMMDC1
JD_GPP3909_Balsa_2902870.sgRNA.ga.gene_av.zs1-rep-noExpNorm-noRowNorm-zscore-01range-t2-q34	4	215	42	3,95433403805497	2,64762711425505E-19	17	COX16,DMAC1,DMAC2,ENSG00000255339,ENSG00000265257,ENSG00000267740,FOXRED1,GLRX5,GRSF1,METTL17,NDUFAF4,NDUFAF5,NDUFAF8,NDUFC2-KCTD14,NFU1,NUBPL,TIMMDC1
JD_GPP3909_Balsa_2902870.sgRNA.no3w.ga.gene_av.zs1-rep-noExpNorm-noRowNorm-zscore-t2-q32	5	160	37	4,68106060606061	3,73949749685517E-19	13	COX16,DMAC1,DMAC2,ECSIT,ENSG00000255339,ENSG00000267740,GLRX5,GRSF1,METTL17,NDUFAF4,NDUFAF8,NDUFC2-KCTD14,NFU1
JD_GPP3909_Balsa_2902870.sgRNA-rep-noExpNorm-noRowNorm-zscore-t2-q33--no-fil-flat	11	284	47	3,34997865983781	3,85997175683321E-19	27	CHCHD1,COQ2,COX16,DMAC1,DMAC2,ECSIT,ENSG00000255339,ENSG00000265257,ENSG00000267740,FDX1,FOXRED1,GLRX5,GRSF1,METTL17,MRPS31,NDUFAF4,NDUFAF5,NDUFAF6,NDUFAF8,NDUFC2-KCTD14,NFU1,NUBPL,PDE12,PET117,RTN4IP1,SCO1,TIMMDC1
JD_GPP3909_Balsa_2902870.sgRNA-rep-noExpNorm-noRowNorm-zscore-t2-q33	11	284	47	3,34997865983781	3,85997175683321E-19	27	CHCHD1,COQ2,COX16,DMAC1,DMAC2,ECSIT,ENSG00000255339,ENSG00000265257,ENSG00000267740,FDX1,FOXRED1,GLRX5,GRSF1,METTL17,MRPS31,NDUFAF4,NDUFAF5,NDUFAF6,NDUFAF8,NDUFC2-KCTD14,NFU1,NUBPL,PDE12,PET117,RTN4IP1,SCO1,TIMMDC1
JD_GPP3909_Balsa_2902870.sgRNA-rep-noExpNorm-noRowNorm-zscore-t4-q33--no-fil-flat	11	284	47	3,34997865983781	3,85997175683321E-19	27	CHCHD1,COQ2,COX16,DMAC1,DMAC2,ECSIT,ENSG00000255339,ENSG00000265257,ENSG00000267740,FDX1,FOXRED1,GLRX5,GRSF1,METTL17,MRPS31,NDUFAF4,NDUFAF5,NDUFAF6,NDUFAF8,NDUFC2-KCTD14,NFU1,NUBPL,PDE12,PET117,RTN4IP1,SCO1,TIMMDC1
JD_GPP3909_Balsa_2902870.sgRNA-rep-noExpNorm-noRowNorm-zscore-t4-q33	11	284	47	3,34997865983781	3,85997175683321E-19	27	CHCHD1,COQ2,COX16,DMAC1,DMAC2,ECSIT,ENSG00000255339,ENSG00000265257,ENSG00000267740,FDX1,FOXRED1,GLRX5,GRSF1,METTL17,MRPS31,NDUFAF4,NDUFAF5,NDUFAF6,NDUFAF8,NDUFC2-KCTD14,NFU1,NUBPL,PDE12,PET117,RTN4IP1,SCO1,TIMMDC1
JD_GPP3909_Balsa_2902870.sgRNA-rep-nonorm-zscore-t2-q33	11	284	47	3,34997865983781	3,85997175683321E-19	27	CHCHD1,COQ2,COX16,DMAC1,DMAC2,ECSIT,ENSG00000255339,ENSG00000265257,ENSG00000267740,FDX1,FOXRED1,GLRX5,GRSF1,METTL17,MRPS31,NDUFAF4,NDUFAF5,NDUFAF6,NDUFAF8,NDUFC2-KCTD14,NFU1,NUBPL,PDE12,PET117,RTN4IP1,SCO1,TIMMDC1
JD_GPP3909_Balsa_2902870.sgRNA-rep-nonorm-zscore-t4-q33	11	284	47	3,34997865983781	3,85997175683321E-19	27	CHCHD1,COQ2,COX16,DMAC1,DMAC2,ECSIT,ENSG00000255339,ENSG00000265257,ENSG00000267740,FDX1,FOXRED1,GLRX5,GRSF1,METTL17,MRPS31,NDUFAF4,NDUFAF5,NDUFAF6,NDUFAF8,NDUFC2-KCTD14,NFU1,NUBPL,PDE12,PET117,RTN4IP1,SCO1,TIMMDC1
JD_GPP3909_Balsa_2902870.sgRNA-rep-nonorm-zscore-t7-q33	10	284	47	3,34997865983781	3,85997175683321E-19	27	CHCHD1,COQ2,COX16,DMAC1,DMAC2,ECSIT,ENSG00000255339,ENSG00000265257,ENSG00000267740,FDX1,FOXRED1,GLRX5,GRSF1,METTL17,MRPS31,NDUFAF4,NDUFAF5,NDUFAF6,NDUFAF8,NDUFC2-KCTD14,NFU1,NUBPL,PDE12,PET117,RTN4IP1,SCO1,TIMMDC1
JD_GPP3909_Balsa_2902870.sgRNA-rep-rowsum-zscore-t2-q33	11	284	47	3,34997865983781	3,85997175683321E-19	27	CHCHD1,COQ2,COX16,DMAC1,DMAC2,ECSIT,ENSG00000255339,ENSG00000265257,ENSG00000267740,FDX1,FOXRED1,GLRX5,GRSF1,METTL17,MRPS31,NDUFAF4,NDUFAF5,NDUFAF6,NDUFAF8,NDUFC2-KCTD14,NFU1,NUBPL,PDE12,PET117,RTN4IP1,SCO1,TIMMDC1
JD_GPP3909_Balsa_2902870.sgRNA-rep-rowsum-zscore-t4-q33	11	284	47	3,34997865983781	3,85997175683321E-19	27	CHCHD1,COQ2,COX16,DMAC1,DMAC2,ECSIT,ENSG00000255339,ENSG00000265257,ENSG00000267740,FDX1,FOXRED1,GLRX5,GRSF1,METTL17,MRPS31,NDUFAF4,NDUFAF5,NDUFAF6,NDUFAF8,NDUFC2-KCTD14,NFU1,NUBPL,PDE12,PET117,RTN4IP1,SCO1,TIMMDC1
JD_GPP3909_Balsa_2902870.sgRNA-rep-rowsum-zscore-t7-q33	10	284	47	3,34997865983781	3,85997175683321E-19	27	CHCHD1,COQ2,COX16,DMAC1,DMAC2,ECSIT,ENSG00000255339,ENSG00000265257,ENSG00000267740,FDX1,FOXRED1,GLRX5,GRSF1,METTL17,MRPS31,NDUFAF4,NDUFAF5,NDUFAF6,NDUFAF8,NDUFC2-KCTD14,NFU1,NUBPL,PDE12,PET117,RTN4IP1,SCO1,TIMMDC1
JD_GPP3909_Balsa_2902870.sgRNA.no3w.ga.gene_av.zs1-rep-noExpNorm-noRowNorm-zscore-01range-t4-q33.25	8	217	42	3,91788856304985	3,90778309013584E-19	18	COX16,DMAC1,DMAC2,ECSIT,ENSG00000255339,ENSG00000265257,ENSG00000267740,FOXRED1,GLRX5,GRSF1,METTL17,MRPS31,NDUFAF4,NDUFAF8,NDUFC2-KCTD14,NFU1,NUBPL,PET117
JD_GPP3909_Balsa_2902870.sgRNA-rep-noExpNorm-noRowNorm-zscore-t12-q32	14	205	41	4,04848484848485	4,02128892488131E-19	13	COX16,DMAC1,ENSG00000255339,ENSG00000265257,ENSG00000267740,GLRX5,GRSF1,METTL17,MRPS31,NDUFAF5,NDUFAF8,NDUFC2-KCTD14,TIMMDC1
JD_GPP3909_Balsa_2902870.sgRNA-rep-noExpNorm-noRowNorm-zscore-t16-q32--no-fil-flat	14	205	41	4,04848484848485	4,02128892488131E-19	13	COX16,DMAC1,ENSG00000255339,ENSG00000265257,ENSG00000267740,GLRX5,GRSF1,METTL17,MRPS31,NDUFAF5,NDUFAF8,NDUFC2-KCTD14,TIMMDC1
JD_GPP3909_Balsa_2902870.sgRNA-rep-noExpNorm-noRowNorm-zscore-t16-q32	14	205	41	4,04848484848485	4,02128892488131E-19	13	COX16,DMAC1,ENSG00000255339,ENSG00000265257,ENSG00000267740,GLRX5,GRSF1,METTL17,MRPS31,NDUFAF5,NDUFAF8,NDUFC2-KCTD14,TIMMDC1
JD_GPP3909_Balsa_2902870.sgRNA-rep-noExpNorm-noRowNorm-zscore-t32-q32--no-fil-flat	14	205	41	4,04848484848485	4,02128892488131E-19	13	COX16,DMAC1,ENSG00000255339,ENSG00000265257,ENSG00000267740,GLRX5,GRSF1,METTL17,MRPS31,NDUFAF5,NDUFAF8,NDUFC2-KCTD14,TIMMDC1
JD_GPP3909_Balsa_2902870.sgRNA-rep-noExpNorm-noRowNorm-zscore-t32-q32	14	205	41	4,04848484848485	4,02128892488131E-19	13	COX16,DMAC1,ENSG00000255339,ENSG00000265257,ENSG00000267740,GLRX5,GRSF1,METTL17,MRPS31,NDUFAF5,NDUFAF8,NDUFC2-KCTD14,TIMMDC1
JD_GPP3909_Balsa_2902870.sgRNA-rep-nonorm-zscore-t100-q32	14	205	41	4,04848484848485	4,02128892488131E-19	13	COX16,DMAC1,ENSG00000255339,ENSG00000265257,ENSG00000267740,GLRX5,GRSF1,METTL17,MRPS31,NDUFAF5,NDUFAF8,NDUFC2-KCTD14,TIMMDC1
JD_GPP3909_Balsa_2902870.sgRNA-rep-nonorm-zscore-t1000-q32	14	205	41	4,04848484848485	4,02128892488131E-19	13	COX16,DMAC1,ENSG00000255339,ENSG00000265257,ENSG00000267740,GLRX5,GRSF1,METTL17,MRPS31,NDUFAF5,NDUFAF8,NDUFC2-KCTD14,TIMMDC1
JD_GPP3909_Balsa_2902870.sgRNA-rep-nonorm-zscore-t13-q32	14	205	41	4,04848484848485	4,02128892488131E-19	13	COX16,DMAC1,ENSG00000255339,ENSG00000265257,ENSG00000267740,GLRX5,GRSF1,METTL17,MRPS31,NDUFAF5,NDUFAF8,NDUFC2-KCTD14,TIMMDC1
JD_GPP3909_Balsa_2902870.sgRNA-rep-nonorm-zscore-t15-q32	14	205	41	4,04848484848485	4,02128892488131E-19	13	COX16,DMAC1,ENSG00000255339,ENSG00000265257,ENSG00000267740,GLRX5,GRSF1,METTL17,MRPS31,NDUFAF5,NDUFAF8,NDUFC2-KCTD14,TIMMDC1
JD_GPP3909_Balsa_2902870.sgRNA-rep-nonorm-zscore-t20-q32	14	205	41	4,04848484848485	4,02128892488131E-19	13	COX16,DMAC1,ENSG00000255339,ENSG00000265257,ENSG00000267740,GLRX5,GRSF1,METTL17,MRPS31,NDUFAF5,NDUFAF8,NDUFC2-KCTD14,TIMMDC1
JD_GPP3909_Balsa_2902870.sgRNA-rep-nonorm-zscore-t25-q32	14	205	41	4,04848484848485	4,02128892488131E-19	13	COX16,DMAC1,ENSG00000255339,ENSG00000265257,ENSG00000267740,GLRX5,GRSF1,METTL17,MRPS31,NDUFAF5,NDUFAF8,NDUFC2-KCTD14,TIMMDC1
JD_GPP3909_Balsa_2902870.sgRNA-rep-nonorm-zscore-t500-q32	14	205	41	4,04848484848485	4,02128892488131E-19	13	COX16,DMAC1,ENSG00000255339,ENSG00000265257,ENSG00000267740,GLRX5,GRSF1,METTL17,MRPS31,NDUFAF5,NDUFAF8,NDUFC2-KCTD14,TIMMDC1
JD_GPP3909_Balsa_2902870.sgRNA-rep-rowsum-zscore-t100-q32	14	205	41	4,04848484848485	4,02128892488131E-19	13	COX16,DMAC1,ENSG00000255339,ENSG00000265257,ENSG00000267740,GLRX5,GRSF1,METTL17,MRPS31,NDUFAF5,NDUFAF8,NDUFC2-KCTD14,TIMMDC1
JD_GPP3909_Balsa_2902870.sgRNA-rep-rowsum-zscore-t1000-q32	14	205	41	4,04848484848485	4,02128892488131E-19	13	COX16,DMAC1,ENSG00000255339,ENSG00000265257,ENSG00000267740,GLRX5,GRSF1,METTL17,MRPS31,NDUFAF5,NDUFAF8,NDUFC2-KCTD14,TIMMDC1
JD_GPP3909_Balsa_2902870.sgRNA-rep-rowsum-zscore-t13-q32	14	205	41	4,04848484848485	4,02128892488131E-19	13	COX16,DMAC1,ENSG00000255339,ENSG00000265257,ENSG00000267740,GLRX5,GRSF1,METTL17,MRPS31,NDUFAF5,NDUFAF8,NDUFC2-KCTD14,TIMMDC1
JD_GPP3909_Balsa_2902870.sgRNA-rep-rowsum-zscore-t15-q32	14	205	41	4,04848484848485	4,02128892488131E-19	13	COX16,DMAC1,ENSG00000255339,ENSG00000265257,ENSG00000267740,GLRX5,GRSF1,METTL17,MRPS31,NDUFAF5,NDUFAF8,NDUFC2-KCTD14,TIMMDC1
JD_GPP3909_Balsa_2902870.sgRNA-rep-rowsum-zscore-t20-q32	14	205	41	4,04848484848485	4,02128892488131E-19	13	COX16,DMAC1,ENSG00000255339,ENSG00000265257,ENSG00000267740,GLRX5,GRSF1,METTL17,MRPS31,NDUFAF5,NDUFAF8,NDUFC2-KCTD14,TIMMDC1
JD_GPP3909_Balsa_2902870.sgRNA-rep-rowsum-zscore-t25-q32	14	205	41	4,04848484848485	4,02128892488131E-19	13	COX16,DMAC1,ENSG00000255339,ENSG00000265257,ENSG00000267740,GLRX5,GRSF1,METTL17,MRPS31,NDUFAF5,NDUFAF8,NDUFC2-KCTD14,TIMMDC1
JD_GPP3909_Balsa_2902870.sgRNA-rep-rowsum-zscore-t500-q32	14	205	41	4,04848484848485	4,02128892488131E-19	13	COX16,DMAC1,ENSG00000255339,ENSG00000265257,ENSG00000267740,GLRX5,GRSF1,METTL17,MRPS31,NDUFAF5,NDUFAF8,NDUFC2-KCTD14,TIMMDC1
JD_GPP3909_Balsa_2902870.sgRNA.ga.gene_av.zs1-rep-ExpMean_subs-noRowNorm-zscore-t1.5-q33.5	0	271	46	3,4359834507436	4,80560339065166E-19	21	BOLA3,CHCHD1,COX16,DMAC1,DMAC2,ENSG00000255339,ENSG00000265257,ENSG00000267740,FOXRED1,GLRX5,GRSF1,METTL17,MRPS31,NDUFAF4,NDUFAF5,NDUFAF6,NDUFAF8,NDUFC2-KCTD14,NFU1,NUBPL,TIMMDC1
JD_GPP3909_Balsa_2902870.sgRNA.ga.gene_av.zs1-rep-noExpNorm-noRowNorm-zscore-01range-t2-q33.5	4	206	41	4,02883200941453	4,912826528697E-19	17	COX16,DMAC1,DMAC2,ENSG00000255339,ENSG00000265257,ENSG00000267740,FOXRED1,GLRX5,GRSF1,METTL17,NDUFAF4,NDUFAF5,NDUFAF8,NDUFC2-KCTD14,NFU1,NUBPL,TIMMDC1
JD_GPP3909_Balsa_2902870.sgRNA.ga.gene_av.zs15-rep-noExpNorm-noRowNorm-zscore-01range-t12-q33.75	7	206	41	4,02883200941453	4,912826528697E-19	17	CHCHD1,DMAC1,DMAC2,ENSG00000255339,ENSG00000265257,ENSG00000267740,FOXRED1,GLRX5,METTL17,MRPS31,NDUFAF4,NDUFAF5,NDUFAF8,NFU1,NUBPL,PET117,TIMMDC1
JD_GPP3909_Balsa_2902870.sgRNA.ga.gene_av.zs15-rep-noExpNorm-noRowNorm-zscore-01range-t16-q33.75	7	206	41	4,02883200941453	4,912826528697E-19	17	CHCHD1,DMAC1,DMAC2,ENSG00000255339,ENSG00000265257,ENSG00000267740,FOXRED1,GLRX5,METTL17,MRPS31,NDUFAF4,NDUFAF5,NDUFAF8,NFU1,NUBPL,PET117,TIMMDC1
JD_GPP3909_Balsa_2902870.sgRNA.ga.gene_av.zs15-rep-noExpNorm-noRowNorm-zscore-01range-t8-q33.75	4	206	41	4,02883200941453	4,912826528697E-19	17	CHCHD1,DMAC1,DMAC2,ENSG00000255339,ENSG00000265257,ENSG00000267740,FOXRED1,GLRX5,METTL17,MRPS31,NDUFAF4,NDUFAF5,NDUFAF8,NFU1,NUBPL,PET117,TIMMDC1
JD_GPP3909_Balsa_2902870.sgRNA.no3w.ga.gene_av.zs15-rep-ExpMean_subs-noRowNorm-zscore-t1.5-q32	0	151	36	4,82600842865743	5,06093358889209E-19	11	DMAC1,DMAC2,ENSG00000255339,ENSG00000265257,ENSG00000267740,GLRX5,METTL17,NDUFAF4,NDUFAF5,NDUFAF8,TIMMDC1
JD_GPP3909_Balsa_2902870.sgRNA.no3w.ga.gene_av.zs15-rep-ExpMean_subs-noRowNorm-zscore-t2-q32	0	151	36	4,82600842865743	5,06093358889209E-19	11	DMAC1,DMAC2,ENSG00000255339,ENSG00000265257,ENSG00000267740,GLRX5,METTL17,NDUFAF4,NDUFAF5,NDUFAF8,TIMMDC1
JD_GPP3909_Balsa_2902870.sgRNA.no3w.ga.gene_av.zs1-rep-noExpNorm-noRowNorm-zscore-t1.5-q34	6	286	47	3,32655223564314	5,33857160323264E-19	36	BOLA3,CHCHD1,COQ2,COQ7,COX16,DLD,DMAC1,DMAC2,ECSIT,ENSG00000255339,ENSG00000265257,ENSG00000267740,FDX1,FOXRED1,GLRX5,GRSF1,LIAS,LIPT1,LIPT2,LIPT2-AS1,METTL17,MRPS31,NDUFAF4,NDUFAF5,NDUFAF6,NDUFAF8,NDUFC2-KCTD14,NFU1,NUBPL,PDE12,PET117,RMND1,RTN4IP1,SCO1,SOD2,TIMMDC1
JD_GPP3909_Balsa_2902870.sgRNA.ga.gene_av.zs1-rep-noExpNorm-noRowNorm-zscore-t4-q33	8	219	42	3,88210875882109	5,74197366937209E-19	23	BOLA3,CHCHD1,COX16,DMAC1,DMAC2,ENSG00000255339,ENSG00000265257,ENSG00000267740,FOXRED1,GLRX5,GRSF1,METTL17,MRPS31,NDUFAF4,NDUFAF5,NDUFAF8,NDUFC2-KCTD14,NFU1,NUBPL,PDE12,PET117,RTN4IP1,TIMMDC1
JD_GPP3909_Balsa_2902870.sgRNA.ga.gene_av.zs15-rep-noExpNorm-noRowNorm-zscore-01range-t12-q34	6	207	41	4,00936905284731	5,99471534816571E-19	17	CHCHD1,DMAC1,DMAC2,ENSG00000255339,ENSG00000265257,ENSG00000267740,FOXRED1,GLRX5,METTL17,MRPS31,NDUFAF4,NDUFAF5,NDUFAF8,NFU1,NUBPL,PET117,TIMMDC1
JD_GPP3909_Balsa_2902870.sgRNA.ga.gene_av.zs15-rep-noExpNorm-noRowNorm-zscore-01range-t16-q34	6	207	41	4,00936905284731	5,99471534816571E-19	17	CHCHD1,DMAC1,DMAC2,ENSG00000255339,ENSG00000265257,ENSG00000267740,FOXRED1,GLRX5,METTL17,MRPS31,NDUFAF4,NDUFAF5,NDUFAF8,NFU1,NUBPL,PET117,TIMMDC1
JD_GPP3909_Balsa_2902870.sgRNA.ga.gene_av.zs15-rep-noExpNorm-noRowNorm-zscore-01range-t8-q34	7	207	41	4,00936905284731	5,99471534816571E-19	17	CHCHD1,DMAC1,DMAC2,ENSG00000255339,ENSG00000265257,ENSG00000267740,FOXRED1,GLRX5,METTL17,MRPS31,NDUFAF4,NDUFAF5,NDUFAF8,NFU1,NUBPL,PET117,TIMMDC1
JD_GPP3909_Balsa_2902870.sgRNA.ga.gene_av.zs1-rep-noExpNorm-noRowNorm-zscore-t12-q33.5	7	220	42	3,86446280991736	6,94880486539039E-19	22	BOLA3,CHCHD1,COX16,DMAC1,DMAC2,ENSG00000255339,ENSG00000265257,ENSG00000267740,FOXRED1,GLRX5,GRSF1,METTL17,MRPS31,NDUFAF4,NDUFAF5,NDUFAF8,NDUFC2-KCTD14,NFU1,NUBPL,PDE12,PET117,TIMMDC1
JD_GPP3909_Balsa_2902870.sgRNA.ga.gene_av.zs1-rep-noExpNorm-noRowNorm-zscore-t16-q33.5	7	220	42	3,86446280991736	6,94880486539039E-19	22	BOLA3,CHCHD1,COX16,DMAC1,DMAC2,ENSG00000255339,ENSG00000265257,ENSG00000267740,FOXRED1,GLRX5,GRSF1,METTL17,MRPS31,NDUFAF4,NDUFAF5,NDUFAF8,NDUFC2-KCTD14,NFU1,NUBPL,PDE12,PET117,TIMMDC1
JD_GPP3909_Balsa_2902870.sgRNA.ga.gene_av.zs1-rep-noExpNorm-noRowNorm-zscore-01range-t12-q33.5	6	185	39	4,26732186732187	7,85741693779443E-19	14	COX16,DMAC1,DMAC2,ENSG00000255339,ENSG00000265257,ENSG00000267740,GLRX5,METTL17,NDUFAF4,NDUFAF5,NDUFAF8,NDUFC2-KCTD14,NFU1,TIMMDC1
JD_GPP3909_Balsa_2902870.sgRNA.ga.gene_av.zs1-rep-noExpNorm-noRowNorm-zscore-01range-t4-q33.5	6	185	39	4,26732186732187	7,85741693779443E-19	14	COX16,DMAC1,DMAC2,ENSG00000255339,ENSG00000265257,ENSG00000267740,GLRX5,METTL17,NDUFAF4,NDUFAF5,NDUFAF8,NDUFC2-KCTD14,NFU1,TIMMDC1
JD_GPP3909_Balsa_2902870.sgRNA.ga.gene_av.zs1-rep-noExpNorm-noRowNorm-zscore-01range-t8-q33.5	6	185	39	4,26732186732187	7,85741693779443E-19	14	COX16,DMAC1,DMAC2,ENSG00000255339,ENSG00000265257,ENSG00000267740,GLRX5,METTL17,NDUFAF4,NDUFAF5,NDUFAF8,NDUFC2-KCTD14,NFU1,TIMMDC1
JD_GPP3909_Balsa_2902870.sgRNA.no3w.ga.gene_av.zs15-rep-ExpMean_subs-noRowNorm-zscore-01range-t12-q32.5	0	185	39	4,26732186732187	7,85741693779443E-19	14	CHCHD1,DMAC1,DMAC2,ENSG00000255339,ENSG00000265257,ENSG00000267740,GLRX5,METTL17,NDUFAF4,NDUFAF5,NDUFAF8,NFU1,TIMMDC1,UQCC2
JD_GPP3909_Balsa_2902870.sgRNA.no3w.ga.gene_av.zs15-rep-ExpMean_subs-noRowNorm-zscore-01range-t16-q32.5	0	185	39	4,26732186732187	7,85741693779443E-19	14	CHCHD1,DMAC1,DMAC2,ENSG00000255339,ENSG00000265257,ENSG00000267740,GLRX5,METTL17,NDUFAF4,NDUFAF5,NDUFAF8,NFU1,TIMMDC1,UQCC2
JD_GPP3909_Balsa_2902870.sgRNA.no3w.ga.gene_av.zs15-rep-ExpMean_subs-noRowNorm-zscore-01range-t4-q32.5	0	185	39	4,26732186732187	7,85741693779443E-19	14	CHCHD1,DMAC1,DMAC2,ENSG00000255339,ENSG00000265257,ENSG00000267740,GLRX5,METTL17,NDUFAF4,NDUFAF5,NDUFAF8,NFU1,TIMMDC1,UQCC2
JD_GPP3909_Balsa_2902870.sgRNA.no3w.ga.gene_av.zs15-rep-ExpMean_subs-noRowNorm-zscore-01range-t8-q32.5	0	185	39	4,26732186732187	7,85741693779443E-19	14	CHCHD1,DMAC1,DMAC2,ENSG00000255339,ENSG00000265257,ENSG00000267740,GLRX5,METTL17,NDUFAF4,NDUFAF5,NDUFAF8,NFU1,TIMMDC1,UQCC2
JD_GPP3909_Balsa_2902870.sgRNA-rep-noExpNorm-noRowNorm-zscore-01range-t12-q33.5	7	260	45	3,5034965034965	7,88923976076859E-19	21	COX16,DMAC1,DMAC2,ECSIT,ENSG00000255339,ENSG00000265257,ENSG00000267740,FOXRED1,GLRX5,GRSF1,METTL17,MRPS31,NDUFAF4,NDUFAF5,NDUFAF8,NDUFC2-KCTD14,NFU1,NUBPL,PET117,RTN4IP1,TIMMDC1
JD_GPP3909_Balsa_2902870.sgRNA-rep-noExpNorm-noRowNorm-zscore-01range-t16-q33.5	7	260	45	3,5034965034965	7,88923976076859E-19	21	COX16,DMAC1,DMAC2,ECSIT,ENSG00000255339,ENSG00000265257,ENSG00000267740,FOXRED1,GLRX5,GRSF1,METTL17,MRPS31,NDUFAF4,NDUFAF5,NDUFAF8,NDUFC2-KCTD14,NFU1,NUBPL,PET117,RTN4IP1,TIMMDC1
JD_GPP3909_Balsa_2902870.sgRNA-rep-noExpNorm-noRowNorm-zscore-01range-t32-q33.5	7	260	45	3,5034965034965	7,88923976076859E-19	21	COX16,DMAC1,DMAC2,ECSIT,ENSG00000255339,ENSG00000265257,ENSG00000267740,FOXRED1,GLRX5,GRSF1,METTL17,MRPS31,NDUFAF4,NDUFAF5,NDUFAF8,NDUFC2-KCTD14,NFU1,NUBPL,PET117,RTN4IP1,TIMMDC1
JD_GPP3909_Balsa_2902870.sgRNA-rep-noExpNorm-noRowNorm-zscore-01range-t4-q33.5	7	260	45	3,5034965034965	7,88923976076859E-19	21	COX16,DMAC1,DMAC2,ECSIT,ENSG00000255339,ENSG00000265257,ENSG00000267740,FOXRED1,GLRX5,GRSF1,METTL17,MRPS31,NDUFAF4,NDUFAF5,NDUFAF8,NDUFC2-KCTD14,NFU1,NUBPL,PET117,RTN4IP1,TIMMDC1
JD_GPP3909_Balsa_2902870.sgRNA-rep-noExpNorm-noRowNorm-zscore-01range-t8-q33.5	7	260	45	3,5034965034965	7,88923976076859E-19	21	COX16,DMAC1,DMAC2,ECSIT,ENSG00000255339,ENSG00000265257,ENSG00000267740,FOXRED1,GLRX5,GRSF1,METTL17,MRPS31,NDUFAF4,NDUFAF5,NDUFAF8,NDUFC2-KCTD14,NFU1,NUBPL,PET117,RTN4IP1,TIMMDC1
JD_GPP3909_Balsa_2902870.sgRNA-rep-ExpQnorm-noRowNorm-zscore-t16-q36	1	319	49	3,10933789303695	8,14128666360753E-19	32	BOLA3,CLPP,COQ2,COX16,COX18,DLD,DMAC1,DMAC2,ENSG00000255339,ENSG00000265257,ENSG00000267740,FDX1,FOXRED1,GLRX5,LIAS,LIPT1,LIPT2,METTL17,MRPS31,NDUFAF4,NDUFAF5,NDUFAF6,NDUFAF8,NDUFC2-KCTD14,NFU1,NUBPL,PDE12,PDSS2,PET117,RTN4IP1,SCO1,TIMMDC1
JD_GPP3909_Balsa_2902870.sgRNA-rep-ExpQnorm-noRowNorm-zscore-t32-q36	0	319	49	3,10933789303695	8,14128666360753E-19	32	BOLA3,CLPP,COQ2,COX16,COX18,DLD,DMAC1,DMAC2,ENSG00000255339,ENSG00000265257,ENSG00000267740,FDX1,FOXRED1,GLRX5,LIAS,LIPT1,LIPT2,METTL17,MRPS31,NDUFAF4,NDUFAF5,NDUFAF6,NDUFAF8,NDUFC2-KCTD14,NFU1,NUBPL,PDE12,PDSS2,PET117,RTN4IP1,SCO1,TIMMDC1
JD_GPP3909_Balsa_2902870.sgRNA-rep-ExpMean_subs-noRowNorm-zscore-t1.5-q31.5--no-fil-flat	0	197	40	4,11013690201507	8,72051682622018E-19	14	COX16,DMAC1,ECSIT,ENSG00000255339,ENSG00000265257,ENSG00000267740,GLRX5,METTL17,MRPS31,NDUFAF4,NDUFAF5,NDUFAF8,NDUFC2-KCTD14,TIMMDC1
JD_GPP3909_Balsa_2902870.sgRNA-rep-ExpMean_subs-noRowNorm-zscore-t1.5-q31.5	0	197	40	4,11013690201507	8,72051682622018E-19	14	COX16,DMAC1,ECSIT,ENSG00000255339,ENSG00000265257,ENSG00000267740,GLRX5,METTL17,MRPS31,NDUFAF4,NDUFAF5,NDUFAF8,NDUFC2-KCTD14,TIMMDC1
JD_GPP3909_Balsa_2902870.sgRNA-rep-ExpMean_subs-noRowNorm-zscore-t12-q31.5	0	197	40	4,11013690201507	8,72051682622018E-19	14	COX16,DMAC1,ECSIT,ENSG00000255339,ENSG00000265257,ENSG00000267740,GLRX5,METTL17,MRPS31,NDUFAF4,NDUFAF5,NDUFAF8,NDUFC2-KCTD14,TIMMDC1
JD_GPP3909_Balsa_2902870.sgRNA-rep-ExpMean_subs-noRowNorm-zscore-t16-q31.5--no-fil-flat	0	197	40	4,11013690201507	8,72051682622018E-19	14	COX16,DMAC1,ECSIT,ENSG00000255339,ENSG00000265257,ENSG00000267740,GLRX5,METTL17,MRPS31,NDUFAF4,NDUFAF5,NDUFAF8,NDUFC2-KCTD14,TIMMDC1
JD_GPP3909_Balsa_2902870.sgRNA-rep-ExpMean_subs-noRowNorm-zscore-t16-q31.5	0	197	40	4,11013690201507	8,72051682622018E-19	14	COX16,DMAC1,ECSIT,ENSG00000255339,ENSG00000265257,ENSG00000267740,GLRX5,METTL17,MRPS31,NDUFAF4,NDUFAF5,NDUFAF8,NDUFC2-KCTD14,TIMMDC1
JD_GPP3909_Balsa_2902870.sgRNA-rep-ExpMean_subs-noRowNorm-zscore-t2-q31.5--no-fil-flat	0	197	40	4,11013690201507	8,72051682622018E-19	14	COX16,DMAC1,ECSIT,ENSG00000255339,ENSG00000265257,ENSG00000267740,GLRX5,METTL17,MRPS31,NDUFAF4,NDUFAF5,NDUFAF8,NDUFC2-KCTD14,TIMMDC1
JD_GPP3909_Balsa_2902870.sgRNA-rep-ExpMean_subs-noRowNorm-zscore-t2-q31.5	0	197	40	4,11013690201507	8,72051682622018E-19	14	COX16,DMAC1,ECSIT,ENSG00000255339,ENSG00000265257,ENSG00000267740,GLRX5,METTL17,MRPS31,NDUFAF4,NDUFAF5,NDUFAF8,NDUFC2-KCTD14,TIMMDC1
JD_GPP3909_Balsa_2902870.sgRNA-rep-ExpMean_subs-noRowNorm-zscore-t32-q31.5--no-fil-flat	0	197	40	4,11013690201507	8,72051682622018E-19	14	COX16,DMAC1,ECSIT,ENSG00000255339,ENSG00000265257,ENSG00000267740,GLRX5,METTL17,MRPS31,NDUFAF4,NDUFAF5,NDUFAF8,NDUFC2-KCTD14,TIMMDC1
JD_GPP3909_Balsa_2902870.sgRNA-rep-ExpMean_subs-noRowNorm-zscore-t32-q31.5	0	197	40	4,11013690201507	8,72051682622018E-19	14	COX16,DMAC1,ECSIT,ENSG00000255339,ENSG00000265257,ENSG00000267740,GLRX5,METTL17,MRPS31,NDUFAF4,NDUFAF5,NDUFAF8,NDUFC2-KCTD14,TIMMDC1
JD_GPP3909_Balsa_2902870.sgRNA-rep-ExpMean_subs-noRowNorm-zscore-t4-q31.5--no-fil-flat	0	197	40	4,11013690201507	8,72051682622018E-19	14	COX16,DMAC1,ECSIT,ENSG00000255339,ENSG00000265257,ENSG00000267740,GLRX5,METTL17,MRPS31,NDUFAF4,NDUFAF5,NDUFAF8,NDUFC2-KCTD14,TIMMDC1
JD_GPP3909_Balsa_2902870.sgRNA-rep-ExpMean_subs-noRowNorm-zscore-t4-q31.5	0	197	40	4,11013690201507	8,72051682622018E-19	14	COX16,DMAC1,ECSIT,ENSG00000255339,ENSG00000265257,ENSG00000267740,GLRX5,METTL17,MRPS31,NDUFAF4,NDUFAF5,NDUFAF8,NDUFC2-KCTD14,TIMMDC1
JD_GPP3909_Balsa_2902870.sgRNA-rep-ExpMean_subs-noRowNorm-zscore-t8-q31.5--no-fil-flat	0	197	40	4,11013690201507	8,72051682622018E-19	14	COX16,DMAC1,ECSIT,ENSG00000255339,ENSG00000265257,ENSG00000267740,GLRX5,METTL17,MRPS31,NDUFAF4,NDUFAF5,NDUFAF8,NDUFC2-KCTD14,TIMMDC1
JD_GPP3909_Balsa_2902870.sgRNA-rep-ExpMean_subs-noRowNorm-zscore-t8-q31.5	0	197	40	4,11013690201507	8,72051682622018E-19	14	COX16,DMAC1,ECSIT,ENSG00000255339,ENSG00000265257,ENSG00000267740,GLRX5,METTL17,MRPS31,NDUFAF4,NDUFAF5,NDUFAF8,NDUFC2-KCTD14,TIMMDC1
JD_GPP3909_Balsa_2902870.sgRNA.ga.gene_av.zs15-rep-noExpNorm-noRowNorm-zscore-01range-t12-q33.5	5	197	40	4,11013690201507	8,72051682622018E-19	17	CHCHD1,DMAC1,DMAC2,ENSG00000255339,ENSG00000265257,ENSG00000267740,FOXRED1,GLRX5,METTL17,MRPS31,NDUFAF4,NDUFAF5,NDUFAF8,NFU1,NUBPL,PET117,TIMMDC1
JD_GPP3909_Balsa_2902870.sgRNA.ga.gene_av.zs15-rep-noExpNorm-noRowNorm-zscore-01range-t16-q33.5	5	197	40	4,11013690201507	8,72051682622018E-19	17	CHCHD1,DMAC1,DMAC2,ENSG00000255339,ENSG00000265257,ENSG00000267740,FOXRED1,GLRX5,METTL17,MRPS31,NDUFAF4,NDUFAF5,NDUFAF8,NFU1,NUBPL,PET117,TIMMDC1
JD_GPP3909_Balsa_2902870.sgRNA.ga.gene_av.zs15-rep-noExpNorm-noRowNorm-zscore-01range-t8-q33.5	6	197	40	4,11013690201507	8,72051682622018E-19	17	CHCHD1,DMAC1,DMAC2,ENSG00000255339,ENSG00000265257,ENSG00000267740,FOXRED1,GLRX5,METTL17,MRPS31,NDUFAF4,NDUFAF5,NDUFAF8,NFU1,NUBPL,PET117,TIMMDC1
JD_GPP3909_Balsa_2902870.sgRNA.no3w.ga.gene_av.zs15-rep-ExpMean_subs-noRowNorm-zscore-01range-t12-q33	0	197	40	4,11013690201507	8,72051682622018E-19	16	CHCHD1,COX16,DMAC1,DMAC2,ENSG00000255339,ENSG00000265257,ENSG00000267740,GLRX5,METTL17,NDUFAF4,NDUFAF5,NDUFAF8,NFU1,NUBPL,TIMMDC1,UQCC2
JD_GPP3909_Balsa_2902870.sgRNA.no3w.ga.gene_av.zs15-rep-ExpMean_subs-noRowNorm-zscore-01range-t16-q33	0	197	40	4,11013690201507	8,72051682622018E-19	16	CHCHD1,COX16,DMAC1,DMAC2,ENSG00000255339,ENSG00000265257,ENSG00000267740,GLRX5,METTL17,NDUFAF4,NDUFAF5,NDUFAF8,NFU1,NUBPL,TIMMDC1,UQCC2
JD_GPP3909_Balsa_2902870.sgRNA.no3w.ga.gene_av.zs15-rep-ExpMean_subs-noRowNorm-zscore-01range-t4-q33	0	197	40	4,11013690201507	8,72051682622018E-19	16	CHCHD1,COX16,DMAC1,DMAC2,ENSG00000255339,ENSG00000265257,ENSG00000267740,GLRX5,METTL17,NDUFAF4,NDUFAF5,NDUFAF8,NFU1,NUBPL,TIMMDC1,UQCC2
JD_GPP3909_Balsa_2902870.sgRNA.no3w.ga.gene_av.zs15-rep-ExpMean_subs-noRowNorm-zscore-01range-t8-q33	0	197	40	4,11013690201507	8,72051682622018E-19	16	CHCHD1,COX16,DMAC1,DMAC2,ENSG00000255339,ENSG00000265257,ENSG00000267740,GLRX5,METTL17,NDUFAF4,NDUFAF5,NDUFAF8,NFU1,NUBPL,TIMMDC1,UQCC2
JD_GPP3909_Balsa_2902870.sgRNA.no3w.ga.gene_av.zs15-rep-ExpMean_subs-noRowNorm-zscore-01range-t12-q33.75	0	234	43	3,71976171976172	8,87356790304099E-19	22	CHCHD1,COX16,DMAC1,DMAC2,ENSG00000255339,ENSG00000265257,ENSG00000267740,FOXRED1,GLRX5,GRSF1,METTL17,MRPS31,NDUFAF4,NDUFAF5,NDUFAF8,NFU1,NUBPL,PET117,RTN4IP1,SCO1,TIMMDC1,UQCC2
JD_GPP3909_Balsa_2902870.sgRNA.no3w.ga.gene_av.zs15-rep-ExpMean_subs-noRowNorm-zscore-01range-t16-q33.75	0	234	43	3,71976171976172	8,87356790304099E-19	22	CHCHD1,COX16,DMAC1,DMAC2,ENSG00000255339,ENSG00000265257,ENSG00000267740,FOXRED1,GLRX5,GRSF1,METTL17,MRPS31,NDUFAF4,NDUFAF5,NDUFAF8,NFU1,NUBPL,PET117,RTN4IP1,SCO1,TIMMDC1,UQCC2
JD_GPP3909_Balsa_2902870.sgRNA.no3w.ga.gene_av.zs15-rep-ExpMean_subs-noRowNorm-zscore-01range-t4-q33.75	0	234	43	3,71976171976172	8,87356790304099E-19	22	CHCHD1,COX16,DMAC1,DMAC2,ENSG00000255339,ENSG00000265257,ENSG00000267740,FOXRED1,GLRX5,GRSF1,METTL17,MRPS31,NDUFAF4,NDUFAF5,NDUFAF8,NFU1,NUBPL,PET117,RTN4IP1,SCO1,TIMMDC1,UQCC2
JD_GPP3909_Balsa_2902870.sgRNA.no3w.ga.gene_av.zs15-rep-ExpMean_subs-noRowNorm-zscore-01range-t8-q33.75	0	234	43	3,71976171976172	8,87356790304099E-19	22	CHCHD1,COX16,DMAC1,DMAC2,ENSG00000255339,ENSG00000265257,ENSG00000267740,FOXRED1,GLRX5,GRSF1,METTL17,MRPS31,NDUFAF4,NDUFAF5,NDUFAF8,NFU1,NUBPL,PET117,RTN4IP1,SCO1,TIMMDC1,UQCC2
JD_GPP3909_Balsa_2902870.sgRNA.ga.gene_av.zs1-rep-noExpNorm-noRowNorm-zscore-01range-t2-q33.75	4	209	41	3,97100188487748	8,89361141818691E-19	17	COX16,DMAC1,DMAC2,ENSG00000255339,ENSG00000265257,ENSG00000267740,FOXRED1,GLRX5,GRSF1,METTL17,NDUFAF4,NDUFAF5,NDUFAF8,NDUFC2-KCTD14,NFU1,NUBPL,TIMMDC1
JD_GPP3909_Balsa_2902870.sgRNA.no3w.ga.gene_av.zs1-rep-noExpNorm-noRowNorm-zscore-t1.5-q32.5	6	209	41	3,97100188487748	8,89361141818691E-19	20	BOLA3,COX16,DMAC1,DMAC2,ECSIT,ENSG00000255339,ENSG00000265257,ENSG00000267740,GLRX5,GRSF1,METTL17,MRPS31,NDUFAF4,NDUFAF5,NDUFAF8,NDUFC2-KCTD14,NFU1,NUBPL,PDE12,PET117
JD_GPP3909_Balsa_2902870.sgRNA.no3w.ga.gene_av.zs1-rep-noExpNorm-noRowNorm-zscore-t1.5-q33.5	5	275	46	3,38600550964187	9,32422349643514E-19	34	BOLA3,CHCHD1,COQ2,COQ7,COX16,DLD,DMAC1,DMAC2,ECSIT,ENSG00000255339,ENSG00000265257,ENSG00000267740,FOXRED1,GLRX5,GRSF1,LIAS,LIPT1,LIPT2,LIPT2-AS1,METTL17,MRPS31,NDUFAF4,NDUFAF5,NDUFAF6,NDUFAF8,NDUFC2-KCTD14,NFU1,NUBPL,PDE12,PET117,RTN4IP1,SCO1,SOD2,TIMMDC1
JD_GPP3909_Balsa_2902870.sgRNA.ga.gene_av.zs15-rep-noExpNorm-noRowNorm-zscore-t12-q33.25	9	164	37	4,56688839615669	9,54179335287558E-19	13	DMAC1,DMAC2,ENSG00000255339,ENSG00000265257,ENSG00000267740,GLRX5,METTL17,NDUFAF4,NDUFAF5,NDUFAF8,NFU1,NUBPL,TIMMDC1
JD_GPP3909_Balsa_2902870.sgRNA.ga.gene_av.zs15-rep-noExpNorm-noRowNorm-zscore-t4-q33.25	8	164	37	4,56688839615669	9,54179335287558E-19	13	DMAC1,DMAC2,ENSG00000255339,ENSG00000265257,ENSG00000267740,GLRX5,METTL17,NDUFAF4,NDUFAF5,NDUFAF8,NFU1,NUBPL,TIMMDC1
JD_GPP3909_Balsa_2902870.sgRNA.ga.gene_av.zs15-rep-noExpNorm-noRowNorm-zscore-t8-q33.25	8	164	37	4,56688839615669	9,54179335287558E-19	13	DMAC1,DMAC2,ENSG00000255339,ENSG00000265257,ENSG00000267740,GLRX5,METTL17,NDUFAF4,NDUFAF5,NDUFAF8,NFU1,NUBPL,TIMMDC1
JD_GPP3909_Balsa_2902870.sgRNA.ga.gene_av.zs15-rep-noExpNorm-noRowNorm-zscore-01range-t12-q33.25	9	186	39	4,24437927663734	9,71594692592102E-19	17	CHCHD1,DMAC1,DMAC2,ENSG00000255339,ENSG00000265257,ENSG00000267740,FOXRED1,GLRX5,METTL17,MRPS31,NDUFAF4,NDUFAF5,NDUFAF8,NFU1,NUBPL,PET117,TIMMDC1
JD_GPP3909_Balsa_2902870.sgRNA.ga.gene_av.zs15-rep-noExpNorm-noRowNorm-zscore-01range-t16-q33.25	9	186	39	4,24437927663734	9,71594692592102E-19	17	CHCHD1,DMAC1,DMAC2,ENSG00000255339,ENSG00000265257,ENSG00000267740,FOXRED1,GLRX5,METTL17,MRPS31,NDUFAF4,NDUFAF5,NDUFAF8,NFU1,NUBPL,PET117,TIMMDC1
JD_GPP3909_Balsa_2902870.sgRNA.ga.gene_av.zs15-rep-noExpNorm-noRowNorm-zscore-01range-t8-q33.25	8	186	39	4,24437927663734	9,71594692592102E-19	17	CHCHD1,DMAC1,DMAC2,ENSG00000255339,ENSG00000265257,ENSG00000267740,FOXRED1,GLRX5,METTL17,MRPS31,NDUFAF4,NDUFAF5,NDUFAF8,NFU1,NUBPL,PET117,TIMMDC1
JD_GPP3909_Balsa_2902870.sgRNA-rep-noExpNorm-noRowNorm-zscore-t4-q33.5	9	305	48	3,18569299552906	1,01613293116003E-18	30	CHCHD1,COQ2,COX16,DMAC1,DMAC2,ECSIT,ENSG00000255339,ENSG00000265257,ENSG00000267740,ENSG00000268400,FDX1,FOXRED1,GLRX5,GRSF1,LIAS,METTL17,MRPS31,NDUFAF4,NDUFAF5,NDUFAF6,NDUFAF8,NDUFC2-KCTD14,NFU1,NUBPL,PDE12,PET100,PET117,RTN4IP1,SCO1,TIMMDC1
JD_GPP3909_Balsa_2902870.sgRNA-rep-nonorm-zscore-t7-q33.5	8	305	48	3,18569299552906	1,01613293116003E-18	30	CHCHD1,COQ2,COX16,DMAC1,DMAC2,ECSIT,ENSG00000255339,ENSG00000265257,ENSG00000267740,ENSG00000268400,FDX1,FOXRED1,GLRX5,GRSF1,LIAS,METTL17,MRPS31,NDUFAF4,NDUFAF5,NDUFAF6,NDUFAF8,NDUFC2-KCTD14,NFU1,NUBPL,PDE12,PET100,PET117,RTN4IP1,SCO1,TIMMDC1
JD_GPP3909_Balsa_2902870.sgRNA-rep-rowsum-zscore-t7-q33.5	8	305	48	3,18569299552906	1,01613293116003E-18	30	CHCHD1,COQ2,COX16,DMAC1,DMAC2,ECSIT,ENSG00000255339,ENSG00000265257,ENSG00000267740,ENSG00000268400,FDX1,FOXRED1,GLRX5,GRSF1,LIAS,METTL17,MRPS31,NDUFAF4,NDUFAF5,NDUFAF6,NDUFAF8,NDUFC2-KCTD14,NFU1,NUBPL,PDE12,PET100,PET117,RTN4IP1,SCO1,TIMMDC1
JD_GPP3909_Balsa_2902870.sgRNA.no3w.ga.gene_av.zs15-rep-ExpMean_subs-noRowNorm-zscore-01range-t12-q34	0	235	43	3,70393294648614	1,06407828651651E-18	22	CHCHD1,COX16,DMAC1,DMAC2,ENSG00000255339,ENSG00000265257,ENSG00000267740,FOXRED1,GLRX5,GRSF1,METTL17,MRPS31,NDUFAF4,NDUFAF5,NDUFAF8,NFU1,NUBPL,PET117,RTN4IP1,SCO1,TIMMDC1,UQCC2
JD_GPP3909_Balsa_2902870.sgRNA.no3w.ga.gene_av.zs15-rep-ExpMean_subs-noRowNorm-zscore-01range-t16-q34	0	235	43	3,70393294648614	1,06407828651651E-18	22	CHCHD1,COX16,DMAC1,DMAC2,ENSG00000255339,ENSG00000265257,ENSG00000267740,FOXRED1,GLRX5,GRSF1,METTL17,MRPS31,NDUFAF4,NDUFAF5,NDUFAF8,NFU1,NUBPL,PET117,RTN4IP1,SCO1,TIMMDC1,UQCC2
JD_GPP3909_Balsa_2902870.sgRNA.no3w.ga.gene_av.zs15-rep-ExpMean_subs-noRowNorm-zscore-01range-t4-q34	0	235	43	3,70393294648614	1,06407828651651E-18	22	CHCHD1,COX16,DMAC1,DMAC2,ENSG00000255339,ENSG00000265257,ENSG00000267740,FOXRED1,GLRX5,GRSF1,METTL17,MRPS31,NDUFAF4,NDUFAF5,NDUFAF8,NFU1,NUBPL,PET117,RTN4IP1,SCO1,TIMMDC1,UQCC2
JD_GPP3909_Balsa_2902870.sgRNA.no3w.ga.gene_av.zs15-rep-ExpMean_subs-noRowNorm-zscore-01range-t8-q34	0	235	43	3,70393294648614	1,06407828651651E-18	22	CHCHD1,COX16,DMAC1,DMAC2,ENSG00000255339,ENSG00000265257,ENSG00000267740,FOXRED1,GLRX5,GRSF1,METTL17,MRPS31,NDUFAF4,NDUFAF5,NDUFAF8,NFU1,NUBPL,PET117,RTN4IP1,SCO1,TIMMDC1,UQCC2
JD_GPP3909_Balsa_2902870.sgRNA.ga.gene_av.zs15-rep-noExpNorm-noRowNorm-zscore-01range-t4-q33.75	5	198	40	4,08937863483318	1,06863062053053E-18	18	CHCHD1,DMAC1,DMAC2,ENSG00000255339,ENSG00000265257,ENSG00000267740,FOXRED1,GLRX5,METTL17,MRPS31,NDUFAF4,NDUFAF5,NDUFAF8,NFU1,NUBPL,PET117,SCO1,TIMMDC1
JD_GPP3909_Balsa_2902870.sgRNA.no3w.ga.gene_av.zs1-rep-noExpNorm-noRowNorm-zscore-01range-t12-q33	11	198	40	4,08937863483318	1,06863062053053E-18	15	COX16,DMAC1,DMAC2,ECSIT,ENSG00000255339,ENSG00000267740,FOXRED1,GLRX5,GRSF1,METTL17,NDUFAF4,NDUFAF8,NDUFC2-KCTD14,NFU1,NUBPL
JD_GPP3909_Balsa_2902870.sgRNA.no3w.ga.gene_av.zs1-rep-noExpNorm-noRowNorm-zscore-01range-t16-q33	11	198	40	4,08937863483318	1,06863062053053E-18	15	COX16,DMAC1,DMAC2,ECSIT,ENSG00000255339,ENSG00000267740,FOXRED1,GLRX5,GRSF1,METTL17,NDUFAF4,NDUFAF8,NDUFC2-KCTD14,NFU1,NUBPL
JD_GPP3909_Balsa_2902870.sgRNA.no3w.ga.gene_av.zs1-rep-noExpNorm-noRowNorm-zscore-01range-t2-q33	6	198	40	4,08937863483318	1,06863062053053E-18	16	COX16,DMAC1,DMAC2,ECSIT,ENSG00000255339,ENSG00000267740,GLRX5,GRSF1,METTL17,NDUFAF4,NDUFAF8,NDUFC2-KCTD14,NFU1,NUBPL,PET117,TIMMDC1
JD_GPP3909_Balsa_2902870.sgRNA.no3w.ga.gene_av.zs1-rep-noExpNorm-noRowNorm-zscore-01range-t8-q33	11	198	40	4,08937863483318	1,06863062053053E-18	15	COX16,DMAC1,DMAC2,ECSIT,ENSG00000255339,ENSG00000267740,FOXRED1,GLRX5,GRSF1,METTL17,NDUFAF4,NDUFAF8,NDUFC2-KCTD14,NFU1,NUBPL
JD_GPP3909_Balsa_2902870.sgRNA.no3w.ga.gene_av.zs15-rep-ExpMean_subs-noRowNorm-zscore-t1.5-q33.75	0	210	41	3,95209235209235	1,08133821420181E-18	17	CHCHD1,COX16,DMAC1,DMAC2,ENSG00000255339,ENSG00000265257,ENSG00000267740,GLRX5,METTL17,MRPS31,NDUFAF4,NDUFAF5,NDUFAF8,NFU1,NUBPL,TIMMDC1,UQCC2
JD_GPP3909_Balsa_2902870.sgRNA.no3w.ga.gene_av.zs15-rep-ExpMean_subs-noRowNorm-zscore-t2-q33.75	0	210	41	3,95209235209235	1,08133821420181E-18	17	CHCHD1,COX16,DMAC1,DMAC2,ENSG00000255339,ENSG00000265257,ENSG00000267740,GLRX5,METTL17,MRPS31,NDUFAF4,NDUFAF5,NDUFAF8,NFU1,NUBPL,TIMMDC1,UQCC2
JD_GPP3909_Balsa_2902870.sgRNA-rep-ExpQnorm-noRowNorm-zscore-t1.5-q32--no-fil-flat	6	223	42	3,8124745209947	1,22362262792509E-18	17	COX16,DLD,DMAC1,DMAC2,ENSG00000255339,ENSG00000265257,ENSG00000267740,GLRX5,METTL17,MRPS31,NDUFAF5,NDUFAF8,NDUFC2-KCTD14,NFU1,NUBPL,PET117,TIMMDC1
JD_GPP3909_Balsa_2902870.sgRNA-rep-ExpQnorm-noRowNorm-zscore-t1.5-q32	6	223	42	3,8124745209947	1,22362262792509E-18	17	COX16,DLD,DMAC1,DMAC2,ENSG00000255339,ENSG00000265257,ENSG00000267740,GLRX5,METTL17,MRPS31,NDUFAF5,NDUFAF8,NDUFC2-KCTD14,NFU1,NUBPL,PET117,TIMMDC1
JD_GPP3909_Balsa_2902870.sgRNA-rep-noExpNorm-noRowNorm-zscore-01range-t1.5-q32.5--no-fil-flat	6	223	42	3,8124745209947	1,22362262792509E-18	19	COX16,DMAC1,DMAC2,ECSIT,ENSG00000255339,ENSG00000265257,ENSG00000267740,GLRX5,GRSF1,METTL17,MRPS31,NDUFAF4,NDUFAF5,NDUFAF8,NDUFC2-KCTD14,NFU1,PET117,RTN4IP1,TIMMDC1
JD_GPP3909_Balsa_2902870.sgRNA-rep-noExpNorm-noRowNorm-zscore-01range-t1.5-q32.5	6	223	42	3,8124745209947	1,22362262792509E-18	19	COX16,DMAC1,DMAC2,ECSIT,ENSG00000255339,ENSG00000265257,ENSG00000267740,GLRX5,GRSF1,METTL17,MRPS31,NDUFAF4,NDUFAF5,NDUFAF8,NDUFC2-KCTD14,NFU1,PET117,RTN4IP1,TIMMDC1
JD_GPP3909_Balsa_2902870.sgRNA-rep-noExpNorm-noRowNorm-zscore-01range-t2-q32.5--no-fil-flat	6	223	42	3,8124745209947	1,22362262792509E-18	19	COX16,DMAC1,DMAC2,ECSIT,ENSG00000255339,ENSG00000265257,ENSG00000267740,GLRX5,GRSF1,METTL17,MRPS31,NDUFAF4,NDUFAF5,NDUFAF8,NDUFC2-KCTD14,NFU1,PET117,RTN4IP1,TIMMDC1
JD_GPP3909_Balsa_2902870.sgRNA-rep-noExpNorm-noRowNorm-zscore-01range-t2-q32.5	6	223	42	3,8124745209947	1,22362262792509E-18	19	COX16,DMAC1,DMAC2,ECSIT,ENSG00000255339,ENSG00000265257,ENSG00000267740,GLRX5,GRSF1,METTL17,MRPS31,NDUFAF4,NDUFAF5,NDUFAF8,NDUFC2-KCTD14,NFU1,PET117,RTN4IP1,TIMMDC1
JD_GPP3909_Balsa_2902870.sgRNA-rep-qnorm-zscore-t1.5-q32	6	223	42	3,8124745209947	1,22362262792509E-18	17	COX16,DLD,DMAC1,DMAC2,ENSG00000255339,ENSG00000265257,ENSG00000267740,GLRX5,METTL17,MRPS31,NDUFAF5,NDUFAF8,NDUFC2-KCTD14,NFU1,NUBPL,PET117,TIMMDC1
JD_GPP3909_Balsa_2902870.sgRNA.no3w.ga.gene_av.zs15-rep-ExpMean_subs-noRowNorm-zscore-t12-q33	0	223	42	3,8124745209947	1,22362262792509E-18	17	CHCHD1,COX16,DMAC1,DMAC2,ENSG00000255339,ENSG00000265257,ENSG00000267740,FOXRED1,GLRX5,METTL17,NDUFAF4,NDUFAF5,NDUFAF8,NDUFC2-KCTD14,NFU1,NUBPL,TIMMDC1
JD_GPP3909_Balsa_2902870.sgRNA.no3w.ga.gene_av.zs15-rep-ExpMean_subs-noRowNorm-zscore-t16-q33	0	223	42	3,8124745209947	1,22362262792509E-18	17	CHCHD1,COX16,DMAC1,DMAC2,ENSG00000255339,ENSG00000265257,ENSG00000267740,FOXRED1,GLRX5,METTL17,NDUFAF4,NDUFAF5,NDUFAF8,NDUFC2-KCTD14,NFU1,NUBPL,TIMMDC1
JD_GPP3909_Balsa_2902870.sgRNA.no3w.ga.gene_av.zs15-rep-ExpMean_subs-noRowNorm-zscore-t8-q33	0	223	42	3,8124745209947	1,22362262792509E-18	17	CHCHD1,COX16,DMAC1,DMAC2,ENSG00000255339,ENSG00000265257,ENSG00000267740,FOXRED1,GLRX5,METTL17,NDUFAF4,NDUFAF5,NDUFAF8,NDUFC2-KCTD14,NFU1,NUBPL,TIMMDC1
JD_GPP3909_Balsa_2902870.sgRNA-rep-ExpQnorm-noRowNorm-zscore-t2-q32--no-fil-flat	12	236	43	3,68823831535696	1,27476219909312E-18	18	COX16,DLD,DMAC1,DMAC2,ENSG00000255339,ENSG00000265257,ENSG00000267740,GLRX5,METTL17,MRPS31,NDUFAF4,NDUFAF5,NDUFAF8,NDUFC2-KCTD14,NFU1,NUBPL,PET117,TIMMDC1
JD_GPP3909_Balsa_2902870.sgRNA-rep-ExpQnorm-noRowNorm-zscore-t2-q32	12	236	43	3,68823831535696	1,27476219909312E-18	18	COX16,DLD,DMAC1,DMAC2,ENSG00000255339,ENSG00000265257,ENSG00000267740,GLRX5,METTL17,MRPS31,NDUFAF4,NDUFAF5,NDUFAF8,NDUFC2-KCTD14,NFU1,NUBPL,PET117,TIMMDC1
JD_GPP3909_Balsa_2902870.sgRNA-rep-qnorm-zscore-t2-q32	12	236	43	3,68823831535696	1,27476219909312E-18	18	COX16,DLD,DMAC1,DMAC2,ENSG00000255339,ENSG00000265257,ENSG00000267740,GLRX5,METTL17,MRPS31,NDUFAF4,NDUFAF5,NDUFAF8,NDUFC2-KCTD14,NFU1,NUBPL,PET117,TIMMDC1
JD_GPP3909_Balsa_2902870.sgRNA-rep-ExpQnorm-noRowNorm-zscore-01range-t1.5-q33--no-fil-flat	2	277	46	3,36155781643146	1,29299022705669E-18	31	CLPP,COQ2,COX16,DLD,DLST,DMAC1,DMAC2,ECSIT,ENSG00000255339,ENSG00000265257,ENSG00000267740,FOXRED1,GLRX5,LIAS,LIPT1,LIPT2,METTL17,MRPS31,NDUFAF4,NDUFAF5,NDUFAF6,NDUFAF8,NDUFC2-KCTD14,NFU1,NUBPL,PDE12,PDSS2,PET117,RTN4IP1,SCO1,TIMMDC1
JD_GPP3909_Balsa_2902870.sgRNA-rep-ExpQnorm-noRowNorm-zscore-01range-t1.5-q33	2	277	46	3,36155781643146	1,29299022705669E-18	31	CLPP,COQ2,COX16,DLD,DLST,DMAC1,DMAC2,ECSIT,ENSG00000255339,ENSG00000265257,ENSG00000267740,FOXRED1,GLRX5,LIAS,LIPT1,LIPT2,METTL17,MRPS31,NDUFAF4,NDUFAF5,NDUFAF6,NDUFAF8,NDUFC2-KCTD14,NFU1,NUBPL,PDE12,PDSS2,PET117,RTN4IP1,SCO1,TIMMDC1
JD_GPP3909_Balsa_2902870.sgRNA-rep-ExpQnorm-noRowNorm-zscore-01range-t2-q33--no-fil-flat	0	277	46	3,36155781643146	1,29299022705669E-18	31	CLPP,COQ2,COX16,DLD,DLST,DMAC1,DMAC2,ECSIT,ENSG00000255339,ENSG00000265257,ENSG00000267740,FOXRED1,GLRX5,LIAS,LIPT1,LIPT2,METTL17,MRPS31,NDUFAF4,NDUFAF5,NDUFAF6,NDUFAF8,NDUFC2-KCTD14,NFU1,NUBPL,PDE12,PDSS2,PET117,RTN4IP1,SCO1,TIMMDC1
JD_GPP3909_Balsa_2902870.sgRNA-rep-ExpQnorm-noRowNorm-zscore-01range-t2-q33	0	277	46	3,36155781643146	1,29299022705669E-18	31	CLPP,COQ2,COX16,DLD,DLST,DMAC1,DMAC2,ECSIT,ENSG00000255339,ENSG00000265257,ENSG00000267740,FOXRED1,GLRX5,LIAS,LIPT1,LIPT2,METTL17,MRPS31,NDUFAF4,NDUFAF5,NDUFAF6,NDUFAF8,NDUFC2-KCTD14,NFU1,NUBPL,PDE12,PDSS2,PET117,RTN4IP1,SCO1,TIMMDC1
JD_GPP3909_Balsa_2902870.sgRNA-rep-ExpQnorm-noRowNorm-zscore-01range-t4-q33--no-fil-flat	0	277	46	3,36155781643146	1,29299022705669E-18	31	CLPP,COQ2,COX16,DLD,DLST,DMAC1,DMAC2,ECSIT,ENSG00000255339,ENSG00000265257,ENSG00000267740,FOXRED1,GLRX5,LIAS,LIPT1,LIPT2,METTL17,MRPS31,NDUFAF4,NDUFAF5,NDUFAF6,NDUFAF8,NDUFC2-KCTD14,NFU1,NUBPL,PDE12,PDSS2,PET117,RTN4IP1,SCO1,TIMMDC1
JD_GPP3909_Balsa_2902870.sgRNA-rep-ExpQnorm-noRowNorm-zscore-01range-t4-q33	0	277	46	3,36155781643146	1,29299022705669E-18	31	CLPP,COQ2,COX16,DLD,DLST,DMAC1,DMAC2,ECSIT,ENSG00000255339,ENSG00000265257,ENSG00000267740,FOXRED1,GLRX5,LIAS,LIPT1,LIPT2,METTL17,MRPS31,NDUFAF4,NDUFAF5,NDUFAF6,NDUFAF8,NDUFC2-KCTD14,NFU1,NUBPL,PDE12,PDSS2,PET117,RTN4IP1,SCO1,TIMMDC1
JD_GPP3909_Balsa_2902870.sgRNA-rep-noExpNorm-noRowNorm-zscore-01range-t1.5-q33--no-fil-flat	5	250	44	3,56266666666667	1,46459610964668E-18	21	COX16,DMAC1,DMAC2,ECSIT,ENSG00000255339,ENSG00000265257,ENSG00000267740,FOXRED1,GLRX5,GRSF1,METTL17,MRPS31,NDUFAF4,NDUFAF5,NDUFAF8,NDUFC2-KCTD14,NFU1,NUBPL,PET117,RTN4IP1,TIMMDC1
JD_GPP3909_Balsa_2902870.sgRNA-rep-noExpNorm-noRowNorm-zscore-01range-t1.5-q33	5	250	44	3,56266666666667	1,46459610964668E-18	21	COX16,DMAC1,DMAC2,ECSIT,ENSG00000255339,ENSG00000265257,ENSG00000267740,FOXRED1,GLRX5,GRSF1,METTL17,MRPS31,NDUFAF4,NDUFAF5,NDUFAF8,NDUFC2-KCTD14,NFU1,NUBPL,PET117,RTN4IP1,TIMMDC1
JD_GPP3909_Balsa_2902870.sgRNA-rep-noExpNorm-noRowNorm-zscore-01range-t2-q33--no-fil-flat	5	250	44	3,56266666666667	1,46459610964668E-18	21	COX16,DMAC1,DMAC2,ECSIT,ENSG00000255339,ENSG00000265257,ENSG00000267740,FOXRED1,GLRX5,GRSF1,METTL17,MRPS31,NDUFAF4,NDUFAF5,NDUFAF8,NDUFC2-KCTD14,NFU1,NUBPL,PET117,RTN4IP1,TIMMDC1
JD_GPP3909_Balsa_2902870.sgRNA-rep-noExpNorm-noRowNorm-zscore-01range-t2-q33	5	250	44	3,56266666666667	1,46459610964668E-18	21	COX16,DMAC1,DMAC2,ECSIT,ENSG00000255339,ENSG00000265257,ENSG00000267740,FOXRED1,GLRX5,GRSF1,METTL17,MRPS31,NDUFAF4,NDUFAF5,NDUFAF8,NDUFC2-KCTD14,NFU1,NUBPL,PET117,RTN4IP1,TIMMDC1
JD_GPP3909_Balsa_2902870.sgRNA-rep-noExpNorm-noRowNorm-zscore-t2-q32.5--no-fil-flat	11	250	44	3,56266666666667	1,46459610964668E-18	21	CHCHD1,COX16,DMAC1,DMAC2,ECSIT,ENSG00000255339,ENSG00000265257,ENSG00000267740,GLRX5,GRSF1,METTL17,MRPS31,NDUFAF4,NDUFAF5,NDUFAF6,NDUFAF8,NDUFC2-KCTD14,NFU1,PET117,RTN4IP1,TIMMDC1
JD_GPP3909_Balsa_2902870.sgRNA-rep-noExpNorm-noRowNorm-zscore-t2-q32.5	11	250	44	3,56266666666667	1,46459610964668E-18	21	CHCHD1,COX16,DMAC1,DMAC2,ECSIT,ENSG00000255339,ENSG00000265257,ENSG00000267740,GLRX5,GRSF1,METTL17,MRPS31,NDUFAF4,NDUFAF5,NDUFAF6,NDUFAF8,NDUFC2-KCTD14,NFU1,PET117,RTN4IP1,TIMMDC1
JD_GPP3909_Balsa_2902870.sgRNA-rep-noExpNorm-noRowNorm-zscore-t4-q32.5--no-fil-flat	11	250	44	3,56266666666667	1,46459610964668E-18	21	CHCHD1,COX16,DMAC1,DMAC2,ECSIT,ENSG00000255339,ENSG00000265257,ENSG00000267740,GLRX5,GRSF1,METTL17,MRPS31,NDUFAF4,NDUFAF5,NDUFAF6,NDUFAF8,NDUFC2-KCTD14,NFU1,PET117,RTN4IP1,TIMMDC1
JD_GPP3909_Balsa_2902870.sgRNA-rep-noExpNorm-noRowNorm-zscore-t4-q32.5	11	250	44	3,56266666666667	1,46459610964668E-18	21	CHCHD1,COX16,DMAC1,DMAC2,ECSIT,ENSG00000255339,ENSG00000265257,ENSG00000267740,GLRX5,GRSF1,METTL17,MRPS31,NDUFAF4,NDUFAF5,NDUFAF6,NDUFAF8,NDUFC2-KCTD14,NFU1,PET117,RTN4IP1,TIMMDC1
JD_GPP3909_Balsa_2902870.sgRNA-rep-nonorm-zscore-t2-q32.5	11	250	44	3,56266666666667	1,46459610964668E-18	21	CHCHD1,COX16,DMAC1,DMAC2,ECSIT,ENSG00000255339,ENSG00000265257,ENSG00000267740,GLRX5,GRSF1,METTL17,MRPS31,NDUFAF4,NDUFAF5,NDUFAF6,NDUFAF8,NDUFC2-KCTD14,NFU1,PET117,RTN4IP1,TIMMDC1
JD_GPP3909_Balsa_2902870.sgRNA-rep-nonorm-zscore-t4-q32.5	11	250	44	3,56266666666667	1,46459610964668E-18	21	CHCHD1,COX16,DMAC1,DMAC2,ECSIT,ENSG00000255339,ENSG00000265257,ENSG00000267740,GLRX5,GRSF1,METTL17,MRPS31,NDUFAF4,NDUFAF5,NDUFAF6,NDUFAF8,NDUFC2-KCTD14,NFU1,PET117,RTN4IP1,TIMMDC1
JD_GPP3909_Balsa_2902870.sgRNA-rep-rowsum-zscore-t2-q32.5	11	250	44	3,56266666666667	1,46459610964668E-18	21	CHCHD1,COX16,DMAC1,DMAC2,ECSIT,ENSG00000255339,ENSG00000265257,ENSG00000267740,GLRX5,GRSF1,METTL17,MRPS31,NDUFAF4,NDUFAF5,NDUFAF6,NDUFAF8,NDUFC2-KCTD14,NFU1,PET117,RTN4IP1,TIMMDC1
JD_GPP3909_Balsa_2902870.sgRNA-rep-rowsum-zscore-t4-q32.5	11	250	44	3,56266666666667	1,46459610964668E-18	21	CHCHD1,COX16,DMAC1,DMAC2,ECSIT,ENSG00000255339,ENSG00000265257,ENSG00000267740,GLRX5,GRSF1,METTL17,MRPS31,NDUFAF4,NDUFAF5,NDUFAF6,NDUFAF8,NDUFC2-KCTD14,NFU1,PET117,RTN4IP1,TIMMDC1
JD_GPP3909_Balsa_2902870.sgRNA.no3w.ga.gene_av.zs15-rep-ExpMean_subs-noRowNorm-zscore-t12-q33.25	0	224	42	3,79545454545455	1,47447959689471E-18	17	CHCHD1,COX16,DMAC1,DMAC2,ENSG00000255339,ENSG00000265257,ENSG00000267740,FOXRED1,GLRX5,METTL17,NDUFAF4,NDUFAF5,NDUFAF8,NDUFC2-KCTD14,NFU1,NUBPL,TIMMDC1
JD_GPP3909_Balsa_2902870.sgRNA.no3w.ga.gene_av.zs15-rep-ExpMean_subs-noRowNorm-zscore-t16-q33.25	0	224	42	3,79545454545455	1,47447959689471E-18	17	CHCHD1,COX16,DMAC1,DMAC2,ENSG00000255339,ENSG00000265257,ENSG00000267740,FOXRED1,GLRX5,METTL17,NDUFAF4,NDUFAF5,NDUFAF8,NDUFC2-KCTD14,NFU1,NUBPL,TIMMDC1
JD_GPP3909_Balsa_2902870.sgRNA.no3w.ga.gene_av.zs15-rep-ExpMean_subs-noRowNorm-zscore-t8-q33.25	0	224	42	3,79545454545455	1,47447959689471E-18	17	CHCHD1,COX16,DMAC1,DMAC2,ENSG00000255339,ENSG00000265257,ENSG00000267740,FOXRED1,GLRX5,METTL17,NDUFAF4,NDUFAF5,NDUFAF8,NDUFC2-KCTD14,NFU1,NUBPL,TIMMDC1
JD_GPP3909_Balsa_2902870.sgRNA-rep-ExpQnorm-noRowNorm-zscore-t2-q32.5--no-fil-flat	10	278	46	3,34946588183998	1,52092513187456E-18	26	BOLA3,COQ2,COX16,DLD,DMAC1,DMAC2,ENSG00000255339,ENSG00000265257,ENSG00000267740,GLRX5,LIAS,METTL17,MRPS31,NDUFAF4,NDUFAF5,NDUFAF6,NDUFAF8,NDUFC2-KCTD14,NFU1,NUBPL,PDE12,PDSS2,PET117,RTN4IP1,SCO1,TIMMDC1
JD_GPP3909_Balsa_2902870.sgRNA-rep-ExpQnorm-noRowNorm-zscore-t2-q32.5	10	278	46	3,34946588183998	1,52092513187456E-18	26	BOLA3,COQ2,COX16,DLD,DMAC1,DMAC2,ENSG00000255339,ENSG00000265257,ENSG00000267740,GLRX5,LIAS,METTL17,MRPS31,NDUFAF4,NDUFAF5,NDUFAF6,NDUFAF8,NDUFC2-KCTD14,NFU1,NUBPL,PDE12,PDSS2,PET117,RTN4IP1,SCO1,TIMMDC1
JD_GPP3909_Balsa_2902870.sgRNA-rep-qnorm-zscore-t2-q32.5	10	278	46	3,34946588183998	1,52092513187456E-18	26	BOLA3,COQ2,COX16,DLD,DMAC1,DMAC2,ENSG00000255339,ENSG00000265257,ENSG00000267740,GLRX5,LIAS,METTL17,MRPS31,NDUFAF4,NDUFAF5,NDUFAF6,NDUFAF8,NDUFC2-KCTD14,NFU1,NUBPL,PDE12,PDSS2,PET117,RTN4IP1,SCO1,TIMMDC1
JD_GPP3909_Balsa_2902870.sgRNA.ga.gene_av.zs1-rep-noExpNorm-noRowNorm-zscore-t8-q33	5	212	41	3,91480846197827	1,59298723870521E-18	22	BOLA3,CHCHD1,COX16,DMAC1,DMAC2,ENSG00000255339,ENSG00000265257,ENSG00000267740,FOXRED1,GLRX5,GRSF1,METTL17,MRPS31,NDUFAF4,NDUFAF5,NDUFAF8,NDUFC2-KCTD14,NFU1,NUBPL,PDE12,PET117,TIMMDC1
JD_GPP3909_Balsa_2902870.sgRNA.ga.gene_av.zs15-rep-noExpNorm-noRowNorm-zscore-01range-t4-q34	5	200	40	4,04848484848485	1,5985403249835E-18	18	CHCHD1,DMAC1,DMAC2,ENSG00000255339,ENSG00000265257,ENSG00000267740,FOXRED1,GLRX5,METTL17,MRPS31,NDUFAF4,NDUFAF5,NDUFAF8,NFU1,NUBPL,PET117,SCO1,TIMMDC1
JD_GPP3909_Balsa_2902870.sgRNA.no3w.ga.gene_av-rep-qnorm-zscore-t1-q32.5	5	156	36	4,67132867132867	1,69247436517442E-18	8	DMAC1,DMAC2,ECSIT,ENSG00000265257,ENSG00000267740,NDUFAF4,NDUFC2-KCTD14,NFU1
JD_GPP3909_Balsa_2902870.sgRNA-rep-ExpQnorm-noRowNorm-zscore-01range-t1.5-q33.5	2	324	49	3,06135428357651	1,71202093749439E-18	42	BOLA3,CHCHD1,CLPP,COQ2,COX16,DLD,DLST,DMAC1,DMAC2,ECSIT,ENSG00000255339,ENSG00000265257,ENSG00000267740,ENSG00000268400,FDX1,FOXRED1,GLRX5,GRSF1,LIAS,LIPT1,LIPT2,METTL17,MRM2,MRPS31,MTIF3,NDUFAF4,NDUFAF5,NDUFAF6,NDUFAF8,NDUFC2-KCTD14,NFU1,NUBPL,PDE12,PDSS2,PET100,PET117,RMND1,RTN4IP1,SCO1,SLC25A51,SOD2,TIMMDC1
JD_GPP3909_Balsa_2902870.sgRNA-rep-ExpQnorm-noRowNorm-zscore-01range-t2-q33.5	0	324	49	3,06135428357651	1,71202093749439E-18	42	BOLA3,CHCHD1,CLPP,COQ2,COX16,DLD,DLST,DMAC1,DMAC2,ECSIT,ENSG00000255339,ENSG00000265257,ENSG00000267740,ENSG00000268400,FDX1,FOXRED1,GLRX5,GRSF1,LIAS,LIPT1,LIPT2,METTL17,MRM2,MRPS31,MTIF3,NDUFAF4,NDUFAF5,NDUFAF6,NDUFAF8,NDUFC2-KCTD14,NFU1,NUBPL,PDE12,PDSS2,PET100,PET117,RMND1,RTN4IP1,SCO1,SLC25A51,SOD2,TIMMDC1
JD_GPP3909_Balsa_2902870.sgRNA-rep-ExpQnorm-noRowNorm-zscore-01range-t4-q33.5	0	324	49	3,06135428357651	1,71202093749439E-18	42	BOLA3,CHCHD1,CLPP,COQ2,COX16,DLD,DLST,DMAC1,DMAC2,ECSIT,ENSG00000255339,ENSG00000265257,ENSG00000267740,ENSG00000268400,FDX1,FOXRED1,GLRX5,GRSF1,LIAS,LIPT1,LIPT2,METTL17,MRM2,MRPS31,MTIF3,NDUFAF4,NDUFAF5,NDUFAF6,NDUFAF8,NDUFC2-KCTD14,NFU1,NUBPL,PDE12,PDSS2,PET100,PET117,RMND1,RTN4IP1,SCO1,SLC25A51,SOD2,TIMMDC1
JD_GPP3909_Balsa_2902870.sgRNA.no3w.ga.gene_av.zs15-rep-ExpMean_subs-noRowNorm-zscore-t12-q33.5	0	225	42	3,77858585858586	1,77491230133167E-18	17	CHCHD1,COX16,DMAC1,DMAC2,ENSG00000255339,ENSG00000265257,ENSG00000267740,FOXRED1,GLRX5,METTL17,NDUFAF4,NDUFAF5,NDUFAF8,NDUFC2-KCTD14,NFU1,NUBPL,TIMMDC1
JD_GPP3909_Balsa_2902870.sgRNA.no3w.ga.gene_av.zs15-rep-ExpMean_subs-noRowNorm-zscore-t16-q33.5	0	225	42	3,77858585858586	1,77491230133167E-18	17	CHCHD1,COX16,DMAC1,DMAC2,ENSG00000255339,ENSG00000265257,ENSG00000267740,FOXRED1,GLRX5,METTL17,NDUFAF4,NDUFAF5,NDUFAF8,NDUFC2-KCTD14,NFU1,NUBPL,TIMMDC1
JD_GPP3909_Balsa_2902870.sgRNA.no3w.ga.gene_av.zs15-rep-ExpMean_subs-noRowNorm-zscore-t8-q33.5	0	225	42	3,77858585858586	1,77491230133167E-18	17	CHCHD1,COX16,DMAC1,DMAC2,ENSG00000255339,ENSG00000265257,ENSG00000267740,FOXRED1,GLRX5,METTL17,NDUFAF4,NDUFAF5,NDUFAF8,NDUFC2-KCTD14,NFU1,NUBPL,TIMMDC1
JD_GPP3909_Balsa_2902870.sgRNA.no3w.ga.gene_av.zs15-rep-noExpNorm-noRowNorm-zscore-t1.5-q32.5	5	213	41	3,89642907952767	1,93014562699309E-18	20	CHCHD1,COX16,DMAC1,DMAC2,ENSG00000255339,ENSG00000265257,ENSG00000267740,FOXRED1,GLRX5,METTL17,MRPS31,NDUFAF4,NDUFAF5,NDUFAF8,NFU1,NUBPL,PDE12,PET117,SCO1,TIMMDC1
JD_GPP3909_Balsa_2902870.sgRNA.no3w.ga.gene_av.zs1-rep-noExpNorm-noRowNorm-zscore-t4-q34	8	226	42	3,76186645213194	2,13435311399305E-18	22	BOLA3,COX16,DMAC1,DMAC2,ECSIT,ENSG00000255339,ENSG00000265257,ENSG00000267740,FOXRED1,GLRX5,GRSF1,METTL17,MRPS31,NDUFAF4,NDUFAF5,NDUFAF8,NDUFC2-KCTD14,NFU1,NUBPL,PDE12,PET117,RTN4IP1
JD_GPP3909_Balsa_2902870.sgRNA.no3w.ga.gene_av.zs15-rep-ExpMean_subs-noRowNorm-zscore-t12-q33.75	0	226	42	3,76186645213194	2,13435311399305E-18	17	CHCHD1,COX16,DMAC1,DMAC2,ENSG00000255339,ENSG00000265257,ENSG00000267740,FOXRED1,GLRX5,METTL17,NDUFAF4,NDUFAF5,NDUFAF8,NDUFC2-KCTD14,NFU1,NUBPL,TIMMDC1
JD_GPP3909_Balsa_2902870.sgRNA.no3w.ga.gene_av.zs15-rep-ExpMean_subs-noRowNorm-zscore-t16-q33.75	0	226	42	3,76186645213194	2,13435311399305E-18	17	CHCHD1,COX16,DMAC1,DMAC2,ENSG00000255339,ENSG00000265257,ENSG00000267740,FOXRED1,GLRX5,METTL17,NDUFAF4,NDUFAF5,NDUFAF8,NDUFC2-KCTD14,NFU1,NUBPL,TIMMDC1
JD_GPP3909_Balsa_2902870.sgRNA.no3w.ga.gene_av.zs15-rep-ExpMean_subs-noRowNorm-zscore-t8-q33.75	0	226	42	3,76186645213194	2,13435311399305E-18	17	CHCHD1,COX16,DMAC1,DMAC2,ENSG00000255339,ENSG00000265257,ENSG00000267740,FOXRED1,GLRX5,METTL17,NDUFAF4,NDUFAF5,NDUFAF8,NDUFC2-KCTD14,NFU1,NUBPL,TIMMDC1
JD_GPP3909_Balsa_2902870.sgRNA-rep-ExpQnorm-noRowNorm-zscore-t1.5-q31.5--no-fil-flat	7	157	36	4,64157498552403	2,14198803307623E-18	10	DMAC1,ENSG00000255339,ENSG00000265257,GLRX5,METTL17,MRPS31,NDUFAF5,NDUFAF8,NDUFC2-KCTD14,TIMMDC1
JD_GPP3909_Balsa_2902870.sgRNA-rep-ExpQnorm-noRowNorm-zscore-t1.5-q31.5	7	157	36	4,64157498552403	2,14198803307623E-18	10	DMAC1,ENSG00000255339,ENSG00000265257,GLRX5,METTL17,MRPS31,NDUFAF5,NDUFAF8,NDUFC2-KCTD14,TIMMDC1
JD_GPP3909_Balsa_2902870.sgRNA-rep-qnorm-zscore-t1.5-q31.5	7	157	36	4,64157498552403	2,14198803307623E-18	10	DMAC1,ENSG00000255339,ENSG00000265257,GLRX5,METTL17,MRPS31,NDUFAF5,NDUFAF8,NDUFC2-KCTD14,TIMMDC1
JD_GPP3909_Balsa_2902870.sgRNA.ga.gene_av.zs15-rep-noExpNorm-noRowNorm-zscore-t12-q33.5	5	157	36	4,64157498552403	2,14198803307623E-18	13	DMAC1,DMAC2,ENSG00000255339,ENSG00000265257,ENSG00000267740,GLRX5,METTL17,NDUFAF4,NDUFAF5,NDUFAF8,NFU1,NUBPL,TIMMDC1
JD_GPP3909_Balsa_2902870.sgRNA.ga.gene_av.zs15-rep-noExpNorm-noRowNorm-zscore-t4-q33.5	7	157	36	4,64157498552403	2,14198803307623E-18	13	DMAC1,DMAC2,ENSG00000255339,ENSG00000265257,ENSG00000267740,GLRX5,METTL17,NDUFAF4,NDUFAF5,NDUFAF8,NFU1,NUBPL,TIMMDC1
JD_GPP3909_Balsa_2902870.sgRNA.ga.gene_av.zs15-rep-noExpNorm-noRowNorm-zscore-t8-q33.5	5	157	36	4,64157498552403	2,14198803307623E-18	13	DMAC1,DMAC2,ENSG00000255339,ENSG00000265257,ENSG00000267740,GLRX5,METTL17,NDUFAF4,NDUFAF5,NDUFAF8,NFU1,NUBPL,TIMMDC1
JD_GPP3909_Balsa_2902870.sgRNA.ga.gene_av.zs1-rep-noExpNorm-noRowNorm-zscore-01range-t2-q33.25	4	190	39	4,15502392344498	2,23944055226475E-18	17	COX16,DMAC1,DMAC2,ENSG00000255339,ENSG00000265257,ENSG00000267740,FOXRED1,GLRX5,GRSF1,METTL17,NDUFAF4,NDUFAF5,NDUFAF8,NDUFC2-KCTD14,NFU1,NUBPL,TIMMDC1
JD_GPP3909_Balsa_2902870.sgRNA.no3w.ga.gene_av.zs1-rep-noExpNorm-noRowNorm-zscore-t4-q33.25	7	214	41	3,87822146700651	2,3360185257736E-18	21	BOLA3,COX16,DMAC1,DMAC2,ECSIT,ENSG00000255339,ENSG00000265257,ENSG00000267740,GLRX5,GRSF1,METTL17,MRPS31,NDUFAF4,NDUFAF5,NDUFAF8,NDUFC2-KCTD14,NFU1,NUBPL,PDE12,PET117,RTN4IP1
JD_GPP3909_Balsa_2902870.sgRNA.ga.gene_av.zs15-rep-noExpNorm-noRowNorm-zscore-01range-t2-q33.75	0	168	37	4,45815295815296	2,36617612547766E-18	16	CHCHD1,DMAC2,ENSG00000255339,ENSG00000265257,ENSG00000267740,FOXRED1,GLRX5,METTL17,NDUFAF4,NDUFAF5,NDUFAF8,NFU1,NUBPL,PET117,SCO1,TIMMDC1
JD_GPP3909_Balsa_2902870.sgRNA.no3w.ga.gene_av.zs1-rep-noExpNorm-noRowNorm-zscore-01range-t4-q33	10	202	40	4,00840084008401	2,37918010565216E-18	16	COX16,DMAC1,DMAC2,ECSIT,ENSG00000255339,ENSG00000267740,FOXRED1,GLRX5,GRSF1,METTL17,NDUFAF4,NDUFAF8,NDUFC2-KCTD14,NFU1,NUBPL,PET117
JD_GPP3909_Balsa_2902870.sgRNA.no3w.ga.gene_av-rep-qnorm-zscore-t1.5-q33	7	179	38	4,29727442017945	2,39391279872796E-18	13	DMAC1,DMAC2,ECSIT,ENSG00000265257,ENSG00000267740,GLRX5,GRSF1,MRPS31,NDUFAF4,NDUFC2-KCTD14,NFU1,NUBPL,TIMMDC1
JD_GPP3909_Balsa_2902870.sgRNA.no3w.ga.gene_av-rep-qnorm-zscore-t1.75-q33	7	179	38	4,29727442017945	2,39391279872796E-18	13	DMAC1,DMAC2,ECSIT,ENSG00000265257,ENSG00000267740,GLRX5,GRSF1,MRPS31,NDUFAF4,NDUFC2-KCTD14,NFU1,NUBPL,TIMMDC1
JD_GPP3909_Balsa_2902870.sgRNA.no3w.ga.gene_av-rep-qnorm-zscore-t2-q33	7	179	38	4,29727442017945	2,39391279872796E-18	13	DMAC1,DMAC2,ECSIT,ENSG00000265257,ENSG00000267740,GLRX5,GRSF1,MRPS31,NDUFAF4,NDUFC2-KCTD14,NFU1,NUBPL,TIMMDC1
JD_GPP3909_Balsa_2902870.sgRNA.no3w.ga.gene_av-rep-qnorm-zscore-t2.0-q33	7	179	38	4,29727442017945	2,39391279872796E-18	13	DMAC1,DMAC2,ECSIT,ENSG00000265257,ENSG00000267740,GLRX5,GRSF1,MRPS31,NDUFAF4,NDUFC2-KCTD14,NFU1,NUBPL,TIMMDC1
JD_GPP3909_Balsa_2902870.sgRNA.no3w.ga.gene_av.zs1-rep-ExpMean_subs-noRowNorm-zscore-t1.5-q32	1	179	38	4,29727442017945	2,39391279872796E-18	14	COX16,DMAC1,ECSIT,ENSG00000255339,ENSG00000265257,ENSG00000267740,GLRX5,GRSF1,METTL17,NDUFAF4,NDUFAF5,NDUFAF8,NDUFC2-KCTD14,NFU1
JD_GPP3909_Balsa_2902870.sgRNA.ga.gene_av.zs1-rep-ExpMean_subs-noRowNorm-zscore-t1.5-q33.75	0	281	46	3,31370645961393	2,46467698205911E-18	24	BOLA3,CHCHD1,COX16,DMAC1,DMAC2,ENSG00000255339,ENSG00000265257,ENSG00000267740,FOXRED1,GLRX5,GRSF1,LIPT1,METTL17,MRPS31,NDUFAF4,NDUFAF5,NDUFAF6,NDUFAF8,NDUFC2-KCTD14,NFU1,NUBPL,PET117,RTN4IP1,TIMMDC1
JD_GPP3909_Balsa_2902870.sgRNA.ga.gene_av.zs1-rep-ExpMean_subs-noRowNorm-zscore-t1.5-q34	0	281	46	3,31370645961393	2,46467698205911E-18	24	BOLA3,CHCHD1,COX16,DMAC1,DMAC2,ENSG00000255339,ENSG00000265257,ENSG00000267740,FOXRED1,GLRX5,GRSF1,LIPT1,METTL17,MRPS31,NDUFAF4,NDUFAF5,NDUFAF6,NDUFAF8,NDUFC2-KCTD14,NFU1,NUBPL,PET117,RTN4IP1,TIMMDC1
JD_GPP3909_Balsa_2902870.sgRNA.no3w.ga.gene_av.zs1-rep-noExpNorm-noRowNorm-zscore-t1.5-q33.75	6	281	46	3,31370645961393	2,46467698205911E-18	35	BOLA3,CHCHD1,COQ2,COQ7,COX16,DLD,DMAC1,DMAC2,ECSIT,ENSG00000255339,ENSG00000265257,ENSG00000267740,FOXRED1,GLRX5,GRSF1,LIAS,LIPT1,LIPT2,LIPT2-AS1,METTL17,MRPS31,NDUFAF4,NDUFAF5,NDUFAF6,NDUFAF8,NDUFC2-KCTD14,NFU1,NUBPL,PDE12,PET117,RMND1,RTN4IP1,SCO1,SOD2,TIMMDC1
JD_GPP3909_Balsa_2902870.sgRNA-rep-noExpNorm-noRowNorm-zscore-01range-t12-q32.5	6	227	42	3,74529435322387	2,56395971392511E-18	17	COX16,DMAC1,DMAC2,ECSIT,ENSG00000255339,ENSG00000265257,ENSG00000267740,GLRX5,GRSF1,METTL17,MRPS31,NDUFAF4,NDUFAF5,NDUFAF8,NDUFC2-KCTD14,RTN4IP1,TIMMDC1
JD_GPP3909_Balsa_2902870.sgRNA-rep-noExpNorm-noRowNorm-zscore-01range-t16-q32.5--no-fil-flat	6	227	42	3,74529435322387	2,56395971392511E-18	17	COX16,DMAC1,DMAC2,ECSIT,ENSG00000255339,ENSG00000265257,ENSG00000267740,GLRX5,GRSF1,METTL17,MRPS31,NDUFAF4,NDUFAF5,NDUFAF8,NDUFC2-KCTD14,RTN4IP1,TIMMDC1
JD_GPP3909_Balsa_2902870.sgRNA-rep-noExpNorm-noRowNorm-zscore-01range-t16-q32.5	6	227	42	3,74529435322387	2,56395971392511E-18	17	COX16,DMAC1,DMAC2,ECSIT,ENSG00000255339,ENSG00000265257,ENSG00000267740,GLRX5,GRSF1,METTL17,MRPS31,NDUFAF4,NDUFAF5,NDUFAF8,NDUFC2-KCTD14,RTN4IP1,TIMMDC1
JD_GPP3909_Balsa_2902870.sgRNA-rep-noExpNorm-noRowNorm-zscore-01range-t32-q32.5--no-fil-flat	6	227	42	3,74529435322387	2,56395971392511E-18	17	COX16,DMAC1,DMAC2,ECSIT,ENSG00000255339,ENSG00000265257,ENSG00000267740,GLRX5,GRSF1,METTL17,MRPS31,NDUFAF4,NDUFAF5,NDUFAF8,NDUFC2-KCTD14,RTN4IP1,TIMMDC1
JD_GPP3909_Balsa_2902870.sgRNA-rep-noExpNorm-noRowNorm-zscore-01range-t32-q32.5	6	227	42	3,74529435322387	2,56395971392511E-18	17	COX16,DMAC1,DMAC2,ECSIT,ENSG00000255339,ENSG00000265257,ENSG00000267740,GLRX5,GRSF1,METTL17,MRPS31,NDUFAF4,NDUFAF5,NDUFAF8,NDUFC2-KCTD14,RTN4IP1,TIMMDC1
JD_GPP3909_Balsa_2902870.sgRNA-rep-noExpNorm-noRowNorm-zscore-01range-t4-q32.5--no-fil-flat	6	227	42	3,74529435322387	2,56395971392511E-18	17	COX16,DMAC1,DMAC2,ECSIT,ENSG00000255339,ENSG00000265257,ENSG00000267740,GLRX5,GRSF1,METTL17,MRPS31,NDUFAF4,NDUFAF5,NDUFAF8,NDUFC2-KCTD14,RTN4IP1,TIMMDC1
JD_GPP3909_Balsa_2902870.sgRNA-rep-noExpNorm-noRowNorm-zscore-01range-t4-q32.5	6	227	42	3,74529435322387	2,56395971392511E-18	17	COX16,DMAC1,DMAC2,ECSIT,ENSG00000255339,ENSG00000265257,ENSG00000267740,GLRX5,GRSF1,METTL17,MRPS31,NDUFAF4,NDUFAF5,NDUFAF8,NDUFC2-KCTD14,RTN4IP1,TIMMDC1
JD_GPP3909_Balsa_2902870.sgRNA-rep-noExpNorm-noRowNorm-zscore-01range-t8-q32.5--no-fil-flat	6	227	42	3,74529435322387	2,56395971392511E-18	17	COX16,DMAC1,DMAC2,ECSIT,ENSG00000255339,ENSG00000265257,ENSG00000267740,GLRX5,GRSF1,METTL17,MRPS31,NDUFAF4,NDUFAF5,NDUFAF8,NDUFC2-KCTD14,RTN4IP1,TIMMDC1
JD_GPP3909_Balsa_2902870.sgRNA-rep-noExpNorm-noRowNorm-zscore-01range-t8-q32.5	6	227	42	3,74529435322387	2,56395971392511E-18	17	COX16,DMAC1,DMAC2,ECSIT,ENSG00000255339,ENSG00000265257,ENSG00000267740,GLRX5,GRSF1,METTL17,MRPS31,NDUFAF4,NDUFAF5,NDUFAF8,NDUFC2-KCTD14,RTN4IP1,TIMMDC1
JD_GPP3909_Balsa_2902870.sgRNA.no3w.ga.gene_av.zs15-rep-ExpMean_subs-noRowNorm-zscore-t12-q34	0	227	42	3,74529435322387	2,56395971392511E-18	17	CHCHD1,COX16,DMAC1,DMAC2,ENSG00000255339,ENSG00000265257,ENSG00000267740,FOXRED1,GLRX5,METTL17,NDUFAF4,NDUFAF5,NDUFAF8,NDUFC2-KCTD14,NFU1,NUBPL,TIMMDC1
JD_GPP3909_Balsa_2902870.sgRNA.no3w.ga.gene_av.zs15-rep-ExpMean_subs-noRowNorm-zscore-t16-q34	0	227	42	3,74529435322387	2,56395971392511E-18	17	CHCHD1,COX16,DMAC1,DMAC2,ENSG00000255339,ENSG00000265257,ENSG00000267740,FOXRED1,GLRX5,METTL17,NDUFAF4,NDUFAF5,NDUFAF8,NDUFC2-KCTD14,NFU1,NUBPL,TIMMDC1
JD_GPP3909_Balsa_2902870.sgRNA.no3w.ga.gene_av.zs15-rep-ExpMean_subs-noRowNorm-zscore-t8-q34	0	227	42	3,74529435322387	2,56395971392511E-18	17	CHCHD1,COX16,DMAC1,DMAC2,ENSG00000255339,ENSG00000265257,ENSG00000267740,FOXRED1,GLRX5,METTL17,NDUFAF4,NDUFAF5,NDUFAF8,NDUFC2-KCTD14,NFU1,NUBPL,TIMMDC1
JD_GPP3909_Balsa_2902870.sgRNA.ga.gene_av.zs1-rep-noExpNorm-noRowNorm-zscore-01range-t12-q33	7	158	36	4,61219792865362	2,70574113791445E-18	11	COX16,DMAC1,ENSG00000255339,ENSG00000265257,ENSG00000267740,GLRX5,METTL17,NDUFAF4,NDUFAF5,NFU1,TIMMDC1
JD_GPP3909_Balsa_2902870.sgRNA.ga.gene_av.zs1-rep-noExpNorm-noRowNorm-zscore-01range-t4-q33	7	158	36	4,61219792865362	2,70574113791445E-18	11	COX16,DMAC1,ENSG00000255339,ENSG00000265257,ENSG00000267740,GLRX5,METTL17,NDUFAF4,NDUFAF5,NFU1,TIMMDC1
JD_GPP3909_Balsa_2902870.sgRNA.ga.gene_av.zs1-rep-noExpNorm-noRowNorm-zscore-01range-t8-q33	7	158	36	4,61219792865362	2,70574113791445E-18	11	COX16,DMAC1,ENSG00000255339,ENSG00000265257,ENSG00000267740,GLRX5,METTL17,NDUFAF4,NDUFAF5,NFU1,TIMMDC1
JD_GPP3909_Balsa_2902870.sgRNA.ga.gene_av.zs15-rep-noExpNorm-noRowNorm-zscore-01range-t12-q32.5	5	138	34	4,98726394378568	2,78187935653178E-18	14	DMAC2,ENSG00000255339,ENSG00000265257,ENSG00000267740,FOXRED1,GLRX5,METTL17,NDUFAF4,NDUFAF5,NDUFAF8,NFU1,NUBPL,PET117,TIMMDC1
JD_GPP3909_Balsa_2902870.sgRNA.ga.gene_av.zs15-rep-noExpNorm-noRowNorm-zscore-01range-t16-q32.5	5	138	34	4,98726394378568	2,78187935653178E-18	14	DMAC2,ENSG00000255339,ENSG00000265257,ENSG00000267740,FOXRED1,GLRX5,METTL17,NDUFAF4,NDUFAF5,NDUFAF8,NFU1,NUBPL,PET117,TIMMDC1
JD_GPP3909_Balsa_2902870.sgRNA.ga.gene_av.zs15-rep-noExpNorm-noRowNorm-zscore-01range-t8-q32.5	5	138	34	4,98726394378568	2,78187935653178E-18	14	DMAC2,ENSG00000255339,ENSG00000265257,ENSG00000267740,FOXRED1,GLRX5,METTL17,NDUFAF4,NDUFAF5,NDUFAF8,NFU1,NUBPL,PET117,TIMMDC1
JD_GPP3909_Balsa_2902870.sgRNA.no3w.ga.gene_av.zs15-rep-ExpMean_subs-noRowNorm-zscore-t4-q34	0	203	40	3,98865502313778	2,89715681091294E-18	14	CHCHD1,DMAC1,DMAC2,ENSG00000255339,ENSG00000265257,ENSG00000267740,GLRX5,METTL17,NDUFAF4,NDUFAF5,NDUFAF8,NFU1,NUBPL,TIMMDC1
JD_GPP3909_Balsa_2902870.sgRNA-rep-ExpQnorm-noRowNorm-zscore-t16-q35--no-fil-flat	1	312	48	3,11421911421911	2,93770617072843E-18	32	BOLA3,CLPP,COQ2,COX16,COX18,DLD,DMAC1,DMAC2,ENSG00000255339,ENSG00000265257,ENSG00000267740,FDX1,FOXRED1,GLRX5,LIAS,LIPT1,LIPT2,METTL17,MRPS31,NDUFAF4,NDUFAF5,NDUFAF6,NDUFAF8,NDUFC2-KCTD14,NFU1,NUBPL,PDE12,PDSS2,PET117,RTN4IP1,SCO1,TIMMDC1
JD_GPP3909_Balsa_2902870.sgRNA-rep-ExpQnorm-noRowNorm-zscore-t16-q35	1	312	48	3,11421911421911	2,93770617072843E-18	32	BOLA3,CLPP,COQ2,COX16,COX18,DLD,DMAC1,DMAC2,ENSG00000255339,ENSG00000265257,ENSG00000267740,FDX1,FOXRED1,GLRX5,LIAS,LIPT1,LIPT2,METTL17,MRPS31,NDUFAF4,NDUFAF5,NDUFAF6,NDUFAF8,NDUFC2-KCTD14,NFU1,NUBPL,PDE12,PDSS2,PET117,RTN4IP1,SCO1,TIMMDC1
JD_GPP3909_Balsa_2902870.sgRNA-rep-ExpQnorm-noRowNorm-zscore-t32-q35--no-fil-flat	0	312	48	3,11421911421911	2,93770617072843E-18	32	BOLA3,CLPP,COQ2,COX16,COX18,DLD,DMAC1,DMAC2,ENSG00000255339,ENSG00000265257,ENSG00000267740,FDX1,FOXRED1,GLRX5,LIAS,LIPT1,LIPT2,METTL17,MRPS31,NDUFAF4,NDUFAF5,NDUFAF6,NDUFAF8,NDUFC2-KCTD14,NFU1,NUBPL,PDE12,PDSS2,PET117,RTN4IP1,SCO1,TIMMDC1
JD_GPP3909_Balsa_2902870.sgRNA-rep-ExpQnorm-noRowNorm-zscore-t32-q35	0	312	48	3,11421911421911	2,93770617072843E-18	32	BOLA3,CLPP,COQ2,COX16,COX18,DLD,DMAC1,DMAC2,ENSG00000255339,ENSG00000265257,ENSG00000267740,FDX1,FOXRED1,GLRX5,LIAS,LIPT1,LIPT2,METTL17,MRPS31,NDUFAF4,NDUFAF5,NDUFAF6,NDUFAF8,NDUFC2-KCTD14,NFU1,NUBPL,PDE12,PDSS2,PET117,RTN4IP1,SCO1,TIMMDC1
JD_GPP3909_Balsa_2902870.sgRNA-rep-qnorm-zscore-t15-q34.5	1	312	48	3,11421911421911	2,93770617072843E-18	32	BOLA3,CLPP,COQ2,COX16,COX18,DLD,DMAC1,DMAC2,ENSG00000255339,ENSG00000265257,ENSG00000267740,FDX1,FOXRED1,GLRX5,LIAS,LIPT1,LIPT2,METTL17,MRPS31,NDUFAF4,NDUFAF5,NDUFAF6,NDUFAF8,NDUFC2-KCTD14,NFU1,NUBPL,PDE12,PDSS2,PET117,RTN4IP1,SCO1,TIMMDC1
JD_GPP3909_Balsa_2902870.sgRNA-rep-qnorm-zscore-t15-q35	1	312	48	3,11421911421911	2,93770617072843E-18	32	BOLA3,CLPP,COQ2,COX16,COX18,DLD,DMAC1,DMAC2,ENSG00000255339,ENSG00000265257,ENSG00000267740,FDX1,FOXRED1,GLRX5,LIAS,LIPT1,LIPT2,METTL17,MRPS31,NDUFAF4,NDUFAF5,NDUFAF6,NDUFAF8,NDUFC2-KCTD14,NFU1,NUBPL,PDE12,PDSS2,PET117,RTN4IP1,SCO1,TIMMDC1
JD_GPP3909_Balsa_2902870.sgRNA-rep-qnorm-zscore-t20-q34.5	1	312	48	3,11421911421911	2,93770617072843E-18	32	BOLA3,CLPP,COQ2,COX16,COX18,DLD,DMAC1,DMAC2,ENSG00000255339,ENSG00000265257,ENSG00000267740,FDX1,FOXRED1,GLRX5,LIAS,LIPT1,LIPT2,METTL17,MRPS31,NDUFAF4,NDUFAF5,NDUFAF6,NDUFAF8,NDUFC2-KCTD14,NFU1,NUBPL,PDE12,PDSS2,PET117,RTN4IP1,SCO1,TIMMDC1
JD_GPP3909_Balsa_2902870.sgRNA-rep-qnorm-zscore-t20-q35	1	312	48	3,11421911421911	2,93770617072843E-18	32	BOLA3,CLPP,COQ2,COX16,COX18,DLD,DMAC1,DMAC2,ENSG00000255339,ENSG00000265257,ENSG00000267740,FDX1,FOXRED1,GLRX5,LIAS,LIPT1,LIPT2,METTL17,MRPS31,NDUFAF4,NDUFAF5,NDUFAF6,NDUFAF8,NDUFC2-KCTD14,NFU1,NUBPL,PDE12,PDSS2,PET117,RTN4IP1,SCO1,TIMMDC1
JD_GPP3909_Balsa_2902870.sgRNA-rep-qnorm-zscore-t25-q34.5	0	312	48	3,11421911421911	2,93770617072843E-18	32	BOLA3,CLPP,COQ2,COX16,COX18,DLD,DMAC1,DMAC2,ENSG00000255339,ENSG00000265257,ENSG00000267740,FDX1,FOXRED1,GLRX5,LIAS,LIPT1,LIPT2,METTL17,MRPS31,NDUFAF4,NDUFAF5,NDUFAF6,NDUFAF8,NDUFC2-KCTD14,NFU1,NUBPL,PDE12,PDSS2,PET117,RTN4IP1,SCO1,TIMMDC1
JD_GPP3909_Balsa_2902870.sgRNA-rep-qnorm-zscore-t25-q35	0	312	48	3,11421911421911	2,93770617072843E-18	32	BOLA3,CLPP,COQ2,COX16,COX18,DLD,DMAC1,DMAC2,ENSG00000255339,ENSG00000265257,ENSG00000267740,FDX1,FOXRED1,GLRX5,LIAS,LIPT1,LIPT2,METTL17,MRPS31,NDUFAF4,NDUFAF5,NDUFAF6,NDUFAF8,NDUFC2-KCTD14,NFU1,NUBPL,PDE12,PDSS2,PET117,RTN4IP1,SCO1,TIMMDC1
JD_GPP3909_Balsa_2902870.sgRNA.ga.gene_av.zs1-rep-ExpMean_subs-noRowNorm-zscore-t1.5-q32	0	180	38	4,27340067340067	2,96339643411026E-18	14	COX16,DMAC1,ENSG00000255339,ENSG00000265257,ENSG00000267740,GLRX5,GRSF1,METTL17,NDUFAF4,NDUFAF5,NDUFAF8,NDUFC2-KCTD14,NFU1,TIMMDC1
JD_GPP3909_Balsa_2902870.sgRNA.no3w.ga.gene_av-rep-qnorm-zscore-t1-q33	5	180	38	4,27340067340067	2,96339643411026E-18	13	DMAC1,DMAC2,ECSIT,ENSG00000265257,ENSG00000267740,GLRX5,GRSF1,MRPS31,NDUFAF4,NDUFC2-KCTD14,NFU1,NUBPL,TIMMDC1
JD_GPP3909_Balsa_2902870.sgRNA.no3w.ga.gene_av.zs1-rep-ExpMean_subs-noRowNorm-zscore-t2-q32	6	180	38	4,27340067340067	2,96339643411026E-18	14	COX16,DMAC1,ECSIT,ENSG00000255339,ENSG00000265257,ENSG00000267740,GLRX5,GRSF1,METTL17,NDUFAF4,NDUFAF5,NDUFAF8,NDUFC2-KCTD14,NFU1
JD_GPP3909_Balsa_2902870.sgRNA-rep-ExpMean_subs-noRowNorm-zscore-t1.5-q32--no-fil-flat	0	241	43	3,61171884823337	3,10130407139408E-18	20	CHCHD1,COX16,DMAC1,DMAC2,ECSIT,ENSG00000255339,ENSG00000265257,ENSG00000267740,FOXRED1,GLRX5,GRSF1,METTL17,MRPS31,NDUFAF4,NDUFAF5,NDUFAF8,NDUFC2-KCTD14,NUBPL,RTN4IP1,TIMMDC1
JD_GPP3909_Balsa_2902870.sgRNA-rep-ExpMean_subs-noRowNorm-zscore-t1.5-q32	0	241	43	3,61171884823337	3,10130407139408E-18	20	CHCHD1,COX16,DMAC1,DMAC2,ECSIT,ENSG00000255339,ENSG00000265257,ENSG00000267740,FOXRED1,GLRX5,GRSF1,METTL17,MRPS31,NDUFAF4,NDUFAF5,NDUFAF8,NDUFC2-KCTD14,NUBPL,RTN4IP1,TIMMDC1
JD_GPP3909_Balsa_2902870.sgRNA-rep-ExpMean_subs-noRowNorm-zscore-t12-q32	0	241	43	3,61171884823337	3,10130407139408E-18	20	CHCHD1,COX16,DMAC1,DMAC2,ECSIT,ENSG00000255339,ENSG00000265257,ENSG00000267740,FOXRED1,GLRX5,GRSF1,METTL17,MRPS31,NDUFAF4,NDUFAF5,NDUFAF8,NDUFC2-KCTD14,NUBPL,RTN4IP1,TIMMDC1
JD_GPP3909_Balsa_2902870.sgRNA-rep-ExpMean_subs-noRowNorm-zscore-t16-q32--no-fil-flat	0	241	43	3,61171884823337	3,10130407139408E-18	20	CHCHD1,COX16,DMAC1,DMAC2,ECSIT,ENSG00000255339,ENSG00000265257,ENSG00000267740,FOXRED1,GLRX5,GRSF1,METTL17,MRPS31,NDUFAF4,NDUFAF5,NDUFAF8,NDUFC2-KCTD14,NUBPL,RTN4IP1,TIMMDC1
JD_GPP3909_Balsa_2902870.sgRNA-rep-ExpMean_subs-noRowNorm-zscore-t16-q32	0	241	43	3,61171884823337	3,10130407139408E-18	20	CHCHD1,COX16,DMAC1,DMAC2,ECSIT,ENSG00000255339,ENSG00000265257,ENSG00000267740,FOXRED1,GLRX5,GRSF1,METTL17,MRPS31,NDUFAF4,NDUFAF5,NDUFAF8,NDUFC2-KCTD14,NUBPL,RTN4IP1,TIMMDC1
JD_GPP3909_Balsa_2902870.sgRNA-rep-ExpMean_subs-noRowNorm-zscore-t2-q32--no-fil-flat	0	241	43	3,61171884823337	3,10130407139408E-18	20	CHCHD1,COX16,DMAC1,DMAC2,ECSIT,ENSG00000255339,ENSG00000265257,ENSG00000267740,FOXRED1,GLRX5,GRSF1,METTL17,MRPS31,NDUFAF4,NDUFAF5,NDUFAF8,NDUFC2-KCTD14,NUBPL,RTN4IP1,TIMMDC1
JD_GPP3909_Balsa_2902870.sgRNA-rep-ExpMean_subs-noRowNorm-zscore-t2-q32	0	241	43	3,61171884823337	3,10130407139408E-18	20	CHCHD1,COX16,DMAC1,DMAC2,ECSIT,ENSG00000255339,ENSG00000265257,ENSG00000267740,FOXRED1,GLRX5,GRSF1,METTL17,MRPS31,NDUFAF4,NDUFAF5,NDUFAF8,NDUFC2-KCTD14,NUBPL,RTN4IP1,TIMMDC1
JD_GPP3909_Balsa_2902870.sgRNA-rep-ExpMean_subs-noRowNorm-zscore-t32-q32--no-fil-flat	0	241	43	3,61171884823337	3,10130407139408E-18	20	CHCHD1,COX16,DMAC1,DMAC2,ECSIT,ENSG00000255339,ENSG00000265257,ENSG00000267740,FOXRED1,GLRX5,GRSF1,METTL17,MRPS31,NDUFAF4,NDUFAF5,NDUFAF8,NDUFC2-KCTD14,NUBPL,RTN4IP1,TIMMDC1
JD_GPP3909_Balsa_2902870.sgRNA-rep-ExpMean_subs-noRowNorm-zscore-t32-q32	0	241	43	3,61171884823337	3,10130407139408E-18	20	CHCHD1,COX16,DMAC1,DMAC2,ECSIT,ENSG00000255339,ENSG00000265257,ENSG00000267740,FOXRED1,GLRX5,GRSF1,METTL17,MRPS31,NDUFAF4,NDUFAF5,NDUFAF8,NDUFC2-KCTD14,NUBPL,RTN4IP1,TIMMDC1
JD_GPP3909_Balsa_2902870.sgRNA-rep-ExpMean_subs-noRowNorm-zscore-t4-q32--no-fil-flat	0	241	43	3,61171884823337	3,10130407139408E-18	20	CHCHD1,COX16,DMAC1,DMAC2,ECSIT,ENSG00000255339,ENSG00000265257,ENSG00000267740,FOXRED1,GLRX5,GRSF1,METTL17,MRPS31,NDUFAF4,NDUFAF5,NDUFAF8,NDUFC2-KCTD14,NUBPL,RTN4IP1,TIMMDC1
JD_GPP3909_Balsa_2902870.sgRNA-rep-ExpMean_subs-noRowNorm-zscore-t4-q32	0	241	43	3,61171884823337	3,10130407139408E-18	20	CHCHD1,COX16,DMAC1,DMAC2,ECSIT,ENSG00000255339,ENSG00000265257,ENSG00000267740,FOXRED1,GLRX5,GRSF1,METTL17,MRPS31,NDUFAF4,NDUFAF5,NDUFAF8,NDUFC2-KCTD14,NUBPL,RTN4IP1,TIMMDC1
JD_GPP3909_Balsa_2902870.sgRNA-rep-ExpMean_subs-noRowNorm-zscore-t8-q32--no-fil-flat	0	241	43	3,61171884823337	3,10130407139408E-18	20	CHCHD1,COX16,DMAC1,DMAC2,ECSIT,ENSG00000255339,ENSG00000265257,ENSG00000267740,FOXRED1,GLRX5,GRSF1,METTL17,MRPS31,NDUFAF4,NDUFAF5,NDUFAF8,NDUFC2-KCTD14,NUBPL,RTN4IP1,TIMMDC1
JD_GPP3909_Balsa_2902870.sgRNA-rep-ExpMean_subs-noRowNorm-zscore-t8-q32	0	241	43	3,61171884823337	3,10130407139408E-18	20	CHCHD1,COX16,DMAC1,DMAC2,ECSIT,ENSG00000255339,ENSG00000265257,ENSG00000267740,FOXRED1,GLRX5,GRSF1,METTL17,MRPS31,NDUFAF4,NDUFAF5,NDUFAF8,NDUFC2-KCTD14,NUBPL,RTN4IP1,TIMMDC1
JD_GPP3909_Balsa_2902870.sgRNA.no3w.ga.gene_av.zs15-rep-ExpMean_subs-noRowNorm-zscore-t4-q33	0	192	39	4,11174242424242	3,37183951441885E-18	14	CHCHD1,DMAC1,DMAC2,ENSG00000255339,ENSG00000265257,ENSG00000267740,GLRX5,METTL17,NDUFAF4,NDUFAF5,NDUFAF8,NFU1,NUBPL,TIMMDC1
JD_GPP3909_Balsa_2902870.sgRNA.no3w.ga.gene_av-rep-qnorm-zscore-t1.5-q32.5	7	159	36	4,58319039451115	3,41146941630334E-18	9	DMAC1,DMAC2,ECSIT,ENSG00000265257,ENSG00000267740,MRPS31,NDUFAF4,NDUFC2-KCTD14,NFU1
JD_GPP3909_Balsa_2902870.sgRNA.no3w.ga.gene_av-rep-qnorm-zscore-t1.75-q32.5	7	159	36	4,58319039451115	3,41146941630334E-18	9	DMAC1,DMAC2,ECSIT,ENSG00000265257,ENSG00000267740,MRPS31,NDUFAF4,NDUFC2-KCTD14,NFU1
JD_GPP3909_Balsa_2902870.sgRNA.no3w.ga.gene_av-rep-qnorm-zscore-t2-q32.5	7	159	36	4,58319039451115	3,41146941630334E-18	9	DMAC1,DMAC2,ECSIT,ENSG00000265257,ENSG00000267740,MRPS31,NDUFAF4,NDUFC2-KCTD14,NFU1
JD_GPP3909_Balsa_2902870.sgRNA.no3w.ga.gene_av-rep-qnorm-zscore-t2.0-q32.5	7	159	36	4,58319039451115	3,41146941630334E-18	9	DMAC1,DMAC2,ECSIT,ENSG00000265257,ENSG00000267740,MRPS31,NDUFAF4,NDUFC2-KCTD14,NFU1
JD_GPP3909_Balsa_2902870.sgRNA-rep-ExpQnorm-noRowNorm-zscore-t1.5-q32.5--no-fil-flat	6	269	45	3,38627914836093	3,54347466329794E-18	22	BOLA3,COQ2,COX16,DLD,DMAC1,DMAC2,ENSG00000255339,ENSG00000265257,ENSG00000267740,GLRX5,LIAS,METTL17,MRPS31,NDUFAF4,NDUFAF5,NDUFAF8,NDUFC2-KCTD14,NFU1,NUBPL,PDE12,PET117,TIMMDC1
JD_GPP3909_Balsa_2902870.sgRNA-rep-ExpQnorm-noRowNorm-zscore-t1.5-q32.5	6	269	45	3,38627914836093	3,54347466329794E-18	22	BOLA3,COQ2,COX16,DLD,DMAC1,DMAC2,ENSG00000255339,ENSG00000265257,ENSG00000267740,GLRX5,LIAS,METTL17,MRPS31,NDUFAF4,NDUFAF5,NDUFAF8,NDUFC2-KCTD14,NFU1,NUBPL,PDE12,PET117,TIMMDC1
JD_GPP3909_Balsa_2902870.sgRNA-rep-qnorm-zscore-t1.5-q32.5	6	269	45	3,38627914836093	3,54347466329794E-18	22	BOLA3,COQ2,COX16,DLD,DMAC1,DMAC2,ENSG00000255339,ENSG00000265257,ENSG00000267740,GLRX5,LIAS,METTL17,MRPS31,NDUFAF4,NDUFAF5,NDUFAF8,NDUFC2-KCTD14,NFU1,NUBPL,PDE12,PET117,TIMMDC1
JD_GPP3909_Balsa_2902870.sgRNA.no3w.ga.gene_av.zs15-rep-noExpNorm-noRowNorm-zscore-01range-t12-q33.5	8	149	35	4,75493186902583	3,65036092349979E-18	9	DMAC1,ENSG00000265257,ENSG00000267740,GLRX5,METTL17,NDUFAF4,NDUFAF5,NDUFAF8,TIMMDC1
JD_GPP3909_Balsa_2902870.sgRNA.no3w.ga.gene_av.zs15-rep-noExpNorm-noRowNorm-zscore-01range-t16-q33.5	8	149	35	4,75493186902583	3,65036092349979E-18	9	DMAC1,ENSG00000265257,ENSG00000267740,GLRX5,METTL17,NDUFAF4,NDUFAF5,NDUFAF8,TIMMDC1
JD_GPP3909_Balsa_2902870.sgRNA.no3w.ga.gene_av.zs15-rep-noExpNorm-noRowNorm-zscore-01range-t4-q33.5	8	149	35	4,75493186902583	3,65036092349979E-18	9	DMAC1,ENSG00000265257,ENSG00000267740,GLRX5,METTL17,NDUFAF4,NDUFAF5,NDUFAF8,TIMMDC1
JD_GPP3909_Balsa_2902870.sgRNA.no3w.ga.gene_av.zs15-rep-noExpNorm-noRowNorm-zscore-01range-t8-q33.5	8	149	35	4,75493186902583	3,65036092349979E-18	9	DMAC1,ENSG00000265257,ENSG00000267740,GLRX5,METTL17,NDUFAF4,NDUFAF5,NDUFAF8,TIMMDC1
JD_GPP3909_Balsa_2902870.sgRNA.ga.gene_av.zs1-rep-noExpNorm-noRowNorm-zscore-t12-q33.25	5	217	41	3,82460550202486	4,11372449568948E-18	22	BOLA3,CHCHD1,COX16,DMAC1,DMAC2,ENSG00000255339,ENSG00000265257,ENSG00000267740,FOXRED1,GLRX5,GRSF1,METTL17,MRPS31,NDUFAF4,NDUFAF5,NDUFAF8,NDUFC2-KCTD14,NFU1,NUBPL,PDE12,PET117,TIMMDC1
JD_GPP3909_Balsa_2902870.sgRNA.ga.gene_av.zs1-rep-noExpNorm-noRowNorm-zscore-t16-q33.25	5	217	41	3,82460550202486	4,11372449568948E-18	22	BOLA3,CHCHD1,COX16,DMAC1,DMAC2,ENSG00000255339,ENSG00000265257,ENSG00000267740,FOXRED1,GLRX5,GRSF1,METTL17,MRPS31,NDUFAF4,NDUFAF5,NDUFAF8,NDUFC2-KCTD14,NFU1,NUBPL,PDE12,PET117,TIMMDC1
JD_GPP3909_Balsa_2902870.sgRNA.no3w.ga.gene_av-rep-qnorm-zscore-t1-q34	5	217	41	3,82460550202486	4,11372449568948E-18	20	COX16,DMAC1,DMAC2,ECSIT,ENSG00000255339,ENSG00000265257,ENSG00000267740,GLRX5,GRSF1,MRPS31,NDUFAF4,NDUFAF5,NDUFAF6,NDUFAF8,NDUFC2-KCTD14,NFU1,NUBPL,PDE12,SCO1,TIMMDC1
JD_GPP3909_Balsa_2902870.sgRNA-rep-noExpNorm-noRowNorm-zscore-01range-t1.5-q32--no-fil-flat	6	193	39	4,09043805934998	4,12909434466502E-18	15	COX16,DMAC1,ECSIT,ENSG00000265257,ENSG00000267740,GLRX5,GRSF1,METTL17,MRPS31,NDUFAF4,NDUFAF5,NDUFAF8,NDUFC2-KCTD14,RTN4IP1,TIMMDC1
JD_GPP3909_Balsa_2902870.sgRNA-rep-noExpNorm-noRowNorm-zscore-01range-t1.5-q32	6	193	39	4,09043805934998	4,12909434466502E-18	15	COX16,DMAC1,ECSIT,ENSG00000265257,ENSG00000267740,GLRX5,GRSF1,METTL17,MRPS31,NDUFAF4,NDUFAF5,NDUFAF8,NDUFC2-KCTD14,RTN4IP1,TIMMDC1
JD_GPP3909_Balsa_2902870.sgRNA-rep-noExpNorm-noRowNorm-zscore-01range-t2-q32--no-fil-flat	6	193	39	4,09043805934998	4,12909434466502E-18	15	COX16,DMAC1,ECSIT,ENSG00000265257,ENSG00000267740,GLRX5,GRSF1,METTL17,MRPS31,NDUFAF4,NDUFAF5,NDUFAF8,NDUFC2-KCTD14,RTN4IP1,TIMMDC1
JD_GPP3909_Balsa_2902870.sgRNA-rep-noExpNorm-noRowNorm-zscore-01range-t2-q32	6	193	39	4,09043805934998	4,12909434466502E-18	15	COX16,DMAC1,ECSIT,ENSG00000265257,ENSG00000267740,GLRX5,GRSF1,METTL17,MRPS31,NDUFAF4,NDUFAF5,NDUFAF8,NDUFC2-KCTD14,RTN4IP1,TIMMDC1
JD_GPP3909_Balsa_2902870.sgRNA.no3w.ga.gene_av.zs15-rep-ExpMean_subs-noRowNorm-zscore-t4-q33.25	0	193	39	4,09043805934998	4,12909434466502E-18	14	CHCHD1,DMAC1,DMAC2,ENSG00000255339,ENSG00000265257,ENSG00000267740,GLRX5,METTL17,NDUFAF4,NDUFAF5,NDUFAF8,NFU1,NUBPL,TIMMDC1
JD_GPP3909_Balsa_2902870.sgRNA.no3w.ga.gene_av.zs1-rep-noExpNorm-noRowNorm-zscore-t4-q33	9	194	39	4,06935332708529	5,04972541387681E-18	18	BOLA3,COX16,DMAC1,DMAC2,ECSIT,ENSG00000255339,ENSG00000265257,ENSG00000267740,GLRX5,GRSF1,METTL17,MRPS31,NDUFAF4,NDUFAF5,NDUFAF8,NDUFC2-KCTD14,NFU1,NUBPL
JD_GPP3909_Balsa_2902870.sgRNA.no3w.ga.gene_av.zs1-rep-noExpNorm-noRowNorm-zscore-t1.5-q32	8	161	36	4,52625635234331	5,39331602011029E-18	13	COX16,DMAC1,DMAC2,ECSIT,ENSG00000255339,ENSG00000267740,GLRX5,GRSF1,METTL17,NDUFAF4,NDUFAF5,NDUFAF8,NFU1
JD_GPP3909_Balsa_2902870.sgRNA.no3w.ga.gene_av.zs15-rep-noExpNorm-noRowNorm-zscore-01range-t1.5-q33.25	6	161	36	4,52625635234331	5,39331602011029E-18	13	DMAC1,DMAC2,ENSG00000255339,ENSG00000265257,ENSG00000267740,GLRX5,METTL17,NDUFAF4,NDUFAF5,NDUFAF8,NFU1,NUBPL,TIMMDC1
JD_GPP3909_Balsa_2902870.sgRNA.ga.gene_av.zs1-rep-noExpNorm-noRowNorm-zscore-t4-q32.5	7	183	38	4,2033449246564	5,5714090039035E-18	19	COX16,DMAC1,DMAC2,ENSG00000255339,ENSG00000265257,ENSG00000267740,FOXRED1,GLRX5,GRSF1,METTL17,MRPS31,NDUFAF4,NDUFAF5,NDUFAF8,NDUFC2-KCTD14,NFU1,NUBPL,PET117,TIMMDC1
JD_GPP3909_Balsa_2902870.sgRNA.ga.gene_av.zs15-rep-noExpNorm-noRowNorm-zscore-01range-t12-q33	10	172	37	4,35447498238196	5,7110912154706E-18	16	DMAC1,DMAC2,ENSG00000255339,ENSG00000265257,ENSG00000267740,FOXRED1,GLRX5,METTL17,MRPS31,NDUFAF4,NDUFAF5,NDUFAF8,NFU1,NUBPL,PET117,TIMMDC1
JD_GPP3909_Balsa_2902870.sgRNA.ga.gene_av.zs15-rep-noExpNorm-noRowNorm-zscore-01range-t16-q33	10	172	37	4,35447498238196	5,7110912154706E-18	16	DMAC1,DMAC2,ENSG00000255339,ENSG00000265257,ENSG00000267740,FOXRED1,GLRX5,METTL17,MRPS31,NDUFAF4,NDUFAF5,NDUFAF8,NFU1,NUBPL,PET117,TIMMDC1
JD_GPP3909_Balsa_2902870.sgRNA.ga.gene_av.zs15-rep-noExpNorm-noRowNorm-zscore-01range-t8-q33	8	172	37	4,35447498238196	5,7110912154706E-18	16	DMAC1,DMAC2,ENSG00000255339,ENSG00000265257,ENSG00000267740,FOXRED1,GLRX5,METTL17,MRPS31,NDUFAF4,NDUFAF5,NDUFAF8,NFU1,NUBPL,PET117,TIMMDC1
JD_GPP3909_Balsa_2902870.sgRNA.no3w.ga.gene_av.zs15-rep-ExpMean_subs-noRowNorm-zscore-01range-t12-q32	0	151	35	4,69195263897251	5,88871728970875E-18	11	DMAC1,ENSG00000255339,ENSG00000265257,ENSG00000267740,GLRX5,METTL17,NDUFAF4,NDUFAF5,NDUFAF8,NFU1,TIMMDC1
JD_GPP3909_Balsa_2902870.sgRNA.no3w.ga.gene_av.zs15-rep-ExpMean_subs-noRowNorm-zscore-01range-t16-q32	0	151	35	4,69195263897251	5,88871728970875E-18	11	DMAC1,ENSG00000255339,ENSG00000265257,ENSG00000267740,GLRX5,METTL17,NDUFAF4,NDUFAF5,NDUFAF8,NFU1,TIMMDC1
JD_GPP3909_Balsa_2902870.sgRNA.no3w.ga.gene_av.zs15-rep-ExpMean_subs-noRowNorm-zscore-01range-t4-q32	0	151	35	4,69195263897251	5,88871728970875E-18	11	DMAC1,ENSG00000255339,ENSG00000265257,ENSG00000267740,GLRX5,METTL17,NDUFAF4,NDUFAF5,NDUFAF8,NFU1,TIMMDC1
JD_GPP3909_Balsa_2902870.sgRNA.no3w.ga.gene_av.zs15-rep-ExpMean_subs-noRowNorm-zscore-01range-t8-q32	0	151	35	4,69195263897251	5,88871728970875E-18	11	DMAC1,ENSG00000255339,ENSG00000265257,ENSG00000267740,GLRX5,METTL17,NDUFAF4,NDUFAF5,NDUFAF8,NFU1,TIMMDC1
JD_GPP3909_Balsa_2902870.sgRNA.no3w.ga.gene_av.zs15-rep-noExpNorm-noRowNorm-zscore-01range-t12-q33.75	7	151	35	4,69195263897251	5,88871728970875E-18	9	DMAC1,ENSG00000265257,ENSG00000267740,GLRX5,METTL17,NDUFAF4,NDUFAF5,NDUFAF8,TIMMDC1
JD_GPP3909_Balsa_2902870.sgRNA.no3w.ga.gene_av.zs15-rep-noExpNorm-noRowNorm-zscore-01range-t16-q33.75	7	151	35	4,69195263897251	5,88871728970875E-18	9	DMAC1,ENSG00000265257,ENSG00000267740,GLRX5,METTL17,NDUFAF4,NDUFAF5,NDUFAF8,TIMMDC1
JD_GPP3909_Balsa_2902870.sgRNA.no3w.ga.gene_av.zs15-rep-noExpNorm-noRowNorm-zscore-01range-t4-q33.75	7	151	35	4,69195263897251	5,88871728970875E-18	9	DMAC1,ENSG00000265257,ENSG00000267740,GLRX5,METTL17,NDUFAF4,NDUFAF5,NDUFAF8,TIMMDC1
JD_GPP3909_Balsa_2902870.sgRNA.no3w.ga.gene_av.zs15-rep-noExpNorm-noRowNorm-zscore-01range-t8-q33.75	6	151	35	4,69195263897251	5,88871728970875E-18	9	DMAC1,ENSG00000265257,ENSG00000267740,GLRX5,METTL17,NDUFAF4,NDUFAF5,NDUFAF8,TIMMDC1
JD_GPP3909_Balsa_2902870.sgRNA.ga.gene_av.zs1-rep-noExpNorm-noRowNorm-zscore-t8-q33.25	4	219	41	3,78967759789678	5,96631915071361E-18	23	BOLA3,CHCHD1,COX16,DMAC1,DMAC2,ENSG00000255339,ENSG00000265257,ENSG00000267740,FOXRED1,GLRX5,GRSF1,METTL17,MRPS31,NDUFAF4,NDUFAF5,NDUFAF8,NDUFC2-KCTD14,NFU1,NUBPL,PDE12,PET117,RTN4IP1,TIMMDC1
JD_GPP3909_Balsa_2902870.sgRNA.no3w.ga.gene_av.zs1-rep-noExpNorm-noRowNorm-zscore-t4-q33.5	7	219	41	3,78967759789678	5,96631915071361E-18	21	BOLA3,COX16,DMAC1,DMAC2,ECSIT,ENSG00000255339,ENSG00000265257,ENSG00000267740,GLRX5,GRSF1,METTL17,MRPS31,NDUFAF4,NDUFAF5,NDUFAF8,NDUFC2-KCTD14,NFU1,NUBPL,PDE12,PET117,RTN4IP1
JD_GPP3909_Balsa_2902870.sgRNA.no3w.ga.gene_av.zs1-rep-noExpNorm-noRowNorm-zscore-t2-q33.75	7	273	45	3,33666333666334	6,77125498763581E-18	34	BOLA3,CHCHD1,COQ2,COQ7,COX16,DLD,DMAC1,DMAC2,ECSIT,ENSG00000255339,ENSG00000265257,ENSG00000267740,FOXRED1,GLRX5,GRSF1,LIAS,LIPT1,LIPT2,LIPT2-AS1,METTL17,MRPS31,NDUFAF4,NDUFAF5,NDUFAF6,NDUFAF8,NDUFC2-KCTD14,NFU1,NUBPL,PDE12,PET117,RMND1,RTN4IP1,SCO1,SOD2
JD_GPP3909_Balsa_2902870.sgRNA.no3w.ga.gene_av.zs1-rep-noExpNorm-noRowNorm-zscore-t2-q34	7	273	45	3,33666333666334	6,77125498763581E-18	34	BOLA3,CHCHD1,COQ2,COQ7,COX16,DLD,DMAC1,DMAC2,ECSIT,ENSG00000255339,ENSG00000265257,ENSG00000267740,FOXRED1,GLRX5,GRSF1,LIAS,LIPT1,LIPT2,LIPT2-AS1,METTL17,MRPS31,NDUFAF4,NDUFAF5,NDUFAF6,NDUFAF8,NDUFC2-KCTD14,NFU1,NUBPL,PDE12,PET117,RMND1,RTN4IP1,SCO1,SOD2
JD_GPP3909_Balsa_2902870.sgRNA-rep-noExpNorm-noRowNorm-zscore-t2-q32--no-fil-flat	7	220	41	3,77245179063361	7,17374364920269E-18	16	COX16,DMAC1,DMAC2,ECSIT,ENSG00000255339,ENSG00000265257,ENSG00000267740,GLRX5,GRSF1,METTL17,MRPS31,NDUFAF4,NDUFAF5,NDUFAF8,NDUFC2-KCTD14,TIMMDC1
JD_GPP3909_Balsa_2902870.sgRNA-rep-noExpNorm-noRowNorm-zscore-t2-q32	7	220	41	3,77245179063361	7,17374364920269E-18	16	COX16,DMAC1,DMAC2,ECSIT,ENSG00000255339,ENSG00000265257,ENSG00000267740,GLRX5,GRSF1,METTL17,MRPS31,NDUFAF4,NDUFAF5,NDUFAF8,NDUFC2-KCTD14,TIMMDC1
JD_GPP3909_Balsa_2902870.sgRNA-rep-noExpNorm-noRowNorm-zscore-t4-q32--no-fil-flat	7	220	41	3,77245179063361	7,17374364920269E-18	16	COX16,DMAC1,DMAC2,ECSIT,ENSG00000255339,ENSG00000265257,ENSG00000267740,GLRX5,GRSF1,METTL17,MRPS31,NDUFAF4,NDUFAF5,NDUFAF8,NDUFC2-KCTD14,TIMMDC1
JD_GPP3909_Balsa_2902870.sgRNA-rep-noExpNorm-noRowNorm-zscore-t4-q32	7	220	41	3,77245179063361	7,17374364920269E-18	16	COX16,DMAC1,DMAC2,ECSIT,ENSG00000255339,ENSG00000265257,ENSG00000267740,GLRX5,GRSF1,METTL17,MRPS31,NDUFAF4,NDUFAF5,NDUFAF8,NDUFC2-KCTD14,TIMMDC1
JD_GPP3909_Balsa_2902870.sgRNA-rep-nonorm-zscore-t2-q32	7	220	41	3,77245179063361	7,17374364920269E-18	16	COX16,DMAC1,DMAC2,ECSIT,ENSG00000255339,ENSG00000265257,ENSG00000267740,GLRX5,GRSF1,METTL17,MRPS31,NDUFAF4,NDUFAF5,NDUFAF8,NDUFC2-KCTD14,TIMMDC1
JD_GPP3909_Balsa_2902870.sgRNA-rep-nonorm-zscore-t4-q32	7	220	41	3,77245179063361	7,17374364920269E-18	16	COX16,DMAC1,DMAC2,ECSIT,ENSG00000255339,ENSG00000265257,ENSG00000267740,GLRX5,GRSF1,METTL17,MRPS31,NDUFAF4,NDUFAF5,NDUFAF8,NDUFC2-KCTD14,TIMMDC1
JD_GPP3909_Balsa_2902870.sgRNA-rep-rowsum-zscore-t2-q32	7	220	41	3,77245179063361	7,17374364920269E-18	16	COX16,DMAC1,DMAC2,ECSIT,ENSG00000255339,ENSG00000265257,ENSG00000267740,GLRX5,GRSF1,METTL17,MRPS31,NDUFAF4,NDUFAF5,NDUFAF8,NDUFC2-KCTD14,TIMMDC1
JD_GPP3909_Balsa_2902870.sgRNA-rep-rowsum-zscore-t4-q32	7	220	41	3,77245179063361	7,17374364920269E-18	16	COX16,DMAC1,DMAC2,ECSIT,ENSG00000255339,ENSG00000265257,ENSG00000267740,GLRX5,GRSF1,METTL17,MRPS31,NDUFAF4,NDUFAF5,NDUFAF8,NDUFC2-KCTD14,TIMMDC1
JD_GPP3909_Balsa_2902870.sgRNA-rep-ExpQnorm-noRowNorm-zscore-t16-q33.5	1	288	46	3,23316498316498	7,41735454488047E-18	26	BOLA3,COQ2,COX16,DLD,DMAC1,DMAC2,ENSG00000255339,ENSG00000265257,ENSG00000267740,GLRX5,LIAS,METTL17,MRPS31,NDUFAF4,NDUFAF5,NDUFAF6,NDUFAF8,NDUFC2-KCTD14,NFU1,NUBPL,PDE12,PDSS2,PET117,RTN4IP1,SCO1,TIMMDC1
JD_GPP3909_Balsa_2902870.sgRNA-rep-ExpQnorm-noRowNorm-zscore-t32-q33.5	0	288	46	3,23316498316498	7,41735454488047E-18	26	BOLA3,COQ2,COX16,DLD,DMAC1,DMAC2,ENSG00000255339,ENSG00000265257,ENSG00000267740,GLRX5,LIAS,METTL17,MRPS31,NDUFAF4,NDUFAF5,NDUFAF6,NDUFAF8,NDUFC2-KCTD14,NFU1,NUBPL,PDE12,PDSS2,PET117,RTN4IP1,SCO1,TIMMDC1
JD_GPP3909_Balsa_2902870.sgRNA-rep-qnorm-zscore-t15-q33.5	1	288	46	3,23316498316498	7,41735454488047E-18	26	BOLA3,COQ2,COX16,DLD,DMAC1,DMAC2,ENSG00000255339,ENSG00000265257,ENSG00000267740,GLRX5,LIAS,METTL17,MRPS31,NDUFAF4,NDUFAF5,NDUFAF6,NDUFAF8,NDUFC2-KCTD14,NFU1,NUBPL,PDE12,PDSS2,PET117,RTN4IP1,SCO1,TIMMDC1
JD_GPP3909_Balsa_2902870.sgRNA-rep-qnorm-zscore-t20-q33.5	1	288	46	3,23316498316498	7,41735454488047E-18	26	BOLA3,COQ2,COX16,DLD,DMAC1,DMAC2,ENSG00000255339,ENSG00000265257,ENSG00000267740,GLRX5,LIAS,METTL17,MRPS31,NDUFAF4,NDUFAF5,NDUFAF6,NDUFAF8,NDUFC2-KCTD14,NFU1,NUBPL,PDE12,PDSS2,PET117,RTN4IP1,SCO1,TIMMDC1
JD_GPP3909_Balsa_2902870.sgRNA-rep-qnorm-zscore-t25-q33.5	0	288	46	3,23316498316498	7,41735454488047E-18	26	BOLA3,COQ2,COX16,DLD,DMAC1,DMAC2,ENSG00000255339,ENSG00000265257,ENSG00000267740,GLRX5,LIAS,METTL17,MRPS31,NDUFAF4,NDUFAF5,NDUFAF6,NDUFAF8,NDUFC2-KCTD14,NFU1,NUBPL,PDE12,PDSS2,PET117,RTN4IP1,SCO1,TIMMDC1
JD_GPP3909_Balsa_2902870.sgRNA-rep-ExpQnorm-noRowNorm-zscore-t12-q31.75	9	196	39	4,0278293135436	7,52306480986079E-18	14	COX16,DMAC1,DMAC2,ENSG00000255339,ENSG00000265257,ENSG00000267740,GLRX5,METTL17,MRPS31,NDUFAF5,NDUFAF8,NDUFC2-KCTD14,NFU1,TIMMDC1
JD_GPP3909_Balsa_2902870.sgRNA-rep-ExpQnorm-noRowNorm-zscore-t4-q31.75	9	196	39	4,0278293135436	7,52306480986079E-18	14	COX16,DMAC1,DMAC2,ENSG00000255339,ENSG00000265257,ENSG00000267740,GLRX5,METTL17,MRPS31,NDUFAF5,NDUFAF8,NDUFC2-KCTD14,NFU1,TIMMDC1
JD_GPP3909_Balsa_2902870.sgRNA-rep-ExpQnorm-noRowNorm-zscore-t8-q31.75	9	196	39	4,0278293135436	7,52306480986079E-18	14	COX16,DMAC1,DMAC2,ENSG00000255339,ENSG00000265257,ENSG00000267740,GLRX5,METTL17,MRPS31,NDUFAF5,NDUFAF8,NDUFC2-KCTD14,NFU1,TIMMDC1
JD_GPP3909_Balsa_2902870.sgRNA-rep-noExpNorm-noRowNorm-zscore-t2-q31.75	11	196	39	4,0278293135436	7,52306480986079E-18	13	COX16,DMAC1,ENSG00000255339,ENSG00000265257,ENSG00000267740,GLRX5,GRSF1,METTL17,MRPS31,NDUFAF5,NDUFAF8,NDUFC2-KCTD14,TIMMDC1
JD_GPP3909_Balsa_2902870.sgRNA-rep-noExpNorm-noRowNorm-zscore-t4-q31.75	11	196	39	4,0278293135436	7,52306480986079E-18	13	COX16,DMAC1,ENSG00000255339,ENSG00000265257,ENSG00000267740,GLRX5,GRSF1,METTL17,MRPS31,NDUFAF5,NDUFAF8,NDUFC2-KCTD14,TIMMDC1
JD_GPP3909_Balsa_2902870.sgRNA-rep-nonorm-zscore-t2-q31.75	11	196	39	4,0278293135436	7,52306480986079E-18	13	COX16,DMAC1,ENSG00000255339,ENSG00000265257,ENSG00000267740,GLRX5,GRSF1,METTL17,MRPS31,NDUFAF5,NDUFAF8,NDUFC2-KCTD14,TIMMDC1
JD_GPP3909_Balsa_2902870.sgRNA-rep-nonorm-zscore-t4-q31.75	11	196	39	4,0278293135436	7,52306480986079E-18	13	COX16,DMAC1,ENSG00000255339,ENSG00000265257,ENSG00000267740,GLRX5,GRSF1,METTL17,MRPS31,NDUFAF5,NDUFAF8,NDUFC2-KCTD14,TIMMDC1
JD_GPP3909_Balsa_2902870.sgRNA-rep-qnorm-zscore-t4-q31.75	9	196	39	4,0278293135436	7,52306480986079E-18	14	COX16,DMAC1,DMAC2,ENSG00000255339,ENSG00000265257,ENSG00000267740,GLRX5,METTL17,MRPS31,NDUFAF5,NDUFAF8,NDUFC2-KCTD14,NFU1,TIMMDC1
JD_GPP3909_Balsa_2902870.sgRNA-rep-qnorm-zscore-t8-q31.75	9	196	39	4,0278293135436	7,52306480986079E-18	14	COX16,DMAC1,DMAC2,ENSG00000255339,ENSG00000265257,ENSG00000267740,GLRX5,METTL17,MRPS31,NDUFAF5,NDUFAF8,NDUFC2-KCTD14,NFU1,TIMMDC1
JD_GPP3909_Balsa_2902870.sgRNA-rep-rowsum-zscore-t2-q31.75	11	196	39	4,0278293135436	7,52306480986079E-18	13	COX16,DMAC1,ENSG00000255339,ENSG00000265257,ENSG00000267740,GLRX5,GRSF1,METTL17,MRPS31,NDUFAF5,NDUFAF8,NDUFC2-KCTD14,TIMMDC1
JD_GPP3909_Balsa_2902870.sgRNA-rep-rowsum-zscore-t4-q31.75	11	196	39	4,0278293135436	7,52306480986079E-18	13	COX16,DMAC1,ENSG00000255339,ENSG00000265257,ENSG00000267740,GLRX5,GRSF1,METTL17,MRPS31,NDUFAF5,NDUFAF8,NDUFC2-KCTD14,TIMMDC1
JD_GPP3909_Balsa_2902870.sgRNA.no3w.ga.gene_av.zs15-rep-ExpMean_subs-noRowNorm-zscore-t1.5-q33	0	196	39	4,0278293135436	7,52306480986079E-18	15	CHCHD1,COX16,DMAC1,DMAC2,ENSG00000255339,ENSG00000265257,ENSG00000267740,GLRX5,METTL17,NDUFAF4,NDUFAF5,NDUFAF8,NFU1,NUBPL,TIMMDC1
JD_GPP3909_Balsa_2902870.sgRNA.no3w.ga.gene_av.zs15-rep-ExpMean_subs-noRowNorm-zscore-t2-q33	0	196	39	4,0278293135436	7,52306480986079E-18	15	CHCHD1,COX16,DMAC1,DMAC2,ENSG00000255339,ENSG00000265257,ENSG00000267740,GLRX5,METTL17,NDUFAF4,NDUFAF5,NDUFAF8,NFU1,NUBPL,TIMMDC1
JD_GPP3909_Balsa_2902870.sgRNA.no3w.ga.gene_av.zs15-rep-ExpMean_subs-noRowNorm-zscore-t4-q33.5	0	196	39	4,0278293135436	7,52306480986079E-18	14	CHCHD1,DMAC1,DMAC2,ENSG00000255339,ENSG00000265257,ENSG00000267740,GLRX5,METTL17,NDUFAF4,NDUFAF5,NDUFAF8,NFU1,NUBPL,TIMMDC1
JD_GPP3909_Balsa_2902870.sgRNA.no3w.ga.gene_av.zs15-rep-ExpMean_subs-noRowNorm-zscore-t1.5-q31.8	0	142	34	4,84677763551003	7,58918809845467E-18	11	DMAC1,DMAC2,ENSG00000255339,ENSG00000265257,ENSG00000267740,GLRX5,METTL17,NDUFAF4,NDUFAF5,NDUFAF8,TIMMDC1
JD_GPP3909_Balsa_2902870.sgRNA.no3w.ga.gene_av.zs15-rep-ExpMean_subs-noRowNorm-zscore-t2-q31.8	0	142	34	4,84677763551003	7,58918809845467E-18	11	DMAC1,DMAC2,ENSG00000255339,ENSG00000265257,ENSG00000267740,GLRX5,METTL17,NDUFAF4,NDUFAF5,NDUFAF8,TIMMDC1
JD_GPP3909_Balsa_2902870.sgRNA.ga.gene_av.zs1-rep-noExpNorm-noRowNorm-zscore-t12-q33	7	208	40	3,89277389277389	7,61820345642085E-18	22	BOLA3,CHCHD1,COX16,DMAC1,DMAC2,ENSG00000255339,ENSG00000265257,ENSG00000267740,FOXRED1,GLRX5,GRSF1,METTL17,MRPS31,NDUFAF4,NDUFAF5,NDUFAF8,NDUFC2-KCTD14,NFU1,NUBPL,PDE12,PET117,TIMMDC1
JD_GPP3909_Balsa_2902870.sgRNA.ga.gene_av.zs1-rep-noExpNorm-noRowNorm-zscore-t16-q33	7	208	40	3,89277389277389	7,61820345642085E-18	22	BOLA3,CHCHD1,COX16,DMAC1,DMAC2,ENSG00000255339,ENSG00000265257,ENSG00000267740,FOXRED1,GLRX5,GRSF1,METTL17,MRPS31,NDUFAF4,NDUFAF5,NDUFAF8,NDUFC2-KCTD14,NFU1,NUBPL,PDE12,PET117,TIMMDC1
JD_GPP3909_Balsa_2902870.sgRNA-rep-ExpQnorm-noRowNorm-zscore-t1.5-q33--no-fil-flat	6	319	48	3,04588201766885	8,2481894101027E-18	34	BOLA3,CLPP,COQ2,COX16,COX18,DLD,DMAC1,DMAC2,ECSIT,ENSG00000255339,ENSG00000265257,ENSG00000267740,FDX1,FOXRED1,GLRX5,GRSF1,LIAS,LIPT1,LIPT2,METTL17,MRPS31,NDUFAF4,NDUFAF5,NDUFAF6,NDUFAF8,NDUFC2-KCTD14,NFU1,NUBPL,PDE12,PDSS2,PET117,RTN4IP1,SCO1,TIMMDC1
JD_GPP3909_Balsa_2902870.sgRNA-rep-ExpQnorm-noRowNorm-zscore-t1.5-q33	6	319	48	3,04588201766885	8,2481894101027E-18	34	BOLA3,CLPP,COQ2,COX16,COX18,DLD,DMAC1,DMAC2,ECSIT,ENSG00000255339,ENSG00000265257,ENSG00000267740,FDX1,FOXRED1,GLRX5,GRSF1,LIAS,LIPT1,LIPT2,METTL17,MRPS31,NDUFAF4,NDUFAF5,NDUFAF6,NDUFAF8,NDUFC2-KCTD14,NFU1,NUBPL,PDE12,PDSS2,PET117,RTN4IP1,SCO1,TIMMDC1
JD_GPP3909_Balsa_2902870.sgRNA-rep-qnorm-zscore-t1.5-q33	6	319	48	3,04588201766885	8,2481894101027E-18	34	BOLA3,CLPP,COQ2,COX16,COX18,DLD,DMAC1,DMAC2,ECSIT,ENSG00000255339,ENSG00000265257,ENSG00000267740,FDX1,FOXRED1,GLRX5,GRSF1,LIAS,LIPT1,LIPT2,METTL17,MRPS31,NDUFAF4,NDUFAF5,NDUFAF6,NDUFAF8,NDUFC2-KCTD14,NFU1,NUBPL,PDE12,PDSS2,PET117,RTN4IP1,SCO1,TIMMDC1
JD_GPP3909_Balsa_2902870.sgRNA.no3w.ga.gene_av.zs15-rep-ExpMean_subs-noRowNorm-zscore-01range-t1.5-q33.25	0	163	36	4,4707194645845	8,46543723296599E-18	9	DMAC1,ENSG00000255339,ENSG00000265257,ENSG00000267740,METTL17,NDUFAF4,NDUFAF5,NDUFAF8,TIMMDC1
JD_GPP3909_Balsa_2902870.sgRNA.no3w.ga.gene_av.zs15-rep-ExpMean_subs-noRowNorm-zscore-01range-t2-q33.25	0	163	36	4,4707194645845	8,46543723296599E-18	9	DMAC1,ENSG00000255339,ENSG00000265257,ENSG00000267740,METTL17,NDUFAF4,NDUFAF5,NDUFAF8,TIMMDC1
JD_GPP3909_Balsa_2902870.sgRNA-rep-noExpNorm-noRowNorm-zscore-t2-q33.5	8	304	47	3,12958532695375	8,7546625030814E-18	30	CHCHD1,COQ2,COX16,DMAC1,DMAC2,ECSIT,ENSG00000255339,ENSG00000265257,ENSG00000267740,ENSG00000268400,FDX1,FOXRED1,GLRX5,GRSF1,LIAS,METTL17,MRPS31,NDUFAF4,NDUFAF5,NDUFAF6,NDUFAF8,NDUFC2-KCTD14,NFU1,NUBPL,PDE12,PET100,PET117,RTN4IP1,SCO1,TIMMDC1
JD_GPP3909_Balsa_2902870.sgRNA.no3w.ga.gene_av.zs1-rep-noExpNorm-noRowNorm-zscore-01range-t2-q32.5	7	174	37	4,30442354580286	8,78700942124583E-18	14	COX16,DMAC1,DMAC2,ECSIT,ENSG00000255339,ENSG00000267740,GLRX5,GRSF1,METTL17,NDUFAF4,NDUFAF8,NDUFC2-KCTD14,NFU1,NUBPL
JD_GPP3909_Balsa_2902870.sgRNA-rep-ExpMean_subs-noRowNorm-zscore-01range-t1.5-q32--no-fil-flat	0	234	42	3,63325563325563	9,00181882466606E-18	22	CHCHD1,COX16,DMAC1,DMAC2,ECSIT,ENSG00000255339,ENSG00000265257,ENSG00000267740,FOXRED1,GLRX5,GRSF1,METTL17,MRPS31,NDUFAF4,NDUFAF5,NDUFAF8,NDUFC2-KCTD14,NFU1,NUBPL,PET117,RTN4IP1,TIMMDC1
JD_GPP3909_Balsa_2902870.sgRNA-rep-ExpMean_subs-noRowNorm-zscore-01range-t1.5-q32	0	234	42	3,63325563325563	9,00181882466606E-18	22	CHCHD1,COX16,DMAC1,DMAC2,ECSIT,ENSG00000255339,ENSG00000265257,ENSG00000267740,FOXRED1,GLRX5,GRSF1,METTL17,MRPS31,NDUFAF4,NDUFAF5,NDUFAF8,NDUFC2-KCTD14,NFU1,NUBPL,PET117,RTN4IP1,TIMMDC1
JD_GPP3909_Balsa_2902870.sgRNA-rep-ExpMean_subs-noRowNorm-zscore-01range-t12-q32	0	234	42	3,63325563325563	9,00181882466606E-18	22	CHCHD1,COX16,DMAC1,DMAC2,ECSIT,ENSG00000255339,ENSG00000265257,ENSG00000267740,FOXRED1,GLRX5,GRSF1,METTL17,MRPS31,NDUFAF4,NDUFAF5,NDUFAF8,NDUFC2-KCTD14,NFU1,NUBPL,PET117,RTN4IP1,TIMMDC1
JD_GPP3909_Balsa_2902870.sgRNA-rep-ExpMean_subs-noRowNorm-zscore-01range-t16-q32--no-fil-flat	0	234	42	3,63325563325563	9,00181882466606E-18	22	CHCHD1,COX16,DMAC1,DMAC2,ECSIT,ENSG00000255339,ENSG00000265257,ENSG00000267740,FOXRED1,GLRX5,GRSF1,METTL17,MRPS31,NDUFAF4,NDUFAF5,NDUFAF8,NDUFC2-KCTD14,NFU1,NUBPL,PET117,RTN4IP1,TIMMDC1
JD_GPP3909_Balsa_2902870.sgRNA-rep-ExpMean_subs-noRowNorm-zscore-01range-t16-q32	0	234	42	3,63325563325563	9,00181882466606E-18	22	CHCHD1,COX16,DMAC1,DMAC2,ECSIT,ENSG00000255339,ENSG00000265257,ENSG00000267740,FOXRED1,GLRX5,GRSF1,METTL17,MRPS31,NDUFAF4,NDUFAF5,NDUFAF8,NDUFC2-KCTD14,NFU1,NUBPL,PET117,RTN4IP1,TIMMDC1
JD_GPP3909_Balsa_2902870.sgRNA-rep-ExpMean_subs-noRowNorm-zscore-01range-t2-q32--no-fil-flat	0	234	42	3,63325563325563	9,00181882466606E-18	22	CHCHD1,COX16,DMAC1,DMAC2,ECSIT,ENSG00000255339,ENSG00000265257,ENSG00000267740,FOXRED1,GLRX5,GRSF1,METTL17,MRPS31,NDUFAF4,NDUFAF5,NDUFAF8,NDUFC2-KCTD14,NFU1,NUBPL,PET117,RTN4IP1,TIMMDC1
JD_GPP3909_Balsa_2902870.sgRNA-rep-ExpMean_subs-noRowNorm-zscore-01range-t2-q32	0	234	42	3,63325563325563	9,00181882466606E-18	22	CHCHD1,COX16,DMAC1,DMAC2,ECSIT,ENSG00000255339,ENSG00000265257,ENSG00000267740,FOXRED1,GLRX5,GRSF1,METTL17,MRPS31,NDUFAF4,NDUFAF5,NDUFAF8,NDUFC2-KCTD14,NFU1,NUBPL,PET117,RTN4IP1,TIMMDC1
JD_GPP3909_Balsa_2902870.sgRNA-rep-ExpMean_subs-noRowNorm-zscore-01range-t32-q32--no-fil-flat	0	234	42	3,63325563325563	9,00181882466606E-18	22	CHCHD1,COX16,DMAC1,DMAC2,ECSIT,ENSG00000255339,ENSG00000265257,ENSG00000267740,FOXRED1,GLRX5,GRSF1,METTL17,MRPS31,NDUFAF4,NDUFAF5,NDUFAF8,NDUFC2-KCTD14,NFU1,NUBPL,PET117,RTN4IP1,TIMMDC1
JD_GPP3909_Balsa_2902870.sgRNA-rep-ExpMean_subs-noRowNorm-zscore-01range-t32-q32	0	234	42	3,63325563325563	9,00181882466606E-18	22	CHCHD1,COX16,DMAC1,DMAC2,ECSIT,ENSG00000255339,ENSG00000265257,ENSG00000267740,FOXRED1,GLRX5,GRSF1,METTL17,MRPS31,NDUFAF4,NDUFAF5,NDUFAF8,NDUFC2-KCTD14,NFU1,NUBPL,PET117,RTN4IP1,TIMMDC1
JD_GPP3909_Balsa_2902870.sgRNA-rep-ExpMean_subs-noRowNorm-zscore-01range-t4-q32--no-fil-flat	0	234	42	3,63325563325563	9,00181882466606E-18	22	CHCHD1,COX16,DMAC1,DMAC2,ECSIT,ENSG00000255339,ENSG00000265257,ENSG00000267740,FOXRED1,GLRX5,GRSF1,METTL17,MRPS31,NDUFAF4,NDUFAF5,NDUFAF8,NDUFC2-KCTD14,NFU1,NUBPL,PET117,RTN4IP1,TIMMDC1
JD_GPP3909_Balsa_2902870.sgRNA-rep-ExpMean_subs-noRowNorm-zscore-01range-t4-q32	0	234	42	3,63325563325563	9,00181882466606E-18	22	CHCHD1,COX16,DMAC1,DMAC2,ECSIT,ENSG00000255339,ENSG00000265257,ENSG00000267740,FOXRED1,GLRX5,GRSF1,METTL17,MRPS31,NDUFAF4,NDUFAF5,NDUFAF8,NDUFC2-KCTD14,NFU1,NUBPL,PET117,RTN4IP1,TIMMDC1
JD_GPP3909_Balsa_2902870.sgRNA-rep-ExpMean_subs-noRowNorm-zscore-01range-t8-q32--no-fil-flat	0	234	42	3,63325563325563	9,00181882466606E-18	22	CHCHD1,COX16,DMAC1,DMAC2,ECSIT,ENSG00000255339,ENSG00000265257,ENSG00000267740,FOXRED1,GLRX5,GRSF1,METTL17,MRPS31,NDUFAF4,NDUFAF5,NDUFAF8,NDUFC2-KCTD14,NFU1,NUBPL,PET117,RTN4IP1,TIMMDC1
JD_GPP3909_Balsa_2902870.sgRNA-rep-ExpMean_subs-noRowNorm-zscore-01range-t8-q32	0	234	42	3,63325563325563	9,00181882466606E-18	22	CHCHD1,COX16,DMAC1,DMAC2,ECSIT,ENSG00000255339,ENSG00000265257,ENSG00000267740,FOXRED1,GLRX5,GRSF1,METTL17,MRPS31,NDUFAF4,NDUFAF5,NDUFAF8,NDUFC2-KCTD14,NFU1,NUBPL,PET117,RTN4IP1,TIMMDC1
JD_GPP3909_Balsa_2902870.sgRNA-rep-ExpQnorm-noRowNorm-zscore-01range-t1.5-q32.5--no-fil-flat	8	234	42	3,63325563325563	9,00181882466606E-18	20	COX16,DMAC1,DMAC2,ENSG00000255339,ENSG00000265257,ENSG00000267740,GLRX5,LIAS,METTL17,MRPS31,NDUFAF4,NDUFAF5,NDUFAF6,NDUFAF8,NDUFC2-KCTD14,NUBPL,PDE12,PET117,SCO1,TIMMDC1
JD_GPP3909_Balsa_2902870.sgRNA-rep-ExpQnorm-noRowNorm-zscore-01range-t1.5-q32.5	8	234	42	3,63325563325563	9,00181882466606E-18	20	COX16,DMAC1,DMAC2,ENSG00000255339,ENSG00000265257,ENSG00000267740,GLRX5,LIAS,METTL17,MRPS31,NDUFAF4,NDUFAF5,NDUFAF6,NDUFAF8,NDUFC2-KCTD14,NUBPL,PDE12,PET117,SCO1,TIMMDC1
JD_GPP3909_Balsa_2902870.sgRNA-rep-ExpQnorm-noRowNorm-zscore-01range-t2-q32.5--no-fil-flat	0	234	42	3,63325563325563	9,00181882466606E-18	20	COX16,DMAC1,DMAC2,ENSG00000255339,ENSG00000265257,ENSG00000267740,GLRX5,LIAS,METTL17,MRPS31,NDUFAF4,NDUFAF5,NDUFAF6,NDUFAF8,NDUFC2-KCTD14,NUBPL,PDE12,PET117,SCO1,TIMMDC1
JD_GPP3909_Balsa_2902870.sgRNA-rep-ExpQnorm-noRowNorm-zscore-01range-t2-q32.5	0	234	42	3,63325563325563	9,00181882466606E-18	20	COX16,DMAC1,DMAC2,ENSG00000255339,ENSG00000265257,ENSG00000267740,GLRX5,LIAS,METTL17,MRPS31,NDUFAF4,NDUFAF5,NDUFAF6,NDUFAF8,NDUFC2-KCTD14,NUBPL,PDE12,PET117,SCO1,TIMMDC1
JD_GPP3909_Balsa_2902870.sgRNA-rep-ExpQnorm-noRowNorm-zscore-01range-t4-q32.5--no-fil-flat	0	234	42	3,63325563325563	9,00181882466606E-18	20	COX16,DMAC1,DMAC2,ENSG00000255339,ENSG00000265257,ENSG00000267740,GLRX5,LIAS,METTL17,MRPS31,NDUFAF4,NDUFAF5,NDUFAF6,NDUFAF8,NDUFC2-KCTD14,NUBPL,PDE12,PET117,SCO1,TIMMDC1
JD_GPP3909_Balsa_2902870.sgRNA-rep-ExpQnorm-noRowNorm-zscore-01range-t4-q32.5	0	234	42	3,63325563325563	9,00181882466606E-18	20	COX16,DMAC1,DMAC2,ENSG00000255339,ENSG00000265257,ENSG00000267740,GLRX5,LIAS,METTL17,MRPS31,NDUFAF4,NDUFAF5,NDUFAF6,NDUFAF8,NDUFC2-KCTD14,NUBPL,PDE12,PET117,SCO1,TIMMDC1
JD_GPP3909_Balsa_2902870.sgRNA-rep-ExpMean_subs-noRowNorm-zscore-t1.5-q33--no-fil-flat	0	305	47	3,11932439145554	1,01643946343867E-17	32	CHCHD1,COQ2,COX16,DMAC1,DMAC2,ECSIT,ENSG00000255339,ENSG00000265257,ENSG00000267740,ENSG00000268400,FDX1,FOXRED1,GLRX5,GRSF1,LIAS,METTL17,MRPS31,NDUFAF4,NDUFAF5,NDUFAF6,NDUFAF8,NDUFC2-KCTD14,NFU1,NUBPL,PDE12,PDSS2,PET100,PET117,RTN4IP1,SCO1,TIMMDC1,UQCC1
JD_GPP3909_Balsa_2902870.sgRNA-rep-ExpMean_subs-noRowNorm-zscore-t1.5-q33	0	305	47	3,11932439145554	1,01643946343867E-17	32	CHCHD1,COQ2,COX16,DMAC1,DMAC2,ECSIT,ENSG00000255339,ENSG00000265257,ENSG00000267740,ENSG00000268400,FDX1,FOXRED1,GLRX5,GRSF1,LIAS,METTL17,MRPS31,NDUFAF4,NDUFAF5,NDUFAF6,NDUFAF8,NDUFC2-KCTD14,NFU1,NUBPL,PDE12,PDSS2,PET100,PET117,RTN4IP1,SCO1,TIMMDC1,UQCC1
JD_GPP3909_Balsa_2902870.sgRNA-rep-ExpMean_subs-noRowNorm-zscore-t12-q33	0	305	47	3,11932439145554	1,01643946343867E-17	32	CHCHD1,COQ2,COX16,DMAC1,DMAC2,ECSIT,ENSG00000255339,ENSG00000265257,ENSG00000267740,ENSG00000268400,FDX1,FOXRED1,GLRX5,GRSF1,LIAS,METTL17,MRPS31,NDUFAF4,NDUFAF5,NDUFAF6,NDUFAF8,NDUFC2-KCTD14,NFU1,NUBPL,PDE12,PDSS2,PET100,PET117,RTN4IP1,SCO1,TIMMDC1,UQCC1
JD_GPP3909_Balsa_2902870.sgRNA-rep-ExpMean_subs-noRowNorm-zscore-t16-q33--no-fil-flat	0	305	47	3,11932439145554	1,01643946343867E-17	32	CHCHD1,COQ2,COX16,DMAC1,DMAC2,ECSIT,ENSG00000255339,ENSG00000265257,ENSG00000267740,ENSG00000268400,FDX1,FOXRED1,GLRX5,GRSF1,LIAS,METTL17,MRPS31,NDUFAF4,NDUFAF5,NDUFAF6,NDUFAF8,NDUFC2-KCTD14,NFU1,NUBPL,PDE12,PDSS2,PET100,PET117,RTN4IP1,SCO1,TIMMDC1,UQCC1
JD_GPP3909_Balsa_2902870.sgRNA-rep-ExpMean_subs-noRowNorm-zscore-t16-q33	0	305	47	3,11932439145554	1,01643946343867E-17	32	CHCHD1,COQ2,COX16,DMAC1,DMAC2,ECSIT,ENSG00000255339,ENSG00000265257,ENSG00000267740,ENSG00000268400,FDX1,FOXRED1,GLRX5,GRSF1,LIAS,METTL17,MRPS31,NDUFAF4,NDUFAF5,NDUFAF6,NDUFAF8,NDUFC2-KCTD14,NFU1,NUBPL,PDE12,PDSS2,PET100,PET117,RTN4IP1,SCO1,TIMMDC1,UQCC1
JD_GPP3909_Balsa_2902870.sgRNA-rep-ExpMean_subs-noRowNorm-zscore-t2-q33--no-fil-flat	0	305	47	3,11932439145554	1,01643946343867E-17	32	CHCHD1,COQ2,COX16,DMAC1,DMAC2,ECSIT,ENSG00000255339,ENSG00000265257,ENSG00000267740,ENSG00000268400,FDX1,FOXRED1,GLRX5,GRSF1,LIAS,METTL17,MRPS31,NDUFAF4,NDUFAF5,NDUFAF6,NDUFAF8,NDUFC2-KCTD14,NFU1,NUBPL,PDE12,PDSS2,PET100,PET117,RTN4IP1,SCO1,TIMMDC1,UQCC1
JD_GPP3909_Balsa_2902870.sgRNA-rep-ExpMean_subs-noRowNorm-zscore-t2-q33	0	305	47	3,11932439145554	1,01643946343867E-17	32	CHCHD1,COQ2,COX16,DMAC1,DMAC2,ECSIT,ENSG00000255339,ENSG00000265257,ENSG00000267740,ENSG00000268400,FDX1,FOXRED1,GLRX5,GRSF1,LIAS,METTL17,MRPS31,NDUFAF4,NDUFAF5,NDUFAF6,NDUFAF8,NDUFC2-KCTD14,NFU1,NUBPL,PDE12,PDSS2,PET100,PET117,RTN4IP1,SCO1,TIMMDC1,UQCC1
JD_GPP3909_Balsa_2902870.sgRNA-rep-ExpMean_subs-noRowNorm-zscore-t32-q33--no-fil-flat	0	305	47	3,11932439145554	1,01643946343867E-17	32	CHCHD1,COQ2,COX16,DMAC1,DMAC2,ECSIT,ENSG00000255339,ENSG00000265257,ENSG00000267740,ENSG00000268400,FDX1,FOXRED1,GLRX5,GRSF1,LIAS,METTL17,MRPS31,NDUFAF4,NDUFAF5,NDUFAF6,NDUFAF8,NDUFC2-KCTD14,NFU1,NUBPL,PDE12,PDSS2,PET100,PET117,RTN4IP1,SCO1,TIMMDC1,UQCC1
JD_GPP3909_Balsa_2902870.sgRNA-rep-ExpMean_subs-noRowNorm-zscore-t32-q33	0	305	47	3,11932439145554	1,01643946343867E-17	32	CHCHD1,COQ2,COX16,DMAC1,DMAC2,ECSIT,ENSG00000255339,ENSG00000265257,ENSG00000267740,ENSG00000268400,FDX1,FOXRED1,GLRX5,GRSF1,LIAS,METTL17,MRPS31,NDUFAF4,NDUFAF5,NDUFAF6,NDUFAF8,NDUFC2-KCTD14,NFU1,NUBPL,PDE12,PDSS2,PET100,PET117,RTN4IP1,SCO1,TIMMDC1,UQCC1
JD_GPP3909_Balsa_2902870.sgRNA-rep-ExpMean_subs-noRowNorm-zscore-t4-q33--no-fil-flat	0	305	47	3,11932439145554	1,01643946343867E-17	32	CHCHD1,COQ2,COX16,DMAC1,DMAC2,ECSIT,ENSG00000255339,ENSG00000265257,ENSG00000267740,ENSG00000268400,FDX1,FOXRED1,GLRX5,GRSF1,LIAS,METTL17,MRPS31,NDUFAF4,NDUFAF5,NDUFAF6,NDUFAF8,NDUFC2-KCTD14,NFU1,NUBPL,PDE12,PDSS2,PET100,PET117,RTN4IP1,SCO1,TIMMDC1,UQCC1
JD_GPP3909_Balsa_2902870.sgRNA-rep-ExpMean_subs-noRowNorm-zscore-t4-q33	0	305	47	3,11932439145554	1,01643946343867E-17	32	CHCHD1,COQ2,COX16,DMAC1,DMAC2,ECSIT,ENSG00000255339,ENSG00000265257,ENSG00000267740,ENSG00000268400,FDX1,FOXRED1,GLRX5,GRSF1,LIAS,METTL17,MRPS31,NDUFAF4,NDUFAF5,NDUFAF6,NDUFAF8,NDUFC2-KCTD14,NFU1,NUBPL,PDE12,PDSS2,PET100,PET117,RTN4IP1,SCO1,TIMMDC1,UQCC1
JD_GPP3909_Balsa_2902870.sgRNA-rep-ExpMean_subs-noRowNorm-zscore-t8-q33--no-fil-flat	0	305	47	3,11932439145554	1,01643946343867E-17	32	CHCHD1,COQ2,COX16,DMAC1,DMAC2,ECSIT,ENSG00000255339,ENSG00000265257,ENSG00000267740,ENSG00000268400,FDX1,FOXRED1,GLRX5,GRSF1,LIAS,METTL17,MRPS31,NDUFAF4,NDUFAF5,NDUFAF6,NDUFAF8,NDUFC2-KCTD14,NFU1,NUBPL,PDE12,PDSS2,PET100,PET117,RTN4IP1,SCO1,TIMMDC1,UQCC1
JD_GPP3909_Balsa_2902870.sgRNA-rep-ExpMean_subs-noRowNorm-zscore-t8-q33	0	305	47	3,11932439145554	1,01643946343867E-17	32	CHCHD1,COQ2,COX16,DMAC1,DMAC2,ECSIT,ENSG00000255339,ENSG00000265257,ENSG00000267740,ENSG00000268400,FDX1,FOXRED1,GLRX5,GRSF1,LIAS,METTL17,MRPS31,NDUFAF4,NDUFAF5,NDUFAF6,NDUFAF8,NDUFC2-KCTD14,NFU1,NUBPL,PDE12,PDSS2,PET100,PET117,RTN4IP1,SCO1,TIMMDC1,UQCC1
JD_GPP3909_Balsa_2902870.sgRNA-rep-ExpMean_subs-noRowNorm-zscore-t1.5-q31.75	0	222	41	3,73846573846574	1,03384374757533E-17	16	COX16,DMAC1,DMAC2,ECSIT,ENSG00000255339,ENSG00000265257,ENSG00000267740,GLRX5,GRSF1,METTL17,MRPS31,NDUFAF4,NDUFAF5,NDUFAF8,NDUFC2-KCTD14,TIMMDC1
JD_GPP3909_Balsa_2902870.sgRNA-rep-ExpMean_subs-noRowNorm-zscore-t12-q31.75	0	222	41	3,73846573846574	1,03384374757533E-17	16	COX16,DMAC1,DMAC2,ECSIT,ENSG00000255339,ENSG00000265257,ENSG00000267740,GLRX5,GRSF1,METTL17,MRPS31,NDUFAF4,NDUFAF5,NDUFAF8,NDUFC2-KCTD14,TIMMDC1
JD_GPP3909_Balsa_2902870.sgRNA-rep-ExpMean_subs-noRowNorm-zscore-t16-q31.75	0	222	41	3,73846573846574	1,03384374757533E-17	16	COX16,DMAC1,DMAC2,ECSIT,ENSG00000255339,ENSG00000265257,ENSG00000267740,GLRX5,GRSF1,METTL17,MRPS31,NDUFAF4,NDUFAF5,NDUFAF8,NDUFC2-KCTD14,TIMMDC1
JD_GPP3909_Balsa_2902870.sgRNA-rep-ExpMean_subs-noRowNorm-zscore-t2-q31.75	0	222	41	3,73846573846574	1,03384374757533E-17	16	COX16,DMAC1,DMAC2,ECSIT,ENSG00000255339,ENSG00000265257,ENSG00000267740,GLRX5,GRSF1,METTL17,MRPS31,NDUFAF4,NDUFAF5,NDUFAF8,NDUFC2-KCTD14,TIMMDC1
JD_GPP3909_Balsa_2902870.sgRNA-rep-ExpMean_subs-noRowNorm-zscore-t32-q31.75	0	222	41	3,73846573846574	1,03384374757533E-17	16	COX16,DMAC1,DMAC2,ECSIT,ENSG00000255339,ENSG00000265257,ENSG00000267740,GLRX5,GRSF1,METTL17,MRPS31,NDUFAF4,NDUFAF5,NDUFAF8,NDUFC2-KCTD14,TIMMDC1
JD_GPP3909_Balsa_2902870.sgRNA-rep-ExpMean_subs-noRowNorm-zscore-t4-q31.75	0	222	41	3,73846573846574	1,03384374757533E-17	16	COX16,DMAC1,DMAC2,ECSIT,ENSG00000255339,ENSG00000265257,ENSG00000267740,GLRX5,GRSF1,METTL17,MRPS31,NDUFAF4,NDUFAF5,NDUFAF8,NDUFC2-KCTD14,TIMMDC1
JD_GPP3909_Balsa_2902870.sgRNA-rep-ExpMean_subs-noRowNorm-zscore-t8-q31.75	0	222	41	3,73846573846574	1,03384374757533E-17	16	COX16,DMAC1,DMAC2,ECSIT,ENSG00000255339,ENSG00000265257,ENSG00000267740,GLRX5,GRSF1,METTL17,MRPS31,NDUFAF4,NDUFAF5,NDUFAF8,NDUFC2-KCTD14,TIMMDC1
JD_GPP3909_Balsa_2902870.sgRNA.no3w.ga.gene_av-rep-qnorm-zscore-t1.5-q34	5	222	41	3,73846573846574	1,03384374757533E-17	21	COX16,DMAC1,DMAC2,ECSIT,ENSG00000255339,ENSG00000265257,ENSG00000267740,GLRX5,GRSF1,MRPS31,NDUFAF4,NDUFAF5,NDUFAF6,NDUFAF8,NDUFC2-KCTD14,NFU1,NUBPL,PDE12,PET117,SCO1,TIMMDC1
JD_GPP3909_Balsa_2902870.sgRNA.no3w.ga.gene_av-rep-qnorm-zscore-t1.75-q34	5	222	41	3,73846573846574	1,03384374757533E-17	21	COX16,DMAC1,DMAC2,ECSIT,ENSG00000255339,ENSG00000265257,ENSG00000267740,GLRX5,GRSF1,MRPS31,NDUFAF4,NDUFAF5,NDUFAF6,NDUFAF8,NDUFC2-KCTD14,NFU1,NUBPL,PDE12,PET117,SCO1,TIMMDC1
JD_GPP3909_Balsa_2902870.sgRNA.no3w.ga.gene_av-rep-qnorm-zscore-t2-q34	5	222	41	3,73846573846574	1,03384374757533E-17	21	COX16,DMAC1,DMAC2,ECSIT,ENSG00000255339,ENSG00000265257,ENSG00000267740,GLRX5,GRSF1,MRPS31,NDUFAF4,NDUFAF5,NDUFAF6,NDUFAF8,NDUFC2-KCTD14,NFU1,NUBPL,PDE12,PET117,SCO1,TIMMDC1
JD_GPP3909_Balsa_2902870.sgRNA.no3w.ga.gene_av-rep-qnorm-zscore-t2.0-q34	5	222	41	3,73846573846574	1,03384374757533E-17	21	COX16,DMAC1,DMAC2,ECSIT,ENSG00000255339,ENSG00000265257,ENSG00000267740,GLRX5,GRSF1,MRPS31,NDUFAF4,NDUFAF5,NDUFAF6,NDUFAF8,NDUFC2-KCTD14,NFU1,NUBPL,PDE12,PET117,SCO1,TIMMDC1
JD_GPP3909_Balsa_2902870.sgRNA-rep-noExpNorm-noRowNorm-zscore-01range-t12-q31.75	10	186	38	4,13554903877485	1,03395007461579E-17	13	COX16,DMAC1,ECSIT,ENSG00000255339,ENSG00000265257,ENSG00000267740,GLRX5,GRSF1,MRPS31,NDUFAF5,NDUFAF8,NDUFC2-KCTD14,TIMMDC1
JD_GPP3909_Balsa_2902870.sgRNA-rep-noExpNorm-noRowNorm-zscore-01range-t16-q31.75	10	186	38	4,13554903877485	1,03395007461579E-17	13	COX16,DMAC1,ECSIT,ENSG00000255339,ENSG00000265257,ENSG00000267740,GLRX5,GRSF1,MRPS31,NDUFAF5,NDUFAF8,NDUFC2-KCTD14,TIMMDC1
JD_GPP3909_Balsa_2902870.sgRNA-rep-noExpNorm-noRowNorm-zscore-01range-t32-q31.75	10	186	38	4,13554903877485	1,03395007461579E-17	13	COX16,DMAC1,ECSIT,ENSG00000255339,ENSG00000265257,ENSG00000267740,GLRX5,GRSF1,MRPS31,NDUFAF5,NDUFAF8,NDUFC2-KCTD14,TIMMDC1
JD_GPP3909_Balsa_2902870.sgRNA-rep-noExpNorm-noRowNorm-zscore-01range-t4-q31.75	10	186	38	4,13554903877485	1,03395007461579E-17	13	COX16,DMAC1,ECSIT,ENSG00000255339,ENSG00000265257,ENSG00000267740,GLRX5,GRSF1,MRPS31,NDUFAF5,NDUFAF8,NDUFC2-KCTD14,TIMMDC1
JD_GPP3909_Balsa_2902870.sgRNA-rep-noExpNorm-noRowNorm-zscore-01range-t8-q31.75	10	186	38	4,13554903877485	1,03395007461579E-17	13	COX16,DMAC1,ECSIT,ENSG00000255339,ENSG00000265257,ENSG00000267740,GLRX5,GRSF1,MRPS31,NDUFAF5,NDUFAF8,NDUFC2-KCTD14,TIMMDC1
JD_GPP3909_Balsa_2902870.sgRNA-rep-noExpNorm-noRowNorm-zscore-01range-t12-q33	6	248	43	3,50977517106549	1,03635271014066E-17	21	COX16,DMAC1,DMAC2,ECSIT,ENSG00000255339,ENSG00000265257,ENSG00000267740,FOXRED1,GLRX5,GRSF1,METTL17,MRPS31,NDUFAF4,NDUFAF5,NDUFAF8,NDUFC2-KCTD14,NFU1,NUBPL,PET117,RTN4IP1,TIMMDC1
JD_GPP3909_Balsa_2902870.sgRNA-rep-noExpNorm-noRowNorm-zscore-01range-t16-q33--no-fil-flat	6	248	43	3,50977517106549	1,03635271014066E-17	21	COX16,DMAC1,DMAC2,ECSIT,ENSG00000255339,ENSG00000265257,ENSG00000267740,FOXRED1,GLRX5,GRSF1,METTL17,MRPS31,NDUFAF4,NDUFAF5,NDUFAF8,NDUFC2-KCTD14,NFU1,NUBPL,PET117,RTN4IP1,TIMMDC1
JD_GPP3909_Balsa_2902870.sgRNA-rep-noExpNorm-noRowNorm-zscore-01range-t16-q33	6	248	43	3,50977517106549	1,03635271014066E-17	21	COX16,DMAC1,DMAC2,ECSIT,ENSG00000255339,ENSG00000265257,ENSG00000267740,FOXRED1,GLRX5,GRSF1,METTL17,MRPS31,NDUFAF4,NDUFAF5,NDUFAF8,NDUFC2-KCTD14,NFU1,NUBPL,PET117,RTN4IP1,TIMMDC1
JD_GPP3909_Balsa_2902870.sgRNA-rep-noExpNorm-noRowNorm-zscore-01range-t32-q33--no-fil-flat	6	248	43	3,50977517106549	1,03635271014066E-17	21	COX16,DMAC1,DMAC2,ECSIT,ENSG00000255339,ENSG00000265257,ENSG00000267740,FOXRED1,GLRX5,GRSF1,METTL17,MRPS31,NDUFAF4,NDUFAF5,NDUFAF8,NDUFC2-KCTD14,NFU1,NUBPL,PET117,RTN4IP1,TIMMDC1
JD_GPP3909_Balsa_2902870.sgRNA-rep-noExpNorm-noRowNorm-zscore-01range-t32-q33	6	248	43	3,50977517106549	1,03635271014066E-17	21	COX16,DMAC1,DMAC2,ECSIT,ENSG00000255339,ENSG00000265257,ENSG00000267740,FOXRED1,GLRX5,GRSF1,METTL17,MRPS31,NDUFAF4,NDUFAF5,NDUFAF8,NDUFC2-KCTD14,NFU1,NUBPL,PET117,RTN4IP1,TIMMDC1
JD_GPP3909_Balsa_2902870.sgRNA-rep-noExpNorm-noRowNorm-zscore-01range-t4-q33--no-fil-flat	6	248	43	3,50977517106549	1,03635271014066E-17	21	COX16,DMAC1,DMAC2,ECSIT,ENSG00000255339,ENSG00000265257,ENSG00000267740,FOXRED1,GLRX5,GRSF1,METTL17,MRPS31,NDUFAF4,NDUFAF5,NDUFAF8,NDUFC2-KCTD14,NFU1,NUBPL,PET117,RTN4IP1,TIMMDC1
JD_GPP3909_Balsa_2902870.sgRNA-rep-noExpNorm-noRowNorm-zscore-01range-t4-q33	6	248	43	3,50977517106549	1,03635271014066E-17	21	COX16,DMAC1,DMAC2,ECSIT,ENSG00000255339,ENSG00000265257,ENSG00000267740,FOXRED1,GLRX5,GRSF1,METTL17,MRPS31,NDUFAF4,NDUFAF5,NDUFAF8,NDUFC2-KCTD14,NFU1,NUBPL,PET117,RTN4IP1,TIMMDC1
JD_GPP3909_Balsa_2902870.sgRNA-rep-noExpNorm-noRowNorm-zscore-01range-t8-q33--no-fil-flat	6	248	43	3,50977517106549	1,03635271014066E-17	21	COX16,DMAC1,DMAC2,ECSIT,ENSG00000255339,ENSG00000265257,ENSG00000267740,FOXRED1,GLRX5,GRSF1,METTL17,MRPS31,NDUFAF4,NDUFAF5,NDUFAF8,NDUFC2-KCTD14,NFU1,NUBPL,PET117,RTN4IP1,TIMMDC1
JD_GPP3909_Balsa_2902870.sgRNA-rep-noExpNorm-noRowNorm-zscore-01range-t8-q33	6	248	43	3,50977517106549	1,03635271014066E-17	21	COX16,DMAC1,DMAC2,ECSIT,ENSG00000255339,ENSG00000265257,ENSG00000267740,FOXRED1,GLRX5,GRSF1,METTL17,MRPS31,NDUFAF4,NDUFAF5,NDUFAF8,NDUFC2-KCTD14,NFU1,NUBPL,PET117,RTN4IP1,TIMMDC1
JD_GPP3909_Balsa_2902870.sgRNA-rep-ExpQnorm-noRowNorm-zscore-t16-q32.5--no-fil-flat	1	235	42	3,61779497098646	1,07292027759716E-17	18	COX16,DLD,DMAC1,DMAC2,ENSG00000255339,ENSG00000265257,ENSG00000267740,GLRX5,METTL17,MRPS31,NDUFAF4,NDUFAF5,NDUFAF8,NDUFC2-KCTD14,NFU1,NUBPL,PET117,TIMMDC1
JD_GPP3909_Balsa_2902870.sgRNA-rep-ExpQnorm-noRowNorm-zscore-t16-q32.5	1	235	42	3,61779497098646	1,07292027759716E-17	18	COX16,DLD,DMAC1,DMAC2,ENSG00000255339,ENSG00000265257,ENSG00000267740,GLRX5,METTL17,MRPS31,NDUFAF4,NDUFAF5,NDUFAF8,NDUFC2-KCTD14,NFU1,NUBPL,PET117,TIMMDC1
JD_GPP3909_Balsa_2902870.sgRNA-rep-ExpQnorm-noRowNorm-zscore-t32-q32.5--no-fil-flat	0	235	42	3,61779497098646	1,07292027759716E-17	18	COX16,DLD,DMAC1,DMAC2,ENSG00000255339,ENSG00000265257,ENSG00000267740,GLRX5,METTL17,MRPS31,NDUFAF4,NDUFAF5,NDUFAF8,NDUFC2-KCTD14,NFU1,NUBPL,PET117,TIMMDC1
JD_GPP3909_Balsa_2902870.sgRNA-rep-ExpQnorm-noRowNorm-zscore-t32-q32.5	0	235	42	3,61779497098646	1,07292027759716E-17	18	COX16,DLD,DMAC1,DMAC2,ENSG00000255339,ENSG00000265257,ENSG00000267740,GLRX5,METTL17,MRPS31,NDUFAF4,NDUFAF5,NDUFAF8,NDUFC2-KCTD14,NFU1,NUBPL,PET117,TIMMDC1
JD_GPP3909_Balsa_2902870.sgRNA-rep-qnorm-zscore-t15-q32.5	1	235	42	3,61779497098646	1,07292027759716E-17	18	COX16,DLD,DMAC1,DMAC2,ENSG00000255339,ENSG00000265257,ENSG00000267740,GLRX5,METTL17,MRPS31,NDUFAF4,NDUFAF5,NDUFAF8,NDUFC2-KCTD14,NFU1,NUBPL,PET117,TIMMDC1
JD_GPP3909_Balsa_2902870.sgRNA-rep-qnorm-zscore-t20-q32.5	1	235	42	3,61779497098646	1,07292027759716E-17	18	COX16,DLD,DMAC1,DMAC2,ENSG00000255339,ENSG00000265257,ENSG00000267740,GLRX5,METTL17,MRPS31,NDUFAF4,NDUFAF5,NDUFAF8,NDUFC2-KCTD14,NFU1,NUBPL,PET117,TIMMDC1
JD_GPP3909_Balsa_2902870.sgRNA-rep-qnorm-zscore-t25-q32.5	0	235	42	3,61779497098646	1,07292027759716E-17	18	COX16,DLD,DMAC1,DMAC2,ENSG00000255339,ENSG00000265257,ENSG00000267740,GLRX5,METTL17,MRPS31,NDUFAF4,NDUFAF5,NDUFAF8,NDUFC2-KCTD14,NFU1,NUBPL,PET117,TIMMDC1
JD_GPP3909_Balsa_2902870.sgRNA.ga.gene_av.zs15-rep-noExpNorm-noRowNorm-zscore-01range-t4-q33	4	175	37	4,27982683982684	1,08737689141594E-17	15	DMAC1,DMAC2,ENSG00000255339,ENSG00000265257,ENSG00000267740,FOXRED1,GLRX5,METTL17,NDUFAF4,NDUFAF5,NDUFAF8,NFU1,NUBPL,PET117,TIMMDC1
JD_GPP3909_Balsa_2902870.sgRNA.no3w.ga.gene_av.zs15-rep-ExpMean_subs-noRowNorm-zscore-t1.5-q32.5	0	175	37	4,27982683982684	1,08737689141594E-17	14	CHCHD1,COX16,DMAC1,DMAC2,ENSG00000255339,ENSG00000265257,ENSG00000267740,GLRX5,METTL17,NDUFAF4,NDUFAF5,NDUFAF8,NFU1,TIMMDC1
JD_GPP3909_Balsa_2902870.sgRNA.no3w.ga.gene_av.zs15-rep-ExpMean_subs-noRowNorm-zscore-t2-q32.5	0	175	37	4,27982683982684	1,08737689141594E-17	14	CHCHD1,COX16,DMAC1,DMAC2,ENSG00000255339,ENSG00000265257,ENSG00000267740,GLRX5,METTL17,NDUFAF4,NDUFAF5,NDUFAF8,NFU1,TIMMDC1
JD_GPP3909_Balsa_2902870.sgRNA.ga.gene_av.zs1-rep-ExpMean_subs-noRowNorm-zscore-t1.5-q32.5	0	210	40	3,85569985569986	1,11236501838624E-17	16	COX16,DMAC1,DMAC2,ENSG00000255339,ENSG00000265257,ENSG00000267740,GLRX5,GRSF1,METTL17,MRPS31,NDUFAF4,NDUFAF5,NDUFAF8,NDUFC2-KCTD14,NFU1,TIMMDC1
JD_GPP3909_Balsa_2902870.sgRNA.no3w.ga.gene_av.zs15-rep-noExpNorm-noRowNorm-zscore-t1.5-q34	4	291	46	3,1998333854004	1,17727028591312E-17	35	BOLA3,CHCHD1,COQ2,COQ7,COX16,DLD,DMAC1,DMAC2,ENSG00000255339,ENSG00000265257,ENSG00000267740,FDX1,FOXRED1,GLRX5,GRSF1,LIAS,LIPT2,LIPT2-AS1,METTL17,MRPS31,NDUFAF4,NDUFAF5,NDUFAF6,NDUFAF8,NFU1,NME6,NUBPL,PDE12,PET117,RTN4IP1,SCO1,SOD2,SURF1,TIMMDC1,UQCC2
JD_GPP3909_Balsa_2902870.sgRNA.ga.gene_av.zs15-rep-ExpMean_subs-noRowNorm-zscore-01range-t1.5-q32.5	0	144	34	4,77946127946128	1,23673161085836E-17	10	COX16,DMAC2,ENSG00000265257,ENSG00000267740,GLRX5,METTL17,NDUFAF4,NDUFAF5,NDUFAF8,TIMMDC1
JD_GPP3909_Balsa_2902870.sgRNA.ga.gene_av.zs15-rep-ExpMean_subs-noRowNorm-zscore-01range-t2-q32.5	0	144	34	4,77946127946128	1,23673161085836E-17	10	COX16,DMAC2,ENSG00000265257,ENSG00000267740,GLRX5,METTL17,NDUFAF4,NDUFAF5,NDUFAF8,TIMMDC1
JD_GPP3909_Balsa_2902870.sgRNA.ga.gene_av.zs15-rep-ExpMean_subs-noRowNorm-zscore-01range-t4-q32.5	0	144	34	4,77946127946128	1,23673161085836E-17	10	COX16,DMAC2,ENSG00000265257,ENSG00000267740,GLRX5,METTL17,NDUFAF4,NDUFAF5,NDUFAF8,TIMMDC1
JD_GPP3909_Balsa_2902870.sgRNA.no3w.ga.gene_av.zs1-rep-noExpNorm-noRowNorm-zscore-t4-q33.75	8	223	41	3,72170131811387	1,23917748865342E-17	22	BOLA3,COX16,DMAC1,DMAC2,ECSIT,ENSG00000255339,ENSG00000265257,ENSG00000267740,FOXRED1,GLRX5,GRSF1,METTL17,MRPS31,NDUFAF4,NDUFAF5,NDUFAF8,NDUFC2-KCTD14,NFU1,NUBPL,PDE12,PET117,RTN4IP1
JD_GPP3909_Balsa_2902870.sgRNA.no3w.ga.gene_av.zs1-rep-ExpQnorm-noRowNorm-zscore-01range-t1.5-q34	2	165	36	4,41652892561983	1,3194943037324E-17	13	COX16,DMAC1,DMAC2,ECSIT,ENSG00000265257,ENSG00000267740,GLRX5,GRSF1,MRPS31,NDUFAF4,NDUFAF5,NDUFC2-KCTD14,NFU1
JD_GPP3909_Balsa_2902870.sgRNA.no3w.ga.gene_av.zs1-rep-ExpQnorm-noRowNorm-zscore-01range-t2-q34	2	165	36	4,41652892561983	1,3194943037324E-17	13	COX16,DMAC1,DMAC2,ECSIT,ENSG00000265257,ENSG00000267740,GLRX5,GRSF1,MRPS31,NDUFAF4,NDUFAF5,NDUFC2-KCTD14,NFU1
JD_GPP3909_Balsa_2902870.sgRNA.no3w.ga.gene_av.zs1-rep-noExpNorm-noRowNorm-zscore-01range-t12-q33.25	8	211	40	3,8374263966681	1,34184874002568E-17	17	COX16,DMAC1,DMAC2,ECSIT,ENSG00000255339,ENSG00000267740,FOXRED1,GLRX5,GRSF1,METTL17,MRPS31,NDUFAF4,NDUFAF8,NDUFC2-KCTD14,NFU1,NUBPL,PET117
JD_GPP3909_Balsa_2902870.sgRNA.no3w.ga.gene_av.zs1-rep-noExpNorm-noRowNorm-zscore-01range-t16-q33.25	8	211	40	3,8374263966681	1,34184874002568E-17	17	COX16,DMAC1,DMAC2,ECSIT,ENSG00000255339,ENSG00000267740,FOXRED1,GLRX5,GRSF1,METTL17,MRPS31,NDUFAF4,NDUFAF8,NDUFC2-KCTD14,NFU1,NUBPL,PET117
JD_GPP3909_Balsa_2902870.sgRNA.no3w.ga.gene_av.zs1-rep-noExpNorm-noRowNorm-zscore-01range-t8-q33.25	8	211	40	3,8374263966681	1,34184874002568E-17	17	COX16,DMAC1,DMAC2,ECSIT,ENSG00000255339,ENSG00000267740,FOXRED1,GLRX5,GRSF1,METTL17,MRPS31,NDUFAF4,NDUFAF8,NDUFC2-KCTD14,NFU1,NUBPL,PET117
JD_GPP3909_Balsa_2902870.sgRNA.no3w.ga.gene_av.zs15-rep-noExpNorm-noRowNorm-zscore-01range-t12-q34	7	155	35	4,57086999022483	1,49640958505172E-17	9	DMAC1,ENSG00000265257,ENSG00000267740,GLRX5,METTL17,NDUFAF4,NDUFAF5,NDUFAF8,TIMMDC1
JD_GPP3909_Balsa_2902870.sgRNA.no3w.ga.gene_av.zs15-rep-noExpNorm-noRowNorm-zscore-01range-t16-q34	7	155	35	4,57086999022483	1,49640958505172E-17	9	DMAC1,ENSG00000265257,ENSG00000267740,GLRX5,METTL17,NDUFAF4,NDUFAF5,NDUFAF8,TIMMDC1
JD_GPP3909_Balsa_2902870.sgRNA.no3w.ga.gene_av.zs15-rep-noExpNorm-noRowNorm-zscore-01range-t4-q34	6	155	35	4,57086999022483	1,49640958505172E-17	9	DMAC1,ENSG00000265257,ENSG00000267740,GLRX5,METTL17,NDUFAF4,NDUFAF5,NDUFAF8,TIMMDC1
JD_GPP3909_Balsa_2902870.sgRNA.no3w.ga.gene_av.zs15-rep-noExpNorm-noRowNorm-zscore-01range-t8-q34	6	155	35	4,57086999022483	1,49640958505172E-17	9	DMAC1,ENSG00000265257,ENSG00000267740,GLRX5,METTL17,NDUFAF4,NDUFAF5,NDUFAF8,TIMMDC1
JD_GPP3909_Balsa_2902870.sgRNA-rep-ExpQnorm-noRowNorm-zscore-t16-q34--no-fil-flat	1	308	47	3,08894136166863	1,58496711829408E-17	32	BOLA3,CLPP,COQ2,COX16,COX18,DLD,DMAC1,DMAC2,ENSG00000255339,ENSG00000265257,ENSG00000267740,FDX1,FOXRED1,GLRX5,LIAS,LIPT1,LIPT2,METTL17,MRPS31,NDUFAF4,NDUFAF5,NDUFAF6,NDUFAF8,NDUFC2-KCTD14,NFU1,NUBPL,PDE12,PDSS2,PET117,RTN4IP1,SCO1,TIMMDC1
JD_GPP3909_Balsa_2902870.sgRNA-rep-ExpQnorm-noRowNorm-zscore-t16-q34	1	308	47	3,08894136166863	1,58496711829408E-17	32	BOLA3,CLPP,COQ2,COX16,COX18,DLD,DMAC1,DMAC2,ENSG00000255339,ENSG00000265257,ENSG00000267740,FDX1,FOXRED1,GLRX5,LIAS,LIPT1,LIPT2,METTL17,MRPS31,NDUFAF4,NDUFAF5,NDUFAF6,NDUFAF8,NDUFC2-KCTD14,NFU1,NUBPL,PDE12,PDSS2,PET117,RTN4IP1,SCO1,TIMMDC1
JD_GPP3909_Balsa_2902870.sgRNA-rep-ExpQnorm-noRowNorm-zscore-t32-q34--no-fil-flat	0	308	47	3,08894136166863	1,58496711829408E-17	32	BOLA3,CLPP,COQ2,COX16,COX18,DLD,DMAC1,DMAC2,ENSG00000255339,ENSG00000265257,ENSG00000267740,FDX1,FOXRED1,GLRX5,LIAS,LIPT1,LIPT2,METTL17,MRPS31,NDUFAF4,NDUFAF5,NDUFAF6,NDUFAF8,NDUFC2-KCTD14,NFU1,NUBPL,PDE12,PDSS2,PET117,RTN4IP1,SCO1,TIMMDC1
JD_GPP3909_Balsa_2902870.sgRNA-rep-ExpQnorm-noRowNorm-zscore-t32-q34	0	308	47	3,08894136166863	1,58496711829408E-17	32	BOLA3,CLPP,COQ2,COX16,COX18,DLD,DMAC1,DMAC2,ENSG00000255339,ENSG00000265257,ENSG00000267740,FDX1,FOXRED1,GLRX5,LIAS,LIPT1,LIPT2,METTL17,MRPS31,NDUFAF4,NDUFAF5,NDUFAF6,NDUFAF8,NDUFC2-KCTD14,NFU1,NUBPL,PDE12,PDSS2,PET117,RTN4IP1,SCO1,TIMMDC1
JD_GPP3909_Balsa_2902870.sgRNA-rep-qnorm-zscore-t15-q34	1	308	47	3,08894136166863	1,58496711829408E-17	32	BOLA3,CLPP,COQ2,COX16,COX18,DLD,DMAC1,DMAC2,ENSG00000255339,ENSG00000265257,ENSG00000267740,FDX1,FOXRED1,GLRX5,LIAS,LIPT1,LIPT2,METTL17,MRPS31,NDUFAF4,NDUFAF5,NDUFAF6,NDUFAF8,NDUFC2-KCTD14,NFU1,NUBPL,PDE12,PDSS2,PET117,RTN4IP1,SCO1,TIMMDC1
JD_GPP3909_Balsa_2902870.sgRNA-rep-qnorm-zscore-t20-q34	1	308	47	3,08894136166863	1,58496711829408E-17	32	BOLA3,CLPP,COQ2,COX16,COX18,DLD,DMAC1,DMAC2,ENSG00000255339,ENSG00000265257,ENSG00000267740,FDX1,FOXRED1,GLRX5,LIAS,LIPT1,LIPT2,METTL17,MRPS31,NDUFAF4,NDUFAF5,NDUFAF6,NDUFAF8,NDUFC2-KCTD14,NFU1,NUBPL,PDE12,PDSS2,PET117,RTN4IP1,SCO1,TIMMDC1
JD_GPP3909_Balsa_2902870.sgRNA-rep-qnorm-zscore-t25-q34	0	308	47	3,08894136166863	1,58496711829408E-17	32	BOLA3,CLPP,COQ2,COX16,COX18,DLD,DMAC1,DMAC2,ENSG00000255339,ENSG00000265257,ENSG00000267740,FDX1,FOXRED1,GLRX5,LIAS,LIPT1,LIPT2,METTL17,MRPS31,NDUFAF4,NDUFAF5,NDUFAF6,NDUFAF8,NDUFC2-KCTD14,NFU1,NUBPL,PDE12,PDSS2,PET117,RTN4IP1,SCO1,TIMMDC1
JD_GPP3909_Balsa_2902870.sgRNA.no3w.ga.gene_av.zs15-rep-ExpMean_subs-noRowNorm-zscore-t4-q33.75	0	200	39	3,94727272727273	1,64448186372629E-17	14	CHCHD1,DMAC1,DMAC2,ENSG00000255339,ENSG00000265257,ENSG00000267740,GLRX5,METTL17,NDUFAF4,NDUFAF5,NDUFAF8,NFU1,NUBPL,TIMMDC1
JD_GPP3909_Balsa_2902870.sgRNA-rep-ExpMean_subs-noRowNorm-zscore-01range-t1.5-q35--no-fil-flat	0	294	46	3,16718202432488	1,85747566081149E-17	31	CHCHD1,COQ2,COX16,DLD,DMAC1,DMAC2,ECSIT,ENSG00000255339,ENSG00000265257,ENSG00000267740,ENSG00000268400,FOXRED1,GLRX5,GRSF1,LIAS,LIPT1,METTL17,MRPS31,NDUFAF4,NDUFAF5,NDUFAF6,NDUFAF8,NDUFC2-KCTD14,NFU1,NUBPL,PDSS2,PET100,PET117,RTN4IP1,SCO1,TIMMDC1
JD_GPP3909_Balsa_2902870.sgRNA-rep-ExpMean_subs-noRowNorm-zscore-01range-t1.5-q35	0	294	46	3,16718202432488	1,85747566081149E-17	31	CHCHD1,COQ2,COX16,DLD,DMAC1,DMAC2,ECSIT,ENSG00000255339,ENSG00000265257,ENSG00000267740,ENSG00000268400,FOXRED1,GLRX5,GRSF1,LIAS,LIPT1,METTL17,MRPS31,NDUFAF4,NDUFAF5,NDUFAF6,NDUFAF8,NDUFC2-KCTD14,NFU1,NUBPL,PDSS2,PET100,PET117,RTN4IP1,SCO1,TIMMDC1
JD_GPP3909_Balsa_2902870.sgRNA-rep-ExpMean_subs-noRowNorm-zscore-01range-t12-q35	0	294	46	3,16718202432488	1,85747566081149E-17	31	CHCHD1,COQ2,COX16,DLD,DMAC1,DMAC2,ECSIT,ENSG00000255339,ENSG00000265257,ENSG00000267740,ENSG00000268400,FOXRED1,GLRX5,GRSF1,LIAS,LIPT1,METTL17,MRPS31,NDUFAF4,NDUFAF5,NDUFAF6,NDUFAF8,NDUFC2-KCTD14,NFU1,NUBPL,PDSS2,PET100,PET117,RTN4IP1,SCO1,TIMMDC1
JD_GPP3909_Balsa_2902870.sgRNA-rep-ExpMean_subs-noRowNorm-zscore-01range-t16-q35--no-fil-flat	0	294	46	3,16718202432488	1,85747566081149E-17	31	CHCHD1,COQ2,COX16,DLD,DMAC1,DMAC2,ECSIT,ENSG00000255339,ENSG00000265257,ENSG00000267740,ENSG00000268400,FOXRED1,GLRX5,GRSF1,LIAS,LIPT1,METTL17,MRPS31,NDUFAF4,NDUFAF5,NDUFAF6,NDUFAF8,NDUFC2-KCTD14,NFU1,NUBPL,PDSS2,PET100,PET117,RTN4IP1,SCO1,TIMMDC1
JD_GPP3909_Balsa_2902870.sgRNA-rep-ExpMean_subs-noRowNorm-zscore-01range-t16-q35	0	294	46	3,16718202432488	1,85747566081149E-17	31	CHCHD1,COQ2,COX16,DLD,DMAC1,DMAC2,ECSIT,ENSG00000255339,ENSG00000265257,ENSG00000267740,ENSG00000268400,FOXRED1,GLRX5,GRSF1,LIAS,LIPT1,METTL17,MRPS31,NDUFAF4,NDUFAF5,NDUFAF6,NDUFAF8,NDUFC2-KCTD14,NFU1,NUBPL,PDSS2,PET100,PET117,RTN4IP1,SCO1,TIMMDC1
JD_GPP3909_Balsa_2902870.sgRNA-rep-ExpMean_subs-noRowNorm-zscore-01range-t2-q35--no-fil-flat	0	294	46	3,16718202432488	1,85747566081149E-17	31	CHCHD1,COQ2,COX16,DLD,DMAC1,DMAC2,ECSIT,ENSG00000255339,ENSG00000265257,ENSG00000267740,ENSG00000268400,FOXRED1,GLRX5,GRSF1,LIAS,LIPT1,METTL17,MRPS31,NDUFAF4,NDUFAF5,NDUFAF6,NDUFAF8,NDUFC2-KCTD14,NFU1,NUBPL,PDSS2,PET100,PET117,RTN4IP1,SCO1,TIMMDC1
JD_GPP3909_Balsa_2902870.sgRNA-rep-ExpMean_subs-noRowNorm-zscore-01range-t2-q35	0	294	46	3,16718202432488	1,85747566081149E-17	31	CHCHD1,COQ2,COX16,DLD,DMAC1,DMAC2,ECSIT,ENSG00000255339,ENSG00000265257,ENSG00000267740,ENSG00000268400,FOXRED1,GLRX5,GRSF1,LIAS,LIPT1,METTL17,MRPS31,NDUFAF4,NDUFAF5,NDUFAF6,NDUFAF8,NDUFC2-KCTD14,NFU1,NUBPL,PDSS2,PET100,PET117,RTN4IP1,SCO1,TIMMDC1
JD_GPP3909_Balsa_2902870.sgRNA-rep-ExpMean_subs-noRowNorm-zscore-01range-t32-q35--no-fil-flat	0	294	46	3,16718202432488	1,85747566081149E-17	31	CHCHD1,COQ2,COX16,DLD,DMAC1,DMAC2,ECSIT,ENSG00000255339,ENSG00000265257,ENSG00000267740,ENSG00000268400,FOXRED1,GLRX5,GRSF1,LIAS,LIPT1,METTL17,MRPS31,NDUFAF4,NDUFAF5,NDUFAF6,NDUFAF8,NDUFC2-KCTD14,NFU1,NUBPL,PDSS2,PET100,PET117,RTN4IP1,SCO1,TIMMDC1
JD_GPP3909_Balsa_2902870.sgRNA-rep-ExpMean_subs-noRowNorm-zscore-01range-t32-q35	0	294	46	3,16718202432488	1,85747566081149E-17	31	CHCHD1,COQ2,COX16,DLD,DMAC1,DMAC2,ECSIT,ENSG00000255339,ENSG00000265257,ENSG00000267740,ENSG00000268400,FOXRED1,GLRX5,GRSF1,LIAS,LIPT1,METTL17,MRPS31,NDUFAF4,NDUFAF5,NDUFAF6,NDUFAF8,NDUFC2-KCTD14,NFU1,NUBPL,PDSS2,PET100,PET117,RTN4IP1,SCO1,TIMMDC1
JD_GPP3909_Balsa_2902870.sgRNA-rep-ExpMean_subs-noRowNorm-zscore-01range-t4-q35--no-fil-flat	0	294	46	3,16718202432488	1,85747566081149E-17	31	CHCHD1,COQ2,COX16,DLD,DMAC1,DMAC2,ECSIT,ENSG00000255339,ENSG00000265257,ENSG00000267740,ENSG00000268400,FOXRED1,GLRX5,GRSF1,LIAS,LIPT1,METTL17,MRPS31,NDUFAF4,NDUFAF5,NDUFAF6,NDUFAF8,NDUFC2-KCTD14,NFU1,NUBPL,PDSS2,PET100,PET117,RTN4IP1,SCO1,TIMMDC1
JD_GPP3909_Balsa_2902870.sgRNA-rep-ExpMean_subs-noRowNorm-zscore-01range-t4-q35	0	294	46	3,16718202432488	1,85747566081149E-17	31	CHCHD1,COQ2,COX16,DLD,DMAC1,DMAC2,ECSIT,ENSG00000255339,ENSG00000265257,ENSG00000267740,ENSG00000268400,FOXRED1,GLRX5,GRSF1,LIAS,LIPT1,METTL17,MRPS31,NDUFAF4,NDUFAF5,NDUFAF6,NDUFAF8,NDUFC2-KCTD14,NFU1,NUBPL,PDSS2,PET100,PET117,RTN4IP1,SCO1,TIMMDC1
JD_GPP3909_Balsa_2902870.sgRNA-rep-ExpMean_subs-noRowNorm-zscore-01range-t8-q35--no-fil-flat	0	294	46	3,16718202432488	1,85747566081149E-17	31	CHCHD1,COQ2,COX16,DLD,DMAC1,DMAC2,ECSIT,ENSG00000255339,ENSG00000265257,ENSG00000267740,ENSG00000268400,FOXRED1,GLRX5,GRSF1,LIAS,LIPT1,METTL17,MRPS31,NDUFAF4,NDUFAF5,NDUFAF6,NDUFAF8,NDUFC2-KCTD14,NFU1,NUBPL,PDSS2,PET100,PET117,RTN4IP1,SCO1,TIMMDC1
JD_GPP3909_Balsa_2902870.sgRNA-rep-ExpMean_subs-noRowNorm-zscore-01range-t8-q35	0	294	46	3,16718202432488	1,85747566081149E-17	31	CHCHD1,COQ2,COX16,DLD,DMAC1,DMAC2,ECSIT,ENSG00000255339,ENSG00000265257,ENSG00000267740,ENSG00000268400,FOXRED1,GLRX5,GRSF1,LIAS,LIPT1,METTL17,MRPS31,NDUFAF4,NDUFAF5,NDUFAF6,NDUFAF8,NDUFC2-KCTD14,NFU1,NUBPL,PDSS2,PET100,PET117,RTN4IP1,SCO1,TIMMDC1
JD_GPP3909_Balsa_2902870.sgRNA.ga.gene_av.zs15-rep-noExpNorm-noRowNorm-zscore-01range-t4-q33.5	5	189	38	4,06990540323874	1,89492968740293E-17	18	CHCHD1,DMAC1,DMAC2,ENSG00000255339,ENSG00000265257,ENSG00000267740,FOXRED1,GLRX5,METTL17,MRPS31,NDUFAF4,NDUFAF5,NDUFAF8,NFU1,NUBPL,PET117,SCO1,TIMMDC1
JD_GPP3909_Balsa_2902870.sgRNA.no3w.ga.gene_av-rep-qnorm-zscore-t8-q34	1	201	39	3,92763455450023	1,99339747801402E-17	21	COX16,DMAC1,DMAC2,ECSIT,ENSG00000255339,ENSG00000265257,ENSG00000267740,GLRX5,GRSF1,MRPS31,NDUFAF4,NDUFAF5,NDUFAF6,NDUFAF8,NDUFC2-KCTD14,NFU1,NUBPL,PDE12,PET117,SCO1,TIMMDC1
JD_GPP3909_Balsa_2902870.sgRNA.no3w.ga.gene_av.zs1-rep-ExpMean_subs-noRowNorm-zscore-t2-q31.8	7	167	36	4,36363636363636	2,04273569737951E-17	14	COX16,DMAC1,ECSIT,ENSG00000255339,ENSG00000265257,ENSG00000267740,GLRX5,GRSF1,METTL17,NDUFAF4,NDUFAF5,NDUFAF8,NDUFC2-KCTD14,NFU1
JD_GPP3909_Balsa_2902870.sgRNA-rep-ExpMean_subs-noRowNorm-zscore-01range-t1.5-q36	0	295	46	3,15644581407293	2,15960840401784E-17	31	CHCHD1,COQ2,COX16,DLD,DMAC1,DMAC2,ECSIT,ENSG00000255339,ENSG00000265257,ENSG00000267740,ENSG00000268400,FOXRED1,GLRX5,GRSF1,LIAS,LIPT1,METTL17,MRPS31,NDUFAF4,NDUFAF5,NDUFAF6,NDUFAF8,NDUFC2-KCTD14,NFU1,NUBPL,PDSS2,PET100,PET117,RTN4IP1,SCO1,TIMMDC1
JD_GPP3909_Balsa_2902870.sgRNA-rep-ExpMean_subs-noRowNorm-zscore-01range-t12-q36	0	295	46	3,15644581407293	2,15960840401784E-17	31	CHCHD1,COQ2,COX16,DLD,DMAC1,DMAC2,ECSIT,ENSG00000255339,ENSG00000265257,ENSG00000267740,ENSG00000268400,FOXRED1,GLRX5,GRSF1,LIAS,LIPT1,METTL17,MRPS31,NDUFAF4,NDUFAF5,NDUFAF6,NDUFAF8,NDUFC2-KCTD14,NFU1,NUBPL,PDSS2,PET100,PET117,RTN4IP1,SCO1,TIMMDC1
JD_GPP3909_Balsa_2902870.sgRNA-rep-ExpMean_subs-noRowNorm-zscore-01range-t16-q36	0	295	46	3,15644581407293	2,15960840401784E-17	31	CHCHD1,COQ2,COX16,DLD,DMAC1,DMAC2,ECSIT,ENSG00000255339,ENSG00000265257,ENSG00000267740,ENSG00000268400,FOXRED1,GLRX5,GRSF1,LIAS,LIPT1,METTL17,MRPS31,NDUFAF4,NDUFAF5,NDUFAF6,NDUFAF8,NDUFC2-KCTD14,NFU1,NUBPL,PDSS2,PET100,PET117,RTN4IP1,SCO1,TIMMDC1
JD_GPP3909_Balsa_2902870.sgRNA-rep-ExpMean_subs-noRowNorm-zscore-01range-t2-q36	0	295	46	3,15644581407293	2,15960840401784E-17	31	CHCHD1,COQ2,COX16,DLD,DMAC1,DMAC2,ECSIT,ENSG00000255339,ENSG00000265257,ENSG00000267740,ENSG00000268400,FOXRED1,GLRX5,GRSF1,LIAS,LIPT1,METTL17,MRPS31,NDUFAF4,NDUFAF5,NDUFAF6,NDUFAF8,NDUFC2-KCTD14,NFU1,NUBPL,PDSS2,PET100,PET117,RTN4IP1,SCO1,TIMMDC1
JD_GPP3909_Balsa_2902870.sgRNA-rep-ExpMean_subs-noRowNorm-zscore-01range-t32-q36	0	295	46	3,15644581407293	2,15960840401784E-17	31	CHCHD1,COQ2,COX16,DLD,DMAC1,DMAC2,ECSIT,ENSG00000255339,ENSG00000265257,ENSG00000267740,ENSG00000268400,FOXRED1,GLRX5,GRSF1,LIAS,LIPT1,METTL17,MRPS31,NDUFAF4,NDUFAF5,NDUFAF6,NDUFAF8,NDUFC2-KCTD14,NFU1,NUBPL,PDSS2,PET100,PET117,RTN4IP1,SCO1,TIMMDC1
JD_GPP3909_Balsa_2902870.sgRNA-rep-ExpMean_subs-noRowNorm-zscore-01range-t4-q36	0	295	46	3,15644581407293	2,15960840401784E-17	31	CHCHD1,COQ2,COX16,DLD,DMAC1,DMAC2,ECSIT,ENSG00000255339,ENSG00000265257,ENSG00000267740,ENSG00000268400,FOXRED1,GLRX5,GRSF1,LIAS,LIPT1,METTL17,MRPS31,NDUFAF4,NDUFAF5,NDUFAF6,NDUFAF8,NDUFC2-KCTD14,NFU1,NUBPL,PDSS2,PET100,PET117,RTN4IP1,SCO1,TIMMDC1
JD_GPP3909_Balsa_2902870.sgRNA-rep-ExpMean_subs-noRowNorm-zscore-01range-t8-q36	0	295	46	3,15644581407293	2,15960840401784E-17	31	CHCHD1,COQ2,COX16,DLD,DMAC1,DMAC2,ECSIT,ENSG00000255339,ENSG00000265257,ENSG00000267740,ENSG00000268400,FOXRED1,GLRX5,GRSF1,LIAS,LIPT1,METTL17,MRPS31,NDUFAF4,NDUFAF5,NDUFAF6,NDUFAF8,NDUFC2-KCTD14,NFU1,NUBPL,PDSS2,PET100,PET117,RTN4IP1,SCO1,TIMMDC1
JD_GPP3909_Balsa_2902870.sgRNA.no3w.ga.gene_av-rep-nonorm-zscore-t2.5	8	137	33	4,87591240875912	2,50375236281638E-17	10	COX16,DMAC1,ENSG00000255339,ENSG00000267740,GLRX5,METTL17,NDUFAF5,NDUFAF8,NFU1,TIMMDC1
JD_GPP3909_Balsa_2902870.sgRNA.no3w.ga.gene_av-rep-rowsum-zscore-t2.5	8	137	33	4,87591240875912	2,50375236281638E-17	10	COX16,DMAC1,ENSG00000255339,ENSG00000267740,GLRX5,METTL17,NDUFAF5,NDUFAF8,NFU1,TIMMDC1
JD_GPP3909_Balsa_2902870.sgRNA.ga.gene_av.zs1-rep-noExpNorm-noRowNorm-zscore-t8-q32.5	6	179	37	4,18418825122736	2,51143461139953E-17	19	COX16,DMAC1,DMAC2,ENSG00000255339,ENSG00000265257,ENSG00000267740,FOXRED1,GLRX5,GRSF1,METTL17,MRPS31,NDUFAF4,NDUFAF5,NDUFAF8,NDUFC2-KCTD14,NFU1,NUBPL,PET117,TIMMDC1
JD_GPP3909_Balsa_2902870.sgRNA-rep-ExpQnorm-noRowNorm-zscore-t2-q31.5--no-fil-flat	13	168	36	4,33766233766234	2,53531335687874E-17	11	COX16,DMAC1,ENSG00000255339,ENSG00000265257,GLRX5,METTL17,MRPS31,NDUFAF5,NDUFAF8,NDUFC2-KCTD14,TIMMDC1
JD_GPP3909_Balsa_2902870.sgRNA-rep-ExpQnorm-noRowNorm-zscore-t2-q31.5	13	168	36	4,33766233766234	2,53531335687874E-17	11	COX16,DMAC1,ENSG00000255339,ENSG00000265257,GLRX5,METTL17,MRPS31,NDUFAF5,NDUFAF8,NDUFC2-KCTD14,TIMMDC1
JD_GPP3909_Balsa_2902870.sgRNA-rep-qnorm-zscore-t2-q31.5	13	168	36	4,33766233766234	2,53531335687874E-17	11	COX16,DMAC1,ENSG00000255339,ENSG00000265257,GLRX5,METTL17,MRPS31,NDUFAF5,NDUFAF8,NDUFC2-KCTD14,TIMMDC1
JD_GPP3909_Balsa_2902870.sgRNA.ga.gene_av.zs15-rep-ExpMean_subs-noRowNorm-zscore-01range-t1.5-q33.75	0	168	36	4,33766233766234	2,53531335687874E-17	14	CHCHD1,COX16,DMAC2,ENSG00000265257,ENSG00000267740,FOXRED1,GLRX5,METTL17,NDUFAF4,NDUFAF5,NDUFAF8,NFU1,NUBPL,TIMMDC1
JD_GPP3909_Balsa_2902870.sgRNA.ga.gene_av.zs15-rep-ExpMean_subs-noRowNorm-zscore-01range-t1.5-q34	0	168	36	4,33766233766234	2,53531335687874E-17	14	CHCHD1,COX16,DMAC2,ENSG00000265257,ENSG00000267740,FOXRED1,GLRX5,METTL17,NDUFAF4,NDUFAF5,NDUFAF8,NFU1,NUBPL,TIMMDC1
JD_GPP3909_Balsa_2902870.sgRNA.ga.gene_av.zs15-rep-ExpMean_subs-noRowNorm-zscore-01range-t2-q33.75	0	168	36	4,33766233766234	2,53531335687874E-17	14	CHCHD1,COX16,DMAC2,ENSG00000265257,ENSG00000267740,FOXRED1,GLRX5,METTL17,NDUFAF4,NDUFAF5,NDUFAF8,NFU1,NUBPL,TIMMDC1
JD_GPP3909_Balsa_2902870.sgRNA.ga.gene_av.zs15-rep-ExpMean_subs-noRowNorm-zscore-01range-t2-q34	0	168	36	4,33766233766234	2,53531335687874E-17	14	CHCHD1,COX16,DMAC2,ENSG00000265257,ENSG00000267740,FOXRED1,GLRX5,METTL17,NDUFAF4,NDUFAF5,NDUFAF8,NFU1,NUBPL,TIMMDC1
JD_GPP3909_Balsa_2902870.sgRNA.ga.gene_av.zs15-rep-ExpMean_subs-noRowNorm-zscore-01range-t4-q33.75	0	168	36	4,33766233766234	2,53531335687874E-17	14	CHCHD1,COX16,DMAC2,ENSG00000265257,ENSG00000267740,FOXRED1,GLRX5,METTL17,NDUFAF4,NDUFAF5,NDUFAF8,NFU1,NUBPL,TIMMDC1
JD_GPP3909_Balsa_2902870.sgRNA.ga.gene_av.zs15-rep-ExpMean_subs-noRowNorm-zscore-01range-t4-q34	0	168	36	4,33766233766234	2,53531335687874E-17	14	CHCHD1,COX16,DMAC2,ENSG00000265257,ENSG00000267740,FOXRED1,GLRX5,METTL17,NDUFAF4,NDUFAF5,NDUFAF8,NFU1,NUBPL,TIMMDC1
JD_GPP3909_Balsa_2902870.sgRNA.no3w.ga.gene_av.zs15-rep-ExpMean_subs-noRowNorm-zscore-01range-t1.5-q33.5	0	168	36	4,33766233766234	2,53531335687874E-17	9	DMAC1,ENSG00000255339,ENSG00000265257,ENSG00000267740,METTL17,NDUFAF4,NDUFAF5,NDUFAF8,TIMMDC1
JD_GPP3909_Balsa_2902870.sgRNA.no3w.ga.gene_av.zs15-rep-ExpMean_subs-noRowNorm-zscore-01range-t2-q33.5	0	168	36	4,33766233766234	2,53531335687874E-17	9	DMAC1,ENSG00000255339,ENSG00000265257,ENSG00000267740,METTL17,NDUFAF4,NDUFAF5,NDUFAF8,TIMMDC1
JD_GPP3909_Balsa_2902870.sgRNA.no3w.ga.gene_av-rep-qnorm-zscore-t4-q34	3	240	42	3,54242424242424	2,5450817936926E-17	30	COQ2,COX16,DLD,DMAC1,DMAC2,ECSIT,ENSG00000255339,ENSG00000265257,ENSG00000267740,FDX1,GLRX5,GRSF1,LIAS,LIPT1,METTL17,MRPS31,NDUFAF4,NDUFAF5,NDUFAF6,NDUFAF8,NDUFC2-KCTD14,NFU1,NUBPL,PDE12,PDSS2,PET117,RMND1,SCO1,SLC25A51,TIMMDC1
JD_GPP3909_Balsa_2902870.sgRNA-rep-ExpQnorm-noRowNorm-zscore-01range-t1.5-q34--no-fil-flat	2	360	50	2,81144781144781	2,66574235573359E-17	51	BOLA3,CHCHD1,CLPP,COQ2,COQ7,COX16,COX18,DLD,DLST,DMAC1,DMAC2,ECSIT,ENSG00000255339,ENSG00000260643,ENSG00000265257,ENSG00000267740,ENSG00000268400,ENSG00000284512,FDX1,FH,FOXRED1,GCSH,GLRX5,GRSF1,LIAS,LIPT1,LIPT2,METTL17,MRM2,MRPS31,MTIF3,MTO1,NDUFAF4,NDUFAF5,NDUFAF6,NDUFAF8,NDUFC2-KCTD14,NFU1,NME6,NUBPL,PDE12,PDSS2,PET100,PET117,RMND1,RTN4IP1,SCO1,SLC25A51,SOD2,TIMM21,TIMMDC1
JD_GPP3909_Balsa_2902870.sgRNA-rep-ExpQnorm-noRowNorm-zscore-01range-t1.5-q34	2	360	50	2,81144781144781	2,66574235573359E-17	51	BOLA3,CHCHD1,CLPP,COQ2,COQ7,COX16,COX18,DLD,DLST,DMAC1,DMAC2,ECSIT,ENSG00000255339,ENSG00000260643,ENSG00000265257,ENSG00000267740,ENSG00000268400,ENSG00000284512,FDX1,FH,FOXRED1,GCSH,GLRX5,GRSF1,LIAS,LIPT1,LIPT2,METTL17,MRM2,MRPS31,MTIF3,MTO1,NDUFAF4,NDUFAF5,NDUFAF6,NDUFAF8,NDUFC2-KCTD14,NFU1,NME6,NUBPL,PDE12,PDSS2,PET100,PET117,RMND1,RTN4IP1,SCO1,SLC25A51,SOD2,TIMM21,TIMMDC1
JD_GPP3909_Balsa_2902870.sgRNA-rep-ExpQnorm-noRowNorm-zscore-01range-t2-q34--no-fil-flat	0	360	50	2,81144781144781	2,66574235573359E-17	51	BOLA3,CHCHD1,CLPP,COQ2,COQ7,COX16,COX18,DLD,DLST,DMAC1,DMAC2,ECSIT,ENSG00000255339,ENSG00000260643,ENSG00000265257,ENSG00000267740,ENSG00000268400,ENSG00000284512,FDX1,FH,FOXRED1,GCSH,GLRX5,GRSF1,LIAS,LIPT1,LIPT2,METTL17,MRM2,MRPS31,MTIF3,MTO1,NDUFAF4,NDUFAF5,NDUFAF6,NDUFAF8,NDUFC2-KCTD14,NFU1,NME6,NUBPL,PDE12,PDSS2,PET100,PET117,RMND1,RTN4IP1,SCO1,SLC25A51,SOD2,TIMM21,TIMMDC1
JD_GPP3909_Balsa_2902870.sgRNA-rep-ExpQnorm-noRowNorm-zscore-01range-t2-q34	0	360	50	2,81144781144781	2,66574235573359E-17	51	BOLA3,CHCHD1,CLPP,COQ2,COQ7,COX16,COX18,DLD,DLST,DMAC1,DMAC2,ECSIT,ENSG00000255339,ENSG00000260643,ENSG00000265257,ENSG00000267740,ENSG00000268400,ENSG00000284512,FDX1,FH,FOXRED1,GCSH,GLRX5,GRSF1,LIAS,LIPT1,LIPT2,METTL17,MRM2,MRPS31,MTIF3,MTO1,NDUFAF4,NDUFAF5,NDUFAF6,NDUFAF8,NDUFC2-KCTD14,NFU1,NME6,NUBPL,PDE12,PDSS2,PET100,PET117,RMND1,RTN4IP1,SCO1,SLC25A51,SOD2,TIMM21,TIMMDC1
JD_GPP3909_Balsa_2902870.sgRNA-rep-ExpQnorm-noRowNorm-zscore-01range-t4-q34--no-fil-flat	0	360	50	2,81144781144781	2,66574235573359E-17	51	BOLA3,CHCHD1,CLPP,COQ2,COQ7,COX16,COX18,DLD,DLST,DMAC1,DMAC2,ECSIT,ENSG00000255339,ENSG00000260643,ENSG00000265257,ENSG00000267740,ENSG00000268400,ENSG00000284512,FDX1,FH,FOXRED1,GCSH,GLRX5,GRSF1,LIAS,LIPT1,LIPT2,METTL17,MRM2,MRPS31,MTIF3,MTO1,NDUFAF4,NDUFAF5,NDUFAF6,NDUFAF8,NDUFC2-KCTD14,NFU1,NME6,NUBPL,PDE12,PDSS2,PET100,PET117,RMND1,RTN4IP1,SCO1,SLC25A51,SOD2,TIMM21,TIMMDC1
JD_GPP3909_Balsa_2902870.sgRNA-rep-ExpQnorm-noRowNorm-zscore-01range-t4-q34	0	360	50	2,81144781144781	2,66574235573359E-17	51	BOLA3,CHCHD1,CLPP,COQ2,COQ7,COX16,COX18,DLD,DLST,DMAC1,DMAC2,ECSIT,ENSG00000255339,ENSG00000260643,ENSG00000265257,ENSG00000267740,ENSG00000268400,ENSG00000284512,FDX1,FH,FOXRED1,GCSH,GLRX5,GRSF1,LIAS,LIPT1,LIPT2,METTL17,MRM2,MRPS31,MTIF3,MTO1,NDUFAF4,NDUFAF5,NDUFAF6,NDUFAF8,NDUFC2-KCTD14,NFU1,NME6,NUBPL,PDE12,PDSS2,PET100,PET117,RMND1,RTN4IP1,SCO1,SLC25A51,SOD2,TIMM21,TIMMDC1
JD_GPP3909_Balsa_2902870.sgRNA.no3w.ga.gene_av.zs15-rep-ExpMean_subs-noRowNorm-zscore-t1.5-q33.25	0	203	39	3,88893864755934	2,91844746031286E-17	17	CHCHD1,COX16,DMAC1,DMAC2,ENSG00000255339,ENSG00000265257,ENSG00000267740,GLRX5,METTL17,MRPS31,NDUFAF4,NDUFAF5,NDUFAF8,NFU1,NUBPL,TIMMDC1,UQCC2
JD_GPP3909_Balsa_2902870.sgRNA.no3w.ga.gene_av.zs15-rep-ExpMean_subs-noRowNorm-zscore-t1.5-q33.5	0	203	39	3,88893864755934	2,91844746031286E-17	17	CHCHD1,COX16,DMAC1,DMAC2,ENSG00000255339,ENSG00000265257,ENSG00000267740,GLRX5,METTL17,MRPS31,NDUFAF4,NDUFAF5,NDUFAF8,NFU1,NUBPL,TIMMDC1,UQCC2
JD_GPP3909_Balsa_2902870.sgRNA.no3w.ga.gene_av.zs15-rep-ExpMean_subs-noRowNorm-zscore-t2-q33.25	0	203	39	3,88893864755934	2,91844746031286E-17	17	CHCHD1,COX16,DMAC1,DMAC2,ENSG00000255339,ENSG00000265257,ENSG00000267740,GLRX5,METTL17,MRPS31,NDUFAF4,NDUFAF5,NDUFAF8,NFU1,NUBPL,TIMMDC1,UQCC2
JD_GPP3909_Balsa_2902870.sgRNA.no3w.ga.gene_av.zs15-rep-ExpMean_subs-noRowNorm-zscore-t2-q33.5	0	203	39	3,88893864755934	2,91844746031286E-17	17	CHCHD1,COX16,DMAC1,DMAC2,ENSG00000255339,ENSG00000265257,ENSG00000267740,GLRX5,METTL17,MRPS31,NDUFAF4,NDUFAF5,NDUFAF8,NFU1,NUBPL,TIMMDC1,UQCC2
JD_GPP3909_Balsa_2902870.sgRNA.ga.gene_av.zs15-rep-noExpNorm-noRowNorm-zscore-01range-t2-q33.25	0	158	35	4,48408131952436	2,95234157165558E-17	16	CHCHD1,DMAC2,ENSG00000255339,ENSG00000265257,ENSG00000267740,FOXRED1,GLRX5,METTL17,NDUFAF4,NDUFAF5,NDUFAF8,NFU1,NUBPL,PET117,SCO1,TIMMDC1
JD_GPP3909_Balsa_2902870.sgRNA.ga.gene_av.zs15-rep-noExpNorm-noRowNorm-zscore-01range-t1.5-q33.25	0	180	37	4,16094276094276	3,08457107164567E-17	15	DMAC1,DMAC2,ENSG00000255339,ENSG00000265257,ENSG00000267740,FOXRED1,GLRX5,METTL17,NDUFAF4,NDUFAF5,NDUFAF8,NFU1,NUBPL,PET117,TIMMDC1
JD_GPP3909_Balsa_2902870.sgRNA.no3w.ga.gene_av.zs15-rep-ExpMean_subs-noRowNorm-zscore-01range-t1.5-q33.75	0	169	36	4,31199569661108	3,14153546557471E-17	9	DMAC1,ENSG00000255339,ENSG00000265257,ENSG00000267740,METTL17,NDUFAF4,NDUFAF5,NDUFAF8,TIMMDC1
JD_GPP3909_Balsa_2902870.sgRNA.no3w.ga.gene_av.zs15-rep-ExpMean_subs-noRowNorm-zscore-01range-t2-q33.75	0	169	36	4,31199569661108	3,14153546557471E-17	9	DMAC1,ENSG00000255339,ENSG00000265257,ENSG00000267740,METTL17,NDUFAF4,NDUFAF5,NDUFAF8,TIMMDC1
JD_GPP3909_Balsa_2902870.sgRNA.no3w.ga.gene_av-rep-qnorm-zscore-t1.5	9	129	32	5,02137655626028	3,78062551882657E-17	5	DMAC1,ECSIT,ENSG00000265257,ENSG00000267740,NFU1
JD_GPP3909_Balsa_2902870.sgRNA.no3w.ga.gene_av-rep-qnorm-zscore-t1.75	9	129	32	5,02137655626028	3,78062551882657E-17	5	DMAC1,ECSIT,ENSG00000265257,ENSG00000267740,NFU1
JD_GPP3909_Balsa_2902870.sgRNA.no3w.ga.gene_av-rep-qnorm-zscore-t1.8	9	129	32	5,02137655626028	3,78062551882657E-17	5	DMAC1,ECSIT,ENSG00000265257,ENSG00000267740,NFU1
JD_GPP3909_Balsa_2902870.sgRNA.no3w.ga.gene_av-rep-qnorm-zscore-t1.9	9	129	32	5,02137655626028	3,78062551882657E-17	5	DMAC1,ECSIT,ENSG00000265257,ENSG00000267740,NFU1
JD_GPP3909_Balsa_2902870.sgRNA.no3w.ga.gene_av-rep-qnorm-zscore-t2	9	129	32	5,02137655626028	3,78062551882657E-17	5	DMAC1,ECSIT,ENSG00000265257,ENSG00000267740,NFU1
JD_GPP3909_Balsa_2902870.sgRNA.no3w.ga.gene_av-rep-qznorm-t2	9	129	32	5,02137655626028	3,78062551882657E-17	5	DMAC1,ECSIT,ENSG00000265257,ENSG00000267740,NFU1
JD_GPP3909_Balsa_2902870.sgRNA.ga.gene_av.zs15-rep-noExpNorm-noRowNorm-zscore-t1.5-q32.5	2	181	37	4,1379541269044	3,78301915846991E-17	20	CHCHD1,COX16,DMAC1,DMAC2,ENSG00000255339,ENSG00000265257,ENSG00000267740,GLRX5,METTL17,MRPS31,NDUFAF4,NDUFAF5,NDUFAF8,NFU1,NUBPL,PDE12,PET117,RTN4IP1,SCO1,TIMMDC1
JD_GPP3909_Balsa_2902870.sgRNA.ga.gene_av.zs1-rep-ExpMean_subs-noRowNorm-zscore-t2-q32.5	0	170	36	4,28663101604278	3,88644457589078E-17	14	COX16,DMAC1,DMAC2,ENSG00000255339,ENSG00000265257,GLRX5,GRSF1,METTL17,NDUFAF4,NDUFAF5,NDUFAF8,NDUFC2-KCTD14,NFU1,TIMMDC1
JD_GPP3909_Balsa_2902870.sgRNA.ga.gene_av.zs1-rep-ExpMean_subs-noRowNorm-zscore-t4-q32.5	0	170	36	4,28663101604278	3,88644457589078E-17	14	COX16,DMAC1,DMAC2,ENSG00000255339,ENSG00000265257,GLRX5,GRSF1,METTL17,NDUFAF4,NDUFAF5,NDUFAF8,NDUFC2-KCTD14,NFU1,TIMMDC1
JD_GPP3909_Balsa_2902870.sgRNA.no3w.ga.gene_av.zs15-rep-ExpMean_subs-noRowNorm-zscore-t12-q32	0	170	36	4,28663101604278	3,88644457589078E-17	11	CHCHD1,DMAC1,ENSG00000255339,ENSG00000265257,ENSG00000267740,METTL17,NDUFAF4,NDUFAF5,NDUFAF8,NFU1,TIMMDC1
JD_GPP3909_Balsa_2902870.sgRNA.no3w.ga.gene_av.zs15-rep-ExpMean_subs-noRowNorm-zscore-t16-q32	0	170	36	4,28663101604278	3,88644457589078E-17	11	CHCHD1,DMAC1,ENSG00000255339,ENSG00000265257,ENSG00000267740,METTL17,NDUFAF4,NDUFAF5,NDUFAF8,NFU1,TIMMDC1
JD_GPP3909_Balsa_2902870.sgRNA.no3w.ga.gene_av.zs15-rep-ExpMean_subs-noRowNorm-zscore-t8-q32	0	170	36	4,28663101604278	3,88644457589078E-17	11	CHCHD1,DMAC1,ENSG00000255339,ENSG00000265257,ENSG00000267740,METTL17,NDUFAF4,NDUFAF5,NDUFAF8,NFU1,TIMMDC1
JD_GPP3909_Balsa_2902870.sgRNA.no3w.ga.gene_av.zs15-rep-ExpMean_subs-noRowNorm-zscore-01range-t1.5-q33	0	160	35	4,4280303030303	4,60218332290629E-17	9	DMAC1,ENSG00000255339,ENSG00000265257,ENSG00000267740,METTL17,NDUFAF4,NDUFAF5,NDUFAF8,TIMMDC1
JD_GPP3909_Balsa_2902870.sgRNA.no3w.ga.gene_av.zs15-rep-ExpMean_subs-noRowNorm-zscore-01range-t2-q33	0	160	35	4,4280303030303	4,60218332290629E-17	9	DMAC1,ENSG00000255339,ENSG00000265257,ENSG00000267740,METTL17,NDUFAF4,NDUFAF5,NDUFAF8,TIMMDC1
JD_GPP3909_Balsa_2902870.sgRNA.ga.gene_av.zs1-rep-noExpNorm-noRowNorm-zscore-01range-t12-q33.25	6	171	36	4,2615629984051	4,80034361269462E-17	12	COX16,DMAC1,ENSG00000255339,ENSG00000265257,ENSG00000267740,GLRX5,METTL17,NDUFAF4,NDUFAF5,NDUFAF8,NFU1,TIMMDC1
JD_GPP3909_Balsa_2902870.sgRNA.ga.gene_av.zs1-rep-noExpNorm-noRowNorm-zscore-01range-t4-q33.25	6	171	36	4,2615629984051	4,80034361269462E-17	12	COX16,DMAC1,ENSG00000255339,ENSG00000265257,ENSG00000267740,GLRX5,METTL17,NDUFAF4,NDUFAF5,NDUFAF8,NFU1,TIMMDC1
JD_GPP3909_Balsa_2902870.sgRNA.ga.gene_av.zs1-rep-noExpNorm-noRowNorm-zscore-01range-t8-q33.25	6	171	36	4,2615629984051	4,80034361269462E-17	12	COX16,DMAC1,ENSG00000255339,ENSG00000265257,ENSG00000267740,GLRX5,METTL17,NDUFAF4,NDUFAF5,NDUFAF8,NFU1,TIMMDC1
JD_GPP3909_Balsa_2902870.sgRNA.no3w.ga.gene_av-rep-qnorm-zscore-t0.5	2	171	36	4,2615629984051	4,80034361269462E-17	11	DMAC1,DMAC2,ECSIT,ENSG00000265257,ENSG00000267740,GLRX5,MRPS31,NDUFAF4,NDUFC2-KCTD14,NFU1,TIMMDC1
JD_GPP3909_Balsa_2902870.sgRNA.no3w.ga.gene_av-rep-qznorm-t0.5	2	171	36	4,2615629984051	4,80034361269462E-17	11	DMAC1,DMAC2,ECSIT,ENSG00000265257,ENSG00000267740,GLRX5,MRPS31,NDUFAF4,NDUFC2-KCTD14,NFU1,TIMMDC1
JD_GPP3909_Balsa_2902870.sgRNA-rep-ExpMean_subs-noRowNorm-zscore-t1.5-q36	0	332	48	2,92661555312158	5,21480273561312E-17	36	CHCHD1,COQ2,COQ7,COX16,CS,DLD,DMAC1,DMAC2,ECSIT,ENSG00000255339,ENSG00000265257,ENSG00000267740,ENSG00000268400,FDX1,FOXRED1,GLRX5,GRSF1,LIAS,LIPT1,METTL17,MRPS31,NDUFAF4,NDUFAF5,NDUFAF6,NDUFAF8,NDUFC2-KCTD14,NFU1,NUBPL,PDE12,PDSS2,PET100,PET117,RTN4IP1,SCO1,TIMMDC1,UQCC1
JD_GPP3909_Balsa_2902870.sgRNA-rep-ExpMean_subs-noRowNorm-zscore-t12-q36	0	332	48	2,92661555312158	5,21480273561312E-17	36	CHCHD1,COQ2,COQ7,COX16,CS,DLD,DMAC1,DMAC2,ECSIT,ENSG00000255339,ENSG00000265257,ENSG00000267740,ENSG00000268400,FDX1,FOXRED1,GLRX5,GRSF1,LIAS,LIPT1,METTL17,MRPS31,NDUFAF4,NDUFAF5,NDUFAF6,NDUFAF8,NDUFC2-KCTD14,NFU1,NUBPL,PDE12,PDSS2,PET100,PET117,RTN4IP1,SCO1,TIMMDC1,UQCC1
JD_GPP3909_Balsa_2902870.sgRNA-rep-ExpMean_subs-noRowNorm-zscore-t16-q36	0	332	48	2,92661555312158	5,21480273561312E-17	36	CHCHD1,COQ2,COQ7,COX16,CS,DLD,DMAC1,DMAC2,ECSIT,ENSG00000255339,ENSG00000265257,ENSG00000267740,ENSG00000268400,FDX1,FOXRED1,GLRX5,GRSF1,LIAS,LIPT1,METTL17,MRPS31,NDUFAF4,NDUFAF5,NDUFAF6,NDUFAF8,NDUFC2-KCTD14,NFU1,NUBPL,PDE12,PDSS2,PET100,PET117,RTN4IP1,SCO1,TIMMDC1,UQCC1
JD_GPP3909_Balsa_2902870.sgRNA-rep-ExpMean_subs-noRowNorm-zscore-t2-q36	0	332	48	2,92661555312158	5,21480273561312E-17	36	CHCHD1,COQ2,COQ7,COX16,CS,DLD,DMAC1,DMAC2,ECSIT,ENSG00000255339,ENSG00000265257,ENSG00000267740,ENSG00000268400,FDX1,FOXRED1,GLRX5,GRSF1,LIAS,LIPT1,METTL17,MRPS31,NDUFAF4,NDUFAF5,NDUFAF6,NDUFAF8,NDUFC2-KCTD14,NFU1,NUBPL,PDE12,PDSS2,PET100,PET117,RTN4IP1,SCO1,TIMMDC1,UQCC1
JD_GPP3909_Balsa_2902870.sgRNA-rep-ExpMean_subs-noRowNorm-zscore-t32-q36	0	332	48	2,92661555312158	5,21480273561312E-17	36	CHCHD1,COQ2,COQ7,COX16,CS,DLD,DMAC1,DMAC2,ECSIT,ENSG00000255339,ENSG00000265257,ENSG00000267740,ENSG00000268400,FDX1,FOXRED1,GLRX5,GRSF1,LIAS,LIPT1,METTL17,MRPS31,NDUFAF4,NDUFAF5,NDUFAF6,NDUFAF8,NDUFC2-KCTD14,NFU1,NUBPL,PDE12,PDSS2,PET100,PET117,RTN4IP1,SCO1,TIMMDC1,UQCC1
JD_GPP3909_Balsa_2902870.sgRNA-rep-ExpMean_subs-noRowNorm-zscore-t4-q36	0	332	48	2,92661555312158	5,21480273561312E-17	36	CHCHD1,COQ2,COQ7,COX16,CS,DLD,DMAC1,DMAC2,ECSIT,ENSG00000255339,ENSG00000265257,ENSG00000267740,ENSG00000268400,FDX1,FOXRED1,GLRX5,GRSF1,LIAS,LIPT1,METTL17,MRPS31,NDUFAF4,NDUFAF5,NDUFAF6,NDUFAF8,NDUFC2-KCTD14,NFU1,NUBPL,PDE12,PDSS2,PET100,PET117,RTN4IP1,SCO1,TIMMDC1,UQCC1
JD_GPP3909_Balsa_2902870.sgRNA-rep-ExpMean_subs-noRowNorm-zscore-t8-q36	0	332	48	2,92661555312158	5,21480273561312E-17	36	CHCHD1,COQ2,COQ7,COX16,CS,DLD,DMAC1,DMAC2,ECSIT,ENSG00000255339,ENSG00000265257,ENSG00000267740,ENSG00000268400,FDX1,FOXRED1,GLRX5,GRSF1,LIAS,LIPT1,METTL17,MRPS31,NDUFAF4,NDUFAF5,NDUFAF6,NDUFAF8,NDUFC2-KCTD14,NFU1,NUBPL,PDE12,PDSS2,PET100,PET117,RTN4IP1,SCO1,TIMMDC1,UQCC1
JD_GPP3909_Balsa_2902870.sgRNA-rep-ExpQnorm-noRowNorm-zscore-t16-q33--no-fil-flat	1	258	43	3,37373737373737	5,40155863590255E-17	23	BOLA3,COQ2,COX16,DLD,DMAC1,DMAC2,ENSG00000255339,ENSG00000265257,ENSG00000267740,GLRX5,LIAS,METTL17,MRPS31,NDUFAF4,NDUFAF5,NDUFAF6,NDUFAF8,NDUFC2-KCTD14,NFU1,NUBPL,PDE12,PET117,TIMMDC1
JD_GPP3909_Balsa_2902870.sgRNA-rep-ExpQnorm-noRowNorm-zscore-t16-q33	1	258	43	3,37373737373737	5,40155863590255E-17	23	BOLA3,COQ2,COX16,DLD,DMAC1,DMAC2,ENSG00000255339,ENSG00000265257,ENSG00000267740,GLRX5,LIAS,METTL17,MRPS31,NDUFAF4,NDUFAF5,NDUFAF6,NDUFAF8,NDUFC2-KCTD14,NFU1,NUBPL,PDE12,PET117,TIMMDC1
JD_GPP3909_Balsa_2902870.sgRNA-rep-ExpQnorm-noRowNorm-zscore-t32-q33--no-fil-flat	0	258	43	3,37373737373737	5,40155863590255E-17	23	BOLA3,COQ2,COX16,DLD,DMAC1,DMAC2,ENSG00000255339,ENSG00000265257,ENSG00000267740,GLRX5,LIAS,METTL17,MRPS31,NDUFAF4,NDUFAF5,NDUFAF6,NDUFAF8,NDUFC2-KCTD14,NFU1,NUBPL,PDE12,PET117,TIMMDC1
JD_GPP3909_Balsa_2902870.sgRNA-rep-ExpQnorm-noRowNorm-zscore-t32-q33	0	258	43	3,37373737373737	5,40155863590255E-17	23	BOLA3,COQ2,COX16,DLD,DMAC1,DMAC2,ENSG00000255339,ENSG00000265257,ENSG00000267740,GLRX5,LIAS,METTL17,MRPS31,NDUFAF4,NDUFAF5,NDUFAF6,NDUFAF8,NDUFC2-KCTD14,NFU1,NUBPL,PDE12,PET117,TIMMDC1
JD_GPP3909_Balsa_2902870.sgRNA-rep-qnorm-zscore-t15-q33	1	258	43	3,37373737373737	5,40155863590255E-17	23	BOLA3,COQ2,COX16,DLD,DMAC1,DMAC2,ENSG00000255339,ENSG00000265257,ENSG00000267740,GLRX5,LIAS,METTL17,MRPS31,NDUFAF4,NDUFAF5,NDUFAF6,NDUFAF8,NDUFC2-KCTD14,NFU1,NUBPL,PDE12,PET117,TIMMDC1
JD_GPP3909_Balsa_2902870.sgRNA-rep-qnorm-zscore-t20-q33	1	258	43	3,37373737373737	5,40155863590255E-17	23	BOLA3,COQ2,COX16,DLD,DMAC1,DMAC2,ENSG00000255339,ENSG00000265257,ENSG00000267740,GLRX5,LIAS,METTL17,MRPS31,NDUFAF4,NDUFAF5,NDUFAF6,NDUFAF8,NDUFC2-KCTD14,NFU1,NUBPL,PDE12,PET117,TIMMDC1
JD_GPP3909_Balsa_2902870.sgRNA-rep-qnorm-zscore-t25-q33	0	258	43	3,37373737373737	5,40155863590255E-17	23	BOLA3,COQ2,COX16,DLD,DMAC1,DMAC2,ENSG00000255339,ENSG00000265257,ENSG00000267740,GLRX5,LIAS,METTL17,MRPS31,NDUFAF4,NDUFAF5,NDUFAF6,NDUFAF8,NDUFC2-KCTD14,NFU1,NUBPL,PDE12,PET117,TIMMDC1
JD_GPP3909_Balsa_2902870.sgRNA.ga.gene_av.zs15-rep-noExpNorm-noRowNorm-zscore-01range-t2-q33.5	0	161	35	4,40052700922266	5,73075324537484E-17	16	CHCHD1,DMAC2,ENSG00000255339,ENSG00000265257,ENSG00000267740,FOXRED1,GLRX5,METTL17,NDUFAF4,NDUFAF5,NDUFAF8,NFU1,NUBPL,PET117,SCO1,TIMMDC1
JD_GPP3909_Balsa_2902870.sgRNA.no3w.ga.gene_av-rep-qnorm-zscore-t0.75	5	161	35	4,40052700922266	5,73075324537484E-17	11	DMAC1,DMAC2,ECSIT,ENSG00000265257,ENSG00000267740,GLRX5,MRPS31,NDUFAF4,NDUFC2-KCTD14,NFU1,TIMMDC1
JD_GPP3909_Balsa_2902870.sgRNA.no3w.ga.gene_av-rep-qznorm-t0.75	5	161	35	4,40052700922266	5,73075324537484E-17	11	DMAC1,DMAC2,ECSIT,ENSG00000265257,ENSG00000267740,GLRX5,MRPS31,NDUFAF4,NDUFC2-KCTD14,NFU1,TIMMDC1
JD_GPP3909_Balsa_2902870.sgRNA.no3w.ga.gene_av.zs1-rep-noExpNorm-noRowNorm-zscore-01range-t4-q32.5	10	161	35	4,40052700922266	5,73075324537484E-17	14	COX16,DMAC1,DMAC2,ECSIT,ENSG00000255339,ENSG00000267740,GLRX5,GRSF1,METTL17,NDUFAF4,NDUFAF8,NDUFC2-KCTD14,NFU1,NUBPL
JD_GPP3909_Balsa_2902870.sgRNA-rep-ExpQnorm-noRowNorm-zscore-t2-q33.5	7	366	50	2,76535850306342	5,88141465983173E-17	42	BOLA3,CHCHD1,CLPP,COQ2,COQ7,COX16,COX18,DLD,DLST,DMAC1,DMAC2,ECSIT,ENSG00000255339,ENSG00000265257,ENSG00000267740,FDX1,FOXRED1,GLRX5,GRSF1,LIAS,LIPT1,LIPT2,METTL17,MRM2,MRPS31,MTIF3,NDUFAF4,NDUFAF5,NDUFAF6,NDUFAF8,NDUFC2-KCTD14,NFU1,NUBPL,PDE12,PDSS2,PET117,RMND1,RTN4IP1,SCO1,SLC25A51,SOD2,TIMMDC1
JD_GPP3909_Balsa_2902870.sgRNA.no3w.ga.gene_av.zs15-rep-ExpMean_subs-noRowNorm-zscore-01range-t1.5-q34	0	172	36	4,23678646934461	5,91984686035929E-17	9	DMAC1,ENSG00000255339,ENSG00000265257,ENSG00000267740,METTL17,NDUFAF4,NDUFAF5,NDUFAF8,TIMMDC1
JD_GPP3909_Balsa_2902870.sgRNA.no3w.ga.gene_av.zs15-rep-ExpMean_subs-noRowNorm-zscore-01range-t2-q34	0	172	36	4,23678646934461	5,91984686035929E-17	9	DMAC1,ENSG00000255339,ENSG00000265257,ENSG00000267740,METTL17,NDUFAF4,NDUFAF5,NDUFAF8,TIMMDC1
JD_GPP3909_Balsa_2902870.sgRNA-rep-ExpQnorm-noRowNorm-zscore-01range-t12-q32.5	0	207	39	3,81379007465964	6,16789878642531E-17	15	COX16,DMAC1,ECSIT,ENSG00000255339,ENSG00000265257,ENSG00000267740,GLRX5,METTL17,MRPS31,NDUFAF4,NDUFAF5,NDUFAF8,NDUFC2-KCTD14,NFU1,TIMMDC1
JD_GPP3909_Balsa_2902870.sgRNA-rep-ExpQnorm-noRowNorm-zscore-01range-t16-q32.5--no-fil-flat	0	207	39	3,81379007465964	6,16789878642531E-17	15	COX16,DMAC1,ECSIT,ENSG00000255339,ENSG00000265257,ENSG00000267740,GLRX5,METTL17,MRPS31,NDUFAF4,NDUFAF5,NDUFAF8,NDUFC2-KCTD14,NFU1,TIMMDC1
JD_GPP3909_Balsa_2902870.sgRNA-rep-ExpQnorm-noRowNorm-zscore-01range-t16-q32.5	0	207	39	3,81379007465964	6,16789878642531E-17	15	COX16,DMAC1,ECSIT,ENSG00000255339,ENSG00000265257,ENSG00000267740,GLRX5,METTL17,MRPS31,NDUFAF4,NDUFAF5,NDUFAF8,NDUFC2-KCTD14,NFU1,TIMMDC1
JD_GPP3909_Balsa_2902870.sgRNA-rep-ExpQnorm-noRowNorm-zscore-01range-t32-q32.5--no-fil-flat	0	207	39	3,81379007465964	6,16789878642531E-17	15	COX16,DMAC1,ECSIT,ENSG00000255339,ENSG00000265257,ENSG00000267740,GLRX5,METTL17,MRPS31,NDUFAF4,NDUFAF5,NDUFAF8,NDUFC2-KCTD14,NFU1,TIMMDC1
JD_GPP3909_Balsa_2902870.sgRNA-rep-ExpQnorm-noRowNorm-zscore-01range-t32-q32.5	0	207	39	3,81379007465964	6,16789878642531E-17	15	COX16,DMAC1,ECSIT,ENSG00000255339,ENSG00000265257,ENSG00000267740,GLRX5,METTL17,MRPS31,NDUFAF4,NDUFAF5,NDUFAF8,NDUFC2-KCTD14,NFU1,TIMMDC1
JD_GPP3909_Balsa_2902870.sgRNA-rep-ExpQnorm-noRowNorm-zscore-01range-t8-q32.5--no-fil-flat	0	207	39	3,81379007465964	6,16789878642531E-17	15	COX16,DMAC1,ECSIT,ENSG00000255339,ENSG00000265257,ENSG00000267740,GLRX5,METTL17,MRPS31,NDUFAF4,NDUFAF5,NDUFAF8,NDUFC2-KCTD14,NFU1,TIMMDC1
JD_GPP3909_Balsa_2902870.sgRNA-rep-ExpQnorm-noRowNorm-zscore-01range-t8-q32.5	0	207	39	3,81379007465964	6,16789878642531E-17	15	COX16,DMAC1,ECSIT,ENSG00000255339,ENSG00000265257,ENSG00000267740,GLRX5,METTL17,MRPS31,NDUFAF4,NDUFAF5,NDUFAF8,NDUFC2-KCTD14,NFU1,TIMMDC1
JD_GPP3909_Balsa_2902870.sgRNA.no3w.ga.gene_av.zs1-rep-ExpQnorm-noRowNorm-zscore-t1.5-q33	6	207	39	3,81379007465964	6,16789878642531E-17	22	BOLA3,COX16,DMAC1,DMAC2,ECSIT,ENSG00000255339,ENSG00000265257,ENSG00000267740,GLRX5,GRSF1,METTL17,MRPS31,NDUFAF4,NDUFAF5,NDUFAF8,NDUFC2-KCTD14,NFU1,NUBPL,PDE12,PET117,RMND1,SCO1
JD_GPP3909_Balsa_2902870.sgRNA.no3w.ga.gene_av.zs1-rep-ExpQnorm-noRowNorm-zscore-t2-q33	6	207	39	3,81379007465964	6,16789878642531E-17	22	BOLA3,COX16,DMAC1,DMAC2,ECSIT,ENSG00000255339,ENSG00000265257,ENSG00000267740,GLRX5,GRSF1,METTL17,MRPS31,NDUFAF4,NDUFAF5,NDUFAF8,NDUFC2-KCTD14,NFU1,NUBPL,PDE12,PET117,RMND1,SCO1
JD_GPP3909_Balsa_2902870.sgRNA.no3w.ga.gene_av.zs15-rep-ExpMean_subs-noRowNorm-zscore-01range-t1.5-q32.5	0	151	34	4,55789684928758	6,39560732099959E-17	9	DMAC1,ENSG00000255339,ENSG00000265257,ENSG00000267740,METTL17,NDUFAF4,NDUFAF5,NDUFAF8,TIMMDC1
JD_GPP3909_Balsa_2902870.sgRNA.no3w.ga.gene_av.zs15-rep-ExpMean_subs-noRowNorm-zscore-01range-t2-q32.5	0	151	34	4,55789684928758	6,39560732099959E-17	9	DMAC1,ENSG00000255339,ENSG00000265257,ENSG00000267740,METTL17,NDUFAF4,NDUFAF5,NDUFAF8,TIMMDC1
JD_GPP3909_Balsa_2902870.sgRNA.no3w.ga.gene_av-rep-nonorm-zscore-t2	10	141	33	4,73758865248227	6,61751012689589E-17	10	COX16,DMAC1,ENSG00000255339,ENSG00000267740,GLRX5,METTL17,NDUFAF5,NDUFAF8,NFU1,TIMMDC1
JD_GPP3909_Balsa_2902870.sgRNA.no3w.ga.gene_av-rep-rowsum-zscore-t2	10	141	33	4,73758865248227	6,61751012689589E-17	10	COX16,DMAC1,ENSG00000255339,ENSG00000267740,GLRX5,METTL17,NDUFAF5,NDUFAF8,NFU1,TIMMDC1
JD_GPP3909_Balsa_2902870.sgRNA.no3w.ga.gene_av.zs15-rep-noExpNorm-noRowNorm-zscore-t1.5-q33.75	4	288	45	3,16287878787879	6,93288330799971E-17	35	BOLA3,CHCHD1,COQ2,COQ7,COX16,DLD,DMAC1,DMAC2,ENSG00000255339,ENSG00000265257,ENSG00000267740,FDX1,FOXRED1,GLRX5,GRSF1,LIAS,LIPT2,LIPT2-AS1,METTL17,MRPS31,NDUFAF4,NDUFAF5,NDUFAF6,NDUFAF8,NFU1,NME6,NUBPL,PDE12,PET117,RTN4IP1,SCO1,SOD2,SURF1,TIMMDC1,UQCC2
JD_GPP3909_Balsa_2902870.sgRNA.no3w.ga.gene_av.zs1-rep-ExpQnorm-noRowNorm-zscore-01range-t2-q33.75	2	162	35	4,37336326225215	7,12371369168118E-17	13	COX16,DMAC1,DMAC2,ECSIT,ENSG00000265257,ENSG00000267740,GLRX5,GRSF1,MRPS31,NDUFAF4,NDUFAF5,NDUFC2-KCTD14,NFU1
JD_GPP3909_Balsa_2902870.sgRNA.no3w.ga.gene_av.zs1-rep-noExpNorm-noRowNorm-zscore-01range-t1.5-q32.5	6	173	36	4,21229637414609	7,289130161394E-17	14	COX16,DMAC1,DMAC2,ECSIT,ENSG00000255339,ENSG00000267740,GLRX5,GRSF1,METTL17,NDUFAF4,NDUFAF8,NDUFC2-KCTD14,NFU1,NUBPL
JD_GPP3909_Balsa_2902870.sgRNA.no3w.ga.gene_av.zs1-rep-ExpQnorm-noRowNorm-zscore-t4-q33.5	1	196	38	3,92455163883735	7,43639426663738E-17	22	BOLA3,COX16,DMAC1,DMAC2,ECSIT,ENSG00000255339,ENSG00000265257,ENSG00000267740,GLRX5,GRSF1,METTL17,MRPS31,NDUFAF4,NDUFAF5,NDUFAF8,NDUFC2-KCTD14,NFU1,NUBPL,PDE12,PET117,RMND1,SCO1
JD_GPP3909_Balsa_2902870.sgRNA.no3w.ga.gene_av-rep-nonorm-zscore-t3	11	132	32	4,90725436179982	8,06441599694643E-17	9	COX16,DMAC1,ENSG00000255339,GLRX5,METTL17,NDUFAF5,NDUFAF8,NFU1,TIMMDC1
JD_GPP3909_Balsa_2902870.sgRNA.no3w.ga.gene_av-rep-rowsum-zscore-t3	11	132	32	4,90725436179982	8,06441599694643E-17	9	COX16,DMAC1,ENSG00000255339,GLRX5,METTL17,NDUFAF5,NDUFAF8,NFU1,TIMMDC1
JD_GPP3909_Balsa_2902870.sgRNA.ga.gene_av.zs15-rep-noExpNorm-noRowNorm-zscore-01range-t4-q33.25	6	185	37	4,04848484848485	8,43865979837567E-17	17	CHCHD1,DMAC1,DMAC2,ENSG00000255339,ENSG00000265257,ENSG00000267740,FOXRED1,GLRX5,METTL17,NDUFAF4,NDUFAF5,NDUFAF8,NFU1,NUBPL,PET117,SCO1,TIMMDC1
JD_GPP3909_Balsa_2902870.sgRNA.no3w.ga.gene_av.zs1-rep-ExpQnorm-noRowNorm-zscore-t12-q33.5	0	197	38	3,90463005691432	8,99461347367325E-17	22	BOLA3,COX16,DMAC1,DMAC2,ECSIT,ENSG00000255339,ENSG00000265257,ENSG00000267740,GLRX5,GRSF1,METTL17,MRPS31,NDUFAF4,NDUFAF5,NDUFAF8,NDUFC2-KCTD14,NFU1,NUBPL,PDE12,PET117,RMND1,SCO1
JD_GPP3909_Balsa_2902870.sgRNA.no3w.ga.gene_av.zs1-rep-ExpQnorm-noRowNorm-zscore-t12-q33.75	0	197	38	3,90463005691432	8,99461347367325E-17	22	BOLA3,COX16,DMAC1,DMAC2,ECSIT,ENSG00000255339,ENSG00000265257,ENSG00000267740,GLRX5,GRSF1,METTL17,MRPS31,NDUFAF4,NDUFAF5,NDUFAF8,NDUFC2-KCTD14,NFU1,NUBPL,PDE12,PET117,RMND1,SCO1
JD_GPP3909_Balsa_2902870.sgRNA.no3w.ga.gene_av.zs1-rep-ExpQnorm-noRowNorm-zscore-t16-q33.5	0	197	38	3,90463005691432	8,99461347367325E-17	22	BOLA3,COX16,DMAC1,DMAC2,ECSIT,ENSG00000255339,ENSG00000265257,ENSG00000267740,GLRX5,GRSF1,METTL17,MRPS31,NDUFAF4,NDUFAF5,NDUFAF8,NDUFC2-KCTD14,NFU1,NUBPL,PDE12,PET117,RMND1,SCO1
JD_GPP3909_Balsa_2902870.sgRNA.no3w.ga.gene_av.zs1-rep-ExpQnorm-noRowNorm-zscore-t16-q33.75	0	197	38	3,90463005691432	8,99461347367325E-17	22	BOLA3,COX16,DMAC1,DMAC2,ECSIT,ENSG00000255339,ENSG00000265257,ENSG00000267740,GLRX5,GRSF1,METTL17,MRPS31,NDUFAF4,NDUFAF5,NDUFAF8,NDUFC2-KCTD14,NFU1,NUBPL,PDE12,PET117,RMND1,SCO1
JD_GPP3909_Balsa_2902870.sgRNA.no3w.ga.gene_av.zs1-rep-ExpQnorm-noRowNorm-zscore-t4-q33.75	1	197	38	3,90463005691432	8,99461347367325E-17	22	BOLA3,COX16,DMAC1,DMAC2,ECSIT,ENSG00000255339,ENSG00000265257,ENSG00000267740,GLRX5,GRSF1,METTL17,MRPS31,NDUFAF4,NDUFAF5,NDUFAF8,NDUFC2-KCTD14,NFU1,NUBPL,PDE12,PET117,RMND1,SCO1
JD_GPP3909_Balsa_2902870.sgRNA.no3w.ga.gene_av.zs1-rep-ExpQnorm-noRowNorm-zscore-t4-q34	1	197	38	3,90463005691432	8,99461347367325E-17	22	BOLA3,COX16,DMAC1,DMAC2,ECSIT,ENSG00000255339,ENSG00000265257,ENSG00000267740,GLRX5,GRSF1,METTL17,MRPS31,NDUFAF4,NDUFAF5,NDUFAF8,NDUFC2-KCTD14,NFU1,NUBPL,PDE12,PET117,RMND1,SCO1
JD_GPP3909_Balsa_2902870.sgRNA.no3w.ga.gene_av.zs1-rep-ExpQnorm-noRowNorm-zscore-t8-q33.5	0	197	38	3,90463005691432	8,99461347367325E-17	22	BOLA3,COX16,DMAC1,DMAC2,ECSIT,ENSG00000255339,ENSG00000265257,ENSG00000267740,GLRX5,GRSF1,METTL17,MRPS31,NDUFAF4,NDUFAF5,NDUFAF8,NDUFC2-KCTD14,NFU1,NUBPL,PDE12,PET117,RMND1,SCO1
JD_GPP3909_Balsa_2902870.sgRNA.no3w.ga.gene_av.zs1-rep-ExpQnorm-noRowNorm-zscore-t8-q33.75	0	197	38	3,90463005691432	8,99461347367325E-17	22	BOLA3,COX16,DMAC1,DMAC2,ECSIT,ENSG00000255339,ENSG00000265257,ENSG00000267740,GLRX5,GRSF1,METTL17,MRPS31,NDUFAF4,NDUFAF5,NDUFAF8,NDUFC2-KCTD14,NFU1,NUBPL,PDE12,PET117,RMND1,SCO1
JD_GPP3909_Balsa_2902870.sgRNA.no3w.ga.gene_av.zs1-rep-ExpMean_subs-noRowNorm-zscore-01range-t1.5-q34	0	153	34	4,4983164983165	1,00467460649844E-16	13	COX16,DMAC2,ECSIT,ENSG00000255339,ENSG00000265257,ENSG00000267740,GLRX5,GRSF1,METTL17,NDUFAF4,NDUFAF5,NDUFAF8,NFU1
JD_GPP3909_Balsa_2902870.sgRNA-rep-ExpQnorm-noRowNorm-zscore-t2-q33--no-fil-flat	9	321	47	2,9638440479562	1,02234984591261E-16	34	BOLA3,CLPP,COQ2,COX16,COX18,DLD,DMAC1,DMAC2,ECSIT,ENSG00000255339,ENSG00000265257,ENSG00000267740,FDX1,FOXRED1,GLRX5,GRSF1,LIAS,LIPT1,LIPT2,METTL17,MRPS31,NDUFAF4,NDUFAF5,NDUFAF6,NDUFAF8,NDUFC2-KCTD14,NFU1,NUBPL,PDE12,PDSS2,PET117,RTN4IP1,SCO1,TIMMDC1
JD_GPP3909_Balsa_2902870.sgRNA-rep-ExpQnorm-noRowNorm-zscore-t2-q33	9	321	47	2,9638440479562	1,02234984591261E-16	34	BOLA3,CLPP,COQ2,COX16,COX18,DLD,DMAC1,DMAC2,ECSIT,ENSG00000255339,ENSG00000265257,ENSG00000267740,FDX1,FOXRED1,GLRX5,GRSF1,LIAS,LIPT1,LIPT2,METTL17,MRPS31,NDUFAF4,NDUFAF5,NDUFAF6,NDUFAF8,NDUFC2-KCTD14,NFU1,NUBPL,PDE12,PDSS2,PET117,RTN4IP1,SCO1,TIMMDC1
JD_GPP3909_Balsa_2902870.sgRNA-rep-qnorm-zscore-t2-q33	9	321	47	2,9638440479562	1,02234984591261E-16	34	BOLA3,CLPP,COQ2,COX16,COX18,DLD,DMAC1,DMAC2,ECSIT,ENSG00000255339,ENSG00000265257,ENSG00000267740,FDX1,FOXRED1,GLRX5,GRSF1,LIAS,LIPT1,LIPT2,METTL17,MRPS31,NDUFAF4,NDUFAF5,NDUFAF6,NDUFAF8,NDUFC2-KCTD14,NFU1,NUBPL,PDE12,PDSS2,PET117,RTN4IP1,SCO1,TIMMDC1
JD_GPP3909_Balsa_2902870.sgRNA-rep-ExpQnorm-noRowNorm-zscore-t12-q33	7	307	46	3,03306682459777	1,25493847193026E-16	31	BOLA3,COQ2,COX16,DLD,DMAC1,DMAC2,ECSIT,ENSG00000255339,ENSG00000265257,ENSG00000267740,FOXRED1,GLRX5,GRSF1,LIAS,LIPT1,LIPT2,METTL17,MRPS31,NDUFAF4,NDUFAF5,NDUFAF6,NDUFAF8,NDUFC2-KCTD14,NFU1,NUBPL,PDE12,PDSS2,PET117,RTN4IP1,SCO1,TIMMDC1
JD_GPP3909_Balsa_2902870.sgRNA-rep-ExpQnorm-noRowNorm-zscore-t4-q33--no-fil-flat	7	307	46	3,03306682459777	1,25493847193026E-16	31	BOLA3,COQ2,COX16,DLD,DMAC1,DMAC2,ECSIT,ENSG00000255339,ENSG00000265257,ENSG00000267740,FOXRED1,GLRX5,GRSF1,LIAS,LIPT1,LIPT2,METTL17,MRPS31,NDUFAF4,NDUFAF5,NDUFAF6,NDUFAF8,NDUFC2-KCTD14,NFU1,NUBPL,PDE12,PDSS2,PET117,RTN4IP1,SCO1,TIMMDC1
JD_GPP3909_Balsa_2902870.sgRNA-rep-ExpQnorm-noRowNorm-zscore-t4-q33	7	307	46	3,03306682459777	1,25493847193026E-16	31	BOLA3,COQ2,COX16,DLD,DMAC1,DMAC2,ECSIT,ENSG00000255339,ENSG00000265257,ENSG00000267740,FOXRED1,GLRX5,GRSF1,LIAS,LIPT1,LIPT2,METTL17,MRPS31,NDUFAF4,NDUFAF5,NDUFAF6,NDUFAF8,NDUFC2-KCTD14,NFU1,NUBPL,PDE12,PDSS2,PET117,RTN4IP1,SCO1,TIMMDC1
JD_GPP3909_Balsa_2902870.sgRNA-rep-ExpQnorm-noRowNorm-zscore-t8-q33--no-fil-flat	7	307	46	3,03306682459777	1,25493847193026E-16	31	BOLA3,COQ2,COX16,DLD,DMAC1,DMAC2,ECSIT,ENSG00000255339,ENSG00000265257,ENSG00000267740,FOXRED1,GLRX5,GRSF1,LIAS,LIPT1,LIPT2,METTL17,MRPS31,NDUFAF4,NDUFAF5,NDUFAF6,NDUFAF8,NDUFC2-KCTD14,NFU1,NUBPL,PDE12,PDSS2,PET117,RTN4IP1,SCO1,TIMMDC1
JD_GPP3909_Balsa_2902870.sgRNA-rep-ExpQnorm-noRowNorm-zscore-t8-q33	7	307	46	3,03306682459777	1,25493847193026E-16	31	BOLA3,COQ2,COX16,DLD,DMAC1,DMAC2,ECSIT,ENSG00000255339,ENSG00000265257,ENSG00000267740,FOXRED1,GLRX5,GRSF1,LIAS,LIPT1,LIPT2,METTL17,MRPS31,NDUFAF4,NDUFAF5,NDUFAF6,NDUFAF8,NDUFC2-KCTD14,NFU1,NUBPL,PDE12,PDSS2,PET117,RTN4IP1,SCO1,TIMMDC1
JD_GPP3909_Balsa_2902870.sgRNA-rep-qnorm-zscore-t10-q33	7	307	46	3,03306682459777	1,25493847193026E-16	31	BOLA3,COQ2,COX16,DLD,DMAC1,DMAC2,ECSIT,ENSG00000255339,ENSG00000265257,ENSG00000267740,FOXRED1,GLRX5,GRSF1,LIAS,LIPT1,LIPT2,METTL17,MRPS31,NDUFAF4,NDUFAF5,NDUFAF6,NDUFAF8,NDUFC2-KCTD14,NFU1,NUBPL,PDE12,PDSS2,PET117,RTN4IP1,SCO1,TIMMDC1
JD_GPP3909_Balsa_2902870.sgRNA-rep-qnorm-zscore-t12-q33	7	307	46	3,03306682459777	1,25493847193026E-16	31	BOLA3,COQ2,COX16,DLD,DMAC1,DMAC2,ECSIT,ENSG00000255339,ENSG00000265257,ENSG00000267740,FOXRED1,GLRX5,GRSF1,LIAS,LIPT1,LIPT2,METTL17,MRPS31,NDUFAF4,NDUFAF5,NDUFAF6,NDUFAF8,NDUFC2-KCTD14,NFU1,NUBPL,PDE12,PDSS2,PET117,RTN4IP1,SCO1,TIMMDC1
JD_GPP3909_Balsa_2902870.sgRNA-rep-qnorm-zscore-t13-q33	7	307	46	3,03306682459777	1,25493847193026E-16	31	BOLA3,COQ2,COX16,DLD,DMAC1,DMAC2,ECSIT,ENSG00000255339,ENSG00000265257,ENSG00000267740,FOXRED1,GLRX5,GRSF1,LIAS,LIPT1,LIPT2,METTL17,MRPS31,NDUFAF4,NDUFAF5,NDUFAF6,NDUFAF8,NDUFC2-KCTD14,NFU1,NUBPL,PDE12,PDSS2,PET117,RTN4IP1,SCO1,TIMMDC1
JD_GPP3909_Balsa_2902870.sgRNA-rep-qnorm-zscore-t4-q33	7	307	46	3,03306682459777	1,25493847193026E-16	31	BOLA3,COQ2,COX16,DLD,DMAC1,DMAC2,ECSIT,ENSG00000255339,ENSG00000265257,ENSG00000267740,FOXRED1,GLRX5,GRSF1,LIAS,LIPT1,LIPT2,METTL17,MRPS31,NDUFAF4,NDUFAF5,NDUFAF6,NDUFAF8,NDUFC2-KCTD14,NFU1,NUBPL,PDE12,PDSS2,PET117,RTN4IP1,SCO1,TIMMDC1
JD_GPP3909_Balsa_2902870.sgRNA-rep-qnorm-zscore-t7-q33	7	307	46	3,03306682459777	1,25493847193026E-16	31	BOLA3,COQ2,COX16,DLD,DMAC1,DMAC2,ECSIT,ENSG00000255339,ENSG00000265257,ENSG00000267740,FOXRED1,GLRX5,GRSF1,LIAS,LIPT1,LIPT2,METTL17,MRPS31,NDUFAF4,NDUFAF5,NDUFAF6,NDUFAF8,NDUFC2-KCTD14,NFU1,NUBPL,PDE12,PDSS2,PET117,RTN4IP1,SCO1,TIMMDC1
JD_GPP3909_Balsa_2902870.sgRNA-rep-qnorm-zscore-t7.5-q33	7	307	46	3,03306682459777	1,25493847193026E-16	31	BOLA3,COQ2,COX16,DLD,DMAC1,DMAC2,ECSIT,ENSG00000255339,ENSG00000265257,ENSG00000267740,FOXRED1,GLRX5,GRSF1,LIAS,LIPT1,LIPT2,METTL17,MRPS31,NDUFAF4,NDUFAF5,NDUFAF6,NDUFAF8,NDUFC2-KCTD14,NFU1,NUBPL,PDE12,PDSS2,PET117,RTN4IP1,SCO1,TIMMDC1
JD_GPP3909_Balsa_2902870.sgRNA-rep-qnorm-zscore-t8-q33	7	307	46	3,03306682459777	1,25493847193026E-16	31	BOLA3,COQ2,COX16,DLD,DMAC1,DMAC2,ECSIT,ENSG00000255339,ENSG00000265257,ENSG00000267740,FOXRED1,GLRX5,GRSF1,LIAS,LIPT1,LIPT2,METTL17,MRPS31,NDUFAF4,NDUFAF5,NDUFAF6,NDUFAF8,NDUFC2-KCTD14,NFU1,NUBPL,PDE12,PDSS2,PET117,RTN4IP1,SCO1,TIMMDC1
JD_GPP3909_Balsa_2902870.sgRNA.ga.gene_av.zs1-rep-ExpMean_subs-noRowNorm-zscore-t1.5-q31.8	0	154	34	4,46910665092483	1,2556540111198E-16	13	COX16,DMAC1,ENSG00000255339,ENSG00000265257,GLRX5,GRSF1,METTL17,NDUFAF4,NDUFAF5,NDUFAF8,NDUFC2-KCTD14,NFU1,TIMMDC1
JD_GPP3909_Balsa_2902870.sgRNA.ga.gene_av.zs15-rep-noExpNorm-noRowNorm-zscore-t12-q33.75	6	154	34	4,46910665092483	1,2556540111198E-16	12	DMAC1,DMAC2,ENSG00000265257,ENSG00000267740,GLRX5,METTL17,NDUFAF4,NDUFAF5,NDUFAF8,NFU1,NUBPL,TIMMDC1
JD_GPP3909_Balsa_2902870.sgRNA.ga.gene_av.zs15-rep-noExpNorm-noRowNorm-zscore-t12-q34	6	154	34	4,46910665092483	1,2556540111198E-16	12	DMAC1,DMAC2,ENSG00000265257,ENSG00000267740,GLRX5,METTL17,NDUFAF4,NDUFAF5,NDUFAF8,NFU1,NUBPL,TIMMDC1
JD_GPP3909_Balsa_2902870.sgRNA.ga.gene_av.zs15-rep-noExpNorm-noRowNorm-zscore-t4-q33.75	8	154	34	4,46910665092483	1,2556540111198E-16	12	DMAC1,DMAC2,ENSG00000265257,ENSG00000267740,GLRX5,METTL17,NDUFAF4,NDUFAF5,NDUFAF8,NFU1,NUBPL,TIMMDC1
JD_GPP3909_Balsa_2902870.sgRNA.ga.gene_av.zs15-rep-noExpNorm-noRowNorm-zscore-t4-q34	8	154	34	4,46910665092483	1,2556540111198E-16	12	DMAC1,DMAC2,ENSG00000265257,ENSG00000267740,GLRX5,METTL17,NDUFAF4,NDUFAF5,NDUFAF8,NFU1,NUBPL,TIMMDC1
JD_GPP3909_Balsa_2902870.sgRNA.ga.gene_av.zs15-rep-noExpNorm-noRowNorm-zscore-t8-q33.75	8	154	34	4,46910665092483	1,2556540111198E-16	12	DMAC1,DMAC2,ENSG00000265257,ENSG00000267740,GLRX5,METTL17,NDUFAF4,NDUFAF5,NDUFAF8,NFU1,NUBPL,TIMMDC1
JD_GPP3909_Balsa_2902870.sgRNA.ga.gene_av.zs15-rep-noExpNorm-noRowNorm-zscore-t8-q34	8	154	34	4,46910665092483	1,2556540111198E-16	12	DMAC1,DMAC2,ENSG00000265257,ENSG00000267740,GLRX5,METTL17,NDUFAF4,NDUFAF5,NDUFAF8,NFU1,NUBPL,TIMMDC1
JD_GPP3909_Balsa_2902870.sgRNA.no3w.ga.gene_av.zs15-rep-ExpMean_subs-noRowNorm-zscore-t12-q31.8	0	154	34	4,46910665092483	1,2556540111198E-16	10	CHCHD1,DMAC1,ENSG00000255339,ENSG00000265257,ENSG00000267740,METTL17,NDUFAF4,NDUFAF5,NDUFAF8,TIMMDC1
JD_GPP3909_Balsa_2902870.sgRNA.no3w.ga.gene_av.zs15-rep-ExpMean_subs-noRowNorm-zscore-t16-q31.8	0	154	34	4,46910665092483	1,2556540111198E-16	10	CHCHD1,DMAC1,ENSG00000255339,ENSG00000265257,ENSG00000267740,METTL17,NDUFAF4,NDUFAF5,NDUFAF8,TIMMDC1
JD_GPP3909_Balsa_2902870.sgRNA.no3w.ga.gene_av.zs15-rep-ExpMean_subs-noRowNorm-zscore-t8-q31.8	0	154	34	4,46910665092483	1,2556540111198E-16	10	CHCHD1,DMAC1,ENSG00000255339,ENSG00000265257,ENSG00000267740,METTL17,NDUFAF4,NDUFAF5,NDUFAF8,TIMMDC1
JD_GPP3909_Balsa_2902870.sgRNA.ga.gene_av.zs1-rep-ExpMean_subs-noRowNorm-zscore-t12-q32.5	0	176	36	4,1404958677686	1,34840154111127E-16	14	COX16,DMAC1,DMAC2,ENSG00000255339,ENSG00000265257,GLRX5,GRSF1,METTL17,NDUFAF4,NDUFAF5,NDUFAF8,NDUFC2-KCTD14,NFU1,TIMMDC1
JD_GPP3909_Balsa_2902870.sgRNA.ga.gene_av.zs1-rep-ExpMean_subs-noRowNorm-zscore-t16-q32.5	0	176	36	4,1404958677686	1,34840154111127E-16	14	COX16,DMAC1,DMAC2,ENSG00000255339,ENSG00000265257,GLRX5,GRSF1,METTL17,NDUFAF4,NDUFAF5,NDUFAF8,NDUFC2-KCTD14,NFU1,TIMMDC1
JD_GPP3909_Balsa_2902870.sgRNA.ga.gene_av.zs1-rep-ExpMean_subs-noRowNorm-zscore-t8-q32.5	0	176	36	4,1404958677686	1,34840154111127E-16	14	COX16,DMAC1,DMAC2,ENSG00000255339,ENSG00000265257,GLRX5,GRSF1,METTL17,NDUFAF4,NDUFAF5,NDUFAF8,NDUFC2-KCTD14,NFU1,TIMMDC1
JD_GPP3909_Balsa_2902870.sgRNA.ga.gene_av.zs15-rep-ExpMean_subs-noRowNorm-zscore-01range-t1.5-q33.25	0	165	35	4,29384756657484	1,35448745885204E-16	14	CHCHD1,COX16,DMAC2,ENSG00000265257,ENSG00000267740,FOXRED1,GLRX5,METTL17,NDUFAF4,NDUFAF5,NDUFAF8,NFU1,NUBPL,TIMMDC1
JD_GPP3909_Balsa_2902870.sgRNA.ga.gene_av.zs15-rep-ExpMean_subs-noRowNorm-zscore-01range-t12-q33.5	0	165	35	4,29384756657484	1,35448745885204E-16	14	CHCHD1,COX16,DMAC2,ENSG00000265257,ENSG00000267740,FOXRED1,GLRX5,METTL17,NDUFAF4,NDUFAF5,NDUFAF8,NFU1,NUBPL,TIMMDC1
JD_GPP3909_Balsa_2902870.sgRNA.ga.gene_av.zs15-rep-ExpMean_subs-noRowNorm-zscore-01range-t12-q33.75	0	165	35	4,29384756657484	1,35448745885204E-16	14	CHCHD1,COX16,DMAC2,ENSG00000265257,ENSG00000267740,FOXRED1,GLRX5,METTL17,NDUFAF4,NDUFAF5,NDUFAF8,NFU1,NUBPL,TIMMDC1
JD_GPP3909_Balsa_2902870.sgRNA.ga.gene_av.zs15-rep-ExpMean_subs-noRowNorm-zscore-01range-t16-q33.5	0	165	35	4,29384756657484	1,35448745885204E-16	14	CHCHD1,COX16,DMAC2,ENSG00000265257,ENSG00000267740,FOXRED1,GLRX5,METTL17,NDUFAF4,NDUFAF5,NDUFAF8,NFU1,NUBPL,TIMMDC1
JD_GPP3909_Balsa_2902870.sgRNA.ga.gene_av.zs15-rep-ExpMean_subs-noRowNorm-zscore-01range-t16-q33.75	0	165	35	4,29384756657484	1,35448745885204E-16	14	CHCHD1,COX16,DMAC2,ENSG00000265257,ENSG00000267740,FOXRED1,GLRX5,METTL17,NDUFAF4,NDUFAF5,NDUFAF8,NFU1,NUBPL,TIMMDC1
JD_GPP3909_Balsa_2902870.sgRNA.ga.gene_av.zs15-rep-ExpMean_subs-noRowNorm-zscore-01range-t2-q33.25	0	165	35	4,29384756657484	1,35448745885204E-16	14	CHCHD1,COX16,DMAC2,ENSG00000265257,ENSG00000267740,FOXRED1,GLRX5,METTL17,NDUFAF4,NDUFAF5,NDUFAF8,NFU1,NUBPL,TIMMDC1
JD_GPP3909_Balsa_2902870.sgRNA.ga.gene_av.zs15-rep-ExpMean_subs-noRowNorm-zscore-01range-t4-q33.25	0	165	35	4,29384756657484	1,35448745885204E-16	14	CHCHD1,COX16,DMAC2,ENSG00000265257,ENSG00000267740,FOXRED1,GLRX5,METTL17,NDUFAF4,NDUFAF5,NDUFAF8,NFU1,NUBPL,TIMMDC1
JD_GPP3909_Balsa_2902870.sgRNA.ga.gene_av.zs15-rep-ExpMean_subs-noRowNorm-zscore-01range-t8-q33.5	0	165	35	4,29384756657484	1,35448745885204E-16	14	CHCHD1,COX16,DMAC2,ENSG00000265257,ENSG00000267740,FOXRED1,GLRX5,METTL17,NDUFAF4,NDUFAF5,NDUFAF8,NFU1,NUBPL,TIMMDC1
JD_GPP3909_Balsa_2902870.sgRNA.ga.gene_av.zs15-rep-ExpMean_subs-noRowNorm-zscore-01range-t8-q33.75	0	165	35	4,29384756657484	1,35448745885204E-16	14	CHCHD1,COX16,DMAC2,ENSG00000265257,ENSG00000267740,FOXRED1,GLRX5,METTL17,NDUFAF4,NDUFAF5,NDUFAF8,NFU1,NUBPL,TIMMDC1
JD_GPP3909_Balsa_2902870.sgRNA.no3w.ga.gene_av.zs1-rep-ExpMean_subs-noRowNorm-zscore-t12-q33.25	0	278	44	3,20383693045564	1,36814748594044E-16	37	BOLA3,CHCHD1,COQ2,COQ7,COX16,DLD,DMAC1,DMAC2,ECSIT,ENSG00000255339,ENSG00000265257,ENSG00000267740,ENSG00000268400,FOXRED1,GLRX5,GRSF1,LIAS,LIPT1,LIPT2,LIPT2-AS1,METTL17,MRPS31,NDUFAF4,NDUFAF5,NDUFAF6,NDUFAF8,NDUFC2-KCTD14,NFU1,NUBPL,PDE12,PDSS2,PET100,PET117,RMND1,RTN4IP1,SCO1,SOD2
JD_GPP3909_Balsa_2902870.sgRNA.no3w.ga.gene_av.zs1-rep-ExpMean_subs-noRowNorm-zscore-t16-q33.25	0	278	44	3,20383693045564	1,36814748594044E-16	37	BOLA3,CHCHD1,COQ2,COQ7,COX16,DLD,DMAC1,DMAC2,ECSIT,ENSG00000255339,ENSG00000265257,ENSG00000267740,ENSG00000268400,FOXRED1,GLRX5,GRSF1,LIAS,LIPT1,LIPT2,LIPT2-AS1,METTL17,MRPS31,NDUFAF4,NDUFAF5,NDUFAF6,NDUFAF8,NDUFC2-KCTD14,NFU1,NUBPL,PDE12,PDSS2,PET100,PET117,RMND1,RTN4IP1,SCO1,SOD2
JD_GPP3909_Balsa_2902870.sgRNA.no3w.ga.gene_av.zs1-rep-ExpMean_subs-noRowNorm-zscore-t4-q33.25	0	278	44	3,20383693045564	1,36814748594044E-16	37	BOLA3,CHCHD1,COQ2,COQ7,COX16,DLD,DMAC1,DMAC2,ECSIT,ENSG00000255339,ENSG00000265257,ENSG00000267740,ENSG00000268400,FOXRED1,GLRX5,GRSF1,LIAS,LIPT1,LIPT2,LIPT2-AS1,METTL17,MRPS31,NDUFAF4,NDUFAF5,NDUFAF6,NDUFAF8,NDUFC2-KCTD14,NFU1,NUBPL,PDE12,PDSS2,PET100,PET117,RMND1,RTN4IP1,SCO1,SOD2
JD_GPP3909_Balsa_2902870.sgRNA.no3w.ga.gene_av.zs1-rep-ExpMean_subs-noRowNorm-zscore-t8-q33.25	0	278	44	3,20383693045564	1,36814748594044E-16	37	BOLA3,CHCHD1,COQ2,COQ7,COX16,DLD,DMAC1,DMAC2,ECSIT,ENSG00000255339,ENSG00000265257,ENSG00000267740,ENSG00000268400,FOXRED1,GLRX5,GRSF1,LIAS,LIPT1,LIPT2,LIPT2-AS1,METTL17,MRPS31,NDUFAF4,NDUFAF5,NDUFAF6,NDUFAF8,NDUFC2-KCTD14,NFU1,NUBPL,PDE12,PDSS2,PET100,PET117,RMND1,RTN4IP1,SCO1,SOD2
JD_GPP3909_Balsa_2902870.sgRNA.ga.gene_av.zs15-rep-noExpNorm-noRowNorm-zscore-01range-t1.5-q33.5	0	188	37	3,98388136686009	1,51829391316935E-16	15	DMAC1,DMAC2,ENSG00000255339,ENSG00000265257,ENSG00000267740,FOXRED1,GLRX5,METTL17,NDUFAF4,NDUFAF5,NDUFAF8,NFU1,NUBPL,PET117,TIMMDC1
JD_GPP3909_Balsa_2902870.sgRNA.no3w.ga.gene_av.zs1-rep-ExpQnorm-noRowNorm-zscore-t1.5-q33.25	7	212	39	3,72384219554031	1,53218716267044E-16	22	BOLA3,COX16,DMAC1,DMAC2,ECSIT,ENSG00000255339,ENSG00000265257,ENSG00000267740,GLRX5,GRSF1,METTL17,MRPS31,NDUFAF4,NDUFAF5,NDUFAF8,NDUFC2-KCTD14,NFU1,NUBPL,PDE12,PET117,RMND1,SCO1
JD_GPP3909_Balsa_2902870.sgRNA.no3w.ga.gene_av.zs1-rep-ExpQnorm-noRowNorm-zscore-t2-q33.25	6	212	39	3,72384219554031	1,53218716267044E-16	22	BOLA3,COX16,DMAC1,DMAC2,ECSIT,ENSG00000255339,ENSG00000265257,ENSG00000267740,GLRX5,GRSF1,METTL17,MRPS31,NDUFAF4,NDUFAF5,NDUFAF8,NDUFC2-KCTD14,NFU1,NUBPL,PDE12,PET117,RMND1,SCO1
JD_GPP3909_Balsa_2902870.sgRNA-rep-ExpMean_subs-noRowNorm-zscore-t1.5-q33.5	0	324	47	2,93640104751216	1,55083190520924E-16	36	CHCHD1,COQ2,COQ7,COX16,CS,DLD,DMAC1,DMAC2,ECSIT,ENSG00000255339,ENSG00000265257,ENSG00000267740,ENSG00000268400,FDX1,FOXRED1,GLRX5,GRSF1,LIAS,LIPT1,METTL17,MRPS31,NDUFAF4,NDUFAF5,NDUFAF6,NDUFAF8,NDUFC2-KCTD14,NFU1,NUBPL,PDE12,PDSS2,PET100,PET117,RTN4IP1,SCO1,TIMMDC1,UQCC1
JD_GPP3909_Balsa_2902870.sgRNA-rep-ExpMean_subs-noRowNorm-zscore-t1.5-q34--no-fil-flat	0	324	47	2,93640104751216	1,55083190520924E-16	36	CHCHD1,COQ2,COQ7,COX16,CS,DLD,DMAC1,DMAC2,ECSIT,ENSG00000255339,ENSG00000265257,ENSG00000267740,ENSG00000268400,FDX1,FOXRED1,GLRX5,GRSF1,LIAS,LIPT1,METTL17,MRPS31,NDUFAF4,NDUFAF5,NDUFAF6,NDUFAF8,NDUFC2-KCTD14,NFU1,NUBPL,PDE12,PDSS2,PET100,PET117,RTN4IP1,SCO1,TIMMDC1,UQCC1
JD_GPP3909_Balsa_2902870.sgRNA-rep-ExpMean_subs-noRowNorm-zscore-t1.5-q34	0	324	47	2,93640104751216	1,55083190520924E-16	36	CHCHD1,COQ2,COQ7,COX16,CS,DLD,DMAC1,DMAC2,ECSIT,ENSG00000255339,ENSG00000265257,ENSG00000267740,ENSG00000268400,FDX1,FOXRED1,GLRX5,GRSF1,LIAS,LIPT1,METTL17,MRPS31,NDUFAF4,NDUFAF5,NDUFAF6,NDUFAF8,NDUFC2-KCTD14,NFU1,NUBPL,PDE12,PDSS2,PET100,PET117,RTN4IP1,SCO1,TIMMDC1,UQCC1
JD_GPP3909_Balsa_2902870.sgRNA-rep-ExpMean_subs-noRowNorm-zscore-t1.5-q35--no-fil-flat	0	324	47	2,93640104751216	1,55083190520924E-16	36	CHCHD1,COQ2,COQ7,COX16,CS,DLD,DMAC1,DMAC2,ECSIT,ENSG00000255339,ENSG00000265257,ENSG00000267740,ENSG00000268400,FDX1,FOXRED1,GLRX5,GRSF1,LIAS,LIPT1,METTL17,MRPS31,NDUFAF4,NDUFAF5,NDUFAF6,NDUFAF8,NDUFC2-KCTD14,NFU1,NUBPL,PDE12,PDSS2,PET100,PET117,RTN4IP1,SCO1,TIMMDC1,UQCC1
JD_GPP3909_Balsa_2902870.sgRNA-rep-ExpMean_subs-noRowNorm-zscore-t1.5-q35	0	324	47	2,93640104751216	1,55083190520924E-16	36	CHCHD1,COQ2,COQ7,COX16,CS,DLD,DMAC1,DMAC2,ECSIT,ENSG00000255339,ENSG00000265257,ENSG00000267740,ENSG00000268400,FDX1,FOXRED1,GLRX5,GRSF1,LIAS,LIPT1,METTL17,MRPS31,NDUFAF4,NDUFAF5,NDUFAF6,NDUFAF8,NDUFC2-KCTD14,NFU1,NUBPL,PDE12,PDSS2,PET100,PET117,RTN4IP1,SCO1,TIMMDC1,UQCC1
JD_GPP3909_Balsa_2902870.sgRNA-rep-ExpMean_subs-noRowNorm-zscore-t12-q33.5	0	324	47	2,93640104751216	1,55083190520924E-16	36	CHCHD1,COQ2,COQ7,COX16,CS,DLD,DMAC1,DMAC2,ECSIT,ENSG00000255339,ENSG00000265257,ENSG00000267740,ENSG00000268400,FDX1,FOXRED1,GLRX5,GRSF1,LIAS,LIPT1,METTL17,MRPS31,NDUFAF4,NDUFAF5,NDUFAF6,NDUFAF8,NDUFC2-KCTD14,NFU1,NUBPL,PDE12,PDSS2,PET100,PET117,RTN4IP1,SCO1,TIMMDC1,UQCC1
JD_GPP3909_Balsa_2902870.sgRNA-rep-ExpMean_subs-noRowNorm-zscore-t12-q34	0	324	47	2,93640104751216	1,55083190520924E-16	36	CHCHD1,COQ2,COQ7,COX16,CS,DLD,DMAC1,DMAC2,ECSIT,ENSG00000255339,ENSG00000265257,ENSG00000267740,ENSG00000268400,FDX1,FOXRED1,GLRX5,GRSF1,LIAS,LIPT1,METTL17,MRPS31,NDUFAF4,NDUFAF5,NDUFAF6,NDUFAF8,NDUFC2-KCTD14,NFU1,NUBPL,PDE12,PDSS2,PET100,PET117,RTN4IP1,SCO1,TIMMDC1,UQCC1
JD_GPP3909_Balsa_2902870.sgRNA-rep-ExpMean_subs-noRowNorm-zscore-t12-q35	0	324	47	2,93640104751216	1,55083190520924E-16	36	CHCHD1,COQ2,COQ7,COX16,CS,DLD,DMAC1,DMAC2,ECSIT,ENSG00000255339,ENSG00000265257,ENSG00000267740,ENSG00000268400,FDX1,FOXRED1,GLRX5,GRSF1,LIAS,LIPT1,METTL17,MRPS31,NDUFAF4,NDUFAF5,NDUFAF6,NDUFAF8,NDUFC2-KCTD14,NFU1,NUBPL,PDE12,PDSS2,PET100,PET117,RTN4IP1,SCO1,TIMMDC1,UQCC1
JD_GPP3909_Balsa_2902870.sgRNA-rep-ExpMean_subs-noRowNorm-zscore-t16-q33.5	0	324	47	2,93640104751216	1,55083190520924E-16	36	CHCHD1,COQ2,COQ7,COX16,CS,DLD,DMAC1,DMAC2,ECSIT,ENSG00000255339,ENSG00000265257,ENSG00000267740,ENSG00000268400,FDX1,FOXRED1,GLRX5,GRSF1,LIAS,LIPT1,METTL17,MRPS31,NDUFAF4,NDUFAF5,NDUFAF6,NDUFAF8,NDUFC2-KCTD14,NFU1,NUBPL,PDE12,PDSS2,PET100,PET117,RTN4IP1,SCO1,TIMMDC1,UQCC1
JD_GPP3909_Balsa_2902870.sgRNA-rep-ExpMean_subs-noRowNorm-zscore-t16-q34--no-fil-flat	0	324	47	2,93640104751216	1,55083190520924E-16	36	CHCHD1,COQ2,COQ7,COX16,CS,DLD,DMAC1,DMAC2,ECSIT,ENSG00000255339,ENSG00000265257,ENSG00000267740,ENSG00000268400,FDX1,FOXRED1,GLRX5,GRSF1,LIAS,LIPT1,METTL17,MRPS31,NDUFAF4,NDUFAF5,NDUFAF6,NDUFAF8,NDUFC2-KCTD14,NFU1,NUBPL,PDE12,PDSS2,PET100,PET117,RTN4IP1,SCO1,TIMMDC1,UQCC1
JD_GPP3909_Balsa_2902870.sgRNA-rep-ExpMean_subs-noRowNorm-zscore-t16-q34	0	324	47	2,93640104751216	1,55083190520924E-16	36	CHCHD1,COQ2,COQ7,COX16,CS,DLD,DMAC1,DMAC2,ECSIT,ENSG00000255339,ENSG00000265257,ENSG00000267740,ENSG00000268400,FDX1,FOXRED1,GLRX5,GRSF1,LIAS,LIPT1,METTL17,MRPS31,NDUFAF4,NDUFAF5,NDUFAF6,NDUFAF8,NDUFC2-KCTD14,NFU1,NUBPL,PDE12,PDSS2,PET100,PET117,RTN4IP1,SCO1,TIMMDC1,UQCC1
JD_GPP3909_Balsa_2902870.sgRNA-rep-ExpMean_subs-noRowNorm-zscore-t16-q35--no-fil-flat	0	324	47	2,93640104751216	1,55083190520924E-16	36	CHCHD1,COQ2,COQ7,COX16,CS,DLD,DMAC1,DMAC2,ECSIT,ENSG00000255339,ENSG00000265257,ENSG00000267740,ENSG00000268400,FDX1,FOXRED1,GLRX5,GRSF1,LIAS,LIPT1,METTL17,MRPS31,NDUFAF4,NDUFAF5,NDUFAF6,NDUFAF8,NDUFC2-KCTD14,NFU1,NUBPL,PDE12,PDSS2,PET100,PET117,RTN4IP1,SCO1,TIMMDC1,UQCC1
JD_GPP3909_Balsa_2902870.sgRNA-rep-ExpMean_subs-noRowNorm-zscore-t16-q35	0	324	47	2,93640104751216	1,55083190520924E-16	36	CHCHD1,COQ2,COQ7,COX16,CS,DLD,DMAC1,DMAC2,ECSIT,ENSG00000255339,ENSG00000265257,ENSG00000267740,ENSG00000268400,FDX1,FOXRED1,GLRX5,GRSF1,LIAS,LIPT1,METTL17,MRPS31,NDUFAF4,NDUFAF5,NDUFAF6,NDUFAF8,NDUFC2-KCTD14,NFU1,NUBPL,PDE12,PDSS2,PET100,PET117,RTN4IP1,SCO1,TIMMDC1,UQCC1
JD_GPP3909_Balsa_2902870.sgRNA-rep-ExpMean_subs-noRowNorm-zscore-t2-q33.5	0	324	47	2,93640104751216	1,55083190520924E-16	36	CHCHD1,COQ2,COQ7,COX16,CS,DLD,DMAC1,DMAC2,ECSIT,ENSG00000255339,ENSG00000265257,ENSG00000267740,ENSG00000268400,FDX1,FOXRED1,GLRX5,GRSF1,LIAS,LIPT1,METTL17,MRPS31,NDUFAF4,NDUFAF5,NDUFAF6,NDUFAF8,NDUFC2-KCTD14,NFU1,NUBPL,PDE12,PDSS2,PET100,PET117,RTN4IP1,SCO1,TIMMDC1,UQCC1
JD_GPP3909_Balsa_2902870.sgRNA-rep-ExpMean_subs-noRowNorm-zscore-t2-q34--no-fil-flat	0	324	47	2,93640104751216	1,55083190520924E-16	36	CHCHD1,COQ2,COQ7,COX16,CS,DLD,DMAC1,DMAC2,ECSIT,ENSG00000255339,ENSG00000265257,ENSG00000267740,ENSG00000268400,FDX1,FOXRED1,GLRX5,GRSF1,LIAS,LIPT1,METTL17,MRPS31,NDUFAF4,NDUFAF5,NDUFAF6,NDUFAF8,NDUFC2-KCTD14,NFU1,NUBPL,PDE12,PDSS2,PET100,PET117,RTN4IP1,SCO1,TIMMDC1,UQCC1
JD_GPP3909_Balsa_2902870.sgRNA-rep-ExpMean_subs-noRowNorm-zscore-t2-q34	0	324	47	2,93640104751216	1,55083190520924E-16	36	CHCHD1,COQ2,COQ7,COX16,CS,DLD,DMAC1,DMAC2,ECSIT,ENSG00000255339,ENSG00000265257,ENSG00000267740,ENSG00000268400,FDX1,FOXRED1,GLRX5,GRSF1,LIAS,LIPT1,METTL17,MRPS31,NDUFAF4,NDUFAF5,NDUFAF6,NDUFAF8,NDUFC2-KCTD14,NFU1,NUBPL,PDE12,PDSS2,PET100,PET117,RTN4IP1,SCO1,TIMMDC1,UQCC1
JD_GPP3909_Balsa_2902870.sgRNA-rep-ExpMean_subs-noRowNorm-zscore-t2-q35--no-fil-flat	0	324	47	2,93640104751216	1,55083190520924E-16	36	CHCHD1,COQ2,COQ7,COX16,CS,DLD,DMAC1,DMAC2,ECSIT,ENSG00000255339,ENSG00000265257,ENSG00000267740,ENSG00000268400,FDX1,FOXRED1,GLRX5,GRSF1,LIAS,LIPT1,METTL17,MRPS31,NDUFAF4,NDUFAF5,NDUFAF6,NDUFAF8,NDUFC2-KCTD14,NFU1,NUBPL,PDE12,PDSS2,PET100,PET117,RTN4IP1,SCO1,TIMMDC1,UQCC1
JD_GPP3909_Balsa_2902870.sgRNA-rep-ExpMean_subs-noRowNorm-zscore-t2-q35	0	324	47	2,93640104751216	1,55083190520924E-16	36	CHCHD1,COQ2,COQ7,COX16,CS,DLD,DMAC1,DMAC2,ECSIT,ENSG00000255339,ENSG00000265257,ENSG00000267740,ENSG00000268400,FDX1,FOXRED1,GLRX5,GRSF1,LIAS,LIPT1,METTL17,MRPS31,NDUFAF4,NDUFAF5,NDUFAF6,NDUFAF8,NDUFC2-KCTD14,NFU1,NUBPL,PDE12,PDSS2,PET100,PET117,RTN4IP1,SCO1,TIMMDC1,UQCC1
JD_GPP3909_Balsa_2902870.sgRNA-rep-ExpMean_subs-noRowNorm-zscore-t32-q33.5	0	324	47	2,93640104751216	1,55083190520924E-16	36	CHCHD1,COQ2,COQ7,COX16,CS,DLD,DMAC1,DMAC2,ECSIT,ENSG00000255339,ENSG00000265257,ENSG00000267740,ENSG00000268400,FDX1,FOXRED1,GLRX5,GRSF1,LIAS,LIPT1,METTL17,MRPS31,NDUFAF4,NDUFAF5,NDUFAF6,NDUFAF8,NDUFC2-KCTD14,NFU1,NUBPL,PDE12,PDSS2,PET100,PET117,RTN4IP1,SCO1,TIMMDC1,UQCC1
JD_GPP3909_Balsa_2902870.sgRNA-rep-ExpMean_subs-noRowNorm-zscore-t32-q34--no-fil-flat	0	324	47	2,93640104751216	1,55083190520924E-16	36	CHCHD1,COQ2,COQ7,COX16,CS,DLD,DMAC1,DMAC2,ECSIT,ENSG00000255339,ENSG00000265257,ENSG00000267740,ENSG00000268400,FDX1,FOXRED1,GLRX5,GRSF1,LIAS,LIPT1,METTL17,MRPS31,NDUFAF4,NDUFAF5,NDUFAF6,NDUFAF8,NDUFC2-KCTD14,NFU1,NUBPL,PDE12,PDSS2,PET100,PET117,RTN4IP1,SCO1,TIMMDC1,UQCC1
JD_GPP3909_Balsa_2902870.sgRNA-rep-ExpMean_subs-noRowNorm-zscore-t32-q34	0	324	47	2,93640104751216	1,55083190520924E-16	36	CHCHD1,COQ2,COQ7,COX16,CS,DLD,DMAC1,DMAC2,ECSIT,ENSG00000255339,ENSG00000265257,ENSG00000267740,ENSG00000268400,FDX1,FOXRED1,GLRX5,GRSF1,LIAS,LIPT1,METTL17,MRPS31,NDUFAF4,NDUFAF5,NDUFAF6,NDUFAF8,NDUFC2-KCTD14,NFU1,NUBPL,PDE12,PDSS2,PET100,PET117,RTN4IP1,SCO1,TIMMDC1,UQCC1
JD_GPP3909_Balsa_2902870.sgRNA-rep-ExpMean_subs-noRowNorm-zscore-t32-q35--no-fil-flat	0	324	47	2,93640104751216	1,55083190520924E-16	36	CHCHD1,COQ2,COQ7,COX16,CS,DLD,DMAC1,DMAC2,ECSIT,ENSG00000255339,ENSG00000265257,ENSG00000267740,ENSG00000268400,FDX1,FOXRED1,GLRX5,GRSF1,LIAS,LIPT1,METTL17,MRPS31,NDUFAF4,NDUFAF5,NDUFAF6,NDUFAF8,NDUFC2-KCTD14,NFU1,NUBPL,PDE12,PDSS2,PET100,PET117,RTN4IP1,SCO1,TIMMDC1,UQCC1
JD_GPP3909_Balsa_2902870.sgRNA-rep-ExpMean_subs-noRowNorm-zscore-t32-q35	0	324	47	2,93640104751216	1,55083190520924E-16	36	CHCHD1,COQ2,COQ7,COX16,CS,DLD,DMAC1,DMAC2,ECSIT,ENSG00000255339,ENSG00000265257,ENSG00000267740,ENSG00000268400,FDX1,FOXRED1,GLRX5,GRSF1,LIAS,LIPT1,METTL17,MRPS31,NDUFAF4,NDUFAF5,NDUFAF6,NDUFAF8,NDUFC2-KCTD14,NFU1,NUBPL,PDE12,PDSS2,PET100,PET117,RTN4IP1,SCO1,TIMMDC1,UQCC1
JD_GPP3909_Balsa_2902870.sgRNA-rep-ExpMean_subs-noRowNorm-zscore-t4-q33.5	0	324	47	2,93640104751216	1,55083190520924E-16	36	CHCHD1,COQ2,COQ7,COX16,CS,DLD,DMAC1,DMAC2,ECSIT,ENSG00000255339,ENSG00000265257,ENSG00000267740,ENSG00000268400,FDX1,FOXRED1,GLRX5,GRSF1,LIAS,LIPT1,METTL17,MRPS31,NDUFAF4,NDUFAF5,NDUFAF6,NDUFAF8,NDUFC2-KCTD14,NFU1,NUBPL,PDE12,PDSS2,PET100,PET117,RTN4IP1,SCO1,TIMMDC1,UQCC1
JD_GPP3909_Balsa_2902870.sgRNA-rep-ExpMean_subs-noRowNorm-zscore-t4-q34--no-fil-flat	0	324	47	2,93640104751216	1,55083190520924E-16	36	CHCHD1,COQ2,COQ7,COX16,CS,DLD,DMAC1,DMAC2,ECSIT,ENSG00000255339,ENSG00000265257,ENSG00000267740,ENSG00000268400,FDX1,FOXRED1,GLRX5,GRSF1,LIAS,LIPT1,METTL17,MRPS31,NDUFAF4,NDUFAF5,NDUFAF6,NDUFAF8,NDUFC2-KCTD14,NFU1,NUBPL,PDE12,PDSS2,PET100,PET117,RTN4IP1,SCO1,TIMMDC1,UQCC1
JD_GPP3909_Balsa_2902870.sgRNA-rep-ExpMean_subs-noRowNorm-zscore-t4-q34	0	324	47	2,93640104751216	1,55083190520924E-16	36	CHCHD1,COQ2,COQ7,COX16,CS,DLD,DMAC1,DMAC2,ECSIT,ENSG00000255339,ENSG00000265257,ENSG00000267740,ENSG00000268400,FDX1,FOXRED1,GLRX5,GRSF1,LIAS,LIPT1,METTL17,MRPS31,NDUFAF4,NDUFAF5,NDUFAF6,NDUFAF8,NDUFC2-KCTD14,NFU1,NUBPL,PDE12,PDSS2,PET100,PET117,RTN4IP1,SCO1,TIMMDC1,UQCC1
JD_GPP3909_Balsa_2902870.sgRNA-rep-ExpMean_subs-noRowNorm-zscore-t4-q35--no-fil-flat	0	324	47	2,93640104751216	1,55083190520924E-16	36	CHCHD1,COQ2,COQ7,COX16,CS,DLD,DMAC1,DMAC2,ECSIT,ENSG00000255339,ENSG00000265257,ENSG00000267740,ENSG00000268400,FDX1,FOXRED1,GLRX5,GRSF1,LIAS,LIPT1,METTL17,MRPS31,NDUFAF4,NDUFAF5,NDUFAF6,NDUFAF8,NDUFC2-KCTD14,NFU1,NUBPL,PDE12,PDSS2,PET100,PET117,RTN4IP1,SCO1,TIMMDC1,UQCC1
JD_GPP3909_Balsa_2902870.sgRNA-rep-ExpMean_subs-noRowNorm-zscore-t4-q35	0	324	47	2,93640104751216	1,55083190520924E-16	36	CHCHD1,COQ2,COQ7,COX16,CS,DLD,DMAC1,DMAC2,ECSIT,ENSG00000255339,ENSG00000265257,ENSG00000267740,ENSG00000268400,FDX1,FOXRED1,GLRX5,GRSF1,LIAS,LIPT1,METTL17,MRPS31,NDUFAF4,NDUFAF5,NDUFAF6,NDUFAF8,NDUFC2-KCTD14,NFU1,NUBPL,PDE12,PDSS2,PET100,PET117,RTN4IP1,SCO1,TIMMDC1,UQCC1
JD_GPP3909_Balsa_2902870.sgRNA-rep-ExpMean_subs-noRowNorm-zscore-t8-q33.5	0	324	47	2,93640104751216	1,55083190520924E-16	36	CHCHD1,COQ2,COQ7,COX16,CS,DLD,DMAC1,DMAC2,ECSIT,ENSG00000255339,ENSG00000265257,ENSG00000267740,ENSG00000268400,FDX1,FOXRED1,GLRX5,GRSF1,LIAS,LIPT1,METTL17,MRPS31,NDUFAF4,NDUFAF5,NDUFAF6,NDUFAF8,NDUFC2-KCTD14,NFU1,NUBPL,PDE12,PDSS2,PET100,PET117,RTN4IP1,SCO1,TIMMDC1,UQCC1
JD_GPP3909_Balsa_2902870.sgRNA-rep-ExpMean_subs-noRowNorm-zscore-t8-q34--no-fil-flat	0	324	47	2,93640104751216	1,55083190520924E-16	36	CHCHD1,COQ2,COQ7,COX16,CS,DLD,DMAC1,DMAC2,ECSIT,ENSG00000255339,ENSG00000265257,ENSG00000267740,ENSG00000268400,FDX1,FOXRED1,GLRX5,GRSF1,LIAS,LIPT1,METTL17,MRPS31,NDUFAF4,NDUFAF5,NDUFAF6,NDUFAF8,NDUFC2-KCTD14,NFU1,NUBPL,PDE12,PDSS2,PET100,PET117,RTN4IP1,SCO1,TIMMDC1,UQCC1
JD_GPP3909_Balsa_2902870.sgRNA-rep-ExpMean_subs-noRowNorm-zscore-t8-q34	0	324	47	2,93640104751216	1,55083190520924E-16	36	CHCHD1,COQ2,COQ7,COX16,CS,DLD,DMAC1,DMAC2,ECSIT,ENSG00000255339,ENSG00000265257,ENSG00000267740,ENSG00000268400,FDX1,FOXRED1,GLRX5,GRSF1,LIAS,LIPT1,METTL17,MRPS31,NDUFAF4,NDUFAF5,NDUFAF6,NDUFAF8,NDUFC2-KCTD14,NFU1,NUBPL,PDE12,PDSS2,PET100,PET117,RTN4IP1,SCO1,TIMMDC1,UQCC1
JD_GPP3909_Balsa_2902870.sgRNA-rep-ExpMean_subs-noRowNorm-zscore-t8-q35--no-fil-flat	0	324	47	2,93640104751216	1,55083190520924E-16	36	CHCHD1,COQ2,COQ7,COX16,CS,DLD,DMAC1,DMAC2,ECSIT,ENSG00000255339,ENSG00000265257,ENSG00000267740,ENSG00000268400,FDX1,FOXRED1,GLRX5,GRSF1,LIAS,LIPT1,METTL17,MRPS31,NDUFAF4,NDUFAF5,NDUFAF6,NDUFAF8,NDUFC2-KCTD14,NFU1,NUBPL,PDE12,PDSS2,PET100,PET117,RTN4IP1,SCO1,TIMMDC1,UQCC1
JD_GPP3909_Balsa_2902870.sgRNA-rep-ExpMean_subs-noRowNorm-zscore-t8-q35	0	324	47	2,93640104751216	1,55083190520924E-16	36	CHCHD1,COQ2,COQ7,COX16,CS,DLD,DMAC1,DMAC2,ECSIT,ENSG00000255339,ENSG00000265257,ENSG00000267740,ENSG00000268400,FDX1,FOXRED1,GLRX5,GRSF1,LIAS,LIPT1,METTL17,MRPS31,NDUFAF4,NDUFAF5,NDUFAF6,NDUFAF8,NDUFC2-KCTD14,NFU1,NUBPL,PDE12,PDSS2,PET100,PET117,RTN4IP1,SCO1,TIMMDC1,UQCC1
JD_GPP3909_Balsa_2902870.sgRNA.ga.gene_av.zs15-rep-ExpMean_subs-noRowNorm-zscore-01range-t12-q33	0	155	34	4,44027370478983	1,56643453830008E-16	13	CHCHD1,COX16,DMAC2,ENSG00000265257,ENSG00000267740,FOXRED1,GLRX5,METTL17,NDUFAF4,NDUFAF5,NDUFAF8,NFU1,TIMMDC1
JD_GPP3909_Balsa_2902870.sgRNA.ga.gene_av.zs15-rep-ExpMean_subs-noRowNorm-zscore-01range-t16-q33	0	155	34	4,44027370478983	1,56643453830008E-16	13	CHCHD1,COX16,DMAC2,ENSG00000265257,ENSG00000267740,FOXRED1,GLRX5,METTL17,NDUFAF4,NDUFAF5,NDUFAF8,NFU1,TIMMDC1
JD_GPP3909_Balsa_2902870.sgRNA.ga.gene_av.zs15-rep-ExpMean_subs-noRowNorm-zscore-01range-t8-q33	0	155	34	4,44027370478983	1,56643453830008E-16	13	CHCHD1,COX16,DMAC2,ENSG00000265257,ENSG00000267740,FOXRED1,GLRX5,METTL17,NDUFAF4,NDUFAF5,NDUFAF8,NFU1,TIMMDC1
JD_GPP3909_Balsa_2902870.sgRNA-rep-ExpMean_subs-noRowNorm-zscore-01range-t1.5-q32.5--no-fil-flat	0	265	43	3,28461978273299	1,63612591155939E-16	28	CHCHD1,COX16,DMAC1,DMAC2,ECSIT,ENSG00000255339,ENSG00000265257,ENSG00000267740,ENSG00000268400,FOXRED1,GLRX5,GRSF1,LIAS,METTL17,MRPS31,NDUFAF4,NDUFAF5,NDUFAF6,NDUFAF8,NDUFC2-KCTD14,NFU1,NUBPL,PDSS2,PET100,PET117,RTN4IP1,SCO1,TIMMDC1
JD_GPP3909_Balsa_2902870.sgRNA-rep-ExpMean_subs-noRowNorm-zscore-01range-t1.5-q32.5	0	265	43	3,28461978273299	1,63612591155939E-16	28	CHCHD1,COX16,DMAC1,DMAC2,ECSIT,ENSG00000255339,ENSG00000265257,ENSG00000267740,ENSG00000268400,FOXRED1,GLRX5,GRSF1,LIAS,METTL17,MRPS31,NDUFAF4,NDUFAF5,NDUFAF6,NDUFAF8,NDUFC2-KCTD14,NFU1,NUBPL,PDSS2,PET100,PET117,RTN4IP1,SCO1,TIMMDC1
JD_GPP3909_Balsa_2902870.sgRNA-rep-ExpMean_subs-noRowNorm-zscore-01range-t12-q32.5	0	265	43	3,28461978273299	1,63612591155939E-16	28	CHCHD1,COX16,DMAC1,DMAC2,ECSIT,ENSG00000255339,ENSG00000265257,ENSG00000267740,ENSG00000268400,FOXRED1,GLRX5,GRSF1,LIAS,METTL17,MRPS31,NDUFAF4,NDUFAF5,NDUFAF6,NDUFAF8,NDUFC2-KCTD14,NFU1,NUBPL,PDSS2,PET100,PET117,RTN4IP1,SCO1,TIMMDC1
JD_GPP3909_Balsa_2902870.sgRNA-rep-ExpMean_subs-noRowNorm-zscore-01range-t16-q32.5--no-fil-flat	0	265	43	3,28461978273299	1,63612591155939E-16	28	CHCHD1,COX16,DMAC1,DMAC2,ECSIT,ENSG00000255339,ENSG00000265257,ENSG00000267740,ENSG00000268400,FOXRED1,GLRX5,GRSF1,LIAS,METTL17,MRPS31,NDUFAF4,NDUFAF5,NDUFAF6,NDUFAF8,NDUFC2-KCTD14,NFU1,NUBPL,PDSS2,PET100,PET117,RTN4IP1,SCO1,TIMMDC1
JD_GPP3909_Balsa_2902870.sgRNA-rep-ExpMean_subs-noRowNorm-zscore-01range-t16-q32.5	0	265	43	3,28461978273299	1,63612591155939E-16	28	CHCHD1,COX16,DMAC1,DMAC2,ECSIT,ENSG00000255339,ENSG00000265257,ENSG00000267740,ENSG00000268400,FOXRED1,GLRX5,GRSF1,LIAS,METTL17,MRPS31,NDUFAF4,NDUFAF5,NDUFAF6,NDUFAF8,NDUFC2-KCTD14,NFU1,NUBPL,PDSS2,PET100,PET117,RTN4IP1,SCO1,TIMMDC1
JD_GPP3909_Balsa_2902870.sgRNA-rep-ExpMean_subs-noRowNorm-zscore-01range-t2-q32.5--no-fil-flat	0	265	43	3,28461978273299	1,63612591155939E-16	28	CHCHD1,COX16,DMAC1,DMAC2,ECSIT,ENSG00000255339,ENSG00000265257,ENSG00000267740,ENSG00000268400,FOXRED1,GLRX5,GRSF1,LIAS,METTL17,MRPS31,NDUFAF4,NDUFAF5,NDUFAF6,NDUFAF8,NDUFC2-KCTD14,NFU1,NUBPL,PDSS2,PET100,PET117,RTN4IP1,SCO1,TIMMDC1
JD_GPP3909_Balsa_2902870.sgRNA-rep-ExpMean_subs-noRowNorm-zscore-01range-t2-q32.5	0	265	43	3,28461978273299	1,63612591155939E-16	28	CHCHD1,COX16,DMAC1,DMAC2,ECSIT,ENSG00000255339,ENSG00000265257,ENSG00000267740,ENSG00000268400,FOXRED1,GLRX5,GRSF1,LIAS,METTL17,MRPS31,NDUFAF4,NDUFAF5,NDUFAF6,NDUFAF8,NDUFC2-KCTD14,NFU1,NUBPL,PDSS2,PET100,PET117,RTN4IP1,SCO1,TIMMDC1
JD_GPP3909_Balsa_2902870.sgRNA-rep-ExpMean_subs-noRowNorm-zscore-01range-t32-q32.5--no-fil-flat	0	265	43	3,28461978273299	1,63612591155939E-16	28	CHCHD1,COX16,DMAC1,DMAC2,ECSIT,ENSG00000255339,ENSG00000265257,ENSG00000267740,ENSG00000268400,FOXRED1,GLRX5,GRSF1,LIAS,METTL17,MRPS31,NDUFAF4,NDUFAF5,NDUFAF6,NDUFAF8,NDUFC2-KCTD14,NFU1,NUBPL,PDSS2,PET100,PET117,RTN4IP1,SCO1,TIMMDC1
JD_GPP3909_Balsa_2902870.sgRNA-rep-ExpMean_subs-noRowNorm-zscore-01range-t32-q32.5	0	265	43	3,28461978273299	1,63612591155939E-16	28	CHCHD1,COX16,DMAC1,DMAC2,ECSIT,ENSG00000255339,ENSG00000265257,ENSG00000267740,ENSG00000268400,FOXRED1,GLRX5,GRSF1,LIAS,METTL17,MRPS31,NDUFAF4,NDUFAF5,NDUFAF6,NDUFAF8,NDUFC2-KCTD14,NFU1,NUBPL,PDSS2,PET100,PET117,RTN4IP1,SCO1,TIMMDC1
JD_GPP3909_Balsa_2902870.sgRNA-rep-ExpMean_subs-noRowNorm-zscore-01range-t4-q32.5--no-fil-flat	0	265	43	3,28461978273299	1,63612591155939E-16	28	CHCHD1,COX16,DMAC1,DMAC2,ECSIT,ENSG00000255339,ENSG00000265257,ENSG00000267740,ENSG00000268400,FOXRED1,GLRX5,GRSF1,LIAS,METTL17,MRPS31,NDUFAF4,NDUFAF5,NDUFAF6,NDUFAF8,NDUFC2-KCTD14,NFU1,NUBPL,PDSS2,PET100,PET117,RTN4IP1,SCO1,TIMMDC1
JD_GPP3909_Balsa_2902870.sgRNA-rep-ExpMean_subs-noRowNorm-zscore-01range-t4-q32.5	0	265	43	3,28461978273299	1,63612591155939E-16	28	CHCHD1,COX16,DMAC1,DMAC2,ECSIT,ENSG00000255339,ENSG00000265257,ENSG00000267740,ENSG00000268400,FOXRED1,GLRX5,GRSF1,LIAS,METTL17,MRPS31,NDUFAF4,NDUFAF5,NDUFAF6,NDUFAF8,NDUFC2-KCTD14,NFU1,NUBPL,PDSS2,PET100,PET117,RTN4IP1,SCO1,TIMMDC1
JD_GPP3909_Balsa_2902870.sgRNA-rep-ExpMean_subs-noRowNorm-zscore-01range-t8-q32.5--no-fil-flat	0	265	43	3,28461978273299	1,63612591155939E-16	28	CHCHD1,COX16,DMAC1,DMAC2,ECSIT,ENSG00000255339,ENSG00000265257,ENSG00000267740,ENSG00000268400,FOXRED1,GLRX5,GRSF1,LIAS,METTL17,MRPS31,NDUFAF4,NDUFAF5,NDUFAF6,NDUFAF8,NDUFC2-KCTD14,NFU1,NUBPL,PDSS2,PET100,PET117,RTN4IP1,SCO1,TIMMDC1
JD_GPP3909_Balsa_2902870.sgRNA-rep-ExpMean_subs-noRowNorm-zscore-01range-t8-q32.5	0	265	43	3,28461978273299	1,63612591155939E-16	28	CHCHD1,COX16,DMAC1,DMAC2,ECSIT,ENSG00000255339,ENSG00000265257,ENSG00000267740,ENSG00000268400,FOXRED1,GLRX5,GRSF1,LIAS,METTL17,MRPS31,NDUFAF4,NDUFAF5,NDUFAF6,NDUFAF8,NDUFC2-KCTD14,NFU1,NUBPL,PDSS2,PET100,PET117,RTN4IP1,SCO1,TIMMDC1
JD_GPP3909_Balsa_2902870.sgRNA.no3w.ga.gene_av.zs1-rep-ExpMean_subs-noRowNorm-zscore-t1.5-q31.8	1	166	35	4,26798101496897	1,67247278708549E-16	14	COX16,DMAC1,ECSIT,ENSG00000255339,ENSG00000265257,ENSG00000267740,GLRX5,GRSF1,METTL17,NDUFAF4,NDUFAF5,NDUFAF8,NDUFC2-KCTD14,NFU1
JD_GPP3909_Balsa_2902870.sgRNA.no3w.ga.gene_av.zs15-rep-noExpNorm-noRowNorm-zscore-01range-t2-q33.25	6	135	32	4,79820426487093	1,68307139234471E-16	10	DMAC1,DMAC2,ENSG00000265257,ENSG00000267740,GLRX5,METTL17,NDUFAF4,NDUFAF5,NDUFAF8,TIMMDC1
JD_GPP3909_Balsa_2902870.sgRNA.ga.gene_av.zs15-rep-noExpNorm-noRowNorm-zscore-t1.5-q32	2	145	33	4,60689655172414	1,68930033454805E-16	15	CHCHD1,DMAC2,ENSG00000255339,ENSG00000265257,ENSG00000267740,GLRX5,METTL17,MRPS31,NDUFAF4,NDUFAF5,NDUFAF8,NFU1,NUBPL,PET117,TIMMDC1
JD_GPP3909_Balsa_2902870.sgRNA.no3w.ga.gene_av.zs15-rep-noExpNorm-noRowNorm-zscore-01range-t1.5-q33	6	145	33	4,60689655172414	1,68930033454805E-16	11	DMAC1,DMAC2,ENSG00000265257,ENSG00000267740,GLRX5,METTL17,NDUFAF4,NDUFAF5,NDUFAF8,NUBPL,TIMMDC1
JD_GPP3909_Balsa_2902870.sgRNA.ga.gene_av.zs15-rep-noExpNorm-noRowNorm-zscore-01range-t1.5-q33.75	0	189	37	3,9628026294693	1,84175203779601E-16	15	DMAC1,DMAC2,ENSG00000255339,ENSG00000265257,ENSG00000267740,FOXRED1,GLRX5,METTL17,NDUFAF4,NDUFAF5,NDUFAF8,NFU1,NUBPL,PET117,TIMMDC1
JD_GPP3909_Balsa_2902870.sgRNA.ga.gene_av.zs15-rep-noExpNorm-noRowNorm-zscore-01range-t1.5-q34	0	189	37	3,9628026294693	1,84175203779601E-16	15	DMAC1,DMAC2,ENSG00000255339,ENSG00000265257,ENSG00000267740,FOXRED1,GLRX5,METTL17,NDUFAF4,NDUFAF5,NDUFAF8,NFU1,NUBPL,PET117,TIMMDC1
JD_GPP3909_Balsa_2902870.sgRNA.no3w.ga.gene_av.zs1-rep-ExpQnorm-noRowNorm-zscore-t12-q33.25	0	189	37	3,9628026294693	1,84175203779601E-16	20	BOLA3,COX16,DMAC1,DMAC2,ECSIT,ENSG00000255339,ENSG00000265257,ENSG00000267740,GLRX5,GRSF1,METTL17,MRPS31,NDUFAF4,NDUFAF5,NDUFAF8,NDUFC2-KCTD14,NFU1,NUBPL,RMND1,SCO1
JD_GPP3909_Balsa_2902870.sgRNA.no3w.ga.gene_av.zs1-rep-ExpQnorm-noRowNorm-zscore-t16-q33.25	0	189	37	3,9628026294693	1,84175203779601E-16	20	BOLA3,COX16,DMAC1,DMAC2,ECSIT,ENSG00000255339,ENSG00000265257,ENSG00000267740,GLRX5,GRSF1,METTL17,MRPS31,NDUFAF4,NDUFAF5,NDUFAF8,NDUFC2-KCTD14,NFU1,NUBPL,RMND1,SCO1
JD_GPP3909_Balsa_2902870.sgRNA.no3w.ga.gene_av.zs1-rep-ExpQnorm-noRowNorm-zscore-t4-q33.25	3	189	37	3,9628026294693	1,84175203779601E-16	21	BOLA3,COX16,DMAC1,DMAC2,ECSIT,ENSG00000255339,ENSG00000265257,ENSG00000267740,GLRX5,GRSF1,METTL17,MRPS31,NDUFAF4,NDUFAF5,NDUFAF8,NDUFC2-KCTD14,NFU1,NUBPL,PET117,RMND1,SCO1
JD_GPP3909_Balsa_2902870.sgRNA.no3w.ga.gene_av.zs1-rep-ExpQnorm-noRowNorm-zscore-t8-q33.25	0	189	37	3,9628026294693	1,84175203779601E-16	20	BOLA3,COX16,DMAC1,DMAC2,ECSIT,ENSG00000255339,ENSG00000265257,ENSG00000267740,GLRX5,GRSF1,METTL17,MRPS31,NDUFAF4,NDUFAF5,NDUFAF8,NDUFC2-KCTD14,NFU1,NUBPL,RMND1,SCO1
JD_GPP3909_Balsa_2902870.sgRNA-rep-ExpQnorm-noRowNorm-zscore-t12-q32	9	226	40	3,58272995441137	1,96670135562421E-16	16	COX16,DMAC1,DMAC2,ENSG00000255339,ENSG00000265257,ENSG00000267740,GLRX5,METTL17,MRPS31,NDUFAF4,NDUFAF5,NDUFAF8,NDUFC2-KCTD14,NFU1,NUBPL,TIMMDC1
JD_GPP3909_Balsa_2902870.sgRNA-rep-ExpQnorm-noRowNorm-zscore-t4-q32--no-fil-flat	9	226	40	3,58272995441137	1,96670135562421E-16	16	COX16,DMAC1,DMAC2,ENSG00000255339,ENSG00000265257,ENSG00000267740,GLRX5,METTL17,MRPS31,NDUFAF4,NDUFAF5,NDUFAF8,NDUFC2-KCTD14,NFU1,NUBPL,TIMMDC1
JD_GPP3909_Balsa_2902870.sgRNA-rep-ExpQnorm-noRowNorm-zscore-t4-q32	9	226	40	3,58272995441137	1,96670135562421E-16	16	COX16,DMAC1,DMAC2,ENSG00000255339,ENSG00000265257,ENSG00000267740,GLRX5,METTL17,MRPS31,NDUFAF4,NDUFAF5,NDUFAF8,NDUFC2-KCTD14,NFU1,NUBPL,TIMMDC1
JD_GPP3909_Balsa_2902870.sgRNA-rep-ExpQnorm-noRowNorm-zscore-t8-q32--no-fil-flat	9	226	40	3,58272995441137	1,96670135562421E-16	16	COX16,DMAC1,DMAC2,ENSG00000255339,ENSG00000265257,ENSG00000267740,GLRX5,METTL17,MRPS31,NDUFAF4,NDUFAF5,NDUFAF8,NDUFC2-KCTD14,NFU1,NUBPL,TIMMDC1
JD_GPP3909_Balsa_2902870.sgRNA-rep-ExpQnorm-noRowNorm-zscore-t8-q32	9	226	40	3,58272995441137	1,96670135562421E-16	16	COX16,DMAC1,DMAC2,ENSG00000255339,ENSG00000265257,ENSG00000267740,GLRX5,METTL17,MRPS31,NDUFAF4,NDUFAF5,NDUFAF8,NDUFC2-KCTD14,NFU1,NUBPL,TIMMDC1
JD_GPP3909_Balsa_2902870.sgRNA-rep-qnorm-zscore-t13-q32	9	226	40	3,58272995441137	1,96670135562421E-16	16	COX16,DMAC1,DMAC2,ENSG00000255339,ENSG00000265257,ENSG00000267740,GLRX5,METTL17,MRPS31,NDUFAF4,NDUFAF5,NDUFAF8,NDUFC2-KCTD14,NFU1,NUBPL,TIMMDC1
JD_GPP3909_Balsa_2902870.sgRNA-rep-qnorm-zscore-t4-q32	9	226	40	3,58272995441137	1,96670135562421E-16	16	COX16,DMAC1,DMAC2,ENSG00000255339,ENSG00000265257,ENSG00000267740,GLRX5,METTL17,MRPS31,NDUFAF4,NDUFAF5,NDUFAF8,NDUFC2-KCTD14,NFU1,NUBPL,TIMMDC1
JD_GPP3909_Balsa_2902870.sgRNA-rep-qnorm-zscore-t8-q32	9	226	40	3,58272995441137	1,96670135562421E-16	16	COX16,DMAC1,DMAC2,ENSG00000255339,ENSG00000265257,ENSG00000267740,GLRX5,METTL17,MRPS31,NDUFAF4,NDUFAF5,NDUFAF8,NDUFC2-KCTD14,NFU1,NUBPL,TIMMDC1
JD_GPP3909_Balsa_2902870.sgRNA.ga.gene_av.zs1-rep-noExpNorm-noRowNorm-zscore-01range-t2-q33	4	178	36	4,09397344228805	2,01699076997725E-16	14	COX16,DMAC1,DMAC2,ENSG00000255339,ENSG00000265257,ENSG00000267740,GLRX5,GRSF1,METTL17,NDUFAF4,NDUFAF5,NDUFAF8,NFU1,TIMMDC1
JD_GPP3909_Balsa_2902870.sgRNA.ga.gene_av.zs15-rep-ExpMean_subs-noRowNorm-zscore-01range-t1.5-q33.5	0	167	35	4,24242424242424	2,06176803410822E-16	14	CHCHD1,COX16,DMAC2,ENSG00000265257,ENSG00000267740,FOXRED1,GLRX5,METTL17,NDUFAF4,NDUFAF5,NDUFAF8,NFU1,NUBPL,TIMMDC1
JD_GPP3909_Balsa_2902870.sgRNA.ga.gene_av.zs15-rep-ExpMean_subs-noRowNorm-zscore-01range-t12-q34	0	167	35	4,24242424242424	2,06176803410822E-16	14	CHCHD1,COX16,DMAC2,ENSG00000265257,ENSG00000267740,FOXRED1,GLRX5,METTL17,NDUFAF4,NDUFAF5,NDUFAF8,NFU1,NUBPL,TIMMDC1
JD_GPP3909_Balsa_2902870.sgRNA.ga.gene_av.zs15-rep-ExpMean_subs-noRowNorm-zscore-01range-t16-q34	0	167	35	4,24242424242424	2,06176803410822E-16	14	CHCHD1,COX16,DMAC2,ENSG00000265257,ENSG00000267740,FOXRED1,GLRX5,METTL17,NDUFAF4,NDUFAF5,NDUFAF8,NFU1,NUBPL,TIMMDC1
JD_GPP3909_Balsa_2902870.sgRNA.ga.gene_av.zs15-rep-ExpMean_subs-noRowNorm-zscore-01range-t2-q33.5	0	167	35	4,24242424242424	2,06176803410822E-16	14	CHCHD1,COX16,DMAC2,ENSG00000265257,ENSG00000267740,FOXRED1,GLRX5,METTL17,NDUFAF4,NDUFAF5,NDUFAF8,NFU1,NUBPL,TIMMDC1
JD_GPP3909_Balsa_2902870.sgRNA.ga.gene_av.zs15-rep-ExpMean_subs-noRowNorm-zscore-01range-t4-q33.5	0	167	35	4,24242424242424	2,06176803410822E-16	14	CHCHD1,COX16,DMAC2,ENSG00000265257,ENSG00000267740,FOXRED1,GLRX5,METTL17,NDUFAF4,NDUFAF5,NDUFAF8,NFU1,NUBPL,TIMMDC1
JD_GPP3909_Balsa_2902870.sgRNA.ga.gene_av.zs15-rep-ExpMean_subs-noRowNorm-zscore-01range-t8-q34	0	167	35	4,24242424242424	2,06176803410822E-16	14	CHCHD1,COX16,DMAC2,ENSG00000265257,ENSG00000267740,FOXRED1,GLRX5,METTL17,NDUFAF4,NDUFAF5,NDUFAF8,NFU1,NUBPL,TIMMDC1
JD_GPP3909_Balsa_2902870.sgRNA.no3w.ga.gene_av.zs15-rep-noExpNorm-noRowNorm-zscore-t12-q32.5	11	146	33	4,57534246575342	2,12428385977007E-16	9	DMAC1,ENSG00000265257,ENSG00000267740,GLRX5,METTL17,NDUFAF4,NDUFAF5,NDUFAF8,TIMMDC1
JD_GPP3909_Balsa_2902870.sgRNA.no3w.ga.gene_av.zs15-rep-noExpNorm-noRowNorm-zscore-t16-q32.5	11	146	33	4,57534246575342	2,12428385977007E-16	9	DMAC1,ENSG00000265257,ENSG00000267740,GLRX5,METTL17,NDUFAF4,NDUFAF5,NDUFAF8,TIMMDC1
JD_GPP3909_Balsa_2902870.sgRNA.no3w.ga.gene_av.zs15-rep-noExpNorm-noRowNorm-zscore-t4-q32.5	12	146	33	4,57534246575342	2,12428385977007E-16	9	DMAC1,ENSG00000265257,ENSG00000267740,GLRX5,METTL17,NDUFAF4,NDUFAF5,NDUFAF8,TIMMDC1
JD_GPP3909_Balsa_2902870.sgRNA.no3w.ga.gene_av.zs15-rep-noExpNorm-noRowNorm-zscore-t8-q32.5	11	146	33	4,57534246575342	2,12428385977007E-16	9	DMAC1,ENSG00000265257,ENSG00000267740,GLRX5,METTL17,NDUFAF4,NDUFAF5,NDUFAF8,TIMMDC1
JD_GPP3909_Balsa_2902870.sgRNA-rep-ExpMean_subs-noRowNorm-zscore-01range-t1.5-q33.5	0	281	44	3,16963226571767	2,14932839145408E-16	31	CHCHD1,COQ2,COX16,DLD,DMAC1,DMAC2,ECSIT,ENSG00000255339,ENSG00000265257,ENSG00000267740,ENSG00000268400,FOXRED1,GLRX5,GRSF1,LIAS,LIPT1,METTL17,MRPS31,NDUFAF4,NDUFAF5,NDUFAF6,NDUFAF8,NDUFC2-KCTD14,NFU1,NUBPL,PDSS2,PET100,PET117,RTN4IP1,SCO1,TIMMDC1
JD_GPP3909_Balsa_2902870.sgRNA-rep-ExpMean_subs-noRowNorm-zscore-01range-t12-q33.5	0	281	44	3,16963226571767	2,14932839145408E-16	31	CHCHD1,COQ2,COX16,DLD,DMAC1,DMAC2,ECSIT,ENSG00000255339,ENSG00000265257,ENSG00000267740,ENSG00000268400,FOXRED1,GLRX5,GRSF1,LIAS,LIPT1,METTL17,MRPS31,NDUFAF4,NDUFAF5,NDUFAF6,NDUFAF8,NDUFC2-KCTD14,NFU1,NUBPL,PDSS2,PET100,PET117,RTN4IP1,SCO1,TIMMDC1
JD_GPP3909_Balsa_2902870.sgRNA-rep-ExpMean_subs-noRowNorm-zscore-01range-t16-q33.5	0	281	44	3,16963226571767	2,14932839145408E-16	31	CHCHD1,COQ2,COX16,DLD,DMAC1,DMAC2,ECSIT,ENSG00000255339,ENSG00000265257,ENSG00000267740,ENSG00000268400,FOXRED1,GLRX5,GRSF1,LIAS,LIPT1,METTL17,MRPS31,NDUFAF4,NDUFAF5,NDUFAF6,NDUFAF8,NDUFC2-KCTD14,NFU1,NUBPL,PDSS2,PET100,PET117,RTN4IP1,SCO1,TIMMDC1
JD_GPP3909_Balsa_2902870.sgRNA-rep-ExpMean_subs-noRowNorm-zscore-01range-t2-q33.5	0	281	44	3,16963226571767	2,14932839145408E-16	31	CHCHD1,COQ2,COX16,DLD,DMAC1,DMAC2,ECSIT,ENSG00000255339,ENSG00000265257,ENSG00000267740,ENSG00000268400,FOXRED1,GLRX5,GRSF1,LIAS,LIPT1,METTL17,MRPS31,NDUFAF4,NDUFAF5,NDUFAF6,NDUFAF8,NDUFC2-KCTD14,NFU1,NUBPL,PDSS2,PET100,PET117,RTN4IP1,SCO1,TIMMDC1
JD_GPP3909_Balsa_2902870.sgRNA-rep-ExpMean_subs-noRowNorm-zscore-01range-t32-q33.5	0	281	44	3,16963226571767	2,14932839145408E-16	31	CHCHD1,COQ2,COX16,DLD,DMAC1,DMAC2,ECSIT,ENSG00000255339,ENSG00000265257,ENSG00000267740,ENSG00000268400,FOXRED1,GLRX5,GRSF1,LIAS,LIPT1,METTL17,MRPS31,NDUFAF4,NDUFAF5,NDUFAF6,NDUFAF8,NDUFC2-KCTD14,NFU1,NUBPL,PDSS2,PET100,PET117,RTN4IP1,SCO1,TIMMDC1
JD_GPP3909_Balsa_2902870.sgRNA-rep-ExpMean_subs-noRowNorm-zscore-01range-t4-q33.5	0	281	44	3,16963226571767	2,14932839145408E-16	31	CHCHD1,COQ2,COX16,DLD,DMAC1,DMAC2,ECSIT,ENSG00000255339,ENSG00000265257,ENSG00000267740,ENSG00000268400,FOXRED1,GLRX5,GRSF1,LIAS,LIPT1,METTL17,MRPS31,NDUFAF4,NDUFAF5,NDUFAF6,NDUFAF8,NDUFC2-KCTD14,NFU1,NUBPL,PDSS2,PET100,PET117,RTN4IP1,SCO1,TIMMDC1
JD_GPP3909_Balsa_2902870.sgRNA-rep-ExpMean_subs-noRowNorm-zscore-01range-t8-q33.5	0	281	44	3,16963226571767	2,14932839145408E-16	31	CHCHD1,COQ2,COX16,DLD,DMAC1,DMAC2,ECSIT,ENSG00000255339,ENSG00000265257,ENSG00000267740,ENSG00000268400,FOXRED1,GLRX5,GRSF1,LIAS,LIPT1,METTL17,MRPS31,NDUFAF4,NDUFAF5,NDUFAF6,NDUFAF8,NDUFC2-KCTD14,NFU1,NUBPL,PDSS2,PET100,PET117,RTN4IP1,SCO1,TIMMDC1
JD_GPP3909_Balsa_2902870.sgRNA.ga.gene_av.zs15-rep-ExpMean_subs-noRowNorm-zscore-01range-t12-q33.25	0	157	34	4,38370970855047	2,42457661357193E-16	13	CHCHD1,COX16,DMAC2,ENSG00000265257,ENSG00000267740,FOXRED1,GLRX5,METTL17,NDUFAF4,NDUFAF5,NDUFAF8,NFU1,TIMMDC1
JD_GPP3909_Balsa_2902870.sgRNA.ga.gene_av.zs15-rep-ExpMean_subs-noRowNorm-zscore-01range-t16-q33.25	0	157	34	4,38370970855047	2,42457661357193E-16	13	CHCHD1,COX16,DMAC2,ENSG00000265257,ENSG00000267740,FOXRED1,GLRX5,METTL17,NDUFAF4,NDUFAF5,NDUFAF8,NFU1,TIMMDC1
JD_GPP3909_Balsa_2902870.sgRNA.ga.gene_av.zs15-rep-ExpMean_subs-noRowNorm-zscore-01range-t8-q33.25	0	157	34	4,38370970855047	2,42457661357193E-16	13	CHCHD1,COX16,DMAC2,ENSG00000265257,ENSG00000267740,FOXRED1,GLRX5,METTL17,NDUFAF4,NDUFAF5,NDUFAF8,NFU1,TIMMDC1
JD_GPP3909_Balsa_2902870.sgRNA.no3w.ga.gene_av.zs1-rep-ExpQnorm-noRowNorm-zscore-t1.5-q32.5	7	179	36	4,07110208227527	2,4615397428317E-16	15	BOLA3,COX16,DMAC1,DMAC2,ECSIT,ENSG00000265257,ENSG00000267740,GLRX5,GRSF1,MRPS31,NDUFAF4,NDUFAF5,NDUFC2-KCTD14,NFU1,NUBPL
JD_GPP3909_Balsa_2902870.sgRNA.ga.gene_av.zs15-rep-ExpMean_subs-noRowNorm-zscore-t1.5-q33.75	0	215	39	3,67188160676533	2,61071889969391E-16	24	CHCHD1,COX16,DMAC1,DMAC2,ENSG00000255339,ENSG00000265257,ENSG00000267740,FDX1,FOXRED1,GLRX5,GRSF1,LIAS,METTL17,MRPS31,NDUFAF4,NDUFAF5,NDUFAF6,NDUFAF8,NFU1,NUBPL,PET117,RTN4IP1,SCO1,TIMMDC1
JD_GPP3909_Balsa_2902870.sgRNA.ga.gene_av.zs15-rep-ExpMean_subs-noRowNorm-zscore-t1.5-q34	0	215	39	3,67188160676533	2,61071889969391E-16	24	CHCHD1,COX16,DMAC1,DMAC2,ENSG00000255339,ENSG00000265257,ENSG00000267740,FDX1,FOXRED1,GLRX5,GRSF1,LIAS,METTL17,MRPS31,NDUFAF4,NDUFAF5,NDUFAF6,NDUFAF8,NFU1,NUBPL,PET117,RTN4IP1,SCO1,TIMMDC1
JD_GPP3909_Balsa_2902870.sgRNA.ga.gene_av.zs15-rep-ExpMean_subs-noRowNorm-zscore-t12-q33.75	0	215	39	3,67188160676533	2,61071889969391E-16	24	CHCHD1,COX16,DMAC1,DMAC2,ENSG00000255339,ENSG00000265257,ENSG00000267740,FDX1,FOXRED1,GLRX5,GRSF1,LIAS,METTL17,MRPS31,NDUFAF4,NDUFAF5,NDUFAF6,NDUFAF8,NFU1,NUBPL,PET117,RTN4IP1,SCO1,TIMMDC1
JD_GPP3909_Balsa_2902870.sgRNA.ga.gene_av.zs15-rep-ExpMean_subs-noRowNorm-zscore-t12-q34	0	215	39	3,67188160676533	2,61071889969391E-16	24	CHCHD1,COX16,DMAC1,DMAC2,ENSG00000255339,ENSG00000265257,ENSG00000267740,FDX1,FOXRED1,GLRX5,GRSF1,LIAS,METTL17,MRPS31,NDUFAF4,NDUFAF5,NDUFAF6,NDUFAF8,NFU1,NUBPL,PET117,RTN4IP1,SCO1,TIMMDC1
JD_GPP3909_Balsa_2902870.sgRNA.ga.gene_av.zs15-rep-ExpMean_subs-noRowNorm-zscore-t16-q33.75	0	215	39	3,67188160676533	2,61071889969391E-16	24	CHCHD1,COX16,DMAC1,DMAC2,ENSG00000255339,ENSG00000265257,ENSG00000267740,FDX1,FOXRED1,GLRX5,GRSF1,LIAS,METTL17,MRPS31,NDUFAF4,NDUFAF5,NDUFAF6,NDUFAF8,NFU1,NUBPL,PET117,RTN4IP1,SCO1,TIMMDC1
JD_GPP3909_Balsa_2902870.sgRNA.ga.gene_av.zs15-rep-ExpMean_subs-noRowNorm-zscore-t16-q34	0	215	39	3,67188160676533	2,61071889969391E-16	24	CHCHD1,COX16,DMAC1,DMAC2,ENSG00000255339,ENSG00000265257,ENSG00000267740,FDX1,FOXRED1,GLRX5,GRSF1,LIAS,METTL17,MRPS31,NDUFAF4,NDUFAF5,NDUFAF6,NDUFAF8,NFU1,NUBPL,PET117,RTN4IP1,SCO1,TIMMDC1
JD_GPP3909_Balsa_2902870.sgRNA.ga.gene_av.zs15-rep-ExpMean_subs-noRowNorm-zscore-t2-q33.75	0	215	39	3,67188160676533	2,61071889969391E-16	24	CHCHD1,COX16,DMAC1,DMAC2,ENSG00000255339,ENSG00000265257,ENSG00000267740,FDX1,FOXRED1,GLRX5,GRSF1,LIAS,METTL17,MRPS31,NDUFAF4,NDUFAF5,NDUFAF6,NDUFAF8,NFU1,NUBPL,PET117,RTN4IP1,SCO1,TIMMDC1
JD_GPP3909_Balsa_2902870.sgRNA.ga.gene_av.zs15-rep-ExpMean_subs-noRowNorm-zscore-t2-q34	0	215	39	3,67188160676533	2,61071889969391E-16	24	CHCHD1,COX16,DMAC1,DMAC2,ENSG00000255339,ENSG00000265257,ENSG00000267740,FDX1,FOXRED1,GLRX5,GRSF1,LIAS,METTL17,MRPS31,NDUFAF4,NDUFAF5,NDUFAF6,NDUFAF8,NFU1,NUBPL,PET117,RTN4IP1,SCO1,TIMMDC1
JD_GPP3909_Balsa_2902870.sgRNA.ga.gene_av.zs15-rep-ExpMean_subs-noRowNorm-zscore-t4-q33.75	0	215	39	3,67188160676533	2,61071889969391E-16	24	CHCHD1,COX16,DMAC1,DMAC2,ENSG00000255339,ENSG00000265257,ENSG00000267740,FDX1,FOXRED1,GLRX5,GRSF1,LIAS,METTL17,MRPS31,NDUFAF4,NDUFAF5,NDUFAF6,NDUFAF8,NFU1,NUBPL,PET117,RTN4IP1,SCO1,TIMMDC1
JD_GPP3909_Balsa_2902870.sgRNA.ga.gene_av.zs15-rep-ExpMean_subs-noRowNorm-zscore-t4-q34	0	215	39	3,67188160676533	2,61071889969391E-16	24	CHCHD1,COX16,DMAC1,DMAC2,ENSG00000255339,ENSG00000265257,ENSG00000267740,FDX1,FOXRED1,GLRX5,GRSF1,LIAS,METTL17,MRPS31,NDUFAF4,NDUFAF5,NDUFAF6,NDUFAF8,NFU1,NUBPL,PET117,RTN4IP1,SCO1,TIMMDC1
JD_GPP3909_Balsa_2902870.sgRNA.ga.gene_av.zs15-rep-ExpMean_subs-noRowNorm-zscore-t8-q33.75	0	215	39	3,67188160676533	2,61071889969391E-16	24	CHCHD1,COX16,DMAC1,DMAC2,ENSG00000255339,ENSG00000265257,ENSG00000267740,FDX1,FOXRED1,GLRX5,GRSF1,LIAS,METTL17,MRPS31,NDUFAF4,NDUFAF5,NDUFAF6,NDUFAF8,NFU1,NUBPL,PET117,RTN4IP1,SCO1,TIMMDC1
JD_GPP3909_Balsa_2902870.sgRNA.ga.gene_av.zs15-rep-ExpMean_subs-noRowNorm-zscore-t8-q34	0	215	39	3,67188160676533	2,61071889969391E-16	24	CHCHD1,COX16,DMAC1,DMAC2,ENSG00000255339,ENSG00000265257,ENSG00000267740,FDX1,FOXRED1,GLRX5,GRSF1,LIAS,METTL17,MRPS31,NDUFAF4,NDUFAF5,NDUFAF6,NDUFAF8,NFU1,NUBPL,PET117,RTN4IP1,SCO1,TIMMDC1
JD_GPP3909_Balsa_2902870.sgRNA.ga.gene_av.zs15-rep-noExpNorm-noRowNorm-zscore-01range-t4-q32.5	4	147	33	4,54421768707483	2,66591947120971E-16	15	DMAC1,DMAC2,ENSG00000255339,ENSG00000265257,ENSG00000267740,FOXRED1,GLRX5,METTL17,NDUFAF4,NDUFAF5,NDUFAF8,NFU1,NUBPL,PET117,TIMMDC1
JD_GPP3909_Balsa_2902870.sgRNA.no3w.ga.gene_av.zs15-rep-ExpMean_subs-noRowNorm-zscore-01range-t12-q31.8	0	137	32	4,72815748728157	2,71701130602077E-16	9	DMAC1,ENSG00000255339,ENSG00000265257,ENSG00000267740,METTL17,NDUFAF4,NDUFAF5,NDUFAF8,TIMMDC1
JD_GPP3909_Balsa_2902870.sgRNA.no3w.ga.gene_av.zs15-rep-ExpMean_subs-noRowNorm-zscore-01range-t16-q31.8	0	137	32	4,72815748728157	2,71701130602077E-16	9	DMAC1,ENSG00000255339,ENSG00000265257,ENSG00000267740,METTL17,NDUFAF4,NDUFAF5,NDUFAF8,TIMMDC1
JD_GPP3909_Balsa_2902870.sgRNA.no3w.ga.gene_av.zs15-rep-ExpMean_subs-noRowNorm-zscore-01range-t4-q31.8	0	137	32	4,72815748728157	2,71701130602077E-16	9	DMAC1,ENSG00000255339,ENSG00000265257,ENSG00000267740,METTL17,NDUFAF4,NDUFAF5,NDUFAF8,TIMMDC1
JD_GPP3909_Balsa_2902870.sgRNA.no3w.ga.gene_av.zs15-rep-ExpMean_subs-noRowNorm-zscore-01range-t8-q31.8	0	137	32	4,72815748728157	2,71701130602077E-16	9	DMAC1,ENSG00000255339,ENSG00000265257,ENSG00000267740,METTL17,NDUFAF4,NDUFAF5,NDUFAF8,TIMMDC1
JD_GPP3909_Balsa_2902870.sgRNA-rep-ExpQnorm-noRowNorm-zscore-t1.5-q36	4	414	52	2,54252671643976	2,73465120109031E-16	52	BOLA3,CHCHD1,CLPP,COQ2,COQ7,COX16,COX18,CS,DLAT,DLD,DLST,DMAC1,DMAC2,ECSIT,ENSG00000255339,ENSG00000265257,ENSG00000267740,FDX1,FH,FOXRED1,GLRX5,GRSF1,GTPBP3,LIAS,LIPT1,LIPT2,LIPT2-AS1,METTL17,MRM2,MRPS31,MTIF3,NDUFAF4,NDUFAF5,NDUFAF6,NDUFAF8,NDUFC2-KCTD14,NFU1,NUBPL,PDE12,PDHA1,PDHB,PDSS2,PET117,RMND1,RTN4IP1,SCO1,SLC25A1,SLC25A51,SOD2,SURF1,TIMM21,TIMMDC1
JD_GPP3909_Balsa_2902870.sgRNA.no3w.ga.gene_av.zs15-rep-noExpNorm-noRowNorm-zscore-t1.5-q33	5	255	42	3,33404634581105	2,98001750435274E-16	32	CHCHD1,COQ2,COX16,DLD,DMAC1,DMAC2,ENSG00000255339,ENSG00000265257,ENSG00000267740,FDX1,FOXRED1,GLRX5,GRSF1,LIAS,LIPT2,LIPT2-AS1,METTL17,MRPS31,NDUFAF4,NDUFAF5,NDUFAF6,NDUFAF8,NFU1,NUBPL,PDE12,PET117,RTN4IP1,SCO1,SOD2,SURF1,TIMMDC1,UQCC2
JD_GPP3909_Balsa_2902870.sgRNA.ga.gene_av.zs15-rep-ExpMean_subs-noRowNorm-zscore-01range-t1.5-q33	0	158	34	4,35596471039509	3,00842857742573E-16	13	CHCHD1,COX16,DMAC2,ENSG00000265257,ENSG00000267740,FOXRED1,GLRX5,METTL17,NDUFAF4,NDUFAF5,NDUFAF8,NFU1,TIMMDC1
JD_GPP3909_Balsa_2902870.sgRNA.ga.gene_av.zs15-rep-ExpMean_subs-noRowNorm-zscore-01range-t2-q33	0	158	34	4,35596471039509	3,00842857742573E-16	13	CHCHD1,COX16,DMAC2,ENSG00000265257,ENSG00000267740,FOXRED1,GLRX5,METTL17,NDUFAF4,NDUFAF5,NDUFAF8,NFU1,TIMMDC1
JD_GPP3909_Balsa_2902870.sgRNA.ga.gene_av.zs15-rep-ExpMean_subs-noRowNorm-zscore-01range-t4-q33	0	158	34	4,35596471039509	3,00842857742573E-16	13	CHCHD1,COX16,DMAC2,ENSG00000265257,ENSG00000267740,FOXRED1,GLRX5,METTL17,NDUFAF4,NDUFAF5,NDUFAF8,NFU1,TIMMDC1
JD_GPP3909_Balsa_2902870.sgRNA-rep-ExpQnorm-noRowNorm-zscore-01range-t1.5-q35--no-fil-flat	6	379	50	2,67050451747022	3,09318166745957E-16	54	BOLA3,CHCHD1,CLPP,COQ2,COQ7,COX16,COX18,DLD,DLST,DMAC1,DMAC2,ECSIT,ENSG00000255339,ENSG00000260643,ENSG00000265257,ENSG00000267740,ENSG00000268400,ENSG00000284512,FDX1,FH,FOXRED1,GCSH,GLRX5,GRSF1,LIAS,LIPT1,LIPT2,LIPT2-AS1,METTL17,MRM2,MRPS31,MTIF3,MTO1,NDUFAF4,NDUFAF5,NDUFAF6,NDUFAF8,NDUFC2-KCTD14,NFU1,NME6,NUBPL,PDE12,PDSS2,PET100,PET117,RMND1,RTN4IP1,SCO1,SLC25A51,SOD2,SURF1,TACO1,TIMM21,TIMMD…
JD_GPP3909_Balsa_2902870.sgRNA-rep-ExpQnorm-noRowNorm-zscore-01range-t1.5-q35	6	379	50	2,67050451747022	3,09318166745957E-16	54	BOLA3,CHCHD1,CLPP,COQ2,COQ7,COX16,COX18,DLD,DLST,DMAC1,DMAC2,ECSIT,ENSG00000255339,ENSG00000260643,ENSG00000265257,ENSG00000267740,ENSG00000268400,ENSG00000284512,FDX1,FH,FOXRED1,GCSH,GLRX5,GRSF1,LIAS,LIPT1,LIPT2,LIPT2-AS1,METTL17,MRM2,MRPS31,MTIF3,MTO1,NDUFAF4,NDUFAF5,NDUFAF6,NDUFAF8,NDUFC2-KCTD14,NFU1,NME6,NUBPL,PDE12,PDSS2,PET100,PET117,RMND1,RTN4IP1,SCO1,SLC25A51,SOD2,SURF1,TACO1,TIMM21,TIMMD…
JD_GPP3909_Balsa_2902870.sgRNA-rep-ExpQnorm-noRowNorm-zscore-01range-t1.5-q36	5	379	50	2,67050451747022	3,09318166745957E-16	54	BOLA3,CHCHD1,CLPP,COQ2,COQ7,COX16,COX18,DLD,DLST,DMAC1,DMAC2,ECSIT,ENSG00000255339,ENSG00000260643,ENSG00000265257,ENSG00000267740,ENSG00000268400,ENSG00000284512,FDX1,FH,FOXRED1,GCSH,GLRX5,GRSF1,LIAS,LIPT1,LIPT2,LIPT2-AS1,METTL17,MRM2,MRPS31,MTIF3,MTO1,NDUFAF4,NDUFAF5,NDUFAF6,NDUFAF8,NDUFC2-KCTD14,NFU1,NME6,NUBPL,PDE12,PDSS2,PET100,PET117,RMND1,RTN4IP1,SCO1,SLC25A51,SOD2,SURF1,TACO1,TIMM21,TIMMD…
JD_GPP3909_Balsa_2902870.sgRNA-rep-ExpQnorm-noRowNorm-zscore-01range-t2-q35--no-fil-flat	0	379	50	2,67050451747022	3,09318166745957E-16	54	BOLA3,CHCHD1,CLPP,COQ2,COQ7,COX16,COX18,DLD,DLST,DMAC1,DMAC2,ECSIT,ENSG00000255339,ENSG00000260643,ENSG00000265257,ENSG00000267740,ENSG00000268400,ENSG00000284512,FDX1,FH,FOXRED1,GCSH,GLRX5,GRSF1,LIAS,LIPT1,LIPT2,LIPT2-AS1,METTL17,MRM2,MRPS31,MTIF3,MTO1,NDUFAF4,NDUFAF5,NDUFAF6,NDUFAF8,NDUFC2-KCTD14,NFU1,NME6,NUBPL,PDE12,PDSS2,PET100,PET117,RMND1,RTN4IP1,SCO1,SLC25A51,SOD2,SURF1,TACO1,TIMM21,TIMMD…
JD_GPP3909_Balsa_2902870.sgRNA-rep-ExpQnorm-noRowNorm-zscore-01range-t2-q35	0	379	50	2,67050451747022	3,09318166745957E-16	54	BOLA3,CHCHD1,CLPP,COQ2,COQ7,COX16,COX18,DLD,DLST,DMAC1,DMAC2,ECSIT,ENSG00000255339,ENSG00000260643,ENSG00000265257,ENSG00000267740,ENSG00000268400,ENSG00000284512,FDX1,FH,FOXRED1,GCSH,GLRX5,GRSF1,LIAS,LIPT1,LIPT2,LIPT2-AS1,METTL17,MRM2,MRPS31,MTIF3,MTO1,NDUFAF4,NDUFAF5,NDUFAF6,NDUFAF8,NDUFC2-KCTD14,NFU1,NME6,NUBPL,PDE12,PDSS2,PET100,PET117,RMND1,RTN4IP1,SCO1,SLC25A51,SOD2,SURF1,TACO1,TIMM21,TIMMD…
JD_GPP3909_Balsa_2902870.sgRNA-rep-ExpQnorm-noRowNorm-zscore-01range-t2-q36	0	379	50	2,67050451747022	3,09318166745957E-16	54	BOLA3,CHCHD1,CLPP,COQ2,COQ7,COX16,COX18,DLD,DLST,DMAC1,DMAC2,ECSIT,ENSG00000255339,ENSG00000260643,ENSG00000265257,ENSG00000267740,ENSG00000268400,ENSG00000284512,FDX1,FH,FOXRED1,GCSH,GLRX5,GRSF1,LIAS,LIPT1,LIPT2,LIPT2-AS1,METTL17,MRM2,MRPS31,MTIF3,MTO1,NDUFAF4,NDUFAF5,NDUFAF6,NDUFAF8,NDUFC2-KCTD14,NFU1,NME6,NUBPL,PDE12,PDSS2,PET100,PET117,RMND1,RTN4IP1,SCO1,SLC25A51,SOD2,SURF1,TACO1,TIMM21,TIMMD…
JD_GPP3909_Balsa_2902870.sgRNA-rep-ExpQnorm-noRowNorm-zscore-01range-t4-q35--no-fil-flat	0	379	50	2,67050451747022	3,09318166745957E-16	54	BOLA3,CHCHD1,CLPP,COQ2,COQ7,COX16,COX18,DLD,DLST,DMAC1,DMAC2,ECSIT,ENSG00000255339,ENSG00000260643,ENSG00000265257,ENSG00000267740,ENSG00000268400,ENSG00000284512,FDX1,FH,FOXRED1,GCSH,GLRX5,GRSF1,LIAS,LIPT1,LIPT2,LIPT2-AS1,METTL17,MRM2,MRPS31,MTIF3,MTO1,NDUFAF4,NDUFAF5,NDUFAF6,NDUFAF8,NDUFC2-KCTD14,NFU1,NME6,NUBPL,PDE12,PDSS2,PET100,PET117,RMND1,RTN4IP1,SCO1,SLC25A51,SOD2,SURF1,TACO1,TIMM21,TIMMD…
JD_GPP3909_Balsa_2902870.sgRNA-rep-ExpQnorm-noRowNorm-zscore-01range-t4-q35	0	379	50	2,67050451747022	3,09318166745957E-16	54	BOLA3,CHCHD1,CLPP,COQ2,COQ7,COX16,COX18,DLD,DLST,DMAC1,DMAC2,ECSIT,ENSG00000255339,ENSG00000260643,ENSG00000265257,ENSG00000267740,ENSG00000268400,ENSG00000284512,FDX1,FH,FOXRED1,GCSH,GLRX5,GRSF1,LIAS,LIPT1,LIPT2,LIPT2-AS1,METTL17,MRM2,MRPS31,MTIF3,MTO1,NDUFAF4,NDUFAF5,NDUFAF6,NDUFAF8,NDUFC2-KCTD14,NFU1,NME6,NUBPL,PDE12,PDSS2,PET100,PET117,RMND1,RTN4IP1,SCO1,SLC25A51,SOD2,SURF1,TACO1,TIMM21,TIMMD…
JD_GPP3909_Balsa_2902870.sgRNA-rep-ExpQnorm-noRowNorm-zscore-01range-t4-q36	0	379	50	2,67050451747022	3,09318166745957E-16	54	BOLA3,CHCHD1,CLPP,COQ2,COQ7,COX16,COX18,DLD,DLST,DMAC1,DMAC2,ECSIT,ENSG00000255339,ENSG00000260643,ENSG00000265257,ENSG00000267740,ENSG00000268400,ENSG00000284512,FDX1,FH,FOXRED1,GCSH,GLRX5,GRSF1,LIAS,LIPT1,LIPT2,LIPT2-AS1,METTL17,MRM2,MRPS31,MTIF3,MTO1,NDUFAF4,NDUFAF5,NDUFAF6,NDUFAF8,NDUFC2-KCTD14,NFU1,NME6,NUBPL,PDE12,PDSS2,PET100,PET117,RMND1,RTN4IP1,SCO1,SLC25A51,SOD2,SURF1,TACO1,TIMM21,TIMMD…
JD_GPP3909_Balsa_2902870.sgRNA.ga.gene_av.zs15-rep-ExpMean_subs-noRowNorm-zscore-t1.5-q32.5	0	169	35	4,19221803837188	3,11837590700073E-16	18	CHCHD1,COX16,DMAC1,DMAC2,ENSG00000255339,ENSG00000265257,ENSG00000267740,GLRX5,GRSF1,METTL17,MRPS31,NDUFAF4,NDUFAF5,NDUFAF8,NFU1,NUBPL,PET117,TIMMDC1
JD_GPP3909_Balsa_2902870.sgRNA.ga.gene_av.zs15-rep-ExpMean_subs-noRowNorm-zscore-t12-q32.5	0	169	35	4,19221803837188	3,11837590700073E-16	18	CHCHD1,COX16,DMAC1,DMAC2,ENSG00000255339,ENSG00000265257,ENSG00000267740,GLRX5,GRSF1,METTL17,MRPS31,NDUFAF4,NDUFAF5,NDUFAF8,NFU1,NUBPL,PET117,TIMMDC1
JD_GPP3909_Balsa_2902870.sgRNA.ga.gene_av.zs15-rep-ExpMean_subs-noRowNorm-zscore-t16-q32.5	0	169	35	4,19221803837188	3,11837590700073E-16	18	CHCHD1,COX16,DMAC1,DMAC2,ENSG00000255339,ENSG00000265257,ENSG00000267740,GLRX5,GRSF1,METTL17,MRPS31,NDUFAF4,NDUFAF5,NDUFAF8,NFU1,NUBPL,PET117,TIMMDC1
JD_GPP3909_Balsa_2902870.sgRNA.ga.gene_av.zs15-rep-ExpMean_subs-noRowNorm-zscore-t2-q32.5	0	169	35	4,19221803837188	3,11837590700073E-16	18	CHCHD1,COX16,DMAC1,DMAC2,ENSG00000255339,ENSG00000265257,ENSG00000267740,GLRX5,GRSF1,METTL17,MRPS31,NDUFAF4,NDUFAF5,NDUFAF8,NFU1,NUBPL,PET117,TIMMDC1
JD_GPP3909_Balsa_2902870.sgRNA.ga.gene_av.zs15-rep-ExpMean_subs-noRowNorm-zscore-t4-q32.5	0	169	35	4,19221803837188	3,11837590700073E-16	18	CHCHD1,COX16,DMAC1,DMAC2,ENSG00000255339,ENSG00000265257,ENSG00000267740,GLRX5,GRSF1,METTL17,MRPS31,NDUFAF4,NDUFAF5,NDUFAF8,NFU1,NUBPL,PET117,TIMMDC1
JD_GPP3909_Balsa_2902870.sgRNA.ga.gene_av.zs15-rep-ExpMean_subs-noRowNorm-zscore-t8-q32.5	0	169	35	4,19221803837188	3,11837590700073E-16	18	CHCHD1,COX16,DMAC1,DMAC2,ENSG00000255339,ENSG00000265257,ENSG00000267740,GLRX5,GRSF1,METTL17,MRPS31,NDUFAF4,NDUFAF5,NDUFAF8,NFU1,NUBPL,PET117,TIMMDC1
JD_GPP3909_Balsa_2902870.sgRNA.no3w.ga.gene_av.zs1-rep-ExpMean_subs-noRowNorm-zscore-t12-q33.5	0	284	44	3,13615023474178	3,35604243799508E-16	41	BOLA3,CHCHD1,COQ2,COQ7,COX16,CS,DLD,DMAC1,DMAC2,ECSIT,ENSG00000255339,ENSG00000260643,ENSG00000265257,ENSG00000267740,ENSG00000268400,ENSG00000284512,FOXRED1,GCSH,GLRX5,GRSF1,LIAS,LIPT1,LIPT2,LIPT2-AS1,METTL17,MRPS31,NDUFAF4,NDUFAF5,NDUFAF6,NDUFAF8,NDUFC2-KCTD14,NFU1,NUBPL,PDE12,PDSS2,PET100,PET117,RMND1,RTN4IP1,SCO1,SOD2
JD_GPP3909_Balsa_2902870.sgRNA.no3w.ga.gene_av.zs1-rep-ExpMean_subs-noRowNorm-zscore-t16-q33.5	0	284	44	3,13615023474178	3,35604243799508E-16	41	BOLA3,CHCHD1,COQ2,COQ7,COX16,CS,DLD,DMAC1,DMAC2,ECSIT,ENSG00000255339,ENSG00000260643,ENSG00000265257,ENSG00000267740,ENSG00000268400,ENSG00000284512,FOXRED1,GCSH,GLRX5,GRSF1,LIAS,LIPT1,LIPT2,LIPT2-AS1,METTL17,MRPS31,NDUFAF4,NDUFAF5,NDUFAF6,NDUFAF8,NDUFC2-KCTD14,NFU1,NUBPL,PDE12,PDSS2,PET100,PET117,RMND1,RTN4IP1,SCO1,SOD2
JD_GPP3909_Balsa_2902870.sgRNA.no3w.ga.gene_av.zs1-rep-ExpMean_subs-noRowNorm-zscore-t4-q33.5	0	284	44	3,13615023474178	3,35604243799508E-16	41	BOLA3,CHCHD1,COQ2,COQ7,COX16,CS,DLD,DMAC1,DMAC2,ECSIT,ENSG00000255339,ENSG00000260643,ENSG00000265257,ENSG00000267740,ENSG00000268400,ENSG00000284512,FOXRED1,GCSH,GLRX5,GRSF1,LIAS,LIPT1,LIPT2,LIPT2-AS1,METTL17,MRPS31,NDUFAF4,NDUFAF5,NDUFAF6,NDUFAF8,NDUFC2-KCTD14,NFU1,NUBPL,PDE12,PDSS2,PET100,PET117,RMND1,RTN4IP1,SCO1,SOD2
JD_GPP3909_Balsa_2902870.sgRNA.no3w.ga.gene_av.zs1-rep-ExpMean_subs-noRowNorm-zscore-t8-q33.5	0	284	44	3,13615023474178	3,35604243799508E-16	41	BOLA3,CHCHD1,COQ2,COQ7,COX16,CS,DLD,DMAC1,DMAC2,ECSIT,ENSG00000255339,ENSG00000260643,ENSG00000265257,ENSG00000267740,ENSG00000268400,ENSG00000284512,FOXRED1,GCSH,GLRX5,GRSF1,LIAS,LIPT1,LIPT2,LIPT2-AS1,METTL17,MRPS31,NDUFAF4,NDUFAF5,NDUFAF6,NDUFAF8,NDUFC2-KCTD14,NFU1,NUBPL,PDE12,PDSS2,PET100,PET117,RMND1,RTN4IP1,SCO1,SOD2
JD_GPP3909_Balsa_2902870.sgRNA.no3w.ga.gene_av.zs15-rep-noExpNorm-noRowNorm-zscore-01range-t12-q33.25	7	138	32	4,69389547650417	3,44054028991811E-16	9	DMAC1,ENSG00000265257,ENSG00000267740,GLRX5,METTL17,NDUFAF4,NDUFAF5,NDUFAF8,TIMMDC1
JD_GPP3909_Balsa_2902870.sgRNA.no3w.ga.gene_av.zs15-rep-noExpNorm-noRowNorm-zscore-01range-t16-q33.25	7	138	32	4,69389547650417	3,44054028991811E-16	9	DMAC1,ENSG00000265257,ENSG00000267740,GLRX5,METTL17,NDUFAF4,NDUFAF5,NDUFAF8,TIMMDC1
JD_GPP3909_Balsa_2902870.sgRNA.no3w.ga.gene_av.zs15-rep-noExpNorm-noRowNorm-zscore-01range-t4-q33.25	7	138	32	4,69389547650417	3,44054028991811E-16	9	DMAC1,ENSG00000265257,ENSG00000267740,GLRX5,METTL17,NDUFAF4,NDUFAF5,NDUFAF8,TIMMDC1
JD_GPP3909_Balsa_2902870.sgRNA.no3w.ga.gene_av.zs15-rep-noExpNorm-noRowNorm-zscore-01range-t8-q33.25	7	138	32	4,69389547650417	3,44054028991811E-16	9	DMAC1,ENSG00000265257,ENSG00000267740,GLRX5,METTL17,NDUFAF4,NDUFAF5,NDUFAF8,TIMMDC1
JD_GPP3909_Balsa_2902870.sgRNA-rep-ExpQnorm-noRowNorm-zscore-t12-q33.5	8	346	48	2,80819758276406	3,44141860517564E-16	40	BOLA3,CHCHD1,CLPP,COQ2,COX16,COX18,DLD,DLST,DMAC1,DMAC2,ECSIT,ENSG00000255339,ENSG00000265257,ENSG00000267740,FDX1,FOXRED1,GLRX5,GRSF1,LIAS,LIPT1,LIPT2,METTL17,MRM2,MRPS31,MTIF3,NDUFAF4,NDUFAF5,NDUFAF6,NDUFAF8,NDUFC2-KCTD14,NFU1,NUBPL,PDE12,PDSS2,PET117,RMND1,RTN4IP1,SCO1,SOD2,TIMMDC1
JD_GPP3909_Balsa_2902870.sgRNA-rep-ExpQnorm-noRowNorm-zscore-t4-q33.5	8	346	48	2,80819758276406	3,44141860517564E-16	40	BOLA3,CHCHD1,CLPP,COQ2,COX16,COX18,DLD,DLST,DMAC1,DMAC2,ECSIT,ENSG00000255339,ENSG00000265257,ENSG00000267740,FDX1,FOXRED1,GLRX5,GRSF1,LIAS,LIPT1,LIPT2,METTL17,MRM2,MRPS31,MTIF3,NDUFAF4,NDUFAF5,NDUFAF6,NDUFAF8,NDUFC2-KCTD14,NFU1,NUBPL,PDE12,PDSS2,PET117,RMND1,RTN4IP1,SCO1,SOD2,TIMMDC1
JD_GPP3909_Balsa_2902870.sgRNA-rep-ExpQnorm-noRowNorm-zscore-t8-q33.5	8	346	48	2,80819758276406	3,44141860517564E-16	40	BOLA3,CHCHD1,CLPP,COQ2,COX16,COX18,DLD,DLST,DMAC1,DMAC2,ECSIT,ENSG00000255339,ENSG00000265257,ENSG00000267740,FDX1,FOXRED1,GLRX5,GRSF1,LIAS,LIPT1,LIPT2,METTL17,MRM2,MRPS31,MTIF3,NDUFAF4,NDUFAF5,NDUFAF6,NDUFAF8,NDUFC2-KCTD14,NFU1,NUBPL,PDE12,PDSS2,PET117,RMND1,RTN4IP1,SCO1,SOD2,TIMMDC1
JD_GPP3909_Balsa_2902870.sgRNA-rep-qnorm-zscore-t10-q33.5	8	346	48	2,80819758276406	3,44141860517564E-16	40	BOLA3,CHCHD1,CLPP,COQ2,COX16,COX18,DLD,DLST,DMAC1,DMAC2,ECSIT,ENSG00000255339,ENSG00000265257,ENSG00000267740,FDX1,FOXRED1,GLRX5,GRSF1,LIAS,LIPT1,LIPT2,METTL17,MRM2,MRPS31,MTIF3,NDUFAF4,NDUFAF5,NDUFAF6,NDUFAF8,NDUFC2-KCTD14,NFU1,NUBPL,PDE12,PDSS2,PET117,RMND1,RTN4IP1,SCO1,SOD2,TIMMDC1
JD_GPP3909_Balsa_2902870.sgRNA-rep-qnorm-zscore-t12-q33.5	8	346	48	2,80819758276406	3,44141860517564E-16	40	BOLA3,CHCHD1,CLPP,COQ2,COX16,COX18,DLD,DLST,DMAC1,DMAC2,ECSIT,ENSG00000255339,ENSG00000265257,ENSG00000267740,FDX1,FOXRED1,GLRX5,GRSF1,LIAS,LIPT1,LIPT2,METTL17,MRM2,MRPS31,MTIF3,NDUFAF4,NDUFAF5,NDUFAF6,NDUFAF8,NDUFC2-KCTD14,NFU1,NUBPL,PDE12,PDSS2,PET117,RMND1,RTN4IP1,SCO1,SOD2,TIMMDC1
JD_GPP3909_Balsa_2902870.sgRNA-rep-qnorm-zscore-t13-q33.5	8	346	48	2,80819758276406	3,44141860517564E-16	40	BOLA3,CHCHD1,CLPP,COQ2,COX16,COX18,DLD,DLST,DMAC1,DMAC2,ECSIT,ENSG00000255339,ENSG00000265257,ENSG00000267740,FDX1,FOXRED1,GLRX5,GRSF1,LIAS,LIPT1,LIPT2,METTL17,MRM2,MRPS31,MTIF3,NDUFAF4,NDUFAF5,NDUFAF6,NDUFAF8,NDUFC2-KCTD14,NFU1,NUBPL,PDE12,PDSS2,PET117,RMND1,RTN4IP1,SCO1,SOD2,TIMMDC1
JD_GPP3909_Balsa_2902870.sgRNA-rep-qnorm-zscore-t7-q33.5	8	346	48	2,80819758276406	3,44141860517564E-16	40	BOLA3,CHCHD1,CLPP,COQ2,COX16,COX18,DLD,DLST,DMAC1,DMAC2,ECSIT,ENSG00000255339,ENSG00000265257,ENSG00000267740,FDX1,FOXRED1,GLRX5,GRSF1,LIAS,LIPT1,LIPT2,METTL17,MRM2,MRPS31,MTIF3,NDUFAF4,NDUFAF5,NDUFAF6,NDUFAF8,NDUFC2-KCTD14,NFU1,NUBPL,PDE12,PDSS2,PET117,RMND1,RTN4IP1,SCO1,SOD2,TIMMDC1
JD_GPP3909_Balsa_2902870.sgRNA-rep-qnorm-zscore-t7.5-q33.5	8	346	48	2,80819758276406	3,44141860517564E-16	40	BOLA3,CHCHD1,CLPP,COQ2,COX16,COX18,DLD,DLST,DMAC1,DMAC2,ECSIT,ENSG00000255339,ENSG00000265257,ENSG00000267740,FDX1,FOXRED1,GLRX5,GRSF1,LIAS,LIPT1,LIPT2,METTL17,MRM2,MRPS31,MTIF3,NDUFAF4,NDUFAF5,NDUFAF6,NDUFAF8,NDUFC2-KCTD14,NFU1,NUBPL,PDE12,PDSS2,PET117,RMND1,RTN4IP1,SCO1,SOD2,TIMMDC1
JD_GPP3909_Balsa_2902870.sgRNA-rep-qnorm-zscore-t8-q33.5	8	346	48	2,80819758276406	3,44141860517564E-16	40	BOLA3,CHCHD1,CLPP,COQ2,COX16,COX18,DLD,DLST,DMAC1,DMAC2,ECSIT,ENSG00000255339,ENSG00000265257,ENSG00000267740,FDX1,FOXRED1,GLRX5,GRSF1,LIAS,LIPT1,LIPT2,METTL17,MRM2,MRPS31,MTIF3,NDUFAF4,NDUFAF5,NDUFAF6,NDUFAF8,NDUFC2-KCTD14,NFU1,NUBPL,PDE12,PDSS2,PET117,RMND1,RTN4IP1,SCO1,SOD2,TIMMDC1
JD_GPP3909_Balsa_2902870.sgRNA-rep-noExpNorm-noRowNorm-zscore-t4-q34--no-fil-flat	8	347	48	2,80010479434111	3,92340698417631E-16	41	BOLA3,CHCHD1,CLPP,COQ2,COQ7,COX16,CS,DLD,DMAC1,DMAC2,ECSIT,ENSG00000255339,ENSG00000265257,ENSG00000267740,ENSG00000268400,FDX1,FOXRED1,GLRX5,GRSF1,LIAS,LIPT1,LIPT2,METTL17,MRM2,MRPS31,NDUFAF4,NDUFAF5,NDUFAF6,NDUFAF8,NDUFC2-KCTD14,NFU1,NUBPL,PDE12,PDSS2,PET100,PET117,RTN4IP1,SCO1,SOD2,TIMMDC1,UQCC1
JD_GPP3909_Balsa_2902870.sgRNA-rep-noExpNorm-noRowNorm-zscore-t4-q34	8	347	48	2,80010479434111	3,92340698417631E-16	41	BOLA3,CHCHD1,CLPP,COQ2,COQ7,COX16,CS,DLD,DMAC1,DMAC2,ECSIT,ENSG00000255339,ENSG00000265257,ENSG00000267740,ENSG00000268400,FDX1,FOXRED1,GLRX5,GRSF1,LIAS,LIPT1,LIPT2,METTL17,MRM2,MRPS31,NDUFAF4,NDUFAF5,NDUFAF6,NDUFAF8,NDUFC2-KCTD14,NFU1,NUBPL,PDE12,PDSS2,PET100,PET117,RTN4IP1,SCO1,SOD2,TIMMDC1,UQCC1
JD_GPP3909_Balsa_2902870.sgRNA-rep-nonorm-zscore-t4-q34	8	347	48	2,80010479434111	3,92340698417631E-16	41	BOLA3,CHCHD1,CLPP,COQ2,COQ7,COX16,CS,DLD,DMAC1,DMAC2,ECSIT,ENSG00000255339,ENSG00000265257,ENSG00000267740,ENSG00000268400,FDX1,FOXRED1,GLRX5,GRSF1,LIAS,LIPT1,LIPT2,METTL17,MRM2,MRPS31,NDUFAF4,NDUFAF5,NDUFAF6,NDUFAF8,NDUFC2-KCTD14,NFU1,NUBPL,PDE12,PDSS2,PET100,PET117,RTN4IP1,SCO1,SOD2,TIMMDC1,UQCC1
JD_GPP3909_Balsa_2902870.sgRNA-rep-nonorm-zscore-t7-q34	7	347	48	2,80010479434111	3,92340698417631E-16	41	BOLA3,CHCHD1,CLPP,COQ2,COQ7,COX16,CS,DLD,DMAC1,DMAC2,ECSIT,ENSG00000255339,ENSG00000265257,ENSG00000267740,ENSG00000268400,FDX1,FOXRED1,GLRX5,GRSF1,LIAS,LIPT1,LIPT2,METTL17,MRM2,MRPS31,NDUFAF4,NDUFAF5,NDUFAF6,NDUFAF8,NDUFC2-KCTD14,NFU1,NUBPL,PDE12,PDSS2,PET100,PET117,RTN4IP1,SCO1,SOD2,TIMMDC1,UQCC1
JD_GPP3909_Balsa_2902870.sgRNA-rep-rowsum-zscore-t4-q34	8	347	48	2,80010479434111	3,92340698417631E-16	41	BOLA3,CHCHD1,CLPP,COQ2,COQ7,COX16,CS,DLD,DMAC1,DMAC2,ECSIT,ENSG00000255339,ENSG00000265257,ENSG00000267740,ENSG00000268400,FDX1,FOXRED1,GLRX5,GRSF1,LIAS,LIPT1,LIPT2,METTL17,MRM2,MRPS31,NDUFAF4,NDUFAF5,NDUFAF6,NDUFAF8,NDUFC2-KCTD14,NFU1,NUBPL,PDE12,PDSS2,PET100,PET117,RTN4IP1,SCO1,SOD2,TIMMDC1,UQCC1
JD_GPP3909_Balsa_2902870.sgRNA-rep-rowsum-zscore-t7-q34	7	347	48	2,80010479434111	3,92340698417631E-16	41	BOLA3,CHCHD1,CLPP,COQ2,COQ7,COX16,CS,DLD,DMAC1,DMAC2,ECSIT,ENSG00000255339,ENSG00000265257,ENSG00000267740,ENSG00000268400,FDX1,FOXRED1,GLRX5,GRSF1,LIAS,LIPT1,LIPT2,METTL17,MRM2,MRPS31,NDUFAF4,NDUFAF5,NDUFAF6,NDUFAF8,NDUFC2-KCTD14,NFU1,NUBPL,PDE12,PDSS2,PET100,PET117,RTN4IP1,SCO1,SOD2,TIMMDC1,UQCC1
JD_GPP3909_Balsa_2902870.sgRNA.ga.gene_av.zs15-rep-noExpNorm-noRowNorm-zscore-t1.5-q31.8	2	129	31	4,86445853887714	4,16537106321127E-16	12	DMAC2,ENSG00000255339,ENSG00000267740,GLRX5,METTL17,NDUFAF4,NDUFAF5,NDUFAF8,NFU1,NUBPL,PET117,TIMMDC1
JD_GPP3909_Balsa_2902870.sgRNA.no3w.ga.gene_av.zs15-rep-noExpNorm-noRowNorm-zscore-01range-t1.5-q32.5	9	129	31	4,86445853887714	4,16537106321127E-16	9	DMAC1,ENSG00000265257,ENSG00000267740,GLRX5,METTL17,NDUFAF4,NDUFAF5,NDUFAF8,TIMMDC1
JD_GPP3909_Balsa_2902870.sgRNA.no3w.ga.gene_av.zs1-rep-ExpQnorm-noRowNorm-zscore-t2-q32.5	7	182	36	4,003996003996	4,43659434582729E-16	15	BOLA3,COX16,DMAC1,DMAC2,ECSIT,ENSG00000265257,ENSG00000267740,GLRX5,GRSF1,MRPS31,NDUFAF4,NDUFAF5,NDUFC2-KCTD14,NFU1,NUBPL
JD_GPP3909_Balsa_2902870.sgRNA.no3w.ga.gene_av.zs1-rep-ExpQnorm-noRowNorm-zscore-t4-q33	3	182	36	4,003996003996	4,43659434582729E-16	17	BOLA3,COX16,DMAC1,DMAC2,ECSIT,ENSG00000265257,ENSG00000267740,GLRX5,GRSF1,METTL17,MRPS31,NDUFAF4,NDUFAF5,NDUFC2-KCTD14,NFU1,NUBPL,SCO1
JD_GPP3909_Balsa_2902870.sgRNA-rep-ExpQnorm-noRowNorm-zscore-t1.5-q34--no-fil-flat	5	382	50	2,6495319689037	4,49109891324757E-16	46	BOLA3,CHCHD1,CLPP,COQ2,COQ7,COX16,COX18,CS,DLAT,DLD,DLST,DMAC1,DMAC2,ECSIT,ENSG00000255339,ENSG00000265257,ENSG00000267740,FDX1,FOXRED1,GLRX5,GRSF1,LIAS,LIPT1,LIPT2,METTL17,MRM2,MRPS31,MTIF3,NDUFAF4,NDUFAF5,NDUFAF6,NDUFAF8,NDUFC2-KCTD14,NFU1,NUBPL,PDE12,PDHB,PDSS2,PET117,RMND1,RTN4IP1,SCO1,SLC25A51,SOD2,TIMM21,TIMMDC1
JD_GPP3909_Balsa_2902870.sgRNA-rep-ExpQnorm-noRowNorm-zscore-t1.5-q34	5	382	50	2,6495319689037	4,49109891324757E-16	46	BOLA3,CHCHD1,CLPP,COQ2,COQ7,COX16,COX18,CS,DLAT,DLD,DLST,DMAC1,DMAC2,ECSIT,ENSG00000255339,ENSG00000265257,ENSG00000267740,FDX1,FOXRED1,GLRX5,GRSF1,LIAS,LIPT1,LIPT2,METTL17,MRM2,MRPS31,MTIF3,NDUFAF4,NDUFAF5,NDUFAF6,NDUFAF8,NDUFC2-KCTD14,NFU1,NUBPL,PDE12,PDHB,PDSS2,PET117,RMND1,RTN4IP1,SCO1,SLC25A51,SOD2,TIMM21,TIMMDC1
JD_GPP3909_Balsa_2902870.sgRNA-rep-qnorm-zscore-t1.5-q34	5	382	50	2,6495319689037	4,49109891324757E-16	46	BOLA3,CHCHD1,CLPP,COQ2,COQ7,COX16,COX18,CS,DLAT,DLD,DLST,DMAC1,DMAC2,ECSIT,ENSG00000255339,ENSG00000265257,ENSG00000267740,FDX1,FOXRED1,GLRX5,GRSF1,LIAS,LIPT1,LIPT2,METTL17,MRM2,MRPS31,MTIF3,NDUFAF4,NDUFAF5,NDUFAF6,NDUFAF8,NDUFC2-KCTD14,NFU1,NUBPL,PDE12,PDHB,PDSS2,PET117,RMND1,RTN4IP1,SCO1,SLC25A51,SOD2,TIMM21,TIMMDC1
JD_GPP3909_Balsa_2902870.sgRNA.ga.gene_av.zs1-rep-noExpNorm-noRowNorm-zscore-t12-q32.5	9	171	35	4,14318624844941	4,6871997919806E-16	19	COX16,DMAC1,DMAC2,ENSG00000255339,ENSG00000265257,ENSG00000267740,FOXRED1,GLRX5,GRSF1,METTL17,MRPS31,NDUFAF4,NDUFAF5,NDUFAF8,NDUFC2-KCTD14,NFU1,NUBPL,PET117,TIMMDC1
JD_GPP3909_Balsa_2902870.sgRNA.ga.gene_av.zs1-rep-noExpNorm-noRowNorm-zscore-t16-q32.5	9	171	35	4,14318624844941	4,6871997919806E-16	19	COX16,DMAC1,DMAC2,ENSG00000255339,ENSG00000265257,ENSG00000267740,FOXRED1,GLRX5,GRSF1,METTL17,MRPS31,NDUFAF4,NDUFAF5,NDUFAF8,NDUFC2-KCTD14,NFU1,NUBPL,PET117,TIMMDC1
JD_GPP3909_Balsa_2902870.sgRNA.ga.gene_av.zs15-rep-noExpNorm-noRowNorm-zscore-t1.5-q33	2	219	39	3,60481527604815	5,23627117613925E-16	30	CHCHD1,COQ2,COX16,DMAC1,DMAC2,ENSG00000255339,ENSG00000265257,ENSG00000267740,FDX1,FOXRED1,GLRX5,GRSF1,LIAS,LIPT2,LIPT2-AS1,METTL17,MRPS31,NDUFAF4,NDUFAF5,NDUFAF6,NDUFAF8,NFU1,NUBPL,PDE12,PET117,RTN4IP1,SCO1,SOD2,TIMMDC1,UQCC2
JD_GPP3909_Balsa_2902870.sgRNA.no3w.ga.gene_av.zs15-rep-noExpNorm-noRowNorm-zscore-01range-t2-q33	6	130	31	4,82703962703963	5,31690707647662E-16	10	DMAC1,DMAC2,ENSG00000265257,ENSG00000267740,GLRX5,METTL17,NDUFAF4,NDUFAF5,NDUFAF8,TIMMDC1
JD_GPP3909_Balsa_2902870.sgRNA-rep-ExpQnorm-noRowNorm-zscore-t16-q32--no-fil-flat	1	183	36	3,98211624441133	5,38435042624344E-16	13	COX16,DMAC1,DMAC2,ENSG00000255339,ENSG00000265257,GLRX5,METTL17,MRPS31,NDUFAF5,NDUFAF8,NDUFC2-KCTD14,NFU1,TIMMDC1
JD_GPP3909_Balsa_2902870.sgRNA-rep-ExpQnorm-noRowNorm-zscore-t16-q32	1	183	36	3,98211624441133	5,38435042624344E-16	13	COX16,DMAC1,DMAC2,ENSG00000255339,ENSG00000265257,GLRX5,METTL17,MRPS31,NDUFAF5,NDUFAF8,NDUFC2-KCTD14,NFU1,TIMMDC1
JD_GPP3909_Balsa_2902870.sgRNA-rep-ExpQnorm-noRowNorm-zscore-t32-q32--no-fil-flat	0	183	36	3,98211624441133	5,38435042624344E-16	13	COX16,DMAC1,DMAC2,ENSG00000255339,ENSG00000265257,GLRX5,METTL17,MRPS31,NDUFAF5,NDUFAF8,NDUFC2-KCTD14,NFU1,TIMMDC1
JD_GPP3909_Balsa_2902870.sgRNA-rep-ExpQnorm-noRowNorm-zscore-t32-q32	0	183	36	3,98211624441133	5,38435042624344E-16	13	COX16,DMAC1,DMAC2,ENSG00000255339,ENSG00000265257,GLRX5,METTL17,MRPS31,NDUFAF5,NDUFAF8,NDUFC2-KCTD14,NFU1,TIMMDC1
JD_GPP3909_Balsa_2902870.sgRNA-rep-qnorm-zscore-t100-q32	0	183	36	3,98211624441133	5,38435042624344E-16	13	COX16,DMAC1,DMAC2,ENSG00000255339,ENSG00000265257,GLRX5,METTL17,MRPS31,NDUFAF5,NDUFAF8,NDUFC2-KCTD14,NFU1,TIMMDC1
JD_GPP3909_Balsa_2902870.sgRNA-rep-qnorm-zscore-t1000-q32	0	183	36	3,98211624441133	5,38435042624344E-16	13	COX16,DMAC1,DMAC2,ENSG00000255339,ENSG00000265257,GLRX5,METTL17,MRPS31,NDUFAF5,NDUFAF8,NDUFC2-KCTD14,NFU1,TIMMDC1
JD_GPP3909_Balsa_2902870.sgRNA-rep-qnorm-zscore-t15-q32	1	183	36	3,98211624441133	5,38435042624344E-16	13	COX16,DMAC1,DMAC2,ENSG00000255339,ENSG00000265257,GLRX5,METTL17,MRPS31,NDUFAF5,NDUFAF8,NDUFC2-KCTD14,NFU1,TIMMDC1
JD_GPP3909_Balsa_2902870.sgRNA-rep-qnorm-zscore-t20-q32	1	183	36	3,98211624441133	5,38435042624344E-16	13	COX16,DMAC1,DMAC2,ENSG00000255339,ENSG00000265257,GLRX5,METTL17,MRPS31,NDUFAF5,NDUFAF8,NDUFC2-KCTD14,NFU1,TIMMDC1
JD_GPP3909_Balsa_2902870.sgRNA-rep-qnorm-zscore-t25-q32	0	183	36	3,98211624441133	5,38435042624344E-16	13	COX16,DMAC1,DMAC2,ENSG00000255339,ENSG00000265257,GLRX5,METTL17,MRPS31,NDUFAF5,NDUFAF8,NDUFC2-KCTD14,NFU1,TIMMDC1
JD_GPP3909_Balsa_2902870.sgRNA-rep-qnorm-zscore-t500-q32	0	183	36	3,98211624441133	5,38435042624344E-16	13	COX16,DMAC1,DMAC2,ENSG00000255339,ENSG00000265257,GLRX5,METTL17,MRPS31,NDUFAF5,NDUFAF8,NDUFC2-KCTD14,NFU1,TIMMDC1
JD_GPP3909_Balsa_2902870.sgRNA.no3w.ga.gene_av.zs1-rep-ExpQnorm-noRowNorm-zscore-t12-q33	0	183	36	3,98211624441133	5,38435042624344E-16	18	BOLA3,COX16,DMAC1,DMAC2,ECSIT,ENSG00000265257,ENSG00000267740,GLRX5,GRSF1,METTL17,MRPS31,NDUFAF4,NDUFAF5,NDUFAF8,NDUFC2-KCTD14,NFU1,NUBPL,SCO1
JD_GPP3909_Balsa_2902870.sgRNA.no3w.ga.gene_av.zs1-rep-ExpQnorm-noRowNorm-zscore-t16-q33	0	183	36	3,98211624441133	5,38435042624344E-16	18	BOLA3,COX16,DMAC1,DMAC2,ECSIT,ENSG00000265257,ENSG00000267740,GLRX5,GRSF1,METTL17,MRPS31,NDUFAF4,NDUFAF5,NDUFAF8,NDUFC2-KCTD14,NFU1,NUBPL,SCO1
JD_GPP3909_Balsa_2902870.sgRNA.no3w.ga.gene_av.zs1-rep-ExpQnorm-noRowNorm-zscore-t8-q33	0	183	36	3,98211624441133	5,38435042624344E-16	18	BOLA3,COX16,DMAC1,DMAC2,ECSIT,ENSG00000265257,ENSG00000267740,GLRX5,GRSF1,METTL17,MRPS31,NDUFAF4,NDUFAF5,NDUFAF8,NDUFC2-KCTD14,NFU1,NUBPL,SCO1
JD_GPP3909_Balsa_2902870.sgRNA-rep-ExpMean_subs-noRowNorm-zscore-01range-t1.5-q33--no-fil-flat	0	273	43	3,18836718836719	5,5520816212809E-16	29	CHCHD1,COX16,DMAC1,DMAC2,ECSIT,ENSG00000255339,ENSG00000265257,ENSG00000267740,ENSG00000268400,FOXRED1,GLRX5,GRSF1,LIAS,LIPT1,METTL17,MRPS31,NDUFAF4,NDUFAF5,NDUFAF6,NDUFAF8,NDUFC2-KCTD14,NFU1,NUBPL,PDSS2,PET100,PET117,RTN4IP1,SCO1,TIMMDC1
JD_GPP3909_Balsa_2902870.sgRNA-rep-ExpMean_subs-noRowNorm-zscore-01range-t1.5-q33	0	273	43	3,18836718836719	5,5520816212809E-16	29	CHCHD1,COX16,DMAC1,DMAC2,ECSIT,ENSG00000255339,ENSG00000265257,ENSG00000267740,ENSG00000268400,FOXRED1,GLRX5,GRSF1,LIAS,LIPT1,METTL17,MRPS31,NDUFAF4,NDUFAF5,NDUFAF6,NDUFAF8,NDUFC2-KCTD14,NFU1,NUBPL,PDSS2,PET100,PET117,RTN4IP1,SCO1,TIMMDC1
JD_GPP3909_Balsa_2902870.sgRNA-rep-ExpMean_subs-noRowNorm-zscore-01range-t12-q33	0	273	43	3,18836718836719	5,5520816212809E-16	29	CHCHD1,COX16,DMAC1,DMAC2,ECSIT,ENSG00000255339,ENSG00000265257,ENSG00000267740,ENSG00000268400,FOXRED1,GLRX5,GRSF1,LIAS,LIPT1,METTL17,MRPS31,NDUFAF4,NDUFAF5,NDUFAF6,NDUFAF8,NDUFC2-KCTD14,NFU1,NUBPL,PDSS2,PET100,PET117,RTN4IP1,SCO1,TIMMDC1
JD_GPP3909_Balsa_2902870.sgRNA-rep-ExpMean_subs-noRowNorm-zscore-01range-t16-q33--no-fil-flat	0	273	43	3,18836718836719	5,5520816212809E-16	29	CHCHD1,COX16,DMAC1,DMAC2,ECSIT,ENSG00000255339,ENSG00000265257,ENSG00000267740,ENSG00000268400,FOXRED1,GLRX5,GRSF1,LIAS,LIPT1,METTL17,MRPS31,NDUFAF4,NDUFAF5,NDUFAF6,NDUFAF8,NDUFC2-KCTD14,NFU1,NUBPL,PDSS2,PET100,PET117,RTN4IP1,SCO1,TIMMDC1
JD_GPP3909_Balsa_2902870.sgRNA-rep-ExpMean_subs-noRowNorm-zscore-01range-t16-q33	0	273	43	3,18836718836719	5,5520816212809E-16	29	CHCHD1,COX16,DMAC1,DMAC2,ECSIT,ENSG00000255339,ENSG00000265257,ENSG00000267740,ENSG00000268400,FOXRED1,GLRX5,GRSF1,LIAS,LIPT1,METTL17,MRPS31,NDUFAF4,NDUFAF5,NDUFAF6,NDUFAF8,NDUFC2-KCTD14,NFU1,NUBPL,PDSS2,PET100,PET117,RTN4IP1,SCO1,TIMMDC1
JD_GPP3909_Balsa_2902870.sgRNA-rep-ExpMean_subs-noRowNorm-zscore-01range-t2-q33--no-fil-flat	0	273	43	3,18836718836719	5,5520816212809E-16	29	CHCHD1,COX16,DMAC1,DMAC2,ECSIT,ENSG00000255339,ENSG00000265257,ENSG00000267740,ENSG00000268400,FOXRED1,GLRX5,GRSF1,LIAS,LIPT1,METTL17,MRPS31,NDUFAF4,NDUFAF5,NDUFAF6,NDUFAF8,NDUFC2-KCTD14,NFU1,NUBPL,PDSS2,PET100,PET117,RTN4IP1,SCO1,TIMMDC1
JD_GPP3909_Balsa_2902870.sgRNA-rep-ExpMean_subs-noRowNorm-zscore-01range-t2-q33	0	273	43	3,18836718836719	5,5520816212809E-16	29	CHCHD1,COX16,DMAC1,DMAC2,ECSIT,ENSG00000255339,ENSG00000265257,ENSG00000267740,ENSG00000268400,FOXRED1,GLRX5,GRSF1,LIAS,LIPT1,METTL17,MRPS31,NDUFAF4,NDUFAF5,NDUFAF6,NDUFAF8,NDUFC2-KCTD14,NFU1,NUBPL,PDSS2,PET100,PET117,RTN4IP1,SCO1,TIMMDC1
JD_GPP3909_Balsa_2902870.sgRNA-rep-ExpMean_subs-noRowNorm-zscore-01range-t32-q33--no-fil-flat	0	273	43	3,18836718836719	5,5520816212809E-16	29	CHCHD1,COX16,DMAC1,DMAC2,ECSIT,ENSG00000255339,ENSG00000265257,ENSG00000267740,ENSG00000268400,FOXRED1,GLRX5,GRSF1,LIAS,LIPT1,METTL17,MRPS31,NDUFAF4,NDUFAF5,NDUFAF6,NDUFAF8,NDUFC2-KCTD14,NFU1,NUBPL,PDSS2,PET100,PET117,RTN4IP1,SCO1,TIMMDC1
JD_GPP3909_Balsa_2902870.sgRNA-rep-ExpMean_subs-noRowNorm-zscore-01range-t32-q33	0	273	43	3,18836718836719	5,5520816212809E-16	29	CHCHD1,COX16,DMAC1,DMAC2,ECSIT,ENSG00000255339,ENSG00000265257,ENSG00000267740,ENSG00000268400,FOXRED1,GLRX5,GRSF1,LIAS,LIPT1,METTL17,MRPS31,NDUFAF4,NDUFAF5,NDUFAF6,NDUFAF8,NDUFC2-KCTD14,NFU1,NUBPL,PDSS2,PET100,PET117,RTN4IP1,SCO1,TIMMDC1
JD_GPP3909_Balsa_2902870.sgRNA-rep-ExpMean_subs-noRowNorm-zscore-01range-t4-q33--no-fil-flat	0	273	43	3,18836718836719	5,5520816212809E-16	29	CHCHD1,COX16,DMAC1,DMAC2,ECSIT,ENSG00000255339,ENSG00000265257,ENSG00000267740,ENSG00000268400,FOXRED1,GLRX5,GRSF1,LIAS,LIPT1,METTL17,MRPS31,NDUFAF4,NDUFAF5,NDUFAF6,NDUFAF8,NDUFC2-KCTD14,NFU1,NUBPL,PDSS2,PET100,PET117,RTN4IP1,SCO1,TIMMDC1
JD_GPP3909_Balsa_2902870.sgRNA-rep-ExpMean_subs-noRowNorm-zscore-01range-t4-q33	0	273	43	3,18836718836719	5,5520816212809E-16	29	CHCHD1,COX16,DMAC1,DMAC2,ECSIT,ENSG00000255339,ENSG00000265257,ENSG00000267740,ENSG00000268400,FOXRED1,GLRX5,GRSF1,LIAS,LIPT1,METTL17,MRPS31,NDUFAF4,NDUFAF5,NDUFAF6,NDUFAF8,NDUFC2-KCTD14,NFU1,NUBPL,PDSS2,PET100,PET117,RTN4IP1,SCO1,TIMMDC1
JD_GPP3909_Balsa_2902870.sgRNA-rep-ExpMean_subs-noRowNorm-zscore-01range-t8-q33--no-fil-flat	0	273	43	3,18836718836719	5,5520816212809E-16	29	CHCHD1,COX16,DMAC1,DMAC2,ECSIT,ENSG00000255339,ENSG00000265257,ENSG00000267740,ENSG00000268400,FOXRED1,GLRX5,GRSF1,LIAS,LIPT1,METTL17,MRPS31,NDUFAF4,NDUFAF5,NDUFAF6,NDUFAF8,NDUFC2-KCTD14,NFU1,NUBPL,PDSS2,PET100,PET117,RTN4IP1,SCO1,TIMMDC1
JD_GPP3909_Balsa_2902870.sgRNA-rep-ExpMean_subs-noRowNorm-zscore-01range-t8-q33	0	273	43	3,18836718836719	5,5520816212809E-16	29	CHCHD1,COX16,DMAC1,DMAC2,ECSIT,ENSG00000255339,ENSG00000265257,ENSG00000267740,ENSG00000268400,FOXRED1,GLRX5,GRSF1,LIAS,LIPT1,METTL17,MRPS31,NDUFAF4,NDUFAF5,NDUFAF6,NDUFAF8,NDUFC2-KCTD14,NFU1,NUBPL,PDSS2,PET100,PET117,RTN4IP1,SCO1,TIMMDC1
JD_GPP3909_Balsa_2902870.sgRNA.ga.gene_av.zs15-rep-noExpNorm-noRowNorm-zscore-t1.5-q34	2	259	42	3,28255528255528	5,56815717736308E-16	35	BOLA3,CHCHD1,COQ2,COQ7,COX16,DLD,DMAC1,DMAC2,ENSG00000255339,ENSG00000265257,ENSG00000267740,FDX1,FOXRED1,GLRX5,GRSF1,LIAS,LIPT2,LIPT2-AS1,METTL17,MRPS31,NDUFAF4,NDUFAF5,NDUFAF6,NDUFAF8,NDUFC2-KCTD14,NFU1,NUBPL,PDE12,PET117,RTN4IP1,SCO1,SOD2,SURF1,TIMMDC1,UQCC2
JD_GPP3909_Balsa_2902870.sgRNA-rep-noExpNorm-noRowNorm-zscore-t2-q34--no-fil-flat	7	334	47	2,84848484848485	6,00862952455501E-16	40	BOLA3,CHCHD1,CLPP,COQ2,COQ7,COX16,CS,DLD,DMAC1,DMAC2,ECSIT,ENSG00000255339,ENSG00000265257,ENSG00000267740,ENSG00000268400,FDX1,FOXRED1,GLRX5,GRSF1,LIAS,LIPT1,LIPT2,METTL17,MRM2,MRPS31,NDUFAF4,NDUFAF5,NDUFAF6,NDUFAF8,NDUFC2-KCTD14,NFU1,NUBPL,PDE12,PDSS2,PET100,PET117,RTN4IP1,SCO1,SOD2,TIMMDC1
JD_GPP3909_Balsa_2902870.sgRNA-rep-noExpNorm-noRowNorm-zscore-t2-q34	7	334	47	2,84848484848485	6,00862952455501E-16	40	BOLA3,CHCHD1,CLPP,COQ2,COQ7,COX16,CS,DLD,DMAC1,DMAC2,ECSIT,ENSG00000255339,ENSG00000265257,ENSG00000267740,ENSG00000268400,FDX1,FOXRED1,GLRX5,GRSF1,LIAS,LIPT1,LIPT2,METTL17,MRM2,MRPS31,NDUFAF4,NDUFAF5,NDUFAF6,NDUFAF8,NDUFC2-KCTD14,NFU1,NUBPL,PDE12,PDSS2,PET100,PET117,RTN4IP1,SCO1,SOD2,TIMMDC1
JD_GPP3909_Balsa_2902870.sgRNA-rep-nonorm-zscore-t2-q34	7	334	47	2,84848484848485	6,00862952455501E-16	40	BOLA3,CHCHD1,CLPP,COQ2,COQ7,COX16,CS,DLD,DMAC1,DMAC2,ECSIT,ENSG00000255339,ENSG00000265257,ENSG00000267740,ENSG00000268400,FDX1,FOXRED1,GLRX5,GRSF1,LIAS,LIPT1,LIPT2,METTL17,MRM2,MRPS31,NDUFAF4,NDUFAF5,NDUFAF6,NDUFAF8,NDUFC2-KCTD14,NFU1,NUBPL,PDE12,PDSS2,PET100,PET117,RTN4IP1,SCO1,SOD2,TIMMDC1
JD_GPP3909_Balsa_2902870.sgRNA-rep-rowsum-zscore-t2-q34	7	334	47	2,84848484848485	6,00862952455501E-16	40	BOLA3,CHCHD1,CLPP,COQ2,COQ7,COX16,CS,DLD,DMAC1,DMAC2,ECSIT,ENSG00000255339,ENSG00000265257,ENSG00000267740,ENSG00000268400,FDX1,FOXRED1,GLRX5,GRSF1,LIAS,LIPT1,LIPT2,METTL17,MRM2,MRPS31,NDUFAF4,NDUFAF5,NDUFAF6,NDUFAF8,NDUFC2-KCTD14,NFU1,NUBPL,PDE12,PDSS2,PET100,PET117,RTN4IP1,SCO1,SOD2,TIMMDC1
JD_GPP3909_Balsa_2902870.sgRNA.no3w.ga.gene_av-rep-nonorm-zscore-t5	9	121	30	5,01878287002254	6,05908479182677E-16	8	COX16,DMAC1,ENSG00000255339,GLRX5,NDUFAF5,NDUFAF8,NFU1,TIMMDC1
JD_GPP3909_Balsa_2902870.sgRNA.no3w.ga.gene_av-rep-nonorm-zscore-t6	9	121	30	5,01878287002254	6,05908479182677E-16	8	COX16,DMAC1,ENSG00000255339,GLRX5,NDUFAF5,NDUFAF8,NFU1,TIMMDC1
JD_GPP3909_Balsa_2902870.sgRNA.no3w.ga.gene_av-rep-nonorm-zscore-t7	9	121	30	5,01878287002254	6,05908479182677E-16	8	COX16,DMAC1,ENSG00000255339,GLRX5,NDUFAF5,NDUFAF8,NFU1,TIMMDC1
JD_GPP3909_Balsa_2902870.sgRNA.no3w.ga.gene_av-rep-nonorm-zscore-t8	9	121	30	5,01878287002254	6,05908479182677E-16	8	COX16,DMAC1,ENSG00000255339,GLRX5,NDUFAF5,NDUFAF8,NFU1,TIMMDC1
JD_GPP3909_Balsa_2902870.sgRNA.no3w.ga.gene_av-rep-nonorm-zscore-t9	9	121	30	5,01878287002254	6,05908479182677E-16	8	COX16,DMAC1,ENSG00000255339,GLRX5,NDUFAF5,NDUFAF8,NFU1,TIMMDC1
JD_GPP3909_Balsa_2902870.sgRNA.no3w.ga.gene_av-rep-rowsum-zscore-t5	9	121	30	5,01878287002254	6,05908479182677E-16	8	COX16,DMAC1,ENSG00000255339,GLRX5,NDUFAF5,NDUFAF8,NFU1,TIMMDC1
JD_GPP3909_Balsa_2902870.sgRNA.no3w.ga.gene_av-rep-rowsum-zscore-t6	9	121	30	5,01878287002254	6,05908479182677E-16	8	COX16,DMAC1,ENSG00000255339,GLRX5,NDUFAF5,NDUFAF8,NFU1,TIMMDC1
JD_GPP3909_Balsa_2902870.sgRNA.no3w.ga.gene_av-rep-rowsum-zscore-t7	9	121	30	5,01878287002254	6,05908479182677E-16	8	COX16,DMAC1,ENSG00000255339,GLRX5,NDUFAF5,NDUFAF8,NFU1,TIMMDC1
JD_GPP3909_Balsa_2902870.sgRNA.no3w.ga.gene_av-rep-rowsum-zscore-t8	9	121	30	5,01878287002254	6,05908479182677E-16	8	COX16,DMAC1,ENSG00000255339,GLRX5,NDUFAF5,NDUFAF8,NFU1,TIMMDC1
JD_GPP3909_Balsa_2902870.sgRNA.no3w.ga.gene_av-rep-rowsum-zscore-t9	9	121	30	5,01878287002254	6,05908479182677E-16	8	COX16,DMAC1,ENSG00000255339,GLRX5,NDUFAF5,NDUFAF8,NFU1,TIMMDC1
JD_GPP3909_Balsa_2902870.sgRNA.no3w.ga.gene_av.zs1-rep-ExpMean_subs-noRowNorm-zscore-01range-t1.5-q33.25	0	151	33	4,42384105960265	6,48536578292434E-16	13	COX16,DMAC2,ECSIT,ENSG00000255339,ENSG00000265257,ENSG00000267740,GLRX5,GRSF1,METTL17,NDUFAF4,NDUFAF5,NDUFAF8,NFU1
JD_GPP3909_Balsa_2902870.sgRNA.no3w.ga.gene_av.zs1-rep-ExpMean_subs-noRowNorm-zscore-01range-t1.5-q33.5	0	151	33	4,42384105960265	6,48536578292434E-16	13	COX16,DMAC2,ECSIT,ENSG00000255339,ENSG00000265257,ENSG00000267740,GLRX5,GRSF1,METTL17,NDUFAF4,NDUFAF5,NDUFAF8,NFU1
JD_GPP3909_Balsa_2902870.sgRNA.no3w.ga.gene_av.zs1-rep-ExpMean_subs-noRowNorm-zscore-01range-t1.5-q33.75	0	151	33	4,42384105960265	6,48536578292434E-16	13	COX16,DMAC2,ECSIT,ENSG00000255339,ENSG00000265257,ENSG00000267740,GLRX5,GRSF1,METTL17,NDUFAF4,NDUFAF5,NDUFAF8,NFU1
JD_GPP3909_Balsa_2902870.sgRNA.ga.gene_av.zs15-rep-ExpMean_subs-noRowNorm-zscore-t1.5-q33	0	208	38	3,6981351981352	6,7436554811538E-16	24	CHCHD1,COX16,DMAC1,DMAC2,ENSG00000255339,ENSG00000265257,ENSG00000267740,FDX1,FOXRED1,GLRX5,GRSF1,LIAS,METTL17,MRPS31,NDUFAF4,NDUFAF5,NDUFAF6,NDUFAF8,NFU1,NUBPL,PET117,RTN4IP1,SCO1,TIMMDC1
JD_GPP3909_Balsa_2902870.sgRNA.ga.gene_av.zs15-rep-ExpMean_subs-noRowNorm-zscore-t12-q33	0	208	38	3,6981351981352	6,7436554811538E-16	24	CHCHD1,COX16,DMAC1,DMAC2,ENSG00000255339,ENSG00000265257,ENSG00000267740,FDX1,FOXRED1,GLRX5,GRSF1,LIAS,METTL17,MRPS31,NDUFAF4,NDUFAF5,NDUFAF6,NDUFAF8,NFU1,NUBPL,PET117,RTN4IP1,SCO1,TIMMDC1
JD_GPP3909_Balsa_2902870.sgRNA.ga.gene_av.zs15-rep-ExpMean_subs-noRowNorm-zscore-t16-q33	0	208	38	3,6981351981352	6,7436554811538E-16	24	CHCHD1,COX16,DMAC1,DMAC2,ENSG00000255339,ENSG00000265257,ENSG00000267740,FDX1,FOXRED1,GLRX5,GRSF1,LIAS,METTL17,MRPS31,NDUFAF4,NDUFAF5,NDUFAF6,NDUFAF8,NFU1,NUBPL,PET117,RTN4IP1,SCO1,TIMMDC1
JD_GPP3909_Balsa_2902870.sgRNA.ga.gene_av.zs15-rep-ExpMean_subs-noRowNorm-zscore-t2-q33	0	208	38	3,6981351981352	6,7436554811538E-16	24	CHCHD1,COX16,DMAC1,DMAC2,ENSG00000255339,ENSG00000265257,ENSG00000267740,FDX1,FOXRED1,GLRX5,GRSF1,LIAS,METTL17,MRPS31,NDUFAF4,NDUFAF5,NDUFAF6,NDUFAF8,NFU1,NUBPL,PET117,RTN4IP1,SCO1,TIMMDC1
JD_GPP3909_Balsa_2902870.sgRNA.ga.gene_av.zs15-rep-ExpMean_subs-noRowNorm-zscore-t4-q33	0	208	38	3,6981351981352	6,7436554811538E-16	24	CHCHD1,COX16,DMAC1,DMAC2,ENSG00000255339,ENSG00000265257,ENSG00000267740,FDX1,FOXRED1,GLRX5,GRSF1,LIAS,METTL17,MRPS31,NDUFAF4,NDUFAF5,NDUFAF6,NDUFAF8,NFU1,NUBPL,PET117,RTN4IP1,SCO1,TIMMDC1
JD_GPP3909_Balsa_2902870.sgRNA.ga.gene_av.zs15-rep-ExpMean_subs-noRowNorm-zscore-t8-q33	0	208	38	3,6981351981352	6,7436554811538E-16	24	CHCHD1,COX16,DMAC1,DMAC2,ENSG00000255339,ENSG00000265257,ENSG00000267740,FDX1,FOXRED1,GLRX5,GRSF1,LIAS,METTL17,MRPS31,NDUFAF4,NDUFAF5,NDUFAF6,NDUFAF8,NFU1,NUBPL,PET117,RTN4IP1,SCO1,TIMMDC1
JD_GPP3909_Balsa_2902870.sgRNA.ga.gene_av.zs15-rep-ExpMean_subs-noRowNorm-zscore-01range-t12-q32.5	0	131	31	4,79019199629887	6,77045871247044E-16	9	DMAC2,ENSG00000265257,ENSG00000267740,GLRX5,METTL17,NDUFAF4,NDUFAF5,NDUFAF8,TIMMDC1
JD_GPP3909_Balsa_2902870.sgRNA.ga.gene_av.zs15-rep-ExpMean_subs-noRowNorm-zscore-01range-t16-q32.5	0	131	31	4,79019199629887	6,77045871247044E-16	9	DMAC2,ENSG00000265257,ENSG00000267740,GLRX5,METTL17,NDUFAF4,NDUFAF5,NDUFAF8,TIMMDC1
JD_GPP3909_Balsa_2902870.sgRNA.ga.gene_av.zs15-rep-ExpMean_subs-noRowNorm-zscore-01range-t8-q32.5	0	131	31	4,79019199629887	6,77045871247044E-16	9	DMAC2,ENSG00000265257,ENSG00000267740,GLRX5,METTL17,NDUFAF4,NDUFAF5,NDUFAF8,TIMMDC1
JD_GPP3909_Balsa_2902870.sgRNA-rep-ExpQnorm-noRowNorm-zscore-t12-q31.5	9	162	34	4,2484100261878	7,00946399614425E-16	11	COX16,DMAC1,ENSG00000255339,ENSG00000265257,GLRX5,METTL17,MRPS31,NDUFAF5,NDUFAF8,NDUFC2-KCTD14,TIMMDC1
JD_GPP3909_Balsa_2902870.sgRNA-rep-ExpQnorm-noRowNorm-zscore-t4-q31.5--no-fil-flat	9	162	34	4,2484100261878	7,00946399614425E-16	11	COX16,DMAC1,ENSG00000255339,ENSG00000265257,GLRX5,METTL17,MRPS31,NDUFAF5,NDUFAF8,NDUFC2-KCTD14,TIMMDC1
JD_GPP3909_Balsa_2902870.sgRNA-rep-ExpQnorm-noRowNorm-zscore-t4-q31.5	9	162	34	4,2484100261878	7,00946399614425E-16	11	COX16,DMAC1,ENSG00000255339,ENSG00000265257,GLRX5,METTL17,MRPS31,NDUFAF5,NDUFAF8,NDUFC2-KCTD14,TIMMDC1
JD_GPP3909_Balsa_2902870.sgRNA-rep-ExpQnorm-noRowNorm-zscore-t8-q31.5--no-fil-flat	9	162	34	4,2484100261878	7,00946399614425E-16	11	COX16,DMAC1,ENSG00000255339,ENSG00000265257,GLRX5,METTL17,MRPS31,NDUFAF5,NDUFAF8,NDUFC2-KCTD14,TIMMDC1
JD_GPP3909_Balsa_2902870.sgRNA-rep-ExpQnorm-noRowNorm-zscore-t8-q31.5	9	162	34	4,2484100261878	7,00946399614425E-16	11	COX16,DMAC1,ENSG00000255339,ENSG00000265257,GLRX5,METTL17,MRPS31,NDUFAF5,NDUFAF8,NDUFC2-KCTD14,TIMMDC1
JD_GPP3909_Balsa_2902870.sgRNA-rep-qnorm-zscore-t4-q31.5	9	162	34	4,2484100261878	7,00946399614425E-16	11	COX16,DMAC1,ENSG00000255339,ENSG00000265257,GLRX5,METTL17,MRPS31,NDUFAF5,NDUFAF8,NDUFC2-KCTD14,TIMMDC1
JD_GPP3909_Balsa_2902870.sgRNA-rep-qnorm-zscore-t8-q31.5	9	162	34	4,2484100261878	7,00946399614425E-16	11	COX16,DMAC1,ENSG00000255339,ENSG00000265257,GLRX5,METTL17,MRPS31,NDUFAF5,NDUFAF8,NDUFC2-KCTD14,TIMMDC1
JD_GPP3909_Balsa_2902870.sgRNA-rep-nonorm-zscore-t7-q34.5	4	352	48	2,7603305785124	7,50238636394941E-16	42	BOLA3,CHCHD1,CLPP,COQ2,COQ7,COX16,CS,DLD,DMAC1,DMAC2,ECSIT,ENSG00000255339,ENSG00000265257,ENSG00000267740,ENSG00000268400,FDX1,FOXRED1,GLRX5,GRSF1,LIAS,LIPT1,LIPT2,METTL17,MRM2,MRPS31,NDUFAF4,NDUFAF5,NDUFAF6,NDUFAF8,NDUFC2-KCTD14,NFU1,NUBPL,PDE12,PDSS2,PET100,PET117,RTN4IP1,SCO1,SOD2,TIMMDC1,UQCC1,UQCC2
JD_GPP3909_Balsa_2902870.sgRNA-rep-rowsum-zscore-t7-q34.5	4	352	48	2,7603305785124	7,50238636394941E-16	42	BOLA3,CHCHD1,CLPP,COQ2,COQ7,COX16,CS,DLD,DMAC1,DMAC2,ECSIT,ENSG00000255339,ENSG00000265257,ENSG00000267740,ENSG00000268400,FDX1,FOXRED1,GLRX5,GRSF1,LIAS,LIPT1,LIPT2,METTL17,MRM2,MRPS31,NDUFAF4,NDUFAF5,NDUFAF6,NDUFAF8,NDUFC2-KCTD14,NFU1,NUBPL,PDE12,PDSS2,PET100,PET117,RTN4IP1,SCO1,SOD2,TIMMDC1,UQCC1,UQCC2
JD_GPP3909_Balsa_2902870.sgRNA.ga.gene_av.zs15-rep-noExpNorm-noRowNorm-zscore-t12-q33	4	185	36	3,93906633906634	7,89854993969798E-16	17	CHCHD1,DMAC1,DMAC2,ENSG00000255339,ENSG00000265257,ENSG00000267740,FOXRED1,GLRX5,METTL17,NDUFAF4,NDUFAF5,NDUFAF8,NFU1,NUBPL,PET117,SCO1,TIMMDC1
JD_GPP3909_Balsa_2902870.sgRNA.ga.gene_av.zs15-rep-noExpNorm-noRowNorm-zscore-t4-q33	9	185	36	3,93906633906634	7,89854993969798E-16	17	CHCHD1,DMAC1,DMAC2,ENSG00000255339,ENSG00000265257,ENSG00000267740,FOXRED1,GLRX5,METTL17,NDUFAF4,NDUFAF5,NDUFAF8,NFU1,NUBPL,PET117,SCO1,TIMMDC1
JD_GPP3909_Balsa_2902870.sgRNA.ga.gene_av.zs15-rep-noExpNorm-noRowNorm-zscore-t8-q33	9	185	36	3,93906633906634	7,89854993969798E-16	17	CHCHD1,DMAC1,DMAC2,ENSG00000255339,ENSG00000265257,ENSG00000267740,FOXRED1,GLRX5,METTL17,NDUFAF4,NDUFAF5,NDUFAF8,NFU1,NUBPL,PET117,SCO1,TIMMDC1
JD_GPP3909_Balsa_2902870.sgRNA-rep-ExpMean_subs-noRowNorm-zscore-01range-t1.5-q34--no-fil-flat	0	290	44	3,07126436781609	8,03846625970089E-16	31	CHCHD1,COQ2,COX16,DLD,DMAC1,DMAC2,ECSIT,ENSG00000255339,ENSG00000265257,ENSG00000267740,ENSG00000268400,FOXRED1,GLRX5,GRSF1,LIAS,LIPT1,METTL17,MRPS31,NDUFAF4,NDUFAF5,NDUFAF6,NDUFAF8,NDUFC2-KCTD14,NFU1,NUBPL,PDSS2,PET100,PET117,RTN4IP1,SCO1,TIMMDC1
JD_GPP3909_Balsa_2902870.sgRNA-rep-ExpMean_subs-noRowNorm-zscore-01range-t1.5-q34	0	290	44	3,07126436781609	8,03846625970089E-16	31	CHCHD1,COQ2,COX16,DLD,DMAC1,DMAC2,ECSIT,ENSG00000255339,ENSG00000265257,ENSG00000267740,ENSG00000268400,FOXRED1,GLRX5,GRSF1,LIAS,LIPT1,METTL17,MRPS31,NDUFAF4,NDUFAF5,NDUFAF6,NDUFAF8,NDUFC2-KCTD14,NFU1,NUBPL,PDSS2,PET100,PET117,RTN4IP1,SCO1,TIMMDC1
JD_GPP3909_Balsa_2902870.sgRNA-rep-ExpMean_subs-noRowNorm-zscore-01range-t12-q34	0	290	44	3,07126436781609	8,03846625970089E-16	31	CHCHD1,COQ2,COX16,DLD,DMAC1,DMAC2,ECSIT,ENSG00000255339,ENSG00000265257,ENSG00000267740,ENSG00000268400,FOXRED1,GLRX5,GRSF1,LIAS,LIPT1,METTL17,MRPS31,NDUFAF4,NDUFAF5,NDUFAF6,NDUFAF8,NDUFC2-KCTD14,NFU1,NUBPL,PDSS2,PET100,PET117,RTN4IP1,SCO1,TIMMDC1
JD_GPP3909_Balsa_2902870.sgRNA-rep-ExpMean_subs-noRowNorm-zscore-01range-t16-q34--no-fil-flat	0	290	44	3,07126436781609	8,03846625970089E-16	31	CHCHD1,COQ2,COX16,DLD,DMAC1,DMAC2,ECSIT,ENSG00000255339,ENSG00000265257,ENSG00000267740,ENSG00000268400,FOXRED1,GLRX5,GRSF1,LIAS,LIPT1,METTL17,MRPS31,NDUFAF4,NDUFAF5,NDUFAF6,NDUFAF8,NDUFC2-KCTD14,NFU1,NUBPL,PDSS2,PET100,PET117,RTN4IP1,SCO1,TIMMDC1
JD_GPP3909_Balsa_2902870.sgRNA-rep-ExpMean_subs-noRowNorm-zscore-01range-t16-q34	0	290	44	3,07126436781609	8,03846625970089E-16	31	CHCHD1,COQ2,COX16,DLD,DMAC1,DMAC2,ECSIT,ENSG00000255339,ENSG00000265257,ENSG00000267740,ENSG00000268400,FOXRED1,GLRX5,GRSF1,LIAS,LIPT1,METTL17,MRPS31,NDUFAF4,NDUFAF5,NDUFAF6,NDUFAF8,NDUFC2-KCTD14,NFU1,NUBPL,PDSS2,PET100,PET117,RTN4IP1,SCO1,TIMMDC1
JD_GPP3909_Balsa_2902870.sgRNA-rep-ExpMean_subs-noRowNorm-zscore-01range-t2-q34--no-fil-flat	0	290	44	3,07126436781609	8,03846625970089E-16	31	CHCHD1,COQ2,COX16,DLD,DMAC1,DMAC2,ECSIT,ENSG00000255339,ENSG00000265257,ENSG00000267740,ENSG00000268400,FOXRED1,GLRX5,GRSF1,LIAS,LIPT1,METTL17,MRPS31,NDUFAF4,NDUFAF5,NDUFAF6,NDUFAF8,NDUFC2-KCTD14,NFU1,NUBPL,PDSS2,PET100,PET117,RTN4IP1,SCO1,TIMMDC1
JD_GPP3909_Balsa_2902870.sgRNA-rep-ExpMean_subs-noRowNorm-zscore-01range-t2-q34	0	290	44	3,07126436781609	8,03846625970089E-16	31	CHCHD1,COQ2,COX16,DLD,DMAC1,DMAC2,ECSIT,ENSG00000255339,ENSG00000265257,ENSG00000267740,ENSG00000268400,FOXRED1,GLRX5,GRSF1,LIAS,LIPT1,METTL17,MRPS31,NDUFAF4,NDUFAF5,NDUFAF6,NDUFAF8,NDUFC2-KCTD14,NFU1,NUBPL,PDSS2,PET100,PET117,RTN4IP1,SCO1,TIMMDC1
JD_GPP3909_Balsa_2902870.sgRNA-rep-ExpMean_subs-noRowNorm-zscore-01range-t32-q34--no-fil-flat	0	290	44	3,07126436781609	8,03846625970089E-16	31	CHCHD1,COQ2,COX16,DLD,DMAC1,DMAC2,ECSIT,ENSG00000255339,ENSG00000265257,ENSG00000267740,ENSG00000268400,FOXRED1,GLRX5,GRSF1,LIAS,LIPT1,METTL17,MRPS31,NDUFAF4,NDUFAF5,NDUFAF6,NDUFAF8,NDUFC2-KCTD14,NFU1,NUBPL,PDSS2,PET100,PET117,RTN4IP1,SCO1,TIMMDC1
JD_GPP3909_Balsa_2902870.sgRNA-rep-ExpMean_subs-noRowNorm-zscore-01range-t32-q34	0	290	44	3,07126436781609	8,03846625970089E-16	31	CHCHD1,COQ2,COX16,DLD,DMAC1,DMAC2,ECSIT,ENSG00000255339,ENSG00000265257,ENSG00000267740,ENSG00000268400,FOXRED1,GLRX5,GRSF1,LIAS,LIPT1,METTL17,MRPS31,NDUFAF4,NDUFAF5,NDUFAF6,NDUFAF8,NDUFC2-KCTD14,NFU1,NUBPL,PDSS2,PET100,PET117,RTN4IP1,SCO1,TIMMDC1
JD_GPP3909_Balsa_2902870.sgRNA-rep-ExpMean_subs-noRowNorm-zscore-01range-t4-q34--no-fil-flat	0	290	44	3,07126436781609	8,03846625970089E-16	31	CHCHD1,COQ2,COX16,DLD,DMAC1,DMAC2,ECSIT,ENSG00000255339,ENSG00000265257,ENSG00000267740,ENSG00000268400,FOXRED1,GLRX5,GRSF1,LIAS,LIPT1,METTL17,MRPS31,NDUFAF4,NDUFAF5,NDUFAF6,NDUFAF8,NDUFC2-KCTD14,NFU1,NUBPL,PDSS2,PET100,PET117,RTN4IP1,SCO1,TIMMDC1
JD_GPP3909_Balsa_2902870.sgRNA-rep-ExpMean_subs-noRowNorm-zscore-01range-t4-q34	0	290	44	3,07126436781609	8,03846625970089E-16	31	CHCHD1,COQ2,COX16,DLD,DMAC1,DMAC2,ECSIT,ENSG00000255339,ENSG00000265257,ENSG00000267740,ENSG00000268400,FOXRED1,GLRX5,GRSF1,LIAS,LIPT1,METTL17,MRPS31,NDUFAF4,NDUFAF5,NDUFAF6,NDUFAF8,NDUFC2-KCTD14,NFU1,NUBPL,PDSS2,PET100,PET117,RTN4IP1,SCO1,TIMMDC1
JD_GPP3909_Balsa_2902870.sgRNA-rep-ExpMean_subs-noRowNorm-zscore-01range-t8-q34--no-fil-flat	0	290	44	3,07126436781609	8,03846625970089E-16	31	CHCHD1,COQ2,COX16,DLD,DMAC1,DMAC2,ECSIT,ENSG00000255339,ENSG00000265257,ENSG00000267740,ENSG00000268400,FOXRED1,GLRX5,GRSF1,LIAS,LIPT1,METTL17,MRPS31,NDUFAF4,NDUFAF5,NDUFAF6,NDUFAF8,NDUFC2-KCTD14,NFU1,NUBPL,PDSS2,PET100,PET117,RTN4IP1,SCO1,TIMMDC1
JD_GPP3909_Balsa_2902870.sgRNA-rep-ExpMean_subs-noRowNorm-zscore-01range-t8-q34	0	290	44	3,07126436781609	8,03846625970089E-16	31	CHCHD1,COQ2,COX16,DLD,DMAC1,DMAC2,ECSIT,ENSG00000255339,ENSG00000265257,ENSG00000267740,ENSG00000268400,FOXRED1,GLRX5,GRSF1,LIAS,LIPT1,METTL17,MRPS31,NDUFAF4,NDUFAF5,NDUFAF6,NDUFAF8,NDUFC2-KCTD14,NFU1,NUBPL,PDSS2,PET100,PET117,RTN4IP1,SCO1,TIMMDC1
JD_GPP3909_Balsa_2902870.sgRNA-rep-ExpQnorm-noRowNorm-zscore-t1.5-q35--no-fil-flat	4	424	52	2,48256146369354	8,84811477390128E-16	53	BOLA3,CHCHD1,CLPP,COQ2,COQ7,COX16,COX18,CS,DLAT,DLD,DLST,DMAC1,DMAC2,ECSIT,ENSG00000255339,ENSG00000265257,ENSG00000267740,FDX1,FH,FOXRED1,GLRX5,GRSF1,GTPBP3,LIAS,LIPT1,LIPT2,LIPT2-AS1,METTL17,MRM2,MRPS31,MTIF3,NDUFAF4,NDUFAF5,NDUFAF6,NDUFAF8,NDUFC2-KCTD14,NFU1,NUBPL,PDE12,PDHA1,PDHB,PDSS2,PET117,RMND1,RTN4IP1,SCO1,SLC25A1,SLC25A51,SOD2,SURF1,TIMM21,TIMMDC1,UQCC1
JD_GPP3909_Balsa_2902870.sgRNA-rep-ExpQnorm-noRowNorm-zscore-t1.5-q35	4	424	52	2,48256146369354	8,84811477390128E-16	53	BOLA3,CHCHD1,CLPP,COQ2,COQ7,COX16,COX18,CS,DLAT,DLD,DLST,DMAC1,DMAC2,ECSIT,ENSG00000255339,ENSG00000265257,ENSG00000267740,FDX1,FH,FOXRED1,GLRX5,GRSF1,GTPBP3,LIAS,LIPT1,LIPT2,LIPT2-AS1,METTL17,MRM2,MRPS31,MTIF3,NDUFAF4,NDUFAF5,NDUFAF6,NDUFAF8,NDUFC2-KCTD14,NFU1,NUBPL,PDE12,PDHA1,PDHB,PDSS2,PET117,RMND1,RTN4IP1,SCO1,SLC25A1,SLC25A51,SOD2,SURF1,TIMM21,TIMMDC1,UQCC1
JD_GPP3909_Balsa_2902870.sgRNA.no3w.ga.gene_av.zs1-rep-ExpMean_subs-noRowNorm-zscore-t12-q33.75	0	306	45	2,97682709447415	9,30503530342378E-16	47	BOLA3,CHCHD1,COQ2,COQ7,COX16,COX18,CS,DLD,DMAC1,DMAC2,ECSIT,ENSG00000255339,ENSG00000260643,ENSG00000265257,ENSG00000267740,ENSG00000268400,ENSG00000284512,FDX1,FOXRED1,GCSH,GLRX5,GRSF1,LIAS,LIPT1,LIPT2,LIPT2-AS1,METTL17,MRPS31,MTIF3,MTO1,NDUFAF4,NDUFAF5,NDUFAF6,NDUFAF8,NDUFC2-KCTD14,NFU1,NUBPL,PDE12,PDSS2,PET100,PET117,RMND1,RTN4IP1,SCO1,SLC25A51,SOD2,SURF1
JD_GPP3909_Balsa_2902870.sgRNA.no3w.ga.gene_av.zs1-rep-ExpMean_subs-noRowNorm-zscore-t16-q33.75	0	306	45	2,97682709447415	9,30503530342378E-16	47	BOLA3,CHCHD1,COQ2,COQ7,COX16,COX18,CS,DLD,DMAC1,DMAC2,ECSIT,ENSG00000255339,ENSG00000260643,ENSG00000265257,ENSG00000267740,ENSG00000268400,ENSG00000284512,FDX1,FOXRED1,GCSH,GLRX5,GRSF1,LIAS,LIPT1,LIPT2,LIPT2-AS1,METTL17,MRPS31,MTIF3,MTO1,NDUFAF4,NDUFAF5,NDUFAF6,NDUFAF8,NDUFC2-KCTD14,NFU1,NUBPL,PDE12,PDSS2,PET100,PET117,RMND1,RTN4IP1,SCO1,SLC25A51,SOD2,SURF1
JD_GPP3909_Balsa_2902870.sgRNA.no3w.ga.gene_av.zs1-rep-ExpMean_subs-noRowNorm-zscore-t4-q33.75	0	306	45	2,97682709447415	9,30503530342378E-16	47	BOLA3,CHCHD1,COQ2,COQ7,COX16,COX18,CS,DLD,DMAC1,DMAC2,ECSIT,ENSG00000255339,ENSG00000260643,ENSG00000265257,ENSG00000267740,ENSG00000268400,ENSG00000284512,FDX1,FOXRED1,GCSH,GLRX5,GRSF1,LIAS,LIPT1,LIPT2,LIPT2-AS1,METTL17,MRPS31,MTIF3,MTO1,NDUFAF4,NDUFAF5,NDUFAF6,NDUFAF8,NDUFC2-KCTD14,NFU1,NUBPL,PDE12,PDSS2,PET100,PET117,RMND1,RTN4IP1,SCO1,SLC25A51,SOD2,SURF1
JD_GPP3909_Balsa_2902870.sgRNA.no3w.ga.gene_av.zs1-rep-ExpMean_subs-noRowNorm-zscore-t8-q33.75	0	306	45	2,97682709447415	9,30503530342378E-16	47	BOLA3,CHCHD1,COQ2,COQ7,COX16,COX18,CS,DLD,DMAC1,DMAC2,ECSIT,ENSG00000255339,ENSG00000260643,ENSG00000265257,ENSG00000267740,ENSG00000268400,ENSG00000284512,FDX1,FOXRED1,GCSH,GLRX5,GRSF1,LIAS,LIPT1,LIPT2,LIPT2-AS1,METTL17,MRPS31,MTIF3,MTO1,NDUFAF4,NDUFAF5,NDUFAF6,NDUFAF8,NDUFC2-KCTD14,NFU1,NUBPL,PDE12,PDSS2,PET100,PET117,RMND1,RTN4IP1,SCO1,SLC25A51,SOD2,SURF1
JD_GPP3909_Balsa_2902870.sgRNA.no3w.ga.gene_av.zs1-rep-ExpQnorm-noRowNorm-zscore-t12-q34	0	210	38	3,66291486291486	9,58557621553803E-16	27	BOLA3,COX16,DLD,DMAC1,DMAC2,ECSIT,ENSG00000255339,ENSG00000265257,ENSG00000267740,GLRX5,GRSF1,LIAS,METTL17,MRPS31,NDUFAF4,NDUFAF5,NDUFAF6,NDUFAF8,NDUFC2-KCTD14,NFU1,NUBPL,PDE12,PDSS2,PET117,RMND1,SCO1,SOD2
JD_GPP3909_Balsa_2902870.sgRNA.no3w.ga.gene_av.zs1-rep-ExpQnorm-noRowNorm-zscore-t16-q34	0	210	38	3,66291486291486	9,58557621553803E-16	27	BOLA3,COX16,DLD,DMAC1,DMAC2,ECSIT,ENSG00000255339,ENSG00000265257,ENSG00000267740,GLRX5,GRSF1,LIAS,METTL17,MRPS31,NDUFAF4,NDUFAF5,NDUFAF6,NDUFAF8,NDUFC2-KCTD14,NFU1,NUBPL,PDE12,PDSS2,PET117,RMND1,SCO1,SOD2
JD_GPP3909_Balsa_2902870.sgRNA.no3w.ga.gene_av.zs1-rep-ExpQnorm-noRowNorm-zscore-t8-q34	0	210	38	3,66291486291486	9,58557621553803E-16	27	BOLA3,COX16,DLD,DMAC1,DMAC2,ECSIT,ENSG00000255339,ENSG00000265257,ENSG00000267740,GLRX5,GRSF1,LIAS,METTL17,MRPS31,NDUFAF4,NDUFAF5,NDUFAF6,NDUFAF8,NDUFC2-KCTD14,NFU1,NUBPL,PDE12,PDSS2,PET117,RMND1,SCO1,SOD2
JD_GPP3909_Balsa_2902870.sgRNA.no3w.ga.gene_av.zs1-rep-ExpQnorm-noRowNorm-zscore-01range-t1.5-q33.25	2	153	33	4,36601307189543	1,0001905990352E-15	13	COX16,DMAC1,DMAC2,ECSIT,ENSG00000265257,ENSG00000267740,GLRX5,GRSF1,MRPS31,NDUFAF4,NDUFAF5,NDUFC2-KCTD14,NFU1
JD_GPP3909_Balsa_2902870.sgRNA.no3w.ga.gene_av.zs1-rep-ExpQnorm-noRowNorm-zscore-01range-t2-q33.25	2	153	33	4,36601307189543	1,0001905990352E-15	13	COX16,DMAC1,DMAC2,ECSIT,ENSG00000265257,ENSG00000267740,GLRX5,GRSF1,MRPS31,NDUFAF4,NDUFAF5,NDUFC2-KCTD14,NFU1
JD_GPP3909_Balsa_2902870.sgRNA.no3w.ga.gene_av.zs15-rep-ExpMean_subs-noRowNorm-zscore-t4-q32.5	0	153	33	4,36601307189543	1,0001905990352E-15	11	CHCHD1,DMAC1,ENSG00000255339,ENSG00000265257,ENSG00000267740,METTL17,NDUFAF4,NDUFAF5,NDUFAF8,NFU1,TIMMDC1
JD_GPP3909_Balsa_2902870.sgRNA.no3w.ga.gene_av.zs1-rep-noExpNorm-noRowNorm-zscore-t4-q32.5	10	164	34	4,19660014781966	1,0592985060419E-15	14	COX16,DMAC1,DMAC2,ECSIT,ENSG00000255339,GLRX5,GRSF1,METTL17,MRPS31,NDUFAF4,NDUFAF8,NDUFC2-KCTD14,NFU1,NUBPL
JD_GPP3909_Balsa_2902870.sgRNA.no3w.ga.gene_av.zs1-rep-ExpMean_subs-noRowNorm-zscore-t12-q34	0	307	45	2,96713058928043	1,06876855225712E-15	47	BOLA3,CHCHD1,COQ2,COQ7,COX16,COX18,CS,DLD,DMAC1,DMAC2,ECSIT,ENSG00000255339,ENSG00000260643,ENSG00000265257,ENSG00000267740,ENSG00000268400,ENSG00000284512,FDX1,FOXRED1,GCSH,GLRX5,GRSF1,LIAS,LIPT1,LIPT2,LIPT2-AS1,METTL17,MRPS31,MTIF3,MTO1,NDUFAF4,NDUFAF5,NDUFAF6,NDUFAF8,NDUFC2-KCTD14,NFU1,NUBPL,PDE12,PDSS2,PET100,PET117,RMND1,RTN4IP1,SCO1,SLC25A51,SOD2,SURF1
JD_GPP3909_Balsa_2902870.sgRNA.no3w.ga.gene_av.zs1-rep-ExpMean_subs-noRowNorm-zscore-t16-q34	0	307	45	2,96713058928043	1,06876855225712E-15	47	BOLA3,CHCHD1,COQ2,COQ7,COX16,COX18,CS,DLD,DMAC1,DMAC2,ECSIT,ENSG00000255339,ENSG00000260643,ENSG00000265257,ENSG00000267740,ENSG00000268400,ENSG00000284512,FDX1,FOXRED1,GCSH,GLRX5,GRSF1,LIAS,LIPT1,LIPT2,LIPT2-AS1,METTL17,MRPS31,MTIF3,MTO1,NDUFAF4,NDUFAF5,NDUFAF6,NDUFAF8,NDUFC2-KCTD14,NFU1,NUBPL,PDE12,PDSS2,PET100,PET117,RMND1,RTN4IP1,SCO1,SLC25A51,SOD2,SURF1
JD_GPP3909_Balsa_2902870.sgRNA.no3w.ga.gene_av.zs1-rep-ExpMean_subs-noRowNorm-zscore-t4-q34	0	307	45	2,96713058928043	1,06876855225712E-15	47	BOLA3,CHCHD1,COQ2,COQ7,COX16,COX18,CS,DLD,DMAC1,DMAC2,ECSIT,ENSG00000255339,ENSG00000260643,ENSG00000265257,ENSG00000267740,ENSG00000268400,ENSG00000284512,FDX1,FOXRED1,GCSH,GLRX5,GRSF1,LIAS,LIPT1,LIPT2,LIPT2-AS1,METTL17,MRPS31,MTIF3,MTO1,NDUFAF4,NDUFAF5,NDUFAF6,NDUFAF8,NDUFC2-KCTD14,NFU1,NUBPL,PDE12,PDSS2,PET100,PET117,RMND1,RTN4IP1,SCO1,SLC25A51,SOD2,SURF1
JD_GPP3909_Balsa_2902870.sgRNA.no3w.ga.gene_av.zs1-rep-ExpMean_subs-noRowNorm-zscore-t8-q34	0	307	45	2,96713058928043	1,06876855225712E-15	47	BOLA3,CHCHD1,COQ2,COQ7,COX16,COX18,CS,DLD,DMAC1,DMAC2,ECSIT,ENSG00000255339,ENSG00000260643,ENSG00000265257,ENSG00000267740,ENSG00000268400,ENSG00000284512,FDX1,FOXRED1,GCSH,GLRX5,GRSF1,LIAS,LIPT1,LIPT2,LIPT2-AS1,METTL17,MRPS31,MTIF3,MTO1,NDUFAF4,NDUFAF5,NDUFAF6,NDUFAF8,NDUFC2-KCTD14,NFU1,NUBPL,PDE12,PDSS2,PET100,PET117,RMND1,RTN4IP1,SCO1,SLC25A51,SOD2,SURF1
JD_GPP3909_Balsa_2902870.sgRNA-rep-ExpQnorm-noRowNorm-zscore-t1.5-q33.5	5	355	48	2,73700384122919	1,10075219676242E-15	41	BOLA3,CHCHD1,CLPP,COQ2,COX16,COX18,DLD,DLST,DMAC1,DMAC2,ECSIT,ENSG00000255339,ENSG00000265257,ENSG00000267740,FDX1,FOXRED1,GLRX5,GRSF1,LIAS,LIPT1,LIPT2,METTL17,MRM2,MRPS31,MTIF3,NDUFAF4,NDUFAF5,NDUFAF6,NDUFAF8,NDUFC2-KCTD14,NFU1,NUBPL,PDE12,PDSS2,PET117,RMND1,RTN4IP1,SCO1,SLC25A51,SOD2,TIMMDC1
JD_GPP3909_Balsa_2902870.sgRNA.no3w.ga.gene_av.zs1-rep-ExpQnorm-noRowNorm-zscore-t1.5-q33.5	6	224	39	3,52435064935065	1,22197879955255E-15	24	BOLA3,COX16,DLD,DMAC1,DMAC2,ECSIT,ENSG00000255339,ENSG00000265257,ENSG00000267740,GLRX5,GRSF1,METTL17,MRPS31,NDUFAF4,NDUFAF5,NDUFAF8,NDUFC2-KCTD14,NFU1,NUBPL,PDE12,PDSS2,PET117,RMND1,SCO1
JD_GPP3909_Balsa_2902870.sgRNA.no3w.ga.gene_av.zs1-rep-ExpQnorm-noRowNorm-zscore-t2-q33.5	6	224	39	3,52435064935065	1,22197879955255E-15	24	BOLA3,COX16,DLD,DMAC1,DMAC2,ECSIT,ENSG00000255339,ENSG00000265257,ENSG00000267740,GLRX5,GRSF1,METTL17,MRPS31,NDUFAF4,NDUFAF5,NDUFAF8,NDUFC2-KCTD14,NFU1,NUBPL,PDE12,PDSS2,PET117,RMND1,SCO1
JD_GPP3909_Balsa_2902870.sgRNA.no3w.ga.gene_av.zs1-rep-ExpQnorm-noRowNorm-zscore-01range-t1.5-q33.5	2	154	33	4,33766233766234	1,23872474392357E-15	13	COX16,DMAC1,DMAC2,ECSIT,ENSG00000265257,ENSG00000267740,GLRX5,GRSF1,MRPS31,NDUFAF4,NDUFAF5,NDUFC2-KCTD14,NFU1
JD_GPP3909_Balsa_2902870.sgRNA.no3w.ga.gene_av.zs1-rep-ExpQnorm-noRowNorm-zscore-01range-t2-q33.5	2	154	33	4,33766233766234	1,23872474392357E-15	13	COX16,DMAC1,DMAC2,ECSIT,ENSG00000265257,ENSG00000267740,GLRX5,GRSF1,MRPS31,NDUFAF4,NDUFAF5,NDUFC2-KCTD14,NFU1
JD_GPP3909_Balsa_2902870.sgRNA.ga.gene_av.zs1-rep-ExpQnorm-noRowNorm-zscore-t1.5-q33	2	188	36	3,87620889748549	1,38959581490246E-15	21	BOLA3,COX16,DMAC2,ENSG00000255339,ENSG00000265257,ENSG00000267740,GLRX5,GRSF1,METTL17,MRPS31,NDUFAF4,NDUFAF5,NDUFAF8,NDUFC2-KCTD14,NFU1,NUBPL,PDE12,PDSS2,PET117,RMND1,SCO1
JD_GPP3909_Balsa_2902870.sgRNA-rep-ExpQnorm-noRowNorm-zscore-t12-q34	6	374	49	2,65208232053152	1,42541892224789E-15	44	BOLA3,CHCHD1,CLPP,COQ2,COQ7,COX16,COX18,CS,DLD,DLST,DMAC1,DMAC2,ECSIT,ENSG00000255339,ENSG00000265257,ENSG00000267740,FDX1,FOXRED1,GLRX5,GRSF1,LIAS,LIPT1,LIPT2,METTL17,MRM2,MRPS31,MTIF3,NDUFAF4,NDUFAF5,NDUFAF6,NDUFAF8,NDUFC2-KCTD14,NFU1,NUBPL,PDE12,PDSS2,PET117,RMND1,RTN4IP1,SCO1,SLC25A51,SOD2,TIMM21,TIMMDC1
JD_GPP3909_Balsa_2902870.sgRNA-rep-ExpQnorm-noRowNorm-zscore-t4-q34--no-fil-flat	6	374	49	2,65208232053152	1,42541892224789E-15	44	BOLA3,CHCHD1,CLPP,COQ2,COQ7,COX16,COX18,CS,DLD,DLST,DMAC1,DMAC2,ECSIT,ENSG00000255339,ENSG00000265257,ENSG00000267740,FDX1,FOXRED1,GLRX5,GRSF1,LIAS,LIPT1,LIPT2,METTL17,MRM2,MRPS31,MTIF3,NDUFAF4,NDUFAF5,NDUFAF6,NDUFAF8,NDUFC2-KCTD14,NFU1,NUBPL,PDE12,PDSS2,PET117,RMND1,RTN4IP1,SCO1,SLC25A51,SOD2,TIMM21,TIMMDC1
JD_GPP3909_Balsa_2902870.sgRNA-rep-ExpQnorm-noRowNorm-zscore-t4-q34	6	374	49	2,65208232053152	1,42541892224789E-15	44	BOLA3,CHCHD1,CLPP,COQ2,COQ7,COX16,COX18,CS,DLD,DLST,DMAC1,DMAC2,ECSIT,ENSG00000255339,ENSG00000265257,ENSG00000267740,FDX1,FOXRED1,GLRX5,GRSF1,LIAS,LIPT1,LIPT2,METTL17,MRM2,MRPS31,MTIF3,NDUFAF4,NDUFAF5,NDUFAF6,NDUFAF8,NDUFC2-KCTD14,NFU1,NUBPL,PDE12,PDSS2,PET117,RMND1,RTN4IP1,SCO1,SLC25A51,SOD2,TIMM21,TIMMDC1
JD_GPP3909_Balsa_2902870.sgRNA-rep-ExpQnorm-noRowNorm-zscore-t8-q34--no-fil-flat	6	374	49	2,65208232053152	1,42541892224789E-15	44	BOLA3,CHCHD1,CLPP,COQ2,COQ7,COX16,COX18,CS,DLD,DLST,DMAC1,DMAC2,ECSIT,ENSG00000255339,ENSG00000265257,ENSG00000267740,FDX1,FOXRED1,GLRX5,GRSF1,LIAS,LIPT1,LIPT2,METTL17,MRM2,MRPS31,MTIF3,NDUFAF4,NDUFAF5,NDUFAF6,NDUFAF8,NDUFC2-KCTD14,NFU1,NUBPL,PDE12,PDSS2,PET117,RMND1,RTN4IP1,SCO1,SLC25A51,SOD2,TIMM21,TIMMDC1
JD_GPP3909_Balsa_2902870.sgRNA-rep-ExpQnorm-noRowNorm-zscore-t8-q34	6	374	49	2,65208232053152	1,42541892224789E-15	44	BOLA3,CHCHD1,CLPP,COQ2,COQ7,COX16,COX18,CS,DLD,DLST,DMAC1,DMAC2,ECSIT,ENSG00000255339,ENSG00000265257,ENSG00000267740,FDX1,FOXRED1,GLRX5,GRSF1,LIAS,LIPT1,LIPT2,METTL17,MRM2,MRPS31,MTIF3,NDUFAF4,NDUFAF5,NDUFAF6,NDUFAF8,NDUFC2-KCTD14,NFU1,NUBPL,PDE12,PDSS2,PET117,RMND1,RTN4IP1,SCO1,SLC25A51,SOD2,TIMM21,TIMMDC1
JD_GPP3909_Balsa_2902870.sgRNA-rep-qnorm-zscore-t10-q34	6	374	49	2,65208232053152	1,42541892224789E-15	44	BOLA3,CHCHD1,CLPP,COQ2,COQ7,COX16,COX18,CS,DLD,DLST,DMAC1,DMAC2,ECSIT,ENSG00000255339,ENSG00000265257,ENSG00000267740,FDX1,FOXRED1,GLRX5,GRSF1,LIAS,LIPT1,LIPT2,METTL17,MRM2,MRPS31,MTIF3,NDUFAF4,NDUFAF5,NDUFAF6,NDUFAF8,NDUFC2-KCTD14,NFU1,NUBPL,PDE12,PDSS2,PET117,RMND1,RTN4IP1,SCO1,SLC25A51,SOD2,TIMM21,TIMMDC1
JD_GPP3909_Balsa_2902870.sgRNA-rep-qnorm-zscore-t12-q34	6	374	49	2,65208232053152	1,42541892224789E-15	44	BOLA3,CHCHD1,CLPP,COQ2,COQ7,COX16,COX18,CS,DLD,DLST,DMAC1,DMAC2,ECSIT,ENSG00000255339,ENSG00000265257,ENSG00000267740,FDX1,FOXRED1,GLRX5,GRSF1,LIAS,LIPT1,LIPT2,METTL17,MRM2,MRPS31,MTIF3,NDUFAF4,NDUFAF5,NDUFAF6,NDUFAF8,NDUFC2-KCTD14,NFU1,NUBPL,PDE12,PDSS2,PET117,RMND1,RTN4IP1,SCO1,SLC25A51,SOD2,TIMM21,TIMMDC1
JD_GPP3909_Balsa_2902870.sgRNA-rep-qnorm-zscore-t13-q34	6	374	49	2,65208232053152	1,42541892224789E-15	44	BOLA3,CHCHD1,CLPP,COQ2,COQ7,COX16,COX18,CS,DLD,DLST,DMAC1,DMAC2,ECSIT,ENSG00000255339,ENSG00000265257,ENSG00000267740,FDX1,FOXRED1,GLRX5,GRSF1,LIAS,LIPT1,LIPT2,METTL17,MRM2,MRPS31,MTIF3,NDUFAF4,NDUFAF5,NDUFAF6,NDUFAF8,NDUFC2-KCTD14,NFU1,NUBPL,PDE12,PDSS2,PET117,RMND1,RTN4IP1,SCO1,SLC25A51,SOD2,TIMM21,TIMMDC1
JD_GPP3909_Balsa_2902870.sgRNA-rep-qnorm-zscore-t4-q34	6	374	49	2,65208232053152	1,42541892224789E-15	44	BOLA3,CHCHD1,CLPP,COQ2,COQ7,COX16,COX18,CS,DLD,DLST,DMAC1,DMAC2,ECSIT,ENSG00000255339,ENSG00000265257,ENSG00000267740,FDX1,FOXRED1,GLRX5,GRSF1,LIAS,LIPT1,LIPT2,METTL17,MRM2,MRPS31,MTIF3,NDUFAF4,NDUFAF5,NDUFAF6,NDUFAF8,NDUFC2-KCTD14,NFU1,NUBPL,PDE12,PDSS2,PET117,RMND1,RTN4IP1,SCO1,SLC25A51,SOD2,TIMM21,TIMMDC1
JD_GPP3909_Balsa_2902870.sgRNA-rep-qnorm-zscore-t7-q34	6	374	49	2,65208232053152	1,42541892224789E-15	44	BOLA3,CHCHD1,CLPP,COQ2,COQ7,COX16,COX18,CS,DLD,DLST,DMAC1,DMAC2,ECSIT,ENSG00000255339,ENSG00000265257,ENSG00000267740,FDX1,FOXRED1,GLRX5,GRSF1,LIAS,LIPT1,LIPT2,METTL17,MRM2,MRPS31,MTIF3,NDUFAF4,NDUFAF5,NDUFAF6,NDUFAF8,NDUFC2-KCTD14,NFU1,NUBPL,PDE12,PDSS2,PET117,RMND1,RTN4IP1,SCO1,SLC25A51,SOD2,TIMM21,TIMMDC1
JD_GPP3909_Balsa_2902870.sgRNA-rep-qnorm-zscore-t7.5-q34	6	374	49	2,65208232053152	1,42541892224789E-15	44	BOLA3,CHCHD1,CLPP,COQ2,COQ7,COX16,COX18,CS,DLD,DLST,DMAC1,DMAC2,ECSIT,ENSG00000255339,ENSG00000265257,ENSG00000267740,FDX1,FOXRED1,GLRX5,GRSF1,LIAS,LIPT1,LIPT2,METTL17,MRM2,MRPS31,MTIF3,NDUFAF4,NDUFAF5,NDUFAF6,NDUFAF8,NDUFC2-KCTD14,NFU1,NUBPL,PDE12,PDSS2,PET117,RMND1,RTN4IP1,SCO1,SLC25A51,SOD2,TIMM21,TIMMDC1
JD_GPP3909_Balsa_2902870.sgRNA-rep-qnorm-zscore-t8-q34	6	374	49	2,65208232053152	1,42541892224789E-15	44	BOLA3,CHCHD1,CLPP,COQ2,COQ7,COX16,COX18,CS,DLD,DLST,DMAC1,DMAC2,ECSIT,ENSG00000255339,ENSG00000265257,ENSG00000267740,FDX1,FOXRED1,GLRX5,GRSF1,LIAS,LIPT1,LIPT2,METTL17,MRM2,MRPS31,MTIF3,NDUFAF4,NDUFAF5,NDUFAF6,NDUFAF8,NDUFC2-KCTD14,NFU1,NUBPL,PDE12,PDSS2,PET117,RMND1,RTN4IP1,SCO1,SLC25A51,SOD2,TIMM21,TIMMDC1
JD_GPP3909_Balsa_2902870.sgRNA.ga.gene_av.zs15-rep-ExpMean_subs-noRowNorm-zscore-t1.5-q33.25	0	213	38	3,61132451273296	1,611530898194E-15	24	CHCHD1,COX16,DMAC1,DMAC2,ENSG00000255339,ENSG00000265257,ENSG00000267740,FDX1,FOXRED1,GLRX5,GRSF1,LIAS,METTL17,MRPS31,NDUFAF4,NDUFAF5,NDUFAF6,NDUFAF8,NFU1,NUBPL,PET117,RTN4IP1,SCO1,TIMMDC1
JD_GPP3909_Balsa_2902870.sgRNA.ga.gene_av.zs15-rep-ExpMean_subs-noRowNorm-zscore-t12-q33.25	0	213	38	3,61132451273296	1,611530898194E-15	24	CHCHD1,COX16,DMAC1,DMAC2,ENSG00000255339,ENSG00000265257,ENSG00000267740,FDX1,FOXRED1,GLRX5,GRSF1,LIAS,METTL17,MRPS31,NDUFAF4,NDUFAF5,NDUFAF6,NDUFAF8,NFU1,NUBPL,PET117,RTN4IP1,SCO1,TIMMDC1
JD_GPP3909_Balsa_2902870.sgRNA.ga.gene_av.zs15-rep-ExpMean_subs-noRowNorm-zscore-t16-q33.25	0	213	38	3,61132451273296	1,611530898194E-15	24	CHCHD1,COX16,DMAC1,DMAC2,ENSG00000255339,ENSG00000265257,ENSG00000267740,FDX1,FOXRED1,GLRX5,GRSF1,LIAS,METTL17,MRPS31,NDUFAF4,NDUFAF5,NDUFAF6,NDUFAF8,NFU1,NUBPL,PET117,RTN4IP1,SCO1,TIMMDC1
JD_GPP3909_Balsa_2902870.sgRNA.ga.gene_av.zs15-rep-ExpMean_subs-noRowNorm-zscore-t2-q33.25	0	213	38	3,61132451273296	1,611530898194E-15	24	CHCHD1,COX16,DMAC1,DMAC2,ENSG00000255339,ENSG00000265257,ENSG00000267740,FDX1,FOXRED1,GLRX5,GRSF1,LIAS,METTL17,MRPS31,NDUFAF4,NDUFAF5,NDUFAF6,NDUFAF8,NFU1,NUBPL,PET117,RTN4IP1,SCO1,TIMMDC1
JD_GPP3909_Balsa_2902870.sgRNA.ga.gene_av.zs15-rep-ExpMean_subs-noRowNorm-zscore-t4-q33.25	0	213	38	3,61132451273296	1,611530898194E-15	24	CHCHD1,COX16,DMAC1,DMAC2,ENSG00000255339,ENSG00000265257,ENSG00000267740,FDX1,FOXRED1,GLRX5,GRSF1,LIAS,METTL17,MRPS31,NDUFAF4,NDUFAF5,NDUFAF6,NDUFAF8,NFU1,NUBPL,PET117,RTN4IP1,SCO1,TIMMDC1
JD_GPP3909_Balsa_2902870.sgRNA.ga.gene_av.zs15-rep-ExpMean_subs-noRowNorm-zscore-t8-q33.25	0	213	38	3,61132451273296	1,611530898194E-15	24	CHCHD1,COX16,DMAC1,DMAC2,ENSG00000255339,ENSG00000265257,ENSG00000267740,FDX1,FOXRED1,GLRX5,GRSF1,LIAS,METTL17,MRPS31,NDUFAF4,NDUFAF5,NDUFAF6,NDUFAF8,NFU1,NUBPL,PET117,RTN4IP1,SCO1,TIMMDC1
JD_GPP3909_Balsa_2902870.sgRNA.no3w.ga.gene_av-rep-qnorm-zscore-t1.25	7	125	30	4,85818181818182	1,64275125053959E-15	5	DMAC1,ECSIT,ENSG00000265257,ENSG00000267740,NFU1
JD_GPP3909_Balsa_2902870.sgRNA.no3w.ga.gene_av.zs15-rep-ExpMean_subs-noRowNorm-zscore-01range-t1.5-q32	0	145	32	4,46729362591432	1,69265173504329E-15	9	DMAC1,ENSG00000255339,ENSG00000265257,ENSG00000267740,METTL17,NDUFAF4,NDUFAF5,NDUFAF8,TIMMDC1
JD_GPP3909_Balsa_2902870.sgRNA.no3w.ga.gene_av.zs15-rep-ExpMean_subs-noRowNorm-zscore-01range-t2-q32	0	145	32	4,46729362591432	1,69265173504329E-15	9	DMAC1,ENSG00000255339,ENSG00000265257,ENSG00000267740,METTL17,NDUFAF4,NDUFAF5,NDUFAF8,TIMMDC1
JD_GPP3909_Balsa_2902870.sgRNA.ga.gene_av.zs15-rep-noExpNorm-noRowNorm-zscore-t1.5-q33.25	2	253	41	3,28039286142053	1,83731527180181E-15	34	BOLA3,CHCHD1,COQ2,COQ7,COX16,DLD,DMAC1,DMAC2,ENSG00000255339,ENSG00000265257,ENSG00000267740,FDX1,FOXRED1,GLRX5,GRSF1,LIAS,LIPT2,LIPT2-AS1,METTL17,MRPS31,NDUFAF4,NDUFAF5,NDUFAF6,NDUFAF8,NFU1,NUBPL,PDE12,PET117,RTN4IP1,SCO1,SOD2,SURF1,TIMMDC1,UQCC2
JD_GPP3909_Balsa_2902870.sgRNA.no3w.ga.gene_av.zs15-rep-noExpNorm-noRowNorm-zscore-t1.5-q33.25	5	267	42	3,18420156622404	1,87476958698685E-15	33	BOLA3,CHCHD1,COQ2,COX16,DLD,DMAC1,DMAC2,ENSG00000255339,ENSG00000265257,ENSG00000267740,FDX1,FOXRED1,GLRX5,GRSF1,LIAS,LIPT2,LIPT2-AS1,METTL17,MRPS31,NDUFAF4,NDUFAF5,NDUFAF6,NDUFAF8,NFU1,NUBPL,PDE12,PET117,RTN4IP1,SCO1,SOD2,SURF1,TIMMDC1,UQCC2
JD_GPP3909_Balsa_2902870.sgRNA.no3w.ga.gene_av.zs1-rep-ExpQnorm-noRowNorm-zscore-01range-t1.5-q33.75	2	156	33	4,28205128205128	1,88995470261432E-15	13	COX16,DMAC1,DMAC2,ECSIT,ENSG00000265257,ENSG00000267740,GLRX5,GRSF1,MRPS31,NDUFAF4,NDUFAF5,NDUFC2-KCTD14,NFU1
JD_GPP3909_Balsa_2902870.sgRNA.ga.gene_av.zs15-rep-ExpMean_subs-noRowNorm-zscore-t1.5-q33.5	0	214	38	3,59444916454262	1,91223159944268E-15	24	CHCHD1,COX16,DMAC1,DMAC2,ENSG00000255339,ENSG00000265257,ENSG00000267740,FDX1,FOXRED1,GLRX5,GRSF1,LIAS,METTL17,MRPS31,NDUFAF4,NDUFAF5,NDUFAF6,NDUFAF8,NFU1,NUBPL,PET117,RTN4IP1,SCO1,TIMMDC1
JD_GPP3909_Balsa_2902870.sgRNA.ga.gene_av.zs15-rep-ExpMean_subs-noRowNorm-zscore-t12-q33.5	0	214	38	3,59444916454262	1,91223159944268E-15	24	CHCHD1,COX16,DMAC1,DMAC2,ENSG00000255339,ENSG00000265257,ENSG00000267740,FDX1,FOXRED1,GLRX5,GRSF1,LIAS,METTL17,MRPS31,NDUFAF4,NDUFAF5,NDUFAF6,NDUFAF8,NFU1,NUBPL,PET117,RTN4IP1,SCO1,TIMMDC1
JD_GPP3909_Balsa_2902870.sgRNA.ga.gene_av.zs15-rep-ExpMean_subs-noRowNorm-zscore-t16-q33.5	0	214	38	3,59444916454262	1,91223159944268E-15	24	CHCHD1,COX16,DMAC1,DMAC2,ENSG00000255339,ENSG00000265257,ENSG00000267740,FDX1,FOXRED1,GLRX5,GRSF1,LIAS,METTL17,MRPS31,NDUFAF4,NDUFAF5,NDUFAF6,NDUFAF8,NFU1,NUBPL,PET117,RTN4IP1,SCO1,TIMMDC1
JD_GPP3909_Balsa_2902870.sgRNA.ga.gene_av.zs15-rep-ExpMean_subs-noRowNorm-zscore-t2-q33.5	0	214	38	3,59444916454262	1,91223159944268E-15	24	CHCHD1,COX16,DMAC1,DMAC2,ENSG00000255339,ENSG00000265257,ENSG00000267740,FDX1,FOXRED1,GLRX5,GRSF1,LIAS,METTL17,MRPS31,NDUFAF4,NDUFAF5,NDUFAF6,NDUFAF8,NFU1,NUBPL,PET117,RTN4IP1,SCO1,TIMMDC1
JD_GPP3909_Balsa_2902870.sgRNA.ga.gene_av.zs15-rep-ExpMean_subs-noRowNorm-zscore-t4-q33.5	0	214	38	3,59444916454262	1,91223159944268E-15	24	CHCHD1,COX16,DMAC1,DMAC2,ENSG00000255339,ENSG00000265257,ENSG00000267740,FDX1,FOXRED1,GLRX5,GRSF1,LIAS,METTL17,MRPS31,NDUFAF4,NDUFAF5,NDUFAF6,NDUFAF8,NFU1,NUBPL,PET117,RTN4IP1,SCO1,TIMMDC1
JD_GPP3909_Balsa_2902870.sgRNA.ga.gene_av.zs15-rep-ExpMean_subs-noRowNorm-zscore-t8-q33.5	0	214	38	3,59444916454262	1,91223159944268E-15	24	CHCHD1,COX16,DMAC1,DMAC2,ENSG00000255339,ENSG00000265257,ENSG00000267740,FDX1,FOXRED1,GLRX5,GRSF1,LIAS,METTL17,MRPS31,NDUFAF4,NDUFAF5,NDUFAF6,NDUFAF8,NFU1,NUBPL,PET117,RTN4IP1,SCO1,TIMMDC1
JD_GPP3909_Balsa_2902870.sgRNA.ga.gene_av.zs1-rep-ExpQnorm-noRowNorm-zscore-t1.5-q33.25	3	190	36	3,83540669856459	2,01220922549163E-15	21	BOLA3,COX16,DMAC2,ENSG00000255339,ENSG00000265257,ENSG00000267740,GLRX5,GRSF1,METTL17,MRPS31,NDUFAF4,NDUFAF5,NDUFAF8,NDUFC2-KCTD14,NFU1,NUBPL,PDE12,PDSS2,PET117,RMND1,SCO1
JD_GPP3909_Balsa_2902870.sgRNA-rep-noExpNorm-noRowNorm-zscore-t2-q35--no-fil-flat	7	360	48	2,6989898989899	2,06643137545803E-15	43	BOLA3,CHCHD1,CLPP,COQ2,COQ7,COX16,CS,DLD,DMAC1,DMAC2,ECSIT,ENSG00000255339,ENSG00000265257,ENSG00000267740,ENSG00000268400,FDX1,FOXRED1,GLRX5,GRSF1,LIAS,LIPT1,LIPT2,METTL17,MRM2,MRPS31,NDUFAF4,NDUFAF5,NDUFAF6,NDUFAF8,NDUFC2-KCTD14,NFU1,NUBPL,PDE12,PDHB,PDSS2,PET100,PET117,RTN4IP1,SCO1,SOD2,TIMMDC1,UQCC1,UQCC2
JD_GPP3909_Balsa_2902870.sgRNA-rep-noExpNorm-noRowNorm-zscore-t2-q35	7	360	48	2,6989898989899	2,06643137545803E-15	43	BOLA3,CHCHD1,CLPP,COQ2,COQ7,COX16,CS,DLD,DMAC1,DMAC2,ECSIT,ENSG00000255339,ENSG00000265257,ENSG00000267740,ENSG00000268400,FDX1,FOXRED1,GLRX5,GRSF1,LIAS,LIPT1,LIPT2,METTL17,MRM2,MRPS31,NDUFAF4,NDUFAF5,NDUFAF6,NDUFAF8,NDUFC2-KCTD14,NFU1,NUBPL,PDE12,PDHB,PDSS2,PET100,PET117,RTN4IP1,SCO1,SOD2,TIMMDC1,UQCC1,UQCC2
JD_GPP3909_Balsa_2902870.sgRNA-rep-noExpNorm-noRowNorm-zscore-t2-q36	7	360	48	2,6989898989899	2,06643137545803E-15	43	BOLA3,CHCHD1,CLPP,COQ2,COQ7,COX16,CS,DLD,DMAC1,DMAC2,ECSIT,ENSG00000255339,ENSG00000265257,ENSG00000267740,ENSG00000268400,FDX1,FOXRED1,GLRX5,GRSF1,LIAS,LIPT1,LIPT2,METTL17,MRM2,MRPS31,NDUFAF4,NDUFAF5,NDUFAF6,NDUFAF8,NDUFC2-KCTD14,NFU1,NUBPL,PDE12,PDHB,PDSS2,PET100,PET117,RTN4IP1,SCO1,SOD2,TIMMDC1,UQCC1,UQCC2
JD_GPP3909_Balsa_2902870.sgRNA-rep-noExpNorm-noRowNorm-zscore-t4-q35--no-fil-flat	7	360	48	2,6989898989899	2,06643137545803E-15	43	BOLA3,CHCHD1,CLPP,COQ2,COQ7,COX16,CS,DLD,DMAC1,DMAC2,ECSIT,ENSG00000255339,ENSG00000265257,ENSG00000267740,ENSG00000268400,FDX1,FOXRED1,GLRX5,GRSF1,LIAS,LIPT1,LIPT2,METTL17,MRM2,MRPS31,NDUFAF4,NDUFAF5,NDUFAF6,NDUFAF8,NDUFC2-KCTD14,NFU1,NUBPL,PDE12,PDHB,PDSS2,PET100,PET117,RTN4IP1,SCO1,SOD2,TIMMDC1,UQCC1,UQCC2
JD_GPP3909_Balsa_2902870.sgRNA-rep-noExpNorm-noRowNorm-zscore-t4-q35	7	360	48	2,6989898989899	2,06643137545803E-15	43	BOLA3,CHCHD1,CLPP,COQ2,COQ7,COX16,CS,DLD,DMAC1,DMAC2,ECSIT,ENSG00000255339,ENSG00000265257,ENSG00000267740,ENSG00000268400,FDX1,FOXRED1,GLRX5,GRSF1,LIAS,LIPT1,LIPT2,METTL17,MRM2,MRPS31,NDUFAF4,NDUFAF5,NDUFAF6,NDUFAF8,NDUFC2-KCTD14,NFU1,NUBPL,PDE12,PDHB,PDSS2,PET100,PET117,RTN4IP1,SCO1,SOD2,TIMMDC1,UQCC1,UQCC2
JD_GPP3909_Balsa_2902870.sgRNA-rep-noExpNorm-noRowNorm-zscore-t4-q36	7	360	48	2,6989898989899	2,06643137545803E-15	43	BOLA3,CHCHD1,CLPP,COQ2,COQ7,COX16,CS,DLD,DMAC1,DMAC2,ECSIT,ENSG00000255339,ENSG00000265257,ENSG00000267740,ENSG00000268400,FDX1,FOXRED1,GLRX5,GRSF1,LIAS,LIPT1,LIPT2,METTL17,MRM2,MRPS31,NDUFAF4,NDUFAF5,NDUFAF6,NDUFAF8,NDUFC2-KCTD14,NFU1,NUBPL,PDE12,PDHB,PDSS2,PET100,PET117,RTN4IP1,SCO1,SOD2,TIMMDC1,UQCC1,UQCC2
JD_GPP3909_Balsa_2902870.sgRNA-rep-nonorm-zscore-t7-q35	7	360	48	2,6989898989899	2,06643137545803E-15	43	BOLA3,CHCHD1,CLPP,COQ2,COQ7,COX16,CS,DLD,DMAC1,DMAC2,ECSIT,ENSG00000255339,ENSG00000265257,ENSG00000267740,ENSG00000268400,FDX1,FOXRED1,GLRX5,GRSF1,LIAS,LIPT1,LIPT2,METTL17,MRM2,MRPS31,NDUFAF4,NDUFAF5,NDUFAF6,NDUFAF8,NDUFC2-KCTD14,NFU1,NUBPL,PDE12,PDHB,PDSS2,PET100,PET117,RTN4IP1,SCO1,SOD2,TIMMDC1,UQCC1,UQCC2
JD_GPP3909_Balsa_2902870.sgRNA-rep-rowsum-zscore-t7-q35	7	360	48	2,6989898989899	2,06643137545803E-15	43	BOLA3,CHCHD1,CLPP,COQ2,COQ7,COX16,CS,DLD,DMAC1,DMAC2,ECSIT,ENSG00000255339,ENSG00000265257,ENSG00000267740,ENSG00000268400,FDX1,FOXRED1,GLRX5,GRSF1,LIAS,LIPT1,LIPT2,METTL17,MRM2,MRPS31,NDUFAF4,NDUFAF5,NDUFAF6,NDUFAF8,NDUFC2-KCTD14,NFU1,NUBPL,PDE12,PDHB,PDSS2,PET100,PET117,RTN4IP1,SCO1,SOD2,TIMMDC1,UQCC1,UQCC2
JD_GPP3909_Balsa_2902870.sgRNA.no3w.ga.gene_av-rep-qnorm-zscore-t1	6	126	30	4,81962481962482	2,09444854786966E-15	5	DMAC1,ECSIT,ENSG00000265257,ENSG00000267740,NFU1
JD_GPP3909_Balsa_2902870.sgRNA.no3w.ga.gene_av-rep-qznorm-t1	6	126	30	4,81962481962482	2,09444854786966E-15	5	DMAC1,ECSIT,ENSG00000265257,ENSG00000267740,NFU1
JD_GPP3909_Balsa_2902870.sgRNA.ga.gene_av.zs1-rep-ExpMean_subs-noRowNorm-zscore-t12-q32	0	146	32	4,43669572436696	2,10815302600878E-15	12	COX16,DMAC1,ENSG00000255339,ENSG00000265257,GLRX5,GRSF1,METTL17,NDUFAF4,NDUFAF5,NDUFAF8,NDUFC2-KCTD14,NFU1
JD_GPP3909_Balsa_2902870.sgRNA.ga.gene_av.zs1-rep-ExpMean_subs-noRowNorm-zscore-t16-q32	0	146	32	4,43669572436696	2,10815302600878E-15	12	COX16,DMAC1,ENSG00000255339,ENSG00000265257,GLRX5,GRSF1,METTL17,NDUFAF4,NDUFAF5,NDUFAF8,NDUFC2-KCTD14,NFU1
JD_GPP3909_Balsa_2902870.sgRNA.ga.gene_av.zs1-rep-ExpMean_subs-noRowNorm-zscore-t8-q32	0	146	32	4,43669572436696	2,10815302600878E-15	12	COX16,DMAC1,ENSG00000255339,ENSG00000265257,GLRX5,GRSF1,METTL17,NDUFAF4,NDUFAF5,NDUFAF8,NDUFC2-KCTD14,NFU1
JD_GPP3909_Balsa_2902870.sgRNA.no3w.ga.gene_av.zs1-rep-ExpMean_subs-noRowNorm-zscore-t12-q33	0	268	42	3,17232021709634	2,17483772195941E-15	36	BOLA3,CHCHD1,COQ2,COQ7,COX16,DLD,DMAC1,DMAC2,ECSIT,ENSG00000255339,ENSG00000265257,ENSG00000267740,ENSG00000268400,FOXRED1,GLRX5,GRSF1,LIAS,LIPT1,LIPT2,LIPT2-AS1,METTL17,MRPS31,NDUFAF4,NDUFAF5,NDUFAF6,NDUFAF8,NDUFC2-KCTD14,NFU1,NUBPL,PDE12,PET100,PET117,RMND1,RTN4IP1,SCO1,SOD2
JD_GPP3909_Balsa_2902870.sgRNA.no3w.ga.gene_av.zs1-rep-ExpMean_subs-noRowNorm-zscore-t16-q33	0	268	42	3,17232021709634	2,17483772195941E-15	36	BOLA3,CHCHD1,COQ2,COQ7,COX16,DLD,DMAC1,DMAC2,ECSIT,ENSG00000255339,ENSG00000265257,ENSG00000267740,ENSG00000268400,FOXRED1,GLRX5,GRSF1,LIAS,LIPT1,LIPT2,LIPT2-AS1,METTL17,MRPS31,NDUFAF4,NDUFAF5,NDUFAF6,NDUFAF8,NDUFC2-KCTD14,NFU1,NUBPL,PDE12,PET100,PET117,RMND1,RTN4IP1,SCO1,SOD2
JD_GPP3909_Balsa_2902870.sgRNA.no3w.ga.gene_av.zs1-rep-ExpMean_subs-noRowNorm-zscore-t4-q33	0	268	42	3,17232021709634	2,17483772195941E-15	36	BOLA3,CHCHD1,COQ2,COQ7,COX16,DLD,DMAC1,DMAC2,ECSIT,ENSG00000255339,ENSG00000265257,ENSG00000267740,ENSG00000268400,FOXRED1,GLRX5,GRSF1,LIAS,LIPT1,LIPT2,LIPT2-AS1,METTL17,MRPS31,NDUFAF4,NDUFAF5,NDUFAF6,NDUFAF8,NDUFC2-KCTD14,NFU1,NUBPL,PDE12,PET100,PET117,RMND1,RTN4IP1,SCO1,SOD2
JD_GPP3909_Balsa_2902870.sgRNA.no3w.ga.gene_av.zs1-rep-ExpMean_subs-noRowNorm-zscore-t8-q33	0	268	42	3,17232021709634	2,17483772195941E-15	36	BOLA3,CHCHD1,COQ2,COQ7,COX16,DLD,DMAC1,DMAC2,ECSIT,ENSG00000255339,ENSG00000265257,ENSG00000267740,ENSG00000268400,FOXRED1,GLRX5,GRSF1,LIAS,LIPT1,LIPT2,LIPT2-AS1,METTL17,MRPS31,NDUFAF4,NDUFAF5,NDUFAF6,NDUFAF8,NDUFC2-KCTD14,NFU1,NUBPL,PDE12,PET100,PET117,RMND1,RTN4IP1,SCO1,SOD2
JD_GPP3909_Balsa_2902870.sgRNA-rep-ExpQnorm-noRowNorm-zscore-t16-q31.75	1	157	33	4,25477707006369	2,3284014958512E-15	10	DMAC1,ENSG00000255339,ENSG00000265257,GLRX5,METTL17,MRPS31,NDUFAF5,NDUFAF8,NDUFC2-KCTD14,TIMMDC1
JD_GPP3909_Balsa_2902870.sgRNA-rep-ExpQnorm-noRowNorm-zscore-t32-q31.75	0	157	33	4,25477707006369	2,3284014958512E-15	10	DMAC1,ENSG00000255339,ENSG00000265257,GLRX5,METTL17,MRPS31,NDUFAF5,NDUFAF8,NDUFC2-KCTD14,TIMMDC1
JD_GPP3909_Balsa_2902870.sgRNA.no3w.ga.gene_av.zs1-rep-ExpQnorm-noRowNorm-zscore-01range-t12-q33.75	0	157	33	4,25477707006369	2,3284014958512E-15	13	COX16,DMAC1,DMAC2,ECSIT,ENSG00000265257,ENSG00000267740,GLRX5,GRSF1,MRPS31,NDUFAF4,NDUFAF5,NDUFC2-KCTD14,NFU1
JD_GPP3909_Balsa_2902870.sgRNA.no3w.ga.gene_av.zs1-rep-ExpQnorm-noRowNorm-zscore-01range-t12-q34	0	157	33	4,25477707006369	2,3284014958512E-15	13	COX16,DMAC1,DMAC2,ECSIT,ENSG00000265257,ENSG00000267740,GLRX5,GRSF1,MRPS31,NDUFAF4,NDUFAF5,NDUFC2-KCTD14,NFU1
JD_GPP3909_Balsa_2902870.sgRNA.no3w.ga.gene_av.zs1-rep-ExpQnorm-noRowNorm-zscore-01range-t16-q33.75	0	157	33	4,25477707006369	2,3284014958512E-15	13	COX16,DMAC1,DMAC2,ECSIT,ENSG00000265257,ENSG00000267740,GLRX5,GRSF1,MRPS31,NDUFAF4,NDUFAF5,NDUFC2-KCTD14,NFU1
JD_GPP3909_Balsa_2902870.sgRNA.no3w.ga.gene_av.zs1-rep-ExpQnorm-noRowNorm-zscore-01range-t16-q34	0	157	33	4,25477707006369	2,3284014958512E-15	13	COX16,DMAC1,DMAC2,ECSIT,ENSG00000265257,ENSG00000267740,GLRX5,GRSF1,MRPS31,NDUFAF4,NDUFAF5,NDUFC2-KCTD14,NFU1
JD_GPP3909_Balsa_2902870.sgRNA.no3w.ga.gene_av.zs1-rep-ExpQnorm-noRowNorm-zscore-01range-t4-q33.75	2	157	33	4,25477707006369	2,3284014958512E-15	13	COX16,DMAC1,DMAC2,ECSIT,ENSG00000265257,ENSG00000267740,GLRX5,GRSF1,MRPS31,NDUFAF4,NDUFAF5,NDUFC2-KCTD14,NFU1
JD_GPP3909_Balsa_2902870.sgRNA.no3w.ga.gene_av.zs1-rep-ExpQnorm-noRowNorm-zscore-01range-t4-q34	2	157	33	4,25477707006369	2,3284014958512E-15	13	COX16,DMAC1,DMAC2,ECSIT,ENSG00000265257,ENSG00000267740,GLRX5,GRSF1,MRPS31,NDUFAF4,NDUFAF5,NDUFC2-KCTD14,NFU1
JD_GPP3909_Balsa_2902870.sgRNA.no3w.ga.gene_av.zs1-rep-ExpQnorm-noRowNorm-zscore-01range-t8-q33.75	0	157	33	4,25477707006369	2,3284014958512E-15	13	COX16,DMAC1,DMAC2,ECSIT,ENSG00000265257,ENSG00000267740,GLRX5,GRSF1,MRPS31,NDUFAF4,NDUFAF5,NDUFC2-KCTD14,NFU1
JD_GPP3909_Balsa_2902870.sgRNA.no3w.ga.gene_av.zs1-rep-ExpQnorm-noRowNorm-zscore-01range-t8-q34	0	157	33	4,25477707006369	2,3284014958512E-15	13	COX16,DMAC1,DMAC2,ECSIT,ENSG00000265257,ENSG00000267740,GLRX5,GRSF1,MRPS31,NDUFAF4,NDUFAF5,NDUFC2-KCTD14,NFU1
JD_GPP3909_Balsa_2902870.sgRNA.no3w.ga.gene_av.zs1-rep-ExpQnorm-noRowNorm-zscore-t1.5-q33.75	6	228	39	3,46251993620415	2,36587299857302E-15	27	BOLA3,COX16,DLD,DMAC1,DMAC2,ECSIT,ENSG00000255339,ENSG00000265257,ENSG00000267740,GLRX5,GRSF1,LIPT1,METTL17,MRPS31,NDUFAF4,NDUFAF5,NDUFAF6,NDUFAF8,NDUFC2-KCTD14,NFU1,NUBPL,PDE12,PDSS2,PET117,RMND1,SCO1,SOD2
JD_GPP3909_Balsa_2902870.sgRNA.no3w.ga.gene_av.zs1-rep-ExpQnorm-noRowNorm-zscore-t2-q33.75	6	228	39	3,46251993620415	2,36587299857302E-15	27	BOLA3,COX16,DLD,DMAC1,DMAC2,ECSIT,ENSG00000255339,ENSG00000265257,ENSG00000267740,GLRX5,GRSF1,LIPT1,METTL17,MRPS31,NDUFAF4,NDUFAF5,NDUFAF6,NDUFAF8,NDUFC2-KCTD14,NFU1,NUBPL,PDE12,PDSS2,PET117,RMND1,SCO1,SOD2
JD_GPP3909_Balsa_2902870.sgRNA.ga.gene_av.zs1-rep-ExpQnorm-noRowNorm-zscore-t2-q32.5	5	168	34	4,0966810966811	2,37352178173562E-15	16	BOLA3,COX16,DMAC2,ENSG00000255339,ENSG00000265257,ENSG00000267740,GLRX5,GRSF1,METTL17,MRPS31,NDUFAF4,NDUFAF5,NDUFAF8,NDUFC2-KCTD14,NFU1,PET117
JD_GPP3909_Balsa_2902870.sgRNA.no3w.ga.gene_av-rep-qnorm-zscore-t4-q32.5	4	168	34	4,0966810966811	2,37352178173562E-15	17	COX16,DMAC1,DMAC2,ECSIT,ENSG00000255339,ENSG00000265257,ENSG00000267740,GLRX5,GRSF1,MRPS31,NDUFAF4,NDUFAF5,NDUFAF6,NFU1,NUBPL,SCO1,TIMMDC1
JD_GPP3909_Balsa_2902870.sgRNA.ga.gene_av.zs1-rep-ExpQnorm-noRowNorm-zscore-t1.5-q33.5	2	191	36	3,81532603522132	2,41686151440391E-15	21	BOLA3,COX16,DMAC2,ENSG00000255339,ENSG00000265257,ENSG00000267740,GLRX5,GRSF1,METTL17,MRPS31,NDUFAF4,NDUFAF5,NDUFAF8,NDUFC2-KCTD14,NFU1,NUBPL,PDE12,PDSS2,PET117,RMND1,SCO1
JD_GPP3909_Balsa_2902870.sgRNA.ga.gene_av.zs1-rep-ExpQnorm-noRowNorm-zscore-t1.5-q33.75	2	191	36	3,81532603522132	2,41686151440391E-15	21	BOLA3,COX16,DMAC2,ENSG00000255339,ENSG00000265257,ENSG00000267740,GLRX5,GRSF1,METTL17,MRPS31,NDUFAF4,NDUFAF5,NDUFAF8,NDUFC2-KCTD14,NFU1,NUBPL,PDE12,PDSS2,PET117,RMND1,SCO1
JD_GPP3909_Balsa_2902870.sgRNA-rep-ExpQnorm-noRowNorm-zscore-t2-q34--no-fil-flat	6	433	52	2,43096087899783	2,47160804108711E-15	54	BOLA3,CHCHD1,CLPP,COQ2,COQ7,COX16,COX18,CS,DLAT,DLD,DLST,DMAC1,DMAC2,ECSIT,ENSG00000255339,ENSG00000265257,ENSG00000267740,ENSG00000268400,FDX1,FH,FOXRED1,GLRX5,GRSF1,GTPBP3,LIAS,LIPT1,LIPT2,LIPT2-AS1,METTL17,MRM2,MRPS31,MTIF3,MTO1,NDUFAF4,NDUFAF5,NDUFAF6,NDUFAF8,NDUFC2-KCTD14,NFU1,NME6,NUBPL,PDE12,PDSS2,PET100,PET117,RMND1,RTN4IP1,SCO1,SLC25A1,SLC25A51,SOD2,SURF1,TIMM21,TIMMDC1
JD_GPP3909_Balsa_2902870.sgRNA-rep-ExpQnorm-noRowNorm-zscore-t2-q34	6	433	52	2,43096087899783	2,47160804108711E-15	54	BOLA3,CHCHD1,CLPP,COQ2,COQ7,COX16,COX18,CS,DLAT,DLD,DLST,DMAC1,DMAC2,ECSIT,ENSG00000255339,ENSG00000265257,ENSG00000267740,ENSG00000268400,FDX1,FH,FOXRED1,GLRX5,GRSF1,GTPBP3,LIAS,LIPT1,LIPT2,LIPT2-AS1,METTL17,MRM2,MRPS31,MTIF3,MTO1,NDUFAF4,NDUFAF5,NDUFAF6,NDUFAF8,NDUFC2-KCTD14,NFU1,NME6,NUBPL,PDE12,PDSS2,PET100,PET117,RMND1,RTN4IP1,SCO1,SLC25A1,SLC25A51,SOD2,SURF1,TIMM21,TIMMDC1
JD_GPP3909_Balsa_2902870.sgRNA-rep-qnorm-zscore-t2-q34	6	433	52	2,43096087899783	2,47160804108711E-15	54	BOLA3,CHCHD1,CLPP,COQ2,COQ7,COX16,COX18,CS,DLAT,DLD,DLST,DMAC1,DMAC2,ECSIT,ENSG00000255339,ENSG00000265257,ENSG00000267740,ENSG00000268400,FDX1,FH,FOXRED1,GLRX5,GRSF1,GTPBP3,LIAS,LIPT1,LIPT2,LIPT2-AS1,METTL17,MRM2,MRPS31,MTIF3,MTO1,NDUFAF4,NDUFAF5,NDUFAF6,NDUFAF8,NDUFC2-KCTD14,NFU1,NME6,NUBPL,PDE12,PDSS2,PET100,PET117,RMND1,RTN4IP1,SCO1,SLC25A1,SLC25A51,SOD2,SURF1,TIMM21,TIMMDC1
JD_GPP3909_Balsa_2902870.sgRNA.ga.gene_av.zs15-rep-noExpNorm-noRowNorm-zscore-t1.5-q33.5	2	255	41	3,25466428995841	2,49530163367124E-15	34	BOLA3,CHCHD1,COQ2,COQ7,COX16,DLD,DMAC1,DMAC2,ENSG00000255339,ENSG00000265257,ENSG00000267740,FDX1,FOXRED1,GLRX5,GRSF1,LIAS,LIPT2,LIPT2-AS1,METTL17,MRPS31,NDUFAF4,NDUFAF5,NDUFAF6,NDUFAF8,NFU1,NUBPL,PDE12,PET117,RTN4IP1,SCO1,SOD2,SURF1,TIMMDC1,UQCC2
JD_GPP3909_Balsa_2902870.sgRNA.ga.gene_av.zs15-rep-noExpNorm-noRowNorm-zscore-t1.5-q33.75	2	255	41	3,25466428995841	2,49530163367124E-15	34	BOLA3,CHCHD1,COQ2,COQ7,COX16,DLD,DMAC1,DMAC2,ENSG00000255339,ENSG00000265257,ENSG00000267740,FDX1,FOXRED1,GLRX5,GRSF1,LIAS,LIPT2,LIPT2-AS1,METTL17,MRPS31,NDUFAF4,NDUFAF5,NDUFAF6,NDUFAF8,NFU1,NUBPL,PDE12,PET117,RTN4IP1,SCO1,SOD2,SURF1,TIMMDC1,UQCC2
JD_GPP3909_Balsa_2902870.sgRNA.ga.gene_av.zs1-rep-ExpMean_subs-noRowNorm-zscore-t2-q32	0	137	31	4,58040256580403	2,75030470687442E-15	12	COX16,DMAC1,ENSG00000255339,ENSG00000265257,GLRX5,GRSF1,METTL17,NDUFAF4,NDUFAF5,NDUFAF8,NDUFC2-KCTD14,NFU1
JD_GPP3909_Balsa_2902870.sgRNA.ga.gene_av.zs1-rep-ExpMean_subs-noRowNorm-zscore-t4-q32	0	137	31	4,58040256580403	2,75030470687442E-15	12	COX16,DMAC1,ENSG00000255339,ENSG00000265257,GLRX5,GRSF1,METTL17,NDUFAF4,NDUFAF5,NDUFAF8,NDUFC2-KCTD14,NFU1
JD_GPP3909_Balsa_2902870.sgRNA-rep-ExpQnorm-noRowNorm-zscore-01range-t1.5-q32--no-fil-flat	2	192	36	3,79545454545455	2,89932022400099E-15	14	COX16,DMAC1,DMAC2,ENSG00000255339,ENSG00000265257,GLRX5,METTL17,MRPS31,NDUFAF5,NDUFAF8,NDUFC2-KCTD14,NUBPL,PET117,TIMMDC1
JD_GPP3909_Balsa_2902870.sgRNA-rep-ExpQnorm-noRowNorm-zscore-01range-t1.5-q32	2	192	36	3,79545454545455	2,89932022400099E-15	14	COX16,DMAC1,DMAC2,ENSG00000255339,ENSG00000265257,GLRX5,METTL17,MRPS31,NDUFAF5,NDUFAF8,NDUFC2-KCTD14,NUBPL,PET117,TIMMDC1
JD_GPP3909_Balsa_2902870.sgRNA-rep-ExpQnorm-noRowNorm-zscore-01range-t2-q32--no-fil-flat	0	192	36	3,79545454545455	2,89932022400099E-15	14	COX16,DMAC1,DMAC2,ENSG00000255339,ENSG00000265257,GLRX5,METTL17,MRPS31,NDUFAF5,NDUFAF8,NDUFC2-KCTD14,NUBPL,PET117,TIMMDC1
JD_GPP3909_Balsa_2902870.sgRNA-rep-ExpQnorm-noRowNorm-zscore-01range-t2-q32	0	192	36	3,79545454545455	2,89932022400099E-15	14	COX16,DMAC1,DMAC2,ENSG00000255339,ENSG00000265257,GLRX5,METTL17,MRPS31,NDUFAF5,NDUFAF8,NDUFC2-KCTD14,NUBPL,PET117,TIMMDC1
JD_GPP3909_Balsa_2902870.sgRNA-rep-ExpQnorm-noRowNorm-zscore-01range-t4-q32--no-fil-flat	0	192	36	3,79545454545455	2,89932022400099E-15	14	COX16,DMAC1,DMAC2,ENSG00000255339,ENSG00000265257,GLRX5,METTL17,MRPS31,NDUFAF5,NDUFAF8,NDUFC2-KCTD14,NUBPL,PET117,TIMMDC1
JD_GPP3909_Balsa_2902870.sgRNA-rep-ExpQnorm-noRowNorm-zscore-01range-t4-q32	0	192	36	3,79545454545455	2,89932022400099E-15	14	COX16,DMAC1,DMAC2,ENSG00000255339,ENSG00000265257,GLRX5,METTL17,MRPS31,NDUFAF5,NDUFAF8,NDUFC2-KCTD14,NUBPL,PET117,TIMMDC1
JD_GPP3909_Balsa_2902870.sgRNA.ga.gene_av.zs1-rep-ExpQnorm-noRowNorm-zscore-t12-q33.25	2	192	36	3,79545454545455	2,89932022400099E-15	21	BOLA3,COX16,DMAC2,ENSG00000255339,ENSG00000265257,ENSG00000267740,GLRX5,GRSF1,METTL17,MRPS31,NDUFAF4,NDUFAF5,NDUFAF8,NDUFC2-KCTD14,NFU1,NUBPL,PDE12,PDSS2,PET117,RMND1,SCO1
JD_GPP3909_Balsa_2902870.sgRNA.ga.gene_av.zs1-rep-ExpQnorm-noRowNorm-zscore-t12-q33	4	192	36	3,79545454545455	2,89932022400099E-15	21	BOLA3,COX16,DMAC2,ENSG00000255339,ENSG00000265257,ENSG00000267740,GLRX5,GRSF1,METTL17,MRPS31,NDUFAF4,NDUFAF5,NDUFAF8,NDUFC2-KCTD14,NFU1,NUBPL,PDE12,PDSS2,PET117,RMND1,SCO1
JD_GPP3909_Balsa_2902870.sgRNA.ga.gene_av.zs1-rep-ExpQnorm-noRowNorm-zscore-t16-q33.25	2	192	36	3,79545454545455	2,89932022400099E-15	21	BOLA3,COX16,DMAC2,ENSG00000255339,ENSG00000265257,ENSG00000267740,GLRX5,GRSF1,METTL17,MRPS31,NDUFAF4,NDUFAF5,NDUFAF8,NDUFC2-KCTD14,NFU1,NUBPL,PDE12,PDSS2,PET117,RMND1,SCO1
JD_GPP3909_Balsa_2902870.sgRNA.ga.gene_av.zs1-rep-ExpQnorm-noRowNorm-zscore-t16-q33	4	192	36	3,79545454545455	2,89932022400099E-15	21	BOLA3,COX16,DMAC2,ENSG00000255339,ENSG00000265257,ENSG00000267740,GLRX5,GRSF1,METTL17,MRPS31,NDUFAF4,NDUFAF5,NDUFAF8,NDUFC2-KCTD14,NFU1,NUBPL,PDE12,PDSS2,PET117,RMND1,SCO1
JD_GPP3909_Balsa_2902870.sgRNA.ga.gene_av.zs1-rep-ExpQnorm-noRowNorm-zscore-t4-q33.25	0	192	36	3,79545454545455	2,89932022400099E-15	21	BOLA3,COX16,DMAC2,ENSG00000255339,ENSG00000265257,ENSG00000267740,GLRX5,GRSF1,METTL17,MRPS31,NDUFAF4,NDUFAF5,NDUFAF8,NDUFC2-KCTD14,NFU1,NUBPL,PDE12,PDSS2,PET117,RMND1,SCO1
JD_GPP3909_Balsa_2902870.sgRNA.ga.gene_av.zs1-rep-ExpQnorm-noRowNorm-zscore-t4-q33	0	192	36	3,79545454545455	2,89932022400099E-15	21	BOLA3,COX16,DMAC2,ENSG00000255339,ENSG00000265257,ENSG00000267740,GLRX5,GRSF1,METTL17,MRPS31,NDUFAF4,NDUFAF5,NDUFAF8,NDUFC2-KCTD14,NFU1,NUBPL,PDE12,PDSS2,PET117,RMND1,SCO1
JD_GPP3909_Balsa_2902870.sgRNA.ga.gene_av.zs1-rep-ExpQnorm-noRowNorm-zscore-t8-q33.25	2	192	36	3,79545454545455	2,89932022400099E-15	21	BOLA3,COX16,DMAC2,ENSG00000255339,ENSG00000265257,ENSG00000267740,GLRX5,GRSF1,METTL17,MRPS31,NDUFAF4,NDUFAF5,NDUFAF8,NDUFC2-KCTD14,NFU1,NUBPL,PDE12,PDSS2,PET117,RMND1,SCO1
JD_GPP3909_Balsa_2902870.sgRNA.ga.gene_av.zs1-rep-ExpQnorm-noRowNorm-zscore-t8-q33	4	192	36	3,79545454545455	2,89932022400099E-15	21	BOLA3,COX16,DMAC2,ENSG00000255339,ENSG00000265257,ENSG00000267740,GLRX5,GRSF1,METTL17,MRPS31,NDUFAF4,NDUFAF5,NDUFAF8,NDUFC2-KCTD14,NFU1,NUBPL,PDE12,PDSS2,PET117,RMND1,SCO1
JD_GPP3909_Balsa_2902870.sgRNA.no3w.ga.gene_av.zs1-rep-ExpMean_subs-noRowNorm-zscore-01range-t1.5-q32.5	0	148	32	4,37674037674038	3,25139620951436E-15	13	COX16,DMAC2,ECSIT,ENSG00000255339,ENSG00000265257,ENSG00000267740,GLRX5,GRSF1,METTL17,NDUFAF4,NDUFAF5,NDUFAF8,NFU1
JD_GPP3909_Balsa_2902870.sgRNA.no3w.ga.gene_av.zs1-rep-ExpQnorm-noRowNorm-zscore-t1.5-q34	6	230	39	3,43241106719368	3,27370611083327E-15	27	BOLA3,COX16,DLD,DMAC1,DMAC2,ECSIT,ENSG00000255339,ENSG00000265257,ENSG00000267740,GLRX5,GRSF1,LIPT1,METTL17,MRPS31,NDUFAF4,NDUFAF5,NDUFAF6,NDUFAF8,NDUFC2-KCTD14,NFU1,NUBPL,PDE12,PDSS2,PET117,RMND1,SCO1,SOD2
JD_GPP3909_Balsa_2902870.sgRNA.no3w.ga.gene_av.zs1-rep-ExpQnorm-noRowNorm-zscore-t2-q34	6	230	39	3,43241106719368	3,27370611083327E-15	27	BOLA3,COX16,DLD,DMAC1,DMAC2,ECSIT,ENSG00000255339,ENSG00000265257,ENSG00000267740,GLRX5,GRSF1,LIPT1,METTL17,MRPS31,NDUFAF4,NDUFAF5,NDUFAF6,NDUFAF8,NDUFC2-KCTD14,NFU1,NUBPL,PDE12,PDSS2,PET117,RMND1,SCO1,SOD2
JD_GPP3909_Balsa_2902870.sgRNA.no3w.ga.gene_av-rep-nonorm-zscore-t3.5	7	128	30	4,74431818181818	3,37951068154665E-15	8	COX16,DMAC1,ENSG00000255339,GLRX5,NDUFAF5,NDUFAF8,NFU1,TIMMDC1
JD_GPP3909_Balsa_2902870.sgRNA.no3w.ga.gene_av-rep-nonorm-zscore-t4	7	128	30	4,74431818181818	3,37951068154665E-15	8	COX16,DMAC1,ENSG00000255339,GLRX5,NDUFAF5,NDUFAF8,NFU1,TIMMDC1
JD_GPP3909_Balsa_2902870.sgRNA.no3w.ga.gene_av-rep-rowsum-zscore-t3.5	7	128	30	4,74431818181818	3,37951068154665E-15	8	COX16,DMAC1,ENSG00000255339,GLRX5,NDUFAF5,NDUFAF8,NFU1,TIMMDC1
JD_GPP3909_Balsa_2902870.sgRNA.no3w.ga.gene_av-rep-rowsum-zscore-t4	7	128	30	4,74431818181818	3,37951068154665E-15	8	COX16,DMAC1,ENSG00000255339,GLRX5,NDUFAF5,NDUFAF8,NFU1,TIMMDC1
JD_GPP3909_Balsa_2902870.sgRNA.no3w.ga.gene_av-rep-qnorm-zscore-t4-q33	3	193	36	3,77578897786152	3,47386104889985E-15	21	COX16,DMAC1,DMAC2,ECSIT,ENSG00000255339,ENSG00000265257,ENSG00000267740,GLRX5,GRSF1,MRPS31,NDUFAF4,NDUFAF5,NDUFAF6,NDUFAF8,NDUFC2-KCTD14,NFU1,NUBPL,PDE12,PET117,SCO1,TIMMDC1
JD_GPP3909_Balsa_2902870.sgRNA.no3w.ga.gene_av.zs15-rep-ExpQnorm-noRowNorm-zscore-01range-t1.5-q33.5	1	159	33	4,20125786163522	3,5160922023461E-15	13	DMAC1,DMAC2,ENSG00000265257,ENSG00000267740,GLRX5,METTL17,MRPS31,NDUFAF4,NDUFAF5,NDUFAF8,PET117,SCO1,TIMMDC1
JD_GPP3909_Balsa_2902870.sgRNA.no3w.ga.gene_av.zs15-rep-ExpQnorm-noRowNorm-zscore-01range-t2-q33.5	1	159	33	4,20125786163522	3,5160922023461E-15	13	DMAC1,DMAC2,ENSG00000265257,ENSG00000267740,GLRX5,METTL17,MRPS31,NDUFAF4,NDUFAF5,NDUFAF8,PET117,SCO1,TIMMDC1
JD_GPP3909_Balsa_2902870.sgRNA.no3w.ga.gene_av.zs1-rep-noExpNorm-noRowNorm-zscore-t1.5-q31.8	8	149	32	4,34736628025219	4,02650553599131E-15	11	COX16,DMAC1,DMAC2,ECSIT,ENSG00000255339,GLRX5,GRSF1,METTL17,NDUFAF4,NDUFAF8,NFU1
JD_GPP3909_Balsa_2902870.sgRNA-rep-ExpQnorm-noRowNorm-zscore-t1.5-q31.75	6	194	36	3,75632614807873	4,15725329923013E-15	13	COX16,DMAC1,DMAC2,ENSG00000255339,ENSG00000265257,GLRX5,METTL17,MRPS31,NDUFAF5,NDUFAF8,NDUFC2-KCTD14,NUBPL,TIMMDC1
JD_GPP3909_Balsa_2902870.sgRNA-rep-qnorm-zscore-t1.5-q31.75	6	194	36	3,75632614807873	4,15725329923013E-15	13	COX16,DMAC1,DMAC2,ENSG00000255339,ENSG00000265257,GLRX5,METTL17,MRPS31,NDUFAF5,NDUFAF8,NDUFC2-KCTD14,NUBPL,TIMMDC1
JD_GPP3909_Balsa_2902870.sgRNA.ga.gene_av.zs1-rep-ExpQnorm-noRowNorm-zscore-t1.5-q34	3	194	36	3,75632614807873	4,15725329923013E-15	22	BOLA3,COX16,DMAC2,ENSG00000255339,ENSG00000265257,ENSG00000267740,GLRX5,GRSF1,LIPT1,METTL17,MRPS31,NDUFAF4,NDUFAF5,NDUFAF8,NDUFC2-KCTD14,NFU1,NUBPL,PDE12,PDSS2,PET117,RMND1,SCO1
JD_GPP3909_Balsa_2902870.sgRNA.ga.gene_av.zs1-rep-ExpQnorm-noRowNorm-zscore-t12-q33.5	2	194	36	3,75632614807873	4,15725329923013E-15	22	BOLA3,COX16,DMAC2,ENSG00000255339,ENSG00000265257,ENSG00000267740,GLRX5,GRSF1,LIPT1,METTL17,MRPS31,NDUFAF4,NDUFAF5,NDUFAF8,NDUFC2-KCTD14,NFU1,NUBPL,PDE12,PDSS2,PET117,RMND1,SCO1
JD_GPP3909_Balsa_2902870.sgRNA.ga.gene_av.zs1-rep-ExpQnorm-noRowNorm-zscore-t16-q33.5	2	194	36	3,75632614807873	4,15725329923013E-15	22	BOLA3,COX16,DMAC2,ENSG00000255339,ENSG00000265257,ENSG00000267740,GLRX5,GRSF1,LIPT1,METTL17,MRPS31,NDUFAF4,NDUFAF5,NDUFAF8,NDUFC2-KCTD14,NFU1,NUBPL,PDE12,PDSS2,PET117,RMND1,SCO1
JD_GPP3909_Balsa_2902870.sgRNA.ga.gene_av.zs1-rep-ExpQnorm-noRowNorm-zscore-t4-q33.5	0	194	36	3,75632614807873	4,15725329923013E-15	22	BOLA3,COX16,DMAC2,ENSG00000255339,ENSG00000265257,ENSG00000267740,GLRX5,GRSF1,LIPT1,METTL17,MRPS31,NDUFAF4,NDUFAF5,NDUFAF8,NDUFC2-KCTD14,NFU1,NUBPL,PDE12,PDSS2,PET117,RMND1,SCO1
JD_GPP3909_Balsa_2902870.sgRNA.ga.gene_av.zs1-rep-ExpQnorm-noRowNorm-zscore-t8-q33.5	2	194	36	3,75632614807873	4,15725329923013E-15	22	BOLA3,COX16,DMAC2,ENSG00000255339,ENSG00000265257,ENSG00000267740,GLRX5,GRSF1,LIPT1,METTL17,MRPS31,NDUFAF4,NDUFAF5,NDUFAF8,NDUFC2-KCTD14,NFU1,NUBPL,PDE12,PDSS2,PET117,RMND1,SCO1
JD_GPP3909_Balsa_2902870.sgRNA.ga.gene_av.zs1-rep-ExpMean_subs-noRowNorm-zscore-t12-q31.8	0	129	30	4,70754052149401	4,27738146192023E-15	10	COX16,DMAC1,ENSG00000255339,ENSG00000265257,GLRX5,GRSF1,METTL17,NDUFAF4,NDUFAF5,NDUFC2-KCTD14
JD_GPP3909_Balsa_2902870.sgRNA.ga.gene_av.zs1-rep-ExpMean_subs-noRowNorm-zscore-t16-q31.8	0	129	30	4,70754052149401	4,27738146192023E-15	10	COX16,DMAC1,ENSG00000255339,ENSG00000265257,GLRX5,GRSF1,METTL17,NDUFAF4,NDUFAF5,NDUFC2-KCTD14
JD_GPP3909_Balsa_2902870.sgRNA.ga.gene_av.zs1-rep-ExpMean_subs-noRowNorm-zscore-t8-q31.8	0	129	30	4,70754052149401	4,27738146192023E-15	10	COX16,DMAC1,ENSG00000255339,ENSG00000265257,GLRX5,GRSF1,METTL17,NDUFAF4,NDUFAF5,NDUFC2-KCTD14
JD_GPP3909_Balsa_2902870.sgRNA-rep-ExpQnorm-noRowNorm-zscore-01range-t1.5-q31.75	2	171	34	4,02480949849371	4,2776249961898E-15	12	COX16,DMAC1,ENSG00000255339,ENSG00000265257,GLRX5,MRPS31,NDUFAF5,NDUFAF8,NDUFC2-KCTD14,NUBPL,PET117,TIMMDC1
JD_GPP3909_Balsa_2902870.sgRNA-rep-ExpQnorm-noRowNorm-zscore-01range-t2-q31.75	0	171	34	4,02480949849371	4,2776249961898E-15	12	COX16,DMAC1,ENSG00000255339,ENSG00000265257,GLRX5,MRPS31,NDUFAF5,NDUFAF8,NDUFC2-KCTD14,NUBPL,PET117,TIMMDC1
JD_GPP3909_Balsa_2902870.sgRNA-rep-ExpQnorm-noRowNorm-zscore-01range-t4-q31.75	0	171	34	4,02480949849371	4,2776249961898E-15	12	COX16,DMAC1,ENSG00000255339,ENSG00000265257,GLRX5,MRPS31,NDUFAF5,NDUFAF8,NDUFC2-KCTD14,NUBPL,PET117,TIMMDC1
JD_GPP3909_Balsa_2902870.sgRNA.no3w.ga.gene_av.zs1-rep-ExpMean_subs-noRowNorm-zscore-01range-t1.5-q33	0	150	32	4,31838383838384	4,9772106104725E-15	13	COX16,DMAC2,ECSIT,ENSG00000255339,ENSG00000265257,ENSG00000267740,GLRX5,GRSF1,METTL17,NDUFAF4,NDUFAF5,NDUFAF8,NFU1
JD_GPP3909_Balsa_2902870.sgRNA-rep-noExpNorm-noRowNorm-zscore-t2-q31.5--no-fil-flat	11	172	34	4,00140944326991	5,19027436526324E-15	12	COX16,DMAC1,ENSG00000255339,ENSG00000265257,ENSG00000267740,GLRX5,METTL17,MRPS31,NDUFAF5,NDUFAF8,NDUFC2-KCTD14,TIMMDC1
JD_GPP3909_Balsa_2902870.sgRNA-rep-noExpNorm-noRowNorm-zscore-t2-q31.5	11	172	34	4,00140944326991	5,19027436526324E-15	12	COX16,DMAC1,ENSG00000255339,ENSG00000265257,ENSG00000267740,GLRX5,METTL17,MRPS31,NDUFAF5,NDUFAF8,NDUFC2-KCTD14,TIMMDC1
JD_GPP3909_Balsa_2902870.sgRNA-rep-noExpNorm-noRowNorm-zscore-t4-q31.5--no-fil-flat	11	172	34	4,00140944326991	5,19027436526324E-15	12	COX16,DMAC1,ENSG00000255339,ENSG00000265257,ENSG00000267740,GLRX5,METTL17,MRPS31,NDUFAF5,NDUFAF8,NDUFC2-KCTD14,TIMMDC1
JD_GPP3909_Balsa_2902870.sgRNA-rep-noExpNorm-noRowNorm-zscore-t4-q31.5	11	172	34	4,00140944326991	5,19027436526324E-15	12	COX16,DMAC1,ENSG00000255339,ENSG00000265257,ENSG00000267740,GLRX5,METTL17,MRPS31,NDUFAF5,NDUFAF8,NDUFC2-KCTD14,TIMMDC1
JD_GPP3909_Balsa_2902870.sgRNA-rep-nonorm-zscore-t2-q31.5	11	172	34	4,00140944326991	5,19027436526324E-15	12	COX16,DMAC1,ENSG00000255339,ENSG00000265257,ENSG00000267740,GLRX5,METTL17,MRPS31,NDUFAF5,NDUFAF8,NDUFC2-KCTD14,TIMMDC1
JD_GPP3909_Balsa_2902870.sgRNA-rep-nonorm-zscore-t4-q31.5	11	172	34	4,00140944326991	5,19027436526324E-15	12	COX16,DMAC1,ENSG00000255339,ENSG00000265257,ENSG00000267740,GLRX5,METTL17,MRPS31,NDUFAF5,NDUFAF8,NDUFC2-KCTD14,TIMMDC1
JD_GPP3909_Balsa_2902870.sgRNA-rep-rowsum-zscore-t2-q31.5	11	172	34	4,00140944326991	5,19027436526324E-15	12	COX16,DMAC1,ENSG00000255339,ENSG00000265257,ENSG00000267740,GLRX5,METTL17,MRPS31,NDUFAF5,NDUFAF8,NDUFC2-KCTD14,TIMMDC1
JD_GPP3909_Balsa_2902870.sgRNA-rep-rowsum-zscore-t4-q31.5	11	172	34	4,00140944326991	5,19027436526324E-15	12	COX16,DMAC1,ENSG00000255339,ENSG00000265257,ENSG00000267740,GLRX5,METTL17,MRPS31,NDUFAF5,NDUFAF8,NDUFC2-KCTD14,TIMMDC1
JD_GPP3909_Balsa_2902870.sgRNA.no3w.ga.gene_av.zs1-rep-ExpQnorm-noRowNorm-zscore-01range-t12-q33.25	0	140	31	4,48225108225108	5,38273176226617E-15	12	COX16,DMAC2,ECSIT,ENSG00000265257,ENSG00000267740,GLRX5,GRSF1,MRPS31,NDUFAF4,NDUFAF5,NDUFC2-KCTD14,NFU1
JD_GPP3909_Balsa_2902870.sgRNA.no3w.ga.gene_av.zs1-rep-ExpQnorm-noRowNorm-zscore-01range-t16-q33.25	0	140	31	4,48225108225108	5,38273176226617E-15	12	COX16,DMAC2,ECSIT,ENSG00000265257,ENSG00000267740,GLRX5,GRSF1,MRPS31,NDUFAF4,NDUFAF5,NDUFC2-KCTD14,NFU1
JD_GPP3909_Balsa_2902870.sgRNA.no3w.ga.gene_av.zs1-rep-ExpQnorm-noRowNorm-zscore-01range-t4-q33.25	2	140	31	4,48225108225108	5,38273176226617E-15	12	COX16,DMAC2,ECSIT,ENSG00000265257,ENSG00000267740,GLRX5,GRSF1,MRPS31,NDUFAF4,NDUFAF5,NDUFC2-KCTD14,NFU1
JD_GPP3909_Balsa_2902870.sgRNA.no3w.ga.gene_av.zs1-rep-ExpQnorm-noRowNorm-zscore-01range-t8-q33.25	0	140	31	4,48225108225108	5,38273176226617E-15	12	COX16,DMAC2,ECSIT,ENSG00000265257,ENSG00000267740,GLRX5,GRSF1,MRPS31,NDUFAF4,NDUFAF5,NDUFC2-KCTD14,NFU1
JD_GPP3909_Balsa_2902870.sgRNA.no3w.ga.gene_av.zs15-rep-noExpNorm-noRowNorm-zscore-01range-t12-q33	11	130	30	4,67132867132867	5,40108868820393E-15	9	DMAC1,ENSG00000265257,ENSG00000267740,GLRX5,METTL17,NDUFAF4,NDUFAF5,NDUFAF8,TIMMDC1
JD_GPP3909_Balsa_2902870.sgRNA.no3w.ga.gene_av.zs15-rep-noExpNorm-noRowNorm-zscore-01range-t16-q33	11	130	30	4,67132867132867	5,40108868820393E-15	9	DMAC1,ENSG00000265257,ENSG00000267740,GLRX5,METTL17,NDUFAF4,NDUFAF5,NDUFAF8,TIMMDC1
JD_GPP3909_Balsa_2902870.sgRNA.no3w.ga.gene_av.zs15-rep-noExpNorm-noRowNorm-zscore-01range-t4-q33	11	130	30	4,67132867132867	5,40108868820393E-15	9	DMAC1,ENSG00000265257,ENSG00000267740,GLRX5,METTL17,NDUFAF4,NDUFAF5,NDUFAF8,TIMMDC1
JD_GPP3909_Balsa_2902870.sgRNA.no3w.ga.gene_av.zs15-rep-noExpNorm-noRowNorm-zscore-01range-t8-q33	11	130	30	4,67132867132867	5,40108868820393E-15	9	DMAC1,ENSG00000265257,ENSG00000267740,GLRX5,METTL17,NDUFAF4,NDUFAF5,NDUFAF8,TIMMDC1
JD_GPP3909_Balsa_2902870.sgRNA.ga.gene_av.zs1-rep-noExpNorm-noRowNorm-zscore-01range-t2-q32.5	4	151	32	4,28978526991772	6,14122379559465E-15	12	COX16,DMAC1,ENSG00000255339,ENSG00000265257,ENSG00000267740,GLRX5,METTL17,NDUFAF4,NDUFAF5,NDUFAF8,NFU1,TIMMDC1
JD_GPP3909_Balsa_2902870.sgRNA.ga.gene_av.zs15-rep-noExpNorm-noRowNorm-zscore-01range-t2-q33	0	151	32	4,28978526991772	6,14122379559465E-15	16	CHCHD1,DMAC2,ENSG00000255339,ENSG00000265257,ENSG00000267740,FOXRED1,GLRX5,METTL17,NDUFAF4,NDUFAF5,NDUFAF8,NFU1,NUBPL,PET117,SCO1,TIMMDC1
JD_GPP3909_Balsa_2902870.sgRNA-rep-qnorm-zscore-t10-q34.5	5	407	50	2,48678430496612	8,74845500435666E-15	50	BOLA3,CHCHD1,CLPP,COQ2,COQ7,COX16,COX18,CS,DLAT,DLD,DLST,DMAC1,DMAC2,ECSIT,ENSG00000255339,ENSG00000265257,ENSG00000267740,FDX1,FOXRED1,GLRX5,GRSF1,GTPBP3,LIAS,LIPT1,LIPT2,LIPT2-AS1,METTL17,MRM2,MRPS31,MTIF3,NDUFAF4,NDUFAF5,NDUFAF6,NDUFAF8,NDUFC2-KCTD14,NFU1,NUBPL,PDE12,PDHA1,PDHB,PDSS2,PET117,RMND1,RTN4IP1,SCO1,SLC25A1,SLC25A51,SOD2,TIMM21,TIMMDC1
JD_GPP3909_Balsa_2902870.sgRNA-rep-qnorm-zscore-t12-q34.5	5	407	50	2,48678430496612	8,74845500435666E-15	50	BOLA3,CHCHD1,CLPP,COQ2,COQ7,COX16,COX18,CS,DLAT,DLD,DLST,DMAC1,DMAC2,ECSIT,ENSG00000255339,ENSG00000265257,ENSG00000267740,FDX1,FOXRED1,GLRX5,GRSF1,GTPBP3,LIAS,LIPT1,LIPT2,LIPT2-AS1,METTL17,MRM2,MRPS31,MTIF3,NDUFAF4,NDUFAF5,NDUFAF6,NDUFAF8,NDUFC2-KCTD14,NFU1,NUBPL,PDE12,PDHA1,PDHB,PDSS2,PET117,RMND1,RTN4IP1,SCO1,SLC25A1,SLC25A51,SOD2,TIMM21,TIMMDC1
JD_GPP3909_Balsa_2902870.sgRNA-rep-qnorm-zscore-t13-q34.5	5	407	50	2,48678430496612	8,74845500435666E-15	50	BOLA3,CHCHD1,CLPP,COQ2,COQ7,COX16,COX18,CS,DLAT,DLD,DLST,DMAC1,DMAC2,ECSIT,ENSG00000255339,ENSG00000265257,ENSG00000267740,FDX1,FOXRED1,GLRX5,GRSF1,GTPBP3,LIAS,LIPT1,LIPT2,LIPT2-AS1,METTL17,MRM2,MRPS31,MTIF3,NDUFAF4,NDUFAF5,NDUFAF6,NDUFAF8,NDUFC2-KCTD14,NFU1,NUBPL,PDE12,PDHA1,PDHB,PDSS2,PET117,RMND1,RTN4IP1,SCO1,SLC25A1,SLC25A51,SOD2,TIMM21,TIMMDC1
JD_GPP3909_Balsa_2902870.sgRNA-rep-qnorm-zscore-t7-q34.5	5	407	50	2,48678430496612	8,74845500435666E-15	50	BOLA3,CHCHD1,CLPP,COQ2,COQ7,COX16,COX18,CS,DLAT,DLD,DLST,DMAC1,DMAC2,ECSIT,ENSG00000255339,ENSG00000265257,ENSG00000267740,FDX1,FOXRED1,GLRX5,GRSF1,GTPBP3,LIAS,LIPT1,LIPT2,LIPT2-AS1,METTL17,MRM2,MRPS31,MTIF3,NDUFAF4,NDUFAF5,NDUFAF6,NDUFAF8,NDUFC2-KCTD14,NFU1,NUBPL,PDE12,PDHA1,PDHB,PDSS2,PET117,RMND1,RTN4IP1,SCO1,SLC25A1,SLC25A51,SOD2,TIMM21,TIMMDC1
JD_GPP3909_Balsa_2902870.sgRNA-rep-qnorm-zscore-t7.5-q34.5	5	407	50	2,48678430496612	8,74845500435666E-15	50	BOLA3,CHCHD1,CLPP,COQ2,COQ7,COX16,COX18,CS,DLAT,DLD,DLST,DMAC1,DMAC2,ECSIT,ENSG00000255339,ENSG00000265257,ENSG00000267740,FDX1,FOXRED1,GLRX5,GRSF1,GTPBP3,LIAS,LIPT1,LIPT2,LIPT2-AS1,METTL17,MRM2,MRPS31,MTIF3,NDUFAF4,NDUFAF5,NDUFAF6,NDUFAF8,NDUFC2-KCTD14,NFU1,NUBPL,PDE12,PDHA1,PDHB,PDSS2,PET117,RMND1,RTN4IP1,SCO1,SLC25A1,SLC25A51,SOD2,TIMM21,TIMMDC1
JD_GPP3909_Balsa_2902870.sgRNA-rep-qnorm-zscore-t8-q34.5	5	407	50	2,48678430496612	8,74845500435666E-15	50	BOLA3,CHCHD1,CLPP,COQ2,COQ7,COX16,COX18,CS,DLAT,DLD,DLST,DMAC1,DMAC2,ECSIT,ENSG00000255339,ENSG00000265257,ENSG00000267740,FDX1,FOXRED1,GLRX5,GRSF1,GTPBP3,LIAS,LIPT1,LIPT2,LIPT2-AS1,METTL17,MRM2,MRPS31,MTIF3,NDUFAF4,NDUFAF5,NDUFAF6,NDUFAF8,NDUFC2-KCTD14,NFU1,NUBPL,PDE12,PDHA1,PDHB,PDSS2,PET117,RMND1,RTN4IP1,SCO1,SLC25A1,SLC25A51,SOD2,TIMM21,TIMMDC1
JD_GPP3909_Balsa_2902870.sgRNA-rep-ExpQnorm-noRowNorm-zscore-01range-t12-q31.75	0	153	32	4,23370964547435	9,29977569911313E-15	9	COX16,DMAC1,ENSG00000265257,GLRX5,MRPS31,NDUFAF5,NDUFAF8,NDUFC2-KCTD14,TIMMDC1
JD_GPP3909_Balsa_2902870.sgRNA-rep-ExpQnorm-noRowNorm-zscore-01range-t16-q31.75	0	153	32	4,23370964547435	9,29977569911313E-15	9	COX16,DMAC1,ENSG00000265257,GLRX5,MRPS31,NDUFAF5,NDUFAF8,NDUFC2-KCTD14,TIMMDC1
JD_GPP3909_Balsa_2902870.sgRNA-rep-ExpQnorm-noRowNorm-zscore-01range-t32-q31.75	0	153	32	4,23370964547435	9,29977569911313E-15	9	COX16,DMAC1,ENSG00000265257,GLRX5,MRPS31,NDUFAF5,NDUFAF8,NDUFC2-KCTD14,TIMMDC1
JD_GPP3909_Balsa_2902870.sgRNA-rep-ExpQnorm-noRowNorm-zscore-01range-t8-q31.75	0	153	32	4,23370964547435	9,29977569911313E-15	9	COX16,DMAC1,ENSG00000265257,GLRX5,MRPS31,NDUFAF5,NDUFAF8,NDUFC2-KCTD14,TIMMDC1
JD_GPP3909_Balsa_2902870.sgRNA.ga.gene_av.zs1-rep-ExpQnorm-noRowNorm-zscore-t2-q33	2	211	37	3,549619416918	9,50945207283842E-15	25	BOLA3,COQ2,COX16,DMAC1,DMAC2,ENSG00000255339,ENSG00000265257,ENSG00000267740,GLRX5,GRSF1,LIPT1,METTL17,MRPS31,NDUFAF4,NDUFAF5,NDUFAF6,NDUFAF8,NDUFC2-KCTD14,NFU1,NUBPL,PDE12,PDSS2,PET117,RMND1,SCO1
JD_GPP3909_Balsa_2902870.sgRNA-rep-ExpQnorm-noRowNorm-zscore-t12-q35	6	447	52	2,35482340180327	1,15879403116056E-14	54	BOLA3,CHCHD1,CLPP,COQ2,COQ7,COX16,COX18,CS,DLAT,DLD,DLST,DMAC1,DMAC2,ECSIT,ENSG00000255339,ENSG00000265257,ENSG00000267740,FDX1,FH,FOXRED1,GLRX5,GRSF1,GTPBP3,LIAS,LIPT1,LIPT2,LIPT2-AS1,METTL17,MRM2,MRPS31,MTIF3,MTO1,NDUFAF4,NDUFAF5,NDUFAF6,NDUFAF8,NDUFC2-KCTD14,NFU1,NME6,NUBPL,PDE12,PDHA1,PDHB,PDSS2,PET117,RMND1,RTN4IP1,SCO1,SLC25A1,SLC25A51,SOD2,SURF1,TIMM21,TIMMDC1
JD_GPP3909_Balsa_2902870.sgRNA-rep-ExpQnorm-noRowNorm-zscore-t4-q35--no-fil-flat	6	447	52	2,35482340180327	1,15879403116056E-14	54	BOLA3,CHCHD1,CLPP,COQ2,COQ7,COX16,COX18,CS,DLAT,DLD,DLST,DMAC1,DMAC2,ECSIT,ENSG00000255339,ENSG00000265257,ENSG00000267740,FDX1,FH,FOXRED1,GLRX5,GRSF1,GTPBP3,LIAS,LIPT1,LIPT2,LIPT2-AS1,METTL17,MRM2,MRPS31,MTIF3,MTO1,NDUFAF4,NDUFAF5,NDUFAF6,NDUFAF8,NDUFC2-KCTD14,NFU1,NME6,NUBPL,PDE12,PDHA1,PDHB,PDSS2,PET117,RMND1,RTN4IP1,SCO1,SLC25A1,SLC25A51,SOD2,SURF1,TIMM21,TIMMDC1
JD_GPP3909_Balsa_2902870.sgRNA-rep-ExpQnorm-noRowNorm-zscore-t4-q35	6	447	52	2,35482340180327	1,15879403116056E-14	54	BOLA3,CHCHD1,CLPP,COQ2,COQ7,COX16,COX18,CS,DLAT,DLD,DLST,DMAC1,DMAC2,ECSIT,ENSG00000255339,ENSG00000265257,ENSG00000267740,FDX1,FH,FOXRED1,GLRX5,GRSF1,GTPBP3,LIAS,LIPT1,LIPT2,LIPT2-AS1,METTL17,MRM2,MRPS31,MTIF3,MTO1,NDUFAF4,NDUFAF5,NDUFAF6,NDUFAF8,NDUFC2-KCTD14,NFU1,NME6,NUBPL,PDE12,PDHA1,PDHB,PDSS2,PET117,RMND1,RTN4IP1,SCO1,SLC25A1,SLC25A51,SOD2,SURF1,TIMM21,TIMMDC1
JD_GPP3909_Balsa_2902870.sgRNA-rep-ExpQnorm-noRowNorm-zscore-t8-q35--no-fil-flat	6	447	52	2,35482340180327	1,15879403116056E-14	54	BOLA3,CHCHD1,CLPP,COQ2,COQ7,COX16,COX18,CS,DLAT,DLD,DLST,DMAC1,DMAC2,ECSIT,ENSG00000255339,ENSG00000265257,ENSG00000267740,FDX1,FH,FOXRED1,GLRX5,GRSF1,GTPBP3,LIAS,LIPT1,LIPT2,LIPT2-AS1,METTL17,MRM2,MRPS31,MTIF3,MTO1,NDUFAF4,NDUFAF5,NDUFAF6,NDUFAF8,NDUFC2-KCTD14,NFU1,NME6,NUBPL,PDE12,PDHA1,PDHB,PDSS2,PET117,RMND1,RTN4IP1,SCO1,SLC25A1,SLC25A51,SOD2,SURF1,TIMM21,TIMMDC1
JD_GPP3909_Balsa_2902870.sgRNA-rep-ExpQnorm-noRowNorm-zscore-t8-q35	6	447	52	2,35482340180327	1,15879403116056E-14	54	BOLA3,CHCHD1,CLPP,COQ2,COQ7,COX16,COX18,CS,DLAT,DLD,DLST,DMAC1,DMAC2,ECSIT,ENSG00000255339,ENSG00000265257,ENSG00000267740,FDX1,FH,FOXRED1,GLRX5,GRSF1,GTPBP3,LIAS,LIPT1,LIPT2,LIPT2-AS1,METTL17,MRM2,MRPS31,MTIF3,MTO1,NDUFAF4,NDUFAF5,NDUFAF6,NDUFAF8,NDUFC2-KCTD14,NFU1,NME6,NUBPL,PDE12,PDHA1,PDHB,PDSS2,PET117,RMND1,RTN4IP1,SCO1,SLC25A1,SLC25A51,SOD2,SURF1,TIMM21,TIMMDC1
JD_GPP3909_Balsa_2902870.sgRNA-rep-qnorm-zscore-t10-q35	6	447	52	2,35482340180327	1,15879403116056E-14	54	BOLA3,CHCHD1,CLPP,COQ2,COQ7,COX16,COX18,CS,DLAT,DLD,DLST,DMAC1,DMAC2,ECSIT,ENSG00000255339,ENSG00000265257,ENSG00000267740,FDX1,FH,FOXRED1,GLRX5,GRSF1,GTPBP3,LIAS,LIPT1,LIPT2,LIPT2-AS1,METTL17,MRM2,MRPS31,MTIF3,MTO1,NDUFAF4,NDUFAF5,NDUFAF6,NDUFAF8,NDUFC2-KCTD14,NFU1,NME6,NUBPL,PDE12,PDHA1,PDHB,PDSS2,PET117,RMND1,RTN4IP1,SCO1,SLC25A1,SLC25A51,SOD2,SURF1,TIMM21,TIMMDC1
JD_GPP3909_Balsa_2902870.sgRNA-rep-qnorm-zscore-t12-q35	6	447	52	2,35482340180327	1,15879403116056E-14	54	BOLA3,CHCHD1,CLPP,COQ2,COQ7,COX16,COX18,CS,DLAT,DLD,DLST,DMAC1,DMAC2,ECSIT,ENSG00000255339,ENSG00000265257,ENSG00000267740,FDX1,FH,FOXRED1,GLRX5,GRSF1,GTPBP3,LIAS,LIPT1,LIPT2,LIPT2-AS1,METTL17,MRM2,MRPS31,MTIF3,MTO1,NDUFAF4,NDUFAF5,NDUFAF6,NDUFAF8,NDUFC2-KCTD14,NFU1,NME6,NUBPL,PDE12,PDHA1,PDHB,PDSS2,PET117,RMND1,RTN4IP1,SCO1,SLC25A1,SLC25A51,SOD2,SURF1,TIMM21,TIMMDC1
JD_GPP3909_Balsa_2902870.sgRNA-rep-qnorm-zscore-t13-q35	6	447	52	2,35482340180327	1,15879403116056E-14	54	BOLA3,CHCHD1,CLPP,COQ2,COQ7,COX16,COX18,CS,DLAT,DLD,DLST,DMAC1,DMAC2,ECSIT,ENSG00000255339,ENSG00000265257,ENSG00000267740,FDX1,FH,FOXRED1,GLRX5,GRSF1,GTPBP3,LIAS,LIPT1,LIPT2,LIPT2-AS1,METTL17,MRM2,MRPS31,MTIF3,MTO1,NDUFAF4,NDUFAF5,NDUFAF6,NDUFAF8,NDUFC2-KCTD14,NFU1,NME6,NUBPL,PDE12,PDHA1,PDHB,PDSS2,PET117,RMND1,RTN4IP1,SCO1,SLC25A1,SLC25A51,SOD2,SURF1,TIMM21,TIMMDC1
JD_GPP3909_Balsa_2902870.sgRNA-rep-qnorm-zscore-t7-q35	6	447	52	2,35482340180327	1,15879403116056E-14	54	BOLA3,CHCHD1,CLPP,COQ2,COQ7,COX16,COX18,CS,DLAT,DLD,DLST,DMAC1,DMAC2,ECSIT,ENSG00000255339,ENSG00000265257,ENSG00000267740,FDX1,FH,FOXRED1,GLRX5,GRSF1,GTPBP3,LIAS,LIPT1,LIPT2,LIPT2-AS1,METTL17,MRM2,MRPS31,MTIF3,MTO1,NDUFAF4,NDUFAF5,NDUFAF6,NDUFAF8,NDUFC2-KCTD14,NFU1,NME6,NUBPL,PDE12,PDHA1,PDHB,PDSS2,PET117,RMND1,RTN4IP1,SCO1,SLC25A1,SLC25A51,SOD2,SURF1,TIMM21,TIMMDC1
JD_GPP3909_Balsa_2902870.sgRNA-rep-qnorm-zscore-t7.5-q35	6	447	52	2,35482340180327	1,15879403116056E-14	54	BOLA3,CHCHD1,CLPP,COQ2,COQ7,COX16,COX18,CS,DLAT,DLD,DLST,DMAC1,DMAC2,ECSIT,ENSG00000255339,ENSG00000265257,ENSG00000267740,FDX1,FH,FOXRED1,GLRX5,GRSF1,GTPBP3,LIAS,LIPT1,LIPT2,LIPT2-AS1,METTL17,MRM2,MRPS31,MTIF3,MTO1,NDUFAF4,NDUFAF5,NDUFAF6,NDUFAF8,NDUFC2-KCTD14,NFU1,NME6,NUBPL,PDE12,PDHA1,PDHB,PDSS2,PET117,RMND1,RTN4IP1,SCO1,SLC25A1,SLC25A51,SOD2,SURF1,TIMM21,TIMMDC1
JD_GPP3909_Balsa_2902870.sgRNA-rep-qnorm-zscore-t8-q35	6	447	52	2,35482340180327	1,15879403116056E-14	54	BOLA3,CHCHD1,CLPP,COQ2,COQ7,COX16,COX18,CS,DLAT,DLD,DLST,DMAC1,DMAC2,ECSIT,ENSG00000255339,ENSG00000265257,ENSG00000267740,FDX1,FH,FOXRED1,GLRX5,GRSF1,GTPBP3,LIAS,LIPT1,LIPT2,LIPT2-AS1,METTL17,MRM2,MRPS31,MTIF3,MTO1,NDUFAF4,NDUFAF5,NDUFAF6,NDUFAF8,NDUFC2-KCTD14,NFU1,NME6,NUBPL,PDE12,PDHA1,PDHB,PDSS2,PET117,RMND1,RTN4IP1,SCO1,SLC25A1,SLC25A51,SOD2,SURF1,TIMM21,TIMMDC1
JD_GPP3909_Balsa_2902870.sgRNA-rep-ExpQnorm-noRowNorm-zscore-t16-q31.5--no-fil-flat	1	134	30	4,53188602442334	1,34225119289223E-14	9	DMAC1,ENSG00000255339,ENSG00000265257,GLRX5,METTL17,MRPS31,NDUFAF5,NDUFAF8,TIMMDC1
JD_GPP3909_Balsa_2902870.sgRNA-rep-ExpQnorm-noRowNorm-zscore-t16-q31.5	1	134	30	4,53188602442334	1,34225119289223E-14	9	DMAC1,ENSG00000255339,ENSG00000265257,GLRX5,METTL17,MRPS31,NDUFAF5,NDUFAF8,TIMMDC1
JD_GPP3909_Balsa_2902870.sgRNA-rep-ExpQnorm-noRowNorm-zscore-t32-q31.5--no-fil-flat	0	134	30	4,53188602442334	1,34225119289223E-14	9	DMAC1,ENSG00000255339,ENSG00000265257,GLRX5,METTL17,MRPS31,NDUFAF5,NDUFAF8,TIMMDC1
JD_GPP3909_Balsa_2902870.sgRNA-rep-ExpQnorm-noRowNorm-zscore-t32-q31.5	0	134	30	4,53188602442334	1,34225119289223E-14	9	DMAC1,ENSG00000255339,ENSG00000265257,GLRX5,METTL17,MRPS31,NDUFAF5,NDUFAF8,TIMMDC1
JD_GPP3909_Balsa_2902870.sgRNA-rep-qnorm-zscore-t100-q31.5	0	134	30	4,53188602442334	1,34225119289223E-14	9	DMAC1,ENSG00000255339,ENSG00000265257,GLRX5,METTL17,MRPS31,NDUFAF5,NDUFAF8,TIMMDC1
JD_GPP3909_Balsa_2902870.sgRNA-rep-qnorm-zscore-t1000-q31.5	0	134	30	4,53188602442334	1,34225119289223E-14	9	DMAC1,ENSG00000255339,ENSG00000265257,GLRX5,METTL17,MRPS31,NDUFAF5,NDUFAF8,TIMMDC1
JD_GPP3909_Balsa_2902870.sgRNA-rep-qnorm-zscore-t500-q31.5	0	134	30	4,53188602442334	1,34225119289223E-14	9	DMAC1,ENSG00000255339,ENSG00000265257,GLRX5,METTL17,MRPS31,NDUFAF5,NDUFAF8,TIMMDC1
JD_GPP3909_Balsa_2902870.sgRNA.no3w.ga.gene_av.zs15-rep-ExpQnorm-noRowNorm-zscore-01range-t4-q33.5	0	155	32	4,17908113391984	1,39852666910239E-14	12	DMAC1,DMAC2,ENSG00000265257,ENSG00000267740,GLRX5,MRPS31,NDUFAF4,NDUFAF5,NDUFAF8,PET117,SCO1,TIMMDC1
JD_GPP3909_Balsa_2902870.sgRNA.no3w.ga.gene_av.zs15-rep-noExpNorm-noRowNorm-zscore-t1.5-q33.5	5	281	42	3,02555807182142	1,40744376614306E-14	35	BOLA3,CHCHD1,COQ2,COQ7,COX16,DLD,DMAC1,DMAC2,ENSG00000255339,ENSG00000265257,ENSG00000267740,FDX1,FOXRED1,GLRX5,GRSF1,LIAS,LIPT2,LIPT2-AS1,METTL17,MRPS31,NDUFAF4,NDUFAF5,NDUFAF6,NDUFAF8,NFU1,NME6,NUBPL,PDE12,PET117,RTN4IP1,SCO1,SOD2,SURF1,TIMMDC1,UQCC2
JD_GPP3909_Balsa_2902870.sgRNA.no3w.ga.gene_av.zs1-rep-ExpQnorm-noRowNorm-zscore-01range-t1.5-q33	2	145	31	4,32769070010449	1,58315670933433E-14	11	COX16,DMAC2,ECSIT,ENSG00000265257,ENSG00000267740,GLRX5,MRPS31,NDUFAF4,NDUFAF5,NDUFC2-KCTD14,NFU1
JD_GPP3909_Balsa_2902870.sgRNA.no3w.ga.gene_av.zs1-rep-ExpQnorm-noRowNorm-zscore-01range-t2-q33	2	145	31	4,32769070010449	1,58315670933433E-14	11	COX16,DMAC2,ECSIT,ENSG00000265257,ENSG00000267740,GLRX5,MRPS31,NDUFAF4,NDUFAF5,NDUFC2-KCTD14,NFU1
JD_GPP3909_Balsa_2902870.sgRNA.no3w.ga.gene_av.zs15-rep-ExpMean_subs-noRowNorm-zscore-t4-q31.8	0	125	29	4,69624242424242	1,64266817118181E-14	8	DMAC1,ENSG00000255339,ENSG00000265257,ENSG00000267740,NDUFAF4,NDUFAF5,NDUFAF8,TIMMDC1
JD_GPP3909_Balsa_2902870.sgRNA-rep-ExpQnorm-noRowNorm-zscore-t2-q31.75	13	202	36	3,60756075607561	1,67741248556606E-14	14	COX16,DMAC1,DMAC2,ENSG00000255339,ENSG00000265257,GLRX5,METTL17,MRPS31,NDUFAF5,NDUFAF8,NDUFC2-KCTD14,NFU1,NUBPL,TIMMDC1
JD_GPP3909_Balsa_2902870.sgRNA-rep-qnorm-zscore-t2-q31.75	13	202	36	3,60756075607561	1,67741248556606E-14	14	COX16,DMAC1,DMAC2,ENSG00000255339,ENSG00000265257,GLRX5,METTL17,MRPS31,NDUFAF5,NDUFAF8,NDUFC2-KCTD14,NFU1,NUBPL,TIMMDC1
JD_GPP3909_Balsa_2902870.sgRNA.ga.gene_av.zs15-rep-noExpNorm-noRowNorm-zscore-01range-t1.5-q33	0	168	33	3,97619047619048	2,07514348220147E-14	15	DMAC1,DMAC2,ENSG00000255339,ENSG00000265257,ENSG00000267740,FOXRED1,GLRX5,METTL17,NDUFAF4,NDUFAF5,NDUFAF8,NFU1,NUBPL,PET117,TIMMDC1
JD_GPP3909_Balsa_2902870.sgRNA.no3w.ga.gene_av.zs15-rep-ExpMean_subs-noRowNorm-zscore-t4-q32	0	136	30	4,46524064171123	2,08845162734077E-14	9	DMAC1,ENSG00000255339,ENSG00000265257,ENSG00000267740,METTL17,NDUFAF4,NDUFAF5,NDUFAF8,TIMMDC1
JD_GPP3909_Balsa_2902870.sgRNA-rep-ExpQnorm-noRowNorm-zscore-t2-q36	4	453	52	2,3236336878721	2,20495686638088E-14	56	BOLA3,CHCHD1,CLPP,COQ2,COQ7,COX16,COX18,CS,DLAT,DLD,DLST,DMAC1,DMAC2,ECSIT,ENSG00000255339,ENSG00000265257,ENSG00000267740,ENSG00000268400,FDX1,FH,FOXRED1,GLRX5,GRSF1,GTPBP3,LIAS,LIPT1,LIPT2,LIPT2-AS1,METTL17,MRM2,MRPS31,MTIF3,MTO1,NDUFAF4,NDUFAF5,NDUFAF6,NDUFAF8,NDUFC2-KCTD14,NFU1,NME6,NUBPL,PDE12,PDHA1,PDHB,PDSS2,PET100,PET117,RMND1,RTN4IP1,SCO1,SLC25A1,SLC25A51,SOD2,SURF1,TIMM21,TIMMDC1
JD_GPP3909_Balsa_2902870.sgRNA.ga.gene_av.zs1-rep-ExpMean_subs-noRowNorm-zscore-01range-t1.5-q33	0	147	31	4,26881055452484	2,4050063380072E-14	13	COX16,DMAC2,ENSG00000255339,ENSG00000265257,ENSG00000267740,GLRX5,GRSF1,METTL17,NDUFAF4,NDUFAF5,NDUFAF8,NFU1,TIMMDC1
JD_GPP3909_Balsa_2902870.sgRNA.ga.gene_av.zs1-rep-ExpMean_subs-noRowNorm-zscore-01range-t2-q33	0	147	31	4,26881055452484	2,4050063380072E-14	13	COX16,DMAC2,ENSG00000255339,ENSG00000265257,ENSG00000267740,GLRX5,GRSF1,METTL17,NDUFAF4,NDUFAF5,NDUFAF8,NFU1,TIMMDC1
JD_GPP3909_Balsa_2902870.sgRNA.ga.gene_av.zs1-rep-ExpMean_subs-noRowNorm-zscore-01range-t4-q33	0	147	31	4,26881055452484	2,4050063380072E-14	13	COX16,DMAC2,ENSG00000255339,ENSG00000265257,ENSG00000267740,GLRX5,GRSF1,METTL17,NDUFAF4,NDUFAF5,NDUFAF8,NFU1,TIMMDC1
JD_GPP3909_Balsa_2902870.sgRNA.ga.gene_av.zs1-rep-ExpMean_subs-noRowNorm-zscore-01range-t8-q33	0	147	31	4,26881055452484	2,4050063380072E-14	13	COX16,DMAC2,ENSG00000255339,ENSG00000265257,ENSG00000267740,GLRX5,GRSF1,METTL17,NDUFAF4,NDUFAF5,NDUFAF8,NFU1,TIMMDC1
JD_GPP3909_Balsa_2902870.sgRNA-rep-nonorm-t1000-q32	3	192	35	3,69002525252525	2,41017300202446E-14	19	CHCHD1,COQ2,COX16,CS,DLST,DMAC2,ENSG00000255339,ENSG00000267740,FH,FOXRED1,GLRX5,METTL17,NDUFAF4,NDUFAF6,NDUFAF8,NUBPL,RMND1,TIMMDC1,UQCC1
JD_GPP3909_Balsa_2902870.sgRNA-rep-nonorm-t500-q32	3	192	35	3,69002525252525	2,41017300202446E-14	19	CHCHD1,COQ2,COX16,CS,DLST,DMAC2,ENSG00000255339,ENSG00000267740,FH,FOXRED1,GLRX5,METTL17,NDUFAF4,NDUFAF6,NDUFAF8,NUBPL,RMND1,TIMMDC1,UQCC1
JD_GPP3909_Balsa_2902870.sgRNA-rep-ExpQnorm-noRowNorm-zscore-01range-t12-q32	0	169	33	3,95266272189349	2,50847895568852E-14	12	COX16,DMAC1,ENSG00000255339,ENSG00000265257,GLRX5,METTL17,MRPS31,NDUFAF5,NDUFAF8,NDUFC2-KCTD14,NFU1,TIMMDC1
JD_GPP3909_Balsa_2902870.sgRNA-rep-ExpQnorm-noRowNorm-zscore-01range-t16-q32--no-fil-flat	0	169	33	3,95266272189349	2,50847895568852E-14	12	COX16,DMAC1,ENSG00000255339,ENSG00000265257,GLRX5,METTL17,MRPS31,NDUFAF5,NDUFAF8,NDUFC2-KCTD14,NFU1,TIMMDC1
JD_GPP3909_Balsa_2902870.sgRNA-rep-ExpQnorm-noRowNorm-zscore-01range-t16-q32	0	169	33	3,95266272189349	2,50847895568852E-14	12	COX16,DMAC1,ENSG00000255339,ENSG00000265257,GLRX5,METTL17,MRPS31,NDUFAF5,NDUFAF8,NDUFC2-KCTD14,NFU1,TIMMDC1
JD_GPP3909_Balsa_2902870.sgRNA-rep-ExpQnorm-noRowNorm-zscore-01range-t32-q32--no-fil-flat	0	169	33	3,95266272189349	2,50847895568852E-14	12	COX16,DMAC1,ENSG00000255339,ENSG00000265257,GLRX5,METTL17,MRPS31,NDUFAF5,NDUFAF8,NDUFC2-KCTD14,NFU1,TIMMDC1
JD_GPP3909_Balsa_2902870.sgRNA-rep-ExpQnorm-noRowNorm-zscore-01range-t32-q32	0	169	33	3,95266272189349	2,50847895568852E-14	12	COX16,DMAC1,ENSG00000255339,ENSG00000265257,GLRX5,METTL17,MRPS31,NDUFAF5,NDUFAF8,NDUFC2-KCTD14,NFU1,TIMMDC1
JD_GPP3909_Balsa_2902870.sgRNA-rep-ExpQnorm-noRowNorm-zscore-01range-t8-q32--no-fil-flat	0	169	33	3,95266272189349	2,50847895568852E-14	12	COX16,DMAC1,ENSG00000255339,ENSG00000265257,GLRX5,METTL17,MRPS31,NDUFAF5,NDUFAF8,NDUFC2-KCTD14,NFU1,TIMMDC1
JD_GPP3909_Balsa_2902870.sgRNA-rep-ExpQnorm-noRowNorm-zscore-01range-t8-q32	0	169	33	3,95266272189349	2,50847895568852E-14	12	COX16,DMAC1,ENSG00000255339,ENSG00000265257,GLRX5,METTL17,MRPS31,NDUFAF5,NDUFAF8,NDUFC2-KCTD14,NFU1,TIMMDC1
JD_GPP3909_Balsa_2902870.sgRNA.ga.gene_av.zs1-rep-ExpQnorm-noRowNorm-zscore-t2-q33.25	2	218	37	3,4356408117876	2,98879098949182E-14	26	BOLA3,COQ2,COX16,DLD,DMAC1,DMAC2,ENSG00000255339,ENSG00000265257,ENSG00000267740,GLRX5,GRSF1,LIPT1,METTL17,MRPS31,NDUFAF4,NDUFAF5,NDUFAF6,NDUFAF8,NDUFC2-KCTD14,NFU1,NUBPL,PDE12,PDSS2,PET117,RMND1,SCO1
JD_GPP3909_Balsa_2902870.sgRNA.no3w.ga.gene_av.zs15-rep-ExpQnorm-noRowNorm-zscore-01range-t1.5-q33.75	1	170	33	3,92941176470588	3,02791559309378E-14	13	DMAC1,DMAC2,ENSG00000265257,ENSG00000267740,GLRX5,METTL17,MRPS31,NDUFAF4,NDUFAF5,NDUFAF8,PET117,SCO1,TIMMDC1
JD_GPP3909_Balsa_2902870.sgRNA.no3w.ga.gene_av.zs15-rep-ExpQnorm-noRowNorm-zscore-01range-t2-q33.75	1	170	33	3,92941176470588	3,02791559309378E-14	13	DMAC1,DMAC2,ENSG00000265257,ENSG00000267740,GLRX5,METTL17,MRPS31,NDUFAF4,NDUFAF5,NDUFAF8,PET117,SCO1,TIMMDC1
JD_GPP3909_Balsa_2902870.sgRNA-rep-ExpQnorm-noRowNorm-zscore-t12-q36	6	457	52	2,3032955374312	3,36532853158184E-14	56	BOLA3,CHCHD1,CLPP,COQ2,COQ7,COX16,COX18,CS,DLAT,DLD,DLST,DMAC1,DMAC2,ECSIT,ENSG00000255339,ENSG00000265257,ENSG00000267740,FDX1,FH,FOXRED1,GLRX5,GRSF1,GTPBP3,LIAS,LIPT1,LIPT2,LIPT2-AS1,METTL17,MPC2,MRM2,MRPS31,MTIF3,MTO1,NDUFAF4,NDUFAF5,NDUFAF6,NDUFAF8,NDUFC2-KCTD14,NFU1,NME6,NUBPL,PDE12,PDHA1,PDHB,PDSS2,PET117,RMND1,RTN4IP1,SCO1,SLC25A1,SLC25A51,SOD2,SURF1,TIMM21,TIMMDC1,UQCC1
JD_GPP3909_Balsa_2902870.sgRNA-rep-ExpQnorm-noRowNorm-zscore-t4-q36	6	457	52	2,3032955374312	3,36532853158184E-14	56	BOLA3,CHCHD1,CLPP,COQ2,COQ7,COX16,COX18,CS,DLAT,DLD,DLST,DMAC1,DMAC2,ECSIT,ENSG00000255339,ENSG00000265257,ENSG00000267740,FDX1,FH,FOXRED1,GLRX5,GRSF1,GTPBP3,LIAS,LIPT1,LIPT2,LIPT2-AS1,METTL17,MPC2,MRM2,MRPS31,MTIF3,MTO1,NDUFAF4,NDUFAF5,NDUFAF6,NDUFAF8,NDUFC2-KCTD14,NFU1,NME6,NUBPL,PDE12,PDHA1,PDHB,PDSS2,PET117,RMND1,RTN4IP1,SCO1,SLC25A1,SLC25A51,SOD2,SURF1,TIMM21,TIMMDC1,UQCC1
JD_GPP3909_Balsa_2902870.sgRNA-rep-ExpQnorm-noRowNorm-zscore-t8-q36	6	457	52	2,3032955374312	3,36532853158184E-14	56	BOLA3,CHCHD1,CLPP,COQ2,COQ7,COX16,COX18,CS,DLAT,DLD,DLST,DMAC1,DMAC2,ECSIT,ENSG00000255339,ENSG00000265257,ENSG00000267740,FDX1,FH,FOXRED1,GLRX5,GRSF1,GTPBP3,LIAS,LIPT1,LIPT2,LIPT2-AS1,METTL17,MPC2,MRM2,MRPS31,MTIF3,MTO1,NDUFAF4,NDUFAF5,NDUFAF6,NDUFAF8,NDUFC2-KCTD14,NFU1,NME6,NUBPL,PDE12,PDHA1,PDHB,PDSS2,PET117,RMND1,RTN4IP1,SCO1,SLC25A1,SLC25A51,SOD2,SURF1,TIMM21,TIMMDC1,UQCC1
JD_GPP3909_Balsa_2902870.sgRNA.ga.gene_av.zs1-rep-ExpMean_subs-noRowNorm-zscore-01range-t1.5-q33.25	0	149	31	4,21151108399431	3,62689890617634E-14	13	COX16,DMAC2,ENSG00000255339,ENSG00000265257,ENSG00000267740,GLRX5,GRSF1,METTL17,NDUFAF4,NDUFAF5,NDUFAF8,NFU1,TIMMDC1
JD_GPP3909_Balsa_2902870.sgRNA.ga.gene_av.zs1-rep-ExpMean_subs-noRowNorm-zscore-01range-t1.5-q33.5	0	149	31	4,21151108399431	3,62689890617634E-14	13	COX16,DMAC2,ENSG00000255339,ENSG00000265257,ENSG00000267740,GLRX5,GRSF1,METTL17,NDUFAF4,NDUFAF5,NDUFAF8,NFU1,TIMMDC1
JD_GPP3909_Balsa_2902870.sgRNA.ga.gene_av.zs1-rep-ExpMean_subs-noRowNorm-zscore-01range-t1.5-q33.75	0	149	31	4,21151108399431	3,62689890617634E-14	13	COX16,DMAC2,ENSG00000255339,ENSG00000265257,ENSG00000267740,GLRX5,GRSF1,METTL17,NDUFAF4,NDUFAF5,NDUFAF8,NFU1,TIMMDC1
[truncated: 22,638 more rows]
