# Supplementary material for: Time-resolved mitochondrial screen identifies regulatory components of oxidative metabolism
Source: EMBO Rep. 2025 Apr 29;26(12):3045–74. doi: 10.1038/s44319-025-00459-9 (PMC12187934; doi:10.1038/s44319-025-00459-9)
Supplement: Supplementary file 8 — Source data Fig. 3 [file 44319_2025_459_MOESM8_ESM.zip › Figure 3/3A/3A.xlsx]

## Sheet: Hoja1
CI
0:00:00	0	0	0	0	0	0	0	0	0	0	0	0	0	0	0	0	0	0	0	0	0	0	0	0	0	0	0	0	0	0	0	0	0	0	0	0	0
24:00:00	-1.26999	-0.609949	-1.10426	0.0686597	-0.518165	-0.948361	-0.490374	-0.0480385	-0.773153	0.0889065	-0.72916	-0.526979	-0.300029	-0.600024	-0.74924	-0.684914	-0.736185	-0.472478	-1.03235	-0.681877	-0.83362	-0.465266	-0.840121	-0.844312	-1.05826	-0.856037	-0.304939	0.104851	-0.0180094	-0.236868	-0.49926	-0.67177	-0.984148	-0.88891	-0.507179	-1.08307	0.139349
48:00:00	-1.23344	-0.513735	-1.17895	0.0581099	-0.467203	-0.90232	-0.717415	-0.0972317	-0.736303	0.0284138	-0.833189	-0.594252	-0.165588	-0.733492	-0.852442	-0.731064	-0.904555	-0.528154	-1.38384	-0.587126	-1.11253	-0.660345	-0.986453	-1.03885	-1.01316	-0.875418	-0.31998	0.249072	0.0155614	-0.350313	-0.696987	-0.714885	-0.982577	-1.05601	-0.575744	-1.32418	0.0894752
168:00:00	-1.37056	-0.724314	-1.06172	-0.116161	-0.556004	-0.883053	-0.832877	-0.257061	-0.678922	-0.157947	-0.947733	-0.600626	-0.462673	-0.581726	-0.756068	-0.668152	-1.07089	-0.429262	-1.13443	-0.787897	-1.11149	-0.810186	-0.887076	-1.19495	-0.763664	-0.729321	-0.046596	-0.223483	-0.248956	-0.603376	-0.337392	-0.594205	-0.82972	-0.965432	-0.534338	-1.03573	-0.00586342
336:00:00	-1.46084	-0.790569	-0.639141	-0.226777	-0.475448	-0.551717	-0.679581	-0.125121	-0.53171	-0.455147	-0.435195	-0.39608	-0.561951	-0.489694	-0.911769	-0.738717	-0.849752	-0.192407	-0.732012	-0.0781652	-1.00863	-1.03621	-0.627493	-1.49404	-0.322823	-0.630045	-0.0558336	-0.293205	-0.239239	-0.517372	-0.44053	-0.371305	-0.540793	-1.5263	-0.609957	-0.872798	-0.177785
CII
0:00:00	0	0	0	0	0	0	0	0	0	0	0	0	0	0	0	0	0	0	0	0	0	0	0	0	0	0	0	0	0	0	0	0	0	0	0	0	0
24:00:00	-0.0555487	-0.173433	-0.132963	-0.191916
48:00:00	-0.110903	-0.722536	-0.392937	-0.543599
168:00:00	0.1	-0.839619	-0.658771	-0.624797
336:00:00	0.14891	-0.645531	-0.302195	-0.657033
CIII
0:00:00	0	0	0	0	0	0	0	0	0	0	0	0	0	0	0	0	0	0	0	0	0	0	0	0	0	0	0	0	0	0	0	0	0	0	0	0	0
24:00:00	-0.694776	-0.729387	0.0670565	-0.932302	-0.907567	-0.448535	-0.76416	-0.468193	0.140877
48:00:00	-0.78581	-0.593351	-0.0976763	-0.736498	-0.82038	-0.507638	-0.908057	-0.565807	0.301684
168:00:00	-0.918091	-0.482331	-0.736162	-0.164307	-0.704898	-0.510957	-1.04187	-0.480771	0.318233
336:00:00	-0.708835	-0.397971	-0.858875	0.411023	-0.672434	-0.272046	-0.534546	-0.558059	0.489295
CIV
0:00:00	0	0	0	0	0	0	0	0	0	0	0	0	0	0	0	0	0	0	0	0	0	0	0	0	0	0	0	0	0	0	0	0	0	0	0	0	0
24:00:00	-0.869612	0.0331114	-0.78885	-0.375701	-0.251472	0.0289634	-0.454337	-0.533736	-0.378079	0.110311	-0.465552	-0.00845604	0.11203	0.120491	0.112245	-0.643549	-0.104645	0.117911
48:00:00	-0.922117	0.0431501	-0.693628	-0.567116	-0.395617	0.011689	-0.453337	-0.488504	-0.732178	0.184802	-0.344753	0.111542	0.085817	0.128295	0.151218	-0.481873	-0.378187	0.0709245
168:00:00	-0.622903	0.24053	-0.199064	-0.374531	-0.598222	0.0158986	-0.361668	-0.356225	-1.09515	-0.101931	-0.712296	-0.136905	-0.42689	0.19415	0.0340266	-0.515879	-0.4931	-0.0581329
336:00:00	-0.572757	0.0690843	-0.223915	-0.502209	-0.596194	-0.158649	-0.0108638	0.0161008	-1.11036	-0.139857	-0.106578	-0.255774	-0.383685	-0.0659089	-0.116989	-0.56805	-0.382427	-0.260292
CV
0:00:00	0	0	0	0	0	0	0	0	0	0	0	0	0	0	0	0	0	0	0	0	0	0	0	0	0	0	0	0	0	0	0	0	0	0	0	0	0
24:00:00	-0.702461	-0.364751	-0.48796	-0.61129	-0.506108	0.0417207	0.00346617	0.0621636	-0.445144	-0.506925	-0.294748	0.133958	-0.418945	-0.247285	-0.473015	-0.398679	0.147359
48:00:00	-0.596938	-0.322	-0.708807	-0.57327	-0.50679	0.239862	0.160931	0.147626	-0.742352	-0.581745	-0.252493	0.0637411	-0.24044	-0.442136	-0.324935	-0.410469	0.117178
168:00:00	0.0245803	-0.127925	-0.209418	-0.193456	-0.10321	0.465798	0.206887	0.0269312	-0.421567	-0.223037	-0.0962228	0.086843	0.00665134	-0.170736	-0.0827859	-0.293388	-0.211095
336:00:00	0.0724618	0.530746	-0.0194756	0.0717553	-0.0752591	0.669643	0.3503	-0.283083	-0.436957	0.306745	-0.130565	-0.12549	0.52115	-0.0826405	0.339567	-0.0643036	-0.173997
