# Supplementary material for: Time-resolved mitochondrial screen identifies regulatory components of oxidative metabolism
Source: EMBO Rep. 2025 Apr 29;26(12):3045–74. doi: 10.1038/s44319-025-00459-9 (PMC12187934; doi:10.1038/s44319-025-00459-9)
Supplement: Supplementary file 9 — Source data Fig. 4 [file 44319_2025_459_MOESM9_ESM.zip]

Archive with 28 entries (20 files):
- Figure 4/
- Figure 4/.DS_Store
- __MACOSX/Figure 4/._.DS_Store
- Figure 4/4E/
- Figure 4/4B/
- Figure 4/4C/
- Figure 4/4D/
- Figure 4/4A/
- Figure 4/4F/
- Figure 4/4G/
- Figure 4/4E/Sara_IGA_1.tif
- __MACOSX/Figure 4/4E/._Sara_IGA_1.tif
- Figure 4/4B/4B.xlsx
- __MACOSX/Figure 4/4B/._4B.xlsx
- Figure 4/4C/4C.xlsx
- __MACOSX/Figure 4/4C/._4C.xlsx
- Figure 4/4D/4D.xlsx
- __MACOSX/Figure 4/4D/._4D.xlsx
- Figure 4/4A/4A.xlsx
- __MACOSX/Figure 4/4A/._4A.xlsx
- Figure 4/4F/CIV (MT-CO1) R6,R3,V2 saturadaPAPER.tif
- __MACOSX/Figure 4/4F/._CIV (MT-CO1) R6,R3,V2 saturadaPAPER.tif
- Figure 4/4F/CI (NDUFA9) V2,R3,R6.tif
- __MACOSX/Figure 4/4F/._CI (NDUFA9) V2,R3,R6.tif
- Figure 4/4F/CIII (UQCRQ) V2,R3,R6PAPER.tif
- __MACOSX/Figure 4/4F/._CIII (UQCRQ) V2,R3,R6PAPER.tif
- Figure 4/4G/4G.xlsx
- __MACOSX/Figure 4/4G/._4G.xlsx
