# Supplementary material for: Time-resolved mitochondrial screen identifies regulatory components of oxidative metabolism
Source: EMBO Rep. 2025 Apr 29;26(12):3045–74. doi: 10.1038/s44319-025-00459-9 (PMC12187934; doi:10.1038/s44319-025-00459-9)
Supplement: Supplementary file 9 — Source data Fig. 4 [file 44319_2025_459_MOESM9_ESM.zip › Figure 4/4B/4B.xlsx]

## Sheet: Hoja1
Time (minutes)	sgSCR					RTN4IP1#1					RTN4IP1#2
1.40674	6.68621	6.70173	8.85378	6.75039	6.71297	1.04652	0.508592	0.637818	0.702209	0.443702	0.458056	0.54808	0.376729	0.363092	0.607226
7.96185	5.51822	5.79826	7.74848	5.63508	5.33655	0.86802	0.306624	0.380675	0.347928	0.292026	0.211633	0.193249	0.048691	0.209124	0.447744
14.5154	5.1284	5.46727	7.17594	5.15078	4.92737	0.690955	0.232464	0.264507	0.301794	0.160115	0.201263	0.152226	0.049372	0.18227	0.287486
21.1795	2.48279	2.65995	4.12673	2.73314	2.52062	0.631279	0.171254	0.32997	0.2667	0.196398	0.138351	0.042876	0.106577	0.198895	0.701263
27.7381	2.42579	2.62013	3.74198	2.5811	2.42393	0.559807	0.289674	0.255334	0.276328	0.180164	0.152386	0.090013	0.03287	0.202237	0.424119
34.295	2.17556	2.53562	3.31882	2.50789	2.12237	0.557072	0.197202	0.1483	0.199614	0.062475	0.042391	0.055543	0.03299	0.162328	0.248274
40.9545	4.68916	6.48564	5.77992	4.97993	4.24592	0.379904	0.035519	0.072144	0.035633	0.028721	0.030668	0.107152	0.16705	0.04511	0.127178
47.5127	4.32171	6.11247	5.66459	4.59183	4.09889	0.381627	0.084575	0.023482	0.030722	0.026016	0.089437	0.108549	0.134372	0.038781	0.027411
54.0649	3.92639	6.00626	5.31495	4.4185	3.87481	0.234111	0.04608	0.039214	0.102527	0.118416	0.087813	0.179891	0.251679	0.007237	0.017515
60.7226	1.64119	1.62974	3.00989	1.8911	1.54754	0.549783	0.253243	0.210725	0.237066	0.245675	0.283566	0.152589	0.207556	0.255313	0.201472
67.2873	1.33917	1.43771	2.44047	1.57388	1.12789	0.470611	0.169757	0.075196	0.121018	0.074889	0.111149	0.059528	0.010469	0.122616	0.126597
73.8441	1.17527	1.34224	2.16299	1.46124	1.16942	0.430018	0.123862	0.052414	0.116599	0.146462	0.149841	-0.018519	-0.053878	0.132598	0.137564
