# Supplementary material for: Time-resolved mitochondrial screen identifies regulatory components of oxidative metabolism
Source: EMBO Rep. 2025 Apr 29;26(12):3045–74. doi: 10.1038/s44319-025-00459-9 (PMC12187934; doi:10.1038/s44319-025-00459-9)
Supplement: Supplementary file 9 — Source data Fig. 4 [file 44319_2025_459_MOESM9_ESM.zip › Figure 4/4C/4C.xlsx]

## Sheet: Hoja1
	CRT			KO
Pyruvate	415.921	410.645	422.418	154.935	151.362	108.241
Succinate	21.586	31.8822	19.3876	14.9329	22.8912	18.8578
