# Supplementary material for: Time-resolved mitochondrial screen identifies regulatory components of oxidative metabolism
Source: EMBO Rep. 2025 Apr 29;26(12):3045–74. doi: 10.1038/s44319-025-00459-9 (PMC12187934; doi:10.1038/s44319-025-00459-9)
Supplement: Supplementary file 9 — Source data Fig. 4 [file 44319_2025_459_MOESM9_ESM.zip › Figure 4/4D/4D.xlsx]

## Sheet: Hoja1
Gene	Entrez Id	Dataset	Correlation					TOP 100			TOP 50
NDUFC1	4717	CRISPR (DepMap Public 23Q2+Score, Chronos)	0.6057503412916921					ETC	32		Complex I	26
FOXRED1	55572	CRISPR (DepMap Public 23Q2+Score, Chronos)	0.6018173346250573					ETC assembly	7		Mito translation	7
NDUFA1	4694	CRISPR (DepMap Public 23Q2+Score, Chronos)	0.5990785639637753					Mito translation	27		Mito Methyltransferase	2
NDUFA8	4702	CRISPR (DepMap Public 23Q2+Score, Chronos)	0.598225093770864					Mito Methyltransferase	3		CoQ biosynthesis	4
NDUFAF7	55471	CRISPR (DepMap Public 23Q2+Score, Chronos)	0.5836535067900995					CoQ biosynthesis	4		Mito transcription	3
NDUFS2	4720	CRISPR (DepMap Public 23Q2+Score, Chronos)	0.5824420526523929					Mito transcription	7		other	8
NDUFA10	4705	CRISPR (DepMap Public 23Q2+Score, Chronos)	0.578427201393942					Mito tRNA	7
ACAD9	28976	CRISPR (DepMap Public 23Q2+Score, Chronos)	0.5776131185493866					Mito RNA processing	2
UQCR10	29796	CRISPR (DepMap Public 23Q2+Score, Chronos)	0.5746184854780904
NDUFS8	4728	CRISPR (DepMap Public 23Q2+Score, Chronos)	0.5732606682812379					total	89		total	50
MRM3	55178	CRISPR (DepMap Public 23Q2+Score, Chronos)	0.5729587877894986
MRM2	29960	CRISPR (DepMap Public 23Q2+Score, Chronos)	0.5715656828654845
COQ7	10229	CRISPR (DepMap Public 23Q2+Score, Chronos)	0.5686915765554822
COQ3	51805	CRISPR (DepMap Public 23Q2+Score, Chronos)	0.5680977172711401
NDUFB9	4715	CRISPR (DepMap Public 23Q2+Score, Chronos)	0.5673760127646152
GRSF1	2926	CRISPR (DepMap Public 23Q2+Score, Chronos)	0.5643288716969825
TFB1M	51106	CRISPR (DepMap Public 23Q2+Score, Chronos)	0.5638427977773105
NDUFS1	4719	CRISPR (DepMap Public 23Q2+Score, Chronos)	0.5596749615570755
NDUFV2	4729	CRISPR (DepMap Public 23Q2+Score, Chronos)	0.5585968965448938
MTG1	92170	CRISPR (DepMap Public 23Q2+Score, Chronos)	0.5583472677519925
COA7	65260	CRISPR (DepMap Public 23Q2+Score, Chronos)	0.5548265107169266
NDUFB2	4708	CRISPR (DepMap Public 23Q2+Score, Chronos)	0.5524229617795217
NDUFC2	4718	CRISPR (DepMap Public 23Q2+Score, Chronos)	0.5520621687930493
NDUFB7	4713	CRISPR (DepMap Public 23Q2+Score, Chronos)	0.5507888438419364
NDUFB11	54539	CRISPR (DepMap Public 23Q2+Score, Chronos)	0.5495393817187431
NDUFAF3	25915	CRISPR (DepMap Public 23Q2+Score, Chronos)	0.54775975588568
MTG2	26164	CRISPR (DepMap Public 23Q2+Score, Chronos)	0.5460903315284391
GTPBP10	85865	CRISPR (DepMap Public 23Q2+Score, Chronos)	0.5455450068892159
MRPS6	64968	CRISPR (DepMap Public 23Q2+Score, Chronos)	0.5434566027167513
NDUFA2	4695	CRISPR (DepMap Public 23Q2+Score, Chronos)	0.5425860339796643
LRPPRC	10128	CRISPR (DepMap Public 23Q2+Score, Chronos)	0.5421439473665942
GFM2	84340	CRISPR (DepMap Public 23Q2+Score, Chronos)	0.5416859686084308
MRPL15	29088	CRISPR (DepMap Public 23Q2+Score, Chronos)	0.5409127196697308
NDUFB8	4714	CRISPR (DepMap Public 23Q2+Score, Chronos)	0.5404315997928261
HSD17B10	3028	CRISPR (DepMap Public 23Q2+Score, Chronos)	0.5402077366729594
NDUFAF1	51103	CRISPR (DepMap Public 23Q2+Score, Chronos)	0.5390149614488501
DDX28	55794	CRISPR (DepMap Public 23Q2+Score, Chronos)	0.5376271027128264
NDUFB5	4711	CRISPR (DepMap Public 23Q2+Score, Chronos)	0.5363874748438826
COA6	388753	CRISPR (DepMap Public 23Q2+Score, Chronos)	0.5363055647204394
GTPBP8	29083	CRISPR (DepMap Public 23Q2+Score, Chronos)	0.5361886587386664
NDUFS5	4725	CRISPR (DepMap Public 23Q2+Score, Chronos)	0.5348047773171521
NDUFB3	4709	CRISPR (DepMap Public 23Q2+Score, Chronos)	0.5339458323201126
PET117	100303755	CRISPR (DepMap Public 23Q2+Score, Chronos)	0.5333792930930336
NDUFB4	4710	CRISPR (DepMap Public 23Q2+Score, Chronos)	0.5321774179751431
MRPS24	64951	CRISPR (DepMap Public 23Q2+Score, Chronos)	0.5261808727886098
NDUFAF5	79133	CRISPR (DepMap Public 23Q2+Score, Chronos)	0.5248826883840585
PRORP	9692	CRISPR (DepMap Public 23Q2+Score, Chronos)	0.5239496410870337
MRPL23	6150	CRISPR (DepMap Public 23Q2+Score, Chronos)	0.5202207563589343
BCS1L	617	CRISPR (DepMap Public 23Q2+Score, Chronos)	0.5201071900020726
TRUB2	26995	CRISPR (DepMap Public 23Q2+Score, Chronos)	0.519107275694478
CARS2	79587	CRISPR (DepMap Public 23Q2+Score, Chronos)	0.5186873047121068
MRPL32	64983	CRISPR (DepMap Public 23Q2+Score, Chronos)	0.5183873973902661
IBA57	200205	CRISPR (DepMap Public 23Q2+Score, Chronos)	0.51744282442073
ECSIT	51295	CRISPR (DepMap Public 23Q2+Score, Chronos)	0.5169751852943469
EARS2	124454	CRISPR (DepMap Public 23Q2+Score, Chronos)	0.5157846755222498
FASTKD5	60493	CRISPR (DepMap Public 23Q2+Score, Chronos)	0.5146086636810254
PDSS2	57107	CRISPR (DepMap Public 23Q2+Score, Chronos)	0.5144986271954688
NDUFA11	126328	CRISPR (DepMap Public 23Q2+Score, Chronos)	0.5140925421356605
MRPL13	28998	CRISPR (DepMap Public 23Q2+Score, Chronos)	0.5138695374057365
DMAC1	90871	CRISPR (DepMap Public 23Q2+Score, Chronos)	0.51340664407011
MRPL18	29074	CRISPR (DepMap Public 23Q2+Score, Chronos)	0.5133022283220396
DARS2	55157	CRISPR (DepMap Public 23Q2+Score, Chronos)	0.5128902119650431
MRPL46	26589	CRISPR (DepMap Public 23Q2+Score, Chronos)	0.5128684518394422
NDUFA6	4700	CRISPR (DepMap Public 23Q2+Score, Chronos)	0.5124227563230923
MRPS12	6183	CRISPR (DepMap Public 23Q2+Score, Chronos)	0.5119821410173084
UQCRC2	7385	CRISPR (DepMap Public 23Q2+Score, Chronos)	0.5117474199303037
NSUN4	387338	CRISPR (DepMap Public 23Q2+Score, Chronos)	0.5109615662357481
LARS2	23395	CRISPR (DepMap Public 23Q2+Score, Chronos)	0.5102132272769104
MALSU1	115416	CRISPR (DepMap Public 23Q2+Score, Chronos)	0.5101665614071147
MRPS16	51021	CRISPR (DepMap Public 23Q2+Score, Chronos)	0.5086371457958382
MRPL20	55052	CRISPR (DepMap Public 23Q2+Score, Chronos)	0.5078505025032041
COX4I1	1327	CRISPR (DepMap Public 23Q2+Score, Chronos)	0.5076473711533205
YBEY	54059	CRISPR (DepMap Public 23Q2+Score, Chronos)	0.5048439234615096
MTRF1L	54516	CRISPR (DepMap Public 23Q2+Score, Chronos)	0.5006962444701255
MRPS17	51373	CRISPR (DepMap Public 23Q2+Score, Chronos)	0.5000467970129928
GATB	5188	CRISPR (DepMap Public 23Q2+Score, Chronos)	0.49984875319872224
RPUSD4	84881	CRISPR (DepMap Public 23Q2+Score, Chronos)	0.49798484930148607
TIMMDC1	51300	CRISPR (DepMap Public 23Q2+Score, Chronos)	0.4967821677764023
NDUFAF6	137682	CRISPR (DepMap Public 23Q2+Score, Chronos)	0.4962841629536275
AARS2	57505	CRISPR (DepMap Public 23Q2+Score, Chronos)	0.49626223737368025
MRPL39	54148	CRISPR (DepMap Public 23Q2+Score, Chronos)	0.4949300247508262
MRPL3	11222	CRISPR (DepMap Public 23Q2+Score, Chronos)	0.494164799375784
MCAT	27349	CRISPR (DepMap Public 23Q2+Score, Chronos)	0.4937729919809848
WARS2	10352	CRISPR (DepMap Public 23Q2+Score, Chronos)	0.49253138942148816
NDUFS7	374291	CRISPR (DepMap Public 23Q2+Score, Chronos)	0.49247518971108606
NUBPL	80224	CRISPR (DepMap Public 23Q2+Score, Chronos)	0.49229258044233537
COQ4	51117	CRISPR (DepMap Public 23Q2+Score, Chronos)	0.491435075739323
MRPL43	84545	CRISPR (DepMap Public 23Q2+Score, Chronos)	0.4900239900199934
MRPS22	56945	CRISPR (DepMap Public 23Q2+Score, Chronos)	0.4895298698469603
TWNK	56652	CRISPR (DepMap Public 23Q2+Score, Chronos)	0.48947981018235337
MRPS18C	51023	CRISPR (DepMap Public 23Q2+Score, Chronos)	0.48902489231468604
MRPL55	128308	CRISPR (DepMap Public 23Q2+Score, Chronos)	0.48810627273416357
POLG	5428	CRISPR (DepMap Public 23Q2+Score, Chronos)	0.48749493763345353
MRPL10	124995	CRISPR (DepMap Public 23Q2+Score, Chronos)	0.4869703446935181
MRPS2	51116	CRISPR (DepMap Public 23Q2+Score, Chronos)	0.48639536897899194
MRPS10	55173	CRISPR (DepMap Public 23Q2+Score, Chronos)	0.4852658537151245
MTERF4	130916	CRISPR (DepMap Public 23Q2+Score, Chronos)	0.4850446795286915
DAP3	7818	CRISPR (DepMap Public 23Q2+Score, Chronos)	0.48490533400231667
NDUFB10	4716	CRISPR (DepMap Public 23Q2+Score, Chronos)	0.4836059021805128
NDUFAF4	29078	CRISPR (DepMap Public 23Q2+Score, Chronos)	0.4780144121961012
