# Supplementary material for: Time-resolved mitochondrial screen identifies regulatory components of oxidative metabolism
Source: EMBO Rep. 2025 Apr 29;26(12):3045–74. doi: 10.1038/s44319-025-00459-9 (PMC12187934; doi:10.1038/s44319-025-00459-9)
Supplement: Supplementary file 9 — Source data Fig. 4 [file 44319_2025_459_MOESM9_ESM.zip › Figure 4/4A/4A.xlsx]

## Sheet: Hoja1
Glucose
days	sgSCR			sgRTN4IP1#1			sgRTN4IP1#2
0	1.443	1.499	1.435	1.189	1.422	1.305	1.049	1.056	1.188
1	1.975	2.155	3.157	2.988	3.942	4.827	2.804	3.016	3.541
3	8.443	7.822	11.801	7.871	7.667	8.285	7.871	9.146	8.9
Galactose
days	sgCTR			sgRTN4IP1#1			sgRTN4IP1#2
0	1.443	1.499	1.435	1.189	1.422	1.305	1.049	1.056	1.188
1	2.5	3.564	3.109	0.954	1.247	1.307	1.28	1.409	1.294
3	4.605	4.363	4.303	0.033	0.027	0.033	0.124	0.138	0.095
