# Supplementary material for: Time-resolved mitochondrial screen identifies regulatory components of oxidative metabolism
Source: EMBO Rep. 2025 Apr 29;26(12):3045–74. doi: 10.1038/s44319-025-00459-9 (PMC12187934; doi:10.1038/s44319-025-00459-9)
Supplement: Supplementary file 9 — Source data Fig. 4 [file 44319_2025_459_MOESM9_ESM.zip › Figure 4/4G/4G.xlsx]

## Sheet: Hoja1
CI				CII			CIII				CIV				CV
	Abundance Ratio: (KO/WT)				Abundance Ratio: (KO RTN4IP1) / (WT)			Abundance Ratio: (KO RTN4IP1) / (WT)				Abundance Ratio: (KO RTN4IP1) / (WT)				Abundance Ratio: (KO RTN4IP1) / (WT)
NDUFA12	0.01			SDHB	0.451		UQCRC1	0.547			COX7A2L	0.44			ATP5F1D	0.666
NDUFS6	0.268			SDHA	0.82		UQCRQ	0.618			COX5B	0.565			ATP5MG	0.696
NDUFA2	0.285			SDHC	0.917		UQCRB	0.658			COX6B1	0.59			ATP5F1C	0.706
NDUFV1	0.334			SDHAF2	0.772		UQCRFS1	0.66			NDUFA4	0.597			ATP5MF	0.746
NDUFV2	0.356						UQCR10	0.778			COX5A	0.615			ATP5IF1	0.754
NDUFS4	0.464						CYC1	0.786			COX7A2	0.631			ATP5F1B	0.854
NDUFS1	0.697						UQCRC2	0.838			COX6C	0.637			ATP5PO	0.873
NDUFA7	0.01						LYRM7	0.707			COX4I1	0.838			ATP5PB	0.886
NDUFA6	0.499						UQCC2	0.733			COA7	0.523			ATP5F1A	0.897
NDUFA5	0.598						UQCC3	0.856			SCO1	0.555			ATP5PD	1.048
NDUFS8	0.624										COA6	0.654			ATP5ME	1.05
NDUFS3	0.726										SURF1	0.703			ATPAF1	0.609
NDUFA9	1.096										SCO2	0.787			TMEM70	0.619
NDUFS2	1.147										PNKD	0.874			FMC1	0.788
NDUFA11	0.01										HIGD1A	0.883
NDUFB9	0.327										COX20	0.966
NDUFA10	0.338										COA3	0.968
NDUFS5	0.427										TACO1	1.234
NDUFC2	0.442										COX15	1.288
NDUFB10	0.47										TIMM21	1.329
NDUFA13	0.479
NDUFB6	0.49
NDUFA8	0.543
NDUFB11	0.618
NDUFB3	0.681
NDUFB5	1.827
NDUFAF3	0.509
ECSIT	0.526
TMEM70	0.619
NDUFAF7	0.643
NDUFAF1	0.649
AIFM1	0.78
NDUFAF2	0.902
NDUFAF4	0.976
TMEM126B	1.017
TMEM126A	1.13
DMAC2	1.199
TIMMDC1	1.275
ACAD9	2.697
