# Supplementary material for: Time-resolved mitochondrial screen identifies regulatory components of oxidative metabolism
Source: EMBO Rep. 2025 Apr 29;26(12):3045–74. doi: 10.1038/s44319-025-00459-9 (PMC12187934; doi:10.1038/s44319-025-00459-9)
Supplement: Supplementary file 10 — Source data Fig. 5 [file 44319_2025_459_MOESM10_ESM.zip]

Archive with 15 entries (10 files):
- Figure 5/
- Figure 5/5A/
- Figure 5/.DS_Store
- __MACOSX/Figure 5/._.DS_Store
- Figure 5/5D/
- Figure 5/5E/
- Figure 5/5B/
- Figure 5/5A/5A.xlsx
- __MACOSX/Figure 5/5A/._5A.xlsx
- Figure 5/5D/5D.xlsx
- __MACOSX/Figure 5/5D/._5D.xlsx
- Figure 5/5E/CI (NDUFA9) V2,R3,R3CoQPAPER.tif
- __MACOSX/Figure 5/5E/._CI (NDUFA9) V2,R3,R3CoQPAPER.tif
- Figure 5/5B/5B.xlsx
- __MACOSX/Figure 5/5B/._5B.xlsx
