# Supplementary material for: Time-resolved mitochondrial screen identifies regulatory components of oxidative metabolism
Source: EMBO Rep. 2025 Apr 29;26(12):3045–74. doi: 10.1038/s44319-025-00459-9 (PMC12187934; doi:10.1038/s44319-025-00459-9)
Supplement: Supplementary file 10 — Source data Fig. 5 [file 44319_2025_459_MOESM10_ESM.zip › Figure 5/5A/5A.xlsx]

## Sheet: Hoja1
WT								KO
Band	N-module	Pd-a	Pd-b	Pp-b	Pp-b/Pd-a	Q-ND1		Band	N-module	Pd-a	Pd-b	Pp-b	Pp-b/Pd-a	Q-ND1
1	2000000	2000000	2000000	1000000	700000	1000000		1	100000	1000000	91652	500000	51609	400000
2	20000000	20000000	10000000	5000000	10000000	10000000		2	300000	4000000	400000	600000	200000	1000000
3	10000000	20000000	7000000	8000000	7000000	6000000		3	100000	4000000	400000	2000000	98628	1000000
4	10000000	30000000	8000000	8000000	10000000	10000000		4	100000	7000000	600000	1000000	200000	2000000
5	5000000	10000000	6000000	4000000	5000000	4000000		5	100000	4000000	800000	1000000	200000	2000000
6	700000	4000000	500000	1000000	800000	1000000		6	49384	5000000	400000	2000000	100000	3000000
7	700000	10000000	3000000	5000000	2000000	3000000		7	100000	10000000	3000000	5000000	400000	8000000
8	83135	3000000	1000000	2000000	400000	400000		8	7037	400000	18022	35779	0	21350
9	1000000	20000000	3000000	2000000	2000000	2000000		9	400000	20000000	3000000	2000000	1000000	3000000
10	2000000	30000000	4000000	2000000	1000000	3000000		10	900000	20000000	3000000	1000000	700000	4000000
11	1000000	10000000	400000	2000000	500000	3000000		11	700000	10000000	700000	900000	200000	2000000
