# Supplementary material for: Time-resolved mitochondrial screen identifies regulatory components of oxidative metabolism
Source: EMBO Rep. 2025 Apr 29;26(12):3045–74. doi: 10.1038/s44319-025-00459-9 (PMC12187934; doi:10.1038/s44319-025-00459-9)
Supplement: Supplementary file 10 — Source data Fig. 5 [file 44319_2025_459_MOESM10_ESM.zip › Figure 5/5D/5D.xlsx]

## Sheet: Hoja1
	Ratio KO/WT	N-module	Q-module	Q-ND1	Pp-a	Q-Pp-a	Pp-b	Q-Pp	Pd-a	Pd-b	Pp-b/Pd-a
MT-ND1	0.763851			0.763851
MT-ND2	0.514645						0.514645
MT-ND3	0.353676						0.353676
MT-ND4	0.360017						0.360017
MT-ND6	0.284573						0.284573
NDUFA10	0.0569003										0.0569003
NDUFA13	0.552234					0.552234
NDUFA3	0.399963					0.399963
NDUFA5	0.541502		0.541502
NDUFA8	0.392122					0.392122
NDUFA9	0.203725							0.203725
NDUFB1	0.432827								0.432827
NDUFB10	0.555288								0.555288
NDUFB11	0.577214								0.577214
NDUFB3	0.442089								0.442089
NDUFB4	0.0800798										0.0800798
NDUFB5	0.523613								0.523613
NDUFB6	0.498421								0.498421
NDUFB7	0.49775									0.49775
NDUFB8	0.19898									0.19898
NDUFB9	0.277051									0.277051
NDUFC2	0.356117						0.356117
NDUFS1	0.0624404	0.0624404
NDUFS2	0.48985		0.48985
NDUFS3	0.577392		0.577392
NDUFS5	0.240352									0.240352
NDUFS7	0.638494		0.638494
NDUFS8	0.559782		0.559782
NDUFV1	0.0288698	0.0288698
NDUFV2	0.0357286	0.0357286
