# Supplementary material for: Time-resolved mitochondrial screen identifies regulatory components of oxidative metabolism
Source: EMBO Rep. 2025 Apr 29;26(12):3045–74. doi: 10.1038/s44319-025-00459-9 (PMC12187934; doi:10.1038/s44319-025-00459-9)
Supplement: Supplementary file 10 — Source data Fig. 5 [file 44319_2025_459_MOESM10_ESM.zip › Figure 5/5B/5B.xlsx]

## Sheet: Hoja1
Band	Q-ND1 KO	Q-ND1 WT
1	400000	1000000
2	1000000	10000000
3	1000000	6000000
4	2000000	10000000
5	2000000	4000000
6	3000000	1000000
7	8000000	3000000
8	21350	400000
9	3000000	2000000
10	4000000	3000000
11	2000000	3000000
