# Supplementary material for: Time-resolved mitochondrial screen identifies regulatory components of oxidative metabolism
Source: EMBO Rep. 2025 Apr 29;26(12):3045–74. doi: 10.1038/s44319-025-00459-9 (PMC12187934; doi:10.1038/s44319-025-00459-9)
Supplement: Supplementary file 11 — Source data Fig. 6 [file 44319_2025_459_MOESM11_ESM.zip]

Archive with 47 entries (36 files):
- Figure 6/
- Figure 6/6F/
- Figure 6/6A/
- Figure 6/6H/
- Figure 6/6O/
- Figure 6/6I/
- Figure 6/6G/
- Figure 6/.DS_Store
- __MACOSX/Figure 6/._.DS_Store
- Figure 6/6B/
- Figure 6/6E/
- Figure 6/6D/
- Figure 6/6C/
- Figure 6/6F/6F.xlsx
- __MACOSX/Figure 6/6F/._6F.xlsx
- Figure 6/6A/6A.xlsx
- __MACOSX/Figure 6/6A/._6A.xlsx
- Figure 6/6H/6H.xlsx
- __MACOSX/Figure 6/6H/._6H.xlsx
- Figure 6/6O/PDH .tif
- __MACOSX/Figure 6/6O/._PDH .tif
- Figure 6/6O/IP PDH lnputPDH.tif
- __MACOSX/Figure 6/6O/._IP PDH lnputPDH.tif
- Figure 6/6O/IP PDH lipoic .tif
- __MACOSX/Figure 6/6O/._IP PDH lipoic .tif
- Figure 6/6I/6I.xlsx
- __MACOSX/Figure 6/6I/._6I.xlsx
- Figure 6/6G/6G.xlsx
- __MACOSX/Figure 6/6G/._6G.xlsx
- Figure 6/6B/.DS_Store
- __MACOSX/Figure 6/6B/._.DS_Store
- Figure 6/6B/6B.xlsx
- __MACOSX/Figure 6/6B/._6B.xlsx
- Figure 6/6E/6E.xlsx
- __MACOSX/Figure 6/6E/._6E.xlsx
- Figure 6/6D/6D.xlsx
- __MACOSX/Figure 6/6D/._6D.xlsx
- Figure 6/6D/CII .tif
- __MACOSX/Figure 6/6D/._CII .tif
- Figure 6/6D/MTCO1 .tif
- __MACOSX/Figure 6/6D/._MTCO1 .tif
- Figure 6/6D/UQCRQ .tif
- __MACOSX/Figure 6/6D/._UQCRQ .tif
- Figure 6/6D/NDUF9 .tif
- __MACOSX/Figure 6/6D/._NDUF9 .tif
- Figure 6/6C/6C.xlsx
- __MACOSX/Figure 6/6C/._6C.xlsx
