# Supplementary material for: Time-resolved mitochondrial screen identifies regulatory components of oxidative metabolism
Source: EMBO Rep. 2025 Apr 29;26(12):3045–74. doi: 10.1038/s44319-025-00459-9 (PMC12187934; doi:10.1038/s44319-025-00459-9)
Supplement: Supplementary file 11 — Source data Fig. 6 [file 44319_2025_459_MOESM11_ESM.zip › Figure 6/6F/6F.xlsx]

## Sheet: Hoja1
Time (minutes)	sgCTR					ECHS1 KO					ECHS1 KO -BCAA					ECHS1 KO -Val					ECHS1 KO -Leu					ECHS1 KO -Iso
1.40584	5.16256	5.07456	5.44267	5.58302	5.21228	2.89018	2.13055	2.66699	1.87507	1.76556	6.04017	4.98949	5.39785	6.05131	4.61565	3.62816	3.01127	4.18752	3.77763	4.26799	3.27934	3.38762	3.71977	3.70446	2.11934	3.15442	3.44148	3.49323	4.45304	2.81532
7.94775	4.75263	4.71157	4.91164	5.04895	4.81853	2.35188	1.7906	2.2853	1.2722	1.0861	5.1039	4.32052	4.72108	5.8275	3.96362	3.20484	2.84849	3.78829	3.43314	3.90576	2.91011	3.00648	3.25265	2.99761	1.73668	2.70026	3.20518	3.07182	3.99148	3.53285
14.4878	4.69693	4.6604	5.03624	5.0238	4.61348	2.35813	1.53842	1.94295	1.48689	1.2525	5.10391	4.48476	4.95108	5.9739	3.81702	3.1302	2.7705	3.90661	3.41384	3.85568	3.01651	3.12698	3.46424	2.89605	1.77252	2.52396	3.42294	2.83592	4.06383	4.50511
21.1246	1.74481	1.9302	2.21688	2.24026	2.02348	1.67536	0.943775	1.11313	0.342303	0.292566	3.15519	2.643	2.69438	4.1357	1.82921	1.66132	1.13468	2.60672	1.79363	2.24238	1.63262	1.69407	1.95142	1.94358	0.795462	1.3323	1.53487	1.83255	2.43891	2.98416
27.6723	1.71552	1.84543	2.10873	2.20803	1.83304	1.27332	0.795774	0.820391	-0.121826	0.012383	3.0736	2.20618	2.30702	4.08658	1.29747	1.59447	2.27662	2.02592	1.63373	1.86771	1.353	1.44324	1.48753	1.32542	0.785946	1.21662	1.89272	1.6474	2.25866	2.76831
34.2164	1.82895	2.02661	2.3538	2.29619	1.98091	1.53872	0.790353	1.01712	0.395317	0.429256	2.9402	2.4996	2.5325	3.221	1.50477	1.69375	2.27057	2.32561	1.76515	2.14176	1.67994	1.62763	1.88512	1.45802	0.900555	1.29663	1.62137	1.70968	2.39723	2.89319
40.8474	5.75474	4.80905	6.6407	5.66749	5.57186	2.13596	1.39204	1.91908	1.42913	1.4709	4.56165	5.05566	5.11796	5.81533	3.59989	3.2595	4.20356	4.58927	4.19857	4.1098	3.4837	3.37724	3.63017	3.33066	1.69545	1.9892	3.02539	2.89541	3.96679	3.84287
47.3895	5.86081	4.7728	6.83221	6.03776	5.5737	2.17871	1.72666	1.6733	1.27684	1.12093	5.02143	5.51783	4.94252	5.36134	3.88848	3.32121	5.00018	4.41179	4.37753	4.34536	3.48253	3.66893	3.75033	3.17137	1.74797	1.9717	3.2081	2.87597	4.16414	4.07008
53.9352	5.92881	5.3706	6.76787	6.0317	5.49045	2.26751	1.79411	2.02657	1.42262	1.39522	5.00366	5.676	5.12092	5.50496	4.1608	3.28775	5.63188	4.29837	4.35491	4.51998	3.30763	3.97677	4.00899	3.37244	1.83832	2.10802	3.08822	2.87946	4.10656	4.3906
60.57	0.773333	0.927228	1.17717	1.24395	0.881956	0.964079	0.421759	0.637716	-0.521329	0.29768	2.16263	1.7992	1.54628	3.2049	0.526919	0.765561	0.673822	1.53068	0.979026	1.33978	0.925589	0.913726	1.03942	0.960259	0.371427	0.692599	1.19626	0.912305	1.55847	3.00797
67.1196	0.869157	0.845126	1.27323	1.29748	0.921429	1.02316	0.703097	0.77694	0.058996	0.121755	2.16623	1.93004	1.69001	2.41785	0.753455	0.896217	1.50238	1.50645	1.06221	1.77777	1.1425	1.0835	1.35185	1.00201	0.555912	0.768287	1.23579	1.15525	1.4818	3.01612
73.6659	0.730101	0.873626	1.24904	1.1928	0.949028	1.17949	0.634748	0.968981	-0.016618	0.161116	2.15286	1.76959	1.4997	2.20328	0.607352	0.841504	1.44016	1.42005	0.86305	1.58205	0.902258	0.914743	1.30613	1.04018	0.660449	0.715996	1.21229	0.995578	1.46657	2.99522
	sgCTR				ECHS1 KO				ECHS1 KO -BCAA				ECHS1 KO -Val				ECHS1 KO -Leu				ECHS1 KO -Iso
Basal	3.96683	3.78678	3.78721	3.831	0.90367	0.973973	1.09139	1.17864	3.45138	3.77062	3.20967	2.95105	2.48656	2.55079	2.27363	2.2887	2.21224	2.15811	1.85586	1.11207	1.84035	2.59726	1.50989	1.80797
ATP-linked	1.09885	1.15299	1.10476	1.10339	0.155605	0.048143	0.411935	0.26814	0.730014	1.03281	1.01772	0.897414	0.852244	0.830409	0.905555	0.9021	0.712886	0.578988	0.417833	0.240106	0.580639	0.409079	0.714097	0.930661
Maximal	5.19871	4.49697	5.51883	4.8389	1.08803	1.15936	1.05759	1.2341	3.90641	3.62122	3.30168	3.55345	4.19172	2.87831	3.49186	2.93792	2.40537	2.70286	2.33226	1.17787	1.39202	1.87593	1.88389	1.39538
