# Supplementary material for: Time-resolved mitochondrial screen identifies regulatory components of oxidative metabolism
Source: EMBO Rep. 2025 Apr 29;26(12):3045–74. doi: 10.1038/s44319-025-00459-9 (PMC12187934; doi:10.1038/s44319-025-00459-9)
Supplement: Supplementary file 11 — Source data Fig. 6 [file 44319_2025_459_MOESM11_ESM.zip › Figure 6/6A/6A.xlsx]

## Sheet: Hoja1
Days	ACADL	ACADM	ACADS	ACADVL	DECR1	ECHS1 2	ECI1	HADH	HADHA	HADHB	MCEE	MMAA	MUT	PCCB
1	0.220097	0.0906416	0.0855377	0.139617	-0.0227988	0.0812668	0.0953234	0.140507	0.0896967	0.199978	0.0409415	0.10755	0.0501121	0.137241
7	0.0544466	0.0715163	0.0205608	0.109028	0.0717688	-0.255243	0.128793	0.132709	-0.0216381	0.0577736	0.0350579	0.0884009	0.0072666	0.127922
14	-0.0052603	0.0225952	-0.0950621	-0.0485391	0.0687612	-0.487925	0.0031342	0.0396206	-0.0993519	0.0544088	0.00051	0.0191168	0.0137637	-0.114961
