# Supplementary material for: Time-resolved mitochondrial screen identifies regulatory components of oxidative metabolism
Source: EMBO Rep. 2025 Apr 29;26(12):3045–74. doi: 10.1038/s44319-025-00459-9 (PMC12187934; doi:10.1038/s44319-025-00459-9)
Supplement: Supplementary file 11 — Source data Fig. 6 [file 44319_2025_459_MOESM11_ESM.zip › Figure 6/6H/6H.xlsx]

## Sheet: Hoja1
sgCTR			ECHS1 KO#1			ECHS1 KO#2			ECHS1:ACAD8 DK
1.064	0.9904	0.9456	0.2768	0.232	0.1872	0.2432	0.2304	0.2816	1.3104	1.232	1.4064
