# Supplementary material for: Time-resolved mitochondrial screen identifies regulatory components of oxidative metabolism
Source: EMBO Rep. 2025 Apr 29;26(12):3045–74. doi: 10.1038/s44319-025-00459-9 (PMC12187934; doi:10.1038/s44319-025-00459-9)
Supplement: Supplementary file 11 — Source data Fig. 6 [file 44319_2025_459_MOESM11_ESM.zip › Figure 6/6I/6I.xlsx]

## Sheet: Hoja1
sgCTR	ECHS1#1	ECHS1#2	ECHS1:ACAD8 DK
1.05677	0.457654	0.217993	1.16921
1.04483	0.632673	0.434242	0.556927
0.898393	0.532615	0.354829	0.950266
0.916726	0.426748		1.0292
1.06985	0.448922		0.836781
1.01343	0.299153
