# Supplementary material for: Time-resolved mitochondrial screen identifies regulatory components of oxidative metabolism
Source: EMBO Rep. 2025 Apr 29;26(12):3045–74. doi: 10.1038/s44319-025-00459-9 (PMC12187934; doi:10.1038/s44319-025-00459-9)
Supplement: Supplementary file 11 — Source data Fig. 6 [file 44319_2025_459_MOESM11_ESM.zip › Figure 6/6G/6G.xlsx]

## Sheet: Hoja1
Time (minutes)	sgCTR					ECHS1 KO					ECHS1:ACAD8 DK
1.40584	5.16256	5.07456	5.44267	5.58302	5.21228	2.73287	2.58304	2.43138	2.78295	2.36857	3.99306	3.81953	4.19876	3.92728	3.98055
7.94775	4.75263	4.71157	4.91164	5.04895	4.81853	2.48284	2.36411	2.34923	2.55095	2.05758	3.69303	3.5547	3.78195	3.55382	3.64267
14.4878	4.69693	4.6604	5.03624	5.0238	4.61348	2.49424	2.38666	2.60668	2.36906	1.98847	3.71946	3.50089	3.7854	3.53551	3.4415
21.1246	1.74481	1.9302	2.21688	2.24026	2.02348	1.11126	0.992507	1.43938	1.26024	0.92752	1.46664	1.41448	1.74077	1.5019	1.59699
27.6723	1.71552	1.84543	2.10873	2.20803	1.83304	0.952355	0.940095	1.44123	1.29167	0.834768	1.50495	1.35591	1.641	1.44723	1.54746
34.2164	1.82895	2.02661	2.3538	2.29619	1.98091	1.05662	1.03688	1.40011	1.27562	0.955716	1.56869	1.45995	1.7383	1.48783	1.54648
40.8474	5.75474	4.80905	6.6407	5.66749	5.57186	2.20673	2.2592	2.39561	1.97852	1.54536	4.0019	3.6408	3.73393	3.92916	3.07292
47.3895	5.86081	4.7728	6.83221	6.03776	5.5737	2.35001	2.42789	2.56287	1.99277	1.64833	4.37229	4.05901	4.08615	4.08066	3.22954
53.9352	5.92881	5.3706	6.76787	6.0317	5.49045	2.39366	2.53736	2.65396	2.05169	1.72228	4.49254	4.14783	4.20958	4.14509	3.16205
60.57	0.773333	0.927228	1.17717	1.24395	0.881956	0.374769	0.399825	0.771082	0.799609	0.37481	0.661585	0.531515	0.804647	0.643388	0.694775
67.1196	0.869157	0.845126	1.27323	1.29748	0.921429	0.43008	0.46734	0.808037	0.785244	0.468319	0.765448	0.648435	0.83973	0.696169	0.775099
73.6659	0.730101	0.873626	1.24904	1.1928	0.949028	0.428748	0.473718	0.758809	0.797578	0.443885	0.704193	0.578365	0.855618	0.671373	0.739662
