# Supplementary material for: Time-resolved mitochondrial screen identifies regulatory components of oxidative metabolism
Source: EMBO Rep. 2025 Apr 29;26(12):3045–74. doi: 10.1038/s44319-025-00459-9 (PMC12187934; doi:10.1038/s44319-025-00459-9)
Supplement: Supplementary file 11 — Source data Fig. 6 [file 44319_2025_459_MOESM11_ESM.zip › Figure 6/6B/6B.xlsx]

## Sheet: Hoja1
glucose
days	sgCTR			sgECHS1 KO#1			sgECHS1 KO#2
0	8.44	9.58	9.1	7.37	8.93	8.21	7.32	8.9	8.08
3	17.28	16.659	15.762	16.226	14.127	11.68	16.689	16.068	14.816
5	163.488	168.976	164.336	88.896	81.856	73.344	113.84	105.44	58.144
7	352.528	325.52	298.448	185.328	177.104	209.088	160.4	188.72	166.576
Galactose
days	sgCTR			sgECHS1 KO#1			sgECHS1 KO#2
0	8.44	9.58	9.1	5.6	1.92	3.44	7.32	8.9	8.08
3	34.15	35.8	38.57	7.37	8.93	8.21	9.7	8.74	7.07
5	38.28	38.7	39	1.017	1.261	1.098	5.24	2.04	3.2
7	43.38	55.82	40.74	0.16	0.2	0.64	0.8	0.68	0.2
