# Supplementary material for: Time-resolved mitochondrial screen identifies regulatory components of oxidative metabolism
Source: EMBO Rep. 2025 Apr 29;26(12):3045–74. doi: 10.1038/s44319-025-00459-9 (PMC12187934; doi:10.1038/s44319-025-00459-9)
Supplement: Supplementary file 11 — Source data Fig. 6 [file 44319_2025_459_MOESM11_ESM.zip › Figure 6/6E/6E.xlsx]

## Sheet: Hoja1
Time (minutes)	sgCTR					ECHS1 KO
1.40674	9.92112	11.9459	8.39622				4.0964	4.04982	3.58722
7.95207	8.70793	10.4354	7.48898				3.84752	3.60548	3.21043
14.4972	8.37243	9.81669	7.18913				3.75684	3.59991	3.0768
21.143	3.72409	5.3589	2.39881				2.12585	2.15163	2.01786
27.6902	3.51968	4.94736	2.57418				2.14477	2.09542	1.92099
34.2448	3.54348	4.89845	2.67738				2.07508	1.76311	1.85158
40.886	12.0763	11.163	10.451				3.36825	1.85682	2.79792
47.4385	11.807	11.8796	10.1817				3.22442	1.41752	2.57285
53.993	11.8666	12.2532	10.1604				3.23623	1.40499	2.49884
60.6471	2.05823	3.69753	1.25107				1.42955	1.21385	1.16019
67.1958	1.84709	2.91498	1.27507				1.25454	1.07766	1.1351
73.7475	1.80753	2.75365	1.25402				1.21071	1.02768	1.06153
