# Supplementary material for: Time-resolved mitochondrial screen identifies regulatory components of oxidative metabolism
Source: EMBO Rep. 2025 Apr 29;26(12):3045–74. doi: 10.1038/s44319-025-00459-9 (PMC12187934; doi:10.1038/s44319-025-00459-9)
Supplement: Supplementary file 11 — Source data Fig. 6 [file 44319_2025_459_MOESM11_ESM.zip › Figure 6/6D/6D.xlsx]

## Sheet: Hoja1
	sgCTR			sgECHS1 KO#1			sgECHS1 KO#2
SC	0.98633	0.911792	1.10188	1.067	0.959925	1.15461	0.796765	0.780453	0.632527
III2+IV	0.86076	1.19226	0.946979	0.886294	1.27737	0.841192	0.776539	1.05708	0.700425
III2	0.845013	1.16469	0.990296	1.06488	1.247	0.823266	1.08895	1.29595	0.79982
IV	1.10338	0.975649	0.920971	1.13482	0.639259	1.09879	1.14101	0.681822	1.02168
II	1.2092	0.947121	0.843683	1.02366	1.0061	0.970241	0.967012	0.92451	1.10848
