# Supplementary material for: Time-resolved mitochondrial screen identifies regulatory components of oxidative metabolism
Source: EMBO Rep. 2025 Apr 29;26(12):3045–74. doi: 10.1038/s44319-025-00459-9 (PMC12187934; doi:10.1038/s44319-025-00459-9)
Supplement: Supplementary file 11 — Source data Fig. 6 [file 44319_2025_459_MOESM11_ESM.zip › Figure 6/6C/6C.xlsx]

## Sheet: Hoja1
Time (minutes)	sgCTR					sgECSH1 KO#1					sgECSH1 KO#2					sgACADS1
1.40746	5.7402	6.1616	5.4408	6.8602	5.8256	3.8104	3.8522		4.0008	4.3098	2.7196	2.7994	2.4332			6.7574	6.1986	5.8934	6.1694	5.825
7.95156	5.2304	5.5998	5.0896	6.2384	5.4754	3.5164	3.5554		3.796	3.895	2.4234	2.3114	2.0894			6.0806	5.524	5.2564	5.5076	5.1972
14.5006	5.103	5.3926	4.9344	5.6868	5.3054	3.3174	3.3938		3.4828	3.7388	2.1238	2.237	2.002			5.762	5.2516	5.075	5.2646	4.9484
21.1492	1.474	1.9274	1.7316	2.1566	1.778	1.2686	1.34		1.244		0.7216	0.5256	0.6854			2.3164	1.949	1.8484	2.0784	1.8774
27.6986	1.6344	2.1098	1.8912	3.8592	1.9078	1.435	1.4642		1.5654		0.8842	0.7674	0.8168			2.5294	2.089	2.1104	2.2608	1.912
34.2497	1.7044	2.201	1.956	2.7326	1.9392	1.4696	1.4618		1.4726		0.7964	0.8904	0.7816			2.507	2.1268	2.0686	2.1414	1.9134
40.898	6.9248	7.4836	6.6568	6.6782	6.824	3.6062	2.6758		3.3752	2.148	1.813	1.3174	1.5874			8.0326	7.506	7.2914	7.4344	7.1862
47.451	6.7608	7.1144	6.2782	7.4934	6.6552	3.3926	1.88733		3.2704	2.8932	1.678	1.349	1.484			7.9312	7.3462	7.2948	7.3038	6.918
54.0084	6.5796	7.037	6.2248	7.6962	6.7556	3.2216	2.13445		3.1286	3.0204	1.7466	1.382	1.5106			7.9352	7.3914	7.3816	7.405	6.9998
60.6608	0.83	1.0756	1.1184	1.3532	1.1466	0.8238	0.365		0.5808	0.825	0.7056	0.321	0.5444			1.5672	1.3842	1.3642	1.9532	1.1916
67.2091	0.7088	1.0484	1.0334	1.323	0.929	0.7872	0.3808		0.8086	0.7894	0.573	0.2468	0.5764			1.5082	1.162	1.2072	1.7518	1.0952
73.7624	0.8924	1.1856	1.1052	1.4426	1.0924	0.9256	0.5854		0.8452	0.8414	0.8464	0.477	0.6444			1.6668	1.3042	1.286	2.1364	1.174
