# Supplementary material for: Time-resolved mitochondrial screen identifies regulatory components of oxidative metabolism
Source: EMBO Rep. 2025 Apr 29;26(12):3045–74. doi: 10.1038/s44319-025-00459-9 (PMC12187934; doi:10.1038/s44319-025-00459-9)
Supplement: Supplementary file 12 — Figure Source Data All EV [file 44319_2025_459_MOESM12_ESM.zip]

Archive with 77 entries (52 files):
- Extended view 1/
- Extended view 2/
- Extended view 3/
- Extended view 4/
- Extended view 4/.DS_Store
- __MACOSX/Extended view 4/._.DS_Store
- Extended view 4/4B/
- Extended view 4/4C/
- Extended view 4/4D/
- Extended view 4/4A/
- Extended view 4/4B/4B.xlsx
- __MACOSX/Extended view 4/4B/._4B.xlsx
- Extended view 4/4C/4C.xlsx
- __MACOSX/Extended view 4/4C/._4C.xlsx
- Extended view 4/4D/4D.tif
- __MACOSX/Extended view 4/4D/._4D.tif
- Extended view 4/4A/.DS_Store
- __MACOSX/Extended view 4/4A/._.DS_Store
- Extended view 4/4A/RTN4IP1 (WT, KO, KO, SOBRE, SOBRE).tif
- __MACOSX/Extended view 4/4A/._RTN4IP1 (WT, KO, KO, SOBRE, SOBRE).tif
- Extended view 5/
- Extended view 5/5G/
- Extended view 5/5F/
- Extended view 5/5H/
- Extended view 5/.DS_Store
- __MACOSX/Extended view 5/._.DS_Store
- Extended view 5/5C/
- Extended view 5/5D/
- Extended view 5/5E/
- Extended view 5/5G/5G.xlsx
- __MACOSX/Extended view 5/5G/._5G.xlsx
- Extended view 5/5F/5F.xlsx
- __MACOSX/Extended view 5/5F/._5F.xlsx
- Extended view 5/5H/BN mutants CoQ.jpg
- __MACOSX/Extended view 5/5H/._BN mutants CoQ.jpg
- Extended view 5/5C/5C.xlsx
- __MACOSX/Extended view 5/5C/._5C.xlsx
- Extended view 5/5D/5D.xlsx
- __MACOSX/Extended view 5/5D/._5D.xlsx
- Extended view 5/5E/BN NDUFV1 .jpg
- __MACOSX/Extended view 5/5E/._BN NDUFV1 .jpg
- Extended view 5/5E/BN NDUFS2.jpg
- __MACOSX/Extended view 5/5E/._BN NDUFS2.jpg
- Extended view 5/5E/BN NDUFB7 .jpg
- __MACOSX/Extended view 5/5E/._BN NDUFB7 .jpg
- Extended view 6/
- Extended view 6/6F/
- Extended view 6/6A/
- Extended view 6/6H/
- Extended view 6/6O/
- Extended view 6/6I/
- Extended view 6/6G/
- Extended view 6/.DS_Store
- __MACOSX/Extended view 6/._.DS_Store
- Extended view 6/6B/
- Extended view 6/6D/
- Extended view 6/6C/
- Extended view 6/6F/6F.xlsx
- __MACOSX/Extended view 6/6F/._6F.xlsx
- Extended view 6/6A/ECHS1 (WT, E11, E13, SOBREEXP).tif
- __MACOSX/Extended view 6/6A/._ECHS1 (WT, E11, E13, SOBREEXP).tif
- Extended view 6/6H/6H.xlsx
- __MACOSX/Extended view 6/6H/._6H.xlsx
- Extended view 6/6O/WB pdhPAPER.tif
- __MACOSX/Extended view 6/6O/._WB pdhPAPER.tif
- Extended view 6/6O/WB Lipoico ECHSPAPER.tif
- __MACOSX/Extended view 6/6O/._WB Lipoico ECHSPAPER.tif
- Extended view 6/6I/6I.xlsx
- __MACOSX/Extended view 6/6I/._6I.xlsx
- Extended view 6/6G/6G.xlsx
- __MACOSX/Extended view 6/6G/._6G.xlsx
- Extended view 6/6B/Libro2.xlsx
- __MACOSX/Extended view 6/6B/._Libro2.xlsx
- Extended view 6/6D/6D.xlsx
- __MACOSX/Extended view 6/6D/._6D.xlsx
- Extended view 6/6C/6C.xlsx
- __MACOSX/Extended view 6/6C/._6C.xlsx
