# Supplementary material for: Time-resolved mitochondrial screen identifies regulatory components of oxidative metabolism
Source: EMBO Rep. 2025 Apr 29;26(12):3045–74. doi: 10.1038/s44319-025-00459-9 (PMC12187934; doi:10.1038/s44319-025-00459-9)
Supplement: Supplementary file 12 — Figure Source Data All EV [file 44319_2025_459_MOESM12_ESM.zip › Extended view 4/4B/4B.xlsx]

## Sheet: Hoja1
sgCTR			sgRTN4IP1			sgRTN4IP1+RTN4IP1
0.4	0.49	0.43	0.26	0.2	0.3	0.31	0.28	0.3
17.14	13.79	18.53	3.66	1.04	2.34	6.24	5.05	11.36
27.48	24.22	23.25	0.15	0	0.61	18.22	16.89	17.03
