# Supplementary material for: Time-resolved mitochondrial screen identifies regulatory components of oxidative metabolism
Source: EMBO Rep. 2025 Apr 29;26(12):3045–74. doi: 10.1038/s44319-025-00459-9 (PMC12187934; doi:10.1038/s44319-025-00459-9)
Supplement: Supplementary file 12 — Figure Source Data All EV [file 44319_2025_459_MOESM12_ESM.zip › Extended view 4/4C/4C.xlsx]

## Sheet: Hoja1
Time (minutes)	sgCTR					sgRTN4IP1					sgRTN4IP1+RTN4IP1
1.31082	5.63165	6.28731	6.14976	6.0907	5.69789	2.55952	2.33429	2.55223	2.60403	2.65115	5.16272	5.66403	5.27237	5.72706	5.13727
7.80156	4.74219	5.359	5.17901	5.03285	4.73746	1.81043	1.69278	2.00326	1.98616	2.07307	4.38533	4.8507	4.52558	4.94176	4.41654
14.293	5.07896	5.65203	5.49206	5.36804	4.99687	2.35251	2.08483	2.29648	2.33345	2.36765	4.66092	5.16464	4.78003	5.15193	4.65309
20.884	1.90288	2.316	2.0554	2.14278	1.86523	1.07679	0.97576	0.933557	0.939816	1.05092	1.70802	1.97526	1.69552	1.76821	1.57767
27.3773	1.98632	2.3878	2.16689	2.19277	1.91749	1.10251	0.991336	1.02404	0.969133	1.10015	1.9136	2.19213	1.92989	1.98415	1.80934
33.8675	2.03509	2.40057	2.21326	2.252	1.97905	1.16037	1.01801	0.997563	0.972283	1.14146	2.03158	2.33539	2.08488	2.14441	1.96023
40.453	6.87966	8.3978	7.69664	6.68268	6.15303	2.83285	2.22033	2.94104	2.73085	2.56062	4.74473	5.68514	5.52404	6.56224	6.33312
46.9448	6.09806	7.21368	7.54834	6.60266	5.84323	2.83748	2.32874	2.70192	2.64072	2.61244	4.87256	5.88678	5.23274	6.0024	5.83749
53.4425	5.12337	6.65565	7.13769	6.15466	5.12834	2.79763	2.34188	2.59069	2.61667	2.56359	4.84239	5.86866	5.10964	5.743	5.39427
60.0277	0.988806	1.35851	1.13481	1.04798	0.921525	0.592694	0.545313	0.465169	0.377805	0.570891	0.699074	0.847849	0.724837	0.718031	0.666495
66.5233	0.979722	1.27821	1.06795	1.03585	0.876632	0.535169	0.513252	0.425649	0.343321	0.581901	0.724225	0.826596	0.72661	0.714813	0.704525
73.0255	0.932825	1.2068	0.972245	0.972843	0.836043	0.565012	0.477145	0.41993	0.323464	0.537522	0.685134	0.80597	0.668239	0.668735	0.668174
