# Supplementary material for: Time-resolved mitochondrial screen identifies regulatory components of oxidative metabolism
Source: EMBO Rep. 2025 Apr 29;26(12):3045–74. doi: 10.1038/s44319-025-00459-9 (PMC12187934; doi:10.1038/s44319-025-00459-9)
Supplement: Supplementary file 12 — Figure Source Data All EV [file 44319_2025_459_MOESM12_ESM.zip › Extended view 5/5G/5G.xlsx]

## Sheet: Hoja1
V2 CTRL	RTN4IP1 KO	RTN4IP1 KO +CoQ10
122.432	24.6412	3831.77
122.98	17.3131	6288.5
111.865	11.9898	4007.58
115.473	12.9154	3446.39
