# Supplementary material for: Time-resolved mitochondrial screen identifies regulatory components of oxidative metabolism
Source: EMBO Rep. 2025 Apr 29;26(12):3045–74. doi: 10.1038/s44319-025-00459-9 (PMC12187934; doi:10.1038/s44319-025-00459-9)
Supplement: Supplementary file 12 — Figure Source Data All EV [file 44319_2025_459_MOESM12_ESM.zip › Extended view 5/5C/5C.xlsx]

## Sheet: Hoja1
Band	1	2	3	4	5	6	7	9	10	11		1	2	3	4	5	6	7	9	10	11
NDUFV1	0.00144595	0.00264143	0.00168819	0.00167999	0.00056386	0	0	0.00438252	0.00930372	0.00638082		0.0279351	0.246611	0.241839	0.361079	0.0213447	0.0108751	0.00579182	0.0142244	0.0234915	0.018722
NDUFV2	0.00152463	0.00455953	0	0	0.00110773	0	0	0	0.0197895	0.00751471		0.0409568	0.485447	0.106945	0.077795	0.132362	0	0.0140787	0.0276368	0.0575145	0.0227681
NDUFS1	0.00227557	0.00475306	0.00369332	0.00245382	0.00341218	0.00176202	0.00387782	0.0101805	0.0111252	0.0151327		0.0345537	0.296227	0.245037	0.197377	0.0816293	0.0156532	0.00955899	0.0213159	0.0196271	0.0203537
NDUFA2	0	0.00298557	0.00114646	0	0	0	0.00364928	0.0125346	0.0124642	0.0216335		0.0330458	0.479307	0.173909	0.102625	0.0561783	0.0129505	0.0110819	0.0262203	0.0227168	0.0275514
NDUFS4	0	0.033818	0.00235643	0	0	0	0	0	0	0		0.0339081	0.134022	0.0891757	0.58852	0.0995206	0.01868	0	0	0	0
NDUFV3	0	0.00403127	0	0	0	0	0	0	0	0		0.0197411	0.228603	0.068466	0.600726	0.0534951	0.00529285	0	0.00837812	0.00590133	0.00536511
NDUFA12	0	0.00177356	0.00723273	0.0095352	0	0.00872563	0	0.0113945	0.00309146	0		0.0119587	0.125933	0.360432	0.208307	0.189351	0.0129928	0	0.0265245	0.0166493	0.00609888
NDUFS6	0	0	0	0	0	0	0	0	0	0		0.0293499	0.327431	0.230925	0.334202	0.0780924	0	0	0	0	0
NDUFA7	0	0	0	0	0	0	0	0	0	0		0.0248259	0.351867	0.3402	0.233029	0.0339667	0.0161118	4.0904e-11	0	0	0
NDUFAB1	0	0.0270187	0	0	0	0	0.0194986	0.142664	0.0751213	0.0124574		0	0.23864	0.10395	0.153876	0.0295298	7.86e-11	0.0169614	0.0742019	0.0743623	0.0317182
NDUFA6	0	0.00427547	0	0.00352731	0	0	0	0	0	0		0.027105	0.328709	0.20992	0.253266	0.129437	0.0169339	0.0129387	0.013887	0	0
NDUFA9	0.00354561	0.00975109	0.00523732	0.00725755	0.00665265	0.00451737	0.0123554	0.0360537	0.0483949	0.0358916		0.0167661	0.194277	0.175676	0.201648	0.0533351	0.0158691	0.0300106	0.0359581	0.0629865	0.0438167
NDUFA5	0.00958252	0.0197086	0.0117765	0.042742	0.0202068	0.0190943	0.0973696	0.0459841	0.0599691	0.0261765		0.0209825	0.153552	0.0878826	0.162858	0.0586251	0.0126327	0.0331569	0.0294918	0.0354202	0.052788
NDUFS2	0.00505281	0.0214062	0.0205117	0.0290157	0.0318641	0.0522532	0.0861689	0.022056	0.0424219	0.0191853		0.0155879	0.172757	0.113883	0.1628	0.0526868	0.0284993	0.0348159	0.0192417	0.0340851	0.0357067
NDUFS3	0.00738456	0.02383	0.0117757	0.0310482	0.0212694	0.0321435	0.100046	0.0427637	0.0732142	0.0244546		0.0207334	0.170069	0.0696023	0.126436	0.0388768	0.0188456	0.0406462	0.0467881	0.0567614	0.0433117
NDUFS7	0.00330923	0.0150537	0.0272494	0.0318553	0.0235937	0.0341447	0.12397	0.0388393	0.0634647	0.0300857		0.014293	0.0862688	0.0860129	0.194742	0.0602392	0.0137608	0.0414916	0.0311157	0.0389034	0.041607
NDUFS8	0	0.0220709	0.0260329	0.030941	0.0255756	0.0314118	0.109657	0.0473288	0.0557169	0.011072		0.0155158	0.152938	0.139702	0.164146	0.0402815	0.00930236	0.0384525	0.0277406	0.0247479	0.0273667
ND1	0	0.0152853	0	0.0383568	0.228507	0.0160326	0.134877	0	0	0		0	0.239275	0.0367565	0.159589	0.104744	0	0.0265767	0	0	0
NDUFA3	0	0.00980646	0.0366635	0.0970549	0.02813	0.0472549	0.0723053	0	0	0		0	0.0836086	0.136722	0.365613	0.0672064	0.0217269	0.0339087	0	0	0
NDUFA8	0	0.0218963	0.0340655	0.0453358	0.0228845	0.0234564	0.0788273	0.0191949	0.0375204	0		0.0184262	0.139037	0.176469	0.221944	0.056576	0.0127751	0.0418233	0.0172594	0.0192767	0.0132322
NDUFA13	0.00500967	0.0373794	0.0244998	0.01619	0.0161257	0.0385642	0.1475	0.020043	0.0422305	0.0111546		0.019512	0.207691	0.130485	0.0912957	0.0501708	0.0198555	0.0632122	0.0195183	0.0258228	0.01374
ND6	0	0.0168787	0.0300056	0.0276202	0.03319	0.0501025	0.0317203	0.0355781	0	0		0.0118307	0.178956	0.175983	0.136303	0.10849	0.0415236	0.0248643	0.0802153	0	0.0167388
ND3	0	0	0.0357618	0.0262285	0.0208984	0.0380661	0.111512	0.0379795	0	0		0	0.147244	0.111818	0.206223	0.0716816	0.0244203	0.0672553	0.0724695	0.0284418	0
ND2	0.00391854	0.0145332	0.00849721	0.0314625	0.0240742	0.0475015	0.147291	0.0516589	0.0177862	0		0.00881628	0.106098	0.0898896	0.112598	0.05446	0.0212101	0.127225	0.101995	0.0309863	0
NDUFC1	0	0	0	0	0	0	0	0	0	0		0	0	0	0	0	0	0	0	0	0
NDUFC2	0.011421	0.0108856	0.0335286	0.0242106	0.0165077	0.033498	0.113406	0.0183521	0.00942954	0.00128538		0.0267975	0.0921811	0.186347	0.156998	0.0618828	0.0253153	0.110898	0.0335795	0.0202696	0.0132064
NDUFA10	0	0.00383027	0	0.00660381	0.0101696	0	0.00356597	0.0278353	0.00234088	0		0.0244114	0.258761	0.139133	0.31346	0.0815237	0.0181675	0.0269037	0.0575517	0.0127164	0.0130258
NDUFS5	0.00282163	0.0188143	0.0231503	0.038547	0.0194719	0.0215074	0.0703406	0.00080839	0	0		0.0189569	0.28254	0.159194	0.200393	0.0642752	0.0165704	0.0400332	0.0225761	0	0
NDUFA11	0	0	0	0	0	0	0.0139034	0.0755169	0.0083339	0.0128601		0	0.155193	0.129596	0.453543	0.0818839	0.0138808	0.0151052	0.0311756	0	0.00900759
NDUFB6	0.00504765	0.0107376	0.0157033	0.026792	0.0146296	0.0208965	0.0461123	0.077891	0.0861865	0.033953		0.00891035	0.0621734	0.0801375	0.138502	0.0490625	0.0168256	0.0509338	0.0736054	0.131124	0.0507772
NDUFB5	0.00668865	0.00547076	0.0174822	0.0252243	0.0214175	0.0197016	0.0437999	0.0830916	0.0865121	0.0407166		0.0135492	0.0622939	0.0665179	0.111989	0.0445495	0.014634	0.0315651	0.076332	0.153989	0.0744752
NDUFB10	0.0071415	0.0187668	0.0167837	0.0208421	0.0121801	0.0289509	0.0516572	0.0599018	0.104332	0.0411888		0.0196921	0.0987994	0.0637667	0.0759186	0.0274872	0.0151884	0.0453911	0.064852	0.162755	0.0644048
NDUFB11	0.00337322	0.0196383	0.0151465	0.0290901	0.0160896	0.0197941	0.0547391	0.0743426	0.0926298	0.0437807		0.00446514	0.0747266	0.0574331	0.105092	0.0500149	0.0162453	0.0604006	0.0767566	0.121826	0.0644162
NDUFB1	0.00327627	0.0113669	0.00687786	0.0372842	0.0267639	0.00899058	0.0534529	0.0517935	0.066011	0.0387957		0.0143197	0.0892257	0.0304811	0.151258	0.0690436	0.0120215	0.0525025	0.0633509	0.141959	0.0712254
ND4	0.00337439	0.00749109	0.0161814	0.0183242	0.0153588	0.0253944	0.0569107	0.033883	0.0489757	0.0436033		0.0101051	0.0806715	0.0547912	0.129319	0.102544	0.0268393	0.0811419	0.0364649	0.0935711	0.115055
NDUFB4	0.00138448	0.00385498	0.00264584	0.00384108	0.00340955	0.00288359	0.00879978	0.0261699	0.0170928	0.00472799		0.0142587	0.215533	0.150295	0.283187	0.121887	0.0179932	0.0489721	0.0353658	0.0266135	0.0110842
NDUFAB1	0	0.0270187	0	0	0	0	0.0194986	0.142664	0.0751213	0.0124574		0	0.23864	0.10395	0.153876	0.0295298	0	0.0169614	0.0742019	0.0743623	0.0317182
NDUFB7	0.00275122	0.0042065	0.00303959	0.00375704	0.00892002	0.00326409	0.0176279	0.12091	0.161171	0.00728812		0.00827697	0.0994118	0.0874456	0.10735	0.0306793	0.00461955	0.0201558	0.0753296	0.220976	0.0128192
NDUFB3	0.00286839	0.00615265	0.00379036	0.00678495	0.0036994	0.00558083	0.017998	0.149123	0.102476	0.00850701		0.00940159	0.118642	0.0919185	0.20171	0.0192708	0.00516631	0.0196276	0.0901876	0.131745	0.00534989
NDUFB8	0.00235087	0.00378842	0.00338928	0.00528309	0.00607648	0.00636472	0.0158591	0.0567303	0.0420184	0.0253575		0.0146327	0.226215	0.178624	0.225448	0.0429827	0.0120465	0.0210535	0.0457372	0.0579555	0.00808662
ND5	0	0	0	0	0	0	0.0142185	0.159008	0.140834	0.0113113		0	0.141646	0.0631246	0.101682	0.0151897	0	0.0282115	0.110081	0.186552	0.0281402
NDUFB9	0	0.00277898	0.00149118	0.00145855	0.021696	0.00319372	0.0871303	0.0586248	0.0420968	0.00955752		0.0534257	0.127006	0.0773798	0.0567913	0.192849	0.00635911	0.12373	0.0516212	0.0721712	0.0106389
NDUFB2	0	0	0	0	0	0	0.0165025	0.232974	0.0798044	0.0191502		0.0127733	0.0931876	0.0684418	0.172479	0.0406208	0	0.0229588	0.132571	0.0871154	0.0214216
NDUFAF2	0	0.0125167	0	0	0	0	0.0492735	0	0.0728148	0		0	0.0492939	0.0716138	0.163057	0.0291357	0.118816	0.365732	0	0	0.0677473
NDUFAF4	0.00987853	0.0565149	0.0684229	0.0699484	0.0434014	0.0718528	0.110578	0.0687422	0.139562	0.0668763		0.00608944	0.0188709	0.00842533	0.0130924	0.018597	0.0150255	0.0240254	0.0382443	0.0722756	0.0795766
NDUFAF3	0.00615831	0.0417371	0.0708026	0.0940734	0.0478532	0.095278	0.206861	0.0547021	0.0797595	0.0537082		0	0.010099	0.0088667	0.0172232	0.00919082	0.0118521	0.0415797	0.0293525	0.049376	0.0715269
TIMMDC1	0.00800649	0.0333589	0.0801181	0.155981	0.03461	0.0568332	0.209275	0.0634978	0.196973	0.0142995		0.00186386	0.00758657	0.00482116	0.020108	0.0087436	0.0037916	0.023434	0.0147633	0.0546702	0.00726452
TMEM186	0	0.00716612	0.0114481	0.075714	0.0155801	0.015213	0.0834361	0.16355	0.0316193	0		0	0	0	0.0555656	0.0968925	0.0216406	0.179784	0.202541	0.0398497	0
TMEM126B	0.00565153	0.0322549	0.0800572	0.0902522	0.0447759	0.0463345	0.158724	0.0861485	0.0119557	0		0	0.0103371	0.013328	0.05724	0.096281	0.0224923	0.108668	0.102109	0.0333895	0
COA1	0	0	0	0.011743	0.0164949	0.00711534	0.0663496	0.119063	0.154364	0.0865896		0	0	0	0.021806	0.0322893	0	0.10982	0.108566	0.191468	0.0743318
ACAD9	0.00926771	0.0218763	0.0539661	0.0521571	0.0488627	0.0613903	0.138853	0.0964564	0.0358964	0.0144414		0.00354043	0.00690464	0.00791989	0.0301413	0.080861	0.0252833	0.0913708	0.126733	0.0714046	0.0226734
ECSIT	0.00445422	0.0306013	0.0497085	0.0735666	0.0462987	0.0586808	0.167671	0.0791517	0.0243914	0.00131594		0.00245826	0.0076049	0.00674297	0.0451498	0.0863437	0.0203105	0.110932	0.121855	0.0610274	0.00173557
NDUFAF1	0	0.0348249	0.0434439	0.0649867	0.0304939	0.0557991	0.195464	0.0794002	0.0314771	0.00395149		2.0901e-11	0.00807642	0.00928134	0.0349392	0.0538003	0.0247454	0.136584	0.117596	0.0692164	0.00591907
TMEM70	0	0.0177246	0.0489494	0.0286004	0.0424768	0.0595775	0.0800431	0.0446512	0.0521339	0.0555805		0	0.0127887	0	0.0267091	0.0811099	0.0371959	0.0717912	0.0786226	0.118821	0.143224
FOXRED1	0.036594	0.0204901	0	0.027702	0.00233533	0.00135534	0.0794816	0.017012	0.0164081	0.0159753		0.184675	0.036462	0	0.059227	0.0185811	0.00921216	0.399074	0.0277612	0.0242099	0.0234439
DMAC2	0	0	0	0	0	0	0.0588627	0.0778028	0.0752446	0.0634386		0	0	0	0	0	0.0655124	0.353907	0.106458	0.070663	0.12811
