# Supplementary material for: Time-resolved mitochondrial screen identifies regulatory components of oxidative metabolism
Source: EMBO Rep. 2025 Apr 29;26(12):3045–74. doi: 10.1038/s44319-025-00459-9 (PMC12187934; doi:10.1038/s44319-025-00459-9)
Supplement: Supplementary file 12 — Figure Source Data All EV [file 44319_2025_459_MOESM12_ESM.zip › Extended view 5/5D/5D.xlsx]

## Sheet: Hoja1
	WT	KO
NDUFV1	0	0.00579182
NDUFV2	0	0.0140787
NDUFS1	0.00387782	0.00955899
NDUFA2	0.00364928	0.0110819
NDUFS4	0	0
NDUFV3	0	0
NDUFA12	0	0
NDUFS6	0	0
NDUFA7	0	4.0904e-11
NDUFAB1	0.0194986	0.0169614
NDUFA6	0	0.0129387
NDUFA9	0.0123554	0.0300106
NDUFA5	0.0973696	0.0331569
NDUFS2	0.0861689	0.0348159
NDUFS3	0.100046	0.0406462
NDUFS7	0.12397	0.0414916
NDUFS8	0.109657	0.0384525
ND1	0.134877	0.0265767
NDUFA3	0.0723053	0.0339087
NDUFA8	0.0788273	0.0418233
NDUFA13	0.1475	0.0632122
ND6	0.0317203	0.0248643
ND3	0.111512	0.0672553
ND2	0.147291	0.127225
NDUFC1	0	0
NDUFC2	0.113406	0.110898
NDUFA10	0.00356597	0.0269037
NDUFS5	0.0703406	0.0400332
NDUFA11	0.0139034	0.0151052
NDUFB6	0.0461123	0.0509338
NDUFB5	0.0437999	0.0315651
NDUFB10	0.0516572	0.0453911
NDUFB11	0.0547391	0.0604006
NDUFB1	0.0534529	0.0525025
ND4	0.0569107	0.0811419
NDUFB4	0.00879978	0.0489721
NDUFAB1	0.0194986	0.0169614
NDUFB7	0.0176279	0.0201558
NDUFB3	0.017998	0.0196276
NDUFB8	0.0158591	0.0210535
ND5	0.0142185	0.0282115
NDUFB9	0.0871303	0.12373
NDUFB2	0.0165025	0.0229588
NDUFAF2	0.0492735	0.365732
NDUFAF4	0.110578	0.0240254
NDUFAF3	0.206861	0.0415797
TIMMDC1	0.209275	0.023434
TMEM186	0.0834361	0.179784
TMEM126B	0.158724	0.108668
COA1	0.0663496	0.10982
ACAD9	0.138853	0.0913708
ECSIT	0.167671	0.110932
NDUFAF1	0.195464	0.136584
TMEM70	0.0800431	0.0717912
FOXRED1	0.0794816	0.399074
DMAC2	0.0588627	0.353907
