# Supplementary material for: Time-resolved mitochondrial screen identifies regulatory components of oxidative metabolism
Source: EMBO Rep. 2025 Apr 29;26(12):3045–74. doi: 10.1038/s44319-025-00459-9 (PMC12187934; doi:10.1038/s44319-025-00459-9)
Supplement: Supplementary file 12 — Figure Source Data All EV [file 44319_2025_459_MOESM12_ESM.zip › Extended view 6/6F/6F.xlsx]

## Sheet: Hoja1
	sgCTR			sgHIBCH
0	0.24	0.26	0.35	0.223	0.259	0.34
4	1.655	1.738	1.623	0.372	0.419	0.435
7	3.44	2.668	3.332	0.183	0.159	0.104
