# Supplementary material for: Time-resolved mitochondrial screen identifies regulatory components of oxidative metabolism
Source: EMBO Rep. 2025 Apr 29;26(12):3045–74. doi: 10.1038/s44319-025-00459-9 (PMC12187934; doi:10.1038/s44319-025-00459-9)
Supplement: Supplementary file 12 — Figure Source Data All EV [file 44319_2025_459_MOESM12_ESM.zip › Extended view 6/6H/6H.xlsx]

## Sheet: Hoja1
sgCTR	ECHS1 KO	ECHS1 KO NO VAL
1.15508	0.398543	1.13409
1.12374	0.550657	1.18183
1.24509	0.383303	0.799674
1.53569	0.182082	0.773656
1.8832	0.173947	0.956126
2.32252	0.362615	0.811235
