# Supplementary material for: Time-resolved mitochondrial screen identifies regulatory components of oxidative metabolism
Source: EMBO Rep. 2025 Apr 29;26(12):3045–74. doi: 10.1038/s44319-025-00459-9 (PMC12187934; doi:10.1038/s44319-025-00459-9)
Supplement: Supplementary file 12 — Figure Source Data All EV [file 44319_2025_459_MOESM12_ESM.zip › Extended view 6/6I/6I.xlsx]

## Sheet: Hoja1
Time (minutes)	sgCTR				ECHS1 KO				ECHS1 KO -Valine				ECHS1 KO +Valine
1.40556	5.33328	5.74653	5.78369		3.63792	3.3285	3.35163		4.77285	3.82828	4.45779		2.2256	2.77603	3.08177
7.94355	5.08431	5.42434	5.95926		3.44694	3.0111	3.16644		4.63188	4.15774	4.08964		2.02758	2.50438	2.89404
14.4825	4.96029	5.33423	5.83343		3.47889	3.0813	3.08781		4.5761	3.32039	4.02298		1.94283	2.32577	2.81345
21.1205	2.53968	2.74388	3.24228		1.86496	1.17296	1.8198		2.68527	0.910283	2.21084		1.16966	1.4625	1.70783
27.6639	2.55147	2.64904	3.26873		1.888	1.26771	1.53286		2.69311	1.95821	1.90955		1.12242	1.25744	1.60469
34.2022	2.44814	2.75259	3.38681		1.9378	1.46768	1.64946		2.72419	1.03937	1.99364		1.04466	1.38046	1.83339
40.8421	6.6176	7.11519	6.81906		3.4103	2.75695	2.94643		4.80568	3.26937	4.28446		1.77196	2.08884	2.34194
47.3812	6.7927	7.2623	7.06057		3.67401	3.15429	3.19763		5.13108	3.72168	3.89294		1.84902	2.22236	2.64223
53.9272	6.87332	7.2269	7.17223		3.57231	3.04758	3.02453		4.98962	4.15666	3.94282		1.82824	2.29969	2.3567
60.5691	1.73065	1.8051	2.58191		1.26802	0.691727	1.20119		1.89135	0.117452	1.58532		0.717045	0.901842	1.30092
67.1092	1.6494	1.79053	2.43788		1.35052	0.47175	1.03409		1.95762	0.992221	1.14339		0.639232	0.8496	1.1351
73.6547	1.70851	1.77705	2.33378		1.30238	0.598642	1.03954		1.90175	0.793853	1.11103		0.675219	0.860513	1.23853
