# Supplementary material for: Time-resolved mitochondrial screen identifies regulatory components of oxidative metabolism
Source: EMBO Rep. 2025 Apr 29;26(12):3045–74. doi: 10.1038/s44319-025-00459-9 (PMC12187934; doi:10.1038/s44319-025-00459-9)
Supplement: Supplementary file 12 — Figure Source Data All EV [file 44319_2025_459_MOESM12_ESM.zip › Extended view 6/6G/6G.xlsx]

## Sheet: Hoja1
Time (minutes)	sgCTR					sgECHS1					sgHIBCH#1					sgHIBCH#2
1.30873		0.807133	0.873773	1.11989	0.675132	0.20843		0.131291	0.192757	0.421472	0.332895	0.705186	0.493546	0.393684	1,168627*		0.720573	0.482283	0.229599	0.360685
7.77818		0.773728	0.857591	1.06745	0.647176	0.203624		0.122193	0.169559	0.354939	0.291497	0.678037	0.489427	0.395202	1,090737*		0.67169	0.469008	0.198125	0.357139
14.2486		0.759932	0.828611	1.06187	0.664075	0.200016		0.11196	0.163431	0.339148	0.239386	0.667833	0.478209	0.379075	1,07384*		0.480213	0.475227	0.183692	0.358578
20.8346		0.412991	0.427226	0.523904	0.281029	0.138891		0.058065	0.17756	0.216958	0.256399	0.364603	0.282429	0.224495	0,679234*		0.40657	0.290319	0.184813	0.210455
27.3124		0.386168	0.417514	0.537997	0.30647	0.138241		0.047638	0.188795	0.147474	0.261249	0.389745	0.288613	0.171707	0,537816*		0.377806	0.160229	0.175639	0.188283
33.784		0.366791	0.441397	0.532	0.325121	0.127286		0.038011	0.17413	0.139295	0.283469	0.38804	0.288652	0.193992	0,567139*		0.381707	0.166815	0.17985	0.195349
40.3656		0.901296	1.0972	1.2848	0.721852	0.16266		0.075233	0.379162	0.288672	0.22992	0.834018	0.583757	0.388479	1,253791*		0.331783	0.411779	0.174606	0.32172
46.8419		0.869024	1.03052	1.29276	0.695493	0.162095		0.068572	0.38133	0.294482	0.232172	0.810621	0.578458	0.374704	1,300969*		0.324931	0.420999	0.165477	0.313787
53.3231		0.840194	1.03487	1.28455	0.654656	0.153336		0.064773	0.369633	0.275799	0.213132	0.798368	0.570436	0.367886	1,29047*		0.320028	0.401358	0.160521	0.298976
59.9151		0.23748	0.242313	0.306735	0.170757	0.103455		0.011937	0.112432	0.080359	0.199343	0.2656	0.161749	0.13217	0,321985*		0.282726	0.140515	0.142453	0.114096
66.3964		0.253894	0.258663	0.327869	0.178804	0.108239		0.015218	0.146502	0.141173	0.234287	0.269227	0.201199	0.110504	0,32307*		0.317917	0.130324	0.146921	0.127015
72.8214		0.235358	0.249907	0.326484	0.179737	0.10624		0.016835	0.115021	0.160704	0.196893	0.254259	0.161551	0.101018	0,331572*		0.283476	0.116915	0.133323	0.128748
