# Supplementary material for: Time-resolved mitochondrial screen identifies regulatory components of oxidative metabolism
Source: EMBO Rep. 2025 Apr 29;26(12):3045–74. doi: 10.1038/s44319-025-00459-9 (PMC12187934; doi:10.1038/s44319-025-00459-9)
Supplement: Supplementary file 12 — Figure Source Data All EV [file 44319_2025_459_MOESM12_ESM.zip › Extended view 6/6B/Libro2.xlsx]

## Sheet: Hoja1
days	sgCTR			sgECHS1			sgECHS1+ECHS1
1	0.4	0.49	0.43	0.443	0.467	0.493	0.497	0.462	0.426
2	17.14	13.79	18.53	9.7	9.68	9.57	12.95	11.52	13.84
3	27.48	24.22	23.25	6.56	6.75	5.11	18.78	21.77	19.13
4	38.47	32.66	41.23	0.13	0.21	0.57	27.74	31.06	32.81
