# Supplementary material for: Time-resolved mitochondrial screen identifies regulatory components of oxidative metabolism
Source: EMBO Rep. 2025 Apr 29;26(12):3045–74. doi: 10.1038/s44319-025-00459-9 (PMC12187934; doi:10.1038/s44319-025-00459-9)
Supplement: Supplementary file 12 — Figure Source Data All EV [file 44319_2025_459_MOESM12_ESM.zip › Extended view 6/6D/6D.xlsx]

## Sheet: Hoja1
days	HeLa DMSO			HeLa Etomoxir			143B DMSO			143B Etomoxir
0	580	494	531	583	625	676	795	708	780	665	724	655
1	813	876	832	760	1076	827	1436	1605	1404	1466	1588	1362
3	1899	1950	1811	1996	2053	2113	2559	1849	2170	2306	2081	2488
