# Supplementary material for: Time-resolved mitochondrial screen identifies regulatory components of oxidative metabolism
Source: EMBO Rep. 2025 Apr 29;26(12):3045–74. doi: 10.1038/s44319-025-00459-9 (PMC12187934; doi:10.1038/s44319-025-00459-9)
Supplement: Supplementary file 12 — Figure Source Data All EV [file 44319_2025_459_MOESM12_ESM.zip › Extended view 6/6C/6C.xlsx]

## Sheet: Hoja1
Time (minutes)	sgCRT						sgECHS1										sgECHS1+ECHS1
1.30873	6.06902	6.04216	6.51753	6.69309	7.35032		3.65681	3.59594	3.49901	3.09855	3.85615	4.43248	4.35196	1.16432	4.3493	2.92609	6.20749	5.64411	6.78968	5.96016
7.79936	5.65944	5.7197	6.24189	6.29073	6.97596		3.53536	3.38469	3.27174	3.01243	3.58134	4.20592	4.13317	0.764427	4.08527	2.12406	5.84997	5.28027	6.4543	5.58568
14.2814	5.49547	5.53991	6.14386	6.11392	6.68985		3.31433	3.24814	3.11359	2.90323	3.43908	4.03597	3.97455	0.658219	4.00182	2.06995	5.65068	5.04726	6.27026	5.36852
20.8669	2.23769	2.37217	2.779	2.68958	3.46845		1.86581	1.64654	1.6004	1.80869	1.73397	2.27778	1.89567	0.849904	2.33022	0.888667	2.30107	2.24079	2.45553	2.28524
27.3497	2.28768	2.44505	2.7858	2.77297	3.41362		1.92707	1.72904	1.62235	1.95163	1.85258	2.18831	1.92812	0.745504	2.28962	0.911712	2.40638	2.344	2.57035	2.3439
33.8328	2.30335	2.47283	2.8272	2.78479	3.36402		1.82062	1.69505	1.61171	1.79592	1.78459	2.16361	1.85858	0.736731	2.33741	0.873919	2.40503	2.27319	2.60855	2.37657
40.4151	6.17291	6.09177	7.76539	7.12927	8.71675		2.86945	2.80086	2.60746	2.52005	3.17517	3.59148	3.41111	0.809662	3.60844	1.50241	6.55952	6.79661	6.22771	7.09275
46.9026	5.99062	6.17307	7.63316	7.4792	8.36623		2.56787	2.56488	2.39768	2.34885	2.961	3.20048	3.09765	0.609701	3.572	1.20686	6.15916	6.41818	6.12818	6.82462
53.3935	6.12799	6.30778	7.78758	7.79872	8.17418		2.48225	2.39455	2.30746	2.25299	2.78142	3.11664	2.98507	0.476579	3.36252	1.08193	5.93337	6.27207	6.23897	6.50401
59.9805	1.09154	1.13841	1.31669	1.39627	1.89258		0.98527	0.712675	0.729942	0.808445	0.766744	1.13606	0.952927	0.439215	1.3092	0.114152	1.03959	1.07045	1.18164	1.0223
66.4754	1.04354	1.14305	1.33605	1.40522	1.82984		1.051	0.740721	0.706963	1.02265	0.795326	1.14816	0.899872	0.464532	1.31566	0.090523	1.06956	1.12148	1.20876	1.04924
72.9641	0.99165	1.10256	1.31727	1.32044	1.74231		0.950015	0.677486	0.680566	0.836051	0.760685	1.04432	0.864812	0.294398	1.25518	0.114673	0.974367	1.08297	1.14001	0.99817
